# Supplementary material for: SEARCHPATTOOL: a new method for mining the most specific frequent patterns for binding sites with application to prokaryotic DNA sequences
Source: BMC Bioinformatics. 2007 Sep 20;8:354. doi: 10.1186/1471-2105-8-354 (PMC2082047; doi:10.1186/1471-2105-8-354)
Supplement: Additional file 1 — The data sets. This file contains the input sequences and known sites for each TF used in our experiments. [file 1471-2105-8-354-S1.txt]

-- SigL -------------
>BSU08060-acoA-0	
aaagatttccaaggaaataaatacgtcgatcattgtcaaaggccgggtgatatccggtcttttttttgcatgctgtaaaacgagacaaatgaatcagtttgagacaaaacgagacacacgtctcaaactgtctccaaagtgaagatgagaagactgattttacgggctcaaaagactggcacacttcttgcatttataatggtgaaccctaaatagaaggaggcgcacaaa
>BSU27070-levD-1
AAACAGTTTTTTCATATGAACCTGTATTAAATGGAACACCATTTTAATACAGGTTTATTTTTTTCGTTTTAAGTGTTTCAACAACAAATTGCTATTGGCTGAAATAACAATGAAAACGCTTAACACAACTGTGTTGGCACGATCCTTGCATTATATATGGATGTACAAAACAGGAAAGGAGCAATAGAT
>BSU24090-ptb-2
TTTGCAGAATAAACGCAAACATCTGCACGAATGTTTCGGTATACCTGGTATGACAGCACCCTTAAGAGCTGGCATGGAACTTGCATAATAAAAGGCGGAGTCGAAACAAGAAAGGTGGTAACAG
>BSU37780-rocA-3	
TTTGAGAAGCCTCCGCAAAATAATTTTGCATTTGTTTTTTGCGTAAAGAGCAAAAAACGCAAAATAAATTTGCGTTCAAGATCGGAAAAAGAGAAAGGTGATCACCTGTTAGACAAATTTCTGTTCGATTCAACAAGTTTTTTCAGCAAAAGACAAGAAAATGGCATGATTCTTGCATTTTTATTCATATGCGAAGATATATTTCATAACACGAGGGGGACTACAT
>BSU40340-rocD-4	
TGTATGAACCTCCCTCAATTATTTTCTTAATATTGCTTCTATTTTATAAAAAAACGGAGAGGATATGCAAAAGAATTTTGCACTTGCTGAAATTTTCGCTCGAAATATCAGAATGTTTTTGCACCTTGTCCTCGAAAATTGTAGAAAACACACGAATTCTTGATTTGGCACAGAACTTGCATTTATATAAAGGGAAAGCAGGATAACATGTTGAAACAGAAAACAAGGGGGAATTCAAAT
>BSU37790-rocG-5
TCGATAGATTTGTAGTCAGAGACTGAGATGTTTTCAGTCTCTTTTTTTGTGGATTCAAAAGCTGGTACGGATCTTGCATGATGATAAGGGTGAATCCAATGAAGAAAGGAATTGGCGGGCTGATTTTTTAAAGCGCTTACATTACAGCCGGCCAAAAAAACAATGAGGTGAAAAAG


+++ known sites 
Length  #sites	@sites(sequence number-position number)*
17	6	0-176,2-134,4-69,6-161,8-165,10-62,

* The first sequence is numbered zero and is followed by the number of its reverse complement sequence which is 1 and so on. 

--ComA -------------
>degQ	
CAAAGCGAAAAGGCCACAACTTTAGCGTTGCGGTCTTTTTCGGTGTTTGTCGGTCAGGAAACGCCAAGAATCGCATATTCAATTTTGAAAATACGGTATGAAGGACTATAGTCTTGCTTAGTGAAAATGCGAAACCCGTTAAAATCAAGGAGATTAAGAATCTTTCTCAATTTCAGCACATATAAACGCTCTTTCGCATAGAAAGATAGTCCCGTTCTTGTTGTGATTCCTTTGAGTATAAGGACCTATTGAGATTTGCGGTGTCACGCAGGACTTTTTTGCATACTTTTCGGTGAAAAATGAGCCGAAAGCAGACACACTATTAGTAACAGATCAAATACCTAGGACTCGTTCACCATACACAATTCATTGATCTTTCAAAAAAAGGAGTGTGGAAACG
>rapA	
AAGAAAGCACGGGTGTTTGAAAAACCCGTGCTTTTTTGTTGCGGTTAGCCGAAATTCGACAATTGCGGTTATTTTGCGTTCTTCTTTTTCTTGTAAATATGATAAAATATGACATATCTCGGGTAATTCAAAAGGGGGGATTAA
>rapC	
CATACAGGGCGGCGCATCAACTGATGCATCCGCCTTTTTTGCACACCGCTTCGGTTTATTGCGTGCTCCCGAAAACAAAGATTGCGTGTTTTTCGGGTTGGGACGGCCTATAAACATGATAAAATATGACATAAACAGTTTTTGATGGGAGAGGGTGAAGGA
>srfAA	
TCCCGCAAAAAATATTGCTGTAAATAAACTGGAATCTTTCGGCATCCCGCATGAAACTTTTCACCCATTTTTCGGTGATAAAAACATTTTTTTCATTTAAACTGAACGGTAGAAAGATAAAAAATATTGAAAACAATGAATAAATAGCCAAAATTGGTTTCTTATTAGGGTGGGGTCTTGCGGTCTTTATCCGCTTATGTTAAACGCCGCAATGCTGACTGACGGCAGCCTGCTTTAATAGCGGCCATCTGTTTTTTGATTGGAAGCACTGCTTTTTAAGTGTAGTACTTTGGGCTATTTCGGCTGTTAGTTCATAAGAATTAAAAGCTGATATGGATAAGAAAGAGAAAATGCGTTGCACATGTTCACTGCTTATAAAGATTAGGGGAGGTATGACAAT

+++ known sites 
Length  #sites	@sites(sequence number-position number)
15	4	1-130,2-39,4-59,7-349,

--Hrca ---------------
>groES	
ATGGTATGTACTCCTTTGTTAAGTGGGTTTCGTTCATCTACAGCTATTGTAACATAATCGGTACGGGGGTGAAAAAGCTAACGGAAAAGGGAGCGGAAAAGAATGATGTAAGCGTGAAAAATTTTTTATCTTATCACTTGAAATTGGAAGGGAGATTCTTTATTATAAGAATTGTGTTAGCACTCTTTAGTGCTGAGTGCTAAAATTACATATTCATACTATTGAGGAGGTTATTTCA
>hrcA	
GCAATGAAGTTTTTGGCGCTTTTTTTGGGTGAGTTATAATTGACATTTTTCTTGTGGTTTGATACTTTTGTTATAGAATTAGCACTCGCTTATTGAGAGTGCTAACAGAGGTGATGATG

+++ known sites 
Length  #sites	@sites(sequence number-position number)
27	2	0-176,2-78,

--Zur ----------------
>ycdH	
TGATTGAAGTAGCCCGGCATTTTTAGCCGGGTTTTTTTAGTACATATATTCGCTCTGCAGGCGGGAAAAATAAATGAAAATGAAATTTATTCTTGCAAAACGTAATGACTTCGGTTTATTATGATATAGGATTACAAAATCGTTATCATTTTGATTTAAAGTTACTGAAAAAGAGGGGATATACGATATGTTTAAAAAATGGAGCGGTTTGTTTGTGATTGCAGCGTGCTTTTTATTA
>yciA	
ACCGATCAAAATAAATAGTAATTATTACGATTTGTTAGTGAGAGGAGTTTTCTGAATGAATCAACATACGCTGCTCCCGAAAAAAACGGAGCGTCTTCAATACTTT
>yciC	
ATTGAAAACCGTTGACAAAAAGGAAAAAAGACCATACAATTTAAGTCGTAACAATTACGTTTTATGATAAATGGCTTATCATTGTCTGTGCATCTGTGAAAAGCGGAAAGGCATCGATTAAGGATCTTGCTGTCGGCAAAGGCAAGGATTTGCGATGGGGAAAAGGATTAAACGCGGTTGGAGTCTTTACTGATTTAGAAATCGGGCGGCAGCGAGAAATGAGCGCCAAAAGCTGCTCTACACCATTGTACATACGGCGAAGTATTCAATTTAAATCGTAATCATTCTATTTTAATGGAGGCACTATTATGAAAAAAATTCCGGTTACCGTACTGAGCGGTTATCTCGGTGCGGGAAAA

+++ known sites 
Length  #sites	@sites(sequence number-position number)
14	3	0-136,3-73,4-272,

--Mntr ----------------
>mntA	
GAAAAAAGCATTTTGCTATTTTGAATAAATGACACTGTGCTGTTACAGTAAAAGTGTTCGTTGAATACATCCCTTCTCGTTTGGACCGGCTGCTGACCCAGCCGGTTTTTTTATGTAAATCAGCTTGACAAAAATGGCCAAACGCGATAATTTTGCATGAGGGAAACTTTTTGTCCTGTGTAAATAAAACATGCTTTTGGCTAATTTAATGTCACATGTCTAAGAACTGACAACATAAGATAAAACAATCGGACATTGATGGCAAAGAGGAGGAGAAATATGAGACAAGGGCTGATGGCAGCAGTACTTTTTGCGACCTTTGCTTTAACG
>mntH	
ACTCATTAGATACAGGAGGCATCGTTTCGAAATGAAACGATGTCTTTTTATATGGGACCTTATCACGAATCCCTACATATCATGTTACATAACAGGGAAAAATTCAGAAGTGTATTTTGAACATTTTCGGTTGACAAGAAACCGGGATGGTCATATGATGTAGATAAAATAATTTGCCTTAAGGAAACTCTTTGTTGTACGGCAAAAACAAACAGAATTCAGGTGAGACATGATGAACAAGGACATCACAGCACAATCTCCCCGTTCCAAAGCCGTCCAA

+++ known sites 
Length  #sites	@sites(sequence number-position number)
19	2	0-149,2-170,

--Gltr ----------------
>gltR	
AAAATCCCCTCCTTCTACTACAACAGTCTTTTTAATTTCATTCGTTAATGTGTCAGCTATTTCCAAGCAGCTGCTACATTTAGAAAATAAAGTAATTTCCCAATAACCCCTTCATTCTGGTGTTAGTCAAGCCTATGTTATGATGTGTATTTCCATAGGCAATATACAGAATCAACTTCGAGTAATTAACCATTTTTTGAAATAGCTTTATCACTTACTTTAGAAATCATTTATTCTTCTAAGCTTTAGTTTACATGAAGCTCTGCTATCATATATAATTCAAAATTAAGATGGAAGACATCTCAAAATCAGATATCAACTATGGAGGACTAGATGAATATTCAGTTGTTACAGGTTTTTCTCACTACTGCTCGTGAAGGCAGT
>gltA	
GTTTGTCTCACATCCATCTATCTCATTTTGAGATTCTTTTGATCTAAATTATATATTGTTTATATCGTTTTGAAAACCTACAATGATTATAGAGTTGTTAGATTTTATGACCGGTATTATCGGAAATTGATCGGGGGAGAGGAATTATGACGTACAATCAAATGCCAAAAGCTCAAGGTCTCTACCGTCCTGAATTT

+++ known sites 
Length  #sites	@sites(sequence number-position number)
15	4	1-70,1-92,2-19,2-41,

--Glnr ----------------
>glnR	
ATTTTTTAAAAATTTCTCCTGGATTTGATGTTAAGAATCCTTACATCGTATTGACACATAATATAACATCACCTATAATGAAACTAAGTTAAGAAAAGGAGGAAATTGAG
>nasA	
GTATCAGACCTCCTTTGGCGAAGCTCGTAAGTTTTCTCCTATTAAAAATTATGTCACAATGCATTGTTAACGCATTAAACGTGTCACAAAAACTTACACATGTCTTTTCCAGAAAATAATGGTCCTATATCCTTGATTCAGAAAATGTAAAATAATGAGGGTCTAGAAAGGGGAATCTT
>ureA	
TTGTTCAAAACGAAAAGGCGGTCAACAGCAGCAGCTTGCAATCACCAGAGCGCTGATGGTAAATCTGAAAAATATTTTACTTAATAAACAATTGGAAGGAATTCAGATTTTAATTGTCGAACTAGTCAGACAAGTTATTATAGAAATTTCCAGAAAAAAAGACATTTGTTATCTTAGTCGAGCGCAGTCTGGAAAACGCGTTAATCTGATCTTTCCGTGATCGACAGGGGAACGGTTGTTGACCATGGCAAGGCTGATGAAGAAACGGCATGCCGCTTTGAAAGGCATCTTACCGTATGACCCCCATTCTCGAAGAAAGGGAGGTGATGTCCCGCCTGACTGTTCCGCAAATTCGTAGTAGCCGCATCTGCTTTATATGACAAAAGAAGGAGGACTACAG

+++ known sites 
Length  #sites	@sites(sequence number-position number)
17	3	0-28,0-51,2-81,

--Spo0a ---------------
>abrB	
TCCTTTATCTATGATACCATCTTAGCCTTTAAGATCAAGAATATATACATACGCCCTGAAAAAGAATAATTAAAATTAAAAATCTTTAATGAAAATAAAAAAAGTCTGTTCGTGTCGAATTTTGTCGTATATAATCAAATGAAATAAAAAACTTTGGTTCGAAAGTCTTGATTTAAAAGGATTTTTAGTAGGATAATAGCTTTATTAAATATTTATAAAATGCTGTTATTTCGGTAGTTTCCAAGACATTACTGACTATAAGAACTAATTCTTACAATCAATAGTAAACAAAATGATTGACGATTATTGGAAACCTTGTTATGCTATGAAGGTAAGGATTTTGTCGAATAATGACGAAGAAAAATATAATTTAAACAAATAAGTATCTCTTGGGAGGAGAATGTTTATGAAATCTACTGGTATTGTACGTAAAGTTGATGAATTAGGACGT
>dltA	
TACATTACACTTTTTAAAAGTTAAAAAGATCTTTTGACTCCAGGTATCTTTTCCTTTATTATGAATCAGCTCGAAACATTCCATTCTTGCCCTTGCAGGTATAAAGATTCATTTTCAAAAACATACGCCGATATATTAATTTGAGGGAGATTAGGGAAAAAATGAAACTTTTTGAGCATCTGATCGTCAAATAATCATGTGATTGTCGAAAAAACGGGAAGGGAATTTTTGATATGCTGCAATTAATGAAACAGCTGTATGAAAAACCCGCTGTCAAGTGGACATGTCATACAGGCTTTTATTTGATGATACTGCTTGTTTTGTTTTTTATGTATGGTTTTCACACCGCGAATACCGGTTCATATATTTATAACGATTTCTAATTGGAGAGAGAATAACTATGAAACTTTTACATGCTATTCAAACACATGCGGAAACTTATCCGCAAACC
>kinC	
AATTATGCTAAAAAAGGCGGAGTGATATCATCTCCGCCTTTTTTGCGTGCCAATTTTTGATTACCGCCGCCTAAGATAAGACATCAAGATATTTGGTAATGAATGATTTGGGATACTTTACATATTTTACTCAATTATTTGTCGAAGAATGGTACAATAAGTAGAGAAACACAAGCGGCAGGTGGTCATATGAGAAAATATCAAGCTCGTATCATTTCCATCATTTTGGCAATGATTTTT
>sinI	
CTTTTTTACCATTCGACATCATTCTCGTTTTTTTTGAGAAAATACGATTATAATAAAGGTATATTGGAAAAAAATTCTGGTGATTTAATGGCAAATGACTTCCAGAGACTAATGAAGCATACAATAAGTCATGGCCGGACTGGCTGAAATACATAAACAAGTATTTTAGGAGGAGAAACTGCATGAAGAATGCAAAACAAGAGCACTTTGAATTGGATCAAGAATGGGTTGAA
>sinR	
ATGTGCTATAATATCACAAGGAAGGTGATGACATTGATTGGCCAGCGTATTAAACAATACCGTAAAGAAAAAGGCTACTCACTA
>spo0A	
CTGCCGGAGTTTCCGGCAGTTTTTTTATTTTGATCCCTCTTCACTTCTCAGAATACATACGGTAAAATATACAAAAGAAGATTTTTCGACAAATTCACGTTTCCTTGTTTGTCAAATTTCATTTTTAGTCGAAAAACAGAGAAAAACATAGAATAACAAAGATATGCCACTAATATTGGTGATTATGATTTTTTTAGAGGGTATATAGCGGTTTTGTCGAATGTAAACATGTAGCAAGGGTGAATCCTGTTAACTACATTTGGGGAGGAAGAAACGTGGAGAAAATTAAAGTTTGTGTTGCTGATGATAATCGAGAGCTGGTAAGC
>spo0F	
AAGTGAATCCTCCTTTATAACGTACAATATCAGTATACAACAAAAGAGAAAATGCTCAGAAAATGTCGTAAAGTAGACTATTATAATTAAAGGAAATAGGAAAATCAAACAGAATACATACAATACTGCTTACTTTTGACGAAAATCATAATATTGGGGTGTAAAATGATGAATGAAAAAATTTTAATCGTTGATGATCAATACGGCATTCGTATT
>spoIIAA	
TTATGCCGAATGACCACTAGTTTTGTCACGGTGAAGGAATTCATTCCGTCGAAATCGAAACACTCATTATCCGATCATATCAAGGAGGAATGAGCATGAGCCTTGGAATTGACATGAATGTCAAAGAATCTGTGCTTTGTATTCGA
>spoIIE	
CCTTTGTATTATATAACTTGTGCTTAGAAGCACAAAACAATATGGCGGTGTAGCTCAGCTGGCTAGAGCGTACGGTTCATACCCGTGAGGTCGGGGGTTCGATCCCCTCCGCCGCTACCATATTTGTTTGGCCCGTTGGTCAAGCGGTTAAGACACCGCCCTTTCACGGCGGTAACACGGGTTCGAATCCCGTACGGGTCATCCTAACAAATCGGTTTCTCTTGCAGAAGCCGATTTTTTTCATTTTTAGACAACATTCCGGAAATTCTTTTCATAAACGAATATCAAGGCAGAAACCGTCGAAGATTTCTTTGGTATTGTTACCTTCTTTTGACAAAATCCTATCTGTGCTTTCGCTATAATGACAGGCAACGAATATAACAGGTGGGAGATGAGAGGAATGGAAAAAGCAGAAAGAAGAGTGAACGGGCCAATGGCGGGACAAGCTTTG
>spoIIGA	
GTGGAAAAAAAGCTGCCGTCATTGGCAGCTTTTTTTATATCCTCTCATTATACTTCCTCGACAAATTAAGCAGATTTCCCTGAAAAATTGTATTTTCCTCTCAACATTAATTGACAGACTTTCCCACAGAGCTTGCTTTATACTTATGAAGCAAGAAGGGGAACAGCGTGAGGCAAGAAAGAAAGGAGTCAGATGTGAAAATCTATTTAGATGTCATTTGGCTGTTAAACTTTTGTTTTGATGCA

+++ known sites 
Length  #sites	@sites(sequence number-position number)
7	20	0-341,0-351,2-203,4-139,7-215,10-126,10-214,11-235,12-136,14-3,14-46,15-118,16-276,16-297,17-115,17-198,19-129,19-139,19-173,19-182,

--Rocr ------------------
>rocA	
TTTGAGAAGCCTCCGCAAAATAATTTTGCATTTGTTTTTTGCGTAAAGAGCAAAAAACGCAAAATAAATTTGCGTTCAAGATCGGAAAAAGAGAAAGGTGATCACCTGTTAGACAAATTTCTGTTCGATTCAACAAGTTTTTTCAGCAAAAGACAAGAAAATGGCATGATTCTTGCATTTTTATTCATATGCGAAGATATATTTCATAACACGAGGGGGACTACATATGACAGTCACATACGCGCACGAACCATTTACCGATTTTACGGAAGCAAAG
>rocD	
TGTATGAACCTCCCTCAATTATTTTCTTAATATTGCTTCTATTTTATAAAAAAACGGAGAGGATATGCAAAAGAATTTTGCACTTGCTGAAATTTTCGCTCGAAATATCAGAATGTTTTTGCACCTTGTCCTCGAAAATTGTAGAAAACACACGAATTCTTGATTTGGCACAGAACTTGCATTTATATAAAGGGAAAGCAGGATAACATGTTGAAACAGAAAACAAGGGGGAATTCAAATATGACAGCTTTATCTAAATCCAAAGAAATTATTGATCAGACGTCTCATTAC

+++ known sites 
Length  #sites	@sites(sequence number-position number)
15	4	0-14,0-58,2-66,3-169,


--Fnr -------------------
>ldh	
GGGCAAGGCTAGACGGGACTTACCGAAAGAAACCATCAATGATGGTTTCTTTTTTGTTCATAAATCAGACAAAACTTTTCTCTTGCAAAAGTTTGTGAAGTGTTGCACAATATAAATGTGAAATACTTCACAAACAAAAAGACATCAAAGAGAAACATACCCTGCAAGGATGATTAATGATGAACAAACATGTAAATAAAGTAGCTTTAATCGGAGCGGGTTTTGTT
>narK	
TCACGATCAAAAGGACAAAGTCTTCGGGCTTTGTCCTTTTTTTATGAGAAAAACGTGTGATGTAATTCACAATCCTGTTTGGCTAGTTTTTGTATGATAAGACTGATTATTGAATCATTGAAAGGGGCAAGCCAAATGATCAACCGTCAACACATTCAATTATCGTTACAGTCATTAAGCTTGGTG
>narG	
ATAGAGCCGGTTTTTTTTGATCTTTGAATGAAAGGCAGCTAATGACCCAAGCGTCCTGCCTGAACGCAGCCTTCCTTCTCCTTTGTGTGAACATTTTGTGAAAAAAGCAGAGTGTGTGACATAGTTCACAAGGAAACACGCTGTCTCTGTTTATAGTGAACTTAGCATCACCTGACTCGGAAGGAGTGAACTCTCATGAAGAAAAAGAAAAGGAGTCCGTTGTTTAGGAGATTGAATTATTTCTCT
>alsS	
TCAATATGCATTCCTTTCCATAGGTTAATAATTCGTATTACATATTAATCATAAGGCGAATCGATATTGGAGGTCAATTTCCAAAGAGTGTATAGTGAAACTTATCACAAGATATTTAAAATTTTACGTTTAAAATGCATAATAAGGAGTGAGGGTGTTGACAAAAGCAACAAAAGAACAAAAATCCCTTGTGAAAAACAGAGGG
>arfM	
CGAAATCCTCCTTTTTTCTTTCATTATAAATGCATTCACCCTCCTGATAAGTGACATTCATCATACAGGCTGTGAAATACATCACTGCTGTACAGGCTCAGTCGAGCTACACTAAAGCTATCCTTAGCACAGGAGGTTTTCCTATGAATCAGTGTGACTATTTATTATTTCTGAAACAACTTCCTATGTTTAAT

+++ known sites 
Length  #sites	@sites(sequence number-position number)
16	6	0-93,1-95,2-55,4-114,7-96,8-70,


--Cody ------------------
>comK	
AAAGAATCCCCCCAATGCCTTTTTTATAGTATATGGATAACGGTCGAAAAAATCAATAAATTTTTATAATTTTTAGACAACTAATACTTGGCAATCTATCGACATATCCTGCAAAATGCCGTAAACCGGCAAGTCTTATGAAAGTAAAATCGGTTTATTACTAGTCATTTAGTACCATTAAATATCATTAAAAGATGATTTTATCTTAAATGTTAAAAAAACCTGTCGTTTTACAAAAACAGATGATAGATTATTAGTATAAATTTTGCAGAAAAAGGATGGAGGCCATAATATGAGTCAGAAAACAGACGCACCTTTAGAATCGTATGAAGTGAACGGCGCA
>dppA	
ATCCTTGAAAGAGGATTCTTTTTTTATCACTGAATGATTGAGATTTTTCCCAGTTATATTGCATTTTTCCTCTTTTTTTAATATAATTTGTTAGAATATTCATAATTTAGTAAAAAAGGAGGAGCGTTATGAAATTGTACATGTCAGTAGATATGGAAGGTATTTCGGGTCTTCCGGAC
>srfAA	
TCCCGCAAAAAATATTGCTGTAAATAAACTGGAATCTTTCGGCATCCCGCATGAAACTTTTCACCCATTTTTCGGTGATAAAAACATTTTTTTCATTTAAACTGAACGGTAGAAAGATAAAAAATATTGAAAACAATGAATAAATAGCCAAAATTGGTTTCTTATTAGGGTGGGGTCTTGCGGTCTTTATCCGCTTATGTTAAACGCCGCAATGCTGACTGACGGCAGCCTGCTTTAATAGCGGCCATCTGTTTTTTGATTGGAAGCACTGCTTTTTAAGTGTAGTACTTTGGGCTATTTCGGCTGTTAGTTCATAAGAATTAAAAGCTGATATGGATAAGAAAGAGAAAATGCGTTGCACATGTTCACTGCTTATAAAGATTAGGGGAGGTATGACAATATGGAAATAACTTTTTACCCTTTAACGGATGCACAAAAACGAATTTGGTAC
>hutP	
CTGTTTCTCCTTCTTGCATCACGTCTGTTTTTCTTTCGCGTACATGTAATAACTGCTTTGTCAGGTTTTGCATCAACTGTGATACAGCCATTTCGTTGTCGGCGTTTTTTAAGATGATGCCTGATTGCCCGTCAACACCAGAGTCATTCGGCTGGCTCTTTATAAAACGCCTTGCGAAAAATACGACTTAGTAAACGCATATTGAGAGTTAGACAGCGGCGCTTGCCTCCTTGTCTGGATATCGTGTGCAATCGCTGAAAAAACCTGTTCTGCTTTCTGCGTCACGCTATTACAATAGCAATCTAACTTGTTAAAGACTATAAAAAAACCTTTTGACTTCTGCTGCTGAACCAATTAATATAATACTCAGTTAATAGTTATCAGAATTTTTAGGAATTGAGTGATTCATATGACACTGCATAAAGAGCGTCGGATCGGCCGGCTGTCTGTT

+++ known sites 
Length  #sites	@sites(sequence number-position number)
11	4	0-215,2-112,4-119,7-60,

--Fur ------------------
>yoaJ	
CTTTTCCTGTATAGCTGTTATCAGGCCAACAGCCTGTTTCATTTCGTTATTGAAATGCGAATTTTGAGAGGGAAAAATAAGACATTCGGCTGAAGTGCACATTCGTTCATTTGTATTGGCTTTTTCATAAGTACCTACATTTGATATATGAATGATAGTGAATTTGCCTTAAAATCAACTATGAATCTATTTCCTCTTTCAAACCAGATGGATTGAGTCTTATAATGATAATGATTCTCATTTGAAGTCTGGTTTGAGGAGGACCAAATATGAAAAAGATCATGAGTGCATTTGTTGGTATGGTTTTGTTGACGATCTTC
>yhfQ	
CAGGATCAGCTTGCAGAGAATGTTATTTTTCTGCAAGCTTTTTTGTGGACAGGATGATCAGCTGCTGAACTGCTGTGTCGCGAAACAAGATTTTCCTGTAAGCCGAACTTTCTCTTCTCATTTTAAAAATAATTGGTGATAATGATTCTCATTCCGTGTTATACTACTCTTGGACATCTTAACCATAGAAAC
>yfmC	
AAACGCAGCTTTCTTTACTAAAAAAATATTGACATGATAAGCCATGCTATTATAGTGTTACATGTGATAATGATTCTCATTACTAAATCTGAAAAAAGGAAGAATGACATGCGCACCTATTCTAACAAGTTGATTGCCATCATGAGTGTTTTATTGCTC
>ydbN	
TGAATACCAGCCTCCATTCTATTACATAGTATGGTTCAAAACATGAAAAATAGCAGGGTGCGTTCAATGAAGCGGAATATTTCGACAGCAAATTATTGCCCGGGAAACTTTTTGTCGATTTGTTGAATGTTTGTAAATTGGCCAAGAATAGGACTCTTTTCATCTTTACAGGCTATTGCGGACATTGTATACTGAAGTTAATTGATAATGATTATCAATATCGTTTGATTGGAGGTTGGTGACACAATGACACCTCAGTCTGCAGAAATCAGAAAAAAACAGCTCATTCATCTGTTAATACAGAATGGTATATACAAAAAGTCAAAGCGTCATCTGTATGAATTGTCGCTGACGGAGTTAGAAAGTGAATACAAACATGTCAGGAGGGCGCCGGAGCATGCCGAAGCGTAAAGTG
>dhbA	
GACATACTCAGCCTTGCCTTTAAAAAAATATTTGTCACTGAAATTATATTTGACTGTCACATGACATTTGGATATGATTATTTTTATAATTGATAATGATAATCATTATCAATAGATTGCGTTTTTCAAGGCGCAGCAGTCTTTTTCGCTGGATGTCTGTTTGGCATTTAGAGCGAAGAAAGGAATTGATGATATGAATGCAAAGGGTATAGAGGGAAAAATTGCTTTTATAACAGGGGCTGCC
>yuiI	
GGTTCTATTTCAAATAGGACAATACGCATCTTTATTAGGTTTTTACTTCCATATTGATAGTCTGCAGGTACCTTATTTGATCAAGGTGCCTTTTTTATTCGGGAAAAAGTTGACTTTCTTTGGAAGAAAACCTATTATTTGAGGTGTCTAGTTGATAGTGAAAATCATTATCATACATTGCGGTTTAGT
>ykuN	
AGACAGCGAGGTGCTGTCTTTTTTTTATTTATCTGTTGACAATGAAAATCATTATCATTTAAAGTGATACATATGATATTGAAAATCATTATCAACTAATGGGGTGATAACATGGCTAAAGCCTTGATTACATATGCCAGCATGTCAGGAAATACAGAAGAC
>ywbL	
TCGTTCATTTTCCTTCAAAGGGCTGTTCTGTAAAAGGACAGCTTTTTTGCTGTCCATCAAGGTTTTCAGACCTTCAAATTTTAATTGACAAAGGACAGGAACTGGCTATGATTATGTTATACAATGATAATCATTTTCAATTATAGGAGGAACATGATGGCTCGGGGGCTGGCACTTATTCTATTCAGCTTGTTGATGGTTTTCGGT
>yfhC	
TACGGATGATGGTTTACAAAAAGATGCACTTTCCGTTATCATTATGAAATGATAATCATTTTCAATTGCATAGGAAGGTGAGACGGTATGCCTCAAACCGAACAAATACATCAGCATTCAGTACTGAGGGACATCATA
>ybbB	
AACATAAGCATCGTATGTTACACGTGTAACATATTCTTATTGAACGAAAGACCCTTACTTTTACACATAAGTAAGGGTTTTTTTCATGCTAAAAACCCACCCGCTTTATATAGGAAAACTTTCATTTATTTGGTACAATTTTTATTGAAAATGATTATCAATTGAAAGCTTCTGAAAAGGTGGTCTACTCGTGCAAAATGCAGTGATTTATCAACCAGTACAAATTGAATATCTAAAAAAG
>yusV	
TCTTGTGATAAAAAACCCATAAACGTCAATTATGTCCATAAAACTAATTGAAAATGATTTTCAAAGTCAGTGTTTTCTGCTACAATGAGGGATATATGACCATATCAAATGGCTGAATATCGGAATCATTTGCATTGATGACAATTGACTTAAAAGCATGTATATAGAAAACGTGCAATACATAGTGCTGCTAAAAAGCCAGCAAAAAGGAGCGGTTATGGGTATGAGTGCAATTTCTACAGAAACGCTGAGCTTAGGATACGGGGAT
>yxeB	
ATTTTTCTCCTCCTATTTACCTATAATAATCGATTAGGCACACCGCGTCACCCATAAACGGGAAAAACTTTCTCCCTTAAAAATAGTGATAGACGGAGAACAGGTTTCTTGCTATATTATTAATTGATAATGATAATCATTACTAATCTATTGAGATACATAGTGGGAGGGTTCTTGATGAAAAAGAACATATTGCTCGTGGGCATGCTTGTCCTGCTTCTCATGTTT
>yclN	
GTTTACATCTCCTAATGTTTAAAATTTTCACACAAATTTAGTATTTATTATCTCTCTTTCAGTACTGTAAATCAAGGGGGAATTTCTTTCTCAGGAGAACATTTGTATTTTTCACGAGGAATAATGTTAGGTTTGCTGACCGTATGCCTGCGTTATAAAGATAAATATGGTAAACAGCCTAACGTTTTGGGATGGAAAATGGTTAGAATGATTAGTAAAATTGATAAATGACTAGGTTAATATTTTTAAAGAATATTGACTAACCCTATAAAAATGGTAATATGTAAATGATAATGATAATCAATTACTATATGGCCATATTGTTTTGAGTCCTTGCGGAGTAGGAGATACGTTCTTTTTGCTGTAAGGATGTAAGGAGGCAGCATGAAGCTACGTTACTTATTTATTCTACTTATCATATTAGCAGTCACATCT
>fhuD	
TTGCAAAAATATCGTGTCAACCGGCACTTGCAGTGGTATAATCACAGATGATAATGATTCTCTTTTTCATCTATCTTTTAGAAAGAAGGTATGAGATATGACCCATATATACAAGAAACTCGGAGCCGCGTTTTTTGCCCTGTTATTG
>yfiZ	
CTTTTTCCTCCCAATATTGAAATTCATTATCATTTAGATCATAATAAGCAGTGTTAAGAGTGTCAATCCCTAATTGAGGATTATTCTCAAAAACAAACATTACATAGTAAATAACTAGGAGAATTAGATCATGATCTGCAAAAAGGCATCTTCAAAATGGATTGTGTTAGTATGTCTGATT
>feuA	
TAAATCAGGAATTTGTCCATGGTGTTATATCTGTTCATTCTCTATAATTCCAATTGATAATAGTTATCAATTGAACAGGAGGCTCTATAGATGAAAAAGATATCTCTTACCTTATTAATCTTACTTCTCGCGCTGACGGCG
>ywjA	
GAAAAAAGAAATCTGATCTTACAAAACAGCCCGTGTATAGTATAATTGAGAAATATTATCAGTTATTTATACATTGGGGGAAGATAGGGTGCTGCGGCAATTTTTTTCATATTATAAACCATATAAAACGTTGTTCTTT
>ydhU	
TTATGTATTACTACAAAGAGGAACTGATTAATATCATTAAACCGGACAAGCCAGACCCGGCAGCTGCTAAGGTCCTGCAGGAGATATTAGGCGGTCATTACGGAGAAATGCGTACAATGATGCAGTTTTTTTCCAAAGCTCTAATTTCAGAGGAAAGCAGAAACAGTACCGCGATCTGCTTCGCGGCATTTTTTTAGAGGAGACTGCCCACGTTGAACTGGTTCAAAACACAATCAATGCTTTATTAGATGAATCAGGCGGTGAAGGTGTCGGCAGTCAAGGTACAGATCAAGCGCCACTTGATGAAGCGGTTAAACATGCTAATCCTCATCATTATATTATTGGAGCGCAAAGTTCCCTTCCTGTTGATGCAGGGGGCAATCCGTGGAACGGGTCGTGGGTGTATAACCACGGAAACTTAATTACTGACCTGCTGGATAACCTGCTTCTT
>nasE	
TGACAAAAACTATCATTGAGGAGGAATGGACATGGTAAACAAAGACGTAACAAAAGTATGTATCGGAAAAATTGAAGAATTG
>yfkM	
CAGTTCTCCACCTTTCAACGAAATTTGTGTTACAGCTCCTATTGTAAGAATATTTTGTAACTATTTGTAGGTGTTTCTTTATGATTATTGTAAAAGGGAGAAAAATGAGTATTATGTAGCAGTATCAAACGACAAATACTGGGCATTTATGCTTATCGTTTGTCACAATCGCGGAATGTTTATTTTAGTGTGGCTGGGGTAGAGTGTTTTATGTAGACATATAAAGCGGGAGGTTATGAATCATGGGGAAAAAAATTGCAGTTGTTTTAACATATTATTTTGAGGACAGCGAG

+++ known sites 
Length  #sites	@sites(sequence number-position number)
20	21	1-78,3-39, 5-78,7-196,8-94,10-156,12-40,12-77,14-122,16-47,19-79,20-117,21-203,23-87,25-130,27-83,28-15,29-90,30-52,32-44,34-316,                     

--Degu -----------------
>aprE	
TCTATCCCTTTTCTGTAAAGTTTATTTTTCAGAATACTTTTATCATCATGCTTTGAAAAAATATCACGATAATATCCATTGTTCTCACGGAAGCACACGCAGGTCATTTGAACGAATTTTTTCGACAGGAATTTGCCGGGACTCAGGAGCATTTAACCTAAAAAAGCATGACATTTCAGCATAATGAACATTTACTCATGTCTATTTTCGTTCTTTTCTGTATGAAAATAGTTATTTCGAGTCTCTACGGAAATAGCGAGAGATGATATACCTAAATAGAGATAAAATCATCTCAAAAAAATGGGTCTACTAAAATATTATTCCATCTATTACAATAAATTCACAGAATAGTCTTTTAAGTAAGTCTACTCTGAATTTTTTTAAAAGGAGAGGGTAAAGAGTGAGAAGCAAAAAATTGTGGATCAGCTTGTTGTTTGCGTTAACGTTAATC
>comC	
AAGCATCCGGCTCCGGCAGAATCAAAAAAAGATTCTGCCGTTTTTTTCATGTGTAAAATTGAATATTCCCAATTGGAGCTCAGGATGTCCATTTTGCTACAATCCATACCAGAACTCAATGAGTAAAGGTGTGTTGTCTATGCTATCCATTCTTTTTATCTTCGGGCTTATCCTTGGTTCTTTTTACTAT
>comEA	
TGGTTTCCCCTCCTTTGAGCTATTATCCTCTAAACCATATGTGTTATGAAAATAAAATATGACGAAAGCGGGGAACATGCACGATGAATTGGTTGAATCAGCATAAGAAAGCAATTATTTTAGCGGCTTCTGCG
>comGA	
TTTTGTGCAGCGTGCCCCGCTTTTTCACCAGACATATCAGGGTGACCGGATACGATGTCAAGGGGCTTATGACAGAGCATTAAATCCGCAGTTTATCGATTCTTGAAAATGACCAAATGACCGGTATTGTTGCATTAGGCGATCTTTCCGTTGAGAAAGATACTGGTCAATAAGCGAAAACAGCATAATGAAAATGGAATCTAGCAGGCATGGTGACCATGTCTGCTTTTTTATTTATAGGGAAAATTATAATGACAGGGGTACATTCAGTTGAAAGTCTTTTTTCTTGCCAGAAAGAATTGGTTTTTCAGCATATAACATCTCACAAAATCACGTTTTCCCTGTTTGATTACCTTTTCTTCTTTTTCTACAATATGCGTTGAAAGGAGAGGGAATCAAATTGGATTCAATAGAAAAGGTAAGCAAAAACTTGATTGAAGAGGCATATCTA
>comK	
AAAGAATCCCCCCAATGCCTTTTTTATAGTATATGGATAACGGTCGAAAAAATCAATAAATTTTTATAATTTTTAGACAACTAATACTTGGCAATCTATCGACATATCCTGCAAAATGCCGTAAACCGGCAAGTCTTATGAAAGTAAAATCGGTTTATTACTAGTCATTTAGTACCATTAAATATCATTAAAAGATGATTTTATCTTAAATGTTAAAAAAACCTGTCGTTTTACAAAAACAGATGATAGATTATTAGTATAAATTTTGCAGAAAAAGGATGGAGGCCATAATATGAGTCAGAAAACAGACGCACCTTTAGAATCGTATGAAGTGAACGGCGCA
>degQ	
CAAAGCGAAAAGGCCACAACTTTAGCGTTGCGGTCTTTTTCGGTGTTTGTCGGTCAGGAAACGCCAAGAATCGCATATTCAATTTTGAAAATACGGTATGAAGGACTATAGTCTTGCTTAGTGAAAATGCGAAACCCGTTAAAATCAAGGAGATTAAGAATCTTTCTCAATTTCAGCACATATAAACGCTCTTTCGCATAGAAAGATAGTCCCGTTCTTGTTGTGATTCCTTTGAGTATAAGGACCTATTGAGATTTGCGGTGTCACGCAGGACTTTTTTGCATACTTTTCGGTGAAAAATGAGCCGAAAGCAGACACACTATTAGTAACAGATCAAATACCTAGGACTCGTTCACCATACACAATTCATTGATCTTTCAAAAAAAGGAGTGTGGAAACGATGGAAAAGAAACTTGAAGAAGTAAAACAATTGTTATTCCGACTCGAACTT
>degR	
AAAAAACACCTCCGCCATTATTTTGCAGAGTTTTTTTGAAATTTATGTACCAAAATAGAAAAGAAAATAAAAATAAGCCGATATAACTATTGAACCAGAATAAATAGGACCGTTTTACTATTTGAGGTATCTTGATAGAGAAGGGGAACGCAGCTATGGATGATAAAGACTTGAAGTTGATCCTTCACAAAACATTTATAGAAATA
>degU	
CTATGATTTGTAAAATAGAGCCAAAAGGCATATTGACCGAATGCTAGAGTATATAGAACAATAATACAAGGAGGCGTGGCTTGTGACTAAAGTAAACATTGTTATTATCGACGACCATCAGTTATTTCGTGAA
>mecA	
GAAGCGGCACCTCGCTTTCAGTCCTTCGCTTGTACTACTACTATATGAGACAGGTCATATTTTATGATATCAGCCGCCTGATCTGCCGTTTTTTAGGCAAAGGTGCATTTTTATTTCTTTTGTGACTGTTTTATCATAAAATAGAAATACAAAGGAATTCACACTGGCCTTGGTTAAGGTTAAGATGTGGACGGAATGGGTAAAGTGTAGTAAAGTACAATTAATCGGGAGCTTAGATGTCCCTTCAACATCTTATATAGAAGGGAAGGTTGGCAAATGGAAATTGAAAGAATTAACGAGCATACAGTAAAATTTTATATGTCTTAC
>sacB	
GATATTTTCTGAATTGTGATTAAAAAGGCAACTTTATGCCCATGCAACAGAAACTATAAAAAATACAGAGAATGAAAAGAAACAGATAGATTTTTTAGTTCTTTAGGCCCGTAGTCTGCAAATCCTTTTATGATTTTCTATCAAACAAAAGAGGAAAATAGACCAGTTGCAATCCAAACGAGAGTCTAATAGAATGAGGTCGAAAAGTAAATCGCGCGGGTTTGTTACTGATAAAGCAGGCAAGACCTAAAATGTGTAAAGGGCAAAGTGTATACTTTGGCGTCACCCCTTACATATTTTAGGTCTTTTTTTATTGTGCGTAACTAACTTGCCATCTTCAAACAGGAGGGCTGGAAGAAGCAGACCGCTAACACAGTACATAAAAAAGGAGACATGAACGATGAACATCAAAAAGTTTGCAAAACAAGCAACAGTATTAACCTTTACTACC
>sacX	
AGTCTTAAAGGTTTTTTTCATTCTAAGAACACCACACACAACCTTTTTCCCATCCATTGTACAGGCTTTTCATACTATTGCTATACAGCCATGAACAGCATAAAATGAACGTTATTACAGTTATCACCACATATGGCGGGATTGTGACTGGGCAGGCAGGCAAGACCCAATGATGCAAAGGGAGTATTAATGCCTAAAAAACAGGGCATTTTAACTCTTCTTTTCGTGTTGGGCTCATAACGGCGCCTTGGACAACCCCCTATTCTCATGCTCCGTCGTCGACGCGGGCATTTTTGTCATTTTCAGCCGGTATTTCTCACTTTTTTCATTTTGATTGTCAACTTTTCATTTGATACGATGAACAAGCCGACTTTTCTTCAGCAAAGGAGGTTTTAATTGCTTGCATAAAGAGATTGCAAAAGAATTACTGCTGCTCGCAGGAGGAAAAAAC
>srfAA	
TCCCGCAAAAAATATTGCTGTAAATAAACTGGAATCTTTCGGCATCCCGCATGAAACTTTTCACCCATTTTTCGGTGATAAAAACATTTTTTTCATTTAAACTGAACGGTAGAAAGATAAAAAATATTGAAAACAATGAATAAATAGCCAAAATTGGTTTCTTATTAGGGTGGGGTCTTGCGGTCTTTATCCGCTTATGTTAAACGCCGCAATGCTGACTGACGGCAGCCTGCTTTAATAGCGGCCATCTGTTTTTTGATTGGAAGCACTGCTTTTTAAGTGTAGTACTTTGGGCTATTTCGGCTGTTAGTTCATAAGAATTAAAAGCTGATATGGATAAGAAAGAGAAAATGCGTTGCACATGTTCACTGCTTATAAAGATTAGGGGAGGTATGACAATATGGAAATAACTTTTTACCCTTTAACGGATGCACAAAAACGAATTTGGTAC
>wapA	
AAAATGTAAAAAGGCCTATGCGGCCTTTTTTTGTTTTAGGTCAATTGACTCTCGCTAATCCTTAAAATAAGATAAATTTTCTAGAAAAATATTGTAATGATATTTCAGTCTAGTTAAGATTATTGAGTAAATATTACTTTTATTACAAAAGGAGAGAGGAAATGAAAAAAAGAAAGAGGCGAAACTTTAAAAGGTTCATTGCAGCATTTTTA
>yxjJ	
CGCTGCCAAGAGTCTCTTGAAAAAATGGATCATTTCCAGGCCGCTTAACATGAAAAAGAAATCCAGCCCATTTCAAAAAATCAGAAAAATGTTCAAACGCTTCTTCAAATAAAACATCAAATCCCCTAAATACAATCCGTATTCACCCGTACCGCCCAAATGCTCCGTAATTTGGGTTTTTTGTGTTCAATTCCGCAAAATAGGGTATAAACCAAACAAGCAAGAAAACAGCACCCAAAAACAGGTAATTCGAATTACGTAAACTTAGGTTAAAAGTTATATAAAGGAATTTATTTTATCGTCGATAGTAACTATAGAACCAATCATCAACAAGAGCAAACAGCGTAATTCAAGACTATTTTCAGGTCATCAGGTAATACTGTTTTAGAGGGACAGTTTCTTGTTATTTATTGATTTAGAATTTTTTGAATACTTTTTGGCATTTTATCCG

+++ known sites 
Length  #sites	@sites(sequence number-position number)
20	11	0-159,2-17,6-291,8-158,10-156,16-142,18-77,18-87,20-361,24-88,26-56,

--Tnra -----------------
>gltA	
GTTTGTCTCACATCCATCTATCTCATTTTGAGATTCTTTTGATCTAAATTATATATTGTTTATATCGTTTTGAAAACCTACAATGATTATAGAGTTGTTAGATTTTATGACCGGTATTATCGGAAATTGATCGGGGGAGAGGAATTATGACGTACAATCAAATGCCAAAAGCTCAAGGTCTCTACCGTCCTGAATTT
>ywrD	
TTGCTCCACCTGCTTTCGTAGCCTTTTAGCAATCATTTTATCATAAAAGTTACGTATAGAAATAATAATTTTTCATTTGTTTTCGAAATGAATGCGAAAATATCTTATTATTTGCGAAAAGAAGAAAGTTCGTCAGTTTTTCTGCCGGATCAGTAGATGTGAAAAATCAGGCTCCCTATACTGAAGAAAATTTCTTAAAAAAGGGGACTTGTGATGAACAAATCTGTCATCGGTACAAAGCAAATGGTCGTCAGTCCGCATTAT
>pucJ	
AGTTTGTTACATTTTCTTACAAAACGAATCGTTTTTCGTCACTTTCAGCAATCACACCTGTCTTTTTCAGCTACTGTATCCAATGACACCCCTCGACCGGAACGATATTATGTTACTAAAGTTCACATACAGGGAGGGACTATAGTGAAAAAAAGATCGTTTAAGGTGTTTACACTTAGCCTGCAGCATGTGCTC
>ywdI	
TCCGTTTCTCCTTTTTGTAAGGTATGGTGATTTATTATGTGAAAAATCTCTTCTGCTTGTCAATCGCGCAAGGTTTGTCAGAAAAAATAACAAACTCATATCTGCGTTTTCAGCAGGAATTTGATAAAATGCAGGAAGACAACATTTATTTTTTTGGAGGGTGCTTCATGAACATTCATATATCTGCTTTGATTCAAAAGATGGAAGAAGAGCTAAAA
>glnQ	
CTGCTTTCACCTCACCTATATCTTTTGAGGTTTACAAGGAATTATTCTTTATGTTTCTTTAGTCAGTCAGAAGTCATGGACATTTTTTCACTTTTAATTTTCAGAAAAGTTTGATCATTTACTTTTTGGTCAAATTTTCTGATAGGAGGATTGCGATGATCACATTTCAAAATGTAAACAAGCATTACGGAGATTTTCACGTGTTA
>oppA	
TAAAATTGTAATAATATAAATAACACGAGTGCTGTAAAATCCTTAAATGATAACTGCTATCAGCGTAAAAACAGGCAGATATTATATGTAAAAAGCAATATGGGCAGAAAACACATGAAAAAGTTTTTAATCAATTTATGCTTTAAATGGTAGAAGGATATTATGTTCATGGAAGAAAAACTAACGAAGTTTAAATATTTTAAATTGATAAAATAATATTGCAATAAATTATTTGTTTCATTATAATGAACTTGTTCACTCTATTGTTACAGCTTTTTTACAAAAATAATCAGAAAAGACGGAACAGAATAAAAGTTGTGGAAACTCAGGTTCATTTGTCTGATATTTCTGAGGATTTAGCCGTAAGGAGCTGAAAATTATTATTAGGGGGTTTGCGAATATGAAAAAACGTTGGTCGATTGTCACGTTGATGCTCATTTTCACTCTCGTG
>nrgA	
ACATCCCCCTCAGTGTATTATTTGATGTAGTACACTTAATACAGTATAGAGTATTCTAATTAATGTCAATTCCCTTTTCAGCTCATATGAATAGTTTCTTTTATAGATACAAAGTCTTATATCGCAAAAAATGCCATTCTCCTTCCTTTCCATCCCTCGATAACATTTCTCAAAAACCATGTCAGGAAATCTTACATGAAAATGTTTTATCATTCTTTTTTCTCTATAATGAAGAAATATAATAATTGCTTTTTATTCTGAAAGATACGGAGGAATGAGACATGCAAATGGGCGATACAGTTTTTATGTTCTTTTGCGCTTTACTCGTGTGG
>yttA	
ACTCATCCCCCTTTCTTACCTAAAAAAGCTCATGAAAAAAACGAAACCTAAAACGGCTCCGTACGAATCCAGTTATCATAGCACATTCATTCTATCTGTCTCTCTCACATTTTTCAACTGATGAGCGTGAAAAAATCTAACAAATATTGTTTGAAAAATGTAAAATAAATAGAAAAAGGGGTCATATTATGGAAATGGTATTAGCATTCTTAGGTTTTCTGGCATGTCTCATTGCACTGGGCTAT
>tnrA	
GATTATCCTTCCTCCTCGTTTGATTCGTTACATAAAGGATAAAACGCGCTTGGGTGTTACGCATTATTCTTGTTAATTTTTCTTCCGTATTTTTTCAAAAATCTTCTATTTGATGTTAGAAAATATGACAAGCGTCAGGTTTTTTCTCTTTGTTTTTTATATACTATTATCAAAAGACATCCAGGGGTGGAAAAATGACCACAGAAGATCATTCTTATAAAGACAAAAAAGTGATTTCAATCGGA
>gabP	
ACAAAACCTCCTCTCGCTCACATTTTCCTATTATTATCTTACAAAGCTGATCCGCAGTGGGTCTACAGAAACATGATTCACCCGCCACAGAAAAATAGTGACGAAGGAACACTTTTTCTCTCATCCAATTTATTTGCTCCGCCAAAAATCCCATCAAACCCAAGGACACCAGTGCTTCTCGCATTCTATCGAATTGTAAATATTACGCAAAATCACACAGCGAATAAAAAACGAAACATTTTTTCCACACATTCGCTGAAAGCGCAAACAAAACACTACAAATTTGAAATAAGCTGGTATATTTTCTTACACGAATTTTCGACAAACTGTATATTTATGATAGAGTTTCAATTATCATAATATTCAGTAATGATTGCATTTTAAAAGGAGGTAACTTATGAACCAGTCTCAATCAGGATTAAAAAAGGAATTAAAGACCCGCCATATG
>nasB	
AAGATTCCCCTTTCTAGACCCTCATTATTTTACATTTTCTGAATCAAGGATATAGGACCATTATTTTCTGGAAAAGACATGTGTAAGTTTTTGTGACACGTTTAATGCGTTAACAATGCATTGTGACATAATTTTTAATAGGAGAAAACTTACGAGCTTCGCCAAAGGAGGTCTGATACATGAAGAAACAAAGATTAGTGTTAGCGGGAAACGGCATGGCCGGAATCCGC
>alsT	
TTAAGTATATATCTTTTTGCTTATTTTTGAAAGAGAAAACTTCTTTTATTAGCGTATGTATACCCGGTTTATGGTGTGAATAAAAACATATTTTAAATGATATGTTGTTTAGGATTTATTACTTTATTTATGTGTAAATCAAAGAGAAAGGCAAGAGAATGGGAAGAAATGATTACATTGTTAATAGGGTACTCTTTTTTTAAAGCCAGTTTGCAAGGAATGTTTTTATTCGTAGGAAAATAATAGAGAAGGGGTCGACAGAGTAACATCTGGCTATGACAATATTCTTCTCGAAAAAACTTCCTAATTCGTCATATTGTGATATAATAAAACTCGTTATGTTAAAAAATCTAACATCAAAATCGAATTCGTATTGAATTGATGAAAACGGGAGGTAAATATGGAGTCTTTTTTCAATAGTTTGATTAATATTCCAAGTGATTTCATCTGG
>yodF	
TTTCTCACTCCTATTTATCTCGATTTCAAGATATTTATTATTTTAAACCTTTATTGAAAAGGATGCAAACCATGTGTTTTGATTAAATAATTGAAAAAATCATTTTTTTCTAATAATTATCTTGTGATCTTTTCTTACAACTGCTATTATAGTGAGCATTATCATGTTTCAGGAGGAAAGTAAATGGTTAAAAAAGCACTTATTGTTATTCTCATTCTTTTGCCATTCGTTCAGCTCGCGCTTTTGCCGCTTGTGAATCGAATAGAACCGATTATGTTCGGCCTGCCGTTTTTCCACTTTTGGCTGCTGCTGTGGATTATTGTTACGCCGTTATGCTCGTTTGGCATTTATCAGATGCAAAAAAAAGATGGAGGACTTGAATAATGCAAGGGAATCTGACTGCACTTCTCATTACTGCTATTATTGTTTTAACC
>pel	
AGCAAGGAAAAAACCAAAAGGCCAATGTCGGCCTTTTGGTTTTTTTGCGGTCTTTGCGGTGGGATTTTGCAGAATGCCGCAATAGGATAGCGGAACATTTTCGGTTCTGAATGTCCCTCAATTTGCTATTATATTTTTGTGATAAATTGGAATAAAATCTCACAAAATAGAAAATGGGGGTACATAGTGGATGAAAAAAGTGATGTTAGCTACGGCTTTGTTTTTAGGATTGACTCCAGCT
>nasD	
ATTTTTCATAAAATTTTTAGAACTTTTCGTATATTTTGTTACATTTTATAACATGTATCTTAAATATTCCTTTTTGCTGTGCTACGCTGGAAAAAACATTTGATAAGGAGCGGATCATCTGATGGGAAAAAAACAGCTAGTTCTTGTTGGTAATGGAATGGCCGGGGTAAGG
>yccC	
AACATTCCCACCTTACTGAATTGCAATCAAAAATATAGTGACTGGTCTATTATCTTGATTCAATCATCAATTGTCAAGAAAAATTCATTGTATGAAAAGACAAAAAAAGAAGGATATGACAACAAAAAATACTGAGAGAAAAGCTGACTGATCTTTTGACTGAATAGATAAAATGTACAATGATTAATCATCATATGGATGTAAGGAGAGAAATAGATGAAAAAACAACGAATGCTCGTACTTTTTACCGCACTATTGTTTGTTTTT
>yycC	
AAGAACCCTCCTTACCTCTTTTATAACGGTCATTTTCCGATTGCTCTATTCCTTTGTGACATCTTCTTACATTTCACATCTGATTCTTGTACAATGGACAGAAGAGAGGAGGGATCTTTTGTGAGACCTTTGCAAATTTCTGCCGAAACTGCACAAAAGCTTGCAGAGTCC
>ywlF	
GTTGTCAGAAAATCTGCAAACAGGTCATTTGCAAATCCTGCGTGAAGGAGTAGAATATAGTGAAAAGCACATCATATGGTGTGAATCAAAGAGCGGACAGGCTGCGCGGTCAATAAAGCGGGCGGGCCGCATCACACACGCTGGGAGGAAAAGCAGATGAAAGTAGCCATTGCATCGGATCATGGCGGCGTTCACATTCGAAATGAA
>ureA	
TTGTTCAAAACGAAAAGGCGGTCAACAGCAGCAGCTTGCAATCACCAGAGCGCTGATGGTAAATCTGAAAAATATTTTACTTAATAAACAATTGGAAGGAATTCAGATTTTAATTGTCGAACTAGTCAGACAAGTTATTATAGAAATTTCCAGAAAAAAAGACATTTGTTATCTTAGTCGAGCGCAGTCTGGAAAACGCGTTAATCTGATCTTTCCGTGATCGACAGGGGAACGGTTGTTGACCATGGCAAGGCTGATGAAGAAACGGCATGCCGCTTTGAAAGGCATCTTACCGTATGACCCCCATTCTCGAAGAAAGGGAGGTGATGTCCCGCCTGACTGTTCCGCAAATTCGTAGTAGCCGCATCTGCTTTATATGACAAAAGAAGGAGGACTACAGATGAAACTGACACCAGTTGAACAAGAGAAATTGCTCATTTTTGCAGCGGGG
>yxkC	
AGAGCAGAAACTCCTGGGCTTTTATCCCACCGTGTCATAACAGCCAAGCTGCTATGTGTTTTCTCTCGGTCACAGTCCAATTTGCATTGCGGAACCCTAGAAAACCACTGTTTTTATCATATCCTTTTCACTTTCCAATATTAGCATTATAAGGGACGGTTCGAATTGGTTCAAGGGGTATTTGCGGAGTTTTCATCAGATAAGCTGGAAAAAAATACGATTTATCTATTAAAAAAGAACAGATATAACCGATAAGAAAAAAAGCATATATTTTACAAGCGAATGTAACTATAAATGATAATAATTATAAGAAATTCATAATTTTATATTGACTAAGAGAAATAATATAGGCATTATAGTACATATGTTTCGTACATTTTATTACATAGGAGGAAATATAATGGCAGGAAAACTAGTACCCTGTAAAGCTTGCGGTCAAGAAATTGCAAAG
>glnR	
ATTTTTTAAAAATTTCTCCTGGATTTGATGTTAAGAATCCTTACATCGTATTGACACATAATATAACATCACCTATAATGAAACTAAGTTAAGAAAAGGAGGAAATTGAGATGAGTGATAATATTCGCCGCTCAATGCCTTTATTTCCAATAGGAATTGTC

+++ known sites 
Length  #sites	@sites(sequence number-position number)
17	20	1-85,3-117,5-174,6-75,10-169,12-179,14-125,16-113,19-137,21-132,22-339,25-295,26-147,29-119,30-132,33-100,34-2,39-65,40-28,40-51,
