# Supplementary material for: SEARCHPATTOOL: a new method for mining the most specific frequent patterns for binding sites with application to prokaryotic DNA sequences
Source: BMC Bioinformatics. 2007 Sep 20;8:354. doi: 10.1186/1471-2105-8-354 (PMC2082047; doi:10.1186/1471-2105-8-354)
Supplement: Additional file 2 — Searchpattool's results for test1. This file contains the best patterns as predicted by Searchpattool for each of the fourteen TF examined in test1. [file 1471-2105-8-354-S2.xls]

## Sheet: best-sigl
Pattern	Length	Density	Total	Zs-supp	Zs-tot	Sequences_and_Positions	Support	p-value	rank	p-score
ATGCAAG.....T.CCA	17	11	6	2.893765e+02	2.959509e+02	1-38,3-38,5-38,7-48,9-58,11-97,	6	0	1
TGG.A.....CTTGCAT	17	11	6	2.839852e+02	2.904365e+02	0-176,2-134,4-69,6-161,8-165,10-62,	6	0	1	6/6
TGGCA.....CTTGCAT	17	12	5	5.782863e+02	5.891929e+02	0-176,2-134,4-69,6-161,8-165,	5	0	2	5/6
ATGCAAG.....TGCCA	17	12	5	5.477204e+02	5.580499e+02	1-38,3-38,5-38,7-48,9-58,	5	0	2
ATGCAAG...C.T.CCA	17	12	4	4.714099e+02	4.784816e+02	3-38,5-38,7-48,11-97,	4	0	3
GGCA.....CTTGCATT	17	12	4	4.626273e+02	4.695671e+02	0-177,2-135,6-162,8-166,	4	0	3
TGG.AC....CTTGCAT	17	12	4	4.626273e+02	4.695671e+02	0-176,2-134,8-165,10-62,	4	0		4/6
ATGCAAG....GT.CCA	17	12	4	4.381745e+02	4.447470e+02	1-38,3-38,9-58,11-97,	4	0
AATGCAAG.....TGCC	17	12	4	4.381745e+02	4.447470e+02	1-37,3-37,7-47,9-57,	4	0
TGG.A.G...CTTGCAT	17	12	4	4.300111e+02	4.364610e+02	2-134,4-69,6-161,10-62,	4	0		4/6
T..CAC....CTTG..T	17	9	4	5.132374e+01	5.205510e+01	0-176,2-134,5-4,8-165,	4	0.001	4	3/7
CAAG.....T.CCA..T	17	9	4	4.860697e+01	4.929537e+01	5-41,7-51,9-61,11-100,	4	0.001
A..TGG.A.....CTTG	17	9	4	4.314141e+01	4.374256e+01	4-66,6-158,8-162,10-59,	4	0.004	5
A..CAAG....GTG..A	17	9	4	4.085636e+01	4.142063e+01	1-38,3-38,4-103,9-58,	4	0.009	6
T..CA...T.CTTG..T	17	9	4	3.765960e+01	3.817175e+01	0-176,2-134,5-4,6-161,	4	0.012	7	3/7
TGG.AC.....TT..AT	17	9	5	3.405677e+01	4.333043e+01	0-176,2-31,2-134,8-165,10-62,	4	0.013	8	4/7
AT..AA.....GT.CCA	17	9	5	3.470540e+01	4.415733e+01	1-38,3-38,3-141,9-58,11-97,	4	0.016	9
AT.CA.......TGC.A	17	8	6	2.481544e+01	2.515741e+01	1-38,3-27,3-38,5-38,7-48,9-58,	5	0.02	10
CAAA.....G..CG..T	17	8	4	2.512712e+01	2.542481e+01	1-163,4-15,6-113,10-55,	4	0.022	11
A....GCA...A.C.TG	17	8	4	2.512712e+01	2.542481e+01	3-35,4-66,7-45,8-162,	4	0.024	12
TGGC..G....TT...T	17	8	4	2.533897e+01	2.564050e+01	2-134,4-69,6-161,10-112,	4	0.025	13	3/7
T.TTGAA.C....A..A	17	9	4	2.544696e+01	2.575044e+01	3-106,7-91,8-208,11-116,	4	0.028	14
G.A.....C.TGCA..T	17	8	4	2.582282e+01	2.613308e+01	0-178,5-87,6-163,8-167,	4	0.03
T.TC...TC....TTTT	17	9	4	3.054517e+01	3.093821e+01	0-50,5-18,9-175,11-3,	4	0.032
A..TGCA.G.....T.C	17	8	4	2.582282e+01	2.613308e+01	1-36,4-20,7-46,9-56,	4	0.033
T..T....G.TTCAA.A	17	9	4	2.615141e+01	2.646756e+01	2-66,6-118,9-15,10-43,	4	0.034
TCC...CC...T.T..A	17	8	4	3.073691e+01	3.113323e+01	3-9,5-46,9-177,11-105,	4	0.036
A..CAAG.A...TG..A	17	9	4	3.138353e+01	3.179089e+01	1-38,3-38,4-103,7-48,	4	0.037
A..CC.CC...T..T.T	17	8	4	3.073691e+01	3.113323e+01	5-23,7-4,9-6,11-55,	4	0.037
T...AC....CTTG..T	17	8	5	2.620781e+01	2.658273e+01	0-176,2-134,5-4,8-165,10-62,	5	0.038		4/7
T.....CC.CCT..T.T	17	8	4	3.158626e+01	3.199707e+01	1-2,5-20,7-1,9-3,	4	0.039
T..CA.....CTTG..T	17	8	6	2.620781e+01	3.206042e+01	0-176,2-134,4-69,5-4,6-161,8-165,	5	0.041		5/7
A...AA....C..GCCA	17	8	4	2.631581e+01	2.663490e+01	3-38,5-38,7-48,11-47,	4	0.043
CA.G.T...TGC....T	17	8	4	2.653756e+01	2.686061e+01	2-137,5-41,6-164,9-61,	4	0.045
G....C.CC.TT.T..T	17	8	4	2.935059e+01	2.972304e+01	5-2,7-121,9-4,11-79,	4	0.047
CA.G.T.C.T.C....T	17	8	4	2.856087e+01	2.891960e+01	2-137,5-41,6-164,11-100,	4	0.047
A..CG..C.....TTTG	17	8	4	2.653756e+01	2.686061e+01	0-51,5-92,7-96,11-104,	4	0.047
CA.....CT.GCA...T	17	8	4	2.779221e+01	2.813748e+01	0-168,2-137,4-72,6-164,	4	0.049
CA.G.TC..T.C....T	17	8	4	2.856087e+01	2.891960e+01	2-137,5-41,9-61,11-100,	4	0.051
CG..C.....TTTG..T	17	8	4	2.727186e+01	2.760795e+01	0-54,5-95,7-99,11-107,	4	0.051

## Sheet: best-coma
Pattern	Length	Density	Total	Zs-supp	Zs-tot	Sequences_and_Positions	Support	p-value	rank	p-score
TGCG.....CCG.AA	15	9	4	8.161742e+01	8.268378e+01	1-130,2-39,4-59,7-349,	4	0.005	1	4/4
T..TGCG.G...CCG	15	9	3	8.181104e+01	8.261695e+01	1-127,4-56,7-346,	3	0.005	2	0
AGCCGAAA.....CA	15	10	3	7.995641e+01	8.074292e+01	0-302,2-46,7-95,	3	0.005	2	0
TGCGGT..TT.T..G	15	10	3	7.912417e+01	7.990197e+01	0-28,2-63,6-178,	3	0.005	2	0
CGG...C.CGCA..A	15	9	3	8.336455e+01	8.418670e+01	0-258,5-91,6-39,	3	0.006	3	0
TT.CGG.....CGCA	15	9	4	8.386406e+01	8.496217e+01	0-255,3-90,5-88,6-36,	4	0.011	4	0
TG.....TTTCGGCT	15	10	3	8.512734e+01	8.596788e+01	1-83,3-83,6-290,	3	0.016	5	0
TGCG.....CCGAAA	15	10	3	1.068780e+02	1.079441e+02	2-39,4-59,7-349,	3	0.018	6	3/4
C..A.AA..ACCGCA	15	10	3	8.602268e+01	8.687256e+01	1-357,3-66,7-207,	3	0.023	7	0
TTTCGG.....CGCA	15	10	3	1.128432e+02	1.139710e+02	3-90,5-88,6-36,	3	0.024	8	0
TGCG.G...CCG.AA	15	10	3	1.390329e+02	1.404299e+02	1-130,4-59,7-349,	3	0.027	9	3/4
CGG.....CGCA..A	15	8	4	4.548672e+01	4.602644e+01	0-258,3-93,5-91,6-39,	4	0.04	10	0
TATTT..TCAT..TT	15	11	3	5.233584e+01	5.282862e+01	3-35,5-36,7-254,	3	0.04	11	0
G...T.TTGCG..CT	15	9	3	4.743452e+01	4.787356e+01	2-67,4-52,6-171,	3	0.043		0
TT.CGG...C.CGCA	15	10	3	1.536966e+02	1.552439e+02	0-255,5-88,6-36,	3	0.044		0
AG..CGCAA.A...C	15	9	3	4.577883e+01	4.619953e+01	3-62,5-95,7-214,	3	0.044		0
T..TGCG.....CCG	15	8	4	4.802591e+01	4.860437e+01	1-127,2-36,4-56,7-346,	4	0.045		0
TT.CG...TC.CG.A	15	9	3	4.966719e+01	5.013080e+01	0-255,4-58,6-36,	3	0.046		0
AT.TTTTATC.T..T	15	11	3	5.233584e+01	5.282862e+01	3-34,5-35,7-275,	3	0.05		0
T.CG.GA...CG.AA	15	9	3	4.372067e+01	4.411840e+01	1-130,5-89,7-349,	3	0.057		2/5
TT.CGG.....CG.A	15	8	5	3.431223e+01	4.352152e+01	0-255,2-38,3-90,5-88,6-36,	4	0.059		0
ATTTT.TC.T..TTA	15	11	3	5.233584e+01	5.282862e+01	3-36,5-37,7-48,	3	0.06		0
T...G..T.TTTCGG	15	9	3	3.481492e+01	3.511044e+01	0-28,4-81,6-288,	3	0.061		0
TT..G..T.T.TCGG	15	9	3	3.481492e+01	3.511044e+01	0-38,4-81,6-288,	3	0.064		0
A...TTGCGG...TT	15	9	3	3.388088e+01	3.416533e+01	0-23,2-58,7-184,	3	0.068		0
T.CGGT..TT.T..G	15	9	4	3.481492e+01	3.511044e+01	0-28,0-38,2-63,6-178,	3	0.072		0
G.G...CGCAT...C	15	8	3	3.503291e+01	3.533100e+01	1-263,4-6,7-39,	3	0.077		0
G...ATGCG...C.C	15	8	3	3.503291e+01	3.533100e+01	0-122,5-141,6-346,	3	0.084		0
TAA..A.GA.AAAAT	15	11	3	4.132446e+01	4.169518e+01	2-93,4-110,6-337,	3	0.089		0
CCGA.A.A..C..AA	15	9	3	3.518156e+01	3.548141e+01	1-347,5-66,7-97,	3	0.093		0
A..A.GATAAAA.AT	15	11	3	4.132446e+01	4.169518e+01	2-95,4-112,6-110,	3	0.099		0
C..A.AA..ACCG.A	15	9	4	3.518156e+01	3.548141e+01	1-347,1-357,3-66,7-207,	3	0.103		0
TGC.T.C..CT..TT	15	9	3	4.030442e+01	4.066356e+01	1-87,2-74,4-24,	3	0.104		0
AA..ATGA..AAATA	15	11	3	4.132446e+01	4.169518e+01	2-94,4-111,6-131,	3	0.114		0
CCGAAA.A..C...A	15	9	3	3.518156e+01	3.548141e+01	1-357,5-66,7-97,	3	0.115		0
T.CG.....CCG.AA	15	8	5	3.592684e+01	4.557886e+01	1-130,2-39,3-91,4-59,7-349,	4	0.12		4/5
T..C....TTTTCGG	15	9	3	3.745952e+01	3.778597e+01	0-278,4-81,6-60,	3	0.122		0
AA...CCGCAA...T	15	9	3	3.615133e+01	3.646256e+01	1-362,3-71,6-201,	3	0.125		0
G.GTT...C.T.TTC	15	9	3	3.745952e+01	3.778597e+01	1-263,2-75,6-352,	3	0.142		0
G..T.TTTTGC...C	15	9	3	3.745952e+01	3.778597e+01	0-271,2-66,4-31,	3	0.152		0

## Sheet: best-hrca
Pattern	Length	Density	Total	Zs-supp	Zs-tot	Sequences_and_Positions	Support	p-value	rank	p-score
T.TTAGCACTC...A.....GAGTGCT	27	18	3	2.381660e+04	3.825428e+04	0-174,1-33,3-12,	2	0	1
TTAGCACTC.........GAGTGCTAA	27	18	4	2.317863e+04	5.089879e+04	0-176,1-35,2-78,3-14,	2	0	1	2/4
AGCACTC.....T...GAGTGCTAA.A	27	18	3	2.255776e+04	3.623234e+04	0-178,1-37,2-80,	2	0	1
GTTAGCACTCT..A.....GAGTGCTA	27	20	2	9.445179e+04	9.875475e+04	0-175,3-13,	2	0.001	2
TTAGCACTC..T..T...GAGTGCTAA	27	20	2	7.460830e+04	7.800724e+04	0-176,2-78,	2	0.001	2	2/2
TTAGCACTCT..A.....GAGTGCTAA	27	20	2	7.260980e+04	7.591771e+04	0-176,3-14,	2	0.001	2	1/3
TTAGCACTC.....T..AGAGTGCTAA	27	20	2	7.260980e+04	7.591771e+04	1-35,2-78,	2	0.001	2	1/3
TTAGCACTC...A..A..GAGTGCTAA	27	20	2	7.066484e+04	7.388414e+04	1-35,3-14,	2	0.001	2
CACTC.....T..AGAGTGCTAACA.A	27	19	2	4.237452e+04	4.430498e+04	1-39,2-82,	2	0.001	2
TTAGCACTC.....T...GAGTGCTAA	27	19	3	4.158507e+04	6.679406e+04	0-176,1-35,2-78,	2	0.001	2	2/3
T.TTAGCACTC...A..A..GAGTGCT	27	19	2	4.158507e+04	4.347958e+04	1-33,3-12,	2	0.001	2
AGCACTC..T..T...GAGTGCTAA.A	27	19	2	4.047116e+04	4.231491e+04	0-178,2-80,	2	0.001	2
TTAGCACTC...A.....GAGTGCTAA	27	19	3	4.047116e+04	6.500488e+04	0-176,1-35,3-14,	2	0.001		1/4
T.TGTTAGCACTCT..A.....GAGTG	27	19	2	3.971717e+04	4.152658e+04	0-172,3-10,	2	0.001
G..TTAGCACTC..T..T...GAGTGC	27	18	2	3.098094e+04	3.239235e+04	0-173,2-75,	2	0.001
GCACTC...A..A..GAGTGCTAA..C	27	18	2	3.072345e+04	3.212313e+04	1-38,3-17,	2	0.001
TT.GC.CT.TTT...G.TGAGT..TAA	27	18	2	1.319239e+04	1.379340e+04	0-176,2-12,	2	0.001		1/3
TTA..ACTCA.C...AAA.AG.GC.AA	27	18	2	1.297401e+04	1.356507e+04	1-35,3-80,	2	0.001
A...TTAGCACTC.....T..AGAGTG	27	17	2	9.485585e+03	9.917722e+03	1-31,2-74,	2	0.001
TA...TTAGCACTC.....T..AGAGT	27	17	2	7.492747e+03	7.834096e+03	1-30,2-73,	2	0.001
AGCACTC.....T..AGAGTGCTAACA	27	20	2	9.624484e+04	1.006295e+05	1-37,2-80,	2	0.002	3
AT.G..TTAGCACTC..T..T...GAG	27	17	2	9.746664e+03	1.019069e+04	0-170,2-72,	2	0.002
ACTC...A..A..GAGTGCTAA..C.A	27	17	2	9.665658e+03	1.010600e+04	1-40,3-19,	2	0.002
A..T.TGTTAGCACTCT..A.....GA	27	17	2	7.492747e+03	7.834096e+03	0-169,3-7,	2	0.002
ACTCT..A.....GAGTGCTAA...TA	27	17	2	7.292043e+03	7.624248e+03	0-181,3-19,	2	0.002
TC.....T..AGAGTGCTAACA.A..T	27	17	2	7.292043e+03	7.624248e+03	1-42,2-85,	2	0.002
A..ACTCA.C...AAA.AG.GC.AA.A	27	17	2	7.037733e+03	7.358352e+03	1-37,3-82,	2	0.002
CACTCT..A.....GAGTGCTAA...T	27	17	2	1.020505e+04	1.066996e+04	0-180,3-18,	2	0.003
T.G..TTAGCACTC..T..T...GAGT	27	17	2	1.001493e+04	1.047118e+04	0-171,2-73,	2	0.003
CTC...A..A..GAGTGCTAA..C.AT	27	17	2	9.931693e+03	1.038415e+04	1-41,3-20,	2	0.003
T.TT.GC.CT.TTT...G.TGAGT..T	27	17	2	7.763499e+03	8.117182e+03	0-174,2-10,	2	0.003
TGTTAGCACTCT..A.....GAGTGCT	27	20	2	9.705145e+04	1.014728e+05	0-174,3-12,	2	0.004
TAGCACTC.....T..AGAGTGCTAAC	27	20	2	9.889386e+04	1.033992e+05	1-36,2-79,	2	0.008
CTTTT....TAG..TT..CAC.C.C.T	27	16	2	5.244077e+03	5.482982e+03	1-149,2-64,	2	0.009
G.T.T...C.C.TTT.TT..GTG.GTT	27	16	2	4.446310e+03	4.648871e+03	0-2,2-8,	2	0.023
CTCA.C...AAA.AG.GC.AA.A...T	27	16	2	4.141588e+03	4.330267e+03	1-41,3-86,	2	0.023
A...T.TT.GC.CT.TTT...G.TGAG	27	16	2	4.211298e+03	4.403153e+03	0-170,2-6,	2	0.025
AAC.CAC..AA.AAA.G.G...A.A.C	27	16	2	3.922682e+03	4.101388e+03	1-209,3-84,	2	0.03
TTTT....TAG..TT..CAC.C.C.TA	27	16	2	3.747167e+03	3.917878e+03	1-150,2-65,	2	0.032
A.T.T....AT.G..TTAGCACTC..T	27	16	2	3.389692e+03	3.544116e+03	0-161,2-63,	2	0.04

## Sheet: best-zur
Pattern	Length	Density	Total	Zs-supp	Zs-tot	Sequences_and_Positions	Support	p-value	rank	p-score
CG.TTTGTT.GTGA	14	12	2	2.078228e+02	2.098819e+02	0-204,2-27,	2	0.436	1
TTGAAG..GC.C.G	14	10	2	8.557317e+01	8.640948e+01	0-3,3-6,	2	0.444	2
TTTGTT.GTGA..G	14	11	2	8.504140e+01	8.587234e+01	0-207,2-30,	2	0.447	3
TCT....GCGGGAA	14	10	2	8.557317e+01	8.640948e+01	0-53,4-343,	2	0.458	4
TAATT.TTACGA.T	14	12	2	9.441005e+01	9.533545e+01	2-18,5-302,	2	0.483
TTACG.TTTG..AG	14	11	2	8.904174e+01	8.991306e+01	1-133,2-24,	2	0.487
AGCAGC.T.TG..G	14	10	2	8.557317e+01	8.640948e+01	3-31,5-122,	2	0.495
AAAAAA..CCGG.T	14	11	2	8.593579e+01	8.677576e+01	1-200,4-312,	2	0.501
TA.CCGG..TTTTT	14	11	2	9.843382e+01	9.939972e+01	0-23,5-32,	2	0.507
ATCGT.ATCATT.T	14	12	2	1.321304e+02	1.334342e+02	0-138,4-274,	2	0.511
AATT.TTACGA.TT	14	12	2	9.441005e+01	9.533545e+01	2-19,5-303,	2	0.513
AA.TCGTAA.AATT	14	12	2	8.941906e+01	9.029418e+01	3-73,4-42,	2	0.516	12	1/4
CT..CAAA.CGTAA	14	11	2	9.500037e+01	9.593172e+01	0-91,3-68,	2	0.532
AAAAA..CCGG.TA	14	11	2	8.593579e+01	8.677576e+01	1-201,4-313,	2	0.538
A.CCGG..TTTTTT	14	11	2	9.843382e+01	9.939972e+01	0-24,5-33,	2	0.539
A.TCGTAA.AATTA	14	12	2	8.941906e+01	9.029418e+01	3-74,4-43,	2	0.542
AATGAT.ACGATTT	14	13	2	2.087033e+02	2.107712e+02	1-88,5-73,	2	0.544
CCGG.ATTTTT..C	14	11	2	1.340709e+02	1.353941e+02	0-13,5-35,	2	0.546
AAT.AT.ACGATTT	14	12	3	1.378319e+02	1.398820e+02	1-88,2-19,5-73,	3	0.549
TTCCCGC....AGA	14	10	2	9.904930e+01	1.000214e+02	1-171,5-2,	2	0.569
C..CA.A.GCTGCT	14	10	2	9.904930e+01	1.000214e+02	2-61,4-223,	2	0.602
AAATCGTAAT.ATT	14	13	2	1.604387e+02	1.620253e+02	3-73,4-272,	2	0.604	22	2/3
AAATCGT.AT.ATT	14	12	3	1.378319e+02	1.398820e+02	0-136,3-73,4-272,	3	0.606	23	3/3
AAATCGT.ATCATT	14	13	2	2.245337e+02	2.267592e+02	0-136,4-272,	2	0.606	24	2/3
AA..CGCTCC.TTT	14	11	2	1.403768e+02	1.417630e+02	1-28,3-9,	2	0.633
C.G.GC..CTTCAA	14	10	2	9.904930e+01	1.000214e+02	1-221,2-86,	2	0.645
AAT.ATTACGATTT	14	13	2	1.648548e+02	1.664855e+02	2-19,5-73,	2	0.648
C..TCAC.AACAAA	14	11	2	9.946900e+01	1.004453e+02	1-17,3-62,	2	0.657
TTC.C.CTGC.G.C	14	10	2	1.424384e+02	1.438452e+02	0-48,5-141,	2	0.673
C.C.CTGC.G.C.G	14	9	2	1.005041e+02	1.014908e+02	0-50,5-143,	2	0.69
G..AAAAAT.CCGG	14	11	2	1.117913e+02	1.128913e+02	1-211,4-310,	2	0.692
TTTCCCGC....AG	14	10	2	1.017759e+02	1.027754e+02	1-170,5-1,	2	0.698
A.AATGAT.ACGAT	14	12	2	1.132059e+02	1.143202e+02	1-86,5-71,	2	0.706
A..CGCTCC.TTTT	14	11	2	1.442408e+02	1.456656e+02	1-29,3-10,	2	0.711
TGCCG..C.A.TTC	14	10	2	1.017759e+02	1.027754e+02	1-219,5-148,	2	0.726
C.A...AACCGCTC	14	10	2	1.037083e+02	1.047272e+02	1-23,5-11,	2	0.727
TCAC.AACAAA.CG	14	12	2	2.259374e+02	2.281769e+02	1-20,3-65,	2	0.738
AAAA.GGAGCG..T	14	11	2	1.039088e+02	1.049298e+02	0-195,2-82,	2	0.751
AAA.GGAGCG..TT	14	11	2	1.067692e+02	1.078189e+02	0-196,2-83,	2	0.757
G.C.GCAG.G.GAA	14	10	2	1.054350e+02	1.064712e+02	1-176,4-204,	2	0.763

## Sheet: best-mntr
Pattern	Length	Density	Total	Zs-supp	Zs-tot	Sequences_and_Positions	Support	p-value	rank	p-score
A.TTTGC.T.A.GGAAACT	19	15	2	1.245838e+03	1.265843e+03	0-149,2-170,	2	0.019	1	2/2
TGC.T.A.GGAAACT.TTT	19	15	2	1.280128e+03	1.300683e+03	0-153,2-174,	2	0.02	2
TTTGC.T.A.GGAAACT.T	19	15	2	1.280128e+03	1.300683e+03	0-151,2-172,	2	0.024	3
C...TGACC...CCGGTTT	19	13	2	1.090064e+03	1.107567e+03	0-89,3-123,	2	0.027	4
TTGC.T.A.GGAAACT.TT	19	15	2	1.280128e+03	1.300683e+03	0-152,2-173,	2	0.038	5
C.T.A.GGAAACT.TTTGT	19	15	2	1.280128e+03	1.300683e+03	0-155,2-176,	2	0.056
AAACCGG...GGTCA...G	19	13	2	8.681088e+02	8.820473e+02	1-222,2-138,	2	0.08
ACAAA.AGTTTCC.T.A.G	19	15	2	1.304430e+03	1.325375e+03	1-156,3-85,	2	0.081
C..A..ACAAA.AGTTTCC	19	14	2	7.822073e+02	7.947662e+02	1-150,3-79,	2	0.108
AA.AGTTTCC.T.A.GCAA	19	15	2	1.304430e+03	1.325375e+03	1-159,3-88,	2	0.124
AAA.AGTTTCC.T.A.GCA	19	15	2	1.304430e+03	1.325375e+03	1-158,3-87,	2	0.163
GGAAACT.TTTGT..T..G	19	14	2	6.814662e+02	6.924071e+02	0-161,2-182,	2	0.174
A.AGTTTCC.T.A.GCAAA	19	15	2	1.304430e+03	1.325375e+03	1-160,3-89,	2	0.237
AGTTTCC.T.A.GCAAA.T	19	15	2	1.340333e+03	1.361855e+03	1-162,3-91,	2	0.302
GC.T.A.GGAAACT.TTTG	19	15	2	1.620603e+03	1.646625e+03	0-154,2-175,	2	0.315
CAAA.AGTTTCC.T.A.GC	19	15	2	1.825520e+03	1.854834e+03	1-157,3-86,	2	0.381
A.G.C..ATT.TTTTATCT	19	14	2	4.574553e+02	4.647979e+02	1-74,3-100,	2	0.656
TT.CCT.A.G..AAATTAT	19	14	2	4.332762e+02	4.402304e+02	1-165,3-93,	2	0.661
A.TTCT..T..T.TTTGCC	19	13	2	3.666538e+02	3.725376e+02	1-51,3-61,	2	0.665
CCGG...GGTCA...G..G	19	11	2	3.704011e+02	3.763451e+02	1-225,2-141,	2	0.669
GAAAC..T...TCCTGT.T	19	13	2	4.396388e+02	4.466953e+02	0-162,3-252,	2	0.677
C..C...TGACC...CCGG	19	11	2	4.612388e+02	4.686422e+02	0-86,3-120,	2	0.688
AGATAAAA.AAT..G.C.T	19	14	2	3.712255e+02	3.771827e+02	0-237,2-161,	2	0.698
TTCT..T..T.TTTGCC.T	19	13	2	3.767456e+02	3.827915e+02	1-53,3-63,	2	0.705
CCTT.TC.C..AT..CT.C	19	12	2	4.078552e+02	4.144010e+02	1-40,2-57,	2	0.708
A.ACAGGA...A..GTTTC	19	13	2	3.870446e+02	3.932560e+02	1-149,2-9,	2	0.721
ATAATTT..C.T.AGG.AA	19	14	2	3.919419e+02	3.982320e+02	0-146,2-168,	2	0.735
G.CCTT.TC.C..AT..CT	19	12	2	3.791009e+02	3.851847e+02	1-38,2-55,	2	0.736
TTCC.T.A.GCAAA.T..T	19	13	2	3.379717e+02	3.433946e+02	1-165,3-94,	2	0.807
CA...C..AA..TTTCCCT	19	12	2	2.836265e+02	2.881759e+02	1-152,3-168,	2	0.942
ACA...C..AA..TTTCCC	19	12	2	2.760291e+02	2.804563e+02	1-151,3-167,	2	0.944
C.TGTCTCA..T...T.CT	19	12	2	2.783425e+02	2.828069e+02	1-41,3-48,	2	0.954
ACAGCACA.T.TC.....T	19	12	2	2.565685e+02	2.606828e+02	1-287,2-247,	2	0.954
A..A.TTTGC.T.A.GGAA	19	13	2	2.841749e+02	2.887330e+02	0-146,2-167,	2	0.955
T.TTTTAT.TA.ATCA..T	19	14	2	2.582007e+02	2.623413e+02	0-106,3-109,	2	0.958
AT..G.CCTT.TC.C..AT	19	12	2	2.708866e+02	2.752311e+02	1-34,2-51,	2	0.962
T..T.T.TG.GACCTT..C	19	12	2	2.587188e+02	2.628677e+02	0-304,2-45,	2	0.968
G.CCTTGT.....AT.TCT	19	12	2	2.587188e+02	2.628677e+02	1-38,3-36,	2	0.974
GGCAAA.A..A..AGAA.T	19	13	2	2.619447e+02	2.661455e+02	0-260,2-200,	2	0.977
A..T.TTCAA...ACACTT	19	13	2	2.598150e+02	2.639814e+02	1-260,3-154,	2	0.978

## Sheet: best-gltr
Pattern	Length	Density	Total	Zs-supp	Zs-tot	Sequences_and_Positions	Support	p-value	rank	p-score
TCTCAAAAT.AGATA	15	14	2	4.180948e+02	4.234859e+02	0-300,3-164,	2	0.089	1
ATCTCAAAAT.AGAT	15	14	2	4.180948e+02	4.234859e+02	0-299,3-163,	2	0.124	2
TATCT.ATTTTGAGA	15	14	2	4.215988e+02	4.270351e+02	1-69,2-18,	2	0.234	3
ATCT.ATTTTGAGAT	15	14	2	4.215988e+02	4.270351e+02	1-70,2-19,	2	0.384	4	2/4
TGA.TAT..AGTTGT	15	12	2	1.250929e+02	1.266939e+02	0-334,2-83,	2	0.878	5
ATGA.TAT..AGTTG	15	12	2	1.217419e+02	1.232994e+02	0-333,2-82,	2	0.889
AACAACT..ATA.TC	15	12	2	1.435860e+02	1.454274e+02	1-34,3-98,	2	0.896
GA.TAT..AGTTGTT	15	12	2	1.250929e+02	1.266939e+02	0-335,2-84,	2	0.911
ACAACT..ATA.TCA	15	12	2	1.435860e+02	1.454274e+02	1-35,3-99,	2	0.928
A.TCC.CTCC..C.A	15	10	2	1.256321e+02	1.272401e+02	0-2,3-52,	2	0.938
CAACT..ATA.TCAT	15	12	2	1.475382e+02	1.494309e+02	1-36,3-100,	2	0.944
TAT..AGTTGTTA.A	15	12	2	9.616374e+01	9.738757e+01	0-338,2-87,	2	0.949
ATTTTGAGAT...TT	15	12	2	9.881071e+01	1.000692e+02	1-75,2-24,	2	0.958
AA...ATCTCAAAAT	15	12	2	1.025982e+02	1.039061e+02	0-294,3-158,	2	0.959	14
A.TAT..AGTTGTTA	15	12	2	9.616374e+01	9.738757e+01	0-336,2-85,	2	0.959	14
C.TCC.TCTA...CA	15	10	2	9.223987e+01	9.341234e+01	0-7,2-10,	2	0.96	15
TAACAACT..ATA.T	15	12	2	1.054222e+02	1.067670e+02	1-33,3-97,	2	0.963	16
C.TC.ATCT.A.TTT	15	11	2	8.921112e+01	9.034391e+01	1-87,2-14,	2	0.963	16
G.T.TCT.CC.TC.T	15	10	2	9.052129e+01	9.167125e+01	1-82,2-176,	2	0.964	17
T.TAACAACT..ATA	15	12	2	1.054222e+02	1.067670e+02	1-31,3-95,	2	0.974	18
TCT.CC.TC.T.A.T	15	10	2	6.958630e+01	7.046067e+01	1-86,2-180,	2	0.99	19
CC.GTA..A.C.GAA	15	10	2	7.547874e+01	7.643098e+01	1-29,2-110,	2	0.991	20
ATCT.A...TGAGAT	15	11	3	7.300026e+01	1.116207e+02	1-70,2-19,3-163,	2	0.991	20	2/5
T.TCT.CC.TC.T.A	15	10	2	6.958630e+01	7.046067e+01	1-84,2-178,	2	0.991
T.CTC.C..C.G.TC	15	9	2	6.871670e+01	6.957956e+01	0-358,3-54,	2	0.991
CC..T..CCC..TCA	15	9	2	7.194889e+01	7.285453e+01	0-99,3-55,	2	0.992
CCC.C..TC.A.T.C	15	9	2	7.194889e+01	7.285453e+01	0-6,3-60,	2	0.992
CC.CTCC..C.A..A	15	9	2	7.002139e+01	7.090152e+01	0-5,3-55,	2	0.992
CT.CC.TC.T.A.TT	15	10	2	6.958630e+01	7.046067e+01	1-87,2-181,	2	0.993
ACC.GTA..A.C.GA	15	10	2	7.547874e+01	7.643098e+01	1-28,2-109,	2	0.994
T.G..GGAG.GGA.T	15	10	2	8.101803e+01	8.204324e+01	1-367,2-130,	2	0.996
TC.G.T..TAC.GGT	15	10	2	7.611138e+01	7.707197e+01	0-341,3-73,	2	0.996
ATTTCC.A..A..CC	15	10	2	6.590777e+01	6.673336e+01	0-94,3-70,	2	0.997
ATCTCA...T.AGAT	15	11	3	7.853786e+01	1.200909e+02	0-299,2-19,3-163,	2	0.998		1/6
TTC.G.T..TAC.GG	15	10	2	7.611138e+01	7.707197e+01	0-340,3-72,	2	0.998
TCAA.TTC...TAAT	15	11	2	6.203575e+01	6.280982e+01	0-171,3-67,	2	0.998
AAA.T.AGAT.GA.G	15	11	2	6.426609e+01	6.506986e+01	0-282,3-168,	2	0.999
A.GA.GG.AGA.A.C	15	10	2	6.346296e+01	6.425605e+01	0-287,3-6,	2	0.999
TG...TAGA.GGA.G	15	10	2	6.228044e+01	6.305778e+01	1-362,3-172,	2	0.999
TTC.T.T.A.CTAAA	15	11	2	6.203575e+01	6.280982e+01	1-125,2-33,	2	0.999

## Sheet: best-glnr
Pattern	Length	Density	Total	Zs-supp	Zs-tot	Sequences_and_Positions	Support	p-value	rank	p-score
CTTCG..AA.GG.GGTC	17	13	2	8.673307e+02	8.783609e+02	3-156,5-85,	2	0.324	1
GACC.CC.TT..CGAAG	17	13	2	9.770009e+02	9.894261e+02	2-6,4-298,	2	0.391	2
GA...G.TTAA.GCGTT	17	12	2	2.003389e+02	2.028805e+02	3-94,5-189,	2	0.905	3
C.C.TG.CT.TTCC..A	17	11	2	1.999523e+02	2.024890e+02	2-96,4-332,	2	0.905	3
CG..AA.GG.GGTC..A	17	11	2	1.925361e+02	1.949782e+02	3-159,5-88,	2	0.905	3
TTT..GGAA.AG.CA.G	17	12	2	1.949723e+02	1.974455e+02	3-64,5-49,	2	0.91	4
A....CCCC.TTCT.GA	17	11	2	1.945961e+02	1.970645e+02	3-1,4-296,	2	0.911	5
CT.AATT.C.TCC..TT	17	12	2	2.024824e+02	2.050513e+02	1-0,5-294,	2	0.914
T..C.C.TG.CT.TTCC	17	11	2	2.054559e+02	2.080628e+02	2-93,4-329,	2	0.916
AAAGACAT.TGT.A..T	17	13	2	2.067253e+02	2.093484e+02	3-72,4-157,	2	0.924
CTCCTT.T.TT..C.TA	17	12	2	2.080556e+02	2.106956e+02	1-9,5-8,	2	0.929
G.ATTG..ACATAAT.T	17	13	2	2.124153e+02	2.151109e+02	0-47,3-117,	2	0.936
G.AAGG..TCTTA.C.T	17	12	2	2.155347e+02	2.182701e+02	1-66,4-279,	2	0.939	11
TG.CT.TTCC..AAA.T	17	12	2	1.831651e+02	1.854877e+02	2-100,4-336,	2	0.939
AAGACAT.TGT.A..TT	17	13	2	2.124153e+02	2.151109e+02	3-73,4-158,	2	0.94	12
CA..G.ATTG..ACATA	17	12	2	1.612522e+02	1.632951e+02	0-43,3-113,	2	0.942
TGT.A..TT.TGTG.CA	17	12	2	1.626036e+02	1.646638e+02	1-42,3-81,	2	0.945	14
ACA..G.ATTG..ACAT	17	12	2	1.612522e+02	1.632951e+02	0-42,3-112,	2	0.945
T.CAGA...TAAT.GTC	17	12	2	1.656906e+02	1.677902e+02	2-107,4-101,	2	0.947	15
G.TTAA.GCGTT..C.A	17	12	2	2.155347e+02	2.182701e+02	3-99,5-194,	2	0.952
A.G..AA.A.AAGGAGG	17	12	2	1.670489e+02	1.691658e+02	0-85,4-376,	2	0.953	17
GAC.ATTA...TCTG.A	17	12	2	1.656906e+02	1.677902e+02	3-55,5-282,	2	0.953
TCCT.CTTTT.T.A..T	17	12	2	1.527565e+02	1.546909e+02	1-7,5-9,	2	0.954	18
TAAGA..CCTT.CA..G	17	12	2	2.256716e+02	2.285362e+02	0-31,5-108,	2	0.955	19
TG.CACA.AA..T.ACA	17	12	2	1.688362e+02	1.709760e+02	0-51,2-81,	2	0.955	19	2/3
TATGT..CAAT.C..TG	17	12	2	1.702513e+02	1.724091e+02	1-50,2-49,	2	0.958
CCTC.TT.T.TTA..TT	17	12	2	1.527565e+02	1.546909e+02	1-8,3-19,	2	0.959
C..TG.AAGG..TCTTA	17	12	2	2.155347e+02	2.182701e+02	1-62,4-275,	2	0.964
ATGT..CAAT.C..TGT	17	12	2	1.702513e+02	1.724091e+02	1-51,2-50,	2	0.964
T.G..AACGC.TTAA.C	17	12	2	2.256716e+02	2.285362e+02	2-63,4-189,	2	0.965
G...TTTCCAGAAAA.A	17	13	2	2.815599e+02	2.851365e+02	2-101,4-142,	2	0.976
A.G.TAAGA..CCTT.C	17	12	2	2.256716e+02	2.285362e+02	0-27,5-104,	2	0.976
AA..T.ACA.ATGTCTT	17	13	2	2.285271e+02	2.314281e+02	2-89,5-225,	2	0.982
CCTCCTT.T.TT..C.T	17	12	2	2.911713e+02	2.948703e+02	1-8,5-7,	2	0.983
AACGC.TTAA.C...TC	17	12	2	2.427888e+02	2.458715e+02	2-68,4-194,	2	0.987
A.ATTATGT..CAAT.C	17	13	2	2.285271e+02	2.314281e+02	1-46,2-45,	2	0.987
A..T.ACA.ATGTCTTT	17	13	2	2.348172e+02	2.377983e+02	2-90,5-226,	2	0.988
T.TTTTCTGGAAA...C	17	13	2	3.054548e+02	3.093356e+02	3-61,5-241,	2	0.989
C.TG.CT.TTCC..AAA	17	12	2	2.494714e+02	2.526393e+02	2-98,4-334,	2	0.989
T..GACC.CC.TT..CG	17	11	2	2.531350e+02	2.563495e+02	2-3,4-295,	2	0.99

## Sheet: best-spo0a
Pattern	Length	Density	Total	Zs-supp	Zs-tot	Sequences_and_Positions	Support	p-value	rank	p-score
TTCG.CA	7	6	10	6.779202e+00	9.299386e+00	1-93,1-103,1-332,3-241,5-94,6-11,10-84,11-105,13-73,15-136,	7	0.972	1
A.AAAGG	7	6	9	4.675692e+00	4.265065e+00	1-443,3-392,4-10,5-197,6-52,8-67,13-198,17-444,18-179,	8	0.992	2
ACAA.AC	7	6	8	4.683525e+00	4.639195e+00	1-25,3-127,8-53,11-109,12-119,15-120,16-31,17-130,	7	0.992	3
TCATTTT	7	7	7	5.934267e+00	6.533056e+00	1-155,2-108,3-286,4-220,10-118,13-47,16-240,	6	0.992	4
CCTTT.T	7	6	9	6.281939e+00	6.300275e+00	0-1,2-52,4-36,5-223,7-174,9-10,12-11,16-0,19-59,	8	0.993	5
TTTT.TC	7	6	16	5.144254e+00	8.200221e+00	0-119,0-338,3-237,3-289,5-42,7-160,7-191,10-211,11-41,11-181,13-35,13-164,14-20,16-235,17-112,19-235,	9	0.994	6
TTG.CGA	7	6	9	5.197452e+00	7.541266e+00	0-296,0-340,2-202,3-261,4-138,10-213,11-234,12-135,19-181,	6	0.995	7
TG.CGAA	7	6	10	6.055202e+00	8.216837e+00	0-112,0-341,0-351,2-203,4-139,7-215,10-214,11-235,12-136,14-3,	7	0.996	8	9/22
AAAATGA	7	7	7	4.780020e+00	5.105200e+00	0-289,2-158,3-336,5-13,11-201,12-162,17-204,	6	0.996	9
TGTCG.A	7	6	9	5.197452e+00	7.541266e+00	0-112,0-122,0-341,2-203,4-139,7-215,10-214,11-235,12-63,	6	0.997	10	7/23
TCATT.T	7	6	12	4.986982e+00	5.481437e+00	1-97,1-155,2-108,3-286,4-220,6-18,10-118,13-47,14-63,16-240,17-86,18-44,	9	0.998
TTTTG.C	7	6	9	4.891667e+00	5.680564e+00	0-119,0-338,2-31,4-223,10-211,12-133,14-20,16-328,17-112,	7	0.998
TC.TTTG	7	6	7	4.891667e+00	4.123964e+00	1-309,2-29,7-135,11-248,13-169,16-326,18-213,	7	0.998
CCTT..T	7	5	18	4.382282e+00	6.261544e+00	0-1,0-313,1-119,2-52,4-36,5-223,7-174,9-10,9-59,10-102,11-87,12-11,15-61,16-0,16-323,17-161,19-59,19-86,	10	0.999
TTT.TCA	7	6	10	4.986982e+00	4.280002e+00	1-388,3-185,5-43,7-192,10-107,13-36,14-21,16-236,17-113,19-158,	9	0.999
C.TTTTT	7	6	14	4.375367e+00	5.723316e+00	1-347,3-235,3-287,4-36,4-37,5-223,5-224,6-0,6-25,9-10,10-119,16-241,18-28,19-233,	8	0.999
TGTC.AA	7	6	11	4.575561e+00	6.717817e+00	0-112,0-341,2-203,4-139,7-215,10-109,10-214,11-235,14-118,17-115,17-198,	7	0.999		8/24
TT.GACA	7	6	11	4.575561e+00	6.717817e+00	1-103,1-332,3-241,5-94,6-11,10-84,11-105,11-210,15-21,16-246,16-329,	7	0.999
GT.TTGT	7	6	8	4.469138e+00	4.367278e+00	0-419,2-317,9-24,10-210,13-90,14-19,16-314,17-413,	7	0.999
CAAA.GA	7	6	7	4.272310e+00	3.418318e+00	0-135,3-415,6-91,10-71,12-40,17-118,19-25,	7	0.999
G.CAAAA	7	6	9	4.272310e+00	4.815074e+00	1-106,1-325,3-413,5-10,11-108,13-76,15-119,16-332,17-116,	7	0.999
T.CGACA	7	6	9	5.489215e+00	7.992226e+00	1-103,1-322,1-332,3-241,5-94,6-11,10-84,11-105,13-146,	6	0.999
TTTG.CG	7	6	8	5.368489e+00	6.820258e+00	0-120,0-339,3-260,4-137,10-212,11-233,12-134,19-180,	6	0.999
CG.CAAA	7	6	8	5.315510e+00	6.746550e+00	1-105,1-324,2-184,5-96,10-86,11-107,13-75,18-58,	6	0.999
CTCC..C	7	5	8	4.586155e+00	5.728196e+00	1-52,3-302,4-31,5-218,7-58,11-317,16-106,17-60,	6	0.999
C.CCT.C	7	5	6	4.586155e+00	3.998913e+00	1-52,5-56,7-58,9-57,16-103,19-84,	6	0.999
CCTT.TT	7	6	7	4.396780e+00	4.625850e+00	0-313,4-36,5-223,9-10,10-102,16-323,19-86,	6	0.999
TTTTC.C	7	6	8	4.396780e+00	5.462606e+00	2-337,3-291,5-42,7-191,11-41,11-181,13-164,19-44,	6	0.999
TTTCC.T	7	6	7	4.396780e+00	4.625850e+00	2-49,3-292,4-214,10-99,13-120,17-44,18-74,	6	0.999
TTTC.CT	7	6	7	4.396780e+00	4.625850e+00	3-292,5-71,11-182,13-165,16-215,16-351,18-74,	6	0.999
T.TCTCT	7	6	6	4.396780e+00	3.790003e+00	0-383,3-57,5-71,11-182,13-165,16-215,	6	0.999
A.TTTCC	7	6	7	4.246228e+00	4.436716e+00	0-235,3-12,10-7,13-111,17-184,18-91,18-117,	6	0.999
ATTC.TC	7	6	6	4.246228e+00	3.623217e+00	1-8,5-90,7-42,13-42,15-55,17-49,	6	0.999
CATTC.T	7	6	10	4.246228e+00	6.882534e+00	2-81,5-89,5-135,7-7,7-41,12-206,13-41,15-26,15-54,17-48,	6	0.999
CCTT.AT	7	6	7	4.246228e+00	4.436716e+00	0-1,1-119,2-52,7-174,12-11,15-61,17-161,	6	0.999
T.CATTC	7	6	6	4.246228e+00	3.623217e+00	2-79,7-39,11-101,13-39,14-39,17-46,	6	0.999
A.AATGA	7	6	12	4.155517e+00	4.176290e+00	0-289,0-347,2-158,3-336,5-13,7-208,11-201,12-162,15-76,16-358,17-204,19-194,	9	1
TGA.AAA	7	6	10	4.155517e+00	3.146251e+00	0-56,2-259,4-190,6-34,11-212,12-173,15-118,16-331,17-208,18-80,	9	1		1/30
TCG.CAA	7	6	9	5.489215e+00	7.992226e+00	1-104,1-148,2-183,3-242,5-95,10-85,11-106,13-74,18-57,	6	1
CA.CATT	7	6	6	4.098656e+00	3.459102e+00	1-226,4-218,6-16,13-45,16-251,18-101,	6	1

## Sheet: best-rocr
Pattern	Length	Density	Total	Zs-supp	Zs-tot	Sequences_and_Positions	Support	p-value	rank	p-score
GCAAAA.AA.TTTGC	15	13	3	3.067639e+02	4.693590e+02	0-14,0-58,2-66,	2	0.009	1	3/4
A.CAA.TGCAAAATT	15	13	2	2.358239e+02	2.389354e+02	1-241,3-203,	2	0.01	2
TGCAAAA..ATTTTG	15	13	2	2.314303e+02	2.344837e+02	1-247,2-65,	2	0.011	3
CAA.TGCAAAATT.T	15	13	2	2.423147e+02	2.455122e+02	1-243,3-205,	2	0.012	4
A.AATTTTGCA.TTG	15	13	2	2.378003e+02	2.409380e+02	0-19,2-71,	2	0.013	5
GCAAAA..ATTTTGC	15	13	3	3.152073e+02	4.822778e+02	0-14,1-248,2-66,	2	0.014	6	2/5
AATTTTGCA.TTG.T	15	13	2	2.443455e+02	2.475699e+02	0-21,2-73,	2	0.015	7
GCAAA.TT.TTTTGC	15	13	3	3.327976e+02	5.091920e+02	1-204,1-248,3-210,	2	0.016	8
GCAAAAT..TTTTGC	15	13	3	3.238830e+02	4.955522e+02	0-14,1-248,3-210,	2	0.016	8	1/6
AA.TGCAAAATT.TT	15	13	2	1.779109e+02	1.802548e+02	1-244,3-206,	2	0.016	8
GCAAAA..A.TTTGC	15	12	4	1.756879e+02	3.608505e+02	0-14,0-58,1-248,2-66,	2	0.016	8	3/5
CA.AA.AC.AGGGGG	15	12	2	3.564645e+02	3.611730e+02	0-204,2-216,	2	0.017	9
A.AA.AC.AGGGGGA	15	12	2	2.547116e+02	2.580732e+02	0-205,2-217,	2	0.017
A.AAC.TGTTGAA.C	15	12	2	1.756879e+02	1.780022e+02	1-136,2-202,	2	0.017
CAAAAT..TTTTGCA	15	13	2	2.489842e+02	2.522701e+02	0-15,3-211,	2	0.018
AAA.AATTTTGCA.T	15	13	2	1.779109e+02	1.802548e+02	0-17,2-69,	2	0.018
GCAAA...ATTTTGC	15	12	4	1.805236e+02	3.707831e+02	0-14,1-204,1-248,2-66,	2	0.019		2/6
ATGCAAAA..ATTTT	15	13	2	1.779109e+02	1.802548e+02	1-246,2-64,	2	0.019
AA.AC.AGGGGGA.T	15	12	2	2.617223e+02	2.651768e+02	0-207,2-219,	2	0.022
GCAAAA...TTTTGC	15	12	4	1.805236e+02	3.707831e+02	0-14,1-248,2-66,3-210,	2	0.022		2/6
AC.AGGGGGA.T.CA	15	12	2	3.662758e+02	3.711141e+02	0-210,2-222,	2	0.024
AA.AATTTTGCA.TT	15	13	2	1.828078e+02	1.852166e+02	0-18,2-70,	2	0.024
GCAAAAT...TTTGC	15	12	4	1.805236e+02	3.707831e+02	0-14,0-58,1-248,3-210,	2	0.024		2/6
AT.TG.A.TCCCCCT	15	12	2	3.803838e+02	3.854088e+02	1-49,3-51,	2	0.025
AGGGGGA.T.CA.AT	15	12	2	2.689260e+02	2.724759e+02	0-213,2-225,	2	0.025
AAAAT..TTTTGCAT	15	13	2	1.828078e+02	1.852166e+02	0-16,3-212,	2	0.029
A.TCCCCCT.GT.TT	15	12	2	3.908534e+02	3.960170e+02	1-55,3-57,	2	0.032
G.TTCAACA.GTT.T	15	12	2	1.854924e+02	1.879368e+02	0-126,3-74,	2	0.037
TCCCCCT.GT.TT.T	15	12	2	4.016113e+02	4.069171e+02	1-57,3-59,	2	0.041
A.TGCAAAATT.TTT	15	13	2	1.828078e+02	1.852166e+02	1-245,3-207,	2	0.042
GCAAA.T..TTTTGC	15	12	4	1.854924e+02	3.809890e+02	0-14,1-204,1-248,3-210,	2	0.046		1/7
CAAAA.AATTTTGCA	15	14	2	4.230971e+02	4.286872e+02	0-15,2-67,	2	0.052
CA.AAT..TTTTGCA	15	12	3	1.425959e+02	2.181698e+02	0-15,2-108,3-211,	2	0.066
TGCAAAATT.TTTTG	15	14	2	4.266430e+02	4.322801e+02	1-247,3-209,	2	0.068
TG.A.TCCCCCT.GT	15	12	2	4.948089e+02	5.013476e+02	1-52,3-54,	2	0.076
CAAAA...TTTTGCA	15	12	3	1.387760e+02	2.123251e+02	0-15,2-67,3-211,	2	0.077
TGCAAAA...TTTTG	15	12	3	1.325422e+02	2.027867e+02	1-247,2-65,3-209,	2	0.09
CCCCCT.GT.TT.TG	15	12	2	5.084280e+02	5.151468e+02	1-58,3-60,	2	0.106
GCAAAA.AATTTTGC	15	14	2	5.503709e+02	5.576445e+02	0-14,2-66,	2	0.16		2/4
GCAAAATT.TTTTGC	15	14	2	5.810845e+02	5.887642e+02	1-248,3-210,	2	0.222

## Sheet: best-fnr
Pattern	Length	Density	Total	Zs-supp	Zs-tot	Sequences_and_Positions	Support	p-value	rank	p-score
TGTGAA.TA..TCACA	16	13	4	3.504322e+02	4.745382e+02	0-116,1-95,3-115,5-116,	3	0	1	1/9
T.GTGAA...T.TCAC	16	11	3	1.149319e+02	1.162588e+02	1-94,5-115,6-92,	3	0	1
GTG....A.TTCACAA	16	11	4	1.118525e+02	1.514592e+02	0-117,1-119,2-56,4-115,	3	0
TGTG.A..A..TCACA	16	11	5	1.118525e+02	1.900803e+02	0-116,1-95,1-118,3-115,5-116,	3	0		1/10
TGTGAA.T....CACA	16	11	5	1.118525e+02	1.900803e+02	0-93,0-116,1-95,3-115,5-116,	3	0		2/9
GTGA.A....TCACAA	16	11	3	1.088556e+02	1.101111e+02	0-117,4-115,6-94,	3	0
G..TGTGAA.TA..TC	16	11	3	1.068270e+02	1.080587e+02	1-92,3-112,8-67,	3	0	1
GA..TA..TCACA..C	16	10	4	8.942463e+01	9.079510e+01	0-119,2-58,5-119,9-111,	4	0.001	2
TTGTGA......TCAC	16	10	4	8.775797e+01	8.910192e+01	1-94,3-114,5-115,7-95,	4	0.001	2
TTGTGAA.TA..TCAC	16	13	3	3.600777e+02	3.642671e+02	1-94,3-114,5-115,	3	0.001	3
GTGA..TA.TTCACAA	16	13	3	3.504322e+02	3.545092e+02	0-117,2-56,4-115,	3	0.001	3
TGTGA..TA..TCACA	16	12	6	2.006940e+02	4.109055e+02	0-116,1-95,2-55,3-115,4-114,5-116,	3	0.001	3	3/9
TTGTG.A..A..TCAC	16	11	4	1.149319e+02	1.556294e+02	1-94,1-117,3-114,5-115,	3	0.001
GTGA..T..T.CACAA	16	11	4	1.118525e+02	1.514592e+02	0-94,0-117,2-56,4-115,	3	0.001
GTGA.A...TTCAC.A	16	11	3	1.118525e+02	1.131433e+02	0-117,4-115,7-97,	3	0.001
GTGA.....TTCAC.A	16	10	4	8.540627e+01	8.671276e+01	0-117,2-56,4-115,7-97,	4	0.002	4
T.GTGAA.....TCAC	16	10	4	8.540627e+01	8.671276e+01	1-94,3-114,5-115,6-92,	4	0.002
GTGA......TCACAA	16	10	4	8.311754e+01	8.438753e+01	0-117,2-56,4-115,6-94,	4	0.002
G..TGTGA..TA..TC	16	10	4	8.156834e+01	8.281360e+01	1-92,3-112,4-111,8-67,	4	0.002
TTGTGAA.T....CAC	16	11	4	1.149319e+02	1.556294e+02	0-92,1-94,3-114,5-115,	3	0.002	5
GTGA..T...TCA.AC	16	10	3	6.404300e+01	6.476832e+01	3-116,5-117,8-50,	3	0.002	5
TGTGA..T....CACA	16	10	7	6.404300e+01	1.536071e+02	0-93,0-116,1-95,2-55,3-115,4-114,5-116,	3	0.002	5	4/9
TGTG....A..TCACA	16	10	7	6.404300e+01	1.536071e+02	0-116,1-95,1-118,2-55,3-115,4-114,5-116,	3	0.002	5	3/10
T.GTGAA...T..CAC	16	10	4	6.404300e+01	8.671276e+01	0-92,1-94,5-115,6-92,	3	0.002
TTGT.AA.....TCAC	16	10	4	6.745440e+01	6.847325e+01	1-94,3-114,5-115,7-41,	4	0.003	6
TGTG....A.TTCACA	16	11	5	1.149319e+02	1.953134e+02	0-116,1-95,1-118,2-55,4-114,	3	0.003	7	3/6
TTGT..A...C.TCAC	16	10	3	7.080207e+01	7.160805e+01	1-117,3-114,7-41,	3	0.003
TTGTGA....T..CAC	16	10	4	6.580708e+01	8.910192e+01	0-92,1-94,5-115,7-95,	3	0.003
T.GTGA....T.TCAC	16	10	4	6.580708e+01	8.910192e+01	1-94,5-115,6-92,7-95,	3	0.003
GTG..A...TTCAC.A	16	10	4	6.404300e+01	8.671276e+01	0-117,1-119,4-115,7-97,	3	0.003
GT.TGA...A..TCAC	16	10	3	6.404300e+01	6.476832e+01	2-54,4-113,9-128,	3	0.003	7
TGTGA..T..T.CACA	16	11	5	1.149319e+02	1.953134e+02	0-93,0-116,1-95,2-55,4-114,	3	0.004	8	4/7
GTGA.A....TCAC.A	16	10	4	6.232612e+01	8.438753e+01	0-117,4-115,6-94,7-97,	3	0.004	8
GTG..A....TCACAA	16	10	4	6.232612e+01	8.438753e+01	0-117,1-119,4-115,6-94,	3	0.004
GTGA.....TT.ACAA	16	10	4	6.101465e+01	6.192927e+01	0-117,2-56,4-115,6-148,	4	0.005	9
TGTGA..TA.TTCACA	16	13	4	3.600777e+02	4.875997e+02	0-116,1-95,2-55,4-114,	3	0.005	10	3/7
CA..C.C.CT.CT..T	16	9	3	5.940921e+01	6.007899e+01	5-128,7-48,8-32,	3	0.005
TTGTGA....T.TCAC	16	11	3	1.180960e+02	1.194601e+02	1-94,5-115,7-95,	3	0.006
GA..TA.TTCACA..C	16	11	3	1.203384e+02	1.217289e+02	0-119,2-58,9-111,	3	0.007
GTGA.G...T..ACAA	16	10	3	5.792824e+01	5.858021e+01	0-94,2-56,6-148,	3	0.008

[truncated: 4 more sheets: best-cody, best-fur, best-degu, best-tnra]
