# Supplementary material for: SEARCHPATTOOL: a new method for mining the most specific frequent patterns for binding sites with application to prokaryotic DNA sequences
Source: BMC Bioinformatics. 2007 Sep 20;8:354. doi: 10.1186/1471-2105-8-354 (PMC2082047; doi:10.1186/1471-2105-8-354)
Supplement: Additional file 3 — Searchpattool's results for test2. This file contains the best patterns as predicted by Searchpattool for each of the fourteen TF examined in test2. [file 1471-2105-8-354-S3.xls]

## Sheet: final_sigl
Pattern	Length	Density	Total	Zs-supp	Zs-tot	Sequences_and_Positions	.zs	Support	p-value	rank	S100%	S75%	S50%	S25%
ATGCAAG.....T.CCA	17	11	6	2.893765e+02	2.959509e+02	1-38,3-38,5-38,7-48,9-58,11-97,	18	6	0	1	0	0.000000	0.000000	0.000000
TGG.A.....CTTGCAT	17	11	6	2.839852e+02	2.904365e+02	0-176,2-134,4-69,6-161,8-165,10-62,	19	6	0	1	1	1.000000	1.000000	1.000000
TGCAAG.....T.CCA	16	10	6	1.652722e+02	1.687457e+02	1-39,3-39,5-39,7-49,9-59,11-98,	30	6	0	1	0	0.000000	0.000000	0.000000
GG.A.....CTTGCAT	16	10	6	1.578478e+02	1.611628e+02	0-177,2-135,4-70,6-162,8-166,10-63,	31	6	0	1	0	1.000000	1.000000	1.000000
GCAAG.....T.CCA	15	9	6	9.185835e+01	9.361085e+01	1-40,3-40,5-40,7-50,9-60,11-99,	41	6	0	1	0	0.000000	0.000000	0.000000
TGGCA.....CTTGCAT	17	12	5	5.782863e+02	5.891929e+02	0-176,2-134,4-69,6-161,8-165,	5	5	0	2	0.916667	0.916667	0.916667	0.916667
ATGCAAG.....TGCCA	17	12	5	5.477204e+02	5.580499e+02	1-38,3-38,5-38,7-48,9-58,	6	5	0	2	0	0.000000	0.000000	0.000000
GGCA.....CTTGCAT	16	11	5	3.214372e+02	3.270717e+02	0-177,2-135,4-70,6-162,8-166,	16	5	0	2	0	0.916667	0.916667	0.916667
TGCAAG.....TGCCA	16	11	5	3.128268e+02	3.183098e+02	1-39,3-39,5-39,7-49,9-59,	17	5	0		0	0.000000	0.000000	0.000000
T....ATGCAAG.....T.CC	21	11	5	2.505551e+02	2.566339e+02	1-33,5-33,7-43,9-53,11-92,	22	5	0		0	0.000000	0.000000	0.000000
GG.A.....CTTGCAT....A	21	11	5	2.328898e+02	2.385381e+02	0-177,4-70,6-162,8-166,10-63,	24	5	0		0	0.916667	0.916667	0.916667
GCAAG.....TGCCA	15	10	5	1.738808e+02	1.766915e+02	1-40,3-40,5-40,7-50,9-60,	29	5	0		0	0.000000	0.000000	0.000000
GCA.....CTTGCAT	15	10	5	1.411262e+02	1.433997e+02	0-178,2-136,4-71,6-163,8-167,	33	5	0		0	0.916667	0.916667	0.916667
G.A.....CTTGCAT....A	20	10	5	1.022354e+02	1.045480e+02	0-178,4-71,6-163,8-167,10-64,	40	5	0		0	0.916667	0.916667	0.916667
CA.....CTTGCAT	14	9	5	6.194379e+01	6.282168e+01	0-179,2-137,4-72,6-164,8-168,	58	5	0		0	0.916667	0.916667	0.916667
ATGCAA........CC...T	20	9	5	6.128798e+01	6.264174e+01	1-160,5-38,7-48,9-58,11-97,	60	5	0		0	0.000000	0.000000	0.000000
A..ATGCAA........CC	19	9	5	5.947836e+01	6.070747e+01	1-157,3-35,5-35,7-45,11-94,	63	5	0		0	0.000000	0.000000	0.000000
TGGCA.....CTTGCATT	18	13	4	8.323043e+02	8.456700e+02	0-176,2-134,6-161,8-165,	1	4	0	3	0.833333	0.833333	0.833333	0.833333
A..ATGCAAG...C.T.CCA	20	13	4	8.299938e+02	8.451051e+02	3-35,5-35,7-45,11-94,	2	4	0		0	0.000000	0.000000	0.000000
TGG.A.G...CTTGCAT..T	20	13	4	7.779438e+02	7.921072e+02	2-134,4-69,6-161,10-62,	3	4	0		0.833333	0.833333	0.833333	0.833333
AATGCAAG.....TGCCA	18	13	4	7.671961e+02	7.795158e+02	1-37,3-37,7-47,9-57,	4	4	0		0	0.000000	0.000000	0.000000
ATGCAAG...C.T.CCA	17	12	4	4.714099e+02	4.784816e+02	3-38,5-38,7-48,11-97,	7	4	0		0	0.000000	0.000000	0.000000
GGCA.....CTTGCATT	17	12	4	4.626273e+02	4.695671e+02	0-177,2-135,6-162,8-166,	8	4	0		0	0.833333	0.833333	0.833333
TGG.AC....CTTGCAT	17	12	4	4.626273e+02	4.695671e+02	0-176,2-134,8-165,10-62,	9	4	0		0.833333	0.833333	0.833333	0.833333
GGCA.....CTTGCAT....A	21	12	4	4.552751e+02	4.640607e+02	0-177,4-70,6-162,8-166,	10	4	0		0	0.833333	0.833333	0.833333
T....ATGCAAG.....TGCC	21	12	4	4.552751e+02	4.640607e+02	1-33,5-33,7-43,9-53,	11	4	0		0	0.000000	0.000000	0.000000
ATGCAAG....GT.CCA	17	12	4	4.381745e+02	4.447470e+02	1-38,3-38,9-58,11-97,	12	4	0		0	0.000000	0.000000	0.000000
GG.A.G...CTTGCAT..T	19	12	4	4.323979e+02	4.397993e+02	2-135,4-70,6-162,10-63,	13	4	0		0	0.833333	0.833333	0.833333
ATGCAAG.....T.CCA..T	20	12	4	3.490096e+02	3.553592e+02	5-38,7-48,9-58,11-97,	14	4	0		0	0.000000	0.000000	0.000000
A..TGG.A.....CTTGCAT	20	12	4	3.333325e+02	3.393963e+02	4-66,6-158,8-162,10-59,	15	4	0		0.833333	0.833333	0.833333	0.833333
TGCAAG...C.T.CCA	16	11	4	2.692410e+02	2.729958e+02	3-39,5-39,7-49,11-98,	20	4	0		0	0.000000	0.000000	0.000000
GG.AC....CTTGCAT	16	11	4	2.571467e+02	2.607321e+02	0-177,2-135,8-166,10-63,	21	4	0		0	0.833333	0.833333	0.833333
TGCAAG....GT.CCA	16	11	4	2.502582e+02	2.537472e+02	1-39,3-39,9-59,11-98,	23	4	0		0	0.000000	0.000000	0.000000
GCA.....CTTGCATT	16	11	4	2.031189e+02	2.059473e+02	0-178,2-136,6-163,8-167,	25	4	0		0	0.833333	0.833333	0.833333
GCA.....CTTGCAT....A	20	11	4	1.998783e+02	2.035081e+02	0-178,4-71,6-163,8-167,	26	4	0		0	0.833333	0.833333	0.833333
TGCAAG.....T.CCA..T	19	11	4	1.993213e+02	2.027252e+02	5-39,7-49,9-59,11-98,	27	4	0		0	0.000000	0.000000	0.000000
G.A.G...CTTGCAT..T	18	11	4	1.898397e+02	1.928783e+02	2-136,4-71,6-163,10-64,	28	4	0		0	0.833333	0.833333	0.833333
GCAAG...C.T.CCA	15	10	4	1.496513e+02	1.515760e+02	3-40,5-40,7-50,11-99,	32	4	0		0	0.000000	0.000000	0.000000
GCAAG....GT.CCA	15	10	4	1.390989e+02	1.408859e+02	1-40,3-40,9-60,11-99,	34	4	0		0	0.000000	0.000000	0.000000
T.....CC.CCT..T.TT..G	21	10	4	1.303868e+02	1.328889e+02	1-2,5-20,7-1,9-3,	35	4	0		0	0.000000	0.000000	0.000000
G.AC....CTTGCAT	15	10	4	1.128938e+02	1.143382e+02	0-178,2-136,8-167,10-64,	36	4	0		0	0.833333	0.833333	0.833333
GCAAG.....T.CCA.....T	21	10	4	1.117093e+02	1.138483e+02	1-40,5-40,7-50,11-99,	37	4	0		0	0.000000	0.000000	0.000000
GCAAG.....T.CCA..T	18	10	4	1.107777e+02	1.125389e+02	5-40,7-50,9-60,11-99,	38	4	0		0	0.000000	0.000000	0.000000
A.....TGG.A.....CTTGC	21	10	4	1.066901e+02	1.087313e+02	0-170,4-63,6-155,10-56,	39	4	0		0	0.833333	0.833333	0.833333
C..AA.A..AGG.GG.....A	21	10	4	9.140524e+01	9.314828e+01	0-208,4-83,6-204,8-216,	42	4	0		0	0.000000	0.000000	0.000000
CA.....CTTGCATT	15	10	4	8.916780e+01	9.030008e+01	0-179,2-137,6-164,8-168,	43	4	0		0	0.833333	0.833333	0.833333
AT.ATGC.A....C.T..C	19	10	4	8.773936e+01	8.921942e+01	3-35,5-35,7-56,11-94,	44	4	0		0	0.000000	0.000000	0.000000
CA.....CTTGCAT....A	19	10	4	8.773936e+01	8.921942e+01	0-179,4-72,6-164,8-168,	45	4	0		0	0.833333	0.833333	0.833333
A.G...CTTGCAT..T	16	10	4	8.310495e+01	8.424206e+01	2-138,4-73,6-165,10-66,	46	4	0		0	0.833333	0.833333	0.833333
T......GCA.G.TC..T.C	20	9	4	6.553582e+01	6.669885e+01	2-129,5-33,9-53,11-92,	55	4	0		0	0.208333	0.208333	0.208333
GCA.G.TC..T.C....T	18	9	4	6.517171e+01	6.618780e+01	2-136,5-40,9-60,11-99,	56	4	0		0	0.208333	0.208333	0.208333
GCA.G.T.C.T.C....T	18	9	4	6.517171e+01	6.618780e+01	2-136,5-40,6-163,11-99,	57	4	0		0	0.416667	0.416667	0.416667
A....GCA...A.C.TGC	18	9	4	6.172386e+01	6.268286e+01	3-35,4-66,7-45,8-162,	59	4	0		0	0.416667	0.416667	0.416667
CAAG....GT.CCA	14	9	4	6.105097e+01	6.174707e+01	1-41,3-41,9-61,11-100,	61	4	0		0	0.000000	0.000000	0.000000
GCA.G.T...TGC....T	18	9	4	6.057277e+01	6.151268e+01	2-136,5-40,6-163,9-60,	62	4	0		0	0.416667	0.416667	0.416667
G.A.....CTTGCAT	15	9	6	6.929250e+01	7.058612e+01	0-178,2-136,4-71,6-163,8-167,10-64,	53	6	0.001		0	1.000000	1.000000	1.000000
CAAG.....TGCCA	14	9	5	7.633008e+01	7.743335e+01	1-41,3-41,5-41,7-51,9-61,	47	5	0.001		0	0.000000	0.000000	0.000000
G..A.G....T.GCAT.AT	19	10	4	7.579769e+01	7.706964e+01	2-135,4-70,6-151,10-63,	48	4	0.001		0	0.625000	0.833333	0.833333
TT.....CC.C.TT.T.TT	19	10	4	7.518101e+01	7.644218e+01	1-1,5-19,9-2,11-1,	49	4	0.001		0	0.000000	0.000000	0.000000
CC.CCT..T.TT..G	15	9	4	7.145922e+01	7.235655e+01	1-8,5-26,7-7,9-9,	50	4	0.001		0	0.000000	0.000000	0.000000
CT.....G....CACC.TT	19	9	4	7.031417e+01	7.149015e+01	1-15,4-44,7-114,11-72,	51	4	0.001		0	0.000000	0.000000	0.000000
T....TC...CT..T.TT.TG	21	10	4	7.026952e+01	7.159798e+01	5-20,7-1,9-3,10-28,	52	4	0.001		0	0.000000	0.000000	0.000000
CAAG...C.T.CCA	14	9	4	6.568615e+01	6.643994e+01	3-41,5-41,7-51,11-100,	54	4	0.001		0	0.000000	0.000000	0.000000
CAAG.....T.CCA.....T	20	9	4	4.901407e+01	4.986605e+01	1-41,5-41,7-51,11-100,	78	4	0.002		0	0.000000	0.000000	0.000000
A..ATGC.A....C.T..C	19	9	5	4.887724e+01	4.967363e+01	3-35,5-35,7-45,7-56,11-94,	79	4	0.002		0	0.000000	0.000000	0.000000
GG........TTGCAT..T	19	9	5	5.574467e+01	5.688980e+01	0-55,2-135,4-70,6-162,10-63,	67	5	0.003		0	0.733333	0.733333	0.733333
G.A..GA.C.TGC......A	20	9	4	5.768836e+01	5.870438e+01	3-40,4-71,8-167,10-64,	64	4	0.003		0	0.625000	0.625000	0.625000
A....G.A..GA.C.TGC	18	9	4	5.736776e+01	5.825435e+01	3-35,4-66,8-162,10-59,	65	4	0.003		0	0.625000	0.625000	0.625000
A....G.A.G.A.C.TGC	18	9	4	5.736776e+01	5.825435e+01	3-35,4-66,7-45,10-59,	66	4	0.003		0	0.416667	0.416667	0.416667
CAAG.....T.CCA..T	17	9	4	4.860697e+01	4.929537e+01	5-41,7-51,9-61,11-100,	80	4	0.003		0	0.000000	0.000000	0.000000
C.AAA.A.T....CA..T..T	21	10	4	4.843958e+01	4.933388e+01	0-168,5-86,6-15,8-67,	81	4	0.003		0	0.208333	0.208333	0.208333
TT.C......C..AAA.AA.A	21	10	4	4.713993e+01	4.800801e+01	1-153,2-88,7-173,10-141,	84	4	0.003		0	0.000000	0.000000	0.000000
C.....T....ATGCAAG	18	9	4	4.529951e+01	4.598300e+01	1-27,5-27,9-47,11-86,	89	4	0.003		0	0.000000	0.000000	0.000000
T..CAC....CTTG..T	17	9	4	5.132374e+01	5.205510e+01	0-176,2-134,5-4,8-165,	72	4	0.004		0.625	0.625000	0.625000	0.625000
AA.A.AA.G.GG.....AA	19	10	4	4.990302e+01	5.071782e+01	0-211,4-86,8-219,10-156,	75	4	0.004		0	0.000000	0.000000	0.000000
TG....C...CT..T.TT..G	21	9	4	4.956463e+01	5.048158e+01	1-2,7-1,9-3,10-28,	76	4	0.004		0	0.000000	0.000000	0.000000
AC....CTTGCAT	13	9	4	4.940507e+01	4.990509e+01	0-180,2-138,8-169,10-66,	77	4	0.004		0	0.833333	0.833333	0.833333
A..CG..C.....TTTG..T	20	9	4	4.809947e+01	4.893402e+01	0-51,5-92,7-96,11-104,	82	4	0.004		0	0.000000	0.000000	0.000000
G...CTTGCAT..T	14	9	4	4.731018e+01	4.783259e+01	2-140,4-75,6-167,10-68,	83	4	0.004		0	0.000000	0.833333	0.833333
G.A.....C.TGCA..T.T	19	9	4	4.667821e+01	4.743503e+01	0-178,5-87,6-163,8-167,	85	4	0.004		0	0.625000	0.625000	0.625000
CTTGCAT....A.....G	18	9	4	4.654860e+01	4.725334e+01	0-186,4-79,8-175,10-72,	86	4	0.004		0	0.000000	0.000000	0.833333
A.A..TGCA.G.....T.C	19	9	4	4.542566e+01	4.615985e+01	1-34,4-18,7-44,9-54,	87	4	0.004		0	0.000000	0.000000	0.000000
T.TT.TTT..G......G.AA	21	10	4	4.539681e+01	4.622962e+01	0-57,3-80,6-32,11-14,	88	4	0.004		0	0.000000	0.000000	0.000000
A...GG........TTGCAT	20	9	5	5.440160e+01	5.559109e+01	0-51,4-66,6-158,8-162,10-59,	68	5	0.005		0.733333	0.733333	0.733333	0.733333
CA.AA.A..AG...GA....A	21	10	4	5.399546e+01	5.500122e+01	4-83,6-204,8-216,11-127,	69	4	0.005		0	0.000000	0.000000	0.000000
AA.GGTG....C.....AG	19	9	4	5.346683e+01	5.434532e+01	0-197,5-61,6-93,10-85,	70	4	0.005		0	0.000000	0.000000	0.000000
G..A...CC..TCT...TT	19	9	4	5.160906e+01	5.245440e+01	0-46,5-2,7-121,11-60,	71	4	0.005		0	0.000000	0.000000	0.000000
T.CAA........CC.G.T.T	21	9	4	5.050700e+01	5.144288e+01	1-161,5-39,9-25,11-98,	73	4	0.005		0	0.000000	0.000000	0.000000
T.ATGC.A....C.T..C	18	9	4	5.008521e+01	5.084977e+01	3-36,5-36,7-57,11-95,	74	4	0.005		0	0.000000	0.000000	0.000000
A.....CTTGCAT....A	18	9	5	4.473105e+01	4.556452e+01	0-180,4-73,6-165,8-169,10-66,	90	5	0.007		0	0.916667	0.916667	0.916667
A..CAAA.....G..CG..T	20	9	4	4.433040e+01	4.509281e+01	1-160,4-12,6-110,10-52,	92	4	0.007		0	0.000000	0.208333	0.208333
GCA.....C.TGC......A	20	8	5	4.441822e+01	4.536603e+01	0-178,3-40,4-71,6-163,8-167,	91	5	0.008		0	0.733333	0.733333	0.733333
A..A..TG....A.T.TTT.G	21	10	4	4.417852e+01	4.498661e+01	1-42,4-17,7-190,9-152,	93	4	0.008		0	0.000000	0.000000	0.000000
T......GCA.G.....TGC	20	8	5	4.241950e+01	4.331820e+01	1-33,2-129,5-33,7-43,9-53,	97	5	0.011		0	0.183333	0.183333	0.183333
G..A.G....T.GCAT..T	19	9	5	4.338140e+01	4.407851e+01	2-135,4-70,6-151,6-162,10-63,	94	4	0.011		0	0.733333	0.833333	0.833333
C..AA.A..AG...G....CA	21	9	4	4.326213e+01	4.405158e+01	0-208,6-204,8-216,11-127,	95	4	0.011		0	0.000000	0.000000	0.000000
A.A.C.GG........TTG.A	21	9	4	4.245450e+01	4.322748e+01	0-49,4-64,8-194,10-57,	96	4	0.011		0	0.416667	0.416667	0.416667
C..AA.A.AA....G....CA	21	9	4	3.323440e+01	3.381648e+01	0-208,2-118,6-57,8-216,	159	4	0.011		0	0.000000	0.000000	0.208333
A.AAA.GCAA.........C	20	9	4	3.314091e+01	3.368449e+01	1-34,4-8,7-44,9-54,	160	4	0.011		0	0.000000	0.000000	0.000000
GA.C.TGC......A.....G	21	8	4	3.309371e+01	3.367282e+01	3-45,4-76,8-172,10-69,	161	4	0.011		0	0.000000	0.625000	0.625000
A.G....T.GCAT.AT	16	9	4	3.305029e+01	3.345146e+01	2-138,4-73,6-154,10-66,	162	4	0.011		0	0.625000	0.833333	0.833333
ATGCAA........CC	16	8	7	4.052827e+01	4.835164e+01	1-38,1-160,3-38,5-38,7-48,9-58,11-97,	106	6	0.012		0	0.000000	0.000000	0.000000
CAAG.....T.CCA	14	8	6	4.030774e+01	4.092312e+01	1-41,3-41,5-41,7-51,9-61,11-100,	107	6	0.012		0	0.000000	0.000000	0.000000
TGCAA........CC...T	19	8	5	3.496986e+01	3.563407e+01	1-161,5-39,7-49,9-59,11-98,	140	5	0.012		0	0.000000	0.000000	0.000000
AT..AA......T.CCA..T	20	9	5	3.455896e+01	3.526083e+01	3-141,5-38,7-48,9-58,11-97,	145	5	0.012		0	0.000000	0.000000	0.000000
GCA.G.T...T.C....T	18	8	5	3.330169e+01	3.388033e+01	2-136,5-40,6-163,9-60,11-99,	157	5	0.012		0	0.366667	0.366667	0.366667
T.....CC.C.T..T.TT.T	20	9	4	4.199030e+01	4.270761e+01	5-20,7-1,9-3,11-2,	98	4	0.012		0	0.000000	0.000000	0.000000
TT.....C..CCTT.T..T	19	9	4	4.187301e+01	4.254263e+01	1-1,5-19,9-2,11-77,	99	4	0.012		0	0.000000	0.000000	0.000000
T...C.C..C.TT.T.TT	18	9	4	4.175668e+01	4.237954e+01	1-2,5-20,9-175,11-2,	100	4	0.012		0	0.000000	0.000000	0.000000
T.....CC.C.TT.T.TT	18	9	4	4.175668e+01	4.237954e+01	1-2,5-20,9-3,11-2,	101	4	0.012		0	0.000000	0.000000	0.000000
T..A.TC..CCT..T..T	18	9	4	4.063569e+01	4.123923e+01	5-20,7-1,9-3,11-78,	105	4	0.012		0	0.000000	0.000000	0.000000
T....TCC......T.TT.TG	21	9	4	3.913330e+01	3.983822e+01	0-47,5-20,7-1,9-3,	110	4	0.012		0	0.000000	0.000000	0.000000
A....GCA.G...C.T.C	18	8	6	3.531430e+01	5.423579e+01	3-35,4-66,5-35,6-158,7-45,11-94,	137	4	0.012		0	0.333333	0.333333	0.333333
A....GCA.....C.TGC	18	8	6	3.531430e+01	5.423579e+01	3-35,4-66,5-35,6-158,7-45,8-162,	138	4	0.012		0	0.500000	0.500000	0.500000
TG.CA......TTG..TT	18	9	5	3.509423e+01	4.471154e+01	0-176,2-134,3-50,6-161,8-165,	139	4	0.012		0.733333	0.733333	0.733333	0.733333
A.AT.CA.......TGC.A	19	9	4	3.489870e+01	3.543940e+01	1-36,3-25,7-46,9-56,	141	4	0.012		0	0.000000	0.000000	0.000000
GCA...A.C.TGC	13	8	4	3.483393e+01	3.515735e+01	3-40,4-71,7-50,8-167,	142	4	0.012		0	0.416667	0.416667	0.416667
G.C..G...CT.G..T..T	19	8	4	3.475101e+01	3.528894e+01	1-109,2-135,4-70,6-162,	143	4	0.012		0	0.625000	0.625000	0.625000
AT..AA.....GT.CCA	17	9	5	3.470540e+01	4.415733e+01	1-38,3-38,3-141,9-58,11-97,	144	4	0.012		0	0.000000	0.000000	0.000000
A..A..C.AG...C..G.C	19	8	4	3.446127e+01	3.499376e+01	0-103,3-35,5-35,7-45,	146	4	0.012		0	0.000000	0.000000	0.000000
T.GCA.......TG.AT.T	19	9	4	3.424648e+01	3.477493e+01	0-176,2-145,6-161,8-165,	147	4	0.012		0.625	0.625000	0.625000	0.833333
AAA.C......A.T..A.C.G	21	9	4	3.415224e+01	3.475363e+01	0-76,3-119,7-85,10-129,	148	4	0.012		0	0.000000	0.000000	0.000000
C.T.......C..AAAA..AG	21	9	4	3.415224e+01	3.475363e+01	1-57,6-72,8-206,11-115,	149	4	0.012		0	0.000000	0.000000	0.000000
T..AAA.G.AA........CC	21	9	4	3.415224e+01	3.475363e+01	1-33,3-117,7-43,9-53,	150	4	0.012		0	0.000000	0.000000	0.000000
TGG.AC.....TT..AT	17	9	5	3.405677e+01	4.333043e+01	0-176,2-31,2-134,8-165,10-62,	151	4	0.012		0.733333	0.733333	0.733333	0.733333
AA..CAA......TG.CA	18	9	5	3.386647e+01	4.314431e+01	1-37,2-121,3-37,7-47,9-57,	152	4	0.012		0	0.000000	0.000000	0.183333
A..AA.TG....A...TTTT	20	10	4	3.384390e+01	3.440152e+01	1-42,2-25,7-190,9-152,	153	4	0.012		0	0.000000	0.000000	0.000000
GCA.G.....TGC....T	18	8	6	3.372312e+01	5.178951e+01	2-136,4-71,5-40,6-163,7-50,9-60,	154	4	0.012		0	0.500000	0.500000	0.500000
G.A.G...C.TGC....T	18	8	6	3.372312e+01	5.178951e+01	2-136,4-71,5-40,6-163,7-50,10-64,	155	4	0.012		0	0.666667	0.666667	0.666667
GCA.......TG.AT.T..A	20	9	4	3.341961e+01	3.396877e+01	0-178,2-147,6-163,8-167,	156	4	0.012		0	0.625000	0.625000	0.833333
CA.AA.A.......GA...CA	21	9	4	3.323440e+01	3.381648e+01	1-163,6-204,8-216,11-127,	158	4	0.012		0	0.000000	0.000000	0.000000
AA...AGA..GG...T..C	19	9	4	4.108370e+01	4.173889e+01	1-166,4-103,6-86,10-97,	102	4	0.013		0	0.000000	0.000000	0.000000
T..A.T.C.CCT....T..T	20	9	4	4.086307e+01	4.155856e+01	3-1,5-20,7-1,9-3,	103	4	0.013		0	0.000000	0.000000	0.000000
A..CAAG....GTG..A	17	9	4	4.085636e+01	4.142063e+01	1-38,3-38,4-103,9-58,	104	4	0.013		0	0.000000	0.000000	0.000000
TT.A...C....TT.TTTT	19	10	4	3.940789e+01	4.003233e+01	2-42,7-147,9-2,11-4,	108	4	0.013		0	0.000000	0.000000	0.000000
C..T.TT.T..T......CTG	21	9	4	3.913330e+01	3.983822e+01	0-54,2-3,7-62,11-11,	109	4	0.013		0	0.000000	0.000000	0.000000
T...A.....CTT.CATT	18	9	5	3.628976e+01	3.693648e+01	0-176,2-134,6-161,8-165,10-125,	126	5	0.014		0.733333	0.733333	0.733333	0.733333
ATGC.A..T...T..C...T	20	9	4	3.695545e+01	3.757465e+01	5-38,7-59,9-58,11-97,	117	4	0.014		0	0.000000	0.000000	0.000000
G.......C.T.CAT.T.TA	20	9	4	3.695545e+01	3.757465e+01	0-178,3-18,6-163,8-167,	118	4	0.014		0	0.625000	0.625000	0.625000
C.....T......GCA.G.TC	21	8	4	3.659528e+01	3.724769e+01	2-123,5-27,9-47,11-86,	119	4	0.014		0	0.000000	0.208333	0.208333
T......GCA.G...C.T.C	20	8	4	3.649240e+01	3.710249e+01	2-129,5-33,7-43,11-92,	120	4	0.014		0	0.208333	0.208333	0.208333
T......GCA.....C.TGC	20	8	4	3.649240e+01	3.710249e+01	2-129,5-33,7-43,8-160,	121	4	0.014		0	0.416667	0.416667	0.416667
G..CC...C..G.T.T..A	19	8	4	3.639038e+01	3.695896e+01	3-7,5-44,7-5,11-103,	122	4	0.014		0	0.000000	0.000000	0.000000
TG...TC.......T.TT.TG	21	9	4	3.636727e+01	3.701494e+01	0-47,7-1,9-3,10-28,	123	4	0.014		0	0.000000	0.000000	0.000000
TG....C....TT.T.TT..G	21	9	4	3.636727e+01	3.701494e+01	1-2,3-50,7-148,9-3,	124	4	0.014		0	0.000000	0.000000	0.000000
A.....CTTGCATT	14	9	4	3.634825e+01	3.672693e+01	0-180,2-138,6-165,8-169,	125	4	0.014		0	0.833333	0.833333	0.833333
GCA.G...C.T.C....T	18	8	6	3.628921e+01	5.573454e+01	2-136,4-71,5-40,6-163,7-50,11-99,	127	4	0.014		0	0.500000	0.500000	0.500000
G.........TTGC.TTT.T	20	9	4	3.626503e+01	3.687064e+01	0-177,5-96,6-162,8-166,	128	4	0.014		0	0.625000	0.625000	0.625000
GCA.....C.TGC..T	16	8	5	3.608936e+01	4.586228e+01	0-178,2-136,6-163,7-50,8-167,	129	4	0.014		0	0.733333	0.733333	0.733333
T..A.AT.CA.......TGC	20	9	4	3.596275e+01	3.656240e+01	1-33,3-22,7-43,9-53,	130	4	0.014		0	0.000000	0.000000	0.000000
GG........TT.C.TTT..A	21	9	4	3.539028e+01	3.601760e+01	0-177,2-51,6-162,8-166,	136	4	0.014		0	0.625000	0.625000	0.625000
GG........TTGCAT	16	8	7	3.696333e+01	4.407899e+01	0-55,0-177,2-135,4-70,6-162,8-166,10-63,	116	6	0.015		0	0.928571	0.928571	0.928571
TC...CT..T.TT.TG	16	9	4	3.859251e+01	3.907981e+01	5-25,7-6,9-8,10-33,	111	4	0.015		0	0.000000	0.000000	0.000000
T..CA...T.CTTG..T	17	9	4	3.765960e+01	3.817175e+01	0-176,2-134,5-4,6-161,	113	4	0.015		0.625	0.625000	0.625000	0.625000
GCA...T.C.TGC	13	8	4	3.579566e+01	3.613116e+01	0-178,2-136,5-40,6-163,	131	4	0.015		0	0.625000	0.625000	0.625000
CC...T.T.ATG.AA	15	9	4	3.546825e+01	3.587093e+01	3-29,5-29,7-10,11-25,	132	4	0.015		0	0.000000	0.000000	0.000000
AAAA...T....CA.TT..T	20	10	4	3.544074e+01	3.603007e+01	0-169,3-144,6-16,8-68,	133	4	0.015		0	0.208333	0.208333	0.208333
CT..TTTT..G.......A.G	21	9	4	3.539028e+01	3.601760e+01	0-153,7-133,9-13,10-40,	134	4	0.015		0	0.000000	0.000000	0.000000
C.G.T..A.T......G.TTT	21	9	4	3.539028e+01	3.601760e+01	1-134,2-49,6-120,11-26,	135	4	0.015		0	0.000000	0.000000	0.000000
G.A.G...C.TGC......A	20	8	4	3.300061e+01	3.354138e+01	3-40,4-71,6-163,10-64,	163	4	0.015		0	0.625000	0.625000	0.625000
GCA.G.....TGC......A	20	8	4	3.300061e+01	3.354138e+01	3-40,4-71,6-163,9-60,	164	4	0.015		0	0.416667	0.416667	0.416667
TT.CAT.A.A...GG	15	9	4	3.295985e+01	3.332575e+01	2-145,4-80,6-201,10-136,	165	4	0.015		0	0.000000	0.000000	0.416667
AA.A..AGG.GG.....A	18	9	4	3.705178e+01	3.759302e+01	0-211,4-86,6-207,8-219,	115	4	0.017		0	0.000000	0.000000	0.000000
TG..A...T.CTT.C..T	18	9	4	3.776399e+01	3.831768e+01	0-176,2-134,6-161,9-32,	112	4	0.018		0.625	0.625000	0.625000	0.625000
G...T...A.....CTT.CAT	21	9	4	3.705962e+01	3.772168e+01	2-130,4-65,8-161,10-121,	114	4	0.018		0.625	0.625000	0.625000	0.625000
T..A.A.C..G...GG..C	19	8	4	3.290829e+01	3.341146e+01	2-163,4-61,6-202,10-54,	166	4	0.022		0	0.000000	0.416667	0.416667
G...A..A.....AAT.CAA	20	9	4	2.429671e+01	2.465760e+01	1-24,7-34,8-218,10-79,	378	4	0.024		0	0.000000	0.000000	0.000000
T.CAG......A..A.AA.A	20	9	4	2.429671e+01	2.465760e+01	1-154,3-163,6-141,10-142,	379	4	0.024		0	0.000000	0.000000	0.000000
A...C.GG........TTG.A	21	8	5	2.426203e+01	3.100459e+01	0-49,0-171,4-64,8-194,10-57,	380	4	0.024		0	0.550000	0.550000	0.550000
GC......CTT.C.T	15	7	6	2.440628e+01	2.469858e+01	0-178,2-136,4-71,6-163,8-167,11-60,	373	6	0.025		0	0.833333	0.833333	0.833333
TG..A.G....T..C.T..T	20	8	5	2.455548e+01	2.499153e+01	1-106,2-134,4-69,6-161,10-62,	368	5	0.025		0.733333	0.733333	0.733333	0.733333
G........TTGCAT..T	18	8	5	2.441827e+01	2.478346e+01	0-56,2-136,4-71,6-163,10-64,	372	5	0.025		0	0.733333	0.733333	0.733333
TG.CA......TTG..T	17	8	6	2.435051e+01	2.977294e+01	0-176,2-134,3-50,4-69,6-161,8-165,	376	5	0.025		0.833333	0.833333	0.833333	0.833333
A..A.G..A....C.T..CA	20	8	5	2.435023e+01	2.478052e+01	0-105,3-35,5-35,7-45,11-94,	377	5	0.025		0	0.000000	0.000000	0.000000
A....G.A.G...C.TGC	18	8	6	3.281673e+01	5.039598e+01	3-35,4-66,5-35,6-158,7-45,10-59,	167	4	0.025		0	0.500000	0.500000	0.500000
A.A..G.A.....CG..C..A	21	8	4	2.472555e+01	2.512299e+01	0-210,3-35,5-82,10-102,	363	4	0.025		0	0.000000	0.000000	0.000000
A....G.AA.......ACC.G	21	8	4	2.472555e+01	2.512299e+01	1-157,3-119,6-87,11-94,	364	4	0.025		0	0.000000	0.000000	0.000000
A..A.G.AA........CC.G	21	8	4	2.472555e+01	2.512299e+01	1-157,3-119,5-35,11-94,	365	4	0.025		0	0.000000	0.000000	0.000000
AA.A...G......T.TTT.G	21	9	4	2.457098e+01	2.496493e+01	1-42,2-45,4-17,7-190,	366	4	0.025		0	0.000000	0.000000	0.000000
A..A..TG....A...TTT.G	21	9	5	2.457098e+01	3.140092e+01	1-42,4-17,7-190,8-59,9-152,	367	4	0.025		0	0.000000	0.000000	0.000000
AA..CA.G......GC.A	18	8	5	2.451799e+01	3.120607e+01	1-37,2-166,3-37,7-47,9-57,	369	4	0.025		0	0.000000	0.000000	0.000000
A.A..G.AA....C..GC	18	8	4	2.451799e+01	2.483055e+01	3-35,5-82,7-45,10-102,	370	4	0.025		0	0.000000	0.000000	0.000000
A..A.G.AA....C..GC	18	8	4	2.451799e+01	2.483055e+01	3-35,5-35,7-45,10-102,	371	4	0.025		0	0.000000	0.000000	0.000000
AA..CAAG......GC	16	8	5	2.438246e+01	3.095188e+01	1-37,3-37,6-149,7-47,9-57,	374	4	0.025		0	0.000000	0.000000	0.183333
T....A..C..AA.A.AA..G	21	9	4	2.436548e+01	2.475479e+01	2-110,7-177,8-208,11-117,	375	4	0.025		0	0.000000	0.000000	0.000000
AT.CA.......TGC.A	17	8	6	2.481544e+01	2.515741e+01	1-38,3-27,3-38,5-38,7-48,9-58,	361	5	0.026		0	0.000000	0.000000	0.000000
TT.CAGC.......AA	16	8	5	2.474697e+01	2.505461e+01	1-153,3-85,6-140,9-148,10-141,	362	5	0.026		0	0.000000	0.000000	0.000000
AAG....GT.CCA	13	8	4	2.485316e+01	2.504416e+01	1-42,3-42,9-62,11-101,	360	4	0.026		0	0.000000	0.000000	0.000000
TT.......GC..AAA.AA	19	9	4	2.489964e+01	2.524632e+01	1-153,2-88,7-70,10-141,	359	4	0.027		0	0.000000	0.000000	0.000000
TT.C.....G...AAA.AA	19	9	4	2.489964e+01	2.524632e+01	1-153,2-88,6-38,10-141,	358	4	0.029		0	0.000000	0.000000	0.000000
GCA.....C.TGC	13	7	8	2.490739e+01	4.065720e+01	0-178,2-136,3-40,4-71,5-40,6-163,7-50,8-167,	357	5	0.03		0	0.729167	0.729167	0.729167
ATG.AAG.....T...A...C	21	9	4	3.261309e+01	3.318204e+01	3-38,5-38,9-58,11-34,	169	4	0.031		0	0.000000	0.000000	0.000000
T.T.....C..AAAA.A...G	21	9	4	2.504034e+01	2.544485e+01	0-158,7-177,8-208,11-117,	353	4	0.031		0	0.000000	0.000000	0.000000
A..TG....A.T.TTT.G	18	9	4	2.503954e+01	2.536216e+01	1-45,4-20,7-193,9-155,	354	4	0.031		0	0.000000	0.000000	0.000000
TA..AATG.AA........C	20	9	4	2.496969e+01	2.534501e+01	1-33,2-104,7-43,9-53,	355	4	0.031		0	0.000000	0.000000	0.000000
TT......GCTG..A.....G	21	8	4	2.493405e+01	2.533618e+01	0-63,5-59,8-77,11-20,	356	4	0.031		0	0.000000	0.000000	0.000000
A..GCA.G.....TGC	16	8	5	3.263588e+01	4.146525e+01	1-37,3-37,6-160,7-47,9-57,	168	4	0.032		0	0.183333	0.183333	0.183333
TA.A.ATG.A.G.......C	20	9	4	3.252133e+01	3.305250e+01	1-33,2-151,7-43,9-53,	171	4	0.032		0	0.000000	0.000000	0.000000
TT.......GC..AAA.A..A	21	9	4	2.504034e+01	2.544485e+01	1-153,2-88,6-31,10-141,	352	4	0.032		0	0.000000	0.000000	0.000000
A...G..A...A..T.GCAT	20	9	4	3.252133e+01	3.305250e+01	4-66,6-147,8-162,10-59,	170	4	0.033		0.625	0.625000	0.625000	0.833333
TT.TTT..G......G.AA	19	9	4	2.510959e+01	2.546053e+01	0-59,3-82,6-34,11-16,	349	4	0.033		0	0.000000	0.000000	0.000000
C........ATGCAAG	16	8	4	2.505779e+01	2.532805e+01	1-29,3-29,5-29,11-88,	350	4	0.033		0	0.000000	0.000000	0.000000
CC.......ATG.AAG	16	8	4	2.505779e+01	2.532805e+01	1-29,3-29,5-29,11-25,	351	4	0.033		0	0.000000	0.000000	0.000000
ATGC.A......TG.C	16	8	6	3.222826e+01	3.269659e+01	1-38,3-38,5-38,7-48,7-59,9-58,	174	5	0.034		0	0.000000	0.000000	0.000000
G.CA......T.GCAT	16	8	6	3.222826e+01	3.269659e+01	0-177,2-135,4-70,6-151,6-162,8-166,	175	5	0.034		0	0.833333	0.833333	0.916667
CTTGCAT....A	12	8	5	2.515620e+01	2.534493e+01	0-186,4-79,6-171,8-175,10-72,	347	5	0.034		0	0.000000	0.000000	0.916667
GCA.G.A...TGC	13	8	4	3.237010e+01	3.266214e+01	1-40,3-40,4-71,7-50,	173	4	0.034		0	0.208333	0.208333	0.208333
CAAA.....G..CG..T	17	8	4	2.512712e+01	2.542481e+01	1-163,4-15,6-113,10-55,	348	4	0.034		0	0.000000	0.208333	0.208333
TG........CTTG..T..T	20	8	5	2.523514e+01	2.569016e+01	2-134,4-69,6-161,9-3,10-62,	344	5	0.035		0.733333	0.733333	0.733333	0.733333
A..GA.C.TGC......A	18	8	4	2.519702e+01	2.552267e+01	3-42,4-73,8-169,10-66,	345	4	0.035		0	0.625000	0.625000	0.625000
T...TTT...G..T.AA..G	20	9	4	2.518023e+01	2.556004e+01	0-154,2-55,6-30,10-41,	346	4	0.035		0	0.000000	0.000000	0.000000
TG....C....T..T.TT..G	21	8	6	2.530651e+01	3.115287e+01	1-2,3-50,7-1,7-148,9-3,10-28,	337	5	0.036		0	0.000000	0.000000	0.000000
G.A.G.A.C.TGC	13	8	4	3.237010e+01	3.266214e+01	3-40,4-71,7-50,10-64,	172	4	0.036		0	0.416667	0.416667	0.416667
T..AAA.GC..G.......C	20	8	4	2.533858e+01	2.572177e+01	1-33,7-43,9-53,10-53,	336	4	0.036		0	0.000000	0.208333	0.208333
C......C.AAAAA.A.A	18	9	4	2.530441e+01	2.563211e+01	1-156,3-116,7-178,10-144,	338	4	0.036		0	0.000000	0.000000	0.000000
C......C..AAAAAA.A	18	9	4	2.530441e+01	2.563211e+01	1-156,3-116,7-176,10-144,	339	4	0.036		0	0.000000	0.000000	0.000000
A..T.G.A.G...C...CA	19	8	4	2.526751e+01	2.562165e+01	0-210,4-66,6-158,10-59,	340	4	0.036		0	0.625000	0.625000	0.625000
A....G.A.....C.TGCA	19	8	5	2.526751e+01	3.220658e+01	4-66,5-82,6-158,8-162,10-59,	341	4	0.036		0	0.733333	0.733333	0.733333
A.A...GCA.G.....T.C	19	8	5	2.526751e+01	3.220658e+01	1-34,4-18,6-157,7-44,9-54,	342	4	0.036		0	0.183333	0.183333	0.183333
T..TTTT..G.G.....A..A	21	9	4	2.525146e+01	2.566070e+01	0-154,2-63,6-31,10-39,	343	4	0.036		0	0.000000	0.000000	0.000000
A.C.TGCA.....A.....G	20	8	4	2.533858e+01	2.572177e+01	1-157,4-77,8-173,10-70,	334	4	0.037		0	0.000000	0.625000	0.625000
AA...C..G.A.....C.TG	20	8	4	2.533858e+01	2.572177e+01	0-170,4-63,6-148,10-56,	335	4	0.037		0	0.625000	0.625000	0.833333
TGGC..G....TT...T	17	8	4	2.533897e+01	2.564050e+01	2-134,4-69,6-161,10-112,	333	4	0.039		0.625	0.625000	0.625000	0.625000
A.A.A...GC..G.....T.C	21	8	5	2.541026e+01	3.247747e+01	4-16,6-155,7-42,9-52,11-48,	331	4	0.04		0	0.183333	0.183333	0.183333
G......A.C.TGCA.....A	21	8	4	2.541026e+01	2.582305e+01	1-150,4-70,8-166,10-63,	332	4	0.04		0	0.625000	0.625000	0.625000
T.TTGAA.C....A..A	17	9	4	2.544696e+01	2.575044e+01	3-106,7-91,8-208,11-116,	330	4	0.041		0	0.000000	0.000000	0.000000
G...TGGC.......TT...T	21	8	4	2.562446e+01	2.604204e+01	2-130,4-65,8-161,10-108,	323	4	0.042		0.625	0.625000	0.625000	0.625000
G.A...T.C.TGCA	14	8	4	2.561088e+01	2.583821e+01	0-178,2-136,5-87,6-163,	324	4	0.042		0	0.625000	0.625000	0.625000
G.A....TC.TGCA	14	8	4	2.561088e+01	2.583821e+01	0-178,5-87,6-163,10-64,	325	4	0.042		0	0.625000	0.625000	0.625000
TGCA.GA....T.C	14	8	4	2.561088e+01	2.583821e+01	1-39,4-23,7-49,11-98,	326	4	0.042		0	0.000000	0.000000	0.000000
TGCA.G.A...T.C	14	8	4	2.561088e+01	2.583821e+01	1-39,3-39,4-23,7-49,	327	4	0.042		0	0.000000	0.000000	0.000000
TTT.....C..AA.A..AG	19	9	4	2.558911e+01	2.594974e+01	1-59,6-138,8-92,11-117,	328	4	0.042		0	0.000000	0.000000	0.000000
TGCT.T......A.A.AA	18	9	4	2.551774e+01	2.584952e+01	0-70,2-89,7-174,9-40,	329	4	0.042		0	0.000000	0.000000	0.000000
A..CAA......TG.CA	17	8	6	2.414695e+01	2.952216e+01	1-38,2-122,3-38,5-38,7-48,9-58,	384	5	0.043		0	0.000000	0.000000	0.166667
C.AA..AA..AA....GT	18	9	4	2.416089e+01	2.446653e+01	0-8,3-123,4-101,10-151,	383	4	0.043		0	0.000000	0.000000	0.000000
T...A.....CTT.CAT	17	8	7	2.418434e+01	2.879179e+01	0-176,2-134,4-69,6-161,8-165,10-62,10-125,	382	6	0.044		0.928571	0.928571	0.928571	0.928571
A.....T.TTGAA.C....A	20	9	4	2.566108e+01	2.605111e+01	3-100,7-85,8-202,11-110,	321	4	0.044		0	0.000000	0.000000	0.000000
TGCAA.A....T...A...T	20	9	4	2.566108e+01	2.605111e+01	1-39,7-49,9-117,11-98,	322	4	0.044		0	0.000000	0.000000	0.000000
G.A.G.....TGC....T.A	20	8	4	2.419355e+01	2.455221e+01	4-71,6-163,9-60,10-64,	381	4	0.044		0	0.625000	0.625000	0.625000
T....AT.CA.......TGC	20	8	5	2.571676e+01	2.618512e+01	1-33,3-22,5-33,7-43,9-53,	320	5	0.045		0	0.000000	0.000000	0.000000
A..TGCA.G.....T.C	17	8	4	2.582282e+01	2.613308e+01	1-36,4-20,7-46,9-56,	315	4	0.045		0	0.000000	0.000000	0.000000
TGC....A...TGC.A	16	8	4	2.575160e+01	2.603369e+01	1-39,3-39,5-107,7-49,	316	4	0.045		0	0.000000	0.000000	0.000000
T.GCA...T....GCA	16	8	4	2.575160e+01	2.603369e+01	0-176,2-134,4-1,6-161,	317	4	0.045		0	0.625000	0.625000	0.625000
A......TT.CAT.A.A...G	21	9	4	2.573365e+01	2.615366e+01	2-138,4-73,6-194,10-129,	318	4	0.045		0	0.416667	0.416667	0.416667
ATGCAA.A....T.......T	21	9	4	2.573365e+01	2.615366e+01	1-38,7-48,8-64,11-97,	319	4	0.045		0	0.000000	0.000000	0.000000
CA...GCA......T.T.G	19	8	4	2.596705e+01	2.633527e+01	3-92,4-19,7-192,9-154,	307	4	0.046		0	0.000000	0.000000	0.000000
C.A.A......TGC...TG	19	8	4	2.596705e+01	2.633527e+01	2-78,5-86,6-15,8-67,	308	4	0.046		0	0.000000	0.000000	0.000000
A...GG.....A.CTT.C	18	8	4	2.589463e+01	2.623360e+01	4-66,7-116,8-162,10-59,	309	4	0.046		0	0.625000	0.625000	0.625000
A....G.A....TC.TGC	18	8	5	2.589463e+01	3.296483e+01	3-35,5-82,6-158,7-45,10-59,	310	4	0.046		0	0.366667	0.366667	0.366667
AT...G..AG...C.T.C	18	8	4	2.589463e+01	2.623360e+01	3-35,5-35,9-221,11-94,	311	4	0.046		0	0.000000	0.000000	0.000000
GCA.GA....T.C....T	18	8	5	2.589463e+01	3.296483e+01	2-136,4-24,6-163,7-50,11-99,	312	4	0.046		0	0.366667	0.366667	0.366667
G.AAG.T.....CC...T	18	8	4	2.589463e+01	2.623360e+01	5-40,6-92,9-60,11-99,	313	4	0.046		0	0.000000	0.000000	0.000000
G.A.G...CT..C...AT	18	8	4	2.589463e+01	2.623360e+01	2-136,4-71,8-1,10-64,	314	4	0.046		0	0.625000	0.625000	0.625000
G.A....TC.TGC......A	20	8	4	2.604007e+01	2.643811e+01	0-178,3-40,6-163,10-64,	301	4	0.048		0	0.625000	0.625000	0.625000
G....G..C.T.CAT....A	20	8	4	2.604007e+01	2.643811e+01	3-18,4-71,8-167,10-64,	302	4	0.048		0	0.625000	0.625000	0.625000
G..CG....A.CA...T..T	20	8	4	2.604007e+01	2.643811e+01	1-64,3-45,6-122,8-97,	303	4	0.048		0	0.000000	0.000000	0.000000
T.A....G..AG...C.T.C	20	8	4	2.604007e+01	2.643811e+01	5-33,7-43,9-219,11-92,	304	4	0.048		0	0.000000	0.000000	0.000000
T......GCA.GA....T.C	20	8	4	2.604007e+01	2.643811e+01	1-33,2-129,7-43,11-92,	305	4	0.048		0	0.208333	0.208333	0.208333
T....ATG.A.G..C....C	20	8	4	2.604007e+01	2.643811e+01	2-151,5-33,9-53,11-92,	306	4	0.048		0	0.000000	0.000000	0.000000
G.A.G...CT..C....T.A	20	8	4	2.604007e+01	2.643811e+01	4-71,6-163,8-1,10-64,	300	4	0.049		0	0.625000	0.625000	0.625000
A..A...TG.T....CG..C	20	8	4	2.604007e+01	2.643811e+01	0-147,2-124,7-84,9-123,	299	4	0.05		0	0.000000	0.208333	0.208333
T..T....G.TTCAA.A	17	9	4	2.615141e+01	2.646756e+01	2-66,6-118,9-15,10-43,	293	4	0.051		0	0.000000	0.000000	0.000000
T.C......C..AAA.AA.A	20	9	4	2.615101e+01	2.655140e+01	1-154,2-89,7-174,10-142,	294	4	0.051		0	0.000000	0.000000	0.000000
A....TGC........TGC.A	21	8	4	2.611370e+01	2.654216e+01	1-34,5-102,7-44,9-54,	295	4	0.051		0	0.000000	0.000000	0.000000
A......TGCA.G.....T.C	21	8	4	2.611370e+01	2.654216e+01	4-16,7-42,9-52,11-91,	296	4	0.051		0	0.000000	0.000000	0.000000
G.A.....C.TGCA......T	21	8	4	2.611370e+01	2.654216e+01	5-87,6-163,8-167,10-64,	297	4	0.051		0	0.625000	0.625000	0.625000
T.GCA........GCA....T	21	8	4	2.611370e+01	2.654216e+01	0-176,4-1,6-161,8-165,	298	4	0.051		0.625	0.625000	0.625000	0.625000
A....G.A...A.C.TGC	18	8	5	3.153589e+01	3.207362e+01	3-35,4-66,7-45,8-162,10-59,	177	5	0.054		0	0.550000	0.550000	0.550000
AAG.....TGCCA	13	8	5	3.110661e+01	3.143238e+01	1-42,3-42,5-42,7-52,9-62,	180	5	0.054		0	0.000000	0.000000	0.000000
T..CA.....CTTG..T	17	8	6	2.620781e+01	3.206042e+01	0-176,2-134,4-69,5-4,6-161,8-165,	291	5	0.054		0.833333	0.833333	0.833333	0.833333
T...AC....CTTG..T	17	8	5	2.620781e+01	2.658273e+01	0-176,2-134,5-4,8-165,10-62,	292	5	0.054		0.733333	0.733333	0.733333	0.733333
T....C.CC.C.T..T.T	18	8	4	3.167393e+01	3.211968e+01	1-1,5-19,7-3,11-1,	176	4	0.054		0	0.000000	0.000000	0.000000
A..G.AAG.A...T..CA	18	9	4	3.147064e+01	3.191272e+01	1-37,3-37,7-47,8-190,	178	4	0.054		0	0.000000	0.000000	0.000000
CT..T.TT..G.....AAA	19	9	4	2.629745e+01	2.667228e+01	0-153,7-69,9-129,10-40,	289	4	0.054		0	0.000000	0.000000	0.000000
TT.T.T......A.AGCA	18	9	4	2.622413e+01	2.656934e+01	1-143,3-82,6-34,8-182,	290	4	0.054		0	0.000000	0.000000	0.000000
TG..A.....CTT.C....T	20	8	5	2.642821e+01	2.691611e+01	2-134,4-69,6-161,9-32,10-62,	285	5	0.055		0.733333	0.733333	0.733333	0.733333
A..CAAG.A...TG..A	17	9	4	3.138353e+01	3.179089e+01	1-38,3-38,4-103,7-48,	179	4	0.055		0	0.000000	0.000000	0.000000
T.T.TTTTT.G......G	18	9	4	2.644511e+01	2.679451e+01	0-57,2-55,6-30,11-14,	284	4	0.055		0	0.000000	0.000000	0.000000
A.C.GG........TTG.A	19	8	4	2.412564e+01	2.445653e+01	0-51,4-66,8-196,10-59,	385	4	0.055		0	0.416667	0.416667	0.416667
T.TTTTTT..G......G	18	9	4	2.644511e+01	2.679451e+01	0-57,2-55,6-32,11-14,	283	4	0.056		0	0.000000	0.000000	0.000000
A...T...A....T.TTGCA	20	9	4	2.637138e+01	2.677642e+01	0-172,6-157,8-103,10-58,	286	4	0.056		0	0.625000	0.625000	0.625000
T....G.TTCAA.A.....T	20	9	4	2.637138e+01	2.677642e+01	2-69,6-121,9-18,10-46,	287	4	0.056		0	0.000000	0.000000	0.208333
A...AA....C..GCCA	17	8	4	2.631581e+01	2.663490e+01	3-38,5-38,7-48,11-47,	288	4	0.056		0	0.000000	0.000000	0.000000
TT.T.C...T....CT.T.T	20	9	4	3.080169e+01	3.129815e+01	1-1,2-7,7-162,9-34,	183	4	0.057		0	0.000000	0.000000	0.000000
A..CC.CC...T..T.T	17	8	4	3.073691e+01	3.113323e+01	5-23,7-4,9-6,11-55,	184	4	0.057		0	0.000000	0.000000	0.000000
TCC...CC...T.T..A	17	8	4	3.073691e+01	3.113323e+01	3-9,5-46,9-177,11-105,	185	4	0.057		0	0.000000	0.000000	0.000000
TT...C.C....TT.T.TT	19	9	5	3.071547e+01	3.117679e+01	1-1,5-19,7-147,11-1,11-4,	186	4	0.057		0	0.000000	0.000000	0.000000
CA.AA.A......GGA....A	21	9	4	3.088299e+01	3.141515e+01	1-163,4-83,6-204,8-216,	181	4	0.058		0	0.000000	0.000000	0.000000
CAG......A..A.AA.A..G	21	9	4	3.088299e+01	3.141515e+01	1-156,3-165,6-143,10-144,	182	4	0.058		0	0.000000	0.000000	0.000000
A.......A....T.TTGCAT	21	9	4	2.644594e+01	2.688176e+01	0-172,6-157,9-155,10-58,	281	4	0.059		0.625	0.625000	0.625000	0.625000
C...T.T.ATG.AA......T	21	9	4	2.644594e+01	2.688176e+01	3-30,5-30,7-11,11-26,	282	4	0.059		0	0.000000	0.000000	0.000000
CA.G.T...TGC....T	17	8	4	2.653756e+01	2.686061e+01	2-137,5-41,6-164,9-61,	278	4	0.06		0	0.416667	0.416667	0.416667
CTTGCAT........G	16	8	4	2.646439e+01	2.675852e+01	0-186,2-144,4-79,10-72,	279	4	0.06		0	0.000000	0.000000	0.833333
CTT.CAT.......GG	16	8	4	2.646439e+01	2.675852e+01	0-186,2-144,4-79,10-135,	280	4	0.06		0	0.000000	0.000000	0.625000
T..T.....C.C..AAAA..A	21	9	4	2.695069e+01	2.739764e+01	1-56,3-105,7-174,11-116,	266	4	0.061		0	0.000000	0.000000	0.000000
C..TT.A..C...AAA...A	20	9	4	2.687472e+01	2.729032e+01	1-57,3-114,7-176,11-115,	267	4	0.061		0	0.000000	0.000000	0.000000
G.A.....C..GC...T.T.T	21	8	5	2.683639e+01	3.430651e+01	5-87,6-163,7-50,8-167,10-107,	268	4	0.061		0	0.366667	0.366667	0.366667
T.....TGCA.G.T......C	21	8	4	2.683639e+01	2.728083e+01	0-60,5-33,9-53,11-92,	269	4	0.061		0	0.000000	0.000000	0.000000
C.....T.....TGCA.G.T	20	8	4	2.676074e+01	2.717395e+01	0-54,5-27,9-47,11-86,	270	4	0.061		0	0.000000	0.000000	0.000000
CA.G.....T.C..G...TT	20	8	4	2.676074e+01	2.717395e+01	1-41,5-41,7-58,11-100,	271	4	0.061		0	0.000000	0.000000	0.000000
G.......C..GC.TTT..A	20	8	4	2.676074e+01	2.717395e+01	0-178,6-163,8-167,11-103,	272	4	0.061		0	0.625000	0.625000	0.625000
AAG...C.T.CCA	13	8	4	2.674945e+01	2.696692e+01	3-42,5-42,7-52,11-101,	273	4	0.061		0	0.000000	0.000000	0.000000
G.A.....C.TGC...T.T	19	8	5	2.668573e+01	3.402064e+01	0-178,5-87,6-163,7-50,8-167,	274	4	0.061		0	0.550000	0.550000	0.550000
TGCA.G.....T.C....T	19	8	5	2.668573e+01	3.402064e+01	4-23,5-39,7-49,9-59,11-98,	275	4	0.061		0	0.000000	0.000000	0.000000
TG...G...C.T.C.A..T	19	8	4	2.668573e+01	2.706831e+01	1-2,5-39,7-49,11-98,	276	4	0.061		0	0.000000	0.000000	0.000000
A...AA.......GCCA...C	21	8	4	2.661217e+01	2.705166e+01	3-38,5-38,9-58,11-47,	277	4	0.061		0	0.000000	0.000000	0.000000
TTG.ATT.....T..T...C	20	9	4	2.785086e+01	2.828680e+01	0-187,6-172,9-2,11-77,	244	4	0.062		0	0.000000	0.000000	0.416667
A..TGG.A......TT..AT	20	9	5	3.066779e+01	3.126907e+01	2-28,4-66,6-158,8-162,10-59,	187	5	0.063		0.733333	0.733333	0.733333	0.733333
TT.TTT...C.....G.AA	19	9	4	2.702517e+01	2.741450e+01	0-59,3-82,7-169,11-16,	265	4	0.063		0	0.000000	0.000000	0.000000
AT...GCA.....C.T.C	18	8	4	2.786944e+01	2.824554e+01	3-35,5-35,8-162,11-94,	242	4	0.064		0	0.208333	0.208333	0.208333
T.TT.T..T......CTG.A	20	9	4	2.785086e+01	2.828680e+01	0-57,2-6,7-65,11-14,	243	4	0.064		0	0.000000	0.000000	0.000000
C...T.TTTT..G.....A.A	21	9	4	2.717773e+01	2.762967e+01	1-52,6-28,9-11,10-38,	261	4	0.064		0	0.000000	0.000000	0.000000
T..T.TTT..GC.......AA	21	9	4	2.717773e+01	2.762967e+01	0-57,3-80,7-174,11-14,	262	4	0.064		0	0.000000	0.000000	0.000000
G........TT.CATT..TA	20	9	4	2.710113e+01	2.752146e+01	0-178,3-65,6-163,8-167,	263	4	0.064		0	0.625000	0.625000	0.625000
TT.TTT..GC.......AA	19	9	4	2.702517e+01	2.741450e+01	0-59,3-82,6-137,11-16,	264	4	0.064		0	0.000000	0.000000	0.000000
T.....C...CT..T.TT..G	21	8	5	2.723589e+01	2.778394e+01	1-2,5-20,7-1,9-3,10-28,	259	5	0.065		0	0.000000	0.000000	0.000000
T.TC...TC....TTTT	17	9	4	3.054517e+01	3.093821e+01	0-50,5-18,9-175,11-3,	188	4	0.065		0	0.000000	0.000000	0.000000
T.GC......C.TG..TT	18	8	5	2.734766e+01	3.482081e+01	0-176,2-134,3-5,6-161,8-165,	257	4	0.065		0.733333	0.733333	0.733333	0.733333
CG..C.....TTTG..T	17	8	4	2.727186e+01	2.760795e+01	0-54,5-95,7-99,11-107,	258	4	0.065		0	0.000000	0.000000	0.000000
GC......CTTG..TT	16	8	5	2.719669e+01	3.453775e+01	0-178,2-136,6-163,7-61,8-167,	260	4	0.065		0	0.733333	0.733333	0.733333
C....CTTGCAT	12	8	4	2.817378e+01	2.838283e+01	0-181,2-139,8-170,10-67,	237	4	0.066		0	0.000000	0.833333	0.833333
T.CAA........CC.G...T	21	8	5	2.810501e+01	3.593328e+01	1-39,1-161,5-39,9-25,11-98,	238	4	0.066		0	0.000000	0.000000	0.000000
CAA........CC.G.T.T	19	8	4	2.794731e+01	2.835483e+01	1-163,5-41,9-27,11-100,	240	4	0.066		0	0.000000	0.000000	0.000000
C..TT.T.TT..G..T....A	21	9	4	2.792955e+01	2.839796e+01	3-58,6-28,9-11,10-38,	241	4	0.066		0	0.000000	0.000000	0.000000
TTT.....C....TT.T.TT	20	9	5	2.826479e+01	2.880241e+01	1-0,2-41,5-18,9-1,11-3,	236	5	0.067		0	0.000000	0.000000	0.000000
A..A.AAGG..G.....AA	19	9	4	2.853573e+01	2.895479e+01	0-211,4-86,8-219,10-80,	228	4	0.067		0	0.000000	0.000000	0.000000
AC....TT..TT..TT.G	18	9	4	2.769544e+01	2.806830e+01	1-205,2-48,5-5,11-7,	249	4	0.067		0	0.000000	0.000000	0.000000
C.GG........TT.C.T..T	21	8	4	2.757887e+01	2.803961e+01	0-53,2-49,4-68,10-61,	251	4	0.067		0.416667	0.416667	0.416667	0.416667
T..G..CG.....T.C..T.T	21	8	4	2.757887e+01	2.803961e+01	1-0,2-133,4-21,11-53,	252	4	0.067		0.208333	0.208333	0.208333	0.208333
G....C...CT..T.TT..G	20	8	4	2.750115e+01	2.792983e+01	1-3,7-2,9-4,10-29,	253	4	0.067		0	0.000000	0.000000	0.000000
C.....T..CAGC......AA	21	8	4	2.734851e+01	2.780420e+01	1-147,4-44,9-142,10-135,	254	4	0.067		0	0.000000	0.000000	0.000000
GC..G....TT.C.T..T	18	8	4	2.734766e+01	2.771402e+01	2-136,4-71,6-163,11-56,	255	4	0.067		0	0.625000	0.625000	0.625000
GC..G....TT.C..T.T	18	8	4	2.734766e+01	2.771402e+01	2-136,4-24,6-163,11-56,	256	4	0.067		0	0.416667	0.416667	0.416667
TG...G...C.T.C.A	16	7	5	1.839487e+01	1.854760e+01	1-2,3-39,5-39,7-49,11-98,	834	5	0.068		0	0.000000	0.000000	0.000000
TGC........TGC.A	16	7	6	1.839487e+01	2.239162e+01	1-39,3-39,5-39,5-107,7-49,9-59,	835	5	0.068		0	0.000000	0.000000	0.000000
T.GC........TGCA	16	7	6	1.839487e+01	2.239162e+01	0-176,2-134,4-69,5-106,6-161,8-165,	836	5	0.068		0	0.833333	0.833333	0.833333
T...C..TC..TTTTT	16	9	4	3.046107e+01	3.082093e+01	0-50,7-125,9-175,10-30,	190	4	0.068		0	0.000000	0.000000	0.000000
A.AA.A..A.G.GG.....A	20	9	4	2.861588e+01	2.906765e+01	4-84,6-205,8-217,10-154,	225	4	0.068		0	0.000000	0.000000	0.000000
GCAC.....TT.C..T	16	8	4	2.848219e+01	2.880984e+01	0-178,2-136,4-24,8-167,	229	4	0.068		0	0.625000	0.625000	0.625000
A.A.AA.G.GG.....AA	18	9	4	2.845624e+01	2.884323e+01	0-212,4-87,8-220,10-157,	230	4	0.068		0	0.000000	0.000000	0.000000
AA.A.AA.G..G.G...A	18	9	4	2.845624e+01	2.884323e+01	0-211,4-86,8-47,10-156,	231	4	0.068		0	0.000000	0.000000	0.000000
T.T.T.AA.C.....CA.T	19	9	4	2.830263e+01	2.871714e+01	1-125,3-62,8-0,10-124,	235	4	0.068		0	0.000000	0.000000	0.000000
T.A....GCA.....C.T.C	20	8	4	2.802583e+01	2.846539e+01	5-33,7-43,8-160,11-92,	239	4	0.068		0	0.208333	0.208333	0.208333
C.GGT.......TT.C....T	21	8	4	2.757887e+01	2.803961e+01	0-53,2-49,7-118,10-61,	250	4	0.068		0.208333	0.208333	0.208333	0.208333
T.G.A..GA.C....AT	17	8	4	1.840129e+01	1.856932e+01	4-69,7-93,8-165,10-62,	833	4	0.068		0.625	0.625000	0.625000	0.625000
TGC.A......TG.C	15	7	6	1.834413e+01	1.847145e+01	1-39,3-39,5-39,7-49,7-60,9-59,	839	5	0.069		0	0.000000	0.000000	0.000000
A.GGTG....C.....AG	18	8	4	3.049464e+01	3.091903e+01	0-198,5-62,6-94,10-86,	189	4	0.069		0	0.000000	0.000000	0.000000
CA.G.TC..T.C....T	17	8	4	2.856087e+01	2.891960e+01	2-137,5-41,9-61,11-100,	226	4	0.069		0	0.208333	0.208333	0.208333
CA.G.T.C.T.C....T	17	8	4	2.856087e+01	2.891960e+01	2-137,5-41,6-164,11-100,	227	4	0.069		0	0.416667	0.416667	0.416667
A..T...A.....CTT.CAT	20	9	5	2.838214e+01	3.623900e+01	4-66,6-158,8-162,10-59,10-122,	232	4	0.069		0.733333	0.733333	0.733333	0.733333
CAC....CTTG..T	14	8	4	2.832673e+01	2.859398e+01	0-179,2-137,5-7,8-168,	233	4	0.069		0	0.625000	0.625000	0.625000
G....CACC.TT.T	14	8	4	2.832673e+01	2.859398e+01	1-22,5-2,7-121,11-79,	234	4	0.069		0	0.000000	0.000000	0.000000
CA.....CT.GCA...T	17	8	4	2.779221e+01	2.813748e+01	0-168,2-137,4-72,6-164,	245	4	0.069		0	0.625000	0.833333	0.833333
C.AAA.A......C...T.TT	21	9	4	2.769629e+01	2.815960e+01	0-168,3-123,5-86,6-15,	248	4	0.069		0	0.208333	0.208333	0.208333
G.A.G.....TGC...AT	18	8	4	2.405830e+01	2.436194e+01	2-136,4-71,9-60,10-64,	386	4	0.069		0	0.625000	0.625000	0.625000
C........AGG..G....CA	21	7	4	1.837472e+01	1.862225e+01	0-208,5-53,6-204,8-216,	837	4	0.069		0	0.000000	0.000000	0.000000
G..A...A..T.GCAT	16	8	4	1.835023e+01	1.849791e+01	4-70,6-151,8-166,10-63,	838	4	0.069		0	0.625000	0.625000	0.833333
GCA....C..T.C....T.T	20	8	4	2.880088e+01	2.925646e+01	2-136,5-40,9-172,11-99,	221	4	0.07		0	0.208333	0.208333	0.208333
T..TGC...T..T....TTT	20	9	4	2.862112e+01	2.907299e+01	1-1,5-94,7-162,8-75,	224	4	0.07		0	0.000000	0.000000	0.000000
ATGC.A....C.T..C	16	8	5	2.771562e+01	2.803063e+01	3-38,5-38,7-48,7-59,11-97,	246	4	0.07		0	0.000000	0.000000	0.000000
C.AAA...T....CA..T..T	21	9	5	2.769629e+01	3.540920e+01	0-168,5-86,6-15,8-67,9-160,	247	4	0.07		0	0.183333	0.183333	0.183333
A.A..A....GC..TTG	17	8	4	1.840129e+01	1.856932e+01	1-178,2-80,6-17,8-69,	831	4	0.07		0	0.000000	0.000000	0.000000
TGA....G.T..A..CA	17	8	4	1.840129e+01	1.856932e+01	0-89,2-110,9-223,10-81,	832	4	0.07		0	0.000000	0.000000	0.000000
A.....CTTGCAT	13	8	6	3.030875e+01	3.065981e+01	0-180,2-138,4-73,6-165,8-169,10-66,	191	6	0.071		0	1.000000	1.000000	1.000000
T.....CC.C.T..T.TT	18	8	5	2.906537e+01	2.954480e+01	1-2,5-20,7-1,9-3,11-2,	217	5	0.071		0	0.000000	0.000000	0.000000
AATG.AAG.....T...A	18	9	5	2.887877e+01	2.935374e+01	1-37,3-37,7-47,9-57,11-33,	218	5	0.071		0	0.000000	0.000000	0.000000
T.C.CCT..T..T.T	15	8	5	2.882587e+01	2.918555e+01	1-4,5-25,7-6,9-8,11-4,	219	5	0.071		0	0.000000	0.000000	0.000000
G.A.G...CT..C....T	18	7	5	1.849762e+01	1.870266e+01	2-136,4-71,6-163,8-1,10-64,	825	5	0.071		0	0.733333	0.733333	0.733333
GCA.G.....T.C....T	18	7	8	1.849762e+01	3.046414e+01	2-136,4-24,4-71,5-40,6-163,7-50,9-60,11-99,	826	5	0.071		0	0.437500	0.437500	0.437500
A....GC......CTT.C.T	20	8	4	2.880088e+01	2.925646e+01	4-66,6-158,8-162,11-55,	220	4	0.071		0.625	0.625000	0.625000	0.625000
G.TC..T.CC...T....A	19	8	4	2.872021e+01	2.914288e+01	3-7,5-44,9-64,11-103,	222	4	0.071		0	0.000000	0.000000	0.000000
T.....G....CACC.TT	18	8	4	2.864021e+01	2.903060e+01	1-16,4-45,7-115,11-73,	223	4	0.071		0	0.000000	0.000000	0.000000
G.A.G...C.TGC	13	7	7	1.846983e+01	3.292191e+01	2-136,3-40,4-71,5-40,6-163,7-50,10-64,	827	4	0.071		0	0.619048	0.619048	0.619048
AT.....T..AAG..C.G	18	8	4	1.845277e+01	1.864154e+01	0-28,6-67,9-52,11-91,	828	4	0.071		0	0.000000	0.000000	0.000000
ATGCAA......T....G	18	8	4	1.845277e+01	1.864154e+01	1-38,5-38,7-195,11-97,	829	4	0.071		0	0.000000	0.000000	0.000000
G.AAG.....T..CA..T	18	8	5	1.845277e+01	2.345180e+01	5-40,7-50,8-193,9-60,11-99,	830	4	0.071		0	0.000000	0.000000	0.000000
T..T.CAA........CC..C	21	8	4	3.024660e+01	3.076514e+01	3-36,5-36,9-22,11-95,	193	4	0.072		0	0.000000	0.000000	0.000000
A.C...T.CA....T.TTT	19	9	4	2.908527e+01	2.951506e+01	3-69,4-17,7-190,9-152,	216	4	0.072		0	0.000000	0.000000	0.000000
T......GCA.......TGC	20	7	6	1.860208e+01	2.279449e+01	1-33,2-129,5-33,7-43,8-160,9-53,	817	5	0.073		0	0.333333	0.333333	0.333333
G.A.....C..GC...T.T	19	7	6	1.854963e+01	2.269180e+01	0-178,5-87,6-163,7-50,8-167,10-107,	823	5	0.073		0	0.500000	0.500000	0.500000
AAAA.AA....G...T.AA	19	10	4	3.026361e+01	3.071622e+01	3-128,6-60,8-219,10-153,	192	4	0.073		0	0.000000	0.000000	0.000000
T.G..T.C.CC.TT	14	8	4	2.911004e+01	2.938854e+01	1-20,5-20,9-2,11-77,	215	4	0.073		0	0.000000	0.000000	0.000000
A..T...A..GA....GC.T	20	8	4	1.855703e+01	1.878847e+01	2-101,4-66,8-162,10-59,	818	4	0.073		0.625	0.625000	0.625000	0.625000
AT...AG......GC.A..T	20	8	4	1.855703e+01	1.878847e+01	3-84,5-38,7-48,9-58,	819	4	0.073		0	0.000000	0.000000	0.000000
A...G..A......T.GCAT	20	8	5	1.855703e+01	1.878847e+01	4-66,6-147,6-158,8-162,10-59,	820	4	0.073		0.733333	0.733333	0.733333	0.833333
C..G....TTG....A.A.A	20	8	4	1.855703e+01	1.878847e+01	2-137,4-72,7-69,8-130,	821	4	0.073		0	0.416667	0.416667	0.416667
TG.AAG.....T...A...C	20	8	4	1.855703e+01	1.878847e+01	3-39,5-39,9-59,11-35,	822	4	0.073		0	0.000000	0.000000	0.000000
G.AAG.....T..CA...T	19	8	4	1.850468e+01	1.871459e+01	1-40,7-50,8-193,11-99,	824	4	0.073		0	0.000000	0.000000	0.000000
C.....T......GCA.G.T	20	7	5	1.860208e+01	1.886153e+01	0-54,2-123,5-27,9-47,11-86,	816	5	0.074		0	0.000000	0.183333	0.183333
T..A.TC...CT..T..T.T	20	9	4	2.997327e+01	3.045288e+01	1-69,5-20,7-1,9-3,	195	4	0.074		0	0.000000	0.000000	0.000000
TT.T....A.C...T.C.TT	20	9	4	2.997327e+01	3.045288e+01	1-124,3-61,9-168,10-123,	196	4	0.074		0	0.000000	0.000000	0.000000
TT.T.T.A..C...T.C..T	20	9	4	2.997327e+01	3.045288e+01	1-124,3-61,5-31,10-123,	197	4	0.074		0	0.000000	0.000000	0.000000
A..A..AGG..GA.T..A	18	9	4	2.924309e+01	2.964459e+01	4-86,6-207,8-219,10-80,	211	4	0.074		0	0.000000	0.000000	0.000000
GC....T.CTT.C.T	15	8	4	2.918957e+01	2.949880e+01	0-178,2-136,6-163,11-60,	212	4	0.074		0	0.625000	0.625000	0.625000
C.CCT..T.TT..G	14	8	4	2.911004e+01	2.938854e+01	1-9,5-27,7-8,9-10,	213	4	0.074		0	0.000000	0.000000	0.000000
G...TC.CC.TT.T	14	8	4	2.911004e+01	2.938854e+01	1-22,7-121,9-4,11-79,	214	4	0.074		0	0.000000	0.000000	0.000000
G.AA......T..CAG....T	21	8	4	1.860981e+01	1.886322e+01	1-40,5-40,7-105,11-99,	815	4	0.074		0	0.000000	0.000000	0.000000
T..A.TC...CTT.T..T	18	9	4	2.980613e+01	3.021796e+01	1-69,5-20,9-3,11-78,	198	4	0.075		0	0.000000	0.000000	0.000000
A..A....AGG.G.A.T..A	20	9	4	2.940710e+01	2.987513e+01	2-168,4-84,6-205,8-217,	208	4	0.075		0	0.000000	0.000000	0.000000
G....C.CC.TT.T..T	17	8	4	2.935059e+01	2.972304e+01	5-2,7-121,9-4,11-79,	209	4	0.075		0	0.000000	0.000000	0.000000
GC.C.....TT.C.TT	16	8	4	2.926975e+01	2.961029e+01	0-178,2-136,8-167,11-56,	210	4	0.075		0	0.625000	0.625000	0.625000
A.A.C.G.........TTG.A	21	8	5	1.860981e+01	2.374952e+01	0-49,4-64,8-194,10-57,11-102,	810	4	0.075		0	0.366667	0.366667	0.366667
A.A...TG..A.G....T..C	21	8	4	1.860981e+01	1.886322e+01	1-100,3-33,6-155,10-56,	811	4	0.075		0	0.416667	0.416667	0.416667
A.C...TG.A..A.....T.G	21	8	4	1.860981e+01	1.886322e+01	4-17,7-190,9-152,10-93,	812	4	0.075		0	0.000000	0.000000	0.000000
C.......ATG.AAG.....T	21	8	4	1.860981e+01	1.886322e+01	1-30,3-30,5-30,11-26,	813	4	0.075		0	0.000000	0.000000	0.000000
G...TT.CA.....A.A...G	21	8	4	1.860981e+01	1.886322e+01	4-76,6-136,8-172,10-69,	814	4	0.075		0	0.000000	0.625000	0.625000
T.....TGCA.G........C	21	7	6	1.865497e+01	2.289854e+01	0-60,1-33,5-33,7-43,9-53,11-92,	808	5	0.076		0	0.000000	0.000000	0.000000
T.TC...T..T.T...T.CA	20	9	4	2.997327e+01	3.045288e+01	0-50,3-12,9-43,10-37,	194	4	0.076		0	0.000000	0.000000	0.000000
TG....C..CCT..T..T	18	8	4	2.943210e+01	2.983708e+01	1-2,7-1,9-3,11-78,	207	4	0.076		0	0.000000	0.000000	0.000000
A...TGC.AG.....TG	17	8	4	2.399151e+01	2.426842e+01	1-46,3-35,5-35,7-45,	387	4	0.076		0	0.000000	0.000000	0.000000
GC..AAA...CA...A	16	8	4	1.870248e+01	1.885710e+01	2-97,6-40,9-141,10-150,	806	4	0.076		0	0.000000	0.000000	0.000000
A.AC..AAAA.A........T	21	9	4	1.868952e+01	1.894491e+01	3-120,6-54,8-213,11-136,	807	4	0.076		0	0.000000	0.000000	0.000000
GG.....A.C..GC.T	16	7	4	1.862272e+01	1.877577e+01	1-176,4-70,8-166,10-63,	809	4	0.076		0	0.625000	0.625000	0.625000
GA.CTTG.A.....A	15	8	4	1.829958e+01	1.842728e+01	4-76,7-143,8-172,10-69,	840	4	0.076		0	0.000000	0.625000	0.625000
A..A...G.A.....ATTTT	20	9	4	1.879440e+01	1.903149e+01	0-141,2-25,7-190,8-59,	799	4	0.077		0	0.000000	0.000000	0.000000
AA.GCAA..A......C	17	8	4	1.875450e+01	1.892984e+01	1-37,3-37,4-11,7-47,	802	4	0.077		0	0.000000	0.000000	0.000000
A..A..TG.A..A...TTT	19	9	5	1.874140e+01	2.385308e+01	2-25,4-17,7-190,8-59,9-152,	803	4	0.077		0	0.000000	0.000000	0.000000
A....G...GG..C.T.C	18	7	4	1.872675e+01	1.892147e+01	3-35,4-66,9-221,10-59,	804	4	0.077		0	0.416667	0.416667	0.416667
C.TGC......A...G.G	18	7	4	1.872675e+01	1.892147e+01	0-186,3-48,4-79,10-72,	805	4	0.077		0	0.000000	0.000000	0.625000
TG....C.CC.T..T..T	18	8	4	2.943210e+01	2.983708e+01	5-1,7-1,9-3,11-78,	206	4	0.078		0	0.000000	0.000000	0.000000
AA..CAAG........CA	18	8	5	1.880694e+01	2.390495e+01	1-37,3-37,7-47,8-219,9-57,	795	4	0.078		0	0.000000	0.000000	0.000000
AAA.GCAA.........C	18	8	4	1.880694e+01	1.900340e+01	1-36,4-10,7-46,9-56,	796	4	0.078		0	0.000000	0.000000	0.000000
AAA.G.AA........CC	18	8	4	1.880694e+01	1.900340e+01	1-36,3-120,7-46,9-56,	797	4	0.078		0	0.000000	0.000000	0.000000
C.....GC..AAA..A.A	18	8	4	1.880694e+01	1.900340e+01	1-156,2-91,7-178,10-144,	798	4	0.078		0	0.000000	0.000000	0.000000
G....T.GCAT.AT	14	8	4	1.875730e+01	1.887439e+01	2-140,4-75,6-156,10-68,	800	4	0.078		0	0.000000	0.833333	0.833333
A...AA..A....GCCA	17	8	4	1.875450e+01	1.892984e+01	1-38,3-38,7-48,11-47,	801	4	0.078		0	0.000000	0.000000	0.000000
TT.....C....TT.T.TT	19	8	7	1.882517e+01	1.907555e+01	1-1,2-42,5-19,7-147,9-2,11-1,11-4,	794	6	0.079		0	0.000000	0.000000	0.000000
C...TT..T....G.T..AA	20	8	5	1.883977e+01	1.910675e+01	0-58,2-84,6-113,9-10,10-38,	791	5	0.079		0	0.000000	0.000000	0.000000
T...A......TTGCA...T	20	8	5	1.883977e+01	1.910675e+01	2-134,4-69,6-161,8-107,10-62,	792	5	0.079		0.733333	0.733333	0.733333	0.733333
GC......CTT.C.T..T	18	8	4	2.943210e+01	2.983708e+01	2-136,4-71,6-163,11-60,	205	4	0.079		0	0.625000	0.625000	0.625000
G....G........C.TGCA	20	7	4	1.883251e+01	1.907051e+01	1-145,2-130,4-65,8-161,	793	4	0.079		0	0.625000	0.625000	0.625000
GC......CTTG..T	15	7	6	1.885413e+01	2.292215e+01	0-178,2-136,4-71,6-163,7-61,8-167,	790	5	0.08		0	0.833333	0.833333	0.833333
T.....C..CC...T.T..TG	21	8	4	2.968074e+01	3.018712e+01	3-20,5-20,7-1,9-3,	200	4	0.08		0	0.000000	0.000000	0.000000
GC......CTT.C.T...T	19	8	4	2.951429e+01	2.995242e+01	0-178,6-163,8-167,11-60,	203	4	0.08		0	0.625000	0.625000	0.625000
T..GC.C.....TT.C..T	19	8	4	2.951429e+01	2.995242e+01	2-133,4-21,8-164,11-53,	204	4	0.08		0.416667	0.416667	0.416667	0.416667
T......GA.CTTG.A	16	8	4	1.886092e+01	1.901864e+01	4-69,7-136,8-165,10-62,	786	4	0.08		0	0.625000	0.625000	0.625000
A.....CA...AA...GCA	19	8	4	1.885983e+01	1.907781e+01	2-164,4-66,6-147,8-162,	787	4	0.08		0	0.416667	0.416667	0.625000
A..A.G.AA.A......CC	19	8	4	1.885983e+01	1.907781e+01	1-157,3-119,7-45,11-94,	788	4	0.08		0	0.000000	0.000000	0.000000
A..A.G.AA.....A..CC	19	8	4	1.885983e+01	1.907781e+01	1-157,3-119,5-35,7-45,	789	4	0.08		0	0.000000	0.000000	0.000000
A..A..C.AG...C....C	19	7	5	1.890526e+01	1.914802e+01	0-103,3-35,5-35,7-45,11-94,	781	5	0.081		0	0.000000	0.000000	0.000000
TG..A......T..CA..T.T	21	8	5	1.889332e+01	1.918866e+01	0-176,5-39,6-161,8-165,11-98,	782	5	0.081		0.55	0.550000	0.550000	0.550000
T.....C..CC.T.T.T...G	21	8	4	2.968074e+01	3.018712e+01	1-2,3-20,5-20,9-3,	199	4	0.081		0	0.000000	0.000000	0.000000
T.....G.GC....A...C.G	21	7	4	1.888606e+01	1.914633e+01	0-157,5-59,9-133,10-126,	783	4	0.081		0	0.000000	0.000000	0.000000
A.G....T.GCAT..T	16	8	5	1.886092e+01	1.901864e+01	2-138,4-73,6-154,6-165,10-66,	784	4	0.081		0	0.733333	0.833333	0.833333
GG.AC.....TT..AT	16	8	5	1.886092e+01	2.391103e+01	0-177,2-32,2-135,8-166,10-63,	785	4	0.081		0	0.733333	0.733333	0.733333
G.A....TC.TGC	13	7	6	1.824387e+01	2.210271e+01	0-178,3-40,5-87,6-163,7-50,10-64,	845	5	0.082		0	0.500000	0.500000	0.500000
GCA...T...TGC	13	7	5	1.824387e+01	1.832182e+01	0-178,2-136,5-40,6-163,9-60,	846	5	0.082		0	0.550000	0.550000	0.550000
G......CCT..CT...TT	19	8	4	2.951429e+01	2.995242e+01	5-2,7-121,8-1,11-60,	202	4	0.082		0	0.000000	0.000000	0.000000
T......GA.C.TG.AT	17	8	4	1.891337e+01	1.909197e+01	2-10,4-69,8-165,10-62,	779	4	0.082		0.625	0.625000	0.625000	0.625000
C......A..AAA...CG.A	20	8	4	1.891315e+01	1.915306e+01	1-159,4-79,6-41,8-38,	780	4	0.082		0	0.000000	0.000000	0.208333
A.TG.......TT.A.A.AA	20	9	4	1.828548e+01	1.851043e+01	0-87,2-108,8-31,11-33,	842	4	0.082		0	0.000000	0.000000	0.000000
T.CAT.A.A...GG	14	8	4	1.824935e+01	1.835744e+01	2-146,4-81,6-202,10-137,	844	4	0.082		0	0.000000	0.000000	0.416667
C.GAT.TT....G...A	17	8	4	1.891337e+01	1.909197e+01	0-153,7-141,9-129,10-67,	776	4	0.083		0	0.000000	0.208333	0.208333
TTGCAT....A.....G	17	8	4	1.891337e+01	1.909197e+01	0-187,4-80,8-176,10-73,	777	4	0.083		0	0.000000	0.000000	0.833333
TTGCAT......A...G	17	8	4	1.891337e+01	1.909197e+01	0-65,4-80,8-176,10-73,	778	4	0.083		0	0.000000	0.000000	0.625000
AAT......G.TT...A.AA	20	9	4	1.828548e+01	1.851043e+01	0-87,2-108,9-82,11-33,	841	4	0.083		0	0.000000	0.000000	0.000000
TG.TGAA.C....A	14	8	4	1.824935e+01	1.835744e+01	0-199,3-106,7-91,8-208,	843	4	0.083		0	0.000000	0.000000	0.000000
T.GC......C.TG..T	17	7	6	1.895881e+01	2.312372e+01	0-176,2-134,3-5,4-69,6-161,8-165,	775	5	0.084		0.833333	0.833333	0.833333	0.833333
GT.....CC...CT...TT	19	8	4	2.951429e+01	2.995242e+01	0-46,5-2,7-121,8-1,	201	4	0.084		0	0.000000	0.000000	0.000000
ATG.AAG.....T...A..T	20	9	5	2.384112e+01	3.042285e+01	5-38,7-48,9-58,11-34,11-97,	388	4	0.084		0	0.000000	0.000000	0.000000
A...C.G...C..A..A..AA	21	8	4	1.896693e+01	1.922919e+01	3-161,4-91,9-63,11-147,	769	4	0.084		0	0.000000	0.000000	0.000000
A..A....AAG.......CCA	21	8	4	1.896693e+01	1.922919e+01	1-34,7-44,9-54,10-77,	770	4	0.084		0	0.000000	0.000000	0.000000
C..AAAA.......G....CA	21	8	4	1.896693e+01	1.922919e+01	1-163,6-57,8-216,11-127,	771	4	0.084		0	0.000000	0.000000	0.000000
C..AA.A.A.....G....CA	21	8	5	1.896693e+01	2.420822e+01	0-208,1-163,2-118,6-57,8-216,	772	4	0.084		0	0.000000	0.000000	0.183333
AA..C.GG......T.TT	18	8	4	1.896625e+01	1.916614e+01	0-171,2-45,8-194,10-57,	773	4	0.084		0	0.416667	0.416667	0.416667
CT.G.A.......TG.AT	18	8	4	1.896625e+01	1.916614e+01	0-175,2-144,4-68,10-61,	774	4	0.084		0.625	0.625000	0.625000	0.833333
CA.....CT.GCA	13	7	6	1.911059e+01	1.920819e+01	0-168,0-179,2-137,4-72,6-164,8-168,	755	5	0.085		0	0.833333	0.833333	0.916667
A...T.G......T..TGCA	20	8	4	1.907333e+01	1.931703e+01	0-172,5-102,6-157,10-58,	756	4	0.085		0	0.625000	0.625000	0.625000
A.A....TGC...T....TG	20	8	4	1.907333e+01	1.931703e+01	1-43,5-100,7-53,9-52,	757	4	0.085		0	0.000000	0.000000	0.000000
G....G...TT.CAT....A	20	8	4	1.907333e+01	1.931703e+01	3-65,4-71,8-167,10-64,	758	4	0.085		0	0.625000	0.625000	0.625000
G...T...A..G...TT.CA	20	8	4	1.907333e+01	1.931703e+01	3-70,4-65,8-161,10-121,	759	4	0.085		0	0.416667	0.416667	0.416667
G...TTT...C.....G.AA	20	8	4	1.907333e+01	1.931703e+01	3-81,7-168,8-72,11-15,	760	4	0.085		0	0.000000	0.000000	0.000000
TT.G.G..C....T....AA	20	8	4	1.907333e+01	1.931703e+01	1-19,6-68,9-104,10-111,	761	4	0.085		0	0.000000	0.000000	0.000000
TT..A...C..AAAA..A	18	9	4	1.904745e+01	1.924908e+01	1-59,3-108,6-74,11-117,	762	4	0.085		0	0.000000	0.000000	0.000000
A..T.G...G....TT.CA	19	8	4	1.901957e+01	1.924115e+01	4-66,6-158,9-134,10-59,	763	4	0.085		0	0.625000	0.625000	0.625000
GT..T.T.AGC.......A	19	8	4	1.901957e+01	1.924115e+01	1-55,3-81,6-136,11-31,	764	4	0.085		0	0.000000	0.000000	0.000000
G...TTT..GC....A..A	19	8	4	1.901957e+01	1.924115e+01	1-55,3-81,7-175,8-88,	765	4	0.085		0	0.000000	0.000000	0.000000
G.....A......TTGCAT	19	8	4	1.901957e+01	1.924115e+01	2-132,4-67,9-157,10-60,	766	4	0.085		0.625	0.625000	0.625000	0.625000
TT.CAT.......GG...A	19	8	4	1.901957e+01	1.924115e+01	0-187,4-80,6-201,10-136,	767	4	0.085		0	0.000000	0.000000	0.416667
T.G...G....TT.CA..A	19	8	4	1.901957e+01	1.924115e+01	2-134,4-69,9-137,10-62,	768	4	0.085		0.625	0.625000	0.625000	0.625000
T.G...G...C.T.C....T	20	7	5	1.911909e+01	1.939486e+01	1-1,2-134,4-69,6-161,10-62,	754	5	0.086		0.733333	0.733333	0.733333	0.733333
T....A...GG.....A.CTT	21	8	4	1.912755e+01	1.939378e+01	4-61,7-111,8-157,10-54,	753	4	0.086		0	0.625000	0.625000	0.625000
GCAA......T....G...TT	21	8	4	1.912755e+01	1.939378e+01	1-40,5-40,7-153,11-99,	750	4	0.087		0	0.000000	0.000000	0.000000
G.AA.......GC...T.T.T	21	8	4	1.912755e+01	1.939378e+01	1-40,5-87,7-50,10-107,	751	4	0.087		0	0.000000	0.000000	0.000000
GC..GA....T...A...T.T	21	8	4	1.912755e+01	1.939378e+01	1-40,7-50,8-97,11-99,	752	4	0.087		0	0.000000	0.000000	0.000000
C..AA.A..A....G....CA	21	8	6	2.376121e+01	2.923708e+01	0-208,2-118,6-57,6-204,8-216,11-127,	390	5	0.088		0	0.000000	0.000000	0.166667
T.GCA.......TG.AT	17	8	6	2.369440e+01	2.400929e+01	0-176,2-134,2-145,4-69,6-161,8-165,	391	5	0.088		0.833333	0.833333	0.833333	0.916667
A..A..CAAG........CA	20	8	5	2.369414e+01	2.410588e+01	3-35,5-35,7-45,8-217,11-94,	392	5	0.088		0	0.000000	0.000000	0.000000
TT.......GCTG.AA	16	8	5	2.362899e+01	2.391103e+01	0-62,2-88,7-70,8-76,11-19,	394	5	0.088		0	0.000000	0.000000	0.000000
A.TG.....G.TT.A.A.A	19	9	4	2.377419e+01	2.409785e+01	0-87,2-108,9-221,11-33,	389	4	0.088		0	0.000000	0.000000	0.000000
AAA....A..A...GCA..A	20	9	4	2.364165e+01	2.398836e+01	0-210,4-10,6-44,9-145,	393	4	0.088		0	0.000000	0.000000	0.000000
G...TT.CAT....A.....G	21	8	4	1.912755e+01	1.939378e+01	3-70,4-76,8-172,10-69,	748	4	0.088		0	0.000000	0.625000	0.625000
G...T..CAT..T.A.....G	21	8	4	1.912755e+01	1.939378e+01	1-77,3-70,4-76,10-69,	749	4	0.088		0	0.000000	0.416667	0.416667
AA.TG....A...TTTT	17	9	4	1.915520e+01	1.933875e+01	1-45,2-28,7-193,9-155,	745	4	0.089		0	0.000000	0.000000	0.000000
A.A...T.G......T..TGC	21	8	4	1.912755e+01	1.939378e+01	0-170,5-100,6-155,10-56,	746	4	0.089		0	0.625000	0.625000	0.625000
GG........T..CA..T.TA	21	8	4	1.912755e+01	1.939378e+01	0-177,5-64,6-162,8-166,	747	4	0.089		0	0.625000	0.625000	0.625000
C.GG........TT.C....T	21	7	5	1.917342e+01	1.947794e+01	0-53,2-49,4-68,7-118,10-61,	744	5	0.09		0.366667	0.366667	0.366667	0.366667
TT.C.........A.AAAA.A	21	9	4	1.920943e+01	1.947767e+01	1-153,7-173,8-32,10-141,	741	4	0.09		0	0.000000	0.000000	0.000000
TT..A.C.....A.A..AA.A	21	9	4	1.920943e+01	1.947767e+01	1-153,3-108,6-140,10-141,	742	4	0.09		0	0.000000	0.000000	0.000000
GG.......C..GC.TT	17	7	5	1.919403e+01	2.436788e+01	0-177,1-176,2-135,6-162,8-166,	743	4	0.09		0	0.733333	0.733333	0.733333
C.AAA.A......C...T..T	21	8	5	1.925541e+01	1.956260e+01	0-168,3-123,5-86,6-15,8-67,	738	5	0.091		0	0.183333	0.183333	0.183333
AC.....T..TT..TT.G	18	8	5	1.925462e+01	1.948151e+01	1-205,2-48,5-5,8-149,11-7,	739	5	0.091		0	0.000000	0.000000	0.000000
T.G.......CTT..ATT	18	8	5	1.925462e+01	1.948151e+01	0-176,2-134,5-20,6-161,8-165,	740	5	0.091		0.733333	0.733333	0.733333	0.733333
A.G.AAG......GC....T	20	8	4	2.354123e+01	2.388576e+01	5-38,7-48,9-58,10-101,	396	4	0.091		0	0.000000	0.000000	0.000000
A..AA.TG......T..TTT	20	9	4	1.931717e+01	1.956659e+01	1-42,7-190,9-152,10-106,	733	4	0.091		0	0.000000	0.000000	0.000000
A..A..TG....A...TTTT	20	9	5	1.931717e+01	2.462407e+01	1-42,2-25,7-190,8-59,9-152,	734	4	0.091		0	0.000000	0.000000	0.000000
G....C.CT..A.A.AA	17	8	4	1.927619e+01	1.946220e+01	0-201,2-111,9-41,11-36,	735	4	0.091		0	0.000000	0.000000	0.000000
T..CAGC......AA.A	17	8	4	1.927619e+01	1.946220e+01	1-153,4-50,9-148,10-141,	736	4	0.091		0	0.000000	0.000000	0.000000
TT.G..TT.A...T...AA	19	9	4	1.926273e+01	1.948978e+01	1-19,2-62,5-105,6-68,	737	4	0.091		0	0.000000	0.000000	0.000000
CA.A......GCA...AT	18	8	4	1.933006e+01	1.953774e+01	0-179,3-30,4-4,8-168,	732	4	0.092		0	0.416667	0.416667	0.416667
T..T.CA..TG......T.T	20	8	5	1.936326e+01	1.964665e+01	1-135,2-7,5-94,6-180,8-75,	729	5	0.094		0	0.000000	0.000000	0.000000
AAG.....T..CA...CA	18	8	4	1.933006e+01	1.953774e+01	3-42,5-61,6-193,9-62,	731	4	0.094		0	0.000000	0.000000	0.000000
GCAA........CC...T	18	7	5	1.937611e+01	1.960646e+01	1-162,5-40,7-50,9-60,11-99,	728	5	0.095		0	0.000000	0.000000	0.000000
A.A....G.A..G....TGC	20	8	4	2.354123e+01	2.388576e+01	3-33,4-64,8-48,10-57,	395	4	0.095		0	0.416667	0.416667	0.416667
C..G....G...C.G...TT	20	7	4	1.935632e+01	1.960666e+01	1-41,5-14,8-158,11-100,	730	4	0.095		0	0.208333	0.208333	0.208333
A.G.AAG......GC	15	7	6	1.941257e+01	1.955920e+01	1-38,3-38,5-38,7-48,9-58,10-101,	722	6	0.096		0	0.000000	0.000000	0.000000
CA.....C.TGC......A	19	7	5	1.943054e+01	1.968902e+01	0-179,3-41,4-72,6-164,8-168,	721	5	0.096		0	0.733333	0.733333	0.733333
A....GCA.....C.T.C	18	7	7	1.937611e+01	2.778154e+01	3-35,4-66,5-35,6-158,7-45,8-162,11-94,	727	5	0.096		0	0.464286	0.464286	0.464286
T.......GC..AAA...CA	20	8	4	1.943916e+01	1.969144e+01	2-89,6-32,9-133,10-142,	719	4	0.096		0	0.000000	0.000000	0.000000
T..AA...CAA.......GC	20	8	4	1.943916e+01	1.969144e+01	1-33,2-99,7-43,9-53,	720	4	0.096		0	0.000000	0.000000	0.000000
TG....C.C....G..T...G	21	7	4	1.941133e+01	1.968452e+01	3-50,5-50,7-1,9-3,	723	4	0.096		0	0.000000	0.000000	0.000000
T.C..G....G...C.G...T	21	7	4	1.941133e+01	1.968452e+01	1-39,5-12,8-156,11-98,	724	4	0.096		0	0.000000	0.208333	0.208333
CA....CAAA.......TG	19	8	4	1.938438e+01	1.961415e+01	0-30,2-78,7-192,9-154,	725	4	0.096		0	0.000000	0.000000	0.000000
T.......GC..AAA..AC	19	8	4	1.938438e+01	1.961415e+01	0-157,2-89,7-71,10-142,	726	4	0.096		0	0.000000	0.000000	0.000000
TT.T.T..AG.G....C	17	8	4	1.943938e+01	1.962870e+01	1-13,3-61,8-182,10-123,	711	4	0.097		0	0.000000	0.000000	0.000000
AT.A..C.AG........CA	20	8	4	1.943916e+01	1.969144e+01	3-35,5-35,6-205,11-94,	712	4	0.097		0	0.000000	0.000000	0.000000
A..AT...AG...C...C.A	20	8	5	1.943916e+01	2.478052e+01	3-35,5-35,7-45,11-94,11-144,	713	4	0.097		0	0.000000	0.000000	0.000000
AA.C......A.T..A.C.G	20	8	4	1.943916e+01	1.969144e+01	0-77,3-120,7-86,10-130,	714	4	0.097		0	0.000000	0.000000	0.000000
AA..A....GCCA......T	20	8	4	1.943916e+01	1.969144e+01	1-42,3-42,7-52,11-51,	715	4	0.097		0	0.000000	0.000000	0.000000
A..CAAG........CA..T	20	8	5	1.943916e+01	2.478052e+01	5-38,7-48,8-220,9-58,11-97,	716	4	0.097		0	0.000000	0.000000	0.000000
A...AA.......GCCA..T	20	8	4	1.943916e+01	1.969144e+01	5-38,7-48,9-58,11-47,	717	4	0.097		0	0.000000	0.000000	0.000000
A.....CA...AA...GC.T	20	8	4	1.943916e+01	1.969144e+01	2-101,4-66,6-147,8-162,	718	4	0.097		0.416667	0.416667	0.416667	0.625000
TT.....C....TT.TTTT	19	9	5	2.251305e+01	2.281047e+01	2-42,7-147,9-2,11-1,11-4,	462	4	0.098		0	0.000000	0.000000	0.000000
AT...TGC......T.TG	18	8	4	1.949370e+01	1.970487e+01	1-34,2-141,5-102,9-54,	707	4	0.098		0	0.000000	0.208333	0.208333
TG...TG..A.....CTT	18	8	4	1.949370e+01	1.970487e+01	2-129,4-45,7-15,8-160,	708	4	0.098		0	0.416667	0.416667	0.416667
G.CA......TTG..TT	17	8	5	1.943938e+01	2.468132e+01	0-177,2-135,3-51,6-162,8-166,	709	4	0.098		0	0.733333	0.733333	0.733333
T.TT......GCTG..A	17	8	4	1.943938e+01	1.962870e+01	0-61,5-57,8-75,11-18,	710	4	0.098		0	0.000000	0.000000	0.000000
G........C.TGCA.....A	21	7	6	1.815028e+01	2.227112e+01	0-177,1-150,4-70,6-162,8-166,10-63,	848	5	0.099		0	0.833333	0.833333	0.833333
GCA.......TGC......A	20	7	6	1.809879e+01	2.216979e+01	0-178,3-40,4-71,6-163,8-167,9-60,	859	5	0.099		0	0.666667	0.666667	0.666667
GCA...A...TGC	13	7	5	1.775004e+01	1.781645e+01	1-40,3-40,4-71,7-50,8-167,	899	5	0.099		0	0.366667	0.366667	0.366667
TG.A...A.A..A...GA.A	20	9	4	2.257234e+01	2.289565e+01	1-161,2-157,8-177,11-119,	456	4	0.099		0	0.000000	0.000000	0.208333
G..GG........TTG.A..A	21	8	4	2.254009e+01	2.288765e+01	2-132,4-67,8-197,10-60,	457	4	0.099		0.625	0.625000	0.625000	0.625000
A.T.C.CCT....T..T	17	8	4	2.252877e+01	2.277837e+01	3-4,5-23,7-4,9-6,	458	4	0.099		0	0.000000	0.000000	0.000000
T.C.T.CC...T.T..A	17	8	4	2.252877e+01	2.277837e+01	3-9,5-46,9-40,11-105,	459	4	0.099		0	0.000000	0.000000	0.000000
AA.GG.G.A..C.A	14	8	4	2.252805e+01	2.270790e+01	0-197,4-90,8-224,10-85,	460	4	0.099		0	0.000000	0.000000	0.000000
A.AA.GG.GA...C	14	8	4	2.252805e+01	2.270790e+01	0-195,6-91,8-222,10-83,	461	4	0.099		0	0.000000	0.000000	0.000000
T....A.G.AA.A......CC	21	8	4	1.949439e+01	1.976962e+01	1-33,3-117,7-43,11-92,	706	4	0.099		0	0.000000	0.000000	0.000000
AAATG.AA......T...A	19	9	4	1.773982e+01	1.793207e+01	1-36,2-28,7-46,9-56,	900	4	0.099		0	0.000000	0.000000	0.000000
A.C.TGC......A.....G	20	7	5	1.809879e+01	1.834211e+01	1-157,3-46,4-77,8-173,10-70,	858	5	0.1		0	0.000000	0.550000	0.550000
G.A...A.C.TGC	13	7	5	1.775004e+01	1.781645e+01	3-40,4-71,7-50,8-167,10-64,	898	5	0.1		0	0.550000	0.550000	0.550000
CC.C.TT.T.TT	12	8	4	2.283878e+01	2.297802e+01	1-8,5-26,9-9,11-8,	439	4	0.1		0	0.000000	0.000000	0.000000
A.A..A..AG...GA.T..A	20	9	4	2.257234e+01	2.289565e+01	0-142,4-84,6-205,8-217,	455	4	0.1		0	0.000000	0.000000	0.000000
AA..GC..G....G..C	17	7	4	1.816877e+01	1.833195e+01	1-36,4-63,9-56,10-56,	847	4	0.1		0	0.000000	0.416667	0.416667
TT..A....G..AAA..A..A	21	9	4	1.784071e+01	1.807476e+01	1-153,6-74,8-182,10-141,	889	4	0.1		0	0.000000	0.000000	0.000000
T.T..A......AAA.AA..G	21	9	4	1.784071e+01	1.807476e+01	1-152,7-177,8-208,11-117,	890	4	0.1		0	0.000000	0.000000	0.000000
T...AAAA..A....G...AT	21	9	4	1.784071e+01	1.807476e+01	1-161,6-81,8-43,11-45,	891	4	0.1		0	0.000000	0.000000	0.000000
TGCAA........CC	15	7	7	2.311055e+01	2.739614e+01	1-39,1-161,3-39,5-39,7-49,9-59,11-98,	423	6	0.101		0	0.000000	0.000000	0.000000
A.A..TG..A......T..CA	21	8	5	1.788484e+01	1.814653e+01	1-34,4-64,7-44,9-54,10-57,	887	5	0.101		0	0.366667	0.366667	0.366667
A...TGCAA......T...A	20	8	5	1.783409e+01	1.806884e+01	3-35,5-35,7-45,9-113,11-94,	892	5	0.101		0	0.000000	0.000000	0.000000
TT..A.C....A..AA...G	20	8	5	1.783409e+01	1.806884e+01	1-153,3-85,7-93,8-210,11-118,	893	5	0.101		0	0.000000	0.000000	0.000000
GCA.GA....T.C	13	7	6	1.775004e+01	2.149611e+01	1-40,2-136,4-24,6-163,7-50,11-99,	897	5	0.101		0	0.333333	0.333333	0.333333
AAA.A....TG.A...G.T	19	9	4	2.313303e+01	2.344341e+01	2-101,5-88,6-17,8-69,	422	4	0.101		0	0.000000	0.000000	0.000000
T..T.C.CCT..T..T	16	8	4	2.308947e+01	2.332547e+01	1-1,7-3,8-116,11-1,	424	4	0.101		0	0.000000	0.000000	0.000000
C.CCT...T.T.T.T	15	8	4	2.302603e+01	2.323716e+01	1-6,7-126,9-10,11-6,	425	4	0.101		0	0.000000	0.000000	0.000000
AA.G.A...G.T....A.AA	20	9	4	2.257234e+01	2.289565e+01	0-87,2-108,8-52,11-33,	453	4	0.101		0	0.000000	0.000000	0.000000
A..G.A...G..T.A.A.AA	20	9	4	2.257234e+01	2.289565e+01	0-87,2-108,4-73,11-33,	454	4	0.101		0	0.208333	0.208333	0.208333
GA.....CA...AA...G..T	21	8	4	1.810579e+01	1.834656e+01	2-100,4-65,8-161,11-120,	857	4	0.101		0.416667	0.416667	0.416667	0.416667
A....G.TGAA.C..A	16	8	4	1.785307e+01	1.799081e+01	0-195,7-87,8-204,10-83,	888	4	0.101		0	0.000000	0.000000	0.000000
G.AAG.A...T..CA	15	8	4	1.780376e+01	1.792204e+01	1-40,3-40,7-50,8-193,	894	4	0.101		0	0.000000	0.000000	0.000000
GG......T.TTG.A.....A	21	8	4	1.776454e+01	1.799666e+01	0-177,6-162,8-200,10-63,	895	4	0.101		0	0.625000	0.625000	0.625000
CAAG.A...TG..A	14	8	4	1.775485e+01	1.785403e+01	1-41,3-41,4-106,7-51,	896	4	0.101		0	0.000000	0.000000	0.000000
AT..AA......T.CCA	17	8	7	2.290031e+01	2.724383e+01	1-38,3-38,3-141,5-38,7-48,9-58,11-97,	432	6	0.102		0	0.000000	0.000000	0.000000
GCA.G.....TGC	13	7	8	2.314123e+01	3.776223e+01	1-40,2-136,3-40,4-71,5-40,6-163,7-50,9-60,	421	5	0.102		0	0.437500	0.437500	0.437500
A.A...GC..G.....T.C	19	7	6	1.804772e+01	2.206979e+01	1-34,4-18,6-157,7-44,9-54,11-50,	865	5	0.102		0	0.166667	0.166667	0.166667
T.G.A.G...C...CA	16	7	5	1.789705e+01	1.803636e+01	0-213,2-134,4-69,6-161,10-62,	884	5	0.102		0	0.733333	0.733333	0.733333
TGCA........GC.A	16	7	6	1.789705e+01	2.177747e+01	1-39,3-39,4-2,5-39,7-49,9-59,	885	5	0.102		0	0.000000	0.000000	0.000000
T.GCA........GCA	16	7	6	1.789705e+01	2.177747e+01	0-176,2-134,4-1,4-69,6-161,8-165,	886	5	0.102		0	0.833333	0.833333	0.833333
T....A...GG.A..GA.C	19	8	4	2.347513e+01	2.379261e+01	2-163,4-61,8-157,10-54,	397	4	0.102		0	0.000000	0.625000	0.625000
CC..TC...TTTT	13	8	4	2.290069e+01	2.306346e+01	0-53,3-10,7-128,9-178,	431	4	0.102		0	0.000000	0.000000	0.000000
TT.T.C...T..T....TTT	20	9	4	2.257648e+01	2.289988e+01	1-1,7-162,8-75,11-1,	452	4	0.102		0	0.000000	0.000000	0.000000
TGAA.C......A.A.....C	21	8	4	1.949439e+01	1.976962e+01	0-89,2-16,7-94,11-119,	704	4	0.102		0	0.000000	0.000000	0.000000
T.A..A.G.AA........CC	21	8	4	1.949439e+01	1.976962e+01	3-117,5-33,7-43,11-92,	705	4	0.102		0	0.000000	0.000000	0.000000
GC...A.AA......A..TG	20	8	4	1.805440e+01	1.827377e+01	0-71,6-14,8-66,10-150,	864	4	0.102		0	0.000000	0.000000	0.000000
A....G.AAG.....T..CA	20	8	5	2.262319e+01	2.300421e+01	3-35,5-35,7-45,8-188,11-94,	448	5	0.103		0	0.000000	0.000000	0.000000
A..CAAG.....TG..A	17	8	6	2.243412e+01	2.741132e+01	1-38,3-38,4-103,5-38,7-48,9-58,	468	5	0.103		0	0.000000	0.000000	0.000000
A....G.A.....C.TGC	18	7	8	1.799708e+01	2.963400e+01	3-35,4-66,5-35,5-82,6-158,7-45,8-162,10-59,	873	5	0.103		0	0.583333	0.583333	0.583333
CA..A.A...GG..G.....A	21	8	4	2.297115e+01	2.332866e+01	2-148,4-83,6-204,8-216,	427	4	0.103		0	0.000000	0.000000	0.000000
CC.C.T..T.TT.T	14	8	4	2.296311e+01	2.314983e+01	5-26,7-7,9-9,11-8,	429	4	0.103		0	0.000000	0.000000	0.000000
C..CTTTC...TT	13	8	4	2.290069e+01	2.306346e+01	3-8,5-7,7-126,9-39,	430	4	0.103		0	0.000000	0.000000	0.000000
AA...AG..AGG......C	19	8	4	2.284192e+01	2.314623e+01	4-103,6-86,9-220,10-97,	434	4	0.103		0	0.000000	0.000000	0.000000
AA...AG...GG.....AC	19	8	4	2.284192e+01	2.314623e+01	1-166,4-103,6-86,9-220,	435	4	0.103		0	0.000000	0.000000	0.000000
A...A.G.AAG......GC	19	8	4	2.284192e+01	2.314623e+01	1-34,7-44,9-54,10-97,	436	4	0.103		0	0.000000	0.000000	0.000000
CCTTTC....TT	12	8	4	2.283878e+01	2.297802e+01	3-10,5-9,7-128,11-67,	437	4	0.103		0	0.000000	0.000000	0.000000
CCT.TC...TTT	12	8	4	2.283878e+01	2.297802e+01	3-10,5-9,7-128,9-178,	438	4	0.103		0	0.000000	0.000000	0.000000
A..A.G.AAG......GC	18	8	4	2.277811e+01	2.305657e+01	3-35,5-35,7-45,10-98,	442	4	0.103		0	0.000000	0.000000	0.000000
C.....T.TTTT.....T.TT	21	9	5	2.264045e+01	2.892408e+01	2-49,7-128,7-154,8-13,10-22,	446	4	0.103		0	0.000000	0.000000	0.000000
TT.....C....TT.T.TT.T	21	9	4	2.264045e+01	2.299034e+01	2-42,5-19,9-2,11-1,	447	4	0.103		0	0.000000	0.000000	0.000000
A.G.AAG.A....GC	15	8	4	2.258980e+01	2.279361e+01	1-38,3-38,7-48,10-101,	451	4	0.103		0	0.000000	0.000000	0.000000
G.AAG.......CC.G	16	7	4	1.811834e+01	1.826140e+01	1-40,5-40,6-92,11-99,	854	4	0.103		0	0.000000	0.000000	0.000000
A.AA.G.T.A...C......G	21	8	4	1.810579e+01	1.834656e+01	0-195,2-112,6-91,10-83,	855	4	0.103		0	0.000000	0.000000	0.000000
CAT.A.A...GG........A	21	8	4	1.810579e+01	1.834656e+01	2-148,4-83,6-204,10-139,	856	4	0.103		0	0.000000	0.000000	0.000000
AG..T...A.....A.AC.G	20	8	4	1.805440e+01	1.827377e+01	1-157,3-166,8-199,10-5,	863	4	0.103		0	0.000000	0.000000	0.000000
T.GA..C...AAA....G	18	8	4	1.795290e+01	1.813069e+01	1-60,4-100,8-210,11-118,	878	4	0.103		0	0.000000	0.000000	0.000000
A..CAAG....GT...A	17	8	5	2.243412e+01	2.271786e+01	1-38,3-38,4-103,9-58,11-97,	467	5	0.104		0	0.000000	0.000000	0.000000
A....G..AG...C.T.C	18	7	5	1.799708e+01	1.818738e+01	3-35,5-35,7-45,9-221,11-94,	872	5	0.104		0	0.000000	0.000000	0.000000
A...AGA..GG...T..C	18	8	4	2.340957e+01	2.370052e+01	1-167,4-104,6-87,10-98,	403	4	0.104		0	0.000000	0.000000	0.000000
T.........TC.CC.TT.T	20	8	4	2.334851e+01	2.368884e+01	1-16,7-115,9-170,11-73,	408	4	0.104		0	0.000000	0.000000	0.000000
T...C.CC....T.T.TT	18	8	4	2.321792e+01	2.350509e+01	1-2,5-20,7-122,11-2,	417	4	0.104		0	0.000000	0.000000	0.000000
A.AA.GGTG....C	14	8	4	2.315269e+01	2.334239e+01	0-195,4-108,6-91,10-83,	419	4	0.104		0	0.000000	0.000000	0.000000
CAAG....GTG..A	14	8	4	2.315269e+01	2.334239e+01	1-41,3-41,4-106,9-61,	420	4	0.104		0	0.000000	0.000000	0.000000
C.C..C.TT.T.TT	14	8	4	2.296311e+01	2.314983e+01	1-6,5-24,9-179,11-6,	428	4	0.104		0	0.000000	0.000000	0.000000
A..G.AA.....G.GC..A	19	8	4	2.284192e+01	2.314623e+01	3-37,5-84,9-57,10-104,	433	4	0.104		0	0.000000	0.000000	0.000000
A..A..AGG..G....CA	18	8	4	2.277811e+01	2.305657e+01	0-211,6-207,8-219,10-80,	440	4	0.104		0	0.000000	0.000000	0.000000
A..A..A.GG.G....CA	18	8	4	2.277811e+01	2.305657e+01	4-105,6-207,8-219,10-80,	441	4	0.104		0	0.000000	0.000000	0.000000
A..A.AA.GG.G....C	17	8	4	2.271482e+01	2.296793e+01	4-105,6-88,8-219,10-80,	443	4	0.104		0	0.000000	0.000000	0.000000
A..TCC...C....T.TT	18	8	4	2.259155e+01	2.286630e+01	0-49,5-43,9-174,11-102,	449	4	0.104		0	0.000000	0.000000	0.000000
T.C.CCT..T..T....A	18	8	4	2.259155e+01	2.286630e+01	1-4,5-25,7-6,8-119,	450	4	0.104		0	0.000000	0.000000	0.000000
A...CC..TCT...TT	16	8	4	2.246651e+01	2.269143e+01	0-49,5-5,7-124,11-63,	464	4	0.104		0	0.000000	0.000000	0.000000
A...CC..TC...TTT	16	8	4	2.246651e+01	2.269143e+01	0-49,5-5,7-124,9-174,	465	4	0.104		0	0.000000	0.000000	0.000000
A..A.AAG...GA.T..A	18	9	4	2.244602e+01	2.271787e+01	0-144,4-86,8-219,10-80,	466	4	0.104		0	0.000000	0.000000	0.000000
A.G.AA.A......CC....T	21	8	4	1.949439e+01	1.976962e+01	1-38,3-122,7-48,11-97,	701	4	0.104		0	0.000000	0.000000	0.000000
T....GC..AAA...C....A	21	8	4	1.949439e+01	1.976962e+01	0-160,2-92,6-35,9-136,	702	4	0.104		0	0.000000	0.000000	0.208333
T.......C.....GC.AAAA	21	8	4	1.949439e+01	1.976962e+01	1-148,7-170,9-104,10-136,	703	4	0.104		0	0.000000	0.000000	0.000000
AAAA....A..AA..A..C	19	9	4	1.808061e+01	1.828077e+01	0-76,3-119,7-44,8-134,	860	4	0.104		0	0.000000	0.000000	0.000000
A..A.G.A.......TGC.A	20	8	4	1.805440e+01	1.827377e+01	3-35,5-35,7-45,8-50,	862	4	0.104		0	0.000000	0.000000	0.000000
C.AA..A.....G.A..TG	19	8	4	1.800344e+01	1.820182e+01	5-86,6-15,8-67,10-95,	870	4	0.104		0	0.000000	0.000000	0.000000
T..G..GA.......CAAA	19	8	4	1.800344e+01	1.820182e+01	0-21,4-0,7-207,9-104,	871	4	0.104		0	0.000000	0.000000	0.000000
AA.G..A......TG.CA	18	8	5	1.795290e+01	2.281215e+01	1-37,3-37,6-148,7-47,9-57,	875	4	0.104		0	0.000000	0.000000	0.183333
A..G.AAG.....T..CA	18	8	5	1.795290e+01	2.281215e+01	1-37,3-37,7-47,8-190,9-57,	876	4	0.104		0	0.000000	0.000000	0.000000
T.CA.AA........GGA	18	8	4	1.795290e+01	1.813069e+01	1-161,4-81,6-202,10-53,	877	4	0.104		0	0.000000	0.208333	0.416667
G...G...G...C.TG..T	19	7	4	1.792660e+01	1.812320e+01	1-99,2-132,4-67,10-60,	879	4	0.104		0.625	0.625000	0.625000	0.625000
A..A.AA..GTG....C	17	8	4	1.790278e+01	1.806036e+01	2-121,4-105,6-88,10-80,	880	4	0.104		0	0.000000	0.000000	0.208333
G.TGAA.C..A.....A	17	8	4	1.790278e+01	1.806036e+01	0-200,7-92,8-209,10-88,	881	4	0.104		0	0.000000	0.000000	0.000000
T..A.A.C.G..A..GA	17	8	4	1.790278e+01	1.806036e+01	2-163,4-61,6-75,10-54,	882	4	0.104		0	0.000000	0.416667	0.416667
TGAA.C...A....A.G	17	8	4	1.790278e+01	1.806036e+01	0-202,2-16,8-211,11-119,	883	4	0.104		0	0.000000	0.000000	0.000000
GCA.......TG.AT....A	20	8	5	2.324999e+01	2.364905e+01	0-178,2-147,4-71,6-163,8-167,	411	5	0.105		0	0.733333	0.733333	0.916667
TTC....T......C..C.TT	21	8	4	2.341463e+01	2.378232e+01	1-13,5-12,9-25,11-70,	402	4	0.105		0	0.000000	0.000000	0.000000
T.T.....CC..C.T.T..T	20	8	4	2.334851e+01	2.368884e+01	1-0,5-18,7-1,9-1,	407	4	0.105		0	0.000000	0.000000	0.000000
C...A.A.A.GG..G.....A	21	8	4	2.297115e+01	2.332866e+01	0-208,2-148,4-83,8-216,	426	4	0.105		0	0.000000	0.000000	0.000000
C....TT.TT...TT..T..T	21	9	4	2.264045e+01	2.299034e+01	0-179,2-49,6-164,8-13,	445	4	0.105		0	0.416667	0.416667	0.416667
A...CCT.TC....TT	16	8	4	2.246651e+01	2.269143e+01	5-5,7-124,9-174,11-63,	463	4	0.105		0	0.000000	0.000000	0.000000
GT..TTT..GC.......A	19	8	4	1.954847e+01	1.978190e+01	1-55,3-81,6-136,11-15,	697	4	0.105		0	0.000000	0.000000	0.000000
A..C.AG...C..G.C	16	7	4	1.950793e+01	1.967815e+01	0-106,3-38,5-38,7-48,	698	4	0.105		0	0.000000	0.000000	0.000000
A.A.A...GCA.......T.C	21	8	5	1.949439e+01	2.488563e+01	0-170,4-16,6-155,7-42,9-52,	699	4	0.105		0	0.366667	0.366667	0.366667
A.A.C......AAT....C.G	21	8	4	1.949439e+01	1.976962e+01	0-76,3-119,4-18,7-85,	700	4	0.105		0	0.000000	0.000000	0.000000
A......GT.GAA.C....A	20	8	4	1.805440e+01	1.827377e+01	3-100,4-92,7-85,8-202,	861	4	0.105		0	0.000000	0.000000	0.000000
A......A.AAAA.A.AC	18	9	4	1.802986e+01	1.820934e+01	1-157,3-119,8-135,11-122,	866	4	0.105		0	0.000000	0.000000	0.000000
A.A.ATG.A.G.......C	19	8	4	1.800344e+01	1.820182e+01	1-34,2-152,7-44,9-54,	867	4	0.105		0	0.000000	0.000000	0.000000
A.A..TG.A.G.A.....C	19	8	4	1.800344e+01	1.820182e+01	1-34,2-152,4-18,7-44,	868	4	0.105		0	0.000000	0.000000	0.000000
AAA..AG...G....T..C	19	8	4	1.800344e+01	1.820182e+01	1-166,4-103,6-86,11-50,	869	4	0.105		0	0.000000	0.000000	0.000000
AA.G.A.......TGC.A	18	8	5	1.795290e+01	2.281215e+01	1-37,3-37,7-47,8-52,9-57,	874	4	0.105		0	0.000000	0.000000	0.000000
C...TT..TT..T....C..C	21	8	4	2.341463e+01	2.378232e+01	3-71,5-7,9-10,11-9,	399	4	0.106		0	0.000000	0.000000	0.000000
CT.........TC..C.TT.T	21	8	4	2.341463e+01	2.378232e+01	1-15,5-14,7-114,11-72,	400	4	0.106		0	0.000000	0.000000	0.000000
T.C...CTT..TT.......C	21	8	4	2.341463e+01	2.378232e+01	0-52,5-4,9-7,11-66,	401	4	0.106		0	0.000000	0.000000	0.000000
T.T...C.CC....T.T..T	20	8	4	2.334851e+01	2.368884e+01	1-0,5-18,7-1,9-175,	406	4	0.106		0	0.000000	0.000000	0.000000
TT.....C..CC.T.T.T	18	8	4	2.321792e+01	2.350509e+01	1-1,3-19,5-19,9-2,	414	4	0.106		0	0.000000	0.000000	0.000000
T...C.CC...TT.T..T	18	8	4	2.321792e+01	2.350509e+01	1-2,5-20,9-177,11-2,	415	4	0.106		0	0.000000	0.000000	0.000000
T.....C..CCTT.T..T	18	8	4	2.321792e+01	2.350509e+01	1-2,5-20,9-3,11-78,	416	4	0.106		0	0.000000	0.000000	0.000000
T...C..C.TTC...TT	17	8	4	2.315343e+01	2.341477e+01	1-4,5-3,7-122,9-35,	418	4	0.106		0	0.000000	0.000000	0.000000
AA.G.AA.....G.GC	16	8	4	2.265205e+01	2.288028e+01	1-37,3-37,9-57,10-104,	444	4	0.106		0	0.000000	0.000000	0.000000
TG........CT.G..T.AT	20	8	4	1.960370e+01	1.985982e+01	2-134,4-69,7-1,10-62,	694	4	0.106		0.625	0.625000	0.625000	0.625000
AA.GC..G.......CC	17	7	5	1.956213e+01	2.483812e+01	0-38,1-37,3-37,7-47,9-57,	695	4	0.106		0	0.000000	0.000000	0.000000
CA.......TTTG....TG	19	8	4	1.954847e+01	1.978190e+01	1-182,3-92,6-15,8-67,	696	4	0.106		0	0.000000	0.000000	0.000000
A..GC..G.A..G..C	16	7	4	1.811834e+01	1.826140e+01	1-37,3-37,4-64,10-57,	853	4	0.106		0	0.000000	0.416667	0.416667
GCA...T.C.T.C	13	7	5	1.964149e+01	1.975081e+01	0-178,2-136,5-40,6-163,11-99,	684	5	0.107		0	0.550000	0.550000	0.550000
TTT.....CC..CT....T	19	8	4	2.328294e+01	2.359644e+01	1-0,5-18,9-1,11-17,	409	4	0.107		0	0.000000	0.000000	0.000000
GG........TT.C.T..T.A	21	8	4	1.965939e+01	1.993865e+01	2-51,4-70,6-162,10-63,	679	4	0.107		0	0.625000	0.625000	0.625000
G.....T.T......G.TTCA	21	8	4	1.965939e+01	1.993865e+01	1-121,3-152,6-111,10-36,	680	4	0.107		0	0.000000	0.000000	0.000000
G.A.......TGC...T.T.T	21	8	5	1.965939e+01	2.509751e+01	1-40,5-87,6-163,7-50,8-167,	681	4	0.107		0	0.366667	0.366667	0.366667
TTTT.GC.....G.......A	21	8	4	1.965939e+01	1.993865e+01	0-62,6-35,8-115,11-19,	682	4	0.107		0	0.000000	0.000000	0.000000
T....G...TTT..GC....A	21	8	4	1.965939e+01	1.993865e+01	1-50,3-76,7-170,8-83,	683	4	0.107		0	0.000000	0.000000	0.000000
AAA.A.T....CA..T..T	19	9	4	1.963212e+01	1.986740e+01	0-170,5-88,6-17,8-69,	685	4	0.107		0	0.208333	0.208333	0.208333
TT...A...T.AA..C.AA	19	9	4	1.963212e+01	1.986740e+01	0-193,3-108,4-0,7-139,	686	4	0.107		0	0.000000	0.000000	0.000000
A..TGGC.......TT...T	20	8	4	1.960370e+01	1.985982e+01	4-66,6-158,8-162,10-109,	687	4	0.107		0.625	0.625000	0.625000	0.625000
A.GC...TT...TG.....T	20	8	4	1.960370e+01	1.985982e+01	3-68,5-38,7-59,9-58,	688	4	0.107		0	0.000000	0.000000	0.000000
A......TGGC....T..TT	20	8	4	1.960370e+01	1.985982e+01	0-169,2-127,6-154,10-105,	689	4	0.107		0	0.625000	0.625000	0.625000
A..TG........CTTG..T	20	8	5	1.960370e+01	2.499153e+01	4-66,6-158,8-162,9-0,10-59,	690	4	0.107		0.733333	0.733333	0.733333	0.733333
GC.......TTG...TT..A	20	8	4	1.960370e+01	1.985982e+01	0-178,3-70,6-163,8-167,	691	4	0.107		0	0.625000	0.625000	0.625000
TG...TTT..GC.......A	20	8	4	1.960370e+01	1.985982e+01	3-80,7-174,8-87,11-14,	692	4	0.107		0	0.000000	0.000000	0.000000
T.G...G...CT...AT..T	20	8	5	1.960370e+01	2.499153e+01	2-134,4-69,6-161,10-12,10-62,	693	4	0.107		0.733333	0.733333	0.733333	0.733333
AAA.AAA....C....A..A	20	9	4	1.813178e+01	1.835302e+01	1-164,3-125,6-61,11-128,	849	4	0.107		0	0.000000	0.000000	0.000000
A.......A.AC..AAAA.A	20	9	4	1.813178e+01	1.835302e+01	3-112,6-46,8-205,11-128,	850	4	0.107		0	0.000000	0.000000	0.000000
A.A.C..G...GG..C	16	7	4	1.811834e+01	1.826140e+01	2-166,4-64,6-205,10-57,	851	4	0.107		0	0.000000	0.416667	0.416667
AA.GC..G....G..C	16	7	4	1.811834e+01	1.826140e+01	1-37,3-37,9-57,10-57,	852	4	0.107		0	0.000000	0.208333	0.208333
C.C.TT.T.TT.........C	21	8	4	2.341463e+01	2.378232e+01	1-9,5-27,9-10,11-9,	398	4	0.108		0	0.000000	0.000000	0.000000
T.T.........TC.CC.TT	20	8	4	2.334851e+01	2.368884e+01	1-14,7-113,9-168,11-71,	404	4	0.108		0	0.000000	0.000000	0.000000
TCT.........TC..C.TT	20	8	4	2.334851e+01	2.368884e+01	1-14,5-13,7-113,11-71,	405	4	0.108		0	0.000000	0.000000	0.000000
A..G.AA.....GTGC	16	8	4	2.328008e+01	2.351945e+01	1-37,3-37,5-84,9-57,	410	4	0.108		0	0.000000	0.000000	0.000000
T...C.CCT...T...TT	18	8	4	2.321792e+01	2.350509e+01	1-2,5-3,7-122,11-2,	412	4	0.108		0	0.000000	0.000000	0.000000
T..T.C..CTC....T.T	18	8	4	2.321792e+01	2.350509e+01	1-1,5-16,7-3,11-1,	413	4	0.108		0	0.000000	0.000000	0.000000
GG......T.TT.C.T....A	21	8	4	1.965939e+01	1.993865e+01	0-177,2-51,6-162,10-63,	678	4	0.108		0	0.625000	0.625000	0.625000
T..AA......T.CCA..T	19	8	5	1.967862e+01	1.994445e+01	3-142,5-39,7-49,9-59,11-98,	675	5	0.109		0	0.000000	0.000000	0.000000
AAA..A......CA.TT..T	20	9	4	1.968758e+01	1.994565e+01	0-169,6-16,8-68,11-50,	674	4	0.109		0	0.208333	0.208333	0.208333
A....GG......T.TT.C.T	21	8	4	1.965939e+01	1.993865e+01	0-172,2-46,6-157,10-58,	676	4	0.109		0.625	0.625000	0.625000	0.625000
C.G....ATT......G.T.T	21	8	4	1.965939e+01	1.993865e+01	1-134,2-49,5-85,6-120,	677	4	0.109		0	0.000000	0.000000	0.000000
T..TTTT..G...T..AA	18	9	4	1.974281e+01	1.995924e+01	0-154,2-63,7-134,10-41,	671	4	0.11		0	0.000000	0.000000	0.000000
AA...C.G...C....C..G	20	7	4	1.972746e+01	1.998646e+01	0-170,4-90,9-62,10-56,	672	4	0.11		0	0.416667	0.416667	0.416667
AAAA...T....CA..T..T	20	9	5	1.968758e+01	2.509909e+01	0-169,3-144,6-16,8-68,9-161,	673	4	0.11		0	0.183333	0.183333	0.183333
T.CAAG.TC......A	16	8	4	1.975721e+01	1.993220e+01	5-39,6-74,9-59,11-98,	669	4	0.111		0	0.000000	0.000000	0.000000
T..AA.....GT.CCA	16	8	5	1.975721e+01	2.505461e+01	1-39,3-39,3-142,9-59,11-98,	670	4	0.111		0	0.000000	0.000000	0.000000
ATG.AAG.....T...A	17	8	7	1.976873e+01	2.346323e+01	1-38,3-38,5-38,7-48,9-58,11-34,11-97,	667	6	0.112		0	0.000000	0.000000	0.000000
C...A..C....G.G....CA	21	7	4	1.978350e+01	2.006577e+01	2-118,4-53,6-204,8-216,	666	4	0.112		0	0.000000	0.000000	0.416667
AAG.....T.CCA..T	16	8	4	1.975721e+01	1.993220e+01	5-42,7-52,9-62,11-101,	668	4	0.112		0	0.000000	0.000000	0.000000
C.AA..A......C...T.TT	21	8	5	1.979022e+01	2.011472e+01	0-168,3-123,5-86,6-15,9-73,	664	5	0.113		0	0.183333	0.183333	0.183333
A...C.G...C....C..G.A	21	7	4	1.978350e+01	2.006577e+01	0-171,4-91,9-63,10-57,	665	4	0.113		0	0.416667	0.416667	0.416667
AG.....TGCCA	12	7	5	1.770182e+01	1.774485e+01	1-43,3-43,5-43,7-53,9-63,	907	5	0.114		0	0.000000	0.000000	0.000000
C...T......ATGCAA	17	8	4	1.981209e+01	2.000891e+01	1-149,5-27,9-47,11-86,	662	4	0.114		0	0.000000	0.000000	0.000000
T...C....AA.ATC.G	17	8	4	1.981209e+01	2.000891e+01	1-61,6-68,8-94,11-92,	663	4	0.114		0	0.000000	0.000000	0.000000
T......GCA.G.....T.C	20	7	6	2.237616e+01	2.279449e+01	1-33,2-129,5-33,7-43,9-53,11-92,	470	6	0.115		0	0.166667	0.166667	0.166667
G....G...CT.G..T..T	19	7	5	1.770791e+01	1.791387e+01	1-109,2-135,4-70,6-162,10-63,	906	5	0.115		0	0.733333	0.733333	0.733333
AT.CA.......T.C.AG	18	8	4	1.986743e+01	2.008649e+01	1-38,3-27,5-38,11-97,	659	4	0.115		0	0.000000	0.000000	0.000000
AA.A......CC.G..TT	18	8	4	1.986743e+01	2.008649e+01	1-42,3-126,9-28,11-101,	660	4	0.115		0	0.000000	0.000000	0.000000
GCA.G...C.T.C	13	7	7	1.988580e+01	3.544984e+01	2-136,3-40,4-71,5-40,6-163,7-50,11-99,	658	4	0.116		0	0.464286	0.464286	0.464286
AT.CA.G.TC......A	17	8	4	1.981209e+01	2.000891e+01	3-162,5-38,9-58,11-97,	661	4	0.116		0	0.000000	0.000000	0.000000
C.CCT.....T.T.......C	21	7	4	1.772985e+01	1.796109e+01	5-27,7-126,9-10,11-6,	904	4	0.116		0	0.000000	0.000000	0.000000
A....GG......T.TTG.A	20	8	4	1.771410e+01	1.792520e+01	0-172,6-157,8-195,10-58,	905	4	0.116		0	0.625000	0.625000	0.625000
A.TC..CCT..T..T	15	8	4	2.240476e+01	2.260545e+01	5-23,7-4,9-6,11-81,	469	4	0.117		0	0.000000	0.000000	0.000000
T..TGC...T.......TTT	20	8	5	1.990103e+01	2.020103e+01	1-1,3-3,5-94,7-162,8-75,	657	5	0.118		0	0.000000	0.000000	0.000000
C.CCTT....T.........C	21	7	4	1.772985e+01	1.796109e+01	1-9,5-27,7-126,9-10,	903	4	0.118		0	0.000000	0.000000	0.000000
TG.AA....C...C.A..T	19	8	4	1.992323e+01	2.016496e+01	5-39,7-49,8-87,11-98,	654	4	0.119		0	0.000000	0.000000	0.000000
T.TT..T.T.....G.T..AA	21	9	4	1.991057e+01	2.019592e+01	0-57,2-60,7-65,11-14,	655	4	0.119		0	0.000000	0.000000	0.000000
T.TTTT.T.........G.AA	21	9	4	1.991057e+01	2.019592e+01	0-57,6-32,9-187,11-14,	656	4	0.119		0	0.000000	0.000000	0.000000
C.CCT..T..T.........C	21	7	4	1.772985e+01	1.796109e+01	1-9,5-27,9-10,11-6,	901	4	0.119		0	0.000000	0.000000	0.000000
C.CCT...T...T.......C	21	7	4	1.772985e+01	1.796109e+01	5-7,7-126,9-10,11-6,	902	4	0.119		0	0.000000	0.000000	0.000000
C....T.....CC.GC..T	19	7	4	2.236967e+01	2.266407e+01	1-174,5-41,9-27,11-100,	471	4	0.121		0	0.000000	0.000000	0.000000
T.T.C..T...TTTTT	16	9	4	2.232587e+01	2.254827e+01	0-50,6-24,9-175,10-30,	472	4	0.121		0	0.000000	0.000000	0.000000
T.......GCT.A.A..AC	19	8	4	1.992323e+01	2.016496e+01	0-157,2-89,7-71,10-126,	653	4	0.121		0	0.000000	0.000000	0.000000
T..T....GC..AAA...C	19	8	4	1.992323e+01	2.016496e+01	0-157,2-89,6-32,9-133,	652	4	0.122		0	0.000000	0.000000	0.000000
T...CC.......ATG.AA	19	8	4	1.992323e+01	2.016496e+01	1-25,5-25,7-6,11-21,	651	4	0.124		0	0.000000	0.000000	0.000000
T..TG.AA....C...C.A	19	8	4	1.992323e+01	2.016496e+01	3-36,5-36,8-84,11-95,	650	4	0.126		0	0.000000	0.000000	0.000000
A....G.AA........CC.G	21	7	5	1.765896e+01	1.791297e+01	1-157,3-119,5-35,6-87,11-94,	910	5	0.127		0	0.000000	0.000000	0.000000
T....TC.......T.TT.TG	21	8	5	1.995753e+01	2.028739e+01	0-47,5-20,7-1,9-3,10-28,	645	5	0.128		0	0.000000	0.000000	0.000000
A.....CTT.CATT	14	8	5	1.994656e+01	2.008785e+01	0-180,2-138,6-165,8-169,10-129,	646	5	0.128		0	0.733333	0.733333	0.733333
T...TG...TTT..GC	16	8	4	1.992440e+01	2.010256e+01	3-76,7-170,8-83,11-10,	647	4	0.128		0	0.000000	0.000000	0.000000
ATGCAA......T.....C	19	8	4	1.992323e+01	2.016496e+01	3-38,5-38,8-64,11-97,	648	4	0.128		0	0.000000	0.000000	0.000000
AAG.....T.CCA.....T	19	8	4	1.992323e+01	2.016496e+01	1-42,5-42,7-52,11-101,	649	4	0.128		0	0.000000	0.000000	0.000000
TT......CC.CC......T	20	7	4	1.767950e+01	1.788976e+01	1-0,5-18,6-1,9-1,	908	4	0.13		0	0.000000	0.000000	0.000000
A...GG......T.TTG.A	19	8	4	1.766407e+01	1.785456e+01	0-51,6-158,8-196,10-59,	909	4	0.13		0	0.416667	0.416667	0.416667
T.T..C....T...T..T.TG	21	8	5	1.995753e+01	2.028739e+01	1-125,3-3,4-31,6-170,11-3,	643	5	0.131		0	0.000000	0.183333	0.183333
T.....C....TT.T.TT..G	21	8	5	1.995753e+01	2.028739e+01	1-2,3-50,5-20,7-148,9-3,	644	5	0.131		0	0.000000	0.000000	0.000000
TT....A....G..C.C.AA	20	8	4	1.997949e+01	2.024433e+01	0-192,7-138,8-116,11-45,	638	4	0.131		0	0.000000	0.000000	0.000000
TG.AA...C..T...A...C	20	8	4	1.997949e+01	2.024433e+01	2-99,5-39,9-59,11-35,	639	4	0.131		0	0.000000	0.000000	0.000000
TT.C.....G...AAA...C	20	8	4	1.997949e+01	2.024433e+01	2-88,6-38,9-148,10-141,	640	4	0.131		0	0.000000	0.000000	0.000000
T....ATG.AA...C....C	20	8	4	1.997949e+01	2.024433e+01	2-104,5-33,9-53,11-92,	641	4	0.131		0	0.000000	0.000000	0.000000
TGCA..A......C.A...T	20	8	4	1.997949e+01	2.024433e+01	1-39,4-2,7-49,11-98,	642	4	0.131		0	0.000000	0.000000	0.000000
TGGC....T..TT...T	17	8	4	1.997974e+01	2.017990e+01	0-176,2-134,6-161,10-112,	636	4	0.132		0.625	0.625000	0.625000	0.625000
CA....A...GCA....T.T	20	8	4	1.997949e+01	2.024433e+01	0-168,4-4,6-153,8-168,	637	4	0.132		0	0.208333	0.625000	0.625000
T......GCA.....C.T.C	20	7	5	2.002652e+01	2.033037e+01	2-129,5-33,7-43,8-160,11-92,	634	5	0.134		0	0.366667	0.366667	0.366667
CACC.TT.T..T	12	8	4	2.222248e+01	2.235315e+01	2-36,5-7,7-126,11-84,	474	4	0.134		0	0.000000	0.000000	0.000000
T.T..TTT..GC.....G	18	8	4	2.003553e+01	2.025812e+01	0-57,3-80,6-30,11-14,	632	4	0.134		0	0.000000	0.000000	0.000000
TG........CTTG..TT	18	8	5	2.003553e+01	2.547645e+01	0-176,2-134,6-161,8-165,9-3,	633	4	0.134		0.733333	0.733333	0.733333	0.733333
G......T..TTGC.TT	17	8	4	1.997974e+01	2.017990e+01	0-177,2-135,5-96,6-162,	635	4	0.134		0	0.625000	0.625000	0.625000
TGG.A......TT..AT	17	8	7	2.087896e+01	2.480456e+01	0-176,2-31,2-134,4-69,6-161,8-165,10-62,	565	6	0.135		0.928571	0.928571	0.928571	0.928571
T..A.TC...CT..T..T	18	8	5	2.072813e+01	2.099619e+01	1-69,5-20,7-1,9-3,11-78,	571	5	0.135		0	0.000000	0.000000	0.000000
G...TC.CCC......T	17	7	4	2.224515e+01	2.248938e+01	1-177,7-2,9-4,11-79,	473	4	0.135		0	0.000000	0.000000	0.000000
T.....T..G.TTCA.C	17	8	4	2.092812e+01	2.114700e+01	1-14,6-117,9-14,11-71,	562	4	0.135		0	0.000000	0.000000	0.000000
G..T..TT..T....TTTT	19	9	4	2.091352e+01	2.117687e+01	1-136,2-51,6-163,9-87,	563	4	0.135		0	0.208333	0.208333	0.208333
T..G.TTCA.C....T	16	8	4	2.087021e+01	2.106608e+01	1-20,6-123,9-20,11-77,	566	4	0.135		0	0.000000	0.000000	0.000000
GT.T.TTTT.T......T	18	9	4	2.085500e+01	2.109461e+01	0-56,2-52,9-87,10-36,	567	4	0.135		0	0.000000	0.000000	0.000000
TA.A..TG..A........CC	21	8	4	2.003623e+01	2.032462e+01	1-33,4-39,7-43,9-53,	631	4	0.135		0	0.000000	0.000000	0.000000
TC..T..C.G.T.T..A	17	8	4	2.092812e+01	2.114700e+01	3-9,5-46,7-134,11-105,	561	4	0.136		0	0.000000	0.000000	0.000000
TT.T.T.AA.......CA.T	20	9	4	2.079671e+01	2.108027e+01	1-124,3-61,9-189,10-123,	568	4	0.136		0	0.000000	0.000000	0.000000
TT.T...AA.C......ATT	20	9	4	2.079671e+01	2.108027e+01	1-124,3-61,8-138,10-123,	569	4	0.136		0	0.000000	0.000000	0.000000
CA...T.CTTG..T	14	8	4	2.075580e+01	2.090694e+01	0-179,2-137,5-7,6-164,	570	4	0.136		0	0.625000	0.625000	0.625000
C.....T....ATG.AA...C	21	8	4	2.003623e+01	2.032462e+01	2-98,5-27,9-47,11-86,	628	4	0.136		0	0.000000	0.000000	0.000000
C.....T.A..ATG..A...C	21	8	4	2.003623e+01	2.032462e+01	0-133,2-98,5-27,11-86,	629	4	0.136		0	0.000000	0.000000	0.000000
GCA..A......C.A...T.T	21	8	4	2.003623e+01	2.032462e+01	1-40,4-3,7-50,11-99,	630	4	0.136		0	0.000000	0.000000	0.000000
G.A.....C.TGCA	14	7	7	2.141444e+01	2.531132e+01	0-178,2-136,4-71,5-87,6-163,8-167,10-64,	530	6	0.137		0	0.928571	0.928571	0.928571
T....TC...CT..T..T.T	20	8	5	2.142311e+01	2.176899e+01	1-69,5-20,7-1,9-3,10-28,	529	5	0.137		0	0.000000	0.000000	0.000000
C...CT..T.TT.TG	15	8	4	2.139058e+01	2.157394e+01	5-26,7-7,9-9,10-34,	531	4	0.137		0	0.000000	0.000000	0.000000
T.TTTT..GT.T.......T	20	9	4	2.097252e+01	2.126008e+01	2-57,7-160,9-15,10-28,	556	4	0.137		0	0.000000	0.000000	0.000000
T..T....G....TTT.TTT	20	9	4	2.097252e+01	2.126008e+01	0-47,2-44,7-145,10-28,	557	4	0.137		0	0.000000	0.000000	0.000000
C.T....T...G.TTCA	17	8	4	2.092812e+01	2.114700e+01	1-12,3-156,9-12,10-40,	558	4	0.137		0	0.000000	0.000000	0.000000
G..A...T.CTT.C..T	17	8	4	2.092812e+01	2.114700e+01	0-177,2-135,6-162,9-33,	559	4	0.137		0	0.625000	0.625000	0.625000
G....CAC..TT.T..T	17	8	4	2.092812e+01	2.114700e+01	3-51,5-2,7-121,11-79,	560	4	0.137		0	0.000000	0.000000	0.000000
TG....C..CCT........G	21	7	4	2.089793e+01	2.120697e+01	1-2,4-50,7-1,9-3,	564	4	0.137		0	0.000000	0.000000	0.000000
A.A.A...GC.......TT.C	21	8	4	2.003623e+01	2.032462e+01	0-170,4-16,6-155,11-48,	627	4	0.137		0	0.416667	0.416667	0.416667
C..TT.TTT......T..A.A	21	9	4	2.143468e+01	2.175643e+01	0-58,6-28,9-11,10-38,	527	4	0.138		0	0.000000	0.000000	0.000000
T..T..TTT..C....T..AA	21	9	4	2.143468e+01	2.175643e+01	0-57,7-131,9-37,11-14,	528	4	0.138		0	0.000000	0.000000	0.000000
TG.CA......T..C.TT	18	8	5	2.098652e+01	2.669250e+01	0-176,2-134,6-161,7-60,8-165,	555	4	0.138		0.733333	0.733333	0.733333	0.733333
TGC...TT...TG.....T	19	8	4	2.009179e+01	2.033723e+01	3-6,5-39,7-60,9-59,	622	4	0.138		0	0.000000	0.000000	0.000000
AAG.T.....CC...T....A	21	8	4	2.003623e+01	2.032462e+01	5-42,6-94,9-62,11-101,	624	4	0.138		0	0.000000	0.000000	0.000000
A.A...T...A....TC..GC	21	8	4	2.003623e+01	2.032462e+01	0-170,6-155,9-122,10-56,	625	4	0.138		0	0.625000	0.625000	0.625000
AA...C....A......TTGC	21	8	4	2.003623e+01	2.032462e+01	0-170,4-63,6-52,10-56,	626	4	0.138		0	0.625000	0.625000	0.625000
AT...C....T..TTTT...A	21	9	4	2.143468e+01	2.175643e+01	0-49,7-124,9-176,10-110,	526	4	0.139		0	0.000000	0.000000	0.000000
T.GCA.......T.C.TT	18	8	5	2.098652e+01	2.669250e+01	0-176,2-134,6-161,8-165,9-170,	553	4	0.139		0.733333	0.733333	0.733333	0.733333
TG..A.....CTT.C..T	18	8	5	2.098652e+01	2.669250e+01	0-176,2-134,6-161,8-165,9-32,	554	4	0.139		0.733333	0.733333	0.733333	0.733333
GG......T.TT.C.T..T	19	8	4	2.009179e+01	2.033723e+01	0-55,2-51,6-162,10-63,	621	4	0.139		0	0.416667	0.416667	0.416667
T...C.C....TT.T.TT	18	8	6	2.130315e+01	2.158686e+01	1-2,5-20,7-148,9-175,11-2,11-5,	533	5	0.14		0	0.000000	0.000000	0.000000
A....G.A.G...C...C.A	20	7	5	1.760883e+01	1.783622e+01	0-210,3-35,5-35,7-45,11-94,	920	5	0.14		0	0.000000	0.000000	0.000000
TCC......T.TT.TG	16	8	4	2.144959e+01	2.165611e+01	0-52,5-25,7-6,9-8,	523	4	0.14		0	0.000000	0.000000	0.000000
TC...C..TT.T..TG	16	8	4	2.144959e+01	2.165611e+01	0-185,5-25,7-57,10-33,	524	4	0.14		0	0.000000	0.208333	0.208333
T.CAA.A......CC...T	19	8	4	2.144831e+01	2.172316e+01	1-161,7-49,9-25,11-98,	525	4	0.14		0	0.000000	0.000000	0.000000
T...A......TT.CATTT	19	9	4	2.131395e+01	2.158592e+01	0-176,3-142,6-161,8-165,	532	4	0.14		0.625	0.625000	0.625000	0.625000
TGC.A..T...T..C...T	19	8	4	2.104539e+01	2.131159e+01	5-39,7-60,9-59,11-98,	550	4	0.14		0	0.000000	0.000000	0.000000
T.CG...TTT..T......G	20	8	4	2.014852e+01	2.041726e+01	0-52,5-25,7-165,9-182,	619	4	0.14		0	0.000000	0.000000	0.000000
GG..T.....TT.C.T..T	19	8	4	2.009179e+01	2.033723e+01	0-55,2-51,4-70,6-162,	620	4	0.14		0	0.416667	0.416667	0.416667
A.GC..G.T.....CC	16	7	4	2.005015e+01	2.023069e+01	0-39,5-38,9-58,11-97,	623	4	0.14		0	0.000000	0.000000	0.000000
AAAA.AA...TG...T	16	9	5	1.759159e+01	2.229090e+01	3-128,6-16,6-60,8-68,10-153,	921	4	0.14		0	0.000000	0.000000	0.000000
A.A.AG....A...G.A.AA	20	9	4	2.196314e+01	2.227295e+01	0-210,3-162,6-44,8-186,	489	4	0.141		0	0.000000	0.000000	0.000000
TT..A..C....TT.TT.T	19	9	4	2.190542e+01	2.219002e+01	2-42,7-147,9-2,10-31,	491	4	0.141		0	0.000000	0.000000	0.000000
TT..A..C....TT.T.TT	19	9	4	2.190542e+01	2.219002e+01	2-42,5-19,7-147,9-2,	492	4	0.141		0	0.000000	0.000000	0.000000
T...A..C....TT.TTTT	19	9	4	2.190542e+01	2.219002e+01	0-47,2-42,7-147,9-2,	493	4	0.141		0	0.000000	0.000000	0.000000
AA.A.AA....G.G...AA	19	9	5	2.190140e+01	2.218591e+01	0-211,4-86,6-60,10-153,10-156,	494	4	0.141		0	0.000000	0.000000	0.000000
T..C....TTC.TG..T	17	8	4	2.150908e+01	2.173921e+01	0-176,3-5,5-4,6-161,	521	4	0.141		0.416667	0.416667	0.416667	0.416667
T.CAA.A......CC....T	20	8	4	2.150879e+01	2.180844e+01	1-39,7-49,9-25,11-98,	522	4	0.141		0	0.000000	0.000000	0.000000
TTTG.......TC..C..A	19	8	4	2.104539e+01	2.131159e+01	1-191,5-105,6-0,8-117,	549	4	0.141		0	0.000000	0.000000	0.000000
C....TTT...G..TC.A	18	8	4	2.098652e+01	2.122883e+01	0-153,5-6,9-12,10-40,	551	4	0.141		0	0.000000	0.000000	0.000000
TCC........TT.TG.A	18	8	4	2.098652e+01	2.122883e+01	0-52,5-25,7-6,11-105,	552	4	0.141		0	0.000000	0.000000	0.000000
G...AAA.......A...GCA	21	8	4	1.761512e+01	1.784343e+01	2-162,4-6,6-40,9-141,	919	4	0.141		0	0.000000	0.000000	0.000000
T.....C..CC...T.T...G	21	7	5	2.064078e+01	2.099234e+01	1-2,3-20,5-20,7-1,9-3,	573	5	0.142		0	0.000000	0.000000	0.000000
T..T.CA..T.T.T...T.T	20	9	4	2.196717e+01	2.227707e+01	1-135,2-44,5-94,6-170,	485	4	0.142		0	0.000000	0.208333	0.208333
TTT.........CTT..ATT	20	9	4	2.196717e+01	2.227707e+01	1-0,5-18,8-163,10-123,	486	4	0.142		0.208333	0.208333	0.208333	0.208333
T..T.CA..T...T...TTT	20	9	4	2.196717e+01	2.227707e+01	1-135,2-44,5-94,11-1,	487	4	0.142		0	0.000000	0.000000	0.000000
A.AA.A..AG...GA....A	20	9	4	2.196314e+01	2.227295e+01	4-84,6-205,8-217,11-128,	488	4	0.142		0	0.000000	0.000000	0.000000
TG....C.CCCT	12	7	4	2.194265e+01	2.206939e+01	4-50,7-1,9-3,11-78,	490	4	0.142		0	0.000000	0.000000	0.000000
GC.......TT.C.TT..T	19	8	4	2.162954e+01	2.190826e+01	0-178,6-163,8-167,11-56,	513	4	0.142		0	0.625000	0.625000	0.625000
G.......CTT.C.T.T.T	19	8	4	2.162954e+01	2.190826e+01	0-178,5-2,6-163,8-167,	514	4	0.142		0	0.625000	0.625000	0.625000
G.......C..TCT..TTT	19	8	4	2.162954e+01	2.190826e+01	0-46,5-2,7-121,10-26,	515	4	0.142		0	0.000000	0.000000	0.000000
TTG.......CCTT....T	19	8	4	2.162954e+01	2.190826e+01	1-1,2-133,9-2,11-77,	516	4	0.142		0.208333	0.208333	0.208333	0.208333
TG....C..C.TT.T..T	18	8	4	2.156906e+01	2.182326e+01	1-2,5-1,9-3,11-78,	519	4	0.142		0	0.000000	0.000000	0.000000
C.....CTT.T.TT..G	17	8	4	2.150908e+01	2.173921e+01	1-6,5-24,7-63,10-34,	520	4	0.142		0	0.000000	0.000000	0.000000
T....G.TTC.AC......T	20	8	4	2.110476e+01	2.139531e+01	2-69,5-12,6-121,9-18,	544	4	0.142		0	0.000000	0.000000	0.000000
CA..T.C.....T..TT.G	19	8	4	2.104539e+01	2.131159e+01	4-19,7-192,9-154,11-62,	546	4	0.142		0	0.000000	0.000000	0.000000
G.....T.C.T.CA..T.T	19	8	4	2.104539e+01	2.131159e+01	0-178,3-18,5-87,6-163,	547	4	0.142		0	0.416667	0.416667	0.416667
G..A....C...CT..TTT	19	8	4	2.104539e+01	2.131159e+01	0-46,5-2,7-121,10-107,	548	4	0.142		0	0.000000	0.000000	0.000000
T.CAA.........C.G.T.T	21	8	5	2.059284e+01	2.629600e+01	1-161,5-39,9-25,10-53,11-98,	582	4	0.142		0	0.000000	0.183333	0.183333
G.A.G..CC...C....T	18	7	4	2.016197e+01	2.038720e+01	2-136,5-40,8-1,11-99,	616	4	0.142		0	0.208333	0.208333	0.208333
G....C....TT.T.TT..G	20	8	4	2.014852e+01	2.041726e+01	1-3,3-51,7-149,9-4,	617	4	0.142		0	0.000000	0.000000	0.000000
G...TC.......T.TT.TG	20	8	4	2.014852e+01	2.041726e+01	0-48,7-2,9-4,10-29,	618	4	0.142		0	0.000000	0.000000	0.000000
A.....G...C..A...AGAA	21	8	4	1.761512e+01	1.784343e+01	0-197,4-91,9-63,10-85,	912	4	0.142		0	0.000000	0.000000	0.000000
AAA..GC..A....A.....G	21	8	4	1.761512e+01	1.784343e+01	2-112,4-89,6-53,10-129,	913	4	0.142		0	0.000000	0.000000	0.000000
A....GC..AA.A.A.....G	21	8	4	1.761512e+01	1.784343e+01	1-157,2-112,4-77,6-53,	914	4	0.142		0	0.000000	0.208333	0.208333
A...A.A..G.AA....C..G	21	8	4	1.761512e+01	1.784343e+01	3-31,5-78,7-41,10-98,	915	4	0.142		0	0.000000	0.000000	0.000000
C...A.A.AA.G.G......A	21	8	4	1.761512e+01	1.784343e+01	0-208,4-83,8-216,11-124,	916	4	0.142		0	0.000000	0.000000	0.000000
C..AA.A..A..G.G.....A	21	8	4	1.761512e+01	1.784343e+01	2-118,6-204,8-216,10-152,	917	4	0.142		0	0.000000	0.000000	0.208333
CA..A.A...GG...A....A	21	8	4	1.761512e+01	1.784343e+01	4-83,6-204,8-216,10-139,	918	4	0.142		0	0.000000	0.000000	0.000000
AA.A.AA....G.....AAA	20	9	5	2.110685e+01	2.144333e+01	0-211,3-128,4-86,8-219,10-153,	540	5	0.143		0	0.000000	0.000000	0.000000
G......CC...CT...TT	19	7	5	2.052447e+01	2.081498e+01	0-46,5-2,7-121,8-1,11-60,	588	5	0.143		0	0.000000	0.000000	0.000000
A.A..A..AGG.G.A	15	8	5	2.016670e+01	2.033898e+01	0-212,4-84,6-205,8-217,10-157,	614	5	0.143		0	0.000000	0.000000	0.000000
ATT..TTTC.T........T	20	9	4	2.196717e+01	2.227707e+01	1-209,2-56,8-17,11-64,	483	4	0.143		0	0.000000	0.000000	0.000000
TTT..A..C....TT.T..T	20	9	4	2.196717e+01	2.227707e+01	2-41,5-18,9-1,10-30,	484	4	0.143		0	0.000000	0.000000	0.000000
T..A.A...GG...GGA	17	8	4	2.168683e+01	2.192039e+01	2-163,4-61,8-46,10-54,	511	4	0.143		0	0.000000	0.416667	0.416667
AT.C....TT.TTTT	15	9	4	2.166347e+01	2.185153e+01	0-51,2-46,7-195,9-6,	512	4	0.143		0	0.000000	0.000000	0.000000
T.....T.CAA.A......CC	21	8	4	2.156979e+01	2.189471e+01	1-33,7-43,9-19,11-92,	517	4	0.143		0	0.000000	0.000000	0.000000
TG....C.C..TT.T..T	18	8	4	2.156906e+01	2.182326e+01	3-50,5-1,9-3,11-78,	518	4	0.143		0	0.000000	0.000000	0.000000
A..CA.G...C...C...C	19	7	4	2.117809e+01	2.144714e+01	0-113,3-38,5-38,11-97,	534	4	0.143		0	0.000000	0.000000	0.000000
A..C...TT...TG.....TC	21	8	4	2.116463e+01	2.148000e+01	3-68,5-38,9-58,10-35,	535	4	0.143		0	0.000000	0.000000	0.000000
C......G...T.A.C.TT.T	21	8	4	2.116463e+01	2.148000e+01	1-15,3-56,7-114,11-72,	536	4	0.143		0	0.000000	0.000000	0.000000
T........CC...T.T.ATG	21	8	4	2.116463e+01	2.148000e+01	3-20,5-20,7-1,11-16,	537	4	0.143		0	0.000000	0.000000	0.000000
A.A..A.G.GG.G....A	18	8	4	2.116002e+01	2.140589e+01	0-212,4-87,6-205,10-157,	538	4	0.143		0	0.000000	0.000000	0.000000
A...CA...TT.TTTT	16	9	5	2.113657e+01	2.681396e+01	2-45,7-150,7-194,9-156,11-7,	539	4	0.143		0	0.000000	0.000000	0.000000
CA..T......TT.T...GC	20	8	4	2.110476e+01	2.139531e+01	1-140,7-192,9-154,11-6,	541	4	0.143		0	0.000000	0.000000	0.000000
C.GT.T.....T...A..CT	20	8	4	2.110476e+01	2.139531e+01	0-54,2-3,9-21,11-151,	542	4	0.143		0	0.000000	0.000000	0.000000
T.GCA.......T.C.T..T	20	8	4	2.110476e+01	2.139531e+01	2-134,4-69,6-161,9-170,	543	4	0.143		0.625	0.625000	0.625000	0.625000
A.A..AGG.GG.....A	17	8	4	2.110116e+01	2.132340e+01	0-212,4-87,6-208,8-220,	545	4	0.143		0	0.000000	0.000000	0.000000
G..C....C..GC..TT	17	7	4	2.066435e+01	2.087806e+01	0-178,5-44,8-167,11-103,	572	4	0.143		0	0.416667	0.416667	0.416667
C.GG.......CTT.C	16	7	4	2.060715e+01	2.079814e+01	0-175,4-68,7-118,10-61,	574	4	0.143		0	0.625000	0.625000	0.625000
G..C..T.C..GC..T	16	7	4	2.060715e+01	2.079814e+01	0-178,2-136,5-44,11-103,	575	4	0.143		0	0.416667	0.416667	0.416667
G..C....C..GC.TT	16	7	4	2.060715e+01	2.079814e+01	0-178,2-136,8-167,11-103,	576	4	0.143		0	0.625000	0.625000	0.625000
A....CTG..A......TT.C	21	8	4	2.059284e+01	2.089461e+01	0-170,4-63,6-100,10-56,	577	4	0.143		0	0.625000	0.625000	0.625000
A.....CTT.CAT.......G	21	8	4	2.059284e+01	2.089461e+01	0-180,2-138,4-73,10-129,	578	4	0.143		0	0.625000	0.625000	0.625000
C...T.T.....TG.AA...C	21	8	4	2.059284e+01	2.089461e+01	5-27,7-69,9-47,11-86,	579	4	0.143		0	0.000000	0.000000	0.000000
C.A.....T..T.CA...G.T	21	8	4	2.059284e+01	2.089461e+01	5-86,6-15,8-67,11-62,	580	4	0.143		0	0.000000	0.000000	0.000000
G..A....C.T..CA...T.T	21	8	4	2.059284e+01	2.089461e+01	0-110,2-135,7-50,11-99,	581	4	0.143		0	0.208333	0.208333	0.208333
A..T.GC......CT...AT	20	8	4	2.053456e+01	2.081215e+01	2-85,4-66,6-158,8-162,	584	4	0.143		0.625	0.625000	0.625000	0.625000
ATGC.A......T..C...T	20	8	5	2.053456e+01	2.081215e+01	5-38,7-48,7-59,9-58,11-97,	585	4	0.143		0	0.000000	0.000000	0.000000
T.T.T....CAA....C..G	20	8	4	2.053456e+01	2.081215e+01	3-32,5-32,6-137,9-90,	586	4	0.143		0	0.000000	0.000000	0.000000
CTTGCAT..T	10	8	4	2.053244e+01	2.059895e+01	2-144,4-79,6-171,10-72,	587	4	0.143		0	0.000000	0.000000	0.833333
A.AAA.G...G........CA	21	8	4	1.761512e+01	1.784343e+01	1-34,4-87,7-44,9-54,	911	4	0.143		0	0.000000	0.000000	0.000000
AA.A..A.G.GG.....A	18	8	5	2.033510e+01	2.059234e+01	0-211,4-86,6-207,8-219,10-156,	600	5	0.144		0	0.000000	0.000000	0.000000
T.C.....T.T..AT.CA	18	8	5	2.016838e+01	2.042100e+01	1-25,3-14,6-169,9-45,11-109,	613	5	0.144		0	0.000000	0.183333	0.183333
A.A..A...GG.GG..T	17	8	4	2.168683e+01	2.192039e+01	4-84,6-205,8-217,10-104,	510	4	0.144		0	0.000000	0.000000	0.000000
A.GC....TC..T...A..T	20	8	4	2.053456e+01	2.081215e+01	3-68,5-38,9-58,11-97,	583	4	0.144		0	0.000000	0.000000	0.000000
T....G.TTCA.CA	14	8	4	2.019484e+01	2.033663e+01	1-18,2-69,6-121,9-18,	610	4	0.144		0	0.000000	0.000000	0.000000
AAA...T..T.CA..T..T	19	9	5	2.017771e+01	2.569268e+01	3-145,5-88,6-17,8-69,9-162,	611	4	0.144		0	0.000000	0.000000	0.000000
AAA...T....CA.TT..T	19	9	4	2.017771e+01	2.042504e+01	0-170,3-145,6-17,8-69,	612	4	0.144		0	0.208333	0.208333	0.208333
C.C...T......GCA.G	18	7	4	2.016197e+01	2.038720e+01	1-27,2-123,5-27,11-86,	615	4	0.144		0	0.000000	0.000000	0.208333
TGCA.G.....T.C	14	7	7	2.200711e+01	2.602282e+01	1-39,3-39,4-23,5-39,7-49,9-59,11-98,	481	6	0.145		0	0.000000	0.000000	0.000000
C..AA.A..AG...G.....A	21	8	5	2.207545e+01	2.247158e+01	0-208,4-83,6-204,8-216,11-127,	475	5	0.145		0	0.000000	0.000000	0.000000
GC.C.....TT.C..T	16	7	5	2.035360e+01	2.055694e+01	0-178,2-136,4-24,8-167,11-56,	599	5	0.145		0	0.550000	0.550000	0.550000
G....C.CC.TT.T	14	7	5	2.024200e+01	2.039000e+01	1-22,5-2,7-121,9-4,11-79,	604	5	0.145		0	0.000000	0.000000	0.000000
A..A...G......T.TTT.G	21	8	5	1.754804e+01	1.779826e+01	1-42,2-45,4-17,7-190,9-152,	925	5	0.145		0	0.000000	0.000000	0.000000
TTT...AC.....T....TTT	21	9	4	2.202945e+01	2.236514e+01	1-104,2-42,8-163,11-1,	479	4	0.145		0.208333	0.208333	0.208333	0.208333
T.T...AC.....T.T..TTT	21	9	4	2.202945e+01	2.236514e+01	1-104,2-42,7-145,11-1,	480	4	0.145		0	0.000000	0.000000	0.000000
TTCT...T..G...C.....T	21	8	4	2.175202e+01	2.208123e+01	1-13,5-12,8-156,11-70,	505	4	0.145		0	0.000000	0.208333	0.208333
TG........C...C.TTT.T	21	8	4	2.175202e+01	2.208123e+01	0-176,5-16,6-161,8-165,	506	4	0.145		0.625	0.625000	0.625000	0.625000
AAAAA..GA..G...A	16	9	4	2.171923e+01	2.193067e+01	1-165,6-85,8-49,11-130,	507	4	0.145		0	0.000000	0.000000	0.000000
T.T......G.T...CC.TT	20	8	4	2.169053e+01	2.199425e+01	1-14,3-140,9-32,11-71,	508	4	0.145		0	0.000000	0.000000	0.000000
T.....G...CTT.C.T..T	20	8	5	2.169053e+01	2.766695e+01	2-134,3-1,4-69,6-161,10-62,	509	4	0.145		0.733333	0.733333	0.733333	0.733333
A...TG..A.....CTT.C	19	8	4	2.047676e+01	2.073063e+01	0-172,6-157,9-28,10-58,	589	4	0.145		0	0.625000	0.625000	0.625000
A........T.TTTT..GT.T	21	9	4	2.046375e+01	2.076243e+01	2-48,7-151,9-6,10-19,	590	4	0.145		0	0.000000	0.000000	0.000000
C.G..CTT..A.....AT	18	8	4	2.041945e+01	2.065005e+01	1-185,7-141,8-170,10-67,	593	4	0.145		0	0.000000	0.416667	0.416667
C....A......TTGCAT	18	8	4	2.041945e+01	2.065005e+01	0-175,4-68,6-13,10-61,	594	4	0.145		0.625	0.625000	0.625000	0.625000
A.....C.TGCA..T.T	17	8	4	2.036260e+01	2.057037e+01	0-180,5-89,6-165,8-169,	596	4	0.145		0	0.625000	0.625000	0.625000
CAA..GC....T..T.T	17	8	4	2.036260e+01	2.057037e+01	0-36,3-92,7-192,9-154,	597	4	0.145		0	0.000000	0.000000	0.000000
TG..T..A.C....TCA	17	8	4	2.036260e+01	2.057037e+01	1-125,3-62,8-0,11-78,	598	4	0.145		0	0.000000	0.000000	0.000000
C.G...T....GC.C.....A	21	7	4	2.033322e+01	2.062877e+01	1-53,4-44,8-86,11-29,	601	4	0.145		0	0.000000	0.000000	0.000000
T.....T.CAAG.TC	15	8	4	2.025031e+01	2.041368e+01	5-33,6-68,9-53,11-92,	603	4	0.145		0	0.000000	0.000000	0.000000
AAAAT.....T.C...T..T	20	9	4	2.023468e+01	2.050540e+01	1-70,3-144,6-16,9-161,	605	4	0.145		0	0.000000	0.000000	0.000000
TG....C.....T.T.TT..G	21	8	5	2.020573e+01	2.579901e+01	0-47,1-2,3-50,7-148,9-3,	606	4	0.145		0	0.000000	0.000000	0.000000
TG....C.......TTTT..G	21	8	4	2.020573e+01	2.049821e+01	0-47,7-148,9-3,10-28,	607	4	0.145		0	0.000000	0.000000	0.000000
TGG.......CTT....T..T	21	8	4	2.020573e+01	2.049821e+01	0-176,6-161,8-165,11-78,	608	4	0.145		0.625	0.625000	0.625000	0.625000
TT..T..T..G...C.G...T	21	8	4	2.020573e+01	2.049821e+01	2-7,5-12,8-156,10-8,	609	4	0.145		0	0.000000	0.208333	0.208333
A.......T.T.TTTT.T.C	20	9	4	2.196717e+01	2.227707e+01	0-49,2-45,6-22,9-80,	482	4	0.146		0	0.000000	0.000000	0.000000
T.A...C....TT.TTTT	18	9	4	2.184419e+01	2.210395e+01	2-43,7-148,9-3,11-5,	495	4	0.146		0	0.000000	0.000000	0.000000
T.....C.C..T..T.TT..G	21	8	4	2.175202e+01	2.208123e+01	3-50,7-1,9-3,11-3,	502	4	0.146		0	0.000000	0.000000	0.000000
T....T...CC...T.T..TG	21	8	4	2.175202e+01	2.208123e+01	5-20,7-1,9-3,11-16,	503	4	0.146		0	0.000000	0.000000	0.000000
T......C.C.TT.T.T...G	21	8	4	2.175202e+01	2.208123e+01	1-2,5-20,9-3,10-31,	504	4	0.146		0	0.000000	0.000000	0.000000
CTTGCATT	8	8	4	2.042340e+01	2.044985e+01	0-186,2-144,6-171,8-175,	591	4	0.146		0	0.000000	0.000000	0.833333
A..TG..A.....CTT.C	18	8	5	2.041945e+01	2.596741e+01	4-66,6-158,8-162,9-29,10-59,	592	4	0.146		0	0.733333	0.733333	0.733333
AT....G.TC..T.C.A	17	8	4	2.036260e+01	2.057037e+01	5-38,6-116,9-58,11-97,	595	4	0.146		0	0.000000	0.000000	0.000000
TGCA.G........C....C	20	7	4	2.027566e+01	2.054732e+01	0-66,3-39,5-39,9-59,	602	4	0.146		0	0.000000	0.000000	0.000000
AA.GG...A.C......A.A	20	8	4	1.756509e+01	1.777255e+01	0-197,2-29,8-188,10-85,	923	4	0.146		0	0.000000	0.000000	0.000000
A..A.G.AAG...C.....A	20	8	5	1.756509e+01	2.237633e+01	2-168,3-35,5-35,7-45,11-94,	924	4	0.146		0	0.000000	0.000000	0.000000
G.A.....C.TGC......A	20	7	6	2.177369e+01	2.216979e+01	0-178,3-40,4-71,6-163,8-167,10-64,	497	6	0.147		0	0.833333	0.833333	0.833333
C....T.ATTT......T.TT	21	9	5	2.202945e+01	2.813998e+01	1-134,2-49,6-15,7-154,8-13,	476	4	0.147		0	0.000000	0.000000	0.000000
C..A..T.T.TT.....T.TT	21	9	5	2.202945e+01	2.236514e+01	3-56,7-152,7-154,8-13,10-22,	477	4	0.147		0	0.000000	0.000000	0.000000
C...TT.A..T......TTTT	21	9	4	2.202945e+01	2.236514e+01	1-134,2-49,7-154,11-0,	478	4	0.147		0	0.000000	0.000000	0.000000
AAAA....GA...GA.A	17	9	4	2.177945e+01	2.201479e+01	1-164,4-89,8-48,10-156,	496	4	0.147		0	0.000000	0.000000	0.000000
C..G....TT.C..T.T...T	21	8	4	2.175202e+01	2.208123e+01	2-137,4-25,6-164,11-57,	498	4	0.147		0	0.416667	0.416667	0.416667
C.....T.T.TT..GC....T	21	8	4	2.175202e+01	2.208123e+01	0-53,3-56,5-26,7-152,	499	4	0.147		0	0.000000	0.000000	0.000000
C.....T....T..GC..TTT	21	8	4	2.175202e+01	2.208123e+01	3-56,5-14,7-152,11-26,	500	4	0.147		0	0.000000	0.000000	0.000000
TGC...T.......TTT...C	21	8	4	2.175202e+01	2.208123e+01	3-6,5-97,7-165,8-78,	501	4	0.147		0	0.000000	0.000000	0.000000
T.....CC.CC.....TT	18	7	5	1.758006e+01	2.233496e+01	1-2,5-20,7-1,8-2,9-3,	922	4	0.147		0	0.000000	0.000000	0.000000
A....AAGG.......CAA	19	8	4	1.751547e+01	1.770248e+01	0-211,3-37,8-219,10-80,	926	4	0.153		0	0.000000	0.000000	0.000000
AAA..AGA..G.......C	19	8	4	1.751547e+01	1.770248e+01	1-166,4-103,6-86,11-131,	927	4	0.153		0	0.000000	0.000000	0.000000
A.A.A.G.AAG.......C	19	8	4	1.751547e+01	1.770248e+01	1-34,4-103,7-44,9-54,	928	4	0.153		0	0.000000	0.000000	0.000000
A..AA.G.AA.......GC	19	8	4	1.751547e+01	1.770248e+01	1-34,7-44,9-54,10-101,	929	4	0.153		0	0.000000	0.000000	0.000000
A..CA.G......GC.A	17	7	6	1.746092e+01	2.127304e+01	1-38,2-167,3-38,5-38,7-48,9-58,	933	5	0.161		0	0.000000	0.000000	0.000000
A..A.AA.G..G....CA	18	8	4	1.746627e+01	1.763320e+01	0-211,4-105,8-219,10-80,	932	4	0.162		0	0.000000	0.000000	0.000000
AA.A..AG...G....CA	18	8	4	1.746627e+01	1.763320e+01	0-211,6-207,8-219,11-130,	930	4	0.163		0	0.000000	0.000000	0.000000
A..A.AA..G.G....CA	18	8	4	1.746627e+01	1.763320e+01	2-121,4-105,8-219,10-80,	931	4	0.163		0	0.000000	0.000000	0.208333
A.A......CA..TG.A..A	20	8	5	1.735115e+01	1.757005e+01	0-76,3-162,4-10,7-26,9-145,	945	5	0.164		0	0.000000	0.000000	0.000000
AAT..AAG.......C.A	18	8	5	1.725354e+01	1.742145e+01	1-37,3-37,4-86,7-47,9-57,	957	5	0.164		0	0.000000	0.000000	0.000000
C.AA..AA..A.....GT	18	8	5	1.725354e+01	1.742145e+01	0-8,3-123,4-101,9-73,10-151,	958	5	0.164		0	0.000000	0.000000	0.000000
AAAA......A..T.AA...G	21	9	4	1.735705e+01	1.757874e+01	0-76,3-119,6-51,10-155,	943	4	0.164		0	0.000000	0.000000	0.000000
AA.A.....AA.A.A..T..G	21	9	5	1.735705e+01	1.757874e+01	2-112,6-51,6-53,9-206,11-133,	944	4	0.164		0	0.000000	0.000000	0.000000
AAT..AAG.........AAA	20	9	4	1.730773e+01	1.750886e+01	0-211,4-86,9-57,11-33,	950	4	0.164		0	0.000000	0.000000	0.000000
A........A.GAAA..AAT	20	9	4	1.730773e+01	1.750886e+01	0-2,3-113,9-203,10-92,	951	4	0.164		0	0.000000	0.000000	0.000000
G.A.AAAA.A.A.......T	20	9	4	1.730773e+01	1.750886e+01	1-162,3-124,7-184,8-140,	952	4	0.164		0	0.000000	0.000000	0.000000
GGTG....C.....AG	16	7	4	1.729487e+01	1.742126e+01	0-200,5-64,6-96,10-88,	953	4	0.164		0	0.000000	0.000000	0.000000
AAAA.AA....G..T...A	19	9	4	1.725882e+01	1.743978e+01	1-165,3-128,6-60,8-219,	954	4	0.164		0	0.000000	0.000000	0.000000
AA.A.AA....G..T..AA	19	9	4	1.725882e+01	1.743978e+01	3-128,4-86,6-60,8-219,	955	4	0.164		0	0.000000	0.000000	0.000000
A.AA.AA....G..T..AA	19	9	4	1.725882e+01	1.743978e+01	3-128,6-60,8-219,11-126,	956	4	0.164		0	0.000000	0.000000	0.000000
TG..A.....CTT.C	15	7	7	1.740348e+01	2.052407e+01	0-176,2-134,4-69,6-161,8-165,9-32,10-62,	936	6	0.165		0	0.928571	0.928571	0.928571
A..A.AA....G..T..AAA	20	9	4	1.730773e+01	1.750886e+01	3-128,4-86,8-219,11-126,	949	4	0.165		0	0.000000	0.000000	0.000000
A..CA.GAA....G..A	17	8	4	1.741747e+01	1.756471e+01	1-38,2-167,4-103,7-48,	934	4	0.166		0	0.000000	0.000000	0.000000
C..AA.A.AAG.....G	17	8	4	1.741747e+01	1.756471e+01	0-208,4-83,6-146,11-125,	935	4	0.166		0	0.000000	0.000000	0.000000
AA.A......AAAT.A....G	21	9	5	1.735705e+01	2.213994e+01	0-76,3-119,6-51,7-190,9-206,	942	4	0.167		0	0.000000	0.000000	0.000000
C.CC.C.T..T.T	13	7	4	1.733848e+01	1.741250e+01	1-6,5-24,7-8,11-6,	946	4	0.167		0	0.000000	0.000000	0.000000
AAA...A...A..TG.A..A	20	9	4	1.730773e+01	1.750886e+01	0-76,3-125,4-10,10-155,	947	4	0.167		0	0.000000	0.000000	0.000000
A.A...A.A.A..TG.A..A	20	9	4	1.730773e+01	1.750886e+01	0-76,3-125,4-10,7-36,	948	4	0.167		0	0.000000	0.000000	0.000000
AAA....A.....GT...AAA	21	9	4	1.735705e+01	1.757874e+01	0-106,3-126,9-56,10-154,	941	4	0.168		0	0.000000	0.000000	0.000000
A..CAAG......GC	15	7	6	1.736432e+01	2.108688e+01	1-38,3-38,5-38,6-150,7-48,9-58,	939	5	0.169		0	0.000000	0.000000	0.166667
CC.CC...T..T.T	14	7	4	1.738601e+01	1.747842e+01	5-26,7-7,9-9,11-58,	937	4	0.169		0	0.000000	0.000000	0.000000
CA..A.AA..G...GA	16	8	4	1.736907e+01	1.749698e+01	1-30,4-83,6-153,11-127,	938	4	0.169		0	0.000000	0.208333	0.208333
AAA..A.A.....GT...A.A	21	9	4	1.735705e+01	1.757874e+01	0-106,3-126,6-60,10-154,	940	4	0.169		0	0.000000	0.000000	0.000000
AAA.AA....G...T.AA	18	9	4	1.721032e+01	1.737148e+01	3-129,6-61,8-220,10-154,	959	4	0.177		0	0.000000	0.000000	0.000000
G.......C.T.CAT....A	20	7	6	1.717139e+01	1.738499e+01	0-178,3-18,4-71,6-163,8-167,10-64,	962	6	0.181		0	0.833333	0.833333	0.833333
G.A.G.....TGC....T	18	7	7	1.717991e+01	2.460350e+01	2-136,4-71,5-40,6-163,7-50,9-60,10-64,	961	5	0.181		0	0.619048	0.619048	0.619048
T.......CC.CC....A.T	20	7	4	1.720011e+01	1.739857e+01	1-0,5-18,6-1,8-0,	960	4	0.181		0	0.000000	0.000000	0.000000
AAAA.AA....G.AT	15	9	4	1.706719e+01	1.717116e+01	1-165,3-128,6-16,8-219,	995	4	0.181		0	0.000000	0.000000	0.000000
AA.A...G......T..TT.G	21	8	5	1.707268e+01	1.730650e+01	1-42,2-45,4-17,7-190,8-146,	994	5	0.182		0	0.000000	0.000000	0.000000
T.........CTT.C.T.T.T	21	8	4	1.714059e+01	1.735669e+01	0-176,3-1,6-161,8-165,	975	4	0.183		0.625	0.625000	0.625000	0.625000
TT.....C..C..T.T.T..T	21	8	4	1.714059e+01	1.735669e+01	3-19,5-19,9-2,11-1,	974	4	0.184		0	0.000000	0.000000	0.000000
T.....CC....T.T.TT.T	20	8	4	1.709187e+01	1.728765e+01	0-47,5-20,9-3,11-2,	988	4	0.184		0	0.000000	0.000000	0.000000
T.T...C.C..T..TT...T	20	8	4	1.709187e+01	1.728765e+01	2-131,5-1,9-175,11-3,	989	4	0.184		0.208333	0.208333	0.208333	0.208333
TTT...C..C....T.T..T	20	8	4	1.709187e+01	1.728765e+01	1-0,3-20,5-18,11-2,	990	4	0.184		0	0.000000	0.000000	0.000000
T.....C..C.T..T.TT.T	20	8	5	1.709187e+01	2.176899e+01	5-20,7-1,9-3,9-175,11-2,	991	4	0.184		0	0.000000	0.000000	0.000000
T.T...C.C..T..T..T.T	20	8	4	1.709187e+01	1.728765e+01	5-1,7-1,9-175,11-3,	992	4	0.184		0	0.000000	0.000000	0.000000
T.T.....C...C.T.T.TT	20	8	4	1.709187e+01	1.728765e+01	1-0,3-3,5-18,9-1,	993	4	0.184		0	0.000000	0.000000	0.000000
TC...C..TT.T..T.....T	21	8	4	1.714059e+01	1.735669e+01	5-25,7-57,8-10,10-33,	973	4	0.185		0	0.000000	0.000000	0.000000
T.C....TT..T.T....T.C	21	8	4	1.714059e+01	1.735669e+01	0-52,3-6,7-60,9-7,	970	4	0.186		0	0.000000	0.000000	0.000000
TC....TT.T..T...C...T	21	8	4	1.714059e+01	1.735669e+01	1-74,5-25,7-125,11-10,	971	4	0.186		0	0.000000	0.000000	0.000000
T..CT...TT....TC....T	21	8	4	1.714059e+01	1.735669e+01	1-115,5-11,8-10,11-69,	972	4	0.186		0	0.000000	0.000000	0.000000
T.....C.....CTT.T.TT	20	8	4	1.709187e+01	1.728765e+01	1-0,5-18,7-57,10-28,	985	4	0.186		0	0.000000	0.000000	0.000000
T..C..CT......TTT..T	20	8	4	1.709187e+01	1.728765e+01	3-5,5-18,9-175,11-3,	986	4	0.186		0	0.000000	0.000000	0.000000
T....C..C.T...T..TTT	20	8	4	1.709187e+01	1.728765e+01	3-3,5-1,8-4,11-3,	987	4	0.186		0	0.000000	0.000000	0.000000
C....T....TT...C.TT.T	21	8	5	1.714059e+01	2.186176e+01	1-15,2-49,3-56,8-108,11-72,	967	4	0.187		0	0.000000	0.000000	0.000000
C.....T.T..T.T.C...TT	21	8	4	1.714059e+01	1.735669e+01	1-75,2-49,5-26,7-152,	968	4	0.187		0	0.000000	0.000000	0.000000
CT..T........C...TTTT	21	8	4	1.714059e+01	1.735669e+01	1-134,3-2,5-14,6-120,	969	4	0.187		0	0.000000	0.000000	0.000000
T..T.C.C.T.......TTT	20	8	4	1.709187e+01	1.728765e+01	1-1,3-3,8-75,11-1,	981	4	0.187		0	0.000000	0.000000	0.000000
T.T...C..C.T..T..T.T	20	8	4	1.709187e+01	1.728765e+01	5-1,7-1,9-175,11-2,	982	4	0.187		0	0.000000	0.000000	0.000000
T..T.C...T.TC...T..T	20	8	4	1.709187e+01	1.728765e+01	1-135,3-3,7-57,9-34,	983	4	0.187		0	0.000000	0.000000	0.000000
T.T...C.C....TT.T..T	20	8	4	1.709187e+01	1.728765e+01	1-0,5-18,9-175,11-3,	984	4	0.187		0	0.000000	0.000000	0.000000
C.....T.TTTT.....TC	19	8	5	1.704356e+01	2.167736e+01	3-11,7-128,9-9,9-160,10-22,	999	4	0.187		0	0.000000	0.000000	0.000000
T.T.C...T....CT.T.T	19	8	4	1.704356e+01	1.721940e+01	1-2,2-8,7-163,9-35,	1000	4	0.187		0	0.000000	0.000000	0.000000
C.....TTT.T..T.C....T	21	8	4	1.714059e+01	1.735669e+01	0-53,5-26,7-152,9-12,	963	4	0.188		0	0.000000	0.000000	0.000000
CT...TT....TC....T..T	21	8	4	1.714059e+01	1.735669e+01	1-118,5-14,8-13,11-72,	964	4	0.188		0	0.000000	0.000000	0.000000
C.....T.T.T.TT.C....T	21	8	4	1.714059e+01	1.735669e+01	0-53,2-49,7-152,9-12,	965	4	0.188		0	0.000000	0.000000	0.000000
C.....T.T.TT.T.C....T	21	8	4	1.714059e+01	1.735669e+01	0-53,2-49,5-26,7-152,	966	4	0.188		0	0.000000	0.000000	0.000000
C..TC..TT.TT.......T	20	8	4	1.709187e+01	1.728765e+01	0-54,7-129,8-11,10-34,	976	4	0.188		0	0.000000	0.000000	0.000000
C...CT.TT.TT.......T	20	8	4	1.709187e+01	1.728765e+01	0-54,5-26,7-129,10-34,	977	4	0.188		0	0.000000	0.000000	0.000000
C....TT.T.TT...C...T	20	8	5	1.709187e+01	2.176899e+01	2-49,3-56,5-26,7-126,11-11,	978	4	0.188		0	0.000000	0.000000	0.000000
C....TT.T..T.T.C...T	20	8	4	1.709187e+01	1.728765e+01	1-75,2-49,5-26,7-126,	979	4	0.188		0	0.000000	0.000000	0.000000
C.T.....C....TT.T.TT	20	8	4	1.709187e+01	1.728765e+01	3-48,7-146,9-173,11-0,	980	4	0.188		0	0.000000	0.000000	0.000000
C....TT...T.TTT...C	19	8	4	1.704356e+01	1.721940e+01	5-6,7-167,9-12,11-8,	998	4	0.188		0	0.000000	0.000000	0.000000
C.TT..T..TTT......C	19	8	4	1.704356e+01	1.721940e+01	3-11,5-9,7-128,11-11,	997	4	0.19		0	0.000000	0.000000	0.000000
C..T..T.TTTT......C	19	8	4	1.704356e+01	1.721940e+01	0-54,3-11,7-128,11-11,	996	4	0.191		0	0.000000	0.000000	0.000000

## Sheet: final_coma
Pattern	Length	Density	Total	Zs-supp	Zs-tot	Sequences_and_Positions	.zs	Support	p-value	rank	S100%	S75%	S50%	S25%
TTCGG.....CGCA..AAA	19	12	3	3.374132e+02	3.419007e+02	3-91,5-89,6-37,	4	3	0.008	1	0	0.000000	0.000000	0.000000
TT.CGG...C.CGCA..A	18	11	3	2.699167e+02	2.732871e+02	0-255,5-88,6-36,	5	3	0.008	1	0	0.000000	0.000000	0.000000
TTTCGG.....CGCA..AA	19	12	3	3.467002e+02	3.513116e+02	3-90,5-88,6-36,	3	3	0.009	2	0	0.000000	0.000000	0.000000
T..TGCG.G...CCG.AA	18	11	3	2.508869e+02	2.540185e+02	1-127,4-56,7-346,	6	3	0.011	3	0.875	0.875000	0.875000	0.875000
TCGG.....CGCA..AAA	18	11	3	1.877008e+02	1.900390e+02	3-92,5-90,6-38,	8	3	0.025	4	0	0.000000	0.000000	0.000000
TT..TGCG.....CCGAAA	19	12	3	3.467002e+02	3.513116e+02	2-35,4-55,7-345,	2	3	0.027	5	0.875	0.875000	0.875000	0.875000
T..TGCG.....CCGAAA	18	11	3	1.928673e+02	1.952704e+02	2-36,4-56,7-346,	7	3	0.027	5	0.875	0.875000	0.875000	0.875000
TT.CGG.....CGCA..A	18	10	4	1.472801e+02	1.497286e+02	0-255,3-90,5-88,6-36,	12	4	0.03	6	0	0.000000	0.000000	0.000000
TTGCGGT..TT.T..G	16	11	3	1.422436e+02	1.437844e+02	0-27,2-62,6-177,	13	3	0.035	7	0	0.000000	0.000000	0.000000
T..TGCG.....CCG.AA	18	10	4	1.472801e+02	1.497286e+02	1-127,2-36,4-56,7-346,	11	4	0.037	8	1	1.000000	1.000000	1.000000
T.CGG...C.CGCA..A	17	10	3	1.501525e+02	1.518987e+02	0-256,5-89,6-37,	10	3	0.039		0	0.000000	0.000000	0.000000
TGCG.G...CCG.AA	15	10	3	1.390329e+02	1.404299e+02	1-130,4-59,7-349,	14	3	0.041		0.875	0.875000	0.875000	0.875000
C..A.AA..ACCGCAA	16	11	3	1.505001e+02	1.521319e+02	1-357,3-66,7-207,	9	3	0.046		0	0.000000	0.000000	0.000000
C..ATTTT.TC.T..TTA	18	12	3	1.286599e+02	1.302543e+02	3-33,5-34,7-45,	15	3	0.056		0	0.000000	0.000000	0.000000
TTGCG.TCTT..T.....T	19	11	3	1.215791e+02	1.231817e+02	0-27,2-73,6-177,	16	3	0.058		0	0.000000	0.000000	0.000000
TTT..TGCG.....CCGAA	19	12	3	3.562429e+02	3.609815e+02	2-34,4-54,7-344,	1	3	0.069		0	0.875000	0.875000	0.875000
C.T.TA.A..TG.T.AAAT	19	12	3	1.104451e+02	1.118977e+02	1-212,2-89,4-106,	18	3	0.07		0	0.000000	0.000000	0.000000
ATTT.A.CA..T.TA.A.G	19	12	3	1.104451e+02	1.118977e+02	0-169,3-36,5-37,	17	3	0.083		0	0.000000	0.000000	0.000000
CGG.....CGCA..AAA	17	10	3	1.044132e+02	1.056175e+02	3-93,5-91,6-39,	20	3	0.089		0	0.000000	0.000000	0.000000
TGCG.....CCGAAA	15	10	3	1.068780e+02	1.079441e+02	2-39,4-59,7-349,	19	3	0.09	18	0.875	0.875000	0.875000	0.875000
C.CAA...T.G..TT..GG	19	10	3	8.124843e+01	8.230562e+01	0-14,3-77,5-76,	35	3	0.101		0	0.000000	0.000000	0.000000
CGCAA...T....TT..GG	19	10	3	8.124843e+01	8.230562e+01	1-368,3-77,5-76,	34	3	0.105		0	0.000000	0.000000	0.000000
TGCG.....CCG.AA	15	9	4	8.161742e+01	8.268378e+01	1-130,2-39,4-59,7-349,	33	4	0.109	21	1	1.000000	1.000000	1.000000
TGCGGT..TT.T..G	15	10	3	7.912417e+01	7.990197e+01	0-28,2-63,6-178,	39	3	0.112		0	0.000000	0.000000	0.000000
T.CGG.....CGCA..A	17	9	4	8.193029e+01	8.317410e+01	0-256,3-91,5-89,6-37,	32	4	0.117		0	0.000000	0.000000	0.000000
CC..AA....A...TTGCG	19	10	3	8.507060e+01	8.617980e+01	0-13,2-48,4-67,	30	3	0.117		0	0.000000	0.291667	0.583333
A.....A..AAGA.CGCAA	19	11	3	1.005318e+02	1.018505e+02	1-354,3-52,7-204,	21	3	0.12		0	0.000000	0.000000	0.000000
GCGGT..TT.T..G....T	19	10	3	7.973433e+01	8.077088e+01	0-29,2-64,6-179,	38	3	0.12		0	0.000000	0.000000	0.000000
CGG...C.CGCA..A	15	9	3	8.336455e+01	8.418670e+01	0-258,5-91,6-39,	31	3	0.121		0	0.000000	0.000000	0.000000
C..A.AA..ACCG.AA	16	10	4	6.157774e+01	6.221813e+01	1-347,1-357,3-66,7-207,	74	3	0.121		0	0.000000	0.000000	0.000000
TAA..A.GA.AAAAT..G	18	12	3	9.444288e+01	9.560339e+01	2-93,4-110,6-337,	25	3	0.123		0	0.000000	0.000000	0.000000
C....T.C...AA..GCGG	19	9	3	6.167293e+01	6.246153e+01	2-49,5-114,6-225,	73	3	0.124		0	0.000000	0.000000	0.291667
CC.CC.T..T.....ACC	18	9	3	7.876654e+01	7.972663e+01	3-5,4-29,7-227,	40	3	0.125		0	0.000000	0.000000	0.000000
AGCCGAAA.....CA	15	10	3	7.995641e+01	8.074292e+01	0-302,2-46,7-95,	37	3	0.126		0	0.000000	0.291667	0.291667
C..A..C.GA.AAA.AC	17	10	3	6.169592e+01	6.238623e+01	1-351,5-60,7-201,	72	3	0.126		0	0.000000	0.000000	0.000000
G....A..CCGAAA.A..C	19	10	3	8.057297e+01	8.162095e+01	1-349,5-58,7-350,	36	3	0.128		0	0.291667	0.291667	0.291667
TCA...TTT.T.AT.TTT	18	12	3	9.446009e+01	9.562082e+01	3-32,5-33,7-270,	24	3	0.131		0	0.000000	0.000000	0.000000
CC..AA..C.A...TTG.G	19	10	3	8.507060e+01	8.617980e+01	1-367,2-48,4-67,	29	3	0.131		0	0.000000	0.291667	0.583333
CAT.TTT....GA.AA..A	19	11	3	6.154937e+01	6.233626e+01	1-98,3-43,6-65,	75	3	0.132		0	0.000000	0.000000	0.000000
AC...AAA....CGCAA	17	10	3	6.169592e+01	6.238623e+01	1-356,3-65,5-64,	71	3	0.133		0	0.000000	0.000000	0.000000
A.AA..ACCG.AA....C	18	10	3	6.181479e+01	6.255571e+01	1-350,3-69,7-210,	70	3	0.135		0	0.000000	0.000000	0.000000
G..TT.CGG..T....C.G	19	9	4	6.052338e+01	8.211258e+01	0-24,0-252,4-87,6-174,	80	3	0.136		0	0.000000	0.000000	0.000000
A.AA..ACCGCAA	13	10	3	6.122722e+01	6.172182e+01	1-360,3-69,7-210,	78	3	0.137		0	0.000000	0.000000	0.000000
CG.GA...CG.AA....C	18	9	3	5.990424e+01	6.062021e+01	1-132,5-91,7-351,	81	3	0.138		0	0.583333	0.583333	0.583333
C.T.T.....TGATAAAA	18	11	3	6.143055e+01	6.216646e+01	2-89,4-106,6-65,	76	3	0.139		0	0.000000	0.000000	0.000000
T...T.CGG.....CG.AA	19	9	3	4.527202e+01	4.583037e+01	2-35,5-85,7-345,	172	3	0.14		0.583333	0.583333	0.583333	0.583333
G.G..TT.CGG..T....C	19	9	3	6.052338e+01	6.129606e+01	0-250,4-85,6-172,	79	3	0.141		0	0.000000	0.000000	0.000000
GCG.G...CCG.AA	14	9	3	7.733838e+01	7.803777e+01	1-131,4-60,7-350,	41	3	0.142		0	0.875000	0.875000	0.875000
G.G....TG...AAC.C.T	19	9	3	4.527202e+01	4.583037e+01	0-120,2-10,7-31,	171	3	0.142		0	0.000000	0.000000	0.000000
GCG.....CCG.AA	14	8	4	4.540018e+01	4.589142e+01	1-131,2-40,4-60,7-350,	170	4	0.143		0	1.000000	1.000000	1.000000
A.T.TG.....T.TCGG.T	19	10	3	6.128957e+01	6.207287e+01	1-79,2-105,6-286,	77	3	0.143		0	0.000000	0.000000	0.000000
TG.....TTTCGGCT	15	10	3	8.512734e+01	8.596788e+01	1-83,3-83,6-290,	28	3	0.144		0	0.000000	0.000000	0.000000
AA..ACCGCAA......A	18	10	3	6.181479e+01	6.255571e+01	1-362,3-71,7-212,	69	3	0.145		0	0.000000	0.000000	0.000000
TCAT..TTT...AT.TTT	18	12	3	9.446009e+01	9.562082e+01	3-32,5-33,7-261,	23	3	0.146		0	0.000000	0.000000	0.000000
CGG.....CGCA..A	15	8	4	4.548672e+01	4.602644e+01	0-258,3-93,5-91,6-39,	169	4	0.149		0	0.000000	0.000000	0.000000
GCCGAAA.....CA	14	9	4	4.569175e+01	6.165101e+01	0-303,2-47,7-96,7-357,	168	3	0.149		0	0.000000	0.500000	0.500000
TT.CGGT..TT.T..G	16	10	4	6.261471e+01	6.326698e+01	0-27,0-37,2-62,6-177,	67	3	0.15		0	0.000000	0.000000	0.000000
GCG.....CCGAAA	14	9	3	5.944739e+01	5.997110e+01	2-40,4-60,7-350,	82	3	0.151		0	0.875000	0.875000	0.875000
TTGCG....TTT...GT	17	10	3	6.273488e+01	6.343791e+01	0-27,2-62,4-81,	66	3	0.152		0	0.000000	0.000000	0.000000
CG.C..A...C.A.AAA.A	19	10	3	6.193434e+01	6.272657e+01	1-348,3-93,5-57,	68	3	0.153		0	0.000000	0.000000	0.000000
G....A..CCG.AA.A..C	19	9	4	4.613223e+01	6.257269e+01	1-349,5-58,7-209,7-350,	164	3	0.153		0	0.250000	0.250000	0.250000
C.G....A..CCG.AA.A	18	9	3	4.604312e+01	4.657549e+01	1-347,5-56,7-207,	165	3	0.153		0	0.000000	0.000000	0.000000
AA...CCG.AA..G.C	16	9	3	4.586642e+01	4.632384e+01	1-352,3-71,7-92,	166	3	0.153		0	0.000000	0.000000	0.000000
AG..CGCAA.A...C	15	9	3	4.577883e+01	4.619953e+01	3-62,5-95,7-214,	167	3	0.153		0	0.000000	0.000000	0.000000
G.C..A...CGA.AA...C	19	9	3	4.613223e+01	4.670286e+01	1-349,2-47,5-58,	163	3	0.156		0	0.000000	0.291667	0.291667
G..T.TTTCGG..T....C	19	10	3	8.578374e+01	8.690264e+01	0-32,4-85,6-31,	27	3	0.157		0	0.000000	0.000000	0.000000
T.TCA...TTT.T.AT.TT	19	12	3	9.464269e+01	9.588177e+01	3-30,5-31,7-268,	22	3	0.159		0	0.000000	0.000000	0.000000
A..C.G....A..CCG.AA	19	9	3	4.613223e+01	4.670286e+01	1-354,5-53,7-204,	162	3	0.16		0	0.000000	0.000000	0.000000
A....C..A.AA..ACCGC	19	10	3	8.668598e+01	8.781713e+01	1-352,3-61,7-202,	26	3	0.161		0	0.000000	0.000000	0.000000
GT.TTT.TC.G..T..G	17	10	3	6.273488e+01	6.343791e+01	0-32,4-85,6-182,	65	3	0.164		0	0.000000	0.000000	0.000000
TT..TGCG.....C.G.A	18	9	4	4.642933e+01	6.290896e+01	2-35,4-55,5-142,7-345,	160	3	0.165		0	0.750000	0.750000	0.750000
TTG.G....TTT.G..TT	18	10	3	4.614062e+01	4.667431e+01	1-381,2-62,4-81,	161	3	0.165		0	0.000000	0.000000	0.000000
TT...T.CGG.....CG.A	19	9	3	4.651919e+01	4.709534e+01	2-34,5-84,7-344,	159	3	0.166		0	0.583333	0.583333	0.583333
T......TTGCGGT..TT	18	10	3	6.285575e+01	6.361023e+01	0-20,2-55,6-170,	64	3	0.17		0	0.000000	0.000000	0.000000
A.TT.AT.A...TTA.A.G	19	11	3	4.518128e+01	4.573833e+01	3-36,5-37,6-308,	173	3	0.17		0	0.000000	0.000000	0.000000
TTG.G..T..TT.G.GT	17	10	3	5.830984e+01	5.895857e+01	0-220,2-62,4-81,	83	3	0.171		0	0.000000	0.000000	0.000000
GT.T..TG...G...CC.A	19	9	3	4.651919e+01	4.709534e+01	1-39,4-53,7-343,	157	3	0.171		0	0.583333	0.583333	0.583333
G.T.....GG.CT.TA..C	19	9	3	4.651919e+01	4.709534e+01	0-94,4-96,6-173,	158	3	0.171		0	0.000000	0.000000	0.000000
G.TT....CG.G.T.C..A	19	9	3	4.651919e+01	4.709534e+01	1-254,4-53,7-343,	156	3	0.173		0	0.583333	0.583333	0.583333
T.C.G.....CGCA..AA	18	9	4	4.731149e+01	6.410560e+01	3-91,4-2,5-89,6-37,	155	3	0.174		0	0.000000	0.000000	0.000000
G....TT.CGGT..TT.T	18	10	3	6.285575e+01	6.361023e+01	0-32,2-57,6-172,	63	3	0.177		0	0.000000	0.000000	0.000000
TG.....TTTCGGC	14	9	4	4.734429e+01	6.388338e+01	1-83,3-83,6-29,6-290,	154	3	0.177		0	0.000000	0.000000	0.000000
T.TTT.T.G...T..G.CG	19	10	3	6.297731e+01	6.378397e+01	0-33,2-32,4-86,	62	3	0.184		0	0.291667	0.291667	0.291667
G.....TTTCGGCT	14	9	3	4.734429e+01	4.774579e+01	1-84,3-84,6-291,	153	3	0.185		0	0.000000	0.000000	0.000000
T..G.A.C.CG....AA.C	19	9	3	4.740305e+01	4.799178e+01	0-127,5-90,6-38,	152	3	0.186		0	0.000000	0.000000	0.000000
TTT.A.CA..T.TA.A.G	18	11	3	6.312217e+01	6.388013e+01	0-170,3-37,5-38,	61	3	0.189		0	0.000000	0.000000	0.000000
T.GG...C...CA..A.AC	19	9	3	4.740305e+01	4.799178e+01	0-342,5-90,6-38,	151	3	0.191		0	0.000000	0.000000	0.000000
TTCT...TCT..T..AT.T	19	11	3	7.382007e+01	7.477582e+01	1-240,2-81,7-51,	42	3	0.195		0	0.000000	0.000000	0.000000
G..TA.AG.CC.....A.C	19	9	3	4.740305e+01	4.799178e+01	1-287,5-47,7-208,	149	3	0.195		0	0.000000	0.000000	0.000000
T.CG.....CCG.A...AA	19	9	3	4.740305e+01	4.799178e+01	3-91,4-59,6-37,	150	3	0.195		0.291667	0.291667	0.291667	0.291667
TTTTATCA.....A.A.G	18	11	3	6.312217e+01	6.388013e+01	3-37,5-38,7-317,	60	3	0.196		0	0.000000	0.000000	0.000000
AAA.AT...AAA..ATGA	18	12	3	7.259771e+01	7.347842e+01	2-94,4-111,6-121,	45	3	0.198		0	0.000000	0.000000	0.000000
G...T.TTGCG..CT	15	9	3	4.743452e+01	4.787356e+01	2-67,4-52,6-171,	148	3	0.198		0	0.000000	0.291667	0.291667
AA..C.AAA....C.CAA	18	10	3	4.751210e+01	4.806422e+01	0-1,3-64,5-63,	147	3	0.199		0	0.000000	0.000000	0.000000
A.TT..GG...TTT.G..T	19	10	3	4.499050e+01	4.554482e+01	1-379,2-60,6-286,	175	3	0.199		0	0.000000	0.000000	0.000000
A.A.....A..AAGA.CGC	19	10	3	5.756573e+01	5.829730e+01	1-352,3-50,7-202,	85	3	0.201		0	0.000000	0.000000	0.000000
C.T.TAA...T.AT.AA.T	19	11	3	4.861121e+01	4.921708e+01	2-89,4-106,7-73,	141	3	0.201		0	0.000000	0.000000	0.000000
CC.A.AA....G..AAAA	18	10	3	4.415959e+01	4.466653e+01	1-107,4-106,7-325,	182	3	0.202		0	0.000000	0.000000	0.000000
T.G....TTGCGGT	14	9	3	4.400356e+01	4.437050e+01	0-248,2-55,6-170,	183	3	0.202		0	0.000000	0.000000	0.000000
T..TT.TC....AAA.ATG	19	11	3	6.324425e+01	6.405460e+01	0-283,2-82,7-316,	59	3	0.203		0	0.000000	0.000000	0.000000
CG...T...A.A...GCGG	19	9	3	5.732273e+01	5.805092e+01	2-49,5-114,7-191,	86	3	0.203		0	0.000000	0.000000	0.291667
TT.CG.....CCG.A...A	19	9	3	4.870883e+01	4.931608e+01	3-90,4-58,6-36,	140	3	0.203		0.291667	0.291667	0.291667	0.291667
G.C..TT.CGG...TT	16	9	3	4.752527e+01	4.800235e+01	0-32,2-57,6-292,	146	3	0.204		0	0.000000	0.000000	0.000000
T.TA.A..TG.T.AAAT	17	11	3	4.500722e+01	4.548984e+01	1-214,2-91,4-108,	174	3	0.205		0	0.000000	0.000000	0.000000
AAA.AT.A.AAA...TGA	18	12	3	7.259771e+01	7.347842e+01	2-94,4-111,6-112,	44	3	0.206		0	0.000000	0.000000	0.000000
A.G.GTT...CA....C.C	19	9	3	4.870883e+01	4.931608e+01	1-261,3-115,6-350,	139	3	0.207		0	0.000000	0.000000	0.000000
CCGC..TT...G.A....G	19	9	3	6.337121e+01	6.418331e+01	3-76,4-29,7-156,	58	3	0.208		0	0.000000	0.000000	0.000000
A...G...GCAAAA.A..C	19	10	3	5.756573e+01	5.829730e+01	1-110,3-59,5-112,	84	3	0.208		0	0.000000	0.000000	0.000000
T.TT.CGG..T....C.G	18	9	3	4.770833e+01	4.826307e+01	0-35,4-88,6-175,	145	3	0.208		0	0.000000	0.000000	0.000000
TGCG.TCTT..T.....T	18	10	3	6.762541e+01	6.844185e+01	0-28,2-74,6-178,	52	3	0.209		0	0.000000	0.000000	0.000000
A..C.GA.AAA.AC...A	18	10	3	4.415959e+01	4.466653e+01	1-354,5-63,7-204,	181	3	0.209		0	0.000000	0.000000	0.000000
CC..A.C...AAA...CG	18	9	3	4.953836e+01	5.011757e+01	1-342,3-100,5-60,	134	3	0.21		0	0.000000	0.000000	0.000000
A..AA.A.CG.AA.A...C	19	10	3	4.424507e+01	4.478871e+01	1-350,3-58,7-210,	180	3	0.21		0	0.000000	0.000000	0.000000
A..C.AAA...CC..AA.T	19	10	3	4.891535e+01	4.952553e+01	0-2,3-65,7-95,	138	3	0.211		0	0.000000	0.000000	0.000000
T.CGG.....CG.AA.A	17	9	3	4.388848e+01	4.435685e+01	3-91,5-89,7-349,	186	3	0.211		0.291667	0.291667	0.291667	0.291667
CCG....A..CC.AA..A	18	9	3	4.953836e+01	5.011757e+01	1-347,5-56,7-97,	133	3	0.213		0	0.000000	0.000000	0.000000
T...GT.TTT.TC.G..T	18	10	3	4.964326e+01	5.022386e+01	0-28,4-81,6-178,	132	3	0.215		0	0.000000	0.000000	0.000000
ACCGCAA....C.A	14	9	3	4.916040e+01	4.958051e+01	1-138,3-75,7-216,	137	3	0.215		0	0.000000	0.291667	0.291667
ACCGAA.........AAAA	19	10	3	4.424507e+01	4.478871e+01	1-106,5-107,7-324,	179	3	0.215		0	0.000000	0.000000	0.000000
TAA...T.ATAA....TGA	19	11	3	4.396992e+01	4.450961e+01	2-93,4-110,7-16,	185	3	0.215		0	0.000000	0.000000	0.000000
GGT.....A..A.GG.GG	18	9	3	4.942465e+01	5.000234e+01	2-121,5-115,6-155,	135	3	0.216		0	0.000000	0.000000	0.000000
TT.CGG..T....C.G..T	19	9	3	4.780066e+01	4.839503e+01	0-27,4-90,6-177,	144	3	0.216		0	0.000000	0.000000	0.000000
AA.AT.A.AAA...TGA.A	19	12	3	7.273809e+01	7.367903e+01	2-95,4-112,6-113,	43	3	0.217		0	0.000000	0.000000	0.000000
T..TT.GG..T....CGG	18	9	3	4.434200e+01	4.485141e+01	0-35,4-88,6-285,	178	3	0.217		0	0.000000	0.000000	0.000000
G..A.A..CCG.A..G.T	18	9	3	4.397311e+01	4.447753e+01	1-359,5-100,6-198,	184	3	0.218		0	0.000000	0.000000	0.000000
TTTT..C....TT.T.GG	18	10	3	4.964326e+01	5.022386e+01	0-275,5-38,6-57,	131	3	0.219		0	0.000000	0.000000	0.000000
G..T.TTTTGC...C...T	19	10	3	6.775618e+01	6.862874e+01	0-271,2-66,4-31,	51	3	0.22		0	0.000000	0.000000	0.000000
A.CCGA.A.....CA.A.T	19	10	3	6.363982e+01	6.445563e+01	0-302,3-20,7-95,	57	3	0.22		0	0.000000	0.000000	0.000000
CG...TTT...G.T..GG	18	9	3	4.434200e+01	4.485141e+01	0-40,2-26,4-84,	177	3	0.22		0	0.000000	0.000000	0.291667
T.CG.GA...CG.AA	15	9	3	4.372067e+01	4.411840e+01	1-130,5-89,7-349,	188	3	0.22		0.583333	0.583333	0.583333	0.583333
G....A..CCG.AA..C.C	19	9	3	6.457479e+01	6.540351e+01	1-131,5-58,7-209,	56	3	0.221		0	0.291667	0.291667	0.291667
G..T..C.GC...C.GC	17	8	3	4.923431e+01	4.977031e+01	1-80,3-87,6-216,	136	3	0.221		0	0.000000	0.000000	0.000000
G..T.TT.CGG..T....C	19	9	4	4.780066e+01	6.483830e+01	0-32,4-85,6-31,6-172,	143	3	0.221		0	0.000000	0.000000	0.000000
G...TT.TCG...T..G.C	19	9	3	4.780066e+01	4.839503e+01	0-32,3-78,4-85,	142	3	0.222		0	0.000000	0.000000	0.000000
GC.G...GC.G..A..C	17	8	3	4.453360e+01	4.501019e+01	0-303,2-40,7-167,	176	3	0.222		0	0.291667	0.291667	0.291667
A..AT..AATATG..AT	17	11	3	4.380051e+01	4.426775e+01	1-314,2-98,4-115,	187	3	0.222		0	0.000000	0.000000	0.000000
A.A...TG.....T.TCGG	19	9	3	3.322674e+01	3.360855e+01	1-77,2-103,6-23,	382	3	0.222		0	0.000000	0.000000	0.000000
ATG...AAA.AT..CA	16	10	3	3.317521e+01	3.347709e+01	2-98,4-115,7-355,	383	3	0.222		0	0.000000	0.291667	0.291667
G..T.TT.C.....CCCG	18	9	3	6.992204e+01	7.076820e+01	3-117,4-53,6-31,	47	3	0.223		0	0.291667	0.291667	0.291667
TTT..GC...CCGC	14	9	3	6.938893e+01	7.001076e+01	3-90,4-35,6-36,	48	3	0.223		0	0.000000	0.000000	0.000000
A...GT.T...AAAAA..C	19	10	3	3.336775e+01	3.375169e+01	1-110,2-8,5-112,	380	3	0.223		0	0.000000	0.000000	0.000000
A.A.T.G.GG...T.T..C	19	9	3	3.322674e+01	3.360855e+01	1-377,2-58,6-378,	381	3	0.223		0	0.000000	0.000000	0.000000
TTC..C....C.CA..AAA	19	10	3	7.035418e+01	7.126243e+01	3-91,5-3,6-37,	46	3	0.224		0	0.000000	0.000000	0.000000
AC.C.AA..A..C.CAA	17	10	3	6.637766e+01	6.712515e+01	1-163,3-65,5-64,	53	3	0.224		0	0.000000	0.000000	0.000000
TT.AAAA....G.AT.AA	18	11	3	4.270830e+01	4.319552e+01	0-84,2-126,6-126,	199	3	0.224		0	0.000000	0.000000	0.000000
GG.....CGCA..AAA	16	9	3	4.262981e+01	4.304851e+01	3-94,5-92,6-40,	200	3	0.224		0	0.000000	0.000000	0.000000
TT.CG...TC.CG.A	15	9	3	4.966719e+01	5.013080e+01	0-255,4-58,6-36,	130	3	0.225		0	0.291667	0.291667	0.291667
AAA...G.T.AAA..T..C	19	10	3	3.336775e+01	3.375169e+01	2-94,4-111,7-329,	379	3	0.225		0	0.000000	0.000000	0.000000
TT.CGG.....CG.A	15	8	5	3.431223e+01	4.352152e+01	0-255,2-38,3-90,5-88,6-36,	357	4	0.226		0	0.225000	0.225000	0.225000
TAA.A.AT.A.ATA....G	19	11	3	4.279098e+01	4.331370e+01	0-326,2-102,4-119,	198	3	0.226		0	0.000000	0.000000	0.000000
AA...G.T.AAA..T..CA	19	10	3	3.336775e+01	3.375169e+01	2-95,4-112,7-330,	378	3	0.226		0	0.000000	0.000000	0.000000
T....CCGAAAA....G	17	9	3	3.372795e+01	3.406342e+01	1-102,4-63,7-320,	372	3	0.227		0	0.291667	0.291667	0.291667
G.....TGCG...T..CG	18	8	3	3.365026e+01	3.401145e+01	0-250,4-53,7-343,	374	3	0.227		0	0.583333	0.583333	0.583333
T.CGG.....CG.A..A	17	8	5	3.352092e+01	4.262487e+01	0-256,3-91,5-89,6-37,7-349,	376	4	0.228		0.225	0.225000	0.225000	0.225000
T..TAA.A.AT.A.ATA	17	11	3	3.366030e+01	3.399486e+01	0-323,2-99,4-116,	373	3	0.228		0	0.000000	0.000000	0.000000
T.CGG..T...GC..G	16	8	3	3.352095e+01	3.382724e+01	0-256,4-49,6-37,	375	3	0.228		0	0.000000	0.000000	0.291667
A.TTTT.G.TG..A.A	16	10	3	3.345371e+01	3.375914e+01	0-284,4-136,6-66,	377	3	0.228		0	0.000000	0.000000	0.000000
TTTT.........TTCGGT	19	10	3	4.973932e+01	5.036116e+01	0-275,4-36,6-57,	129	3	0.229		0	0.000000	0.000000	0.000000
A..T...AAAATA.G..AT	19	11	3	4.279098e+01	4.331370e+01	0-80,2-96,4-113,	197	3	0.229		0	0.000000	0.000000	0.000000
T..TGCG.....C.G.A	17	8	5	3.444407e+01	4.380441e+01	1-127,2-36,4-56,5-143,7-346,	355	4	0.23		0	0.900000	0.900000	0.900000
CGG.....CG.AA.....C	19	8	3	3.435657e+01	3.475542e+01	2-41,5-91,7-351,	356	3	0.23		0	0.583333	0.583333	0.583333
TAA...T.AT.AA.TA..A	19	11	3	3.379065e+01	3.418098e+01	2-93,4-110,7-77,	371	3	0.231		0	0.000000	0.000000	0.000000
G....TT.CG...TC.CG	18	9	3	6.499053e+01	6.577279e+01	0-250,4-53,6-31,	54	3	0.232		0	0.291667	0.291667	0.291667
C.G....A..CCG.AA..C	19	9	4	6.457479e+01	8.761277e+01	1-129,1-357,5-56,7-207,	55	3	0.232		0.25	0.250000	0.250000	0.250000
A..AAGA.CGCAA	13	10	3	5.690839e+01	5.736328e+01	1-360,3-58,7-210,	87	3	0.232		0	0.000000	0.000000	0.000000
G...G.C..A...CGA.AA	19	9	3	4.287693e+01	4.340089e+01	1-345,2-43,5-54,	195	3	0.233		0	0.291667	0.291667	0.291667
A.....TAAAA..TGA.AT	19	11	3	4.279098e+01	4.331370e+01	2-96,4-113,6-315,	196	3	0.233		0	0.000000	0.000000	0.000000
T.TAA...T.AT.AA.TA	18	11	3	3.465503e+01	3.503052e+01	2-91,4-108,7-75,	353	3	0.233		0	0.000000	0.000000	0.000000
TTTTT.A..G.A.....TG	19	10	3	3.457547e+01	3.497761e+01	1-100,4-138,6-252,	354	3	0.233		0	0.000000	0.000000	0.000000
GCG.TCTT..T.....T.T	19	10	3	6.775618e+01	6.862874e+01	0-29,2-75,6-179,	50	3	0.234		0	0.000000	0.000000	0.000000
CAT..TT....G..AAA.A	19	10	3	3.428766e+01	3.468547e+01	0-281,3-43,6-65,	360	3	0.234		0	0.000000	0.000000	0.000000
T.AA..T.A..A.ATAT.A	19	11	3	3.379065e+01	3.418098e+01	0-166,2-93,4-110,	370	3	0.234		0	0.000000	0.000000	0.000000
CCGC...T.T...A...CG	19	9	3	6.817995e+01	6.905833e+01	3-76,4-29,6-190,	49	3	0.235		0	0.000000	0.000000	0.000000
G...T.TT.CG.T.TT..T	19	10	3	4.973932e+01	5.036116e+01	0-31,2-67,6-171,	128	3	0.235		0	0.000000	0.000000	0.000000
AA....C.A.T.T.GGC	17	9	3	3.465777e+01	3.500574e+01	1-321,3-80,7-237,	352	3	0.235		0	0.000000	0.000000	0.000000
A...G.T.AAA..T..CAT	19	10	3	3.428766e+01	3.468547e+01	2-96,4-113,7-331,	359	3	0.235		0	0.000000	0.000000	0.000000
T......CCGAAAA....G	19	9	3	3.385856e+01	3.424991e+01	1-100,5-59,7-318,	368	3	0.236		0	0.000000	0.000000	0.000000
AA.AA...CGG.....TC	18	9	3	3.379306e+01	3.415629e+01	1-178,3-108,5-122,	369	3	0.236		0	0.000000	0.000000	0.000000
TTT...G.G....GC.G.A	19	9	3	4.323663e+01	4.376578e+01	0-254,2-34,7-344,	193	3	0.237		0	0.583333	0.583333	0.583333
A..C.GA....G...GCAA	19	9	3	4.287693e+01	4.340089e+01	1-354,5-105,7-204,	194	3	0.237		0	0.000000	0.000000	0.000000
T.T.AA..T.A..A.ATAT	19	11	3	3.472218e+01	3.512652e+01	0-164,2-91,4-108,	351	3	0.237		0	0.000000	0.000000	0.000000
A...G...A..TATGACA	18	10	3	4.333610e+01	4.383187e+01	2-96,4-113,6-380,	192	3	0.238		0	0.000000	0.000000	0.000000
CGCAA..........CGG	18	8	4	3.429012e+01	4.643874e+01	3-101,5-76,5-99,6-207,	358	3	0.238		0	0.000000	0.000000	0.000000
A..CG.AA..G.C..A..T	19	9	3	3.385856e+01	3.424991e+01	0-2,3-74,7-95,	367	3	0.238		0	0.000000	0.000000	0.000000
C.CC..TTTT..A.....C	19	9	3	4.252796e+01	4.304689e+01	1-10,3-5,4-30,	201	3	0.239		0	0.000000	0.000000	0.000000
T.TAAA.A...T..AAT.T	19	11	3	3.472218e+01	3.512652e+01	2-91,4-108,6-18,	350	3	0.239		0	0.000000	0.000000	0.000000
A...TTGCGG...TT	15	9	3	3.388088e+01	3.416533e+01	0-23,2-58,7-184,	366	3	0.239		0	0.000000	0.000000	0.000000
CC.A.AAA......AAAA	18	10	3	3.393647e+01	3.430174e+01	1-347,4-106,7-325,	365	3	0.24		0	0.000000	0.000000	0.000000
AAA.A....AAA.TA..AC	19	11	3	4.360413e+01	4.413856e+01	2-94,4-111,7-100,	190	3	0.241		0	0.000000	0.000000	0.000000
A.A...G...A..TATGAC	19	10	3	4.341999e+01	4.395178e+01	2-94,4-111,6-378,	191	3	0.241		0	0.000000	0.000000	0.000000
G.TT..TG.....T.C.GA	19	9	3	3.414278e+01	3.453841e+01	1-328,4-53,7-343,	362	3	0.241		0	0.583333	0.583333	0.583333
AT..CATATT..AT..T	17	11	3	4.975783e+01	5.030040e+01	0-69,3-29,5-30,	127	3	0.242		0	0.000000	0.000000	0.000000
A....T..GG..T.TT.CG	19	9	3	3.414278e+01	3.453841e+01	0-23,4-44,6-283,	361	3	0.242		0	0.000000	0.000000	0.291667
GG...C.CGCA..A	14	8	3	3.402810e+01	3.428804e+01	0-259,5-92,6-40,	363	3	0.242		0	0.000000	0.000000	0.000000
CG.G...CCG.AA	13	8	3	3.396353e+01	3.419679e+01	1-132,4-61,7-351,	364	3	0.242		0	0.875000	0.875000	0.875000
C..AA..C.A...TTG.G	18	9	3	3.472467e+01	3.510115e+01	1-368,2-49,4-68,	348	3	0.243		0	0.000000	0.000000	0.583333
C..AA....A...TTGCG	18	9	3	3.472467e+01	3.510115e+01	0-14,2-49,4-68,	349	3	0.243		0	0.000000	0.000000	0.583333
T.TT.CG.....CCG.A	17	9	3	4.985774e+01	5.040156e+01	2-36,4-56,6-34,	126	3	0.244		0	0.583333	0.583333	0.583333
AA.A....AAA.TA..ACA	19	11	3	4.360413e+01	4.413856e+01	2-95,4-112,7-101,	189	3	0.244		0	0.000000	0.000000	0.000000
TGT..TA.TTT....T.TT	19	11	3	5.036914e+01	5.099987e+01	3-30,5-31,6-280,	123	3	0.245		0	0.000000	0.000000	0.000000
TCA....TTAT.A...TTA	19	11	3	4.995021e+01	5.057503e+01	3-32,5-33,6-365,	125	3	0.245		0	0.000000	0.000000	0.000000
CC..AA....A...TTG.G	19	9	4	3.479196e+01	4.717015e+01	0-13,1-367,2-48,4-67,	346	3	0.246		0	0.000000	0.250000	0.500000
AA..A...CG.G..T.TC	18	9	3	3.472467e+01	3.510115e+01	1-178,3-108,4-76,	347	3	0.246		0	0.000000	0.000000	0.000000
GT..TA.TTT....T.TTT	19	11	3	5.036914e+01	5.099987e+01	3-31,5-32,6-281,	122	3	0.248		0	0.000000	0.000000	0.000000
A.C..T.CGG..T.T..C	18	9	3	4.995385e+01	5.053859e+01	0-23,4-44,7-184,	124	3	0.248		0	0.000000	0.000000	0.000000
TTT.CAC.C...TT....T	19	10	3	5.603308e+01	5.674329e+01	1-2,4-37,6-57,	88	3	0.249		0	0.000000	0.000000	0.000000
T...G..T.TTTCGG	15	9	3	3.481492e+01	3.511044e+01	0-28,4-81,6-288,	345	3	0.249		0	0.000000	0.000000	0.000000
TTT..C.T.CTT.T...T	18	10	3	4.218180e+01	4.266185e+01	0-276,2-71,7-50,	202	3	0.25		0	0.000000	0.000000	0.000000
GG....A....T..ATGCG	19	9	3	4.207731e+01	4.258973e+01	1-187,5-131,7-334,	203	3	0.25		0	0.000000	0.000000	0.291667
TGTCATA..T...C...T	18	10	3	5.058638e+01	5.117955e+01	3-30,5-31,7-2,	121	3	0.252		0	0.000000	0.000000	0.000000
TATTT..TCAT..TT	15	11	3	5.233584e+01	5.282862e+01	3-35,5-36,7-254,	112	3	0.253		0	0.000000	0.000000	0.000000
TT..G..T.T.TCGG	15	9	3	3.481492e+01	3.511044e+01	0-38,4-81,6-288,	344	3	0.254		0	0.000000	0.000000	0.000000
AT.TTTTATC.T..T	15	11	3	5.233584e+01	5.282862e+01	3-34,5-35,7-275,	111	3	0.256		0	0.000000	0.000000	0.000000
T.CGGT..TT.T..G	15	9	4	3.481492e+01	3.511044e+01	0-28,0-38,2-63,6-178,	343	3	0.256		0	0.000000	0.000000	0.000000
GTCATA..T...C...T.T	19	10	3	5.068426e+01	5.131944e+01	3-31,5-32,7-3,	120	3	0.258		0	0.000000	0.000000	0.000000
CGGG.....G.AA.A..C	18	9	3	5.567867e+01	5.633920e+01	2-9,5-91,7-351,	89	3	0.259		0	0.291667	0.291667	0.291667
TT.AT.C....TTTT.AA	18	11	3	5.122692e+01	5.182859e+01	1-298,3-0,7-256,	118	3	0.259		0	0.000000	0.000000	0.000000
T.C.GC....C.C...AAA	19	9	3	5.100136e+01	5.164100e+01	1-127,3-91,6-37,	119	3	0.259		0.291667	0.291667	0.291667	0.291667
TGCG....TTT...GT	16	9	3	3.488161e+01	3.520511e+01	0-28,2-63,4-82,	342	3	0.259		0	0.000000	0.000000	0.000000
TTT..TG.G....G..GAA	19	10	3	5.543958e+01	5.614150e+01	2-34,4-140,7-344,	90	3	0.26		0	0.583333	0.583333	0.583333
TTGCG...TTT....G	16	9	3	3.488161e+01	3.520511e+01	0-27,4-81,6-177,	341	3	0.26		0	0.000000	0.000000	0.000000
ATTTT.TC.T..TTA	15	11	3	5.233584e+01	5.282862e+01	3-36,5-37,7-48,	110	3	0.263		0	0.000000	0.000000	0.000000
C....TAT.T.AT.T.TTA	19	11	3	5.132603e+01	5.197025e+01	1-55,3-23,5-24,	117	3	0.263		0	0.000000	0.000000	0.000000
T.TG.....T.TCGG.T	17	9	3	3.494868e+01	3.530054e+01	1-81,2-107,6-288,	340	3	0.263		0	0.000000	0.000000	0.000000
TTT.T.G...T..G.CG	17	9	3	3.494868e+01	3.530054e+01	0-35,2-34,4-88,	339	3	0.264		0	0.291667	0.291667	0.291667
CAA...T.G..TT..GG	17	9	3	3.309855e+01	3.342551e+01	0-16,3-79,5-78,	386	3	0.264		0	0.000000	0.000000	0.000000
TTG.G....TT..GC..T	18	9	3	3.501614e+01	3.539675e+01	1-381,2-62,6-289,	337	3	0.265		0	0.000000	0.000000	0.000000
G..TTT..C.G.TT..G	17	9	3	3.494868e+01	3.530054e+01	1-254,4-85,6-182,	338	3	0.265		0	0.000000	0.000000	0.000000
GCAA...T....TT..GG	18	9	3	3.316246e+01	3.351666e+01	1-369,3-78,5-77,	385	3	0.267		0	0.000000	0.000000	0.000000
AT..C.TATTTT...A..T	19	11	3	5.132603e+01	5.197025e+01	1-301,3-29,5-30,	116	3	0.268		0	0.000000	0.000000	0.000000
TG.....T.TCGG.T..T	18	9	3	3.501614e+01	3.539675e+01	1-83,2-109,6-290,	336	3	0.268		0	0.000000	0.000000	0.000000
TCC.C...T.T......CC	19	8	3	3.316252e+01	3.354336e+01	3-4,4-28,6-189,	384	3	0.268		0	0.000000	0.000000	0.000000
AA..A.GA.AAAAT..G	17	11	3	5.252703e+01	5.310418e+01	2-94,4-111,6-338,	108	3	0.269		0	0.000000	0.000000	0.000000
GCGG...GC..AAA	14	9	3	5.525398e+01	5.573578e+01	2-40,5-113,7-350,	91	3	0.271		0	0.583333	0.583333	0.583333
CGCAT..A....T....CC	19	9	3	5.240609e+01	5.306551e+01	0-194,4-12,6-47,	109	3	0.271		0	0.000000	0.000000	0.000000
AT.TCA..TTTTA.....T	19	11	3	5.132603e+01	5.197025e+01	3-29,5-30,7-66,	115	3	0.271		0	0.000000	0.000000	0.000000
TTG.GG...TT...C..T	18	9	3	3.501614e+01	3.539675e+01	1-381,2-62,6-177,	335	3	0.271		0	0.000000	0.000000	0.000000
T.TT.TT.GG.....G.C	18	9	3	3.501614e+01	3.539675e+01	0-33,4-86,6-159,	333	3	0.272		0	0.000000	0.000000	0.000000
TTGCG....TT....G.T	18	9	3	3.501614e+01	3.539675e+01	2-62,4-81,6-177,	334	3	0.272		0	0.000000	0.000000	0.000000
TTGC...C....TC.G..T	19	9	3	5.142909e+01	5.207476e+01	0-27,4-38,6-177,	114	3	0.273		0	0.000000	0.000000	0.000000
CA...TTT.T.AT.TTT	17	11	3	5.253660e+01	5.311388e+01	3-33,5-34,7-271,	107	3	0.274		0	0.000000	0.000000	0.000000
CC.C.T.T........CCG	19	8	3	4.199603e+01	4.250728e+01	3-6,4-29,6-190,	204	3	0.274		0	0.000000	0.000000	0.000000
GCG......T.TTT.T.G	18	9	3	3.501614e+01	3.539675e+01	0-24,2-75,6-240,	332	3	0.274		0	0.000000	0.000000	0.000000
CAT..TTT...AT.TTT	17	11	3	5.253660e+01	5.311388e+01	3-33,5-34,7-262,	106	3	0.277		0	0.000000	0.000000	0.000000
CC..CTTT........CC	18	8	3	3.309836e+01	3.345164e+01	3-6,4-29,6-228,	387	3	0.278		0	0.000000	0.000000	0.000000
CGGT..TT.T..G....T	18	9	3	3.501614e+01	3.539675e+01	0-30,2-65,6-180,	331	3	0.279		0	0.000000	0.000000	0.000000
T.....AT.TTTTATC.T	18	11	3	5.263786e+01	5.325825e+01	3-28,5-29,7-269,	105	3	0.28		0	0.000000	0.000000	0.000000
C.....TTT...GTTG.G	18	9	3	3.501614e+01	3.539675e+01	0-14,2-25,4-84,	330	3	0.28		0	0.000000	0.000000	0.291667
TT.T..TTC.T.T...TAT	19	11	3	5.419225e+01	5.487672e+01	0-220,2-81,7-51,	94	3	0.281		0	0.000000	0.000000	0.000000
TCA...TTT...AT.TTT	18	11	4	5.263786e+01	5.325825e+01	3-32,5-33,7-261,7-270,	104	3	0.281		0	0.000000	0.000000	0.000000
TT.TCG...T..G.C...C	19	9	3	5.142909e+01	5.207476e+01	0-36,3-82,4-89,	113	3	0.281		0	0.000000	0.000000	0.000000
TT.TC....AAA.ATG	16	10	3	3.502962e+01	3.535498e+01	0-286,2-85,7-319,	329	3	0.282		0	0.000000	0.000000	0.000000
G...ATGCG...C.C	15	8	3	3.503291e+01	3.533100e+01	0-122,5-141,6-346,	327	3	0.283		0	0.000000	0.000000	0.000000
G.G...CGCAT...C	15	8	3	3.503291e+01	3.533100e+01	1-263,4-6,7-39,	328	3	0.283		0	0.000000	0.000000	0.000000
T.C..C....C.C..CAAA	19	9	3	5.487238e+01	5.556637e+01	1-127,3-91,5-3,	92	3	0.285		0.291667	0.291667	0.291667	0.291667
TCT...TCT..T..AT.T	18	10	3	4.105070e+01	4.151528e+01	1-241,2-82,7-52,	222	3	0.285		0	0.000000	0.000000	0.000000
T....C..ATTTT.TC.T	18	10	3	4.105070e+01	4.151528e+01	3-28,5-29,7-40,	223	3	0.285		0	0.000000	0.000000	0.000000
C..TG..TT.T...TG..G	19	9	3	3.508399e+01	3.549374e+01	1-28,2-25,6-266,	326	3	0.285		0	0.000000	0.000000	0.291667
TTT.CA.AC..C.....TT	19	10	3	5.453125e+01	5.522047e+01	1-2,3-121,4-37,	93	3	0.286		0	0.000000	0.000000	0.000000
T..CG.TCTT..T....TT	19	10	3	5.351469e+01	5.418966e+01	0-209,2-73,6-177,	98	3	0.286		0	0.000000	0.000000	0.000000
T.TC.T..TT...CAT.T	18	10	3	4.105070e+01	4.151528e+01	3-30,5-31,7-52,	221	3	0.286		0	0.000000	0.000000	0.000000
TT.A.CA..T.TA.A.G	17	10	3	3.509697e+01	3.545081e+01	0-171,3-38,5-39,	325	3	0.286		0	0.000000	0.000000	0.000000
T.T....TATTT..TCAT	18	11	3	5.263786e+01	5.325825e+01	3-28,5-29,7-247,	103	3	0.287		0	0.000000	0.000000	0.000000
TTTATCA.....A.A.G	17	10	3	3.509697e+01	3.545081e+01	3-38,5-39,7-318,	324	3	0.287		0	0.000000	0.000000	0.000000
TGTC...TTT...C...TT	19	10	3	5.351469e+01	5.418966e+01	1-83,3-30,5-31,	97	3	0.288		0	0.000000	0.000000	0.000000
CG......CGCA...AA	17	8	4	3.509830e+01	3.554735e+01	0-186,3-93,5-91,6-39,	323	4	0.289		0	0.000000	0.000000	0.000000
T.T.TC.T..TT...CAT	18	10	3	4.105070e+01	4.151528e+01	3-28,5-29,7-50,	220	3	0.289		0	0.000000	0.000000	0.000000
AAGA.CGCAA	10	9	3	3.238933e+01	3.253332e+01	1-363,3-61,7-213,	406	3	0.289		0	0.000000	0.000000	0.000000
C....AA..ATG..AAAA	18	10	3	3.240960e+01	3.275297e+01	1-107,2-89,4-106,	405	3	0.29		0	0.000000	0.000000	0.000000
GTC...TTT...C...TTT	19	10	3	5.351469e+01	5.418966e+01	1-84,3-31,5-32,	96	3	0.292		0	0.000000	0.000000	0.000000
CCGA.A.A..C..AA	15	9	3	3.518156e+01	3.548141e+01	1-347,5-66,7-97,	321	3	0.292		0	0.000000	0.000000	0.000000
A..CCGAAA.A..C	14	9	3	3.511455e+01	3.538651e+01	1-354,5-63,7-355,	322	3	0.292		0	0.000000	0.291667	0.291667
CG..T.T.T...AC.CC	17	9	3	5.364211e+01	5.423313e+01	3-116,4-30,6-191,	95	3	0.293		0	0.000000	0.000000	0.000000
C..AA.C.G..AAA..C	17	9	3	3.531672e+01	3.567349e+01	0-129,5-60,7-201,	314	3	0.293		0	0.000000	0.000000	0.000000
T..CGG...C..GC...A	18	8	4	3.523538e+01	4.772157e+01	0-255,5-88,6-36,6-219,	319	3	0.293		0	0.000000	0.000000	0.000000
CCGAAA.A..C...A	15	9	3	3.518156e+01	3.548141e+01	1-357,5-66,7-97,	320	3	0.293		0	0.000000	0.000000	0.000000
TG.G..T..TT.G.GT	16	9	3	3.241849e+01	3.271069e+01	0-221,2-63,4-82,	403	3	0.293		0	0.000000	0.000000	0.000000
AA....A.AA.A.ATG.C	18	10	3	3.240960e+01	3.275297e+01	2-95,4-112,7-139,	404	3	0.293		0	0.000000	0.000000	0.000000
C....AAA...CGCAA	16	9	3	3.524894e+01	3.557706e+01	1-357,5-65,7-207,	317	3	0.294		0	0.000000	0.000000	0.000000
TGCGG.....CG.A	14	8	3	3.249709e+01	3.273988e+01	0-256,2-39,7-349,	401	3	0.294		0	0.583333	0.583333	0.583333
AAA..T....AAA.A.G.C	19	10	3	3.247243e+01	3.284279e+01	1-110,2-94,4-111,	402	3	0.294		0	0.000000	0.000000	0.000000
T.ATA.T.T.TC...TTT	18	11	3	5.263786e+01	5.325825e+01	1-75,3-32,5-33,	102	3	0.295		0	0.000000	0.000000	0.000000
TC...TTCTT.T....AT	18	10	3	4.105070e+01	4.151528e+01	0-209,2-82,7-52,	219	3	0.295		0	0.000000	0.000000	0.000000
C...AAA....CGCAA	16	9	3	3.524894e+01	3.557706e+01	1-357,3-66,5-65,	316	3	0.295		0	0.000000	0.000000	0.000000
G.GG....TT...GT..TT	19	9	3	3.260667e+01	3.297907e+01	0-29,2-64,6-169,	400	3	0.295		0	0.000000	0.000000	0.000000
T...GC..G...CCG..A	18	8	4	3.523538e+01	4.772157e+01	1-127,4-56,7-163,7-346,	318	3	0.296		0.75	0.750000	0.750000	0.750000
G...GCAAAA.A..C	15	9	3	3.269732e+01	3.296760e+01	1-114,3-63,5-116,	397	3	0.296		0	0.000000	0.000000	0.000000
GAA.A.G...AAC.C	15	9	3	3.269732e+01	3.296760e+01	0-122,3-54,7-33,	398	3	0.296		0	0.000000	0.000000	0.000000
GA.T..CGG......GC	17	8	3	3.268428e+01	3.300561e+01	0-252,3-87,6-216,	399	3	0.296		0	0.000000	0.000000	0.000000
ATGA..AAATA....A.A	18	11	3	4.156311e+01	4.203471e+01	2-98,4-115,6-135,	209	3	0.297		0	0.000000	0.000000	0.000000
AAA...GA.A.A.TAT.A	18	11	3	4.156311e+01	4.203471e+01	0-307,2-94,4-111,	210	3	0.297		0	0.000000	0.000000	0.000000
AAA...G...AAA...GAC	19	10	3	4.112269e+01	4.162129e+01	0-297,2-94,4-111,	218	3	0.297		0	0.000000	0.000000	0.000000
A..ACCGCAA......A	17	9	3	3.531672e+01	3.567349e+01	1-363,3-72,7-213,	313	3	0.297		0	0.000000	0.000000	0.000000
AA..ACCG.AA....C	16	9	3	3.524894e+01	3.557706e+01	1-352,3-71,7-212,	315	3	0.297		0	0.000000	0.000000	0.000000
T..AAA.AT.A.AAA...T	19	11	3	3.288402e+01	3.326064e+01	2-91,4-108,6-109,	389	3	0.297		0	0.000000	0.000000	0.000000
CCGAAAA....G..A	15	9	3	3.269732e+01	3.296760e+01	1-107,5-66,7-325,	396	3	0.297		0	0.000000	0.000000	0.000000
AA.AT...AAA..ATGA	17	11	3	4.148310e+01	4.192061e+01	2-95,4-112,6-122,	211	3	0.298		0	0.000000	0.000000	0.000000
A....G..A.A.ACCG.A	18	9	3	3.288637e+01	3.323661e+01	1-354,5-95,7-204,	388	3	0.298		0	0.000000	0.000000	0.000000
AAA.AT...AAA...TGA	18	11	4	4.156311e+01	4.203471e+01	2-94,4-111,6-112,6-121,	208	3	0.299		0	0.000000	0.000000	0.000000
G.TTAG...A..T..GA.A	19	10	3	4.146771e+01	4.197131e+01	0-115,2-42,6-379,	212	3	0.299		0	0.291667	0.291667	0.291667
A..A.GATAAAA.AT	15	11	3	4.132446e+01	4.169518e+01	2-95,4-112,6-110,	214	3	0.299		0	0.000000	0.000000	0.000000
GG.GT...A.A.A..CG	17	9	3	4.079119e+01	4.121978e+01	2-11,5-115,7-192,	224	3	0.299		0	0.000000	0.000000	0.000000
G.C.....CC.AA.AA.A	18	9	3	3.538489e+01	3.577071e+01	1-349,5-58,7-223,	312	3	0.299		0	0.000000	0.000000	0.000000
CGCAA.AAA.......G	17	9	3	3.282299e+01	3.314621e+01	3-101,5-99,6-3,	390	3	0.299		0	0.000000	0.000000	0.000000
A.GATAAAA.AT.....A	18	11	3	4.156311e+01	4.203471e+01	2-98,4-115,6-113,	206	3	0.3		0	0.000000	0.000000	0.000000
A.AT.A.AAA...TGA.A	18	11	3	4.156311e+01	4.203471e+01	2-96,4-113,6-114,	207	3	0.3		0	0.000000	0.000000	0.000000
AA....A..AAGA.CG..A	19	10	3	4.112269e+01	4.162129e+01	1-172,3-52,7-204,	216	3	0.3		0	0.000000	0.000000	0.000000
AA...G...AAA...GACA	19	10	3	4.112269e+01	4.162129e+01	0-298,2-95,4-112,	217	3	0.3		0	0.000000	0.000000	0.000000
A.AT..A..AGA...AGAA	19	11	3	5.273008e+01	5.339405e+01	0-141,3-44,6-330,	101	3	0.301		0	0.000000	0.000000	0.000000
AA..ATGA..AAATA	15	11	3	4.132446e+01	4.169518e+01	2-94,4-111,6-131,	213	3	0.301		0	0.000000	0.000000	0.000000
T..AATATG..AT.....G	19	10	3	3.274505e+01	3.311956e+01	1-318,2-102,4-119,	395	3	0.301		0	0.000000	0.000000	0.000000
C.A.AAA.A......CGC	18	9	3	3.538489e+01	3.577071e+01	1-358,3-51,7-142,	310	3	0.302		0	0.000000	0.000000	0.000000
C.CAAC...AAA.....G	18	9	3	3.538489e+01	3.577071e+01	1-368,3-101,5-60,	311	3	0.302		0	0.000000	0.000000	0.000000
T.TC..A..T...CTAA.C	19	10	3	5.306963e+01	5.373836e+01	1-266,3-83,7-2,	99	3	0.303		0	0.000000	0.000000	0.000000
T..C....TTTATC...TT	19	10	3	4.113019e+01	4.162890e+01	3-30,5-31,6-177,	215	3	0.303		0	0.000000	0.000000	0.000000
GCAA.AAA......CG	16	9	3	3.275998e+01	3.305655e+01	1-118,3-102,5-100,	392	3	0.303		0	0.000000	0.000000	0.291667
A.C....AA....CGCAA	18	9	3	3.538489e+01	3.577071e+01	3-64,5-63,7-205,	309	3	0.304		0	0.000000	0.000000	0.000000
A.G...GGG..T..C...C	19	8	3	3.281087e+01	3.318638e+01	1-181,3-111,6-166,	391	3	0.304		0	0.000000	0.000000	0.000000
AATATG..AT.....G..T	19	10	3	3.274505e+01	3.311956e+01	1-321,2-105,4-122,	394	3	0.304		0	0.000000	0.000000	0.000000
A..ATGA..AAATA....A	19	11	3	4.164358e+01	4.214973e+01	2-95,4-112,6-132,	205	3	0.305		0	0.000000	0.000000	0.000000
A..GC..AA....C.CAA	18	9	3	3.538489e+01	3.577071e+01	0-1,3-64,7-93,	308	3	0.305		0	0.000000	0.000000	0.000000
T....TATTT..TCAT..T	19	11	3	5.273970e+01	5.340380e+01	3-30,5-31,7-249,	100	3	0.306		0	0.000000	0.000000	0.000000
GG..T....CGG.C...A	18	8	3	3.274739e+01	3.309563e+01	0-41,4-94,6-171,	393	3	0.306		0	0.000000	0.000000	0.000000
A..G...AA...CC.CAA	18	9	3	3.538489e+01	3.577071e+01	0-1,3-64,7-205,	307	3	0.308		0	0.000000	0.000000	0.000000
GC....CC...CC...A.A	19	8	3	3.977391e+01	4.025289e+01	1-336,5-55,7-219,	237	3	0.31		0	0.000000	0.000000	0.000000
T..CA.AT.TT..C...TT	19	10	3	4.002723e+01	4.050990e+01	3-30,5-31,6-355,	234	3	0.312		0	0.000000	0.000000	0.000000
AA.....AA.A..CGCA	17	9	3	2.521753e+01	2.543316e+01	0-58,3-64,5-63,	768	3	0.312		0	0.000000	0.000000	0.000000
A..A.CCGA.A.....CA	18	9	3	3.538489e+01	3.577071e+01	0-299,3-17,7-92,	306	3	0.313		0	0.000000	0.000000	0.000000
A..CGAAA....C..AA	17	9	3	2.521753e+01	2.543316e+01	0-2,5-64,7-95,	766	3	0.313		0	0.000000	0.000000	0.000000
AC.GC....AAA.A..A	17	9	3	2.521753e+01	2.543316e+01	3-99,4-102,6-367,	767	3	0.313		0	0.000000	0.000000	0.000000
CCG....A..CC..A...C	19	8	3	3.977391e+01	4.025289e+01	1-357,5-56,7-97,	236	3	0.314		0	0.000000	0.000000	0.000000
TT...TGCG......CG	17	8	4	3.539261e+01	3.584714e+01	1-197,2-34,4-54,7-344,	305	4	0.315		0	0.750000	0.750000	0.750000
T.T...ATTT...CT.A.C	19	10	3	4.002723e+01	4.050990e+01	1-266,3-83,6-88,	233	3	0.315		0	0.000000	0.000000	0.000000
CCGAA.........AAAA	18	9	3	2.526633e+01	2.550278e+01	1-107,5-108,7-325,	764	3	0.315		0	0.000000	0.000000	0.000000
G.C..A...C.A.AAA.A	18	9	3	2.526633e+01	2.550278e+01	1-349,3-94,5-58,	765	3	0.315		0	0.000000	0.000000	0.000000
CT...TCT..T..AT.T.A	19	10	3	4.002723e+01	4.050990e+01	1-242,2-83,7-53,	232	3	0.316		0	0.000000	0.000000	0.000000
AA.A.CG.AA.A...C	16	9	3	2.516901e+01	2.536410e+01	1-353,3-61,7-213,	772	3	0.316		0	0.000000	0.000000	0.000000
TTTG..G.G....G..G.A	19	9	3	4.018527e+01	4.067024e+01	0-254,2-34,4-140,	231	3	0.317		0	0.291667	0.291667	0.291667
AA...C.GC....C.C..C	19	8	3	3.977391e+01	4.025289e+01	1-124,3-88,7-212,	235	3	0.317		0	0.291667	0.291667	0.291667
C..CA...A.AA..CA..G	19	9	3	3.545345e+01	3.586872e+01	0-353,3-100,7-115,	304	3	0.317		0	0.000000	0.000000	0.000000
A..C..A..AA.A..GCA	18	9	3	2.526633e+01	2.550278e+01	1-354,3-98,7-204,	763	3	0.317		0	0.000000	0.000000	0.000000
T..CGG......GC...AA	19	8	4	2.520830e+01	3.414519e+01	3-90,5-88,6-36,6-219,	769	3	0.317		0	0.000000	0.000000	0.000000
T..GC.G....A..C.G.A	19	8	3	2.520830e+01	2.546409e+01	0-254,5-52,7-203,	770	3	0.317		0	0.000000	0.000000	0.000000
AGC..AAA.....CAA	16	9	3	2.516901e+01	2.536410e+01	0-3,2-46,7-95,	771	3	0.317		0	0.000000	0.291667	0.291667
CA.....T.C..T.AAAAA	19	10	3	3.590270e+01	3.632466e+01	0-281,5-5,7-129,	297	3	0.318		0	0.000000	0.000000	0.000000
A.AAG.A..CAA......C	19	9	3	2.531542e+01	2.557297e+01	1-110,3-59,7-235,	759	3	0.318		0	0.000000	0.000000	0.000000
A..A..A.CG.A.AA...C	19	9	3	2.531542e+01	2.557297e+01	1-350,3-58,7-199,	760	3	0.318		0	0.000000	0.000000	0.000000
A.C....AA.A...GCAA	18	9	3	2.526633e+01	2.550278e+01	3-64,5-63,7-27,	761	3	0.318		0	0.000000	0.000000	0.000000
A.AAA.A......CGC.A	18	9	3	2.526633e+01	2.550278e+01	1-360,3-53,7-144,	762	3	0.318		0	0.000000	0.000000	0.000000
TA.TT.AT.A...TTA.A	18	11	3	3.561032e+01	3.599933e+01	3-35,5-36,6-307,	303	3	0.319		0	0.000000	0.000000	0.000000
A.ATT..A...T.TTTA.A	19	11	3	3.567932e+01	3.609795e+01	3-34,5-35,7-363,	301	3	0.32		0	0.000000	0.000000	0.000000
A..G....AC.C..AA.AA	19	9	3	2.531542e+01	2.557297e+01	1-346,3-57,7-109,	758	3	0.32		0	0.000000	0.000000	0.000000
T.CG.....CCG.AA	15	8	5	3.592684e+01	4.557886e+01	1-130,2-39,3-91,4-59,7-349,	296	4	0.321		0.9	0.900000	0.900000	0.900000
T.C..C.T..C.C...AAA	19	9	3	4.027776e+01	4.076408e+01	1-127,5-3,6-37,	230	3	0.321		0.291667	0.291667	0.291667	0.291667
GCC.A.A.T.G....TT	17	9	3	3.561314e+01	3.597387e+01	0-62,2-47,6-146,	302	3	0.321		0	0.000000	0.291667	0.291667
AA.G....AC.C...A.AA	19	9	3	2.531542e+01	2.557297e+01	0-125,3-57,7-109,	757	3	0.321		0	0.000000	0.000000	0.000000
ACCGA..........AAAA	19	9	4	2.531542e+01	3.429084e+01	1-106,1-346,5-107,7-324,	756	3	0.322		0	0.000000	0.000000	0.000000
C..TCTTT.T...C....G	19	9	3	4.061570e+01	4.110694e+01	1-191,5-78,6-180,	225	3	0.323		0	0.000000	0.000000	0.000000
TGC.T.C..CT..TT	15	9	3	4.030442e+01	4.066356e+01	1-87,2-74,4-24,	229	3	0.323		0	0.000000	0.000000	0.000000
T.C.G.....CGCA..A	17	8	5	3.606484e+01	4.587499e+01	0-256,3-91,4-2,5-89,6-37,	295	4	0.324		0	0.000000	0.000000	0.000000
TTT...G.G.....C.G.A	19	8	4	2.538169e+01	2.569348e+01	0-254,2-34,4-54,7-344,	754	4	0.324		0	0.750000	0.750000	0.750000
TT.TGAA....C.G....A	19	9	3	2.552819e+01	2.578924e+01	0-82,3-11,7-83,	753	3	0.324		0	0.000000	0.000000	0.000000
AA.T..A...TT.CGG	16	9	3	2.538057e+01	2.557863e+01	0-17,2-52,6-26,	755	3	0.324		0	0.000000	0.000000	0.000000
AA...CCGCAA...T	15	9	3	3.615133e+01	3.646256e+01	1-362,3-71,6-201,	294	3	0.325		0	0.000000	0.000000	0.000000
TT..GG...TTT.G..T	17	9	3	2.564323e+01	2.586516e+01	1-381,2-62,6-288,	747	3	0.325		0	0.000000	0.000000	0.000000
C...T.AA....A.AAAAT	19	10	3	2.563665e+01	2.589948e+01	2-89,4-106,7-296,	748	3	0.325		0	0.000000	0.000000	0.000000
A..TG..A...T..G.CAT	19	9	3	2.552819e+01	2.578924e+01	2-96,4-113,6-26,	752	3	0.325		0	0.000000	0.000000	0.000000
AA.....G..GT.TG.AAA	19	10	3	4.035572e+01	4.084317e+01	0-379,2-4,5-106,	228	3	0.326		0	0.000000	0.000000	0.000000
ATAT.T..T.A..TT.A.A	19	11	3	3.567932e+01	3.609795e+01	1-217,3-34,5-35,	300	3	0.326		0	0.000000	0.000000	0.000000
TG.G....TTT.G..TT	17	9	3	2.564323e+01	2.586516e+01	1-382,2-63,4-82,	746	3	0.326		0	0.000000	0.000000	0.000000
T.TT.TT..GGT..G	15	9	3	2.554485e+01	2.572530e+01	2-33,4-86,6-159,	749	3	0.326		0	0.000000	0.291667	0.291667
AA..GCG...AT.T....T	19	9	3	2.552819e+01	2.578924e+01	1-207,2-60,6-236,	751	3	0.326		0	0.000000	0.000000	0.000000
ATA...A.A.GAA..A.AA	19	11	3	4.052689e+01	4.101683e+01	1-161,3-44,6-330,	226	3	0.327		0	0.000000	0.000000	0.000000
T.TTT..C....AA..ATG	19	10	3	3.620402e+01	3.663047e+01	1-100,2-82,7-316,	293	3	0.327		0	0.000000	0.000000	0.000000
T.T..T.C....T.CCG.A	19	9	3	3.952651e+01	4.000188e+01	1-290,4-54,7-344,	238	3	0.328		0	0.583333	0.583333	0.583333
TC..C....C.CA..AAA	18	9	3	3.912184e+01	3.955987e+01	3-92,5-4,6-38,	242	3	0.328		0	0.000000	0.000000	0.000000
ATG..A..TTT.A.C...T	19	10	3	3.620402e+01	3.663047e+01	3-29,5-30,6-50,	292	3	0.328		0	0.000000	0.000000	0.000000
GA.A..C.CG...T..TT	18	9	3	3.568188e+01	3.607189e+01	0-204,2-18,5-68,	299	3	0.328		0	0.000000	0.000000	0.000000
AA...GC.A...TTG...T	19	9	3	2.552819e+01	2.578924e+01	1-321,5-72,6-141,	750	3	0.328		0	0.000000	0.000000	0.000000
GC...C..CT..TT.TT	17	9	3	4.045917e+01	4.088345e+01	1-88,2-75,6-240,	227	3	0.329		0	0.000000	0.000000	0.000000
C.CAA...T....TT..GG	19	9	4	3.575101e+01	4.847305e+01	0-14,1-368,3-77,5-76,	298	3	0.329		0	0.000000	0.000000	0.000000
AAA.A..GTTT.T.T	15	10	3	2.565338e+01	2.583527e+01	1-206,5-19,7-308,	745	3	0.329		0	0.000000	0.000000	0.000000
A....AA...G.GTG.AAA	19	10	3	3.927348e+01	3.974515e+01	0-379,5-106,7-324,	241	3	0.33		0	0.000000	0.000000	0.000000
CCGA.A.....CA.A.T	17	9	3	3.629020e+01	3.665992e+01	0-304,3-22,7-97,	289	3	0.33		0	0.000000	0.000000	0.000000
TTG.G...TTT..G...T	18	9	3	2.569284e+01	2.593594e+01	1-381,4-81,6-289,	743	3	0.33		0	0.000000	0.000000	0.000000
TGCG...T..CG.A	14	8	3	2.565593e+01	2.581805e+01	0-256,4-59,7-349,	744	3	0.33		0	0.583333	0.583333	0.583333
CCG..........TTGCG	18	8	4	3.620663e+01	4.903959e+01	2-25,4-45,4-68,7-175,	291	3	0.331		0	0.000000	0.000000	0.583333
TTTTTG.T..G.......G	19	9	3	2.574274e+01	2.600730e+01	2-32,4-138,6-252,	741	3	0.331		0	0.291667	0.291667	0.291667
TTGCG......CG.A	15	8	3	2.570500e+01	2.588757e+01	0-255,2-38,4-58,	742	3	0.331		0	0.583333	0.583333	0.583333
G.....TT.CG.....CCG	19	8	3	3.627677e+01	3.670429e+01	3-84,4-52,6-30,	290	3	0.332		0	0.291667	0.291667	0.291667
TC.G.A.....CA..AA.C	19	9	3	3.643068e+01	3.686049e+01	0-53,5-90,6-38,	288	3	0.333		0	0.000000	0.000000	0.000000
AAA...CGCAA...T	15	9	3	2.581422e+01	2.599823e+01	1-362,5-70,6-201,	736	3	0.333		0	0.000000	0.000000	0.000000
GGT..TT.T..G....T.T	19	9	3	2.574274e+01	2.600730e+01	0-31,2-66,6-181,	739	3	0.333		0	0.000000	0.000000	0.000000
GG....TT...GT..TT.T	19	9	3	2.574274e+01	2.600730e+01	0-31,2-66,6-171,	740	3	0.333		0	0.000000	0.000000	0.000000
CCGAAAAA......A	15	9	3	2.512077e+01	2.529559e+01	1-357,5-66,7-325,	778	3	0.333		0	0.000000	0.000000	0.000000
C...CAA.AAA..GA	15	9	3	2.512077e+01	2.529559e+01	0-374,5-97,7-138,	779	3	0.333		0	0.000000	0.000000	0.000000
C.GA.AAA.AC...A	15	9	4	2.512077e+01	2.529559e+01	1-347,1-357,5-66,7-207,	780	3	0.333		0	0.000000	0.000000	0.000000
TC.GC...T.TT..AC	16	9	3	3.929863e+01	3.967691e+01	1-92,4-28,6-189,	240	3	0.334		0	0.000000	0.000000	0.000000
ATTTT...A..T..A.A.G	19	10	3	2.585211e+01	2.611846e+01	1-308,3-36,5-37,	735	3	0.334		0	0.000000	0.000000	0.000000
T...CG..T...GAC.G	17	8	3	2.580399e+01	2.602830e+01	1-333,4-89,7-203,	737	3	0.334		0	0.000000	0.000000	0.000000
TT.AT.A...TTA.A.G	17	10	3	2.575218e+01	2.597572e+01	3-38,5-39,6-310,	738	3	0.334		0	0.000000	0.000000	0.000000
T....A..ATA...TATGA	19	10	3	2.515768e+01	2.541263e+01	0-82,2-93,4-110,	776	3	0.334		0	0.000000	0.000000	0.000000
T.T.A..A.G..A.A.TAT	19	10	3	2.515768e+01	2.541263e+01	1-274,2-91,4-108,	777	3	0.334		0	0.000000	0.000000	0.000000
A...G...ATGCG...C	17	8	3	2.511083e+01	2.532487e+01	1-316,5-137,6-342,	781	3	0.334		0	0.000000	0.000000	0.000000
TGTC.....TC..CT.A	17	9	3	3.937416e+01	3.978436e+01	1-83,3-83,7-2,	239	3	0.335		0	0.000000	0.000000	0.000000
CG.AA.A..CC..A....T	19	9	3	3.643068e+01	3.686049e+01	1-358,5-99,7-98,	287	3	0.335		0	0.000000	0.000000	0.000000
G...ATG.G...C.C..T	18	8	3	2.585392e+01	2.609952e+01	0-122,5-141,7-33,	732	3	0.335		0	0.000000	0.000000	0.000000
TTG..GCG.....C...A	18	8	3	2.585392e+01	2.609952e+01	2-35,5-142,7-188,	733	3	0.335		0	0.291667	0.291667	0.291667
T....T..GG...GCC.A	18	8	3	2.585392e+01	2.609952e+01	2-34,4-92,7-344,	734	3	0.335		0	0.583333	0.583333	0.583333
T..TG.AAATA...T...A	19	10	3	2.515768e+01	2.541263e+01	0-82,2-88,6-15,	775	3	0.335		0	0.000000	0.000000	0.000000
G..TT.CGG.......CA	18	8	3	2.585392e+01	2.609952e+01	0-252,3-87,7-185,	731	3	0.336		0	0.000000	0.000000	0.000000
TTTT......TTT.T.GG	18	10	3	3.643728e+01	3.683792e+01	0-35,5-38,6-57,	286	3	0.337		0	0.000000	0.000000	0.000000
AAA....CGCAA...T	16	9	3	2.586378e+01	2.606860e+01	1-361,3-70,5-69,	728	3	0.337		0	0.000000	0.000000	0.000000
A....T.CGG..T...GC	18	8	3	2.585392e+01	2.609952e+01	0-251,4-44,6-32,	729	3	0.337		0	0.000000	0.000000	0.000000
CGC..TT...G.A....G	18	8	3	2.585392e+01	2.609952e+01	3-77,4-30,7-157,	730	3	0.337		0	0.000000	0.000000	0.000000
AT..GC.G....A..C.G	18	8	3	2.515943e+01	2.539420e+01	0-253,5-51,7-202,	773	3	0.337		0	0.000000	0.000000	0.000000
C...AA..GCGG.....T	18	8	3	2.515943e+01	2.539420e+01	2-56,5-121,6-232,	774	3	0.337		0	0.000000	0.000000	0.000000
TTGCG....TT....G	16	8	4	2.593019e+01	2.617138e+01	0-27,2-62,4-81,6-177,	722	4	0.338		0	0.000000	0.000000	0.000000
T....G.......CCGAAA	19	8	4	2.586400e+01	2.618706e+01	1-344,2-35,4-55,7-345,	727	4	0.338		0.75	0.750000	0.750000	0.750000
C.CC.T..T.....ACC	17	8	3	3.214816e+01	3.246219e+01	3-6,4-30,7-228,	407	3	0.338		0	0.000000	0.000000	0.000000
CC.C.T.T.....AC.C	17	8	3	3.214816e+01	3.246219e+01	3-7,4-29,6-190,	408	3	0.338		0	0.000000	0.000000	0.000000
AAA....C.CAA...T.G	18	9	3	2.596376e+01	2.621106e+01	0-7,3-70,5-69,	720	3	0.338		0	0.000000	0.000000	0.000000
CA...A.AA..CA..G.T	18	9	3	2.596376e+01	2.621106e+01	0-356,3-103,7-118,	721	3	0.338		0	0.000000	0.000000	0.000000
G..A...TGCG.....C.T	19	8	3	2.590413e+01	2.617132e+01	0-120,2-67,6-344,	726	3	0.339		0	0.000000	0.000000	0.000000
TAT.T.AT.T.TTA..A	17	11	3	3.652139e+01	3.689416e+01	1-60,3-28,5-29,	285	3	0.34		0	0.000000	0.000000	0.000000
CGAAA.A..C...A....T	19	9	3	2.601418e+01	2.628317e+01	1-358,5-67,7-98,	718	3	0.34		0	0.000000	0.000000	0.000000
GA.C.C....TAA....AA	19	9	3	2.601418e+01	2.628317e+01	3-63,5-94,7-223,	719	3	0.34		0	0.000000	0.000000	0.000000
C........A...TTGCGG	19	8	3	2.590413e+01	2.617132e+01	0-14,2-49,7-175,	724	3	0.34		0	0.000000	0.000000	0.291667
G.G...CGCA.....T..T	19	8	3	2.590413e+01	2.617132e+01	0-260,4-6,7-39,	725	3	0.34		0	0.000000	0.000000	0.000000
T....A..AT..AATATG	18	10	3	2.510890e+01	2.534287e+01	1-309,2-93,4-110,	786	3	0.34		0	0.000000	0.000000	0.000000
T..TA.TT.AT.A...TTA	19	11	3	3.666276e+01	3.709600e+01	3-32,5-33,6-304,	283	3	0.341		0	0.000000	0.000000	0.000000
AAC.C.AAA.....G...T	19	9	3	2.601418e+01	2.628317e+01	1-371,3-64,5-63,	715	3	0.341		0	0.000000	0.000000	0.000000
AA....A.A....CGC.AT	19	9	3	2.601418e+01	2.628317e+01	3-64,5-63,7-144,	716	3	0.341		0	0.000000	0.000000	0.000000
AAC...AA.....CG..AT	19	9	3	2.601418e+01	2.628317e+01	3-64,5-63,6-26,	717	3	0.341		0	0.000000	0.000000	0.000000
C...A.T...G..T..CGG	19	8	3	2.590413e+01	2.617132e+01	0-14,3-77,6-206,	723	3	0.341		0	0.000000	0.000000	0.000000
TTT.A.CA.....A.A.G	18	9	4	2.614080e+01	2.644195e+01	0-170,3-37,5-38,7-317,	711	4	0.342		0	0.000000	0.000000	0.000000
C....TTTTCGG....A	17	9	3	3.659477e+01	3.696852e+01	0-281,5-82,6-63,	284	3	0.342		0	0.000000	0.000000	0.000000
TAAA.A..AT..AA.A..A	19	11	3	3.200165e+01	3.236482e+01	2-93,4-110,6-117,	414	3	0.342		0	0.000000	0.000000	0.000000
CG.....CCGAAA	13	8	3	2.609465e+01	2.624225e+01	2-41,4-61,7-351,	712	3	0.342		0	0.875000	0.875000	0.875000
A..ATTGCG....TT	15	9	3	2.603117e+01	2.621803e+01	2-58,4-77,7-184,	713	3	0.342		0	0.000000	0.000000	0.000000
A.AAG....CAA..T...C	19	9	3	2.601418e+01	2.628317e+01	0-7,3-59,7-235,	714	3	0.342		0	0.000000	0.000000	0.000000
G..GCG.T...C..AA	16	8	3	2.506251e+01	2.525610e+01	2-37,5-110,7-190,	787	3	0.342		0	0.291667	0.291667	0.291667
CC.C...T.T.G.....CG	19	8	3	3.903204e+01	3.950017e+01	0-13,3-76,4-29,	243	3	0.343		0	0.000000	0.000000	0.000000
AA....A.AAAATAT...A	19	11	3	3.200165e+01	3.236482e+01	2-95,4-112,6-112,	413	3	0.343		0	0.000000	0.000000	0.000000
G..CGCAA.A...C	14	8	3	2.614436e+01	2.631252e+01	3-63,5-96,7-215,	710	3	0.343		0	0.000000	0.000000	0.000000
AT.TTT....G..AAA.A	18	10	3	2.510890e+01	2.534287e+01	1-193,3-44,6-66,	785	3	0.343		0	0.000000	0.000000	0.000000
TTT.C...C..CTT....T	19	9	3	3.207183e+01	3.243608e+01	1-2,2-72,4-37,	410	3	0.344		0	0.000000	0.000000	0.000000
CCG..A...A.GCA	14	8	3	2.614436e+01	2.631252e+01	1-107,5-66,7-156,	709	3	0.344		0	0.000000	0.000000	0.000000
C.....TTT.T..C.T.CT	19	9	3	3.207183e+01	3.243608e+01	0-268,4-48,7-271,	409	3	0.345		0	0.000000	0.291667	0.291667
T..C...C..CT.TTT.T	18	9	3	3.200977e+01	3.234736e+01	1-3,2-73,6-238,	412	3	0.345		0	0.000000	0.000000	0.000000
AAA..TG.T....TAT.A	18	10	3	2.510890e+01	2.534287e+01	2-94,4-111,6-149,	784	3	0.345		0	0.000000	0.000000	0.000000
T..TT..C..TCT.C..T	18	9	3	3.200977e+01	3.234736e+01	2-69,5-0,7-277,	411	3	0.346		0	0.000000	0.000000	0.000000
T.T.T..CG.T.AG...A	18	9	3	2.618195e+01	2.643264e+01	0-43,2-34,7-285,	708	3	0.346		0	0.291667	0.291667	0.291667
T.CGG.....CG.AA	15	8	4	2.501447e+01	3.373911e+01	2-39,3-91,5-89,7-349,	794	3	0.346		0.5	0.500000	0.500000	0.500000
G...G.C...A..CG..AA	19	8	3	2.453106e+01	2.477563e+01	0-48,2-43,5-54,	827	3	0.346		0	0.291667	0.291667	0.291667
G...GC.A..AA.....GC	19	8	3	2.453106e+01	2.477563e+01	1-114,5-96,7-154,	828	3	0.346		0	0.000000	0.000000	0.000000
G....CCG..A.A....AG	19	8	3	2.453106e+01	2.477563e+01	0-130,3-95,7-353,	829	3	0.346		0	0.291667	0.291667	0.291667
T.ATAT.T..T.A..TT.A	19	11	3	3.666276e+01	3.709600e+01	1-215,3-32,5-33,	282	3	0.347		0	0.000000	0.000000	0.000000
CC.CC.T.........CC	18	7	4	2.511074e+01	2.534474e+01	3-5,3-6,4-29,7-227,	782	3	0.347		0	0.000000	0.000000	0.000000
AT.TTT....GA.AA..A	18	10	3	2.510890e+01	2.534287e+01	1-99,3-44,6-66,	783	3	0.347		0	0.000000	0.000000	0.000000
A.AA..ACCG.AA	13	9	4	2.502511e+01	2.516021e+01	1-350,1-360,3-69,7-210,	791	3	0.347		0	0.000000	0.000000	0.000000
TT.GG..T....CGG	15	8	3	2.454704e+01	2.471417e+01	0-38,4-91,6-288,	820	3	0.347		0	0.000000	0.000000	0.000000
GG...GCC.A.A......A	19	8	3	2.453106e+01	2.477563e+01	2-42,4-100,7-352,	825	3	0.347		0	0.583333	0.583333	0.583333
G.G...CCG.AA......A	19	8	3	2.453106e+01	2.477563e+01	1-133,4-62,7-352,	826	3	0.347		0	0.875000	0.875000	0.875000
T..T.CG.....CCG.A	17	8	5	3.705797e+01	4.714354e+01	1-127,2-36,4-56,6-34,7-346,	274	4	0.348		0	0.900000	0.900000	0.900000
CG.....C.A.A...G.GG	19	8	3	3.193045e+01	3.229254e+01	1-368,2-49,5-114,	415	3	0.348		0	0.000000	0.000000	0.291667
C.A..A.TG.G..T..TT	18	9	3	2.618195e+01	2.643264e+01	1-74,2-56,4-75,	707	3	0.348		0	0.000000	0.000000	0.000000
T.CG.G....CG.AA	15	8	4	2.501447e+01	3.373911e+01	1-130,4-59,5-89,7-349,	792	3	0.348		0.75	0.750000	0.750000	0.750000
T..GG...GCC.A.A	15	8	3	2.501447e+01	2.518788e+01	2-39,4-97,7-349,	793	3	0.348		0.583333	0.583333	0.583333	0.583333
GG..T....CGG..T.T	17	8	3	2.464161e+01	2.484863e+01	0-31,4-94,6-171,	815	3	0.348		0	0.000000	0.000000	0.000000
TTT...G..G...G.CG	17	8	3	2.464161e+01	2.484863e+01	0-35,2-34,7-344,	816	3	0.348		0	0.583333	0.583333	0.583333
TTT...G.G....G.CG	17	8	3	2.464161e+01	2.484863e+01	2-34,4-88,7-344,	817	3	0.348		0	0.583333	0.583333	0.583333
G...A..TATGACA	14	9	3	2.460428e+01	2.475319e+01	2-100,4-117,6-384,	818	3	0.348		0	0.000000	0.000000	0.000000
TTGCGGT........G	16	8	4	2.459419e+01	3.320443e+01	0-27,0-255,2-62,6-177,	819	3	0.348		0	0.000000	0.000000	0.000000
GA.....CCG...TT.TT	18	9	3	3.666539e+01	3.706923e+01	0-204,2-18,4-22,	281	3	0.349		0	0.000000	0.000000	0.000000
GG..ATT..G..T..T..T	19	9	3	2.505123e+01	2.530443e+01	0-148,2-66,6-292,	790	3	0.349		0	0.000000	0.000000	0.000000
A...TTG.G....TTT.G	18	9	3	2.500265e+01	2.523496e+01	1-377,2-58,4-77,	798	3	0.349		0	0.000000	0.000000	0.000000
T.C...AA..GCGG	14	8	3	2.496671e+01	2.512020e+01	2-54,5-119,6-230,	799	3	0.349		0	0.000000	0.000000	0.000000
G...TT.G.G.T....CG	18	8	3	2.468931e+01	2.491668e+01	0-250,4-87,6-284,	812	3	0.349		0	0.000000	0.000000	0.000000
AG..G...GC.A...A..C	19	8	3	2.453106e+01	2.477563e+01	3-59,5-112,7-150,	822	3	0.349		0	0.000000	0.000000	0.000000
CA.A..C.G.....GA..G	19	8	3	2.453106e+01	2.477563e+01	1-351,4-129,7-201,	823	3	0.349		0	0.000000	0.000000	0.000000
C.G.....AA.A....CGG	19	8	3	2.453106e+01	2.477563e+01	3-100,5-114,7-191,	824	3	0.349		0	0.000000	0.000000	0.000000
G.....C.A.AA...CGG	18	8	3	2.448349e+01	2.470759e+01	1-171,2-50,5-115,	831	3	0.349		0	0.000000	0.000000	0.291667
A.TT.A..A.A..TA.A.G	19	10	3	2.448179e+01	2.472554e+01	0-169,3-36,6-308,	832	3	0.349		0	0.000000	0.000000	0.000000
T.TTG.AAA.A....A..A	19	10	3	2.448179e+01	2.472554e+01	0-82,2-88,6-124,	833	3	0.349		0	0.000000	0.000000	0.000000
G....TTGCGGT	12	8	3	2.440718e+01	2.451645e+01	0-250,2-57,6-172,	839	3	0.349		0	0.000000	0.000000	0.000000
G.....AAC...AGCG	16	8	3	2.438915e+01	2.457316e+01	0-11,5-100,7-193,	841	3	0.349		0	0.000000	0.000000	0.000000
T.AA...GAT.AA..AT	17	10	3	2.438709e+01	2.459028e+01	0-144,2-93,4-110,	843	3	0.349		0	0.000000	0.000000	0.000000
A.T...GG..ATT..G..T	19	9	3	2.437818e+01	2.462021e+01	0-142,2-60,6-286,	844	3	0.349		0	0.000000	0.000000	0.000000
TTT..TG.G.......GAA	19	9	4	2.437818e+01	3.301631e+01	2-34,4-54,4-140,7-344,	845	3	0.349		0	0.750000	0.750000	0.750000
CGG.....CG.AA.A	15	8	3	2.434238e+01	2.450675e+01	3-93,5-91,7-351,	846	3	0.349		0	0.291667	0.291667	0.291667
T...AAAATA.G..AT	16	10	3	2.434015e+01	2.452346e+01	0-83,2-99,4-116,	847	3	0.349		0	0.000000	0.000000	0.000000
T.TC.GC...C.GC	14	8	3	3.865912e+01	3.896958e+01	1-83,3-90,6-36,	249	3	0.35		0	0.000000	0.000000	0.000000
TG..A..TTT.A.C...TT	19	10	3	3.720189e+01	3.764311e+01	3-30,5-31,6-51,	273	3	0.35		0	0.000000	0.000000	0.000000
TG..AT.TTT...CAT	16	10	3	3.698735e+01	3.733716e+01	3-30,5-31,6-29,	275	3	0.35		0	0.000000	0.000000	0.000000
T.T..CA.C.AAAA.T	16	10	3	3.667952e+01	3.702551e+01	1-100,5-10,7-318,	280	3	0.35		0	0.000000	0.000000	0.000000
AA....TGC.T.TT....G	19	9	3	2.623280e+01	2.650534e+01	2-22,4-76,6-263,	705	3	0.35		0	0.000000	0.000000	0.000000
A...CCG.AA..G.C	15	8	3	2.619436e+01	2.638336e+01	1-353,3-72,7-93,	706	3	0.35		0	0.000000	0.000000	0.000000
A..TG..G...TTT.G..T	19	9	3	2.505123e+01	2.530443e+01	1-379,2-60,6-277,	789	3	0.35		0	0.000000	0.000000	0.000000
T.T.....TGATAAAA	16	10	3	2.501218e+01	2.520505e+01	2-91,4-108,6-67,	797	3	0.35		0	0.000000	0.000000	0.000000
G....TTG.G...T..CG	18	8	3	2.468931e+01	2.491668e+01	0-250,4-53,6-284,	811	3	0.35		0	0.291667	0.291667	0.291667
G..TT...CG.G.T..G	17	8	3	2.464161e+01	2.484863e+01	1-254,3-15,4-85,	814	3	0.35		0	0.000000	0.000000	0.000000
A.A..C.GA....G...GC	19	8	3	2.453106e+01	2.477563e+01	1-352,5-103,7-202,	821	3	0.35		0	0.000000	0.000000	0.000000
CGGG.......AA.A..C	18	8	4	2.448349e+01	3.312408e+01	2-9,3-116,5-91,7-351,	830	3	0.35		0	0.250000	0.250000	0.250000
T..A..T...AAAATA.G	18	10	3	2.443430e+01	2.465763e+01	0-77,2-93,4-110,	838	3	0.35		0	0.000000	0.000000	0.000000
C.GA....G...GCAA	16	8	3	2.438915e+01	2.457316e+01	1-357,5-108,7-207,	840	3	0.35		0	0.000000	0.000000	0.000000
T.AA..TGA.AAA...T	17	10	3	2.438709e+01	2.459028e+01	1-225,2-93,4-110,	842	3	0.35		0	0.000000	0.000000	0.000000
T...ATATTTT.T....TT	19	11	3	3.871147e+01	3.917491e+01	3-30,5-31,7-269,	248	3	0.351		0	0.000000	0.000000	0.000000
G.A.C.CG....AA.C	16	8	3	2.624464e+01	2.645476e+01	0-130,5-93,6-41,	704	3	0.351		0	0.000000	0.000000	0.000000
A.TG.G..T..TT...G.T	19	9	3	2.505123e+01	2.530443e+01	1-79,2-61,4-80,	788	3	0.351		0	0.000000	0.000000	0.000000
GA.A..AA.A.T.TTT	16	10	3	2.501218e+01	2.520505e+01	0-149,4-127,6-76,	796	3	0.351		0	0.000000	0.000000	0.000000
TA.A..TG.T.AAAT	15	10	3	2.496423e+01	2.513696e+01	1-216,2-93,4-110,	800	3	0.351		0	0.000000	0.000000	0.000000
A..TTG.G...TTT..G	17	9	3	2.495436e+01	2.516606e+01	1-378,4-78,6-286,	801	3	0.351		0	0.000000	0.000000	0.000000
C.G.AAT.G...AA..T	17	9	3	2.474633e+01	2.495492e+01	1-224,3-76,7-97,	807	3	0.351		0	0.000000	0.000000	0.000000
GTGCT.......A.AAA	17	9	3	2.474633e+01	2.495492e+01	1-221,4-62,7-131,	808	3	0.351		0	0.291667	0.291667	0.291667
T.T...GGT..GG.....C	19	8	3	2.473729e+01	2.498528e+01	0-45,4-89,6-162,	809	3	0.351		0	0.000000	0.000000	0.000000
ATG.T.A...A.G.CA	16	9	3	2.469871e+01	2.488714e+01	2-98,4-115,6-211,	810	3	0.351		0	0.000000	0.000000	0.000000
AAA.A.....TGCGT	15	9	3	2.465136e+01	2.481989e+01	1-120,4-72,6-341,	813	3	0.351		0	0.000000	0.000000	0.291667
G.GA...CG.AA....C	17	8	3	2.443618e+01	2.464011e+01	1-133,5-92,7-352,	834	3	0.351		0	0.583333	0.583333	0.583333
C....TTTTCGG......A	19	9	3	3.673642e+01	3.717076e+01	0-281,4-84,6-63,	279	3	0.352		0	0.000000	0.000000	0.000000
CG...A...A.CGC.A	16	8	3	2.624464e+01	2.645476e+01	0-50,3-66,7-207,	701	3	0.352		0	0.000000	0.000000	0.000000
C.G.....CGCA..AA	16	8	4	2.624464e+01	3.544157e+01	3-93,4-4,5-91,6-39,	702	3	0.352		0	0.000000	0.000000	0.000000
C.G....A..CCG.AA	16	8	5	2.624464e+01	3.544157e+01	1-129,1-347,1-357,5-56,7-207,	703	3	0.352		0.225	0.225000	0.225000	0.225000
A..A.GAC.TA....G..T	19	9	3	2.484241e+01	2.509215e+01	0-237,2-105,4-122,	805	3	0.352		0	0.000000	0.000000	0.000000
C......GT.TG.AAAA	17	9	3	2.474633e+01	2.495492e+01	1-107,2-7,5-109,	806	3	0.352		0	0.000000	0.000000	0.000000
G..A.A...CC.C.A.T.T	19	9	3	3.743477e+01	3.787943e+01	0-4,3-67,7-3,	270	3	0.353		0	0.000000	0.000000	0.000000
G..A..TTT.A.C...TTT	19	10	3	3.720189e+01	3.764311e+01	3-31,5-32,6-52,	272	3	0.353		0	0.000000	0.000000	0.000000
C.T.TAAA.AT.A....A	18	10	3	2.629318e+01	2.654558e+01	2-89,4-106,6-371,	700	3	0.353		0	0.000000	0.000000	0.000000
AT..T.AA.T.TGA.A	16	10	3	2.501218e+01	2.520505e+01	0-74,2-98,4-115,	795	3	0.353		0	0.000000	0.000000	0.000000
AT..AATATG..AT	14	10	3	2.491656e+01	2.506942e+01	1-317,2-101,4-118,	802	3	0.353		0	0.000000	0.000000	0.000000
A.A....AAA.TA..ACA	18	10	3	2.489959e+01	2.513028e+01	2-96,4-113,7-102,	803	3	0.353		0	0.000000	0.000000	0.000000
AA..TG..A...T..G.CA	19	9	3	2.484241e+01	2.509215e+01	2-95,4-112,6-25,	804	3	0.353		0	0.000000	0.000000	0.000000
T....A...GAT.AAATA	18	10	3	2.443430e+01	2.465763e+01	0-322,2-91,4-108,	837	3	0.353		0	0.000000	0.000000	0.000000
G..TTTTT...A.AC...T	19	10	3	3.720189e+01	3.764311e+01	0-271,3-117,4-31,	271	3	0.354		0	0.000000	0.000000	0.000000
A..ATA...TATGA...A	18	10	3	2.443430e+01	2.465763e+01	0-87,2-98,4-115,	836	3	0.354		0	0.000000	0.000000	0.000000
T..C....TTTTCGG	15	9	3	3.745952e+01	3.778597e+01	0-278,4-81,6-60,	268	3	0.355		0	0.000000	0.000000	0.000000
T..T.TT..AT..T.TTTA	19	11	3	3.871147e+01	3.917491e+01	3-32,5-33,7-264,	247	3	0.356		0	0.000000	0.000000	0.000000
TT..GC...CCGC	13	8	3	3.858580e+01	3.886599e+01	3-91,4-36,6-37,	250	3	0.356		0	0.000000	0.000000	0.000000
CCGA.A.....CA...T.T	19	9	3	3.743477e+01	3.787943e+01	0-304,3-22,7-358,	269	3	0.356		0	0.000000	0.000000	0.291667
A..T..G.C..TT.CG..T	19	9	3	3.673642e+01	3.717076e+01	1-379,2-51,6-286,	278	3	0.356		0	0.000000	0.000000	0.000000
GG...C...CA..A.AC	17	8	3	2.629521e+01	2.652673e+01	0-344,5-92,6-40,	699	3	0.356		0	0.000000	0.000000	0.000000
AA...T.ATAA....TGA	18	10	3	2.443430e+01	2.465763e+01	2-94,4-111,7-17,	835	3	0.356		0	0.000000	0.000000	0.000000
CG..A...CGCA.....C	18	8	3	3.689493e+01	3.730198e+01	1-132,5-91,6-39,	276	3	0.357		0	0.291667	0.291667	0.291667
T.C...C..CTTTTT	15	9	3	3.182572e+01	3.208547e+01	1-4,2-74,4-24,	416	3	0.357		0	0.000000	0.000000	0.000000
C...TTTTTC....AAA	17	10	3	3.880363e+01	3.920639e+01	1-96,2-80,6-84,	246	3	0.358		0	0.000000	0.000000	0.000000
C..GC...A..CCG.A	16	8	3	3.675322e+01	3.710012e+01	1-128,5-97,7-347,	277	3	0.358		0	0.583333	0.583333	0.583333
G....A..CCG.AA..C	17	8	5	2.629521e+01	4.464026e+01	1-131,1-359,5-58,6-198,7-209,	698	3	0.358		0	0.225000	0.225000	0.225000
CA.A..C.G...A.G.C	17	8	3	2.629521e+01	2.652673e+01	1-351,5-18,7-201,	696	3	0.36		0	0.000000	0.000000	0.000000
GG.A.C.C......AAC	17	8	3	2.629521e+01	2.652673e+01	1-170,5-92,6-40,	697	3	0.36		0	0.000000	0.000000	0.000000
C.T..TTTTC....AAA	17	10	3	3.880363e+01	3.920639e+01	0-281,2-80,6-84,	245	3	0.361		0	0.000000	0.000000	0.000000
AA..AC...AA....CC.C	19	9	3	3.814636e+01	3.860150e+01	1-352,3-61,7-212,	254	3	0.361		0	0.000000	0.000000	0.000000
G.GTT...C.T.TTC	15	9	3	3.745952e+01	3.778597e+01	1-263,2-75,6-352,	267	3	0.361		0	0.000000	0.000000	0.000000
C.G.....CGC.A..AA	17	8	3	2.629521e+01	2.652673e+01	3-93,5-91,7-149,	695	3	0.361		0	0.000000	0.000000	0.000000
AT..C....TTTA.CAT	17	10	3	3.880363e+01	3.920639e+01	3-29,5-30,7-187,	244	3	0.362		0	0.000000	0.000000	0.000000
TTT....GAAAA..A.G	17	10	3	3.174342e+01	3.205190e+01	1-102,3-47,7-299,	419	3	0.362		0	0.000000	0.000000	0.000000
GC.G...GC.GA.A	14	8	3	3.162504e+01	3.185794e+01	0-303,2-40,7-350,	420	3	0.363		0	0.583333	0.583333	0.583333
G.....TTTCGGC	13	8	4	2.631395e+01	3.542606e+01	1-84,3-84,6-30,6-291,	693	3	0.363		0	0.000000	0.000000	0.000000
CG.....CCG.A...AA	17	8	3	2.629521e+01	2.652673e+01	3-93,4-61,6-39,	694	3	0.363		0	0.291667	0.291667	0.291667
T.TTTCGG..T....C	16	9	3	3.753124e+01	3.788779e+01	0-35,4-88,6-34,	266	3	0.364		0	0.000000	0.000000	0.000000
TTT....GAAAAA...G	17	10	3	3.174342e+01	3.205190e+01	0-287,3-47,7-299,	418	3	0.364		0	0.000000	0.000000	0.000000
AAA.A...T..AAT.T..C	19	10	3	2.634424e+01	2.661858e+01	2-94,4-111,6-21,	692	3	0.364		0	0.000000	0.000000	0.000000
G.C.T.TTT....A..TTT	19	10	3	3.822717e+01	3.868350e+01	0-271,3-31,5-32,	251	3	0.365		0	0.000000	0.000000	0.000000
G.CAT.T.TT.T....TT	18	10	3	3.815328e+01	3.857787e+01	3-31,5-32,6-243,	252	3	0.365		0	0.000000	0.000000	0.000000
TTTT..CAT..TT....G	18	10	3	3.815328e+01	3.857787e+01	0-275,3-37,5-38,	253	3	0.365		0	0.000000	0.000000	0.000000
CCG.AA...A......CG	18	8	3	2.634608e+01	2.659929e+01	1-357,3-100,4-68,	691	3	0.365		0	0.000000	0.000000	0.291667
CG......TTT.TTGC	16	9	3	3.753124e+01	3.788779e+01	0-266,2-26,4-46,	265	3	0.366		0	0.000000	0.000000	0.000000
ATG.TAAA....G..AT	17	10	3	3.174342e+01	3.205190e+01	2-98,4-115,6-196,	417	3	0.366		0	0.000000	0.000000	0.000000
CCG..A...A..A...CG	18	8	3	2.634608e+01	2.659929e+01	3-100,4-68,7-175,	689	3	0.367		0	0.000000	0.000000	0.291667
CCG.AA.........ACG	18	8	3	2.634608e+01	2.659929e+01	1-357,3-100,6-206,	690	3	0.367		0	0.000000	0.000000	0.000000
T.CGG.A....G.A..A.A	19	9	3	3.146749e+01	3.182249e+01	0-91,5-89,6-37,	421	3	0.368		0	0.000000	0.000000	0.000000
TGC.T...T..CGG	14	8	3	2.636407e+01	2.653494e+01	0-279,4-82,6-230,	686	3	0.368		0	0.000000	0.000000	0.000000
C.......TTT.TTGCG	17	9	3	3.760338e+01	3.799042e+01	2-26,4-46,7-380,	264	3	0.369		0	0.000000	0.000000	0.583333
A.A..C.G....A..CCG	18	8	3	2.634608e+01	2.659929e+01	1-352,5-51,7-202,	687	3	0.369		0	0.000000	0.000000	0.000000
CGC.A..AA......C.G	18	8	3	2.634608e+01	2.659929e+01	3-101,5-99,7-157,	688	3	0.369		0	0.000000	0.000000	0.000000
C.....AT..CATATT..A	19	10	3	3.790906e+01	3.836071e+01	0-63,3-23,5-24,	259	3	0.37		0	0.000000	0.000000	0.000000
TTT...G.G..A.G..G.A	19	9	3	3.088014e+01	3.122610e+01	0-254,4-140,7-344,	440	3	0.37		0	0.291667	0.291667	0.291667
GC......CCG..A.TC	17	8	3	3.783878e+01	3.822891e+01	1-131,2-40,7-167,	260	3	0.371		0	0.583333	0.583333	0.583333
T.CG.....CCGCA	14	8	3	3.762225e+01	3.792155e+01	1-130,3-91,6-37,	263	3	0.371		0	0.291667	0.291667	0.291667
T.A.AT..A..AGA...AG	19	10	3	3.101122e+01	3.135920e+01	0-139,3-42,6-328,	437	3	0.371		0	0.000000	0.000000	0.000000
CAC.C....TTT.TT	15	9	3	3.097162e+01	3.122095e+01	1-6,3-129,5-74,	438	3	0.371		0	0.000000	0.000000	0.000000
T..A..C.CC.TTTT	15	9	3	3.097162e+01	3.122095e+01	1-4,3-0,4-24,	439	3	0.371		0	0.000000	0.000000	0.000000
G.C..A...CG...AA..C	19	8	3	2.639724e+01	2.667244e+01	1-349,2-110,5-58,	685	3	0.371		0	0.000000	0.000000	0.000000
A...TTT.T.AT.TTT..A	19	11	3	3.767323e+01	3.812140e+01	3-34,5-35,7-272,	262	3	0.372		0	0.000000	0.000000	0.000000
G...G..A..CCC...C.T	19	8	3	3.798522e+01	3.843799e+01	0-200,2-14,7-215,	255	3	0.373		0	0.000000	0.000000	0.000000
C.C.AA..A..C.CAA	16	9	3	3.792640e+01	3.828782e+01	1-164,3-66,5-65,	256	3	0.373		0	0.000000	0.000000	0.000000
A..C.....AT..CATATT	19	10	3	3.790906e+01	3.836071e+01	0-60,3-20,5-21,	258	3	0.373		0	0.000000	0.000000	0.000000
G....A..CCG.AA....C	19	8	5	2.639724e+01	4.493415e+01	1-131,1-349,5-58,7-209,7-350,	684	3	0.373		0	0.450000	0.450000	0.450000
T...G.CCG....A..CC	18	8	3	3.791179e+01	3.833303e+01	1-341,5-50,7-211,	257	3	0.374		0	0.000000	0.000000	0.000000
T.CGGT.T.T..C....T	18	9	3	3.767594e+01	3.809389e+01	0-28,4-49,6-178,	261	3	0.374		0	0.000000	0.291667	0.291667
T.AG..GA.....GACA	17	9	3	3.134605e+01	3.164907e+01	0-300,2-44,6-381,	422	3	0.374		0	0.000000	0.291667	0.291667
T.T...GG...GG....GC	19	8	3	3.133449e+01	3.168744e+01	0-45,4-88,6-162,	425	3	0.374		0	0.000000	0.000000	0.000000
GT..AA.A...GC.GA	16	9	3	3.128585e+01	3.156341e+01	0-292,5-118,7-195,	426	3	0.374		0	0.000000	0.000000	0.000000
G.T.AG...AAAT...A.A	19	10	3	3.101122e+01	3.135920e+01	0-115,2-42,7-293,	436	3	0.374		0	0.291667	0.291667	0.291667
CC.C.C...T.A...AC	17	8	3	3.128545e+01	3.158764e+01	3-5,5-8,7-227,	427	3	0.375		0	0.000000	0.000000	0.000000
G...G.C.....CC.AA.A	19	8	3	2.639724e+01	2.667244e+01	1-345,5-54,7-219,	683	3	0.375		0	0.000000	0.000000	0.000000
G..G.G....GC.G...TT	19	8	3	3.133449e+01	3.168744e+01	0-257,2-37,6-169,	424	3	0.377		0.291667	0.291667	0.291667	0.291667
T.GCG.T...T...CG	16	8	3	2.646519e+01	2.667835e+01	1-334,2-62,6-177,	680	3	0.377		0	0.000000	0.000000	0.000000
AA...G..AA.AT.TG..A	19	10	3	3.101122e+01	3.135920e+01	2-95,4-112,7-26,	435	3	0.378		0	0.000000	0.000000	0.000000
TT.CGG..T....C.G	16	8	5	2.646519e+01	3.574047e+01	0-27,0-37,0-255,4-90,6-177,	679	3	0.378		0	0.000000	0.000000	0.000000
G...T..GG..T....CGG	19	8	3	3.133449e+01	3.168744e+01	0-24,4-87,6-284,	423	3	0.379		0	0.000000	0.000000	0.000000
TTT.C....T..TTT.T.T	19	10	3	3.101688e+01	3.136495e+01	1-2,2-72,7-267,	434	3	0.379		0	0.000000	0.000000	0.000000
GGC....C....C..A.AA	19	8	3	2.639724e+01	2.667244e+01	1-335,3-94,5-54,	682	3	0.379		0	0.000000	0.000000	0.000000
TT..T.GCG.....C.G	17	8	3	2.651618e+01	2.675093e+01	2-34,4-54,6-234,	677	3	0.38		0	0.583333	0.583333	0.583333
T....T.AT.TTTA.A.G	18	10	3	2.651413e+01	2.676993e+01	3-37,5-38,7-11,	678	3	0.38		0	0.000000	0.000000	0.000000
CCGCAA.....A......G	19	8	3	2.639724e+01	2.667244e+01	1-367,3-100,6-206,	681	3	0.38		0	0.000000	0.000000	0.000000
C...C..CTTTTT.....A	19	9	3	3.121116e+01	3.156222e+01	1-6,2-76,4-26,	428	3	0.381		0	0.000000	0.000000	0.000000
T.TT.T..TTC.T.T...T	19	10	3	3.101688e+01	3.136495e+01	0-218,2-79,7-49,	433	3	0.381		0	0.000000	0.000000	0.000000
G.C.T...C.G..T.TG	17	8	3	2.651618e+01	2.675093e+01	0-32,4-127,6-182,	676	3	0.381		0	0.000000	0.000000	0.000000
GTT......G.G.T.CC	17	8	3	2.651618e+01	2.675093e+01	0-213,4-53,7-343,	674	3	0.382		0	0.583333	0.583333	0.583333
G..TT.CGG..T....C	17	8	5	2.651618e+01	4.501625e+01	0-24,0-252,4-87,6-174,7-185,	675	3	0.382		0	0.000000	0.000000	0.000000
TC.TTC..C.T.....AT	18	9	3	3.115076e+01	3.147587e+01	0-348,5-0,6-34,	431	3	0.383		0	0.000000	0.000000	0.000000
T..TG.......CCG.AA	18	8	5	2.652504e+01	3.372466e+01	1-127,2-36,4-56,6-194,7-346,	673	4	0.384		0.9	0.900000	0.900000	0.900000
TTCT..TT.T..T...T.T	19	10	3	3.101688e+01	3.136495e+01	0-214,2-81,7-51,	432	3	0.384		0	0.000000	0.000000	0.000000
TT.CGG.......CA..A	18	8	5	2.652504e+01	3.372466e+01	0-255,3-90,5-88,6-36,7-188,	672	4	0.385		0	0.000000	0.000000	0.000000
TT.CAC.C...TT....T	18	9	3	3.115076e+01	3.147587e+01	1-3,4-38,6-58,	430	3	0.385		0	0.000000	0.000000	0.000000
AA....CGCAAT..T	15	9	3	2.652670e+01	2.672003e+01	3-71,5-70,6-201,	671	3	0.385		0	0.000000	0.000000	0.000000
G..A.ATT..A...T.TTT	19	10	3	2.656561e+01	2.684354e+01	3-31,5-32,7-360,	670	3	0.386		0	0.000000	0.000000	0.291667
CA.....TC.TT.T..TC	18	9	3	3.115076e+01	3.147587e+01	1-149,5-74,7-47,	429	3	0.387		0	0.000000	0.000000	0.000000
T.CGG..T....C.G..T	18	8	3	2.656747e+01	2.682409e+01	0-28,4-91,6-178,	669	3	0.388		0	0.000000	0.000000	0.000000
CGG..T....C.G..T.T	18	8	3	2.656747e+01	2.682409e+01	0-30,4-93,6-180,	668	3	0.389		0	0.000000	0.000000	0.000000
CGT.........TT.CGG	18	8	3	2.656747e+01	2.682409e+01	0-25,2-26,7-176,	666	3	0.39		0	0.000000	0.000000	0.291667
C.G......TT..T.GCG	18	8	3	2.656747e+01	2.682409e+01	2-25,4-45,6-225,	667	3	0.39		0	0.000000	0.000000	0.583333
CG......T...TT.CGG	18	8	3	2.656747e+01	2.682409e+01	0-25,2-26,5-76,	665	3	0.391		0	0.000000	0.000000	0.291667
CGG...GC..AAA	13	8	3	2.424965e+01	2.437551e+01	2-41,5-114,7-351,	853	3	0.392		0	0.583333	0.583333	0.583333
T...CT.A.CG..A.A.A	18	9	3	2.668032e+01	2.693868e+01	1-339,3-92,6-97,	658	3	0.393		0	0.000000	0.000000	0.000000
G....TT.CGG..T....C	19	8	5	2.661905e+01	4.531259e+01	0-32,0-250,4-85,6-31,6-172,	661	3	0.393		0	0.000000	0.000000	0.000000
T.TT.GG.....G.C...C	19	8	3	2.661905e+01	2.689785e+01	0-36,4-89,6-162,	662	3	0.393		0	0.000000	0.000000	0.000000
TT.T..G....G....GCC	19	8	3	2.661905e+01	2.689785e+01	0-46,2-31,4-89,	663	3	0.393		0	0.291667	0.291667	0.291667
CG...T..T...T..CGG	18	8	3	2.656747e+01	2.682409e+01	2-26,5-76,6-207,	664	3	0.393		0	0.000000	0.000000	0.291667
AAA.A....AAAA.A...C	19	10	3	2.427768e+01	2.451803e+01	1-352,2-94,4-111,	852	3	0.393		0	0.000000	0.000000	0.000000
A...TTGCG...TTT	15	9	3	2.674960e+01	2.694583e+01	0-23,4-77,7-184,	655	3	0.394		0	0.000000	0.000000	0.000000
C....AA.A.GCA....TT	19	9	3	2.673213e+01	2.701275e+01	3-103,5-67,7-118,	656	3	0.394		0	0.000000	0.000000	0.000000
AA..A..C.CA.T..T.G	18	9	3	2.668032e+01	2.693868e+01	0-308,3-70,5-69,	657	3	0.394		0	0.000000	0.000000	0.000000
G..TT...CG...T..G.C	19	8	3	2.661905e+01	2.689785e+01	0-32,3-15,4-85,	660	3	0.394		0	0.000000	0.000000	0.000000
AA.A....AAAA.A...CA	19	10	3	2.427768e+01	2.451803e+01	1-353,2-95,4-112,	851	3	0.395		0	0.000000	0.000000	0.000000
C.T.T.....TG.T.AAA	18	9	4	2.686096e+01	2.717789e+01	1-212,2-89,4-106,6-65,	653	4	0.396		0	0.000000	0.000000	0.000000
C.T.C....TTT...C.C	18	8	3	2.428380e+01	2.450474e+01	0-161,4-26,6-176,	849	3	0.396		0	0.000000	0.000000	0.000000
TTT.T....C..CC...C	18	8	3	2.428380e+01	2.450474e+01	3-120,5-48,7-279,	850	3	0.396		0	0.000000	0.000000	0.000000
A...TTGCG....TTT	16	9	3	2.680094e+01	2.701873e+01	0-23,2-58,4-77,	654	3	0.397		0	0.000000	0.000000	0.000000
C......T.....TTGCGG	19	8	3	2.661905e+01	2.689785e+01	0-14,2-25,7-175,	659	3	0.397		0	0.000000	0.000000	0.291667
C.TT..C..T.TC....C	18	8	3	2.428380e+01	2.450474e+01	0-161,5-1,7-47,	848	3	0.397		0	0.000000	0.000000	0.000000
TT..TG.G....G..GAA	18	9	3	3.082037e+01	3.114065e+01	2-35,4-141,7-345,	441	3	0.398		0	0.583333	0.583333	0.583333
A.A.AAAC..T.TTT	15	10	3	2.686323e+01	2.706093e+01	0-179,4-128,6-77,	652	3	0.4		0	0.000000	0.000000	0.000000
TAAAA..TGA.AT	13	10	3	2.420094e+01	2.432620e+01	2-102,4-119,6-321,	856	3	0.4		0	0.000000	0.000000	0.000000
T.CG..A...CGCA	14	8	3	2.686591e+01	2.704290e+01	1-130,5-89,6-37,	651	3	0.401		0	0.291667	0.291667	0.291667
A...A.AA..A..CAAAA	18	10	3	2.423059e+01	2.445068e+01	1-106,3-55,6-135,	855	3	0.401		0	0.000000	0.000000	0.000000
C.A...TTG.G....TTT	18	9	3	2.690451e+01	2.716629e+01	1-375,2-56,4-75,	650	3	0.403		0	0.000000	0.000000	0.000000
A.C..TG..TT.T...TG	18	9	3	2.690451e+01	2.716629e+01	1-26,2-23,6-264,	649	3	0.404		0	0.000000	0.000000	0.000000
GATAAAA.AT.....A	16	10	3	2.368608e+01	2.385996e+01	2-100,4-117,6-115,	889	3	0.404		0	0.000000	0.000000	0.000000
C....AA....CGCAA	16	8	4	2.692500e+01	2.718590e+01	1-357,3-66,5-65,7-207,	647	4	0.405		0	0.000000	0.000000	0.000000
T.CG......CGCAA	15	8	3	2.691727e+01	2.711567e+01	1-130,3-91,5-89,	648	3	0.405		0.291667	0.291667	0.291667	0.291667
A.AT...AAA..ATGA	16	10	3	2.368608e+01	2.385996e+01	2-96,4-113,6-123,	887	3	0.406		0	0.000000	0.000000	0.000000
AA..ATG..AAAA..T	16	10	3	2.368608e+01	2.385996e+01	1-112,2-94,4-111,	888	3	0.406		0	0.000000	0.000000	0.000000
TGCG..T.TT.....TT	17	9	3	2.759355e+01	2.784388e+01	1-325,2-63,4-82,	611	3	0.407		0	0.000000	0.000000	0.000000
TT....TTA....G.G.TC	19	9	3	2.695674e+01	2.724098e+01	2-62,4-49,6-158,	646	3	0.407		0	0.000000	0.291667	0.291667
C.TT..C.C..TC...T	17	8	3	2.423688e+01	2.443779e+01	1-0,5-1,7-47,	854	3	0.407		0	0.000000	0.000000	0.000000
T.AAAA....G.AT.AA	17	10	3	2.373177e+01	2.392500e+01	0-85,2-127,6-127,	884	3	0.407		0	0.000000	0.000000	0.000000
G..AAA...GTG.....TT	19	9	3	2.372311e+01	2.395414e+01	1-374,2-18,7-327,	885	3	0.407		0	0.000000	0.000000	0.000000
AT.A.AAA...TGA.A	16	10	3	2.368608e+01	2.385996e+01	2-98,4-115,6-116,	886	3	0.407		0	0.000000	0.000000	0.000000
G...A..TTG....CTT.T	19	9	3	2.695674e+01	2.724098e+01	1-374,2-66,6-146,	645	3	0.408		0	0.000000	0.000000	0.000000
AA.AT...AAA...TGA	17	10	4	2.373177e+01	2.392500e+01	2-95,4-112,6-113,6-122,	881	3	0.408		0	0.000000	0.000000	0.000000
AA...GA.A.A.TAT.A	17	10	3	2.373177e+01	2.392500e+01	0-308,2-95,4-112,	882	3	0.408		0	0.000000	0.000000	0.000000
TGA..AAATA....A.A	17	10	3	2.373177e+01	2.392500e+01	2-99,4-116,6-136,	883	3	0.408		0	0.000000	0.000000	0.000000
T..T.TTT....GC.GT	17	9	3	2.759355e+01	2.784388e+01	2-28,5-43,7-16,	610	3	0.409		0	0.000000	0.000000	0.291667
A...C.....TTT.G.GTT	19	9	3	2.695674e+01	2.724098e+01	0-10,2-61,4-80,	644	3	0.409		0	0.000000	0.000000	0.000000
T.ATA...A.A.GAA..A	18	10	3	2.377773e+01	2.399057e+01	1-159,3-42,6-328,	878	3	0.409		0	0.000000	0.000000	0.000000
TAT..A.A.GA.A.A..A	18	10	3	2.377773e+01	2.399057e+01	3-45,4-108,6-331,	879	3	0.409		0	0.000000	0.000000	0.000000
C.G.G..........GCGG	19	7	3	2.377087e+01	2.400270e+01	2-25,5-114,7-191,	880	3	0.409		0	0.000000	0.000000	0.291667
TTT..C....TT.T.GG	17	9	3	2.759355e+01	2.784388e+01	0-276,5-39,6-58,	608	3	0.41		0	0.000000	0.000000	0.000000
TT..G....TTTCG..T	17	9	3	2.759355e+01	2.784388e+01	1-381,4-81,6-288,	609	3	0.41		0	0.000000	0.000000	0.000000
AT..CG.....TT...GTT	19	9	3	2.695674e+01	2.724098e+01	2-61,4-80,7-355,	643	3	0.41		0	0.000000	0.291667	0.291667
C......A.A.A.AGAT.G	19	9	3	2.417494e+01	2.441356e+01	0-190,4-65,7-137,	858	3	0.41		0	0.000000	0.291667	0.291667
AAAATAT...A.A....G	18	10	3	2.377773e+01	2.399057e+01	2-103,4-120,6-120,	876	3	0.41		0	0.000000	0.000000	0.000000
AA.A.AT.A.ATA....G	18	10	3	2.377773e+01	2.399057e+01	0-327,2-103,4-120,	877	3	0.41		0	0.000000	0.000000	0.000000
T.CG...TC.CG.A	14	8	3	2.760726e+01	2.779322e+01	0-256,4-59,6-37,	607	3	0.412		0	0.291667	0.291667	0.291667
AT.GCG....T.T....TT	19	9	3	2.695674e+01	2.724098e+01	2-61,4-80,6-237,	642	3	0.412		0	0.000000	0.000000	0.000000
A....C.G.AAT.G...AA	19	9	3	2.417494e+01	2.441356e+01	1-219,3-71,7-92,	857	3	0.412		0	0.000000	0.000000	0.000000
TT...C.C.CC..TT	15	8	3	2.414384e+01	2.430551e+01	1-3,3-0,4-36,	859	3	0.412		0	0.000000	0.000000	0.000000
AAAAT..G.C..A....G	18	9	3	2.412804e+01	2.434650e+01	0-296,2-103,4-120,	860	3	0.412		0	0.000000	0.000000	0.000000
AAA.A....GGA..C.T	17	9	3	2.408142e+01	2.427997e+01	0-335,5-122,6-21,	861	3	0.412		0	0.000000	0.000000	0.000000
ATGA.AAAA.......TA	18	10	3	2.377773e+01	2.399057e+01	2-98,4-115,7-304,	872	3	0.412		0	0.000000	0.000000	0.000000
AT...AAA..ATGA...A	18	10	3	2.377773e+01	2.399057e+01	2-98,4-115,6-125,	873	3	0.412		0	0.000000	0.000000	0.000000
A....AAA.TATG..A.A	18	10	3	2.377773e+01	2.399057e+01	1-106,2-98,4-115,	874	3	0.412		0	0.000000	0.000000	0.000000
A.A.....TAAAA..TGA	18	10	3	2.377773e+01	2.399057e+01	2-94,4-111,6-313,	875	3	0.412		0	0.000000	0.000000	0.000000
T.A.AT.....A.AAA.AG	19	10	3	2.382395e+01	2.405668e+01	3-42,4-119,6-328,	871	3	0.413		0	0.000000	0.000000	0.000000
T.CGG......G.A..A.A	19	8	4	2.403878e+01	2.431864e+01	0-91,3-91,5-89,6-37,	863	4	0.414		0	0.000000	0.000000	0.000000
C.GTC...A..CG...A	17	8	3	2.702088e+01	2.726296e+01	0-50,5-56,6-180,	640	3	0.414		0	0.000000	0.000000	0.000000
C...T...GAT..G.G..G	19	8	3	2.407262e+01	2.430953e+01	0-244,4-135,6-371,	862	3	0.414		0	0.000000	0.000000	0.000000
TTG..G.G.....C.G.A	18	8	3	2.402592e+01	2.424275e+01	0-255,2-35,5-142,	865	3	0.414		0	0.291667	0.291667	0.291667
TTT.........TTCGGT	18	9	3	2.764690e+01	2.791998e+01	0-276,4-37,6-58,	606	3	0.415		0	0.000000	0.000000	0.000000
C.T.T..A..T...AAAAT	19	10	3	2.707124e+01	2.735732e+01	0-73,2-89,4-106,	638	3	0.415		0	0.000000	0.000000	0.000000
C..ACC..AA.AA.A	15	9	3	2.703161e+01	2.723148e+01	3-96,5-61,7-226,	639	3	0.415		0	0.000000	0.000000	0.000000
A....T...G..T.TTTCG	19	9	3	2.695674e+01	2.724098e+01	0-23,4-76,6-283,	641	3	0.415		0	0.000000	0.000000	0.000000
GC.GAAAT.....AA	15	9	3	2.398897e+01	2.414853e+01	1-223,2-47,7-96,	866	3	0.415		0	0.000000	0.291667	0.291667
A.ATGA.AAAA.......T	19	10	3	2.382395e+01	2.405668e+01	2-96,4-113,7-302,	869	3	0.415		0	0.000000	0.000000	0.000000
T.A...T...AAAA.A.GA	19	10	3	2.382395e+01	2.405668e+01	0-370,2-93,4-110,	870	3	0.415		0	0.000000	0.000000	0.000000
TTG.....TTT..GCT	16	9	3	2.754050e+01	2.776838e+01	1-381,3-82,6-289,	613	3	0.416		0	0.000000	0.000000	0.000000
T.GCG......T.TTT.T	18	9	3	2.764690e+01	2.791998e+01	0-22,2-73,6-238,	605	3	0.417		0	0.000000	0.000000	0.000000
TG.......CCG.AA..C	18	8	3	2.707314e+01	2.733750e+01	1-130,2-39,6-197,	637	3	0.417		0.583333	0.583333	0.583333	0.583333
TT...G.G....GC.G.A	18	8	3	2.402592e+01	2.424275e+01	0-255,2-35,7-345,	864	3	0.417		0	0.583333	0.583333	0.583333
AA...G.TAAAAT.....A	19	10	3	2.382395e+01	2.405668e+01	0-132,2-95,4-112,	868	3	0.417		0	0.000000	0.000000	0.000000
TGC..T.TT..T..G..T	18	9	3	2.764690e+01	2.791998e+01	0-28,2-28,6-178,	604	3	0.418		0	0.000000	0.291667	0.291667
T.TTT.TC.G..T..G	16	9	3	2.754050e+01	2.776838e+01	0-33,4-86,6-183,	612	3	0.419		0	0.000000	0.000000	0.000000
T...G.....CGC..CAA	18	8	3	2.707314e+01	2.733750e+01	3-91,4-2,6-194,	636	3	0.419		0	0.000000	0.000000	0.000000
AA..TGA.AAA...T...A	19	10	3	2.382395e+01	2.405668e+01	1-227,2-95,4-112,	867	3	0.419		0	0.000000	0.000000	0.000000
TT.A.....G.GG.T.AA	18	9	3	2.367708e+01	2.388831e+01	2-126,4-141,7-197,	894	3	0.419		0	0.000000	0.000000	0.000000
TTGC...T.TT....G.T	18	9	3	2.764690e+01	2.791998e+01	2-62,4-81,6-355,	603	3	0.42		0	0.000000	0.000000	0.000000
CCG..A..C...A.T...G	19	8	3	2.712570e+01	2.741265e+01	1-367,2-48,7-175,	632	3	0.42		0	0.000000	0.000000	0.291667
C.C...T.TT..A...C.C	19	8	3	2.367718e+01	2.390743e+01	3-5,4-30,6-191,	892	3	0.42		0	0.000000	0.000000	0.000000
TCC.C...T.T.....A.C	19	8	3	2.367718e+01	2.390743e+01	3-4,4-28,7-11,	893	3	0.42		0	0.000000	0.000000	0.000000
A..C.AAA....C.CAA	17	9	3	2.713566e+01	2.737939e+01	0-2,3-65,5-64,	628	3	0.421		0	0.000000	0.000000	0.000000
T......TTTTTCGG	15	9	3	2.748776e+01	2.769350e+01	0-28,4-81,6-60,	616	3	0.422		0	0.000000	0.000000	0.000000
T....C.G....TTCA.AA	19	9	3	2.746978e+01	2.776224e+01	1-299,2-114,6-298,	620	3	0.422		0	0.000000	0.000000	0.000000
A...C..AAA...C.CAA	18	9	3	2.718813e+01	2.745424e+01	0-1,5-63,7-93,	627	3	0.422		0	0.000000	0.000000	0.000000
T.GGC...CC..A....A	18	8	3	2.707314e+01	2.733750e+01	3-92,5-52,6-38,	635	3	0.422		0	0.000000	0.000000	0.000000
C.C...T.TT..A..C..C	19	8	3	2.367718e+01	2.390743e+01	3-114,4-30,6-191,	891	3	0.422		0	0.000000	0.000000	0.000000
T.TCA.A.TT.A..AT	16	10	3	2.765747e+01	2.788694e+01	1-310,3-30,5-31,	602	3	0.423		0	0.000000	0.000000	0.000000
C.......C..A.CAAAAA	19	9	3	2.724091e+01	2.752971e+01	3-93,5-5,7-129,	626	3	0.423		0	0.000000	0.000000	0.000000
A..G.G...C.CAT...C	18	8	3	2.707314e+01	2.733750e+01	1-260,4-3,6-349,	633	3	0.423		0	0.000000	0.000000	0.000000
GC...A..CCG.A....T	18	8	3	2.707314e+01	2.733750e+01	1-131,5-100,7-350,	634	3	0.423		0	0.583333	0.583333	0.583333
ATCC.C...T.T......C	19	8	3	2.367718e+01	2.390743e+01	3-3,4-27,6-188,	890	3	0.423		0	0.000000	0.000000	0.000000
T...GT.TTT.TC.G	15	9	4	2.748776e+01	2.769350e+01	0-28,0-38,4-81,6-178,	615	3	0.424		0	0.000000	0.000000	0.000000
CCGCAA...T........G	19	8	3	2.712570e+01	2.741265e+01	1-367,3-76,6-206,	631	3	0.424		0	0.000000	0.000000	0.000000
AAA.A.T.TT..T.TC	16	10	3	2.765747e+01	2.788694e+01	1-235,5-19,7-308,	601	3	0.425		0	0.000000	0.000000	0.000000
TC..TTT.TTG...G	15	9	3	2.748776e+01	2.769350e+01	1-11,4-50,6-247,	614	3	0.425		0	0.000000	0.000000	0.291667
A.A....C..A.AA..ACC	19	9	3	2.724091e+01	2.752971e+01	1-350,3-59,7-200,	625	3	0.425		0	0.000000	0.000000	0.000000
A.G.....CGCA...T..C	19	8	3	2.712570e+01	2.741265e+01	1-261,3-58,7-37,	629	3	0.425		0	0.000000	0.000000	0.000000
A..A.....TGCG...C.C	19	8	3	2.712570e+01	2.741265e+01	1-121,5-137,6-342,	630	3	0.425		0	0.000000	0.291667	0.291667
A...CAA...T.GC...TT	19	9	3	2.746978e+01	2.776224e+01	0-60,4-71,7-240,	618	3	0.426		0	0.000000	0.000000	0.000000
A....A.AT...CGC..TT	19	9	3	2.746978e+01	2.776224e+01	0-174,3-65,7-145,	619	3	0.426		0	0.000000	0.000000	0.000000
CC..TT.TG.....C.C	17	8	3	3.070147e+01	3.099560e+01	3-7,4-32,6-190,	442	3	0.427		0	0.000000	0.000000	0.000000
ATG.C..A...T..CA..T	19	9	3	2.746978e+01	2.776224e+01	3-29,5-30,7-355,	617	3	0.427		0	0.000000	0.291667	0.291667
TT.CG....C.CG.A	15	8	4	2.766003e+01	3.732093e+01	0-255,4-58,5-88,6-36,	600	3	0.428		0	0.250000	0.250000	0.250000
ATTTT.T....TT.A...G	19	10	3	2.729869e+01	2.758842e+01	3-36,5-37,6-85,	623	3	0.429		0	0.000000	0.000000	0.000000
A.AA..AC...AA....CC	19	9	3	2.724091e+01	2.752971e+01	1-350,3-59,7-210,	624	3	0.429		0	0.000000	0.000000	0.000000
TTT...G.G....G..G.A	19	8	4	2.359044e+01	2.385944e+01	0-254,2-34,4-140,7-344,	898	4	0.43		0	0.500000	0.500000	0.500000
TT.T...G.GT....C.TT	19	9	3	2.770056e+01	2.799671e+01	1-256,2-68,6-272,	597	3	0.43		0	0.000000	0.000000	0.000000
TT.CG.....CCG.A	15	8	4	2.766003e+01	3.732093e+01	2-38,3-90,4-58,6-36,	599	3	0.43		0	0.500000	0.500000	0.500000
T.T..AT..GA.AG.G	16	9	3	2.358582e+01	2.375824e+01	1-196,4-139,6-331,	899	3	0.43		0	0.000000	0.000000	0.000000
T.T.GGC...CC..A	15	8	3	2.766003e+01	2.786797e+01	3-90,5-50,6-36,	598	3	0.431		0	0.000000	0.000000	0.000000
T..A.ATGA.AAAA	14	10	3	2.359547e+01	2.373143e+01	2-93,4-110,7-299,	897	3	0.431		0	0.000000	0.000000	0.000000
TTTCGG.......C....A	19	8	4	2.730867e+01	2.766491e+01	0-37,3-90,5-88,6-36,	622	4	0.432		0	0.000000	0.000000	0.000000
TT.TT..G.GT....C..T	19	9	3	2.770056e+01	2.799671e+01	0-35,2-68,6-272,	595	3	0.432		0	0.000000	0.000000	0.000000
TTTT..........TCGGT	19	9	4	2.770056e+01	3.753358e+01	0-35,0-275,4-36,6-57,	596	3	0.432		0	0.000000	0.000000	0.000000
CCG.AA...T..A.TT	16	9	3	2.731104e+01	2.753580e+01	1-367,3-76,7-358,	621	3	0.432		0	0.000000	0.000000	0.291667
AAA...G.TAAAAT	14	10	3	2.359547e+01	2.373143e+01	0-131,2-94,4-111,	896	3	0.432		0	0.000000	0.000000	0.000000
AT..A..AGA...AGAA	17	10	3	3.006241e+01	3.034765e+01	0-143,3-46,6-332,	464	3	0.433		0	0.000000	0.000000	0.000000
A..A.GA.AAAAT..G	16	10	3	3.000466e+01	3.026547e+01	2-95,4-112,6-339,	465	3	0.433		0	0.000000	0.000000	0.000000
C.C..T.TC.C.T....A	18	8	3	2.363124e+01	2.384173e+01	0-186,5-5,7-45,	895	3	0.433		0	0.000000	0.000000	0.000000
G......TTG..T.CTT.T	19	9	3	2.770056e+01	2.799671e+01	0-271,2-66,6-146,	594	3	0.434		0	0.000000	0.000000	0.000000
CAA.AAA..GA.....G	17	9	3	2.343425e+01	2.362293e+01	0-378,3-51,7-142,	920	3	0.434		0	0.000000	0.000000	0.000000
C....G...A.AAAGA..G	19	9	3	3.062299e+01	3.096498e+01	0-190,4-65,7-201,	443	3	0.435		0	0.000000	0.291667	0.291667
ATG...AA..A.GA.A.A	18	10	3	3.012049e+01	3.043050e+01	2-98,4-115,6-332,	463	3	0.435		0	0.000000	0.000000	0.000000
AAAAG....A.GC...A	17	9	3	2.343425e+01	2.362293e+01	3-56,5-124,7-339,	919	3	0.435		0	0.000000	0.291667	0.291667
A.ATG...AA..A.GA.A	18	10	3	3.012049e+01	3.043050e+01	2-96,4-113,6-330,	462	3	0.436		0	0.000000	0.000000	0.000000
CCC..C.....AA..A..C	19	8	3	3.056378e+01	3.090485e+01	3-5,5-60,7-226,	445	3	0.437		0	0.000000	0.000000	0.000000
AT....A.AAGAA...GA	18	10	3	3.012049e+01	3.043050e+01	1-173,3-44,6-330,	461	3	0.437		0	0.000000	0.000000	0.000000
T.TT.C.....CCCG	15	8	3	3.058387e+01	3.082844e+01	3-120,4-56,6-34,	444	3	0.438		0	0.291667	0.291667	0.291667
AA.AA..AG..G...GC	17	9	3	3.050478e+01	3.079618e+01	0-295,3-52,7-143,	446	3	0.438		0	0.000000	0.000000	0.000000
T.TTT..C....AAA.AT	18	10	3	2.776432e+01	2.803917e+01	0-189,2-82,7-316,	591	3	0.438		0	0.000000	0.000000	0.000000
G...TT.T.CG.T..T..T	19	9	3	2.770056e+01	2.799671e+01	0-31,2-67,6-182,	593	3	0.438		0	0.000000	0.000000	0.000000
A.GA.AAAAT..G....A	18	10	3	3.012049e+01	3.043050e+01	2-98,4-115,6-342,	460	3	0.439		0	0.000000	0.000000	0.000000
T.......CT.CTTTTT	17	9	3	2.343854e+01	2.362728e+01	1-2,2-72,6-260,	918	3	0.439		0	0.000000	0.000000	0.000000
C.AAA....C.CAA...T	18	9	3	2.793831e+01	2.821579e+01	0-5,3-68,5-67,	574	3	0.44		0	0.000000	0.000000	0.000000
C..AAA...C.CAA..T	17	9	3	2.788440e+01	2.813890e+01	0-5,5-67,7-97,	575	3	0.44		0	0.000000	0.000000	0.000000
T.ATA....A.CA..TTT	18	10	3	2.776432e+01	2.803917e+01	3-32,5-33,7-233,	590	3	0.44		0	0.000000	0.000000	0.000000
TT..G...A.CGC..C	16	8	3	2.771310e+01	2.794332e+01	3-91,4-36,6-194,	592	3	0.44		0	0.000000	0.000000	0.000000
A.A....GA.A.A.AC.G	18	9	3	2.347964e+01	2.368769e+01	1-352,4-120,7-202,	915	3	0.44		0	0.000000	0.000000	0.000000
T...A...TATTT.CA..A	19	10	3	2.781820e+01	2.811622e+01	1-299,3-37,7-366,	585	3	0.441		0	0.000000	0.000000	0.000000
CA....TTAT.A...TTA	18	10	3	2.776432e+01	2.803917e+01	3-33,5-34,6-366,	589	3	0.441		0	0.000000	0.000000	0.000000
A...G...AAA...GACA	18	9	3	2.347964e+01	2.368769e+01	0-299,2-96,4-113,	914	3	0.441		0	0.000000	0.000000	0.000000
TT..C.T.CTT.T...T	17	9	3	2.343854e+01	2.362728e+01	0-277,2-72,7-51,	917	3	0.441		0	0.000000	0.000000	0.000000
T.T..TTC.T.T...TAT	18	10	3	3.012599e+01	3.043608e+01	0-221,2-82,7-52,	458	3	0.442		0	0.000000	0.000000	0.000000
T..T.T....TCAT.TTT	18	10	3	3.012599e+01	3.043608e+01	1-87,3-32,5-33,	459	3	0.442		0	0.000000	0.000000	0.000000
CATATT..AT..T....A	18	10	3	2.776432e+01	2.803917e+01	0-73,3-33,5-34,	588	3	0.442		0	0.000000	0.000000	0.000000
T..T.C.T.C....TTTT	18	9	3	2.348393e+01	2.369205e+01	1-295,2-71,4-21,	912	3	0.442		0	0.000000	0.000000	0.000000
A....A..AAGA.CG..A	18	9	3	2.347964e+01	2.368769e+01	1-173,3-53,7-205,	913	3	0.442		0	0.000000	0.000000	0.000000
A..C.AAA...C..CA..T	19	9	3	2.799253e+01	2.829332e+01	0-2,3-65,7-104,	573	3	0.443		0	0.000000	0.000000	0.000000
TCATA...TAT..T....A	19	10	3	2.781820e+01	2.811622e+01	1-299,3-32,5-33,	584	3	0.443		0	0.000000	0.000000	0.000000
GA.AAA....G..A.A..C	19	9	3	2.352529e+01	2.375297e+01	1-349,4-117,7-209,	907	3	0.443		0	0.000000	0.000000	0.000000
C...TT.T.TC.T..TT	17	9	4	2.343854e+01	2.362728e+01	3-33,5-24,5-34,7-45,	916	3	0.443		0	0.000000	0.000000	0.000000
C..C....C.C..CAAA	17	8	3	3.044580e+01	3.073638e+01	1-129,3-93,5-5,	447	3	0.444		0.291667	0.291667	0.291667	0.291667
AA...GATAAA....G..A	19	10	3	3.017892e+01	3.051402e+01	2-95,4-112,7-204,	457	3	0.444		0	0.000000	0.000000	0.000000
A..A..A..C..AAT..CC	19	9	3	2.799253e+01	2.829332e+01	1-233,3-59,7-89,	571	3	0.444		0	0.000000	0.000000	0.000000
A.C...AA..A..C.CA.T	19	9	3	2.799253e+01	2.829332e+01	0-302,3-64,5-63,	572	3	0.444		0	0.000000	0.000000	0.000000
G...CGCAT...C...T	17	8	3	2.776648e+01	2.801928e+01	0-67,4-8,7-41,	587	3	0.444		0	0.000000	0.000000	0.000000
T.C.G.....C.C...AAA	19	8	4	2.782753e+01	2.819550e+01	1-127,3-91,5-89,6-37,	579	4	0.445		0.25	0.250000	0.250000	0.250000
G.GTT...CA....C.C	17	8	3	2.776648e+01	2.801928e+01	1-263,3-117,6-352,	586	3	0.445		0	0.000000	0.000000	0.000000
T..T.C.T....CT.TTT	18	9	3	2.348393e+01	2.369205e+01	2-71,4-21,6-282,	911	3	0.445		0	0.000000	0.000000	0.000000
T.CAC.C...TT....T.A	19	9	3	3.037351e+01	3.071164e+01	1-4,4-39,6-59,	451	3	0.446		0	0.000000	0.000000	0.000000
TG.C.T...T.A.CAT	16	9	3	2.806461e+01	2.829958e+01	3-30,5-31,7-173,	569	3	0.446		0	0.000000	0.000000	0.000000
ACGCA.....T.TTT	15	9	3	2.801087e+01	2.822328e+01	0-265,5-75,7-44,	570	3	0.446		0	0.000000	0.000000	0.000000
C.AAA...CC..AA.T	16	9	3	2.783080e+01	2.806262e+01	0-5,3-68,7-98,	578	3	0.446		0	0.000000	0.000000	0.000000
ATA.T.T..C.T..T.A.A	19	10	3	2.781820e+01	2.811622e+01	0-107,3-34,5-35,	583	3	0.446		0	0.000000	0.000000	0.000000
GA.CG..A.A.A.....AA	19	9	3	2.352529e+01	2.375297e+01	1-345,3-63,6-103,	906	3	0.446		0	0.000000	0.000000	0.000000
TT.CA.AC..C.....TT	18	9	3	3.031472e+01	3.062758e+01	1-3,3-122,4-38,	453	3	0.447		0	0.000000	0.000000	0.000000
T.T..T.T....TCAT.TT	19	10	3	3.018443e+01	3.051962e+01	1-85,3-30,5-31,	456	3	0.447		0	0.000000	0.000000	0.000000
C.G..T....C.GC..AT	18	8	3	2.782016e+01	2.809586e+01	1-129,4-93,6-180,	582	3	0.447		0.291667	0.291667	0.291667	0.291667
GCAAAAAA.......G	16	9	3	2.338913e+01	2.355869e+01	1-118,5-120,6-4,	925	3	0.447		0	0.000000	0.000000	0.291667
AA..AG..G.A.GCA	15	9	3	3.038792e+01	3.063008e+01	0-298,3-55,5-123,	448	3	0.448		0	0.000000	0.000000	0.000000
ATC..C.T...TT..AC	17	9	3	3.025626e+01	3.054420e+01	1-246,4-27,6-188,	454	3	0.448		0	0.000000	0.000000	0.000000
A..C.CC..TTTT..A	16	9	3	3.019814e+01	3.046150e+01	1-7,3-2,4-27,	455	3	0.448		0	0.000000	0.000000	0.000000
CCGCAA....C.A	13	8	3	2.807918e+01	2.824933e+01	1-139,3-76,7-217,	568	3	0.448		0	0.000000	0.000000	0.291667
T.C.G..T....C.GC..A	19	8	3	2.787415e+01	2.817306e+01	1-127,4-91,6-178,	577	3	0.448		0.291667	0.291667	0.291667	0.291667
A.....A..AAGA.CG..A	19	9	4	2.352529e+01	3.185631e+01	1-172,1-354,3-52,7-204,	905	3	0.448		0	0.000000	0.000000	0.000000
TC...TTT...C...TTT	18	9	3	2.348393e+01	2.369205e+01	1-85,3-32,5-33,	910	3	0.448		0	0.000000	0.000000	0.000000
C.C...TTTT..A.A...C	19	9	3	3.037351e+01	3.071164e+01	1-10,3-114,4-30,	450	3	0.449		0	0.000000	0.000000	0.000000
CGC...T.T...A...CG	18	8	3	2.782016e+01	2.809586e+01	3-77,4-30,6-191,	581	3	0.449		0	0.000000	0.000000	0.000000
T..C.TTCTT.T.....T	18	9	3	2.348393e+01	2.369205e+01	0-209,2-73,7-52,	909	3	0.449		0	0.000000	0.000000	0.000000
G...AAA...GACA.A	16	9	3	2.338913e+01	2.355869e+01	0-303,2-100,4-117,	924	3	0.449		0	0.000000	0.000000	0.000000
CTT.A.C..CT....T..A	19	9	3	3.037351e+01	3.071164e+01	1-242,5-2,6-184,	449	3	0.45		0	0.000000	0.000000	0.000000
A..C.CC.TTTT.....A	18	9	3	3.031472e+01	3.062758e+01	1-7,3-3,4-27,	452	3	0.45		0	0.000000	0.000000	0.000000
T.AT.C....TTTT.AA	17	10	3	2.847527e+01	2.873819e+01	1-299,3-1,7-257,	551	3	0.45		0	0.000000	0.000000	0.000000
TTTT.CA.AC......G	17	9	3	2.811865e+01	2.837649e+01	0-276,3-120,4-36,	567	3	0.45		0	0.000000	0.000000	0.000000
TT...GC......CCG..A	19	8	4	2.787415e+01	3.776955e+01	2-35,4-55,7-162,7-345,	576	3	0.45		0.75	0.750000	0.750000	0.750000
T..C.....TC..TTT.TT	19	9	3	2.352959e+01	2.375735e+01	1-2,2-73,6-238,	903	3	0.45		0	0.000000	0.000000	0.000000
AA..A..A.A.G..CG..A	19	9	3	2.352529e+01	2.375297e+01	1-172,3-52,7-143,	904	3	0.45		0	0.000000	0.000000	0.000000
T.T.TC....TTT.TC	16	9	3	2.339340e+01	2.356303e+01	0-35,3-28,5-29,	923	3	0.45		0	0.000000	0.000000	0.000000
TTT.T.......AGCAC	17	9	3	2.811865e+01	2.837649e+01	0-162,5-83,6-252,	566	3	0.451		0	0.000000	0.000000	0.000000
A.....CCGC..TT...G	18	8	3	2.782016e+01	2.809586e+01	3-70,4-23,7-150,	580	3	0.451		0	0.000000	0.000000	0.000000
TTT.C...C...TTT...T	19	9	3	2.352959e+01	2.375735e+01	1-2,2-72,6-57,	902	3	0.451		0	0.000000	0.000000	0.000000
A.....GCGG.GT.....A	19	8	3	2.342571e+01	2.365170e+01	0-251,5-107,7-184,	921	3	0.451		0	0.000000	0.000000	0.000000
T...T.C.T..TTTTC	16	9	3	2.339340e+01	2.356303e+01	0-275,2-74,7-256,	922	3	0.451		0	0.000000	0.000000	0.000000
T.C..C....C.C...AAA	19	8	4	2.993986e+01	3.035472e+01	1-127,3-91,5-3,6-37,	467	4	0.452		0.25	0.250000	0.250000	0.250000
CG.C....C.C...AAA	17	8	3	2.829486e+01	2.855521e+01	3-93,5-57,6-39,	559	3	0.452		0	0.000000	0.000000	0.000000
C..A.C.CG...AA..C	17	8	3	2.829486e+01	2.855521e+01	0-129,2-112,5-60,	560	3	0.452		0	0.000000	0.000000	0.000000
C........ACCGCAA	16	8	4	2.824047e+01	3.814620e+01	1-129,1-357,3-66,7-207,	561	3	0.452		0.25	0.250000	0.250000	0.250000
TG.C..A...T..CA..TT	19	9	3	2.822768e+01	2.853220e+01	3-30,5-31,7-356,	563	3	0.452		0	0.000000	0.291667	0.291667
A..TT...C.ATT.C.G	17	9	3	2.811865e+01	2.837649e+01	0-159,2-51,6-286,	565	3	0.452		0	0.000000	0.000000	0.000000
T..T.....C...TTTTTC	19	9	3	2.352959e+01	2.375735e+01	1-87,2-71,6-75,	901	3	0.452		0	0.000000	0.000000	0.000000
CT.CTTTTT........T	18	9	3	2.348393e+01	2.369205e+01	1-10,2-80,6-268,	908	3	0.452		0	0.000000	0.000000	0.000000
T.....AC.CCGC.....T	19	8	3	2.999323e+01	3.032545e+01	1-130,4-36,6-197,	466	3	0.453		0.291667	0.291667	0.291667	0.291667
T..CATATT..AT..T	16	10	3	2.842055e+01	2.866031e+01	0-70,3-30,5-31,	552	3	0.453		0	0.000000	0.000000	0.000000
G.....CC..ACC...A.A	19	8	3	2.840456e+01	2.871188e+01	1-336,5-54,7-219,	553	3	0.453		0	0.000000	0.000000	0.000000
T.CA..C.CC..T..T	16	8	3	2.354015e+01	2.371191e+01	1-4,3-123,4-24,	900	3	0.453		0	0.000000	0.000000	0.000000
CGCT...GTT.....C	16	8	3	2.847771e+01	2.871823e+01	1-373,4-46,6-191,	548	3	0.454		0	0.000000	0.000000	0.000000
AT..TT.ATC...TT.A	17	10	3	2.847527e+01	2.873819e+01	1-239,3-34,5-35,	549	3	0.454		0	0.000000	0.000000	0.000000
A...TTT.TCA..TT.A	17	10	3	2.847527e+01	2.873819e+01	0-158,3-34,5-35,	550	3	0.454		0	0.000000	0.000000	0.000000
A..CCG.AA..C.C	14	8	3	2.813264e+01	2.832488e+01	1-136,5-63,7-214,	564	3	0.454		0	0.000000	0.291667	0.291667
C.GC....C.C...AAA	17	8	3	2.829486e+01	2.855521e+01	1-129,3-93,6-39,	558	3	0.455		0.291667	0.291667	0.291667	0.291667
A..C....TA.GTC.T..T	19	9	3	2.822768e+01	2.853220e+01	1-144,3-20,5-21,	562	3	0.455		0	0.000000	0.000000	0.000000
A..TTTT..CAT..TT	16	10	3	2.920458e+01	2.945481e+01	0-272,3-34,5-35,	513	3	0.456		0	0.000000	0.000000	0.000000
CG..A...C.CAA....C	18	8	3	2.834955e+01	2.863323e+01	1-132,5-91,7-98,	555	3	0.456		0	0.291667	0.291667	0.291667
CA...TTT...AT.TTT	17	10	4	2.926080e+01	2.953482e+01	3-33,5-34,7-262,7-271,	510	3	0.457		0	0.000000	0.000000	0.000000
G.....T..AAAA..GG.G	19	9	3	2.924469e+01	2.956523e+01	0-371,2-120,5-113,	511	3	0.457		0	0.000000	0.000000	0.000000
ATA.T.T.TC...TTT	16	10	3	2.920458e+01	2.945481e+01	1-77,3-34,5-35,	512	3	0.457		0	0.000000	0.000000	0.000000
CG....A.C.C.AA...C	18	8	3	2.834955e+01	2.863323e+01	1-132,5-57,7-98,	554	3	0.457		0	0.291667	0.291667	0.291667
CG.C...C..C...AAA	17	8	3	2.829486e+01	2.855521e+01	1-348,3-93,6-39,	557	3	0.457		0	0.000000	0.000000	0.000000
A...A.AAG.A.G..AAA	18	10	3	2.931199e+01	2.961004e+01	1-106,3-55,6-332,	509	3	0.458		0	0.000000	0.000000	0.000000
T..T....T.TTT.CAA.A	19	10	3	2.858568e+01	2.889585e+01	1-299,3-37,7-257,	543	3	0.458		0	0.000000	0.000000	0.000000
C..T.CGG..T.T..C	16	8	3	2.847771e+01	2.871823e+01	0-25,4-46,7-186,	547	3	0.458		0	0.000000	0.000000	0.000000
TATTT.ATC...T....A	18	10	3	2.853031e+01	2.881670e+01	1-60,3-35,5-36,	545	3	0.459		0	0.000000	0.000000	0.000000
T...TCATA...TAT..T	18	10	3	2.853031e+01	2.881670e+01	1-295,3-28,5-29,	546	3	0.459		0	0.000000	0.000000	0.000000
TA.......TTTT.TCAT	18	10	3	2.931735e+01	2.961547e+01	3-28,5-29,6-78,	508	3	0.46		0	0.000000	0.000000	0.000000
C.T.TA..T.T..T.AA.T	19	10	3	2.858568e+01	2.889585e+01	1-212,2-89,7-73,	542	3	0.46		0	0.000000	0.000000	0.000000
A.A..CCG....A..CC	17	8	3	2.829486e+01	2.855521e+01	1-352,5-51,7-212,	556	3	0.46		0	0.000000	0.000000	0.000000
T.TTTTATC.T..T	14	10	3	2.989560e+01	3.010860e+01	3-35,5-36,7-276,	470	3	0.462		0	0.000000	0.000000	0.000000
C..C.C..ATC...A...G	19	8	3	2.918814e+01	2.950779e+01	1-137,5-8,7-10,	514	3	0.462		0	0.000000	0.291667	0.291667
TGC...C....TC.G..T	18	8	3	2.858769e+01	2.887494e+01	0-28,4-39,6-178,	541	3	0.462		0	0.000000	0.000000	0.000000
C.TATTTT...A..T..A	18	10	3	2.853031e+01	2.881670e+01	1-305,3-33,5-34,	544	3	0.462		0	0.000000	0.000000	0.000000
TTTT.TC.T..TTA	14	10	3	2.989560e+01	3.010860e+01	3-37,5-38,7-49,	469	3	0.463		0	0.000000	0.000000	0.000000
T...TCAT..TTT...AT	18	10	3	2.931735e+01	2.961547e+01	3-28,5-29,7-257,	507	3	0.463		0	0.000000	0.000000	0.000000
T......TT.CGG...C.C	19	8	3	2.864316e+01	2.895425e+01	0-248,5-81,6-29,	537	3	0.464		0	0.000000	0.000000	0.000000
T.TCG...T..G.C...C	18	8	3	2.858769e+01	2.887494e+01	0-37,3-83,4-90,	540	3	0.464		0	0.000000	0.000000	0.000000
T...GC.T....CTTTT	17	9	3	2.969142e+01	2.997148e+01	2-71,4-21,6-44,	480	3	0.465		0	0.000000	0.000000	0.000000
T......T.T.GGC...CC	19	8	3	2.864316e+01	2.895425e+01	3-83,5-43,6-29,	536	3	0.465		0	0.000000	0.000000	0.000000
G..A..CCC...C.T..T	18	8	3	2.993517e+01	3.024244e+01	0-204,2-18,7-219,	468	3	0.466		0	0.000000	0.000000	0.000000
T..CG..C.T.T..T..TT	19	9	3	2.980650e+01	3.013582e+01	0-209,2-73,6-238,	476	3	0.466		0	0.000000	0.000000	0.000000
C.GT.T.T.TC....T.T	18	9	3	2.974880e+01	3.005332e+01	0-30,5-24,6-180,	478	3	0.466		0	0.000000	0.000000	0.000000
T.T..CATA.TTT....T	18	10	3	2.931735e+01	2.961547e+01	0-276,3-28,5-29,	506	3	0.466		0	0.000000	0.000000	0.000000
TTC.......C.CA..AAA	19	9	4	2.876479e+01	3.898016e+01	3-91,5-3,5-89,6-37,	528	3	0.466		0	0.000000	0.000000	0.000000
C.....TA..G.CC.TC	17	8	3	2.987744e+01	3.016010e+01	1-284,5-44,6-232,	472	3	0.467		0	0.000000	0.000000	0.000000
CG.TCTT..T.....T.T	18	9	3	2.974880e+01	3.005332e+01	0-30,2-76,6-180,	477	3	0.467		0	0.000000	0.000000	0.000000
TTTT.TCAT.T..A	14	10	3	2.909309e+01	2.929670e+01	3-37,5-38,6-87,	518	3	0.467		0	0.000000	0.000000	0.000000
AC.CCGC.....T...T	17	8	3	2.987744e+01	3.016010e+01	1-136,4-42,6-203,	471	3	0.468		0	0.000000	0.291667	0.291667
TT.....T.T.T..CG.TC	19	9	3	2.980650e+01	3.013582e+01	0-36,2-62,7-278,	474	3	0.468		0	0.000000	0.000000	0.000000
T..CG.TCTT..T.....T	19	9	4	2.980650e+01	4.039597e+01	0-27,0-209,2-73,6-177,	475	3	0.468		0	0.000000	0.000000	0.000000
C.....TC..TTT.TTG	17	9	3	2.969142e+01	2.997148e+01	1-5,2-76,6-241,	479	3	0.468		0	0.000000	0.000000	0.000000
T..C.TATTTT...A..T	18	10	3	2.931735e+01	2.961547e+01	1-302,3-30,5-31,	505	3	0.468		0	0.000000	0.000000	0.000000
ATTT..TCAT..TT	14	10	3	2.909309e+01	2.929670e+01	3-36,5-37,7-255,	517	3	0.468		0	0.000000	0.000000	0.000000
A..C..AAT..CC...A.T	19	9	3	2.876479e+01	2.907779e+01	1-239,3-65,7-95,	527	3	0.468		0	0.000000	0.000000	0.000000
G..T.TT.......CCCG	18	8	4	2.858769e+01	3.869807e+01	2-10,3-117,4-53,6-31,	539	3	0.468		0	0.250000	0.250000	0.250000
T.TCA..TTTTA.....T	18	10	3	2.931735e+01	2.961547e+01	3-30,5-31,7-67,	504	3	0.469		0	0.000000	0.000000	0.000000
TT..CG..T...G.C...C	19	8	3	2.864316e+01	2.895425e+01	1-333,3-82,4-89,	535	3	0.469		0	0.000000	0.000000	0.000000
T.TTTTGC...C...T	16	9	3	2.963438e+01	2.989031e+01	0-274,2-69,4-34,	485	3	0.47		0	0.000000	0.000000	0.000000
TCA..TTTTA.....T.T	18	10	3	2.931735e+01	2.961547e+01	3-32,5-33,7-69,	503	3	0.47		0	0.000000	0.000000	0.000000
TTTTG..T..TT.T...T	18	10	3	2.876997e+01	2.905994e+01	0-276,2-71,7-247,	526	3	0.47		0	0.000000	0.000000	0.000000
G..T...T.GC...C..CT	19	8	3	2.864316e+01	2.895425e+01	2-66,4-31,6-231,	534	3	0.47		0	0.000000	0.000000	0.000000
CCG...TT.T.G.....C	18	8	3	2.858769e+01	2.887494e+01	0-211,3-76,4-29,	538	3	0.47		0	0.000000	0.000000	0.000000
T..T.T.TC.T.T..ATA	18	10	3	2.931735e+01	2.961547e+01	2-81,5-36,7-51,	502	3	0.472		0	0.000000	0.000000	0.000000
ATTTTA.C...TTT	14	10	3	2.909309e+01	2.929670e+01	1-255,3-36,5-37,	516	3	0.472		0	0.000000	0.000000	0.000000
TT.....ATTTC.GC	15	9	3	2.878365e+01	2.900584e+01	0-162,3-82,6-289,	525	3	0.472		0	0.000000	0.000000	0.000000
GC...C....TC.G..T.T	19	8	3	2.864316e+01	2.895425e+01	0-29,4-40,6-179,	533	3	0.472		0	0.000000	0.000000	0.000000
G..T.T..C....TTT.TC	19	9	3	2.980650e+01	3.013582e+01	0-32,5-26,6-172,	473	3	0.473		0	0.000000	0.000000	0.000000
T.C.G.....C.C..CAA	18	8	3	2.913162e+01	2.942699e+01	1-127,3-91,4-2,	515	3	0.473		0.291667	0.291667	0.291667	0.291667
TG...T.TTTT....T.TT	19	10	3	2.882579e+01	2.913975e+01	0-28,3-30,5-31,	524	3	0.473		0	0.000000	0.000000	0.000000
CCGC..........C.C.G	19	7	3	2.961769e+01	2.994406e+01	3-100,4-29,6-190,	486	3	0.474		0	0.000000	0.000000	0.000000
T..TTC.T.T...TAT.A	18	10	3	2.931735e+01	2.961547e+01	0-223,2-84,7-54,	501	3	0.474		0	0.000000	0.000000	0.000000
C.ATCT.T.T.T......G	19	9	3	2.900640e+01	2.932320e+01	1-191,5-78,6-244,	519	3	0.474		0	0.000000	0.000000	0.000000
TT...C.ATT.C.G....T	19	9	3	2.900640e+01	2.932320e+01	0-162,2-54,6-289,	520	3	0.474		0	0.000000	0.000000	0.000000
C....T..G.C..ATTTT	18	9	3	2.895023e+01	2.924289e+01	1-86,3-23,5-24,	521	3	0.474		0	0.000000	0.000000	0.000000
A.G..TCC....T.TTT	17	9	3	2.889439e+01	2.916324e+01	1-48,4-23,7-362,	522	3	0.474		0	0.000000	0.000000	0.000000
G...T.TTTT....T.TTT	19	10	3	2.882579e+01	2.913975e+01	0-29,3-31,5-32,	523	3	0.474		0	0.000000	0.000000	0.000000
T.TGTC...TTT...C	16	9	3	2.963438e+01	2.989031e+01	1-81,3-28,5-29,	484	3	0.475		0	0.000000	0.000000	0.000000
GC.....TT..T.GC...C	19	8	3	2.864316e+01	2.895425e+01	0-267,4-47,6-227,	532	3	0.475		0	0.000000	0.291667	0.291667
CT....T.T..CGG....C	19	8	3	2.864316e+01	2.895425e+01	1-251,2-30,6-28,	529	3	0.476		0	0.000000	0.291667	0.291667
CCG....T.TT.....C.G	19	8	3	2.864316e+01	2.895425e+01	2-25,4-29,6-190,	530	3	0.476		0	0.000000	0.000000	0.291667
C..TC.....C.G..T.TG	19	8	3	2.864316e+01	2.895425e+01	0-30,5-14,6-180,	531	3	0.476		0	0.000000	0.000000	0.000000
CG.TCTT..T....TT	16	9	3	2.963438e+01	2.989031e+01	0-212,2-76,6-180,	483	3	0.477		0	0.000000	0.000000	0.000000
C....T.T...ATATTTT	18	10	3	2.931735e+01	2.961547e+01	3-23,5-24,7-262,	500	3	0.477		0	0.000000	0.000000	0.000000
G...T...A.A...GCGG	18	8	3	2.338025e+01	2.358669e+01	2-50,5-115,7-192,	927	3	0.477		0	0.000000	0.000000	0.291667
T..TC...TTCTT.T	15	9	3	2.334853e+01	2.349929e+01	0-206,2-79,7-49,	929	3	0.477		0	0.000000	0.000000	0.000000
T...A...TTT.TCA..TT	19	10	3	2.937422e+01	2.969679e+01	0-154,3-30,5-31,	499	3	0.478		0	0.000000	0.000000	0.000000
A..A.G...GGG..T..C	18	8	3	2.338025e+01	2.358669e+01	1-178,3-108,6-163,	926	3	0.478		0	0.000000	0.000000	0.000000
T..TCT.TT.CT..T	15	9	3	2.334853e+01	2.349929e+01	1-64,2-79,7-49,	928	3	0.478		0	0.000000	0.000000	0.000000
CGG........A.A.G.GG	19	8	3	2.967507e+01	3.000234e+01	2-119,5-114,7-191,	481	3	0.479		0	0.000000	0.000000	0.000000
C.......TTTTTTGC	16	9	3	2.963438e+01	2.989031e+01	0-266,4-26,7-380,	482	3	0.479		0	0.000000	0.000000	0.000000
T.....ATTTTA.C...TT	19	10	3	2.937422e+01	2.969679e+01	1-249,3-30,5-31,	498	3	0.48		0	0.000000	0.000000	0.000000
GA.GG.C..TA.....G	17	8	3	2.333505e+01	2.352220e+01	0-99,4-101,7-151,	931	3	0.48		0	0.000000	0.000000	0.000000
A...A.....GCGG.GT	17	8	3	2.333505e+01	2.352220e+01	0-247,5-103,7-180,	930	3	0.481		0	0.000000	0.000000	0.000000
TC.T.TTTT...A...T.A	19	10	3	2.937422e+01	2.969679e+01	1-11,3-32,5-33,	497	3	0.484		0	0.000000	0.000000	0.000000
CT.TTT.T.....AT.T.A	19	10	3	2.937422e+01	2.969679e+01	2-83,5-24,7-53,	496	3	0.488		0	0.000000	0.000000	0.000000
T.T.TTGC.T.CT	13	9	3	2.946519e+01	2.965065e+01	0-274,2-69,4-54,	491	3	0.489		0	0.000000	0.291667	0.291667
GC..TCT...TTTT	14	9	3	2.952127e+01	2.972990e+01	2-75,5-77,6-243,	488	3	0.49		0	0.000000	0.000000	0.000000
TC..A..T...CTAA.C	17	9	3	2.944413e+01	2.972072e+01	1-268,3-85,7-4,	492	3	0.49		0	0.000000	0.000000	0.000000
A.......TTTT.TCAT.T	19	10	3	2.937422e+01	2.969679e+01	3-29,5-30,6-79,	495	3	0.49		0	0.000000	0.000000	0.000000
T.T..T.C......CCG.A	19	8	4	2.938167e+01	2.978428e+01	1-290,2-34,4-54,7-344,	494	4	0.491		0	0.750000	0.750000	0.750000
AA.....CAC...TTT..C	19	9	3	2.955826e+01	2.988370e+01	0-7,3-107,6-54,	487	3	0.491		0	0.000000	0.000000	0.000000
C.TC..TTT.TTG	13	9	3	2.946519e+01	2.965065e+01	2-80,4-48,6-245,	490	3	0.491		0	0.000000	0.000000	0.000000
C.CT.TC..AT..A.A	16	9	3	2.938755e+01	2.964021e+01	0-188,5-7,7-53,	493	3	0.491		0	0.000000	0.000000	0.000000
TT.A.CC.C.....T.AA	18	9	3	2.950103e+01	2.980188e+01	3-0,5-3,6-185,	489	3	0.493		0	0.000000	0.000000	0.000000
C.T.TTTTTC...T	14	9	3	2.330391e+01	2.343606e+01	2-80,4-84,6-84,	932	3	0.497		0	0.000000	0.000000	0.000000
AAAA...AGA..GC	14	9	3	2.329965e+01	2.343175e+01	3-55,4-71,7-143,	933	3	0.497		0	0.000000	0.000000	0.000000
AG.A.GCAA.A.A	13	9	3	2.325529e+01	2.336903e+01	1-113,3-62,5-95,	934	3	0.506		0	0.000000	0.000000	0.000000
CAA.AAA..GA.G	13	9	3	2.325529e+01	2.336903e+01	3-51,5-101,7-142,	935	3	0.506		0	0.000000	0.000000	0.000000
AA.ATGA....A.A..A.A	19	10	3	2.318367e+01	2.340555e+01	0-296,2-95,4-112,	936	3	0.519		0	0.000000	0.000000	0.000000
T..A....AG..G.T.AAG	19	9	3	2.308553e+01	2.330573e+01	0-139,4-141,7-197,	941	3	0.52		0	0.000000	0.000000	0.000000
AAA.ATGA....A.A..A	18	10	3	2.313868e+01	2.334120e+01	0-295,2-94,4-111,	937	3	0.521		0	0.000000	0.000000	0.000000
TA...A.A.GAA..A.AA	18	10	3	2.313868e+01	2.334120e+01	1-162,3-45,6-331,	938	3	0.521		0	0.000000	0.000000	0.000000
G...T.T..AAAA...G.G	19	9	3	2.308553e+01	2.330573e+01	0-371,2-11,5-113,	939	3	0.521		0	0.000000	0.000000	0.000000
T.A....AA...G.GTG.A	19	9	3	2.308553e+01	2.330573e+01	0-377,5-104,7-322,	940	3	0.521		0	0.000000	0.000000	0.000000
T.C.T.A....C...CA.C	19	8	3	2.304083e+01	2.326026e+01	1-340,5-0,6-230,	942	3	0.523		0	0.000000	0.000000	0.000000
A.....G..GT.TG.AAA	18	9	3	2.304072e+01	2.324165e+01	0-380,2-5,5-107,	943	3	0.523		0	0.000000	0.000000	0.000000
T.....AAAA.GG.G..T	18	9	3	2.304072e+01	2.324165e+01	0-375,2-123,5-117,	944	3	0.523		0	0.000000	0.000000	0.000000
GT..AA...A.G..GAT	17	9	3	2.299617e+01	2.317808e+01	0-137,5-118,7-195,	945	3	0.523		0	0.000000	0.000000	0.000000
CC.C...T.T.......CG	19	7	4	2.291345e+01	2.316585e+01	0-13,3-76,4-29,6-190,	949	4	0.527		0	0.000000	0.000000	0.000000
G..T..TT.....G..GGG	19	8	3	2.298779e+01	2.320632e+01	2-120,4-83,6-155,	946	3	0.527		0	0.000000	0.000000	0.000000
T..AAAA..GG.G..T	16	9	3	2.295188e+01	2.311503e+01	0-377,2-126,5-119,	947	3	0.527		0	0.000000	0.000000	0.000000
T.C....TC.C.CA..A	17	8	3	2.295164e+01	2.313286e+01	0-256,5-3,6-37,	948	3	0.527		0	0.000000	0.000000	0.000000
TT....A.C.C.T...TTT	19	9	3	2.289718e+01	2.311415e+01	1-240,2-16,4-38,	952	3	0.531		0	0.000000	0.000000	0.000000
TCTT..TT.TC......A	18	9	3	2.285273e+01	2.305059e+01	2-79,5-81,7-54,	953	3	0.531		0	0.000000	0.000000	0.000000
TTT....AC..C..T..TT	19	9	3	2.289718e+01	2.311415e+01	1-2,3-121,7-372,	951	3	0.532		0	0.000000	0.000000	0.000000
C...TTCTT.T....AT	17	9	3	2.280854e+01	2.298753e+01	0-210,2-83,7-53,	954	3	0.532		0	0.000000	0.000000	0.000000
C...T.T...ATTT...CT	19	9	3	2.289718e+01	2.311415e+01	1-262,3-79,6-84,	950	3	0.533		0	0.000000	0.000000	0.000000
TC.T..TT...CAT.T	16	9	3	2.276460e+01	2.292499e+01	3-32,5-33,7-54,	958	3	0.542		0	0.000000	0.000000	0.000000
C..ATTTT..C...TT	16	9	3	2.276460e+01	2.292499e+01	3-33,5-34,7-243,	956	3	0.543		0	0.000000	0.000000	0.000000
T.T..C....TTTATC	16	9	3	2.276460e+01	2.292499e+01	3-28,5-29,6-175,	957	3	0.543		0	0.000000	0.000000	0.000000
C....TTTATC...TT	16	9	3	2.276460e+01	2.292499e+01	3-33,5-34,6-180,	955	3	0.544		0	0.000000	0.000000	0.000000
A.CCGC..........C.C	19	7	3	2.275192e+01	2.296641e+01	3-98,4-27,6-188,	959	3	0.547		0	0.000000	0.000000	0.000000
G.G.....CA.AA..GG	17	8	3	2.270781e+01	2.288524e+01	2-120,5-113,7-193,	961	3	0.563		0	0.000000	0.000000	0.000000
GGG.....G.AA.A..C	17	8	3	2.270781e+01	2.288524e+01	2-10,5-92,7-352,	960	3	0.564		0	0.291667	0.291667	0.291667
T.TC..ATTTT..C	14	9	3	2.267748e+01	2.280139e+01	1-266,3-30,5-31,	963	3	0.566		0	0.000000	0.000000	0.000000
A...C.GC....C.C..C	18	7	3	2.270775e+01	2.290324e+01	1-125,3-89,7-213,	962	3	0.567		0	0.291667	0.291667	0.291667
TT..CA.AC..C......T	19	8	4	2.258144e+01	2.282559e+01	1-2,3-121,4-37,7-1,	971	4	0.581		0	0.000000	0.000000	0.000000
T.TGC...C..CT.....T	19	8	3	2.261006e+01	2.282210e+01	1-85,2-72,4-37,	969	3	0.582		0	0.000000	0.000000	0.000000
T.GC...C..CT.....TT	19	8	3	2.261006e+01	2.282210e+01	2-73,4-38,6-238,	970	3	0.582		0	0.000000	0.000000	0.000000
A.A...A..A.AA..AGAA	19	10	3	2.256049e+01	2.277168e+01	1-167,3-44,6-330,	978	3	0.582		0	0.000000	0.000000	0.000000
T......TTT..GC...CC	19	8	3	2.261006e+01	2.282210e+01	3-83,4-28,6-29,	968	3	0.583		0	0.000000	0.000000	0.000000
T..GC.T.T..T...C..C	19	8	3	2.261006e+01	2.282210e+01	1-333,4-28,6-189,	967	3	0.584		0	0.000000	0.000000	0.000000
GC......TT.T..C.T.C	19	8	3	2.261006e+01	2.282210e+01	0-267,4-47,7-41,	966	3	0.585		0	0.000000	0.291667	0.291667
CG..T.T.TT.....C..C	19	8	3	2.261006e+01	2.282210e+01	2-65,4-30,6-191,	964	3	0.586		0	0.000000	0.000000	0.000000
CC....T.TTT.....C.G	19	8	3	2.261006e+01	2.282210e+01	2-25,4-29,7-13,	965	3	0.586		0	0.000000	0.000000	0.291667
A...A.A.GAA..A.AA.A	19	10	3	2.256049e+01	2.277168e+01	1-163,3-46,6-332,	977	3	0.586		0	0.000000	0.000000	0.000000
TGC...C..CT.....TT	18	8	3	2.256616e+01	2.275932e+01	1-87,2-74,4-39,	975	3	0.587		0	0.000000	0.000000	0.000000
A.A.AAA..A....G.AAA	19	10	3	2.256049e+01	2.277168e+01	0-379,3-53,6-114,	976	3	0.587		0	0.000000	0.000000	0.000000
C.CG......TT..TT.C	18	8	3	2.256616e+01	2.275932e+01	0-264,2-24,5-74,	973	3	0.589		0	0.000000	0.000000	0.000000
CGTT...C.T...C...T	18	8	3	2.256616e+01	2.275932e+01	0-349,2-76,7-194,	974	3	0.589		0	0.000000	0.000000	0.000000
T.T....C.T..T.CCG	17	8	3	2.252252e+01	2.269704e+01	1-290,4-54,7-277,	981	3	0.589		0	0.291667	0.291667	0.291667
TTT.T..C......CCG	17	8	3	2.252252e+01	2.269704e+01	2-34,4-54,7-277,	980	3	0.59		0	0.583333	0.583333	0.583333
CTTT...T.C....G..C	18	8	3	2.256616e+01	2.275932e+01	1-195,5-82,7-73,	972	3	0.591		0	0.000000	0.000000	0.000000
GC...C..CT....TTT	17	8	3	2.252252e+01	2.269704e+01	1-88,4-40,6-240,	979	3	0.591		0	0.000000	0.000000	0.000000
T.....AAAAAG..G...G	19	9	3	2.246496e+01	2.267450e+01	0-375,3-49,5-117,	982	3	0.595		0	0.000000	0.000000	0.000000
AT...CC........ACAC	19	8	3	2.242146e+01	2.263024e+01	0-299,4-27,7-102,	986	3	0.595		0	0.000000	0.000000	0.000000
GC...C..CT.TTT	14	8	3	2.239308e+01	2.251320e+01	2-75,4-25,6-240,	991	3	0.595		0	0.000000	0.000000	0.000000
T....T.TT.TCA...TT	18	9	4	2.239740e+01	2.261269e+01	1-302,3-32,5-33,7-260,	989	4	0.596		0	0.000000	0.000000	0.000000
GC...C..CT..TTT	15	8	3	2.243598e+01	2.257399e+01	1-88,4-25,6-240,	984	3	0.596		0	0.000000	0.000000	0.000000
AT.....A.G..GAA.GA	18	9	3	2.242135e+01	2.261212e+01	1-34,4-144,7-348,	987	3	0.596		0.291667	0.291667	0.291667	0.291667
GA..A.AA.GA.....TG	18	9	3	2.242135e+01	2.261212e+01	0-233,4-70,6-335,	988	3	0.596		0	0.000000	0.000000	0.291667
GC.T.C..CT..TT	14	8	3	2.239308e+01	2.251320e+01	1-88,2-75,4-25,	990	3	0.596		0	0.000000	0.000000	0.000000
GC..TCTT..T...C	15	8	3	2.243598e+01	2.257399e+01	2-75,5-77,6-179,	983	3	0.598		0	0.000000	0.000000	0.000000
A.CC.C.....T.AA...C	19	8	3	2.242146e+01	2.263024e+01	3-3,5-6,6-188,	985	3	0.598		0	0.000000	0.000000	0.000000
TC..ATTTT..C......A	19	9	3	2.228164e+01	2.248800e+01	1-268,3-32,5-33,	1000	3	0.6		0	0.000000	0.000000	0.000000
A..C....TT.TC.A..TT	19	9	3	2.228164e+01	2.248800e+01	1-301,3-74,7-259,	998	3	0.601		0	0.000000	0.000000	0.000000
CC.A..T.....AT.T.TT	19	9	3	2.228164e+01	2.248800e+01	1-54,3-22,7-243,	999	3	0.601		0	0.000000	0.000000	0.000000
C..C.T..C.C...AAA	17	8	3	2.233464e+01	2.250621e+01	1-129,5-5,6-39,	992	3	0.602		0.291667	0.291667	0.291667	0.291667
TTG..G.G....G..G.A	18	8	3	2.232640e+01	2.251561e+01	0-255,2-35,4-141,	993	3	0.603		0	0.291667	0.291667	0.291667
AA.AAA....G.GTG	15	9	3	2.229199e+01	2.242796e+01	0-379,2-0,4-73,	995	3	0.603		0	0.000000	0.000000	0.000000
AAAA.GG.G..T..A	15	9	3	2.229199e+01	2.242796e+01	0-381,2-129,5-123,	994	3	0.604		0	0.000000	0.000000	0.000000
GT...T.A...G.G.GG	17	8	3	2.228322e+01	2.245398e+01	2-122,4-137,6-156,	996	3	0.604		0	0.000000	0.000000	0.000000
A......C.ATCT.T.T.T	19	9	3	2.228164e+01	2.248800e+01	1-184,5-71,6-237,	997	3	0.604		0	0.000000	0.000000	0.000000

## Sheet: final_hrca
Pattern	Length	Density	Total	Zs-supp	Zs-tot	Sequences_and_Positions	.zs	Support	p-value	rank	S100%	S75%	S50%	S25%
TAGCACTCT..A.....GAGTGCTAA...TA.A	33	22	2	2.258536e+05	2.392988e+05	0-177,3-15,	18	2	0.001	1	0	0.500000	0.500000	0.500000
GCACTC.....T..AGAGTGCTAACA.A..T	31	21	2	1.749842e+05	1.845531e+05	1-38,2-81,	19	2	0.001	1	0	0.500000	0.500000	0.500000
AGCACTC...A..A..GAGTGCTAA..C.AT	31	21	2	1.702970e+05	1.796096e+05	1-37,3-16,	20	2	0.001	1	0	0.000000	0.000000	0.000000
TTAGCACTC..T..T...GAGTGCTAA.A	29	21	2	1.311329e+05	1.376935e+05	0-176,2-78,	22	2	0.001	1	1	1.000000	1.000000	1.000000
AGCACTCT..A.....GAGTGCTAA...TA.A	32	21	2	1.254585e+05	1.326200e+05	0-178,3-16,	23	2	0.001	1	0	0.500000	0.500000	0.500000
A..A..T.TGTTAGCACTCT..A.....GAGTG	33	21	2	1.235407e+05	1.308951e+05	0-166,3-4,	24	2	0.001	1	0	0.500000	0.500000	0.500000
A..T.TGTTAGCACTCT..A.....GAGTGCTA	33	23	2	5.416059e+05	5.738480e+05	0-169,3-7,	7	2	0.002	2	0	0.500000	0.500000	0.500000
TGTTAGCACTCT..A.....GAGTGCTAA...T	33	23	2	5.416059e+05	5.738480e+05	0-174,3-12,	8	2	0.002	2	0.5	0.500000	0.500000	0.500000
T.TGTTAGCACTCT..A.....GAGTGCTAA	31	23	2	5.379463e+05	5.673637e+05	0-172,3-10,	9	2	0.002	2	0.5	0.500000	0.500000	0.500000
GTTAGCACTCT..A.....GAGTGCTAA...TA	33	23	2	5.270979e+05	5.584767e+05	0-175,3-13,	10	2	0.002	2	0.5	0.500000	0.500000	0.500000
T.TA...TTAGCACTC.....T..AGAGTGCTA	33	22	2	2.384573e+05	2.526529e+05	1-28,2-71,	16	2	0.002	2	0	0.500000	0.500000	0.500000
TTAGCACTCT..A.....GAGTGCTAA...TA	32	22	2	2.312819e+05	2.444841e+05	0-176,3-14,	17	2	0.002	2	0.5	0.500000	0.500000	0.500000
CACTC.....T..AGAGTGCTAACA.A..T..T	33	21	2	1.391618e+05	1.474462e+05	1-39,2-82,	21	2	0.002	2	0	0.500000	0.500000	0.500000
TAGCACTC...A..A..GAGTGCTAA..C.AT	32	22	2	3.065658e+05	3.240655e+05	1-36,3-15,	14	2	0.003	3	0	0.000000	0.000000	0.000000
G..TTAGCACTC..T..T...GAGTGCTAA.A	32	22	2	3.008545e+05	3.180281e+05	0-173,2-75,	15	2	0.003	3	1	1.000000	1.000000	1.000000
GCACTC...A..A..GAGTGCTAA..C.AT	30	20	2	9.720571e+04	1.022929e+05	1-38,3-17,	25	2	0.003	3	0	0.000000	0.000000	0.000000
AT.G..TTAGCACTC..T..T...GAGTGCTAA	33	23	2	5.416059e+05	5.738480e+05	0-170,2-72,	6	2	0.004	4	1	1.000000	1.000000	1.000000
T.TTAGCACTC...A..A..GAGTGCTAA..C	32	22	2	3.150037e+05	3.329850e+05	1-33,3-12,	11	2	0.004	4	0	0.000000	0.000000	0.000000
T.G..TTAGCACTC..T..T...GAGTGCTAA	32	22	2	3.091352e+05	3.267815e+05	0-171,2-73,	12	2	0.004	4	1	1.000000	1.000000	1.000000
AGCACTC.....T..AGAGTGCTAACA.A..T	32	22	2	3.065658e+05	3.240655e+05	1-37,2-80,	13	2	0.004		0	0.500000	0.500000	0.500000
TTAGCACTC...A.....GAGTGCTAA....A	32	20	3	7.185257e+04	1.174306e+05	0-176,1-35,3-14,	30	2	0.004		0.416667	0.416667	0.416667	0.416667
GCACTCT..A.....GAGTGCTAA...TA.A	31	20	2	7.161023e+04	7.552621e+04	0-179,3-17,	31	2	0.004		0	0.500000	0.500000	0.500000
TTAGCACTC.....T..AGAGTGCTAACA.A	31	23	2	5.481585e+05	5.781344e+05	1-35,2-78,	5	2	0.005		0.5	0.500000	0.500000	0.500000
T.TTAGCACTC...A.....GAGTGCTAA	29	20	3	7.309067e+04	1.181916e+05	0-174,1-33,3-12,	28	2	0.005		0.416667	0.416667	0.416667	0.416667
TAGCACTC..T..T...GAGTGCTAA.A	28	20	2	7.284904e+04	7.632919e+04	0-177,2-79,	29	2	0.005		0	1.000000	1.000000	1.000000
TTAGCACTC.....T...GAGTGCTAA.A	29	20	3	7.309067e+04	1.181916e+05	0-176,1-35,2-78,	27	2	0.007		0.833333	0.833333	0.833333	0.833333
ACTC.....T..AGAGTGCTAACA.A..T..T	32	20	2	5.675698e+04	5.999683e+04	1-40,2-83,	32	2	0.007		0	0.500000	0.500000	0.500000
TAGCACTC.....T..AGAGTGCTAACA.A..T	33	23	2	5.518875e+05	5.847419e+05	1-36,2-79,	4	2	0.008		0	0.500000	0.500000	0.500000
T....TTAGCACTC.....T...GAGTGCTAA	32	20	3	7.586230e+04	1.239838e+05	0-171,1-30,2-73,	26	2	0.008		0.833333	0.833333	0.833333	0.833333
CATC..CA.CT.T..TA.CA...TC..TA.G.G	33	19	2	4.910838e+04	5.203184e+04	0-34,3-0,	33	2	0.011		0	0.000000	0.000000	0.000000
TTAGCACTC...A..A..GAGTGCTAA..C.AT	33	23	2	5.518875e+05	5.847419e+05	1-35,3-14,	3	2	0.012		0	0.000000	0.000000	0.000000
TAGCACTC.....T...GAGTGCTAA.A	28	19	3	4.060450e+04	6.543681e+04	0-177,1-36,2-79,	39	2	0.013		0	0.833333	0.833333	0.833333
AGCACTC..T..T...GAGTGCTAA.A	27	19	2	4.047116e+04	4.231491e+04	0-178,2-80,	40	2	0.013		0	1.000000	1.000000	1.000000
TAGCACTC...A.....GAGTGCTAA....A	31	19	3	3.991402e+04	6.499720e+04	0-177,1-36,3-15,	41	2	0.013		0	0.416667	0.416667	0.416667
A...TTAGCACTC.....T..AGAGTGCTAACA	33	23	2	5.518875e+05	5.847419e+05	1-31,2-74,	2	2	0.014		0.5	0.500000	0.500000	0.500000
GCACTC..T..T...GAGTGCTAA.A......A	33	19	2	4.129160e+04	4.374972e+04	0-179,2-81,	38	2	0.014		0	1.000000	1.000000	1.000000
CTTTT....TAG..TT..CAC.C.C.TA..GA	32	19	2	3.692293e+04	3.903060e+04	1-149,2-64,	42	2	0.014		0	0.000000	0.500000	0.500000
C.C.TA..GA...TG.TA..A.AG.TG..GATG	33	19	2	3.567465e+04	3.779839e+04	1-171,2-86,	43	2	0.014		0	0.000000	0.500000	0.500000
TTA..ACTCA.C...AAA.AG.GC.AA.A...T	33	20	2	4.146654e+04	4.393507e+04	1-35,3-80,	37	2	0.016		0	0.000000	0.000000	0.000000
A...T.TT.GC.CT.TTT...G.TGAGT..TAA	33	20	2	4.216450e+04	4.467458e+04	0-170,2-6,	36	2	0.017		0.5	0.500000	0.500000	0.500000
CACTC...A..A..GAGTGCTAA..C.AT	29	19	2	4.265515e+04	4.478921e+04	1-39,3-18,	34	2	0.019		0	0.000000	0.000000	0.000000
T......T.TTAGCACTC...A..A..GAGTGC	33	19	2	4.242810e+04	4.495388e+04	1-26,3-5,	35	2	0.019		0	0.000000	0.000000	0.000000
ACTC...A..A..GAGTGCTAA..C.AT....A	33	19	2	3.089263e+04	3.273170e+04	1-40,3-19,	48	2	0.019		0	0.000000	0.000000	0.000000
T....AT.G..TTAGCACTC..T..T...GAGT	33	19	2	3.200895e+04	3.391446e+04	0-165,2-67,	46	2	0.02		0	1.000000	1.000000	1.000000
AT......T.TTAGCACTC...A..A..GAGTG	33	19	2	3.031710e+04	3.212190e+04	1-25,3-4,	49	2	0.02		0	0.000000	0.000000	0.000000
CACTC..T..T...GAGTGCTAA.A......AT	33	19	2	3.261660e+04	3.455829e+04	0-180,2-82,	44	2	0.021		0	1.000000	1.000000	1.000000
CTC.....T..AGAGTGCTAACA.A..T..T	31	19	2	3.239621e+04	3.416779e+04	1-41,2-84,	45	2	0.021		0	0.500000	0.500000	0.500000
CACTCT..A.....GAGTGCTAA...TA.A	30	19	2	3.142281e+04	3.306730e+04	0-180,3-18,	47	2	0.021		0	0.500000	0.500000	0.500000
TA...TTAGCACTC.....T..AGAGTGCTAAC	33	23	2	5.670775e+05	6.008362e+05	1-30,2-73,	1	2	0.025		0.5	0.500000	0.500000	0.500000
TC..CA.CT.T..TA.CA...TC..TA.G.G.G	33	18	2	2.614248e+04	2.769876e+04	0-36,3-2,	52	2	0.028		0	0.000000	0.000000	0.000000
G.TT...TA.T.T....AT.G..TTAGCACTC	32	19	2	2.519829e+04	2.663668e+04	0-153,2-55,	53	2	0.029		0	0.000000	0.000000	1.000000
AA..A...T.TT.GC.CT.TTT...G.TGAGT	32	19	2	2.342179e+04	2.475878e+04	0-166,2-2,	59	2	0.029		0	0.500000	0.500000	0.500000
C.C.C.TA..GA...TG.TA..A.AG.TG..GA	33	18	2	2.139248e+04	2.266599e+04	1-169,2-84,	67	2	0.029		0	0.500000	0.500000	0.500000
TTAGCACTC.........GAGTGCTAA	27	18	4	2.317863e+04	5.089879e+04	0-176,1-35,2-78,3-14,	60	2	0.03		0.75	0.750000	0.750000	0.750000
TA..ACTCA.C...AAA.AG.GC.AA.A...T	32	19	2	2.303409e+04	2.434894e+04	1-36,3-81,	61	2	0.03		0	0.000000	0.000000	0.000000
CAC.C.C.TA..GA...TG.TA..A.AG.TG	31	18	2	2.285955e+04	2.410961e+04	1-167,2-82,	62	2	0.03		0	0.500000	0.500000	0.500000
AGCACTC.....T...GAGTGCTAA.A	27	18	3	2.255776e+04	3.623234e+04	0-178,1-37,2-80,	63	2	0.03		0	0.833333	0.833333	0.833333
AGCACTC...A.....GAGTGCTAA....A	30	18	3	2.217269e+04	3.597906e+04	0-178,1-37,3-16,	64	2	0.03		0	0.416667	0.416667	0.416667
GAGTGCTAA..C.AT....A.A.TA...AA.C	32	19	2	2.199945e+04	2.325524e+04	1-53,3-32,	65	2	0.03		0	0.000000	0.000000	0.000000
TC..TA.G.G.GTG..AA..CTA....AAAAG	32	19	2	2.659964e+04	2.811802e+04	0-57,3-23,	50	2	0.031		0	0.000000	0.000000	0.000000
C..CA.CT.T..TA.CA...TC..TA.G.G.GT	33	18	2	2.614248e+04	2.769876e+04	0-37,3-3,	51	2	0.031		0	0.000000	0.000000	0.000000
AC.C.C.TA..GA...TG.TA..A.AG.TG..G	33	18	2	2.139248e+04	2.266599e+04	1-168,2-83,	66	2	0.031		0	0.500000	0.500000	0.500000
TT...TA.T.T....AT.G..TTAGCACTC..T	33	19	2	1.997217e+04	2.116113e+04	0-155,2-57,	69	2	0.031		0	0.000000	0.000000	1.000000
G.G.TT...TA.T.T....AT.G..TTAGCACT	33	19	2	2.350159e+04	2.490066e+04	0-151,2-53,	58	2	0.032		0	0.000000	0.000000	1.000000
ACTCA.C...AAA.AG.GC.AA.A...T..TT	32	19	2	2.366807e+04	2.501911e+04	1-40,3-85,	57	2	0.033		0	0.000000	0.000000	0.000000
CA.CT.T..TA.CA...TC..TA.G.G.GTG	31	18	2	2.413523e+04	2.545505e+04	0-40,3-6,	54	2	0.035		0	0.000000	0.000000	0.000000
AGTGCTAA..C.AT....A.A.TA...AA.C.C	33	19	2	2.374871e+04	2.516249e+04	1-54,3-33,	56	2	0.035		0	0.000000	0.000000	0.000000
ATC..CA.CT.T..TA.CA...TC..TA.G.G	32	18	2	2.002879e+04	2.117209e+04	0-35,3-1,	68	2	0.035		0	0.000000	0.000000	0.000000
T.TT.GC.CT.TTT...G.TGAGT..TAA	29	19	2	2.382537e+04	2.501737e+04	0-174,2-10,	55	2	0.036		0.5	0.500000	0.500000	0.500000
TAG..TT..CAC.C.C.TA..GA...TG.TA	31	18	2	1.855395e+04	1.956857e+04	1-158,2-73,	70	2	0.042		0	0.500000	0.500000	0.500000
T..CAC.C.C.TA..GA...TG.TA..A.AG.T	33	18	2	1.817980e+04	1.926205e+04	1-164,2-79,	72	2	0.043		0	0.500000	0.500000	0.500000
TT..CAC.C.C.TA..GA...TG.TA..A.AG	32	18	2	1.811807e+04	1.915230e+04	1-163,2-78,	73	2	0.043		0.5	0.500000	0.500000	0.500000
AG..TT..CAC.C.C.TA..GA...TG.TA..A	33	18	2	1.817980e+04	1.926205e+04	1-159,2-74,	71	2	0.044		0.5	0.500000	0.500000	0.500000
CTC...A..A..GAGTGCTAA..C.AT....A	32	18	2	1.763275e+04	1.863927e+04	1-41,3-20,	74	2	0.044		0	0.000000	0.000000	0.000000
A.CT.T..TA.CA...TC..TA.G.G.GTG..A	33	18	2	1.736320e+04	1.839685e+04	0-41,3-7,	75	2	0.044		0	0.000000	0.000000	0.000000
T..TA.CA...TC..TA.G.G.GTG..AA..CT	33	18	2	1.736320e+04	1.839685e+04	0-46,3-12,	76	2	0.044		0	0.000000	0.000000	0.000000
CT.T..TA.CA...TC..TA.G.G.GTG..AA	32	18	2	1.730425e+04	1.829202e+04	0-43,3-9,	77	2	0.044		0	0.000000	0.000000	0.000000
TA.CA...TC..TA.G.G.GTG..AA..CTA	31	18	2	1.678393e+04	1.770175e+04	0-49,3-15,	78	2	0.047		0	0.000000	0.000000	0.000000
A..GAGTGCTAA..C.AT....A.A.TA...AA	33	19	2	1.577332e+04	1.671232e+04	1-50,3-29,	79	2	0.051		0	0.000000	0.000000	0.000000
TTTT....TAG..TT..CAC.C.C.TA..GA	31	18	2	1.505932e+04	1.588283e+04	1-150,2-65,	80	2	0.057		0	0.000000	0.500000	0.500000
C.TA..GA...TG.TA..A.AG.TG..GATG	31	18	2	1.450079e+04	1.529376e+04	1-173,2-88,	82	2	0.058		0	0.000000	0.500000	0.500000
C..TA.G.G.GTG..AA..CTA....AAAAG	31	18	2	1.477607e+04	1.558409e+04	0-58,3-24,	81	2	0.06		0	0.000000	0.000000	0.000000
T.T....AT.G..TTAGCACTC..T..T...GA	33	18	2	1.409285e+04	1.493180e+04	0-163,2-65,	83	2	0.067		0	1.000000	1.000000	1.000000
GTGCTAA..C.AT....A.A.TA...AA.C.C	32	18	2	1.355517e+04	1.432894e+04	1-55,3-34,	84	2	0.07		0	0.000000	0.000000	0.000000
CTCA.C...AAA.AG.GC.AA.A...T..TT	31	18	2	1.350946e+04	1.424821e+04	1-41,3-86,	85	2	0.071		0	0.000000	0.000000	0.000000
ACTC..T..T...GAGTGCTAA.A......AT	32	18	2	1.330264e+04	1.406199e+04	0-181,2-83,	87	2	0.071		0	1.000000	1.000000	1.000000
TT.GC.CT.TTT...G.TGAGT..TAA	27	18	2	1.319239e+04	1.379340e+04	0-176,2-12,	89	2	0.071		0.5	0.500000	0.500000	0.500000
A..A...T.TT.GC.CT.TTT...G.TGAGT	31	18	2	1.336888e+04	1.409995e+04	0-167,2-3,	86	2	0.072		0	0.500000	0.500000	0.500000
TC.....T..AGAGTGCTAACA.A..T..T	30	18	2	1.321336e+04	1.390487e+04	1-42,2-85,	88	2	0.072		0	0.500000	0.500000	0.500000
TC...A..A..GAGTGCTAA..C.AT....A.A	33	18	2	1.264245e+04	1.339506e+04	1-42,3-21,	95	2	0.073		0	0.000000	0.000000	0.000000
TAGCACTC.........GAGTGCTAA	26	17	4	1.287713e+04	2.814826e+04	0-177,1-36,2-79,3-15,	91	2	0.074		0	0.750000	0.750000	0.750000
ACTCT..A.....GAGTGCTAA...TA.A	29	18	2	1.281662e+04	1.345785e+04	0-181,3-19,	92	2	0.074		0	0.500000	0.500000	0.500000
A..ACTCA.C...AAA.AG.GC.AA.A...T	31	18	2	1.279541e+04	1.349512e+04	1-37,3-82,	93	2	0.074		0	0.000000	0.000000	0.000000
GCACTC...A.....GAGTGCTAA....A	29	17	3	1.265648e+04	2.046622e+04	0-179,1-38,3-17,	94	2	0.076		0	0.416667	0.416667	0.416667
GCACTC.....T...GAGTGCTAA.A	26	17	3	1.287713e+04	2.061579e+04	0-179,1-38,2-81,	90	2	0.077		0	0.833333	0.833333	0.833333
TA.T.T....AT.G..TTAGCACTC..T..T	31	18	2	1.105684e+04	1.166148e+04	0-160,2-62,	97	2	0.096		0	0.000000	1.000000	1.000000
T...TA.T.T....AT.G..TTAGCACTC..T	32	18	2	1.109426e+04	1.172755e+04	0-156,2-58,	96	2	0.099		0	0.000000	0.000000	1.000000
CTT.T..TA.AGAAT...C..TC...T.T..AG	33	18	2	1.083387e+04	1.147882e+04	1-69,2-64,	98	2	0.101		0	0.000000	0.500000	0.500000
TTTTT..C.C...T...G..T..GTTA.AAT.G	33	18	2	1.063204e+04	1.126497e+04	1-162,2-9,	101	2	0.101		0	0.000000	0.000000	0.000000
CT.TTT...G.TGAGT..TAA.......T.TTC	33	18	2	1.063204e+04	1.126497e+04	0-182,2-18,	100	2	0.105		0	0.500000	0.500000	0.500000
T....TAG..TT..CAC.C.C.TA..GA...TG	33	17	2	1.069851e+04	1.133539e+04	1-153,2-68,	99	2	0.107		0	0.500000	0.500000	0.500000
G..TT..CAC.C.C.TA..GA...TG.TA..A	32	17	2	1.037658e+04	1.096890e+04	1-160,2-75,	103	2	0.108		0.5	0.500000	0.500000	0.500000
CACTC.....T...GAGTGCTAA.A.......T	33	17	3	1.041193e+04	1.707943e+04	0-180,1-39,2-82,	102	2	0.109		0	0.833333	0.833333	0.833333
GAA.A.......TTA..ACTCA.C...AAA.AG	33	18	2	9.458548e+03	1.002162e+04	1-23,3-68,	107	2	0.143		0	0.000000	0.000000	0.000000
A.......T.TTAGCACTC...A.....GAGTG	33	17	3	9.677880e+03	1.587531e+04	0-166,1-25,3-4,	104	2	0.144		0	0.416667	0.416667	0.416667
AT.CTTTT....T....TT..C..T.GCTT.TT	33	18	2	9.539556e+03	1.010745e+04	1-134,2-61,	105	2	0.146		0	0.000000	0.500000	0.500000
CA...TC..TA.G.G.GTG..AA..CTA....A	33	17	2	9.418644e+03	9.979342e+03	0-52,3-18,	108	2	0.147		0	0.000000	0.000000	0.000000
CT..A.A...GA..G...ATTCT.TA..A.AAG	33	18	2	9.282334e+03	9.834917e+03	0-136,3-22,	110	2	0.147		0	0.000000	0.000000	0.000000
T.A.AC..TT.TTATA..A......CTC.CTT	32	18	2	9.175601e+03	9.699371e+03	1-59,2-59,	111	2	0.148		0	0.000000	0.500000	0.500000
A.CA...TC..TA.G.G.GTG..AA..CTA	30	17	2	9.323663e+03	9.811610e+03	0-50,3-16,	109	2	0.149		0	0.000000	0.000000	0.000000
C.ATT.TAAC..A..C...A...G.G..AAAAA	33	18	2	9.458548e+03	1.002162e+04	0-43,3-77,	106	2	0.15		0	0.000000	0.000000	0.000000
A..A..GAGTGCTAA..C.AT....A.A.TA	31	18	2	8.972653e+03	9.463319e+03	1-47,3-26,	112	2	0.152		0	0.000000	0.000000	0.000000
AT.CTT.T..TA.AGAAT...C..TC...T.T	32	18	2	8.528713e+03	9.015557e+03	1-66,2-61,	113	2	0.17		0	0.000000	0.500000	0.500000
TT....TAG..TT..CAC.C.C.TA..GA...T	33	17	2	8.450843e+03	8.953928e+03	1-152,2-67,	114	2	0.173		0	0.500000	0.500000	0.500000
TTT....TAG..TT..CAC.C.C.TA..GA	30	17	2	8.365623e+03	8.803431e+03	1-151,2-66,	115	2	0.173		0	0.000000	0.500000	0.500000
G.T.T...C.C.TTT.TT..GTG.GTT....T	32	17	2	8.111259e+03	8.574273e+03	0-2,2-8,	116	2	0.184		0	0.000000	0.000000	0.000000
A.G.T.T...C.C.TTT.TT..GTG.GTT	29	17	2	7.814913e+03	8.205897e+03	0-0,2-6,	118	2	0.208		0	0.000000	0.000000	0.000000
TC.GTTAGC..T.TCA.......A..G.T.AT	32	17	2	7.828379e+03	8.275245e+03	1-153,3-10,	117	2	0.212		0	0.000000	0.000000	0.000000
CTC..T..T...GAGTGCTAA.A......AT	31	17	2	7.592989e+03	8.008208e+03	0-182,2-84,	120	2	0.221		0	1.000000	1.000000	1.000000
A.......TTA..ACTCA.C...AAA.AG.GC	32	17	2	7.555364e+03	7.986646e+03	1-27,3-72,	121	2	0.221		0	0.000000	0.000000	0.000000
T.TG.TAC..T.G.T.TAGA...A..A..C.C	32	17	2	7.618684e+03	8.053581e+03	1-182,2-57,	119	2	0.224		0	0.000000	0.000000	0.500000
CTCT..A.....GAGTGCTAA...TA.A	28	17	2	7.316069e+03	7.665572e+03	0-182,3-20,	126	2	0.225		0	0.500000	0.500000	0.500000
GC.CT.TTT...G.TGAGT..TAA.......T	32	17	2	7.476747e+03	7.903541e+03	0-179,2-15,	122	2	0.227		0	0.500000	0.500000	0.500000
T.GC.CT.TTT...G.TGAGT..TAA	26	17	2	7.329165e+03	7.647142e+03	0-177,2-13,	125	2	0.227		0	0.500000	0.500000	0.500000
AT.A.C..T.......TGA.A..GCTAAC.GA	32	17	2	7.215996e+03	7.627905e+03	0-53,2-77,	127	2	0.229		0.5	0.500000	0.500000	0.500000
G.G..T..T...TCTA.A.C.A..GTA.CA.A	32	17	2	7.414607e+03	7.837854e+03	0-24,3-30,	123	2	0.23		0	0.000000	0.000000	0.000000
C.....T..AGAGTGCTAACA.A..T..T	29	17	2	7.340335e+03	7.707576e+03	1-43,2-86,	124	2	0.233		0	0.000000	0.500000	0.500000
AGCACTC.........GAGTGCTAA	25	16	4	7.154170e+03	1.556855e+04	0-178,1-37,2-80,3-16,	128	2	0.235		0	0.750000	0.750000	0.750000
C...A..A..GAGTGCTAA..C.AT....A.A	32	17	2	7.022705e+03	7.423581e+03	1-43,3-22,	131	2	0.238		0	0.000000	0.000000	0.000000
AAC.CAC..AA.AAA.G.G...A.A.C.T	29	17	2	7.084341e+03	7.438774e+03	1-209,3-84,	129	2	0.241		0	0.000000	0.000000	0.000000
T.T..TA.CA...TC..TA.G.G.GTG..AA	31	17	2	7.057677e+03	7.443622e+03	0-44,3-10,	130	2	0.242		0	0.000000	0.000000	0.000000
A....AAC.CAC..AA.AAA.G.G...A.A.C	32	17	2	6.964338e+03	7.361882e+03	1-204,3-79,	132	2	0.243		0	0.000000	0.000000	0.000000
A...TC..TA.G.G.GTG..AA..CTA....AA	33	17	2	6.730114e+03	7.130763e+03	0-53,3-19,	133	2	0.256		0	0.000000	0.000000	0.000000
A.A...GA..G...ATTCT.TA..A.AAG.AT	32	18	2	6.610192e+03	6.987520e+03	0-140,3-26,	135	2	0.262		0	0.000000	0.000000	0.000000
T.ACAT..TTCTT.T....T.....TT..GTTA	33	18	2	6.633922e+03	7.028844e+03	1-127,2-40,	134	2	0.269		0	0.000000	0.000000	0.000000
TT....C.CTTT..T...G.G.G.TA.AATT	31	17	2	5.886029e+03	6.207904e+03	0-176,2-10,	149	2	0.294		0.5	0.500000	0.500000	0.500000
TA..GA...TG.TA..A.AG.TG..GATG	29	17	2	5.894715e+03	6.189631e+03	1-175,2-90,	148	2	0.296		0	0.000000	0.500000	0.500000
T....A..C..GT.C..ATT.T.T.ACAA.AG	32	17	2	5.856863e+03	6.191189e+03	1-163,3-23,	150	2	0.297		0	0.000000	0.000000	0.000000
TTTT..C.C...T...G..T..GTTA.AAT.G	32	17	2	5.905948e+03	6.243076e+03	1-163,2-10,	147	2	0.303		0	0.000000	0.000000	0.000000
C.CTTT..T...G.G.G.TA.AATT.....TT	32	17	2	5.905948e+03	6.243076e+03	0-182,2-16,	146	2	0.309		0	0.500000	0.500000	0.500000
A..C..GT.C..ATT.T.T.ACAA.AG....A	32	17	2	5.699978e+03	6.025349e+03	1-168,3-28,	153	2	0.309		0	0.000000	0.000000	0.000000
C..GT.C..ATT.T.T.ACAA.AG....A.A	31	17	2	5.680754e+03	5.991403e+03	1-171,3-31,	154	2	0.309		0	0.000000	0.000000	0.000000
TA..AT.A.C..T.......TGA.A..GCTAAC	33	17	2	5.719399e+03	6.059879e+03	0-49,2-73,	152	2	0.311		0.5	0.500000	0.500000	0.500000
T....CT.TTGT.A.A.AAT..G.AC..G..T	32	17	2	5.593787e+03	5.913096e+03	0-38,2-59,	157	2	0.313		0	0.000000	0.500000	0.500000
T.G..G...GAT.CTTT..T...AGAATT	29	17	2	5.289012e+03	5.553623e+03	0-144,2-51,	170	2	0.313		0	0.000000	0.000000	0.000000
T.T....CT.TTGT.A.A.AAT..G.AC..G	31	17	2	5.574921e+03	5.879783e+03	0-36,2-57,	158	2	0.314		0	0.000000	0.000000	0.500000
CACTC...A.....GAGTGCTAA....A	28	16	3	5.553953e+03	8.950559e+03	0-180,1-39,3-18,	159	2	0.314		0	0.416667	0.416667	0.416667
T.AT.CTTTT....T....TT..C..T.GCTT	32	17	2	5.299090e+03	5.601577e+03	1-132,2-59,	169	2	0.314		0	0.000000	0.500000	0.500000
C.CT..A.A...GA..G...ATTCT.TA..A.A	33	17	2	5.719399e+03	6.059879e+03	0-134,3-20,	151	2	0.315		0	0.000000	0.000000	0.000000
T.T..TA.AGAAT...C..TC...T.T..AG.G	33	17	2	5.612846e+03	5.946982e+03	1-71,2-66,	156	2	0.315		0	0.500000	0.500000	0.500000
AATT.TA.C.C.C...A..AAAG.G....AA	31	17	2	5.380495e+03	5.674725e+03	1-31,3-78,	166	2	0.315		0	0.000000	0.000000	0.000000
AATTCT...A..AAAG.ATC...C..C.A	29	17	2	5.908267e+03	6.203860e+03	1-65,3-39,	145	2	0.317		0	0.000000	0.000000	0.000000
TCA.C...AAA.AG.GC.AA.A...T..TT	30	17	2	5.510065e+03	5.798430e+03	1-42,3-87,	160	2	0.317		0	0.000000	0.000000	0.000000
AA.....AATT.TA.C.C.C...A..AAAG.G	32	17	2	5.398704e+03	5.706877e+03	1-24,3-71,	165	2	0.317		0	0.000000	0.000000	0.000000
A.C..T.......TGA.A..GCTAAC.GA...G	33	16	2	5.249751e+03	5.562272e+03	0-56,2-80,	171	2	0.317		0	0.500000	0.500000	0.500000
CTTTT....T....TT..C..T.GCTT.TT.A	32	17	2	5.299090e+03	5.601577e+03	1-137,2-64,	168	2	0.318		0	0.000000	0.500000	0.500000
A.A.......TTA..ACTCA.C...AAA.AG.G	33	17	2	5.417098e+03	5.739581e+03	1-25,3-70,	163	2	0.319		0	0.000000	0.000000	0.000000
GA.TT.T..T.G...T.TTT..TG..G..TG.T	33	17	2	5.405657e+03	5.727460e+03	0-168,2-30,	164	2	0.319		0	0.500000	0.500000	0.500000
C...TC.GTTAGC..T.TCA.......A..G.T	33	16	2	6.127246e+03	6.492005e+03	1-149,3-6,	138	2	0.32		0	0.000000	0.000000	0.000000
C.CT.TTT...G.TGAGT..TAA.......T.T	33	17	2	5.926071e+03	6.278854e+03	0-180,2-16,	144	2	0.32		0	0.500000	0.500000	0.500000
GTTAGC..T.TCA.......A..G.T.AT..TA	33	17	2	5.612846e+03	5.946982e+03	1-156,3-13,	155	2	0.32		0	0.000000	0.000000	0.000000
A.CA..C..CA..AAA.A...C.A..A.AA.TC	33	17	2	5.938612e+03	6.292142e+03	1-37,3-56,	143	2	0.321		0	0.000000	0.000000	0.000000
CT.TTGT.A.A.AAT..G.AC..G..T....A	32	17	2	5.443949e+03	5.754705e+03	0-43,2-64,	162	2	0.321		0	0.000000	0.500000	0.500000
TCT..A.....GAGTGCTAA...TA.A.....A	33	17	2	5.316176e+03	5.632652e+03	0-183,3-21,	167	2	0.321		0	0.500000	0.500000	0.500000
A.T.T....AT.G..TTAGCACTC..T..T	30	17	2	6.142203e+03	6.463651e+03	0-161,2-63,	137	2	0.323		0	0.000000	1.000000	1.000000
TGCTAA..C.AT....A.A.TA...AA.C.C	31	17	2	5.947920e+03	6.273179e+03	1-56,3-35,	142	2	0.324		0	0.000000	0.000000	0.000000
T.CTTTT....T....TT..C..T.GCTT.TT	32	17	2	5.444941e+03	5.755754e+03	1-135,2-62,	161	2	0.324		0	0.000000	0.500000	0.500000
T.....T.TA...TTAGCACTC.....T..AGA	33	17	2	6.038570e+03	6.398050e+03	1-22,2-65,	139	2	0.325		0	0.500000	0.500000	0.500000
TA.G.G.GTG..AA..CTA....AAAAG	28	17	2	5.986763e+03	6.272762e+03	0-61,3-27,	140	2	0.328		0	0.000000	0.000000	0.000000
AAG.GAG......T..TATAA.AA..GT.T.A	32	18	2	6.144167e+03	6.494894e+03	0-147,3-28,	136	2	0.329		0	0.000000	0.000000	0.000000
AA.AAGC.A..G..AA....A....AAAAG.AT	33	18	2	5.950094e+03	6.304307e+03	0-71,3-25,	141	2	0.329		0	0.000000	0.000000	0.000000
T.TTTT..G.T...TT.T...T.A..TTTTTC	32	18	2	5.125106e+03	5.417661e+03	1-136,2-19,	172	2	0.331		0	0.000000	0.000000	0.000000
A.AC..TT.TTATA..A......CTC.CTT	30	17	2	5.079960e+03	5.345816e+03	1-61,2-61,	173	2	0.339		0	0.000000	0.500000	0.500000
T...C.C.TTT.TT..GTG.GTT....T...C	32	16	2	4.863956e+03	5.141604e+03	0-6,2-12,	175	2	0.38		0	0.000000	0.000000	0.000000
TAAC..AA.....A....A.AAGAA..ATGT.A	33	18	2	4.829394e+03	5.116891e+03	0-78,3-46,	176	2	0.381		0	0.000000	0.000000	0.000000
T.CTT.T..TA.AGAAT...C..TC...T.T	31	17	2	4.868089e+03	5.134298e+03	1-67,2-62,	174	2	0.384		0	0.000000	0.500000	0.500000
T......AT.CTT.T..TA.AGAAT...C..TC	33	17	2	4.769920e+03	5.053876e+03	1-59,2-54,	177	2	0.384		0	0.000000	0.000000	0.500000
A..TTTTT..C.C...T...G..T..GTTA.AA	33	17	2	4.555666e+03	4.826868e+03	1-159,2-6,	178	2	0.452		0	0.000000	0.000000	0.000000
T.A.A..A.AA.AAA..T.TCA....TA..TCA	33	18	2	4.217086e+03	4.468131e+03	1-102,3-57,	193	2	0.455		0	0.000000	0.000000	0.000000
T.A.C..T.......TGA.A..GCTAAC.GA	31	16	2	4.118805e+03	4.344040e+03	0-54,2-78,	199	2	0.457		0.5	0.500000	0.500000	0.500000
A...T..G.ACTC..TT.TT.AG.G.G.T	29	16	2	4.125635e+03	4.332042e+03	0-0,2-74,	198	2	0.458		0	0.500000	0.500000	0.500000
AA.A.......TTA..ACTCA.C...AAA.AG	32	17	2	4.150253e+03	4.387161e+03	1-24,3-69,	197	2	0.459		0	0.000000	0.000000	0.000000
AC.AAAG..T...A.CACAA.....AT...AA	32	17	2	4.039082e+03	4.269644e+03	1-47,3-48,	203	2	0.459		0	0.000000	0.000000	0.000000
ACTC.....T...GAGTGCTAA.A.......T	32	16	3	4.246492e+03	6.940158e+03	0-181,1-40,2-83,	191	2	0.461		0	0.833333	0.833333	0.833333
TTT...G.TGAGT..TAA.......T.TTC.T	32	17	2	4.336262e+03	4.583788e+03	0-185,2-21,	186	2	0.462		0	0.000000	0.500000	0.500000
G.TAC..T.G.T.TAGA...A..A..C.C...T	33	16	2	4.260961e+03	4.514618e+03	1-185,2-60,	190	2	0.462		0	0.000000	0.500000	0.500000
GCACTC.........GAGTGCTAA	24	15	4	4.084139e+03	8.848868e+03	0-179,1-38,2-81,3-17,	200	2	0.462		0	0.750000	0.750000	0.750000
TG.TAC..T.G.T.TAGA...A..A..C.C	30	16	2	4.217992e+03	4.438737e+03	1-184,2-59,	192	2	0.464		0	0.000000	0.000000	0.500000
A.GAA.A.......TTA..ACTCA.C...AAA	32	17	2	4.150253e+03	4.387161e+03	1-21,3-66,	196	2	0.464		0	0.000000	0.000000	0.000000
GT.C..ATT.T.T.ACAA.AG....A.A..A	31	17	2	4.059196e+03	4.281171e+03	1-174,3-34,	201	2	0.466		0	0.000000	0.000000	0.000000
T.TTT...G.TGAGT..TAA.......T.TTC	32	17	2	4.336262e+03	4.583788e+03	0-183,2-19,	185	2	0.467		0	0.500000	0.500000	0.500000
A.C.C.CT.AA.AA..GAGT.C..A...T	29	16	2	4.283762e+03	4.498081e+03	1-209,3-16,	188	2	0.467		0	0.000000	0.000000	0.000000
A.TT.T..T.G...T.TTT..TG..G..TG.TA	33	17	2	4.155599e+03	4.402984e+03	0-169,2-31,	195	2	0.467		0	0.500000	0.500000	0.500000
AC.CAC..AA.AAA.G.G...A.A.C.T	28	16	2	4.043930e+03	4.237116e+03	1-210,3-85,	202	2	0.467		0	0.000000	0.000000	0.000000
CAA...A.AAGA.AAA......TT....CT.AC	33	17	2	4.164393e+03	4.412302e+03	1-98,3-58,	194	2	0.469		0	0.000000	0.000000	0.000000
TGA..TA....TGA.A..TTT.TT.T..T.T.A	33	18	2	4.288067e+03	4.543338e+03	0-103,2-29,	187	2	0.471		0	0.000000	0.000000	0.000000
A...G.G..T..T...TCTA.A.C.A..GTA.C	33	16	2	4.260961e+03	4.514618e+03	0-20,3-26,	189	2	0.471		0	0.000000	0.000000	0.000000
TT...AT.....TTGTG.T...A..CTTT.GT	32	17	2	4.455613e+03	4.709951e+03	0-159,2-39,	179	2	0.473		0	0.000000	0.500000	0.500000
C.GTTAGC..T.TCA.......A..G.T.AT	31	16	2	4.348655e+03	4.586459e+03	1-154,3-11,	184	2	0.473		0	0.000000	0.000000	0.000000
T..T.T....CT.TTGT.A.A.AAT..G.AC	31	17	2	4.403679e+03	4.644492e+03	0-33,2-54,	181	2	0.476		0	0.000000	0.000000	0.500000
TT.T..TA.AGAAT...C..TC...T.T..AG	32	17	2	4.418581e+03	4.670806e+03	1-70,2-65,	180	2	0.477		0	0.000000	0.500000	0.500000
GT.AG....AA......TTT.TCTT.T...TTG	33	17	2	4.351037e+03	4.610057e+03	0-107,2-28,	183	2	0.478		0	0.000000	0.000000	0.000000
TA.CA..C..CA..AAA.A...C.A..A.AA.T	33	17	2	4.360245e+03	4.619813e+03	1-36,3-55,	182	2	0.479		0	0.000000	0.000000	0.000000
TT.TAAC..A..C...A...G.G..AAAAA..T	33	17	2	3.977339e+03	4.214112e+03	0-46,3-80,	204	2	0.483		0	0.000000	0.000000	0.000000
ATT.TAAC..A..C...A...G.G..AAAAA	31	17	2	3.844646e+03	4.054888e+03	0-45,3-79,	205	2	0.534		0	0.000000	0.000000	0.000000
T..A.A...GA..G...ATTCT.TA..A.AAG	32	17	2	3.785788e+03	4.001891e+03	0-137,3-23,	207	2	0.546		0	0.000000	0.000000	0.000000
GA..G...ATTCT.TA..A.AAG.AT......A	33	17	2	3.798686e+03	4.024825e+03	0-146,3-32,	206	2	0.547		0	0.000000	0.000000	0.000000
CA......TTTT..GC.C..TTTT..G.T...T	33	16	2	3.751906e+03	3.975259e+03	1-130,2-1,	209	2	0.548		0	0.000000	0.000000	0.000000
A...GA..G...ATTCT.TA..A.AAG.AT	30	17	2	3.760379e+03	3.957176e+03	0-142,3-28,	208	2	0.554		0	0.000000	0.000000	0.000000
G...A....AAC.CAC..AA.AAA.G.G...A	32	16	2	3.707413e+03	3.919043e+03	1-200,3-75,	210	2	0.563		0	0.000000	0.000000	0.000000
ACAT..TTCTT.T....T.....TT..GTTA	31	17	2	3.672623e+03	3.873458e+03	1-129,2-42,	211	2	0.57		0	0.000000	0.000000	0.000000
C.A..A.AA...T...AAT.A..A.TC.CCC	31	16	2	3.566699e+03	3.761742e+03	1-58,3-62,	212	2	0.613		0	0.000000	0.000000	0.000000
AT.G....T..TC.T.TG.T..G....TTT.GT	33	16	2	3.241529e+03	3.434499e+03	0-0,2-38,	238	2	0.613		0	0.000000	0.000000	0.000000
TAC...T..T.T...A.TAGC..T.G.T.A..G	33	16	2	3.214588e+03	3.405954e+03	1-175,2-62,	240	2	0.615		0	0.000000	0.500000	0.500000
T.T...C.C.TTT.TT..GTG.GTT....T	30	16	2	3.547243e+03	3.732885e+03	0-4,2-10,	213	2	0.616		0	0.000000	0.000000	0.000000
C...TTTC..GTG.T..GATA......TT.T	31	16	2	3.371046e+03	3.555389e+03	1-91,2-43,	226	2	0.616		0	0.000000	0.000000	0.000000
T....C.CTTT..T...G.G.G.TA.AATT	30	16	2	3.269756e+03	3.440876e+03	0-177,2-11,	235	2	0.616		0	0.500000	0.500000	0.500000
AG....AA......TTT.TCTT.T...TTGA.A	33	17	2	3.255262e+03	3.449050e+03	0-110,2-31,	236	2	0.616		0	0.000000	0.000000	0.000000
G..T..T...TCTA.A.C.A..GTA.CA.A	30	16	2	3.242581e+03	3.412279e+03	0-26,3-32,	237	2	0.616		0	0.000000	0.000000	0.000000
GAAAAA..T.A...A.AA...A.C..AAAA.A	32	18	2	3.504425e+03	3.704467e+03	0-70,3-68,	215	2	0.617		0	0.000000	0.000000	0.000000
G.TAT......C.TT.TT.....GGTTT..T.C	33	16	2	3.487393e+03	3.695000e+03	0-2,2-32,	216	2	0.617		0	0.000000	0.000000	0.000000
A..AT.A.C..T.......TGA.A..GCTAAC	32	16	2	3.177046e+03	3.358401e+03	0-50,2-74,	243	2	0.619		0.5	0.500000	0.500000	0.500000
ATTCT...A..AAAG.ATC...C..C.A	28	16	2	3.372595e+03	3.533711e+03	1-66,3-40,	225	2	0.62		0	0.000000	0.000000	0.000000
TTTT.GC.CT..........GAGT..TAA...A	33	16	2	3.214588e+03	3.405954e+03	1-33,2-10,	239	2	0.62		0	0.000000	0.000000	0.000000
T...TTA..ACTC..........AG.GC.AAAA	33	16	2	3.187871e+03	3.377647e+03	0-172,3-76,	242	2	0.62		0.5	0.500000	0.500000	0.500000
A.G.G.GTG..AA..CTA....AAAAG	27	16	2	3.325935e+03	3.477455e+03	0-62,3-28,	229	2	0.621		0	0.000000	0.000000	0.000000
A..GA...TG.TA..A.AG.TG..GATG	28	16	2	3.274727e+03	3.431167e+03	1-176,2-91,	234	2	0.621		0	0.000000	0.500000	0.500000
AG.GAG......T..TATAA.AA..GT.T.A	31	17	2	3.507018e+03	3.698798e+03	0-148,3-29,	214	2	0.622		0	0.000000	0.000000	0.000000
T.AG....AA......TTT.TCTT.T...TTGA	33	17	2	3.344859e+03	3.543981e+03	0-108,2-29,	227	2	0.623		0	0.000000	0.000000	0.000000
T.G....T..TC.T.TG.T..G....TTT.GTT	33	16	2	3.330748e+03	3.529029e+03	0-1,2-39,	228	2	0.623		0	0.000000	0.000000	0.000000
GCTAA..C.AT....A.A.TA...AA.C.C	30	16	2	3.304138e+03	3.477057e+03	1-57,3-36,	230	2	0.623		0	0.000000	0.000000	0.000000
C..T.A.C.A..GCTA.T...A.A..A...GTA	33	16	2	3.187871e+03	3.377647e+03	0-30,3-24,	241	2	0.624		0	0.000000	0.000000	0.000000
TCAA...A.AAGA.AAA......TT....CT.A	33	17	2	3.057579e+03	3.239598e+03	1-97,3-57,	254	2	0.624		0	0.000000	0.000000	0.000000
ATT.TA.C.C.C...A..AAAG.G....AA	30	16	2	3.071193e+03	3.231921e+03	1-32,3-79,	252	2	0.625		0	0.000000	0.000000	0.000000
CA.C...AAA.AG.GC.AA.A...T..TT	29	16	2	3.060973e+03	3.214114e+03	1-43,3-88,	253	2	0.625		0	0.000000	0.000000	0.000000
AC.AAA....C..A.CA.A.GA..A....C.AT	33	16	2	3.161376e+03	3.349575e+03	1-205,3-48,	244	2	0.626		0	0.000000	0.000000	0.000000
T.TCAA...A.AAGA.AAA......TT....CT	33	17	2	3.141735e+03	3.328764e+03	1-95,3-55,	245	2	0.626		0	0.000000	0.000000	0.000000
TT.TT....GA.TT.T..T.G...T.TTT..TG	33	17	2	3.372892e+03	3.573682e+03	0-159,2-21,	224	2	0.627		0	0.000000	0.500000	0.500000
AC...T..T.T...A.TAGC..T.G.T.A..GA	33	16	2	3.128481e+03	3.314721e+03	1-176,2-63,	246	2	0.627		0	0.000000	0.500000	0.500000
CA..C..CA..AAA.A...C.A..A.AA.TC	31	16	2	3.378180e+03	3.562914e+03	1-39,3-58,	223	2	0.628		0	0.000000	0.000000	0.000000
A..A.AA.AAA..T.TCA....TA..TCA..C	32	17	2	3.278321e+03	3.465457e+03	1-106,3-61,	232	2	0.628		0	0.000000	0.000000	0.000000
TC..T.A.C.A..GCTA.T...A.A..A...GT	33	16	2	3.275613e+03	3.470612e+03	0-29,3-23,	233	2	0.628		0	0.000000	0.000000	0.000000
AAC.AAA....C..A.CA.A.GA..A....C.A	33	16	2	3.076694e+03	3.259851e+03	1-204,3-47,	251	2	0.628		0	0.000000	0.000000	0.000000
T.AA.AAGC.A..G..AA....A....AAAAG	32	17	2	3.396165e+03	3.590028e+03	0-69,3-23,	222	2	0.629		0	0.000000	0.000000	0.000000
TC..T..T...GAGTGCTAA.A......AT	30	16	2	3.096932e+03	3.259007e+03	0-183,2-85,	249	2	0.629		0	1.000000	1.000000	1.000000
TTT..C.C...T...G..T..GTTA.AAT.G	31	16	2	3.280747e+03	3.460153e+03	1-164,2-11,	231	2	0.63		0	0.000000	0.000000	0.000000
A.....AATT.TA.C.C.C...A..AAAG.G	31	16	2	3.081516e+03	3.250027e+03	1-25,3-72,	250	2	0.631		0	0.000000	0.000000	0.000000
CA..AAA.A...C.A..A.AA.TC....AA.AA	33	17	2	3.032167e+03	3.212674e+03	1-46,3-65,	255	2	0.633		0	0.000000	0.000000	0.000000
A.AAGC.A..G..AA....A....AAAAG.AT	32	17	2	3.396165e+03	3.590028e+03	0-72,3-26,	221	2	0.634		0	0.000000	0.000000	0.000000
T..TA.AGAAT...C..TC...T.T..AG.G	31	16	2	3.107342e+03	3.277265e+03	1-73,2-68,	247	2	0.634		0	0.500000	0.500000	0.500000
G..TGA..TA....TGA.A..TTT.TT.T..T	32	17	2	3.098487e+03	3.275357e+03	0-100,2-26,	248	2	0.634		0	0.000000	0.000000	0.000000
CA.T.AGC.......A.T.CTA..ACAA...T	32	16	2	3.418020e+03	3.613130e+03	1-39,3-24,	218	2	0.64		0	0.000000	0.000000	0.000000
T..CA.T.AGC.......A.T.CTA..ACAA	31	16	2	3.406492e+03	3.592774e+03	1-36,3-21,	219	2	0.642		0	0.000000	0.000000	0.000000
AAGC.A..G..AA....A....AAAAG.AT.A	32	17	2	3.396165e+03	3.590028e+03	0-74,3-28,	220	2	0.643		0	0.000000	0.000000	0.000000
G.A..AAACC.....AA.AA.G......ATA.C	33	16	2	2.938496e+03	3.113427e+03	1-203,3-54,	265	2	0.643		0	0.000000	0.000000	0.000000
G..G...GAT.CTTT..T...AGAATT	27	16	2	2.928587e+03	3.062005e+03	0-146,2-53,	266	2	0.643		0	0.000000	0.000000	0.000000
TTCT...A..AAAG.ATC...C..C.A.....A	33	16	2	3.429665e+03	3.633835e+03	1-67,3-41,	217	2	0.644		0	0.000000	0.000000	0.000000
C..T.......TGA.A..GCTAAC.GA...G	31	15	2	2.986321e+03	3.149626e+03	0-58,2-82,	258	2	0.644		0	0.500000	0.500000	0.500000
CT..A.....GAGTGCTAA...TA.A.....A	32	16	2	2.953062e+03	3.121631e+03	0-184,3-22,	262	2	0.645		0	0.000000	0.500000	0.500000
T..AGAGTGCTAACA.A..T..T	23	16	2	2.945800e+03	3.055124e+03	1-49,2-92,	263	2	0.645		0	0.000000	0.500000	0.500000
CA.C..T.TT..C.....C..T...CG...GCT	33	14	2	2.944929e+03	3.120242e+03	1-130,3-6,	264	2	0.646		0	0.000000	0.000000	0.000000
T.....T.G..G...GAT.CTTT..T...AGAA	33	16	2	2.987957e+03	3.165831e+03	0-138,2-45,	257	2	0.648		0	0.000000	0.000000	0.000000
A.AA......TATC..A.CAC..GAAA...G	31	16	2	2.998973e+03	3.162970e+03	0-116,3-45,	256	2	0.649		0	0.000000	0.000000	0.000000
A...TTGT..TAG.A.T.......GCT.A.TG	32	16	2	2.977811e+03	3.147792e+03	0-167,2-63,	259	2	0.649		0	0.500000	1.000000	1.000000
TTGT..TAG.A.T.......GCT.A.TG..A	31	16	2	2.967768e+03	3.130058e+03	0-171,2-67,	260	2	0.65		0	1.000000	1.000000	1.000000
TT.T......C.TTTT.C.T..G.TTT...AC	32	16	2	2.953600e+03	3.122199e+03	1-138,2-33,	261	2	0.651		0	0.000000	0.000000	0.000000
AC..TT.TTATA..A......CTC.CTT	28	16	2	2.890126e+03	3.028192e+03	1-63,2-63,	268	2	0.651		0	0.000000	0.500000	0.500000
CATCAT....T.......C..T.TC..T.AGC	32	15	2	2.892454e+03	3.057563e+03	1-130,3-0,	267	2	0.656		0	0.000000	0.000000	0.000000
C..T.TTTT..G.T...TT.T...T.A..TTTT	33	17	2	2.866358e+03	3.036993e+03	1-133,2-16,	269	2	0.659		0	0.000000	0.000000	0.000000
GGG.GA.T..T.ATT...A...TT.T..T.G	31	16	2	2.834463e+03	2.989463e+03	0-149,2-26,	271	2	0.676		0	0.000000	0.000000	0.000000
TTTT..G.T...TT.T...T.A..TTTTTC	30	17	2	2.837452e+03	2.985948e+03	1-138,2-21,	270	2	0.678		0	0.000000	0.000000	0.000000
TTTT..GC.C..TTTT..G.T...TT.T	28	16	2	2.783442e+03	2.916412e+03	1-138,2-9,	272	2	0.7		0	0.000000	0.000000	0.000000
TAT......C.TT.TT.....GGTTT..T.C.T	33	16	2	2.754722e+03	2.918712e+03	0-4,2-34,	274	2	0.706		0	0.000000	0.000000	0.000000
TT....AA.T.G...TCG.T.AT..A.AG...T	33	16	2	2.296991e+03	2.433732e+03	0-14,2-70,	341	2	0.708		0	0.500000	0.500000	0.500000
C.AAAG..T...A.CACAA.....AT...AA	31	16	2	2.305460e+03	2.431533e+03	1-48,3-49,	339	2	0.709		0	0.000000	0.000000	0.000000
A..AC.AAAG..T...A.CACAA.....AT	30	16	2	2.297737e+03	2.417987e+03	1-44,3-45,	340	2	0.71		0	0.000000	0.000000	0.000000
T..TT....AA.T.G...TCG.T.AT..A.AG	32	16	2	2.289192e+03	2.419865e+03	0-11,2-67,	342	2	0.71		0	0.500000	0.500000	0.500000
A......TTTT..GC.C..TTTT..G.T...TT	33	16	2	2.754722e+03	2.918712e+03	1-131,2-2,	273	2	0.711		0	0.000000	0.000000	0.000000
A.....A.AA......TATC..A.CAC..GAAA	33	16	2	2.321144e+03	2.459323e+03	0-110,3-39,	336	2	0.711		0	0.000000	0.000000	0.000000
C.AT.A.GTT......GCT.T...TG...GA	31	15	2	2.314974e+03	2.441567e+03	1-178,2-1,	337	2	0.711		0	0.000000	0.000000	0.000000
A...A.C..AAAA..G.GC..AAAA......TG	33	16	2	2.731330e+03	2.893927e+03	0-75,3-85,	275	2	0.713		0	0.000000	0.000000	0.000000
C.CAC..AA.AAA.G.G...A.A.C.T	27	15	2	2.308433e+03	2.413598e+03	1-211,3-86,	338	2	0.713		0	0.000000	0.000000	0.000000
G.ACTC..TT.TT.AG.G.G.T..........A	33	15	2	2.330723e+03	2.469471e+03	0-7,2-81,	333	2	0.714		0	0.500000	0.500000	0.500000
C...C..ATT...AGTG.TAA.A.A....AT	31	16	2	2.324782e+03	2.451911e+03	1-87,2-84,	335	2	0.714		0	0.500000	0.500000	0.500000
T..G.ACTC..TT.TT.AG.G.G.T	25	15	2	2.332045e+03	2.428252e+03	0-4,2-78,	331	2	0.716		0	0.500000	0.500000	0.500000
AG..........C...TTTC..GTG.T..GATA	33	15	2	2.330723e+03	2.469471e+03	1-79,2-31,	332	2	0.716		0	0.000000	0.000000	0.000000
AGTGCT.A.T....AA...A..TAT..A..C	31	16	2	2.324782e+03	2.451911e+03	0-188,3-33,	334	2	0.716		0	0.000000	0.500000	0.500000
ACTC...A.....GAGTGCTAA....A	27	15	3	2.265426e+03	3.638733e+03	0-181,1-40,3-19,	343	2	0.717		0	0.416667	0.416667	0.416667
CT.T.G.T..A..A....CACT.....A..GAG	33	15	2	2.374969e+03	2.516352e+03	1-195,2-64,	323	2	0.719		0	0.000000	0.500000	0.500000
AA....A.GAA.A.......TTA..ACTCA.C	32	16	2	2.376932e+03	2.512614e+03	1-15,3-60,	322	2	0.72		0	0.000000	0.000000	0.000000
TATAA.AA..GT.T.A...C.C...A....TG	32	16	2	2.332649e+03	2.465803e+03	0-163,3-44,	330	2	0.72		0	0.000000	0.500000	0.500000
TCA..TA.A.CT.....AA.A.AA.CG..A	30	16	2	2.360979e+03	2.484539e+03	0-33,3-76,	325	2	0.722		0	0.000000	0.000000	0.000000
T..T.G...T.TTT..TG..G..TG.TA...TT	33	16	2	2.379994e+03	2.521676e+03	0-174,2-36,	321	2	0.723		0.5	0.500000	0.500000	0.500000
AG......T..TATAA.AA..GT.T.A...C.C	33	16	2	2.340597e+03	2.479934e+03	0-152,3-33,	328	2	0.723		0	0.000000	0.000000	0.500000
TT.T..T.G...T.TTT..TG..G..TG.TA	31	16	2	2.363912e+03	2.493181e+03	0-171,2-33,	324	2	0.724		0	0.500000	0.500000	0.500000
A.A..A.AA.AAA..T.TCA....TA..TCA	31	17	2	2.334632e+03	2.462299e+03	1-104,3-59,	329	2	0.724		0	0.000000	0.000000	0.000000
ATA.A.......C...C..ATT...AGTG.TAA	33	16	2	2.340597e+03	2.479934e+03	1-75,2-72,	327	2	0.727		0.5	0.500000	0.500000	0.500000
TT....GA.TT.T..T.G...T.TTT..TG..G	33	16	2	2.379994e+03	2.521676e+03	0-162,2-24,	320	2	0.729		0	0.000000	0.500000	0.500000
TTT.TT....GA.TT.T..T.G...T.TTT..T	33	17	2	2.664277e+03	2.822883e+03	0-158,2-20,	279	2	0.73		0	0.000000	0.500000	0.500000
TT....GGG.GA.T..T.ATT...A...TT.T	32	16	2	2.246544e+03	2.374782e+03	0-143,2-20,	344	2	0.73		0	0.000000	0.000000	0.000000
AGC..T.TCA.......A..G.T.AT..TA.AA	33	16	2	2.340597e+03	2.479934e+03	1-159,3-16,	326	2	0.731		0	0.000000	0.000000	0.000000
G...T.A.AC..TT.TTATA..A......CTC	32	16	2	2.649624e+03	2.800871e+03	1-55,2-55,	281	2	0.732		0	0.000000	0.000000	0.500000
C.T.....T.G..G...GAT.CTTT..T...AG	33	15	2	2.394873e+03	2.537441e+03	0-136,2-43,	317	2	0.732		0	0.000000	0.000000	0.000000
T.A..TTTTT..C.C...T...G..T..GTTA	32	16	2	2.671830e+03	2.824345e+03	1-157,2-4,	278	2	0.733		0	0.000000	0.000000	0.000000
GTG.T...A.A.TT.T..TA...AA..A.C.C	32	16	2	2.396853e+03	2.533671e+03	1-55,2-53,	316	2	0.733		0	0.000000	0.000000	0.500000
T..T....G..TGA.A..TTT.TTAT...AT.A	33	17	2	2.390077e+03	2.532359e+03	0-103,2-48,	318	2	0.733		0	0.000000	0.000000	0.000000
T.TAAC..A..C...A...G.G..AAAAA..T	32	16	2	2.209356e+03	2.335472e+03	0-47,3-81,	350	2	0.733		0	0.000000	0.000000	0.000000
AAC..AA.....A....A.AAGAA..ATGT.A	32	17	2	2.682661e+03	2.835794e+03	0-79,3-47,	276	2	0.734		0	0.000000	0.000000	0.000000
GA..TA....TGA.A..TTT.TT.T..T.T.A	32	17	2	2.381961e+03	2.517930e+03	0-104,2-30,	319	2	0.734		0	0.000000	0.000000	0.000000
TTGT.A.A.AAT..G.AC..G..T....A...T	33	16	2	2.235463e+03	2.368541e+03	0-46,2-67,	346	2	0.734		0	0.500000	0.500000	0.500000
C.C.TTT.TT..GTG.GTT....T...C	28	15	2	2.675036e+03	2.802827e+03	0-10,2-16,	277	2	0.735		0	0.000000	0.000000	0.000000
TCA.CAC....G...GC...C.CAAT	26	14	2	2.651941e+03	2.766995e+03	1-42,3-2,	280	2	0.735		0	0.000000	0.000000	0.000000
G.G.G.T..TT...TA..A.AA.T.T...A.CA	33	16	2	2.235463e+03	2.368541e+03	0-149,3-32,	345	2	0.735		0	0.000000	0.000000	0.000000
T.TT..C.....C..T...CG...GCT..TTC	32	14	2	2.214193e+03	2.340584e+03	1-136,3-12,	349	2	0.735		0	0.000000	0.000000	0.000000
G.G.T..TT...TA..A.AA.T.T...A.CAC	32	16	2	2.396853e+03	2.533671e+03	0-151,3-34,	315	2	0.737		0	0.000000	0.000000	0.500000
TG..A...C.....CAA.AGTAT.AA.....AA	33	16	2	2.216884e+03	2.348856e+03	1-0,3-35,	348	2	0.739		0	0.000000	0.000000	0.000000
T..CG.TT.T.TT.....AG.T.TA..TGA	30	16	2	2.400719e+03	2.526358e+03	1-175,2-13,	314	2	0.74		0	0.000000	0.000000	0.000000
T.TTGT.A.A.AAT..G.AC..G..T....A	31	16	2	2.220358e+03	2.341777e+03	0-44,2-65,	347	2	0.74		0	0.000000	0.500000	0.500000
CT...AATAA...A...C...T.C.AT..CAA	32	16	2	2.627602e+03	2.777593e+03	1-69,3-20,	282	2	0.741		0	0.000000	0.000000	0.000000
T.........CTTTT....TAG..TT..CAC.C	33	15	2	2.189583e+03	2.319930e+03	1-139,2-54,	351	2	0.744		0	0.000000	0.000000	0.500000
TTG..AT.G.A...G...T...TTATT...AG	32	16	2	2.186367e+03	2.311170e+03	0-137,2-67,	352	2	0.744		0	0.500000	0.500000	0.500000
CTTT..T...G.G.G.TA.AATT.....TT	30	16	2	2.400719e+03	2.526358e+03	0-184,2-18,	313	2	0.745		0	0.000000	0.500000	0.500000
TT.....TT.ATACT.TTG.....G...T..CA	33	16	2	2.609120e+03	2.764443e+03	0-205,2-51,	283	2	0.746		0	0.000000	0.000000	0.000000
TAGC..T.TCA.......A..G.T.AT..TA.A	33	16	2	2.405019e+03	2.548191e+03	1-158,3-15,	312	2	0.748		0	0.000000	0.000000	0.000000
A...T....A..C..GT.C..ATT.T.T.ACAA	33	16	2	2.587436e+03	2.741467e+03	1-159,3-19,	284	2	0.75		0	0.000000	0.000000	0.000000
TG.T...A.A.TT.T..TA...AA..A.C.C.C	33	16	2	2.587436e+03	2.741467e+03	1-56,2-54,	285	2	0.75		0	0.000000	0.000000	0.500000
T.AT...ATAA.AAA..T.TCA..C....A..A	33	17	2	2.415208e+03	2.558987e+03	1-102,3-38,	309	2	0.75		0	0.000000	0.000000	0.000000
TT...G.TGAGT..TAA.......T.TTC.T	31	16	2	2.408789e+03	2.540511e+03	0-186,2-22,	310	2	0.751		0	0.000000	0.500000	0.500000
T.TA..AT.A.C..T.......TGA.A..GCTA	33	16	2	2.405019e+03	2.548191e+03	0-47,2-71,	311	2	0.751		0	0.500000	0.500000	0.500000
TT..GC.C..TTTT..G.T...TT.T......C	33	15	2	2.148791e+03	2.276709e+03	1-140,2-11,	357	2	0.751		0	0.000000	0.000000	0.000000
G.TGAGT..TAA.......T.TTC.T....TT	32	16	2	2.416940e+03	2.554905e+03	0-191,2-27,	308	2	0.752		0	0.000000	0.000000	0.500000
A..AAA.A...C.A..A.AA.TC....AA.AAA	33	17	2	2.166642e+03	2.295623e+03	1-47,3-66,	354	2	0.752		0	0.000000	0.000000	0.000000
TTTT....T....TT..C..T.GCTT.TT.A	31	16	2	2.161277e+03	2.279464e+03	1-138,2-65,	355	2	0.752		0	0.000000	0.500000	0.500000
CT...A..AAAG.ATC...C..C.A.....A.G	33	15	2	2.420055e+03	2.564122e+03	1-69,3-43,	307	2	0.754		0	0.000000	0.000000	0.000000
C..CA..AAA.A...C.A..A.AA.TC....AA	33	16	2	2.430308e+03	2.574985e+03	1-43,3-62,	305	2	0.756		0	0.000000	0.000000	0.000000
CTC.....T...GAGTGCTAA.A.......T	31	15	3	2.423848e+03	3.947067e+03	0-182,1-41,2-84,	306	2	0.756		0	0.833333	0.833333	0.833333
TAAC..A..C...A...G.G..AAAAA..T.A	32	16	2	2.150175e+03	2.272913e+03	0-49,3-83,	356	2	0.756		0	0.000000	0.000000	0.000000
G..T..ATA..T...TT....A.T.AGCACT	31	16	2	2.454517e+03	2.588740e+03	1-19,2-55,	301	2	0.757		0	0.000000	0.000000	0.500000
GAG......T..TATAA.AA..GT.T.A...C	32	16	2	2.168196e+03	2.291962e+03	0-151,3-32,	353	2	0.757		0	0.000000	0.000000	0.500000
A.AA...T...AAT.A..A.TC.CCC....AA	32	16	2	2.557218e+03	2.703191e+03	1-63,3-67,	286	2	0.758		0	0.000000	0.000000	0.000000
TTAGC..T.TCA.......A..G.T.AT..TA	32	16	2	2.462823e+03	2.603407e+03	1-157,3-14,	299	2	0.759		0	0.000000	0.000000	0.000000
C.C.CT.AA.AA..GAGT.C..A...T	27	15	2	2.437255e+03	2.548289e+03	1-211,3-18,	303	2	0.759		0	0.000000	0.000000	0.000000
AT....T.T.TTA.CACT...AAT..G...G	31	16	2	2.454517e+03	2.588740e+03	0-120,3-4,	300	2	0.76		0	0.000000	0.000000	0.000000
CTC..T.....AGTG....T..T..A.C.A.AG	33	15	2	2.440337e+03	2.585611e+03	0-10,3-22,	302	2	0.761		0	0.000000	0.000000	0.000000
CA....T...G.G...T.A.AC..TT.TTATA	32	16	2	2.462823e+03	2.603407e+03	1-43,2-43,	298	2	0.763		0	0.000000	0.000000	0.000000
AA...TA.CA..C..CA..AAA.A...C.A..A	33	16	2	2.430308e+03	2.574985e+03	1-31,3-50,	304	2	0.763		0	0.000000	0.000000	0.000000
AT.....TTGTG.T...A..CTTT.GT..T	30	16	2	2.466796e+03	2.595893e+03	0-164,2-44,	297	2	0.764		0	0.000000	0.500000	0.500000
TC...CA...A.AGC......AAC.T.AT.G	31	15	2	2.469862e+03	2.604924e+03	0-29,3-87,	296	2	0.767		0	0.000000	0.000000	0.000000
TTA.CACT...AAT..G...G.......T.TAT	33	16	2	2.471214e+03	2.618327e+03	0-130,3-14,	295	2	0.77		0	0.000000	0.000000	0.000000
CT.T..AT.A.CGA...C.A.TT....AA..A	32	16	2	2.509577e+03	2.652830e+03	1-195,3-20,	288	2	0.775		0	0.000000	0.000000	0.000000
TT.TA..AT.A.C..T.......TGA.A..GCT	33	16	2	2.471214e+03	2.618327e+03	0-46,2-70,	294	2	0.775		0	0.500000	0.500000	0.500000
A...CT.T..AT.A.CGA...C.A.TT....AA	33	16	2	2.518127e+03	2.668033e+03	1-191,3-16,	287	2	0.776		0	0.000000	0.000000	0.000000
T..ATA.T.T...TAT..AATT....C.C.C	31	16	2	2.085902e+03	2.199968e+03	1-13,2-58,	363	2	0.777		0	0.000000	0.000000	0.500000
TATC..A.CAC..GAAA...G..........CT	33	15	2	2.486664e+03	2.634696e+03	0-126,3-55,	291	2	0.778		0	0.000000	0.000000	0.000000
C..T.A..TTTTT..C.C...T...G..T..GT	33	15	2	2.091232e+03	2.215724e+03	1-154,2-1,	361	2	0.779		0	0.000000	0.000000	0.000000
T..........A.C.C.CT.AA.AA..GAGT.C	33	15	2	2.486664e+03	2.634696e+03	1-198,3-5,	290	2	0.78		0	0.000000	0.000000	0.000000
AA...A.C..AAAA..G.GC..AAAA......T	33	16	2	2.099710e+03	2.224706e+03	0-74,3-84,	359	2	0.78		0	0.000000	0.000000	0.000000
ATTG.G...GC...C....GTG.TGA	26	14	2	2.089987e+03	2.180660e+03	0-170,2-91,	362	2	0.78		0	0.500000	1.000000	1.000000
T...AT.....TTGTG.T...A..CTTT.GT	31	16	2	2.475087e+03	2.610436e+03	0-160,2-40,	292	2	0.781		0	0.000000	0.500000	0.500000
G.G...T.A.AC..TT.TTATA..A......CT	33	16	2	2.471214e+03	2.618327e+03	1-53,2-53,	293	2	0.781		0	0.000000	0.000000	0.500000
A.G.A..AAACC.....AA.AA.G......ATA	33	16	2	2.099710e+03	2.224706e+03	1-201,3-52,	358	2	0.782		0	0.000000	0.000000	0.000000
CAT..TTCTT.T....T.....TT..GTTA	30	16	2	2.096337e+03	2.206047e+03	1-130,2-43,	360	2	0.782		0	0.000000	0.000000	0.000000
TTTC..GTG.T..GATA......TT.T.....T	33	16	2	2.491925e+03	2.640270e+03	1-95,2-47,	289	2	0.783		0	0.000000	0.000000	0.000000
C.....C...TC.GTTAGC..T.TCA	26	14	2	2.055765e+03	2.144954e+03	1-143,3-0,	365	2	0.793		0	0.000000	0.000000	0.000000
C.TTTT.C.T..G.TTT...AC....GT	28	15	2	2.056434e+03	2.154673e+03	1-148,2-43,	364	2	0.795		0	0.000000	0.000000	0.000000
C..ATT.T.T.ACAA.AG....A.A..A....A	33	16	2	1.751136e+03	1.855381e+03	1-177,3-37,	435	2	0.804		0	0.000000	0.000000	0.000000
CT.AA.A..........AATTCT...A..AAAG	33	16	2	1.751136e+03	1.855381e+03	1-48,3-22,	436	2	0.804		0	0.000000	0.000000	0.000000
T.T..G.GTGA...AT..TT.A..TT.T...T	32	16	2	1.774565e+03	1.875861e+03	0-106,2-21,	429	2	0.806		0	0.000000	0.000000	0.000000
C..T.GCTT.TT.A......TA.C.....TG.T	33	15	2	2.035215e+03	2.156373e+03	1-155,2-82,	366	2	0.807		0	0.500000	0.500000	0.500000
T...A..AAAG.ATC...C..C.A.....A.GT	33	15	2	1.776851e+03	1.882628e+03	1-70,3-44,	428	2	0.807		0	0.000000	0.000000	0.000000
TA.AGAAT...C..TC...T.T..AG.G	28	15	2	1.714732e+03	1.796647e+03	1-76,2-71,	442	2	0.807		0	0.500000	0.500000	0.500000
C.TTTGTTA......T..C..TC...TA..G	31	15	2	2.021464e+03	2.132006e+03	0-12,2-64,	369	2	0.808		0	0.000000	0.500000	0.500000
C..T..T...GAGTGCTAA.A......AT	29	15	2	1.720419e+03	1.806492e+03	0-184,2-86,	440	2	0.808		0	0.000000	1.000000	1.000000
A..AAAG.ATC...C..C.A.....A.GT.A	31	15	2	1.717571e+03	1.811495e+03	1-74,3-48,	441	2	0.808		0	0.000000	0.000000	0.000000
T..CTTAT.....G...T...A..GG.GAT..T	33	15	2	1.711262e+03	1.813134e+03	0-126,2-85,	443	2	0.808		0	0.500000	0.500000	0.500000
T.A.G.TT....C..T.TTTT..G.T...TT.T	33	16	2	2.022571e+03	2.142975e+03	1-121,2-4,	368	2	0.809		0	0.000000	0.000000	0.000000
AA......TATC..A.CAC..GAAA...G	29	15	2	1.706121e+03	1.791478e+03	0-118,3-47,	444	2	0.809		0	0.000000	0.000000	0.000000
AA...A.AAGA.AAA......TT....CT.AC	32	16	2	1.698442e+03	1.795393e+03	1-99,3-59,	446	2	0.809		0	0.000000	0.000000	0.000000
A.AGAAT...C..TC...T.T..AG.G.....A	33	15	2	1.697039e+03	1.798064e+03	1-77,2-72,	448	2	0.809		0.5	0.500000	0.500000	0.500000
G..T..A..C.TTTGTTA......T..C..TC	32	15	2	2.028305e+03	2.144085e+03	0-3,2-55,	367	2	0.81		0	0.000000	0.000000	0.500000
CA.T..C..TA...GA..G..A......TAACA	33	15	2	1.776851e+03	1.882628e+03	1-189,3-18,	427	2	0.81		0	0.000000	0.000000	0.000000
AAAA..T.A...A.AA...A.C..AAAA.A..G	33	17	2	2.013892e+03	2.133780e+03	0-72,3-70,	370	2	0.811		0	0.000000	0.000000	0.000000
A.A..........AATTCT...A..AAAG.ATC	33	16	2	1.751136e+03	1.855381e+03	1-52,3-26,	434	2	0.811		0	0.000000	0.000000	0.000000
T...A.TTGA.ATT......G.G.TT...TA.T	33	16	2	1.732915e+03	1.836075e+03	0-131,2-33,	437	2	0.811		0	0.000000	0.000000	0.000000
AGAAT...C..TC...T.T..AG.G.....A.A	33	15	2	1.697039e+03	1.798064e+03	1-79,2-74,	447	2	0.811		0.5	0.500000	0.500000	0.500000
A.T....ATT.A.A.T.TT...G.GGTT...T	32	16	2	1.727030e+03	1.825613e+03	0-204,2-31,	438	2	0.812		0	0.000000	0.000000	0.000000
A.AA...A.C..AAAA..G.GC..AAAA	28	16	2	2.009462e+03	2.105457e+03	0-72,3-82,	371	2	0.813		0	0.000000	0.000000	0.000000
TT..G.T....TAC...T.TT.TA..AT.A.C	32	16	2	1.998950e+03	2.113055e+03	0-27,2-51,	373	2	0.813		0	0.000000	0.000000	0.000000
T......T.GT.TGA...T.T..TT.TAG.A.T	33	16	2	1.780611e+03	1.886611e+03	1-10,2-47,	425	2	0.813		0	0.000000	0.000000	0.000000
TTA..ACTC..........AG.GC.AAAA	29	15	2	1.753080e+03	1.840786e+03	0-176,3-80,	433	2	0.813		0.5	0.500000	0.500000	0.500000
A.TTGA.ATT......G.G.TT...TA.T.T	31	16	2	1.721206e+03	1.815328e+03	0-135,2-37,	439	2	0.813		0	0.000000	0.000000	0.000000
C..ATT...AGTG.TAA.A.A....AT..T	30	16	2	1.701182e+03	1.790211e+03	1-91,2-88,	445	2	0.813		0	0.000000	0.500000	0.500000
G.GAG......T..TATAA.AA..GT.T.A	30	16	2	2.001810e+03	2.106572e+03	0-149,3-30,	372	2	0.814		0	0.000000	0.000000	0.000000
A...C.ATT.TAAC..A..C...A...G.G..A	33	15	2	1.776851e+03	1.882628e+03	0-39,3-73,	426	2	0.814		0	0.000000	0.000000	0.000000
GCT.A..GA.A..G.......A....ATGATG	32	15	2	1.990154e+03	2.103757e+03	0-76,2-87,	374	2	0.815		0	0.000000	0.500000	0.500000
T.A.A..TTT.T...G.TT..AT..TT.T.TT	32	17	2	1.986531e+03	2.099927e+03	1-110,2-40,	375	2	0.815		0	0.000000	0.000000	0.000000
TTA..ACTC........A.AG.GC.AA.A	29	15	3	1.753080e+03	2.834824e+03	1-35,2-78,3-80,	432	2	0.815		0.416667	0.416667	0.416667	0.416667
T..GT..TA.AATTA....T...T..T...GAG	33	16	2	1.686496e+03	1.786893e+03	0-193,2-66,	449	2	0.815		0	0.500000	0.500000	1.000000
TTATAAT..A.A.T.T.C.T.....TT...A.T	33	17	2	1.976733e+03	2.094408e+03	1-70,2-33,	376	2	0.816		0	0.000000	0.000000	0.000000
GTGA...AT..TT.A..TT.T...T.....TTG	33	16	2	1.780611e+03	1.886611e+03	0-113,2-28,	424	2	0.816		0	0.000000	0.000000	0.000000
C..TC.A....C.AGTG.TAA....A.AA	29	15	2	1.753080e+03	1.840786e+03	1-87,3-20,	430	2	0.816		0	0.000000	0.000000	0.000000
TT.TA.C.C.C...A..AAAG.G....AA	29	15	2	1.753080e+03	1.840786e+03	1-33,3-80,	431	2	0.816		0	0.000000	0.000000	0.000000
TTT.GC.CT..........GAGT..TAA...A	32	15	2	1.785659e+03	1.887588e+03	1-34,2-11,	422	2	0.817		0	0.000000	0.000000	0.000000
T.C..ATT.T.T.ACAA.AG....A.A..A	30	16	2	1.781189e+03	1.874405e+03	1-175,3-35,	423	2	0.817		0	0.000000	0.000000	0.000000
GCT..TTC.....C..A...AT.A....ACAA	32	15	2	1.957568e+03	2.069310e+03	1-160,3-36,	380	2	0.818		0	0.000000	0.000000	0.000000
CAA.....A...A.AA..T.AA..AT...TCAC	33	16	2	1.833492e+03	1.942640e+03	1-92,3-58,	408	2	0.818		0	0.000000	0.000000	0.000000
AGC...CG...A..G.....G..AA.A..G.TG	33	14	2	1.971984e+03	2.089377e+03	0-75,2-80,	377	2	0.819		0	0.500000	0.500000	0.500000
T..TT...AT.....TTGTG.T...A..CTTT	32	16	2	1.961710e+03	2.073689e+03	0-156,2-36,	378	2	0.819		0	0.000000	0.000000	0.500000
CTA...CTAT...AA.A..ATC....C....G	32	15	2	1.957568e+03	2.069310e+03	0-37,3-37,	379	2	0.819		0	0.000000	0.000000	0.000000
T..T......AT.CTT.T..TA.AGAAT...C	32	16	2	1.945405e+03	2.056454e+03	1-56,2-51,	381	2	0.819		0	0.000000	0.000000	0.000000
GT...AAA.C..A.G.AAAA.G......A.AA	32	16	2	1.945051e+03	2.056079e+03	0-68,3-54,	382	2	0.819		0	0.000000	0.000000	0.000000
AGC.A..G..AA....A....AAAAG.AT.A	31	16	2	1.938491e+03	2.044496e+03	0-75,3-29,	383	2	0.819		0	0.000000	0.000000	0.000000
CTC...A..A...A....TAATT.TA..AC..A	33	16	2	1.935810e+03	2.051049e+03	1-12,3-20,	384	2	0.819		0	0.000000	0.000000	0.000000
T..C.C...T...G..T..GTTA.AAT.G...T	33	15	2	1.841058e+03	1.950657e+03	1-166,2-13,	406	2	0.819		0	0.000000	0.000000	0.000000
A...A.AA..T.AA..AT...TCAC.C..A.A	32	16	2	1.827266e+03	1.931571e+03	1-100,3-66,	409	2	0.819		0	0.000000	0.000000	0.000000
TTA..ACTC......A...AG.GC.AA.....T	33	15	3	1.825757e+03	2.994917e+03	1-35,3-14,3-80,	410	2	0.819		0	0.000000	0.000000	0.000000
TT..C.C...T...G..T..GTTA.AAT.G	30	15	2	1.822492e+03	1.917870e+03	1-165,2-12,	411	2	0.819		0	0.000000	0.000000	0.000000
TT.T....TTA.CACT.G....T.GA..G	29	15	2	1.816428e+03	1.907303e+03	0-122,2-70,	413	2	0.819		0	0.500000	0.500000	0.500000
GT.ATAA...A.A...TT.TT...G.TT....C	33	16	2	1.814414e+03	1.922426e+03	1-101,2-32,	414	2	0.819		0	0.000000	0.000000	0.000000
C...T..T.T...A.TAGC..T.G.T.A..GA	32	15	2	1.785659e+03	1.887588e+03	1-177,2-64,	421	2	0.819		0	0.000000	0.500000	0.500000
T.T.....C.CT..A.A...GA..G...ATTCT	33	15	2	1.927643e+03	2.042396e+03	0-126,3-12,	386	2	0.82		0	0.000000	0.000000	0.000000
TGTTA......T..C..TC...TA..G..A.TG	33	15	2	1.841058e+03	1.950657e+03	0-16,2-68,	405	2	0.82		0	0.500000	0.500000	0.500000
T.TT..C.CT..CA..A..C...T.C.....CT	33	14	2	1.788285e+03	1.894742e+03	1-118,3-12,	420	2	0.82		0	0.000000	0.000000	0.000000
A.AA.AAA..T.TCA....TA..TCA..C	29	16	2	1.858752e+03	1.951745e+03	1-109,3-64,	400	2	0.821		0	0.000000	0.000000	0.000000
G....AA......TTT.TCTT.T...TTGA.A	32	16	2	1.858023e+03	1.964083e+03	0-111,2-32,	401	2	0.821		0	0.000000	0.000000	0.000000
GA...TG.TA..A.AG.TG..GATG	25	15	2	1.857203e+03	1.933820e+03	1-179,2-94,	402	2	0.821		0	0.000000	0.000000	0.500000
A.T.CTA.AA..A.A...TCA.AC.A......A	33	16	2	1.833492e+03	1.942640e+03	0-195,3-39,	407	2	0.821		0	0.000000	0.000000	0.500000
T.TT.GC.CT.T........GAGT..TAA	29	15	3	1.816428e+03	2.937261e+03	0-174,2-10,3-12,	412	2	0.821		0.416667	0.416667	0.416667	0.416667
C.AAA....C..A.CA.A.GA..A....C.AT	32	15	2	1.804435e+03	1.907436e+03	1-206,3-49,	415	2	0.821		0	0.000000	0.000000	0.000000
A.....TT.GC.CT...T......GAGT..TAA	33	15	3	1.791743e+03	2.939122e+03	0-170,2-6,2-72,	418	2	0.821		0.833333	0.833333	0.833333	0.833333
TT..C.CT..CA..A..C...T.C.....CT.T	33	14	2	1.788285e+03	1.894742e+03	1-120,3-14,	419	2	0.821		0	0.000000	0.000000	0.000000
G...ATTCT.TA..A.AAG.AT......A..A	32	16	2	1.666800e+03	1.761945e+03	0-150,3-36,	451	2	0.821		0	0.000000	0.000000	0.000000
T.....C.CT..A.A...GA..G...ATTCT.T	33	15	2	1.927643e+03	2.042396e+03	0-128,3-14,	385	2	0.822		0	0.000000	0.000000	0.000000
A..ATC.CC..T...A...C.....ATAAG..A	33	15	2	1.911622e+03	2.025422e+03	1-79,3-1,	387	2	0.822		0	0.000000	0.000000	0.000000
AC.T.....T.G..G...GAT.CTTT..T...A	33	15	2	1.841058e+03	1.950657e+03	0-135,2-42,	404	2	0.822		0	0.000000	0.000000	0.000000
G....AA.C...AA.AA...T.T...TTAT.AC	33	16	2	1.799334e+03	1.906449e+03	0-104,3-54,	416	2	0.822		0	0.000000	0.000000	0.000000
CACTC.........GAGTGCTAA	23	14	4	1.792403e+03	3.866889e+03	0-180,1-39,2-82,3-18,	417	2	0.822		0	0.750000	0.750000	0.750000
TCT...A..AAAG.ATC...C..C.A.....A	32	15	2	1.905131e+03	2.013881e+03	1-68,3-42,	388	2	0.823		0	0.000000	0.000000	0.000000
G....T..TC.T.TG.T..G....TTT.GTT	31	15	2	1.843944e+03	1.944778e+03	0-3,2-41,	403	2	0.823		0	0.000000	0.000000	0.000000
TTGT....T.AT...T..G.....GAA..AGC	32	15	2	1.659768e+03	1.754512e+03	0-46,2-51,	453	2	0.823		0	0.000000	0.000000	0.000000
GAT.CTTT..T...AGAATT..........T.T	33	16	2	1.864353e+03	1.975339e+03	0-153,2-60,	397	2	0.824		0	0.000000	0.500000	1.000000
T....T..T.T....CT.TTGT.A.A.AAT..G	33	16	2	1.864353e+03	1.975339e+03	0-28,2-49,	398	2	0.824		0	0.000000	0.000000	0.000000
TAC..T.G.T.TAGA...A..A..C.C...T	31	15	2	1.863333e+03	1.965227e+03	1-187,2-62,	399	2	0.824		0	0.000000	0.500000	0.500000
A..G...ATTCT.TA..A.AAG.AT......A	32	16	2	1.666800e+03	1.761945e+03	0-147,3-33,	450	2	0.824		0	0.000000	0.000000	0.000000
AAAG..T...A.CACAA.....AT...AA..A	32	16	2	1.652947e+03	1.747301e+03	1-50,3-51,	454	2	0.824		0	0.000000	0.000000	0.000000
A.A.TA...AA.C.C......AAT.TCAA.T	31	16	2	1.871227e+03	1.973553e+03	1-72,3-51,	395	2	0.825		0	0.000000	0.000000	0.000000
CTTT..T...AGAATT..........T.TT.AG	33	16	2	1.864353e+03	1.975339e+03	0-157,2-64,	396	2	0.825		0	0.000000	1.000000	1.000000
C....G....GAT..T.TT...ATAG...TAG	32	15	2	1.659768e+03	1.754512e+03	1-169,2-50,	452	2	0.825		0	0.000000	0.000000	0.000000
A.T...AA.....A.G.A.A.T.T..ATTATAA	33	17	2	1.648274e+03	1.746396e+03	0-135,3-53,	457	2	0.825		0	0.000000	0.000000	0.000000
TGT..TAG.A.T.......GCT.A.TG..A	30	15	2	1.648629e+03	1.734907e+03	0-172,2-68,	456	2	0.826		0	1.000000	1.000000	1.000000
G.G.GTG..AA..CTA....AAAAG	25	15	2	1.892460e+03	1.970531e+03	0-64,3-30,	389	2	0.827		0	0.000000	0.000000	0.000000
A...AACC.C...AA.A.T.T.AAT....A.T	32	16	2	1.877559e+03	1.984735e+03	1-2,3-56,	393	2	0.827		0	0.000000	0.000000	0.000000
T.TT....GA.TT.T..T.G...T.TTT..TG	32	16	2	1.873594e+03	1.980544e+03	0-160,2-22,	394	2	0.827		0	0.000000	0.500000	0.500000
A.TA...AA.C.C......AAT.TCAA.T...A	33	16	2	1.883957e+03	1.996109e+03	1-74,3-53,	390	2	0.829		0	0.000000	0.000000	0.000000
T.AC.T.....T.G..G...GAT.CTTT..T	31	15	2	1.878949e+03	1.981698e+03	0-133,2-40,	392	2	0.829		0	0.000000	0.000000	0.000000
C..TT.TTATA..A......CTC.CTT	27	15	2	1.649796e+03	1.724956e+03	1-64,2-64,	455	2	0.829		0	0.000000	0.500000	0.500000
A..AT....T.T.TTA.CACT...AAT..G	30	16	2	1.880588e+03	1.979006e+03	0-117,3-1,	391	2	0.83		0	0.000000	0.000000	0.000000
T.T......C.TTTT.C.T..G.TTT...AC	31	15	2	1.640721e+03	1.730442e+03	1-139,2-34,	458	2	0.83		0	0.000000	0.000000	0.000000
AA.A.AA..AT..AA.C...A.AAA..T.T.A	32	17	2	1.629025e+03	1.722013e+03	0-96,3-47,	459	2	0.834		0	0.000000	0.000000	0.000000
AGAGTGCTAACA.A..T..T	20	15	2	1.626411e+03	1.677123e+03	1-52,2-95,	460	2	0.834		0	0.000000	0.000000	0.500000
G.T.AT..TA.AA.A...GTA....A.C..AA	32	16	2	1.622152e+03	1.714749e+03	1-179,3-36,	461	2	0.835		0	0.000000	0.000000	0.000000
A.AA...A.C..AAAA.A..G....AA.C.T.A	33	16	2	1.614151e+03	1.710242e+03	0-84,3-82,	462	2	0.839		0	0.000000	0.000000	0.000000
A.CA.....G.TA......T.AA.AAGC.A..G	33	15	2	1.607342e+03	1.703027e+03	0-50,3-4,	465	2	0.839		0	0.000000	0.000000	0.000000
T..A..C.TTTGTTA......T..C..TC...T	33	15	2	1.607635e+03	1.703337e+03	0-6,2-58,	464	2	0.84		0	0.000000	0.500000	0.500000
GA..G..A......TAACAAA.G..T..A..C	32	15	2	1.601884e+03	1.693323e+03	1-203,3-32,	466	2	0.841		0	0.000000	0.000000	0.000000
C.T..TCACC.C.GT....A.T.T.....A	30	14	2	1.601372e+03	1.685177e+03	1-161,3-0,	467	2	0.841		0	0.000000	0.000000	0.000000
T....TT..C..T.GCTT.TT.A......TA.C	33	15	2	1.607635e+03	1.703337e+03	1-146,2-73,	463	2	0.843		0.5	0.500000	0.500000	0.500000
C..TA...GA..G..A......TAACAAA.G	31	15	2	1.596481e+03	1.683783e+03	1-195,3-24,	468	2	0.844		0	0.000000	0.000000	0.000000
TTT..G.T...TT.T...T.A..TTTTTC	29	16	2	1.576272e+03	1.655133e+03	1-139,2-22,	470	2	0.853		0	0.000000	0.000000	0.000000
T......C.TT.TT.....GGTTT..T.C.T.T	33	15	2	1.577684e+03	1.671604e+03	0-6,2-36,	469	2	0.854		0	0.000000	0.000000	0.000000
AC..A..C...A...G.G..AAAAA..T.A..G	33	15	2	1.564287e+03	1.657409e+03	0-51,3-85,	471	2	0.86		0	0.000000	0.000000	0.000000
A..C.TTTGTTA......T..C..TC...TA	31	15	2	1.554000e+03	1.638979e+03	0-9,2-61,	472	2	0.869		0	0.000000	0.500000	0.500000
TC..T..CAA....A....A..A.A..AAAAAT	33	16	2	1.310126e+03	1.388118e+03	1-85,3-42,	569	2	0.87		0	0.000000	0.000000	0.000000
T.G...T.TTT..TG..G..TG.TA...TT	30	15	2	1.313180e+03	1.381903e+03	0-177,2-39,	566	2	0.871		0	0.500000	0.500000	0.500000
A.A...C.A..A.AAT....AT.ATAA...A.C	33	16	2	1.310126e+03	1.388118e+03	1-52,3-59,	568	2	0.871		0	0.000000	0.000000	0.000000
A.A.......C...C..ATT...AGTG.TAA.A	33	15	2	1.304599e+03	1.382261e+03	1-77,2-74,	572	2	0.871		0.5	0.500000	0.500000	0.500000
TTT..GC.C..TTTT..G.T...TT.T	27	15	2	1.546336e+03	1.616782e+03	1-139,2-10,	473	2	0.872		0	0.000000	0.000000	0.000000
CA..TA.A.CT.....AA.A.AA.CG..A	29	15	2	1.311580e+03	1.377198e+03	0-34,3-77,	567	2	0.872		0	0.000000	0.000000	0.000000
AAAAA..T.A...A.AA...A.C..AAAA.A	31	17	2	1.537718e+03	1.621807e+03	0-71,3-69,	477	2	0.873		0	0.000000	0.000000	0.000000
T....GA.TT.T..T.G...T.TTT..TG..G	32	15	2	1.322053e+03	1.397519e+03	0-163,2-25,	562	2	0.873		0	0.000000	0.500000	0.500000
A.......C...C..ATT...AGTG.TAA.A.A	33	15	2	1.304599e+03	1.382261e+03	1-79,2-76,	571	2	0.873		0.5	0.500000	0.500000	0.500000
G.G.G....AATT..ATA...A.A.TAT..A	31	16	2	1.544064e+03	1.628499e+03	0-194,3-30,	474	2	0.874		0	0.000000	0.000000	0.500000
A.C..AAAA..G.GC..AAAA......TG	29	15	2	1.543359e+03	1.620573e+03	0-79,3-89,	475	2	0.874		0	0.000000	0.000000	0.000000
AT......C.TT.TT.....GGTTT..T.C.T	32	15	2	1.530210e+03	1.617557e+03	0-5,2-35,	479	2	0.874		0	0.000000	0.000000	0.000000
T...A...TTGT..TAG.A.T.......GCT.A	33	15	2	1.315532e+03	1.393846e+03	0-163,2-59,	564	2	0.874		0	0.500000	1.000000	1.000000
T.T..T.G...T.TTT..TG..G..TG.TA	30	15	2	1.313180e+03	1.381903e+03	0-172,2-34,	565	2	0.874		0	0.500000	0.500000	0.500000
A.CT.AC..AAAA........AAAA...T.AT	32	16	2	1.305677e+03	1.380208e+03	0-75,3-84,	570	2	0.874		0	0.000000	0.000000	0.000000
AC....GT...AAA.C..A.G.AAAA.G	28	15	2	1.538257e+03	1.611741e+03	0-62,3-48,	476	2	0.875		0	0.000000	0.000000	0.000000
AC..AA.....A....A.AAGAA..ATGT.A	31	16	2	1.531231e+03	1.614965e+03	0-80,3-48,	478	2	0.875		0	0.000000	0.000000	0.000000
TT....C.C...C..A..A.G...CAA.A.CT	32	14	2	1.526979e+03	1.614142e+03	1-165,3-80,	480	2	0.875		0	0.000000	0.000000	0.000000
T.ACAT.TT..T..T..T..G....TT.T.T.A	33	16	2	1.513202e+03	1.603283e+03	0-205,2-40,	486	2	0.875		0	0.000000	0.000000	0.000000
TGA.A..GCTAAC.GA...G.....G	26	14	2	1.521755e+03	1.587776e+03	0-69,2-93,	482	2	0.876		0	0.000000	0.000000	0.500000
G.T.A...AT..TT.AC..TT...T..T..TTT	33	16	2	1.513202e+03	1.603283e+03	1-108,2-27,	485	2	0.876		0	0.000000	0.000000	0.000000
CT..TTC.....C..A...AT.A....ACAA.A	33	15	2	1.510007e+03	1.599898e+03	1-161,3-37,	487	2	0.876		0	0.000000	0.000000	0.000000
G......C..TC.A....C.AGTG.TAA....A	33	14	2	1.323757e+03	1.402560e+03	1-80,3-13,	561	2	0.876		0	0.000000	0.000000	0.000000
T....G..TGA.A..TTT.TTAT...AT.A	30	16	2	1.318744e+03	1.387758e+03	0-106,2-51,	563	2	0.876		0	0.000000	0.000000	0.000000
G......A.AA...A.C..AAAA..G.GC..AA	33	15	2	1.522385e+03	1.613013e+03	0-65,3-75,	481	2	0.877		0	0.000000	0.000000	0.000000
A...T.....T.TA...TTAGCACTC.....T	32	15	2	1.517492e+03	1.604114e+03	1-18,2-61,	483	2	0.877		0	0.000000	0.500000	0.500000
CG.TT.T.TT.....AG.T.TA..TGA	27	15	2	1.324882e+03	1.385239e+03	1-178,2-16,	559	2	0.877		0	0.000000	0.000000	0.000000
C.C.....TA..GAG.G.....ACA....T.AT	33	14	2	1.323757e+03	1.402560e+03	1-41,2-82,	560	2	0.878		0	0.500000	0.500000	0.500000
T.....AAC.AAA....C..A.CA.A.GA..A	32	15	2	1.289363e+03	1.362962e+03	1-198,3-41,	576	2	0.878		0	0.000000	0.000000	0.000000
A..AAACC.....AA.AA.G......ATA.C	31	15	2	1.285014e+03	1.355284e+03	1-205,3-56,	578	2	0.878		0	0.000000	0.000000	0.000000
TC..C.CC..T.T..G....CT...T.A.C	30	13	2	1.283513e+03	1.350683e+03	1-141,3-2,	579	2	0.878		0	0.000000	0.000000	0.000000
T....AA.T.G...TCG.T.AT..A.AG...T	32	15	2	1.275947e+03	1.348780e+03	0-15,2-71,	583	2	0.878		0	0.500000	0.500000	0.500000
A.A.CT.AC..AAAA........AAAA...T.A	33	16	2	1.275032e+03	1.350935e+03	0-73,3-82,	584	2	0.878		0	0.000000	0.000000	0.000000
A.T.ACAT.TT..T..T..T..G....TT.T.T	33	16	2	1.513202e+03	1.603283e+03	0-203,2-38,	484	2	0.879		0	0.000000	0.000000	0.000000
ATAA.AA..GT.T.A...C.C...A....TG	31	15	2	1.295784e+03	1.366642e+03	0-164,3-45,	573	2	0.879		0	0.000000	0.500000	0.500000
CTC...A.....GAGTGCTAA....A	26	14	3	1.293221e+03	2.070397e+03	0-182,1-41,3-20,	574	2	0.879		0	0.416667	0.416667	0.416667
AA.G....AA.C...AA.AA...T.T...TTAT	33	16	2	1.285718e+03	1.362257e+03	0-101,3-51,	577	2	0.879		0	0.000000	0.000000	0.000000
T.A.AA..C...C..AAAA.G...C..AAA	30	15	2	1.280709e+03	1.347733e+03	0-69,3-80,	580	2	0.879		0	0.000000	0.000000	0.000000
T...CG...GCT..TTC.....C..A...AT.A	33	14	2	1.503637e+03	1.593148e+03	1-151,3-27,	488	2	0.88		0	0.000000	0.000000	0.000000
TA.A.......C...C..ATT...AGTG.TAA	32	15	2	1.335954e+03	1.412213e+03	1-76,2-73,	554	2	0.88		0.5	0.500000	0.500000	0.500000
GTGCT.A.T....AA...A..TAT..A..C	30	15	2	1.326988e+03	1.396434e+03	0-189,3-34,	558	2	0.88		0	0.000000	0.500000	0.500000
T.A.C.A..GCTA.T...A.A..A...GTA	30	15	2	1.291443e+03	1.359028e+03	0-33,3-27,	575	2	0.88		0	0.000000	0.000000	0.000000
AGT.ATAA...A.A...TT.TT...G.TT	29	16	2	1.279148e+03	1.343144e+03	1-100,2-31,	581	2	0.88		0	0.000000	0.000000	0.000000
G...GAT.CTTT..T...AGAATT	24	15	2	1.276895e+03	1.326902e+03	0-149,2-56,	582	2	0.88		0	0.000000	0.000000	0.000000
G......T..TATAA.AA..GT.T.A...C.C	32	15	2	1.335954e+03	1.412213e+03	0-153,3-34,	553	2	0.882		0	0.000000	0.000000	0.500000
T..C..TA...GA..G..A......TAACAAA	32	15	2	1.265342e+03	1.337570e+03	1-192,3-21,	587	2	0.882		0	0.000000	0.000000	0.000000
TCA.......A..G.T.AT..TA.AA.A...GT	33	15	2	9.578618e+02	1.014882e+03	1-166,3-23,	806	2	0.882		0	0.000000	0.000000	0.000000
A......AGTGCT.A.T....AA...A..TAT	32	15	2	9.546093e+02	1.009099e+03	0-181,3-26,	807	2	0.882		0	0.500000	0.500000	0.500000
G...T.AA.TT.......C.T..T.T.G..GAG	33	14	2	9.538208e+02	1.010601e+03	0-196,2-0,	810	2	0.882		0	0.000000	0.000000	0.500000
TCACC.C.GT....A.T.T.....A.....TG	32	14	2	1.498531e+03	1.584070e+03	1-166,3-5,	489	2	0.883		0	0.000000	0.000000	0.000000
C...CA...A.AGC......AAC.T.AT.G	30	14	2	1.372036e+03	1.443839e+03	0-30,3-88,	537	2	0.883		0	0.000000	0.000000	0.000000
T.........A..AC.AAAG..T...A.CACAA	33	15	2	1.329365e+03	1.408502e+03	1-34,3-35,	556	2	0.883		0	0.000000	0.000000	0.000000
A.T..C..TA...GA..G..A......TAACAA	33	15	2	1.269653e+03	1.345235e+03	1-190,3-19,	585	2	0.883		0	0.000000	0.000000	0.000000
T..T.T...A.TAGC..T.G.T.A..GA.A	30	15	2	1.267383e+03	1.333709e+03	1-181,2-68,	586	2	0.883		0	0.500000	0.500000	0.500000
TT.AC..TT...T..T..TTT....CT....TT	33	15	2	9.580363e+02	1.015067e+03	1-120,2-39,	804	2	0.883		0	0.000000	0.000000	0.000000
ACT...AAT..G...G.......T.TAT.A.AA	33	15	2	9.578618e+02	1.014882e+03	0-135,3-19,	805	2	0.883		0	0.000000	0.000000	0.000000
GAAG.......C..T.TT.T..G....GT..TA	33	14	2	9.538208e+02	1.010601e+03	0-146,2-5,	808	2	0.883		0	0.000000	0.000000	0.000000
G.T....TT...AT...T.T.G..G...GA.AC	33	14	2	9.538208e+02	1.010601e+03	1-179,2-32,	809	2	0.883		0	0.000000	0.000000	0.000000
G.GTG..AA..CTA....AAAAG.........A	33	15	2	1.494023e+03	1.582962e+03	0-66,3-32,	490	2	0.884		0	0.000000	0.000000	0.000000
TTTGTTA......T..C..TC...TA..G..A	32	15	2	1.449330e+03	1.532061e+03	0-14,2-66,	507	2	0.884		0	0.500000	0.500000	0.500000
TA.CACT...AAT..G...G.......T.TAT	32	15	2	1.372725e+03	1.451083e+03	0-131,3-15,	536	2	0.884		0	0.000000	0.000000	0.000000
G..........C...TTTC..GTG.T..GATA	32	14	2	1.330318e+03	1.406255e+03	1-80,2-32,	555	2	0.884		0	0.000000	0.000000	0.000000
A.A...T..T....G..TGA.A..TTT.TTAT	32	16	2	1.327654e+03	1.403439e+03	0-97,2-42,	557	2	0.884		0	0.000000	0.000000	0.000000
T.....TT.ATACT.TTG.....G...T..CA	32	15	2	1.449330e+03	1.532061e+03	0-206,2-52,	506	2	0.885		0	0.000000	0.000000	0.000000
TTC..GTG.T..GATA......TT.T.....T	32	15	2	1.384229e+03	1.463244e+03	1-96,2-48,	530	2	0.885		0	0.000000	0.000000	0.000000
ATC..A.CAC..GAAA...G..........CT	32	14	2	1.381307e+03	1.460155e+03	0-127,3-56,	531	2	0.885		0	0.000000	0.000000	0.000000
A..C..CA..AAA.A...C.A..A.AA.TC	30	15	2	1.377849e+03	1.449957e+03	1-40,3-59,	533	2	0.885		0	0.000000	0.000000	0.000000
T.T.ATA.A.......C...C..ATT...AGTG	33	15	2	1.377402e+03	1.459399e+03	1-71,2-68,	534	2	0.885		0	0.500000	0.500000	0.500000
T.ATA.A.......C...C..ATT...AGTG.T	33	15	2	1.377402e+03	1.459399e+03	1-73,2-70,	535	2	0.885		0	0.500000	0.500000	0.500000
C.....CAA...A...G..AAAAA.TT..T..C	33	15	2	1.365954e+03	1.447269e+03	1-92,3-86,	538	2	0.885		0	0.000000	0.000000	0.000000
G..A..AA.TTTTT..C...T...TTG.....G	33	15	2	1.351741e+03	1.432210e+03	0-113,2-0,	544	2	0.885		0	0.000000	0.000000	0.000000
TT...A...TTGT..TAG.A.T.......GCT	32	15	2	1.347151e+03	1.424049e+03	0-162,2-58,	545	2	0.885		0	0.000000	0.500000	1.000000
CACT...AAT..G...G.......T.TAT.A.A	33	15	2	1.340506e+03	1.420306e+03	0-134,3-18,	548	2	0.885		0	0.000000	0.000000	0.000000
AT...ATAA.AAA..T.TCA..C....A..A	31	16	2	1.337090e+03	1.410207e+03	1-104,3-40,	551	2	0.885		0	0.000000	0.000000	0.000000
GC..T.TCA.......A..G.T.AT..TA.AA	32	15	2	1.335954e+03	1.412213e+03	1-160,3-17,	552	2	0.885		0	0.000000	0.000000	0.000000
TTT.TTAT...AT.A........T....G.GAG	33	15	2	9.658895e+02	1.023388e+03	0-121,2-66,	794	2	0.885		0	0.500000	0.500000	0.500000
TT..T...AGAATT..........T.TT.AG.G	33	15	2	9.658895e+02	1.023388e+03	0-159,2-66,	795	2	0.885		0	0.500000	1.000000	1.000000
A.TC..TA........A..AA.C.A...GAAAA	33	15	2	9.499009e+02	1.006447e+03	0-55,3-40,	811	2	0.885		0	0.000000	0.000000	0.000000
AA.A...GTA....A.C..AA...A..T..CAA	33	15	2	9.499009e+02	1.006447e+03	1-190,3-47,	812	2	0.885		0	0.000000	0.000000	0.000000
A....T..TT..C.T.T..CTTG...TT.GA	31	15	2	1.484198e+03	1.565360e+03	0-117,2-31,	491	2	0.886		0	0.000000	0.000000	0.000000
AA..T.AA..AT...TCAC.C..A.A.....C	32	15	2	1.464569e+03	1.548170e+03	1-106,3-72,	499	2	0.886		0	0.000000	0.000000	0.000000
CTAA..C.AT....A.A.TA...AA.C.C	29	15	2	1.449899e+03	1.522437e+03	1-58,3-37,	505	2	0.886		0	0.000000	0.000000	0.000000
T.A...TTTT........TTTT..GT.AG.T.T	33	16	2	1.445233e+03	1.531267e+03	1-132,2-4,	508	2	0.886		0	0.000000	0.000000	0.000000
T....T.T.TTA.CACT...AAT..G...G	30	15	2	1.401041e+03	1.474362e+03	0-121,3-5,	524	2	0.886		0	0.000000	0.000000	0.000000
AT.A....TGT.....C.CTC..TA.....G.G	33	14	2	1.397629e+03	1.480830e+03	0-164,3-4,	525	2	0.886		0	0.500000	0.500000	0.500000
T....TTA.CACT.G....T.GA..G......C	33	14	2	1.397629e+03	1.480830e+03	0-125,2-73,	526	2	0.886		0.5	0.500000	0.500000	0.500000
A...TA.CA..C..CA..AAA.A...C.A..A	32	15	2	1.387159e+03	1.466341e+03	1-32,3-51,	529	2	0.886		0	0.000000	0.000000	0.000000
ATAA.AAA..T.TCA..C....A..A...T.T	32	16	2	1.378541e+03	1.457231e+03	1-109,3-45,	532	2	0.886		0	0.000000	0.000000	0.000000
AGC.......A.T.CTA..ACAA...T...AA	32	15	2	1.361316e+03	1.439023e+03	1-44,3-29,	539	2	0.886		0	0.000000	0.000000	0.000000
A.CACT...AAT..G...G.......T.TAT.A	33	15	2	1.340506e+03	1.420306e+03	0-132,3-16,	547	2	0.886		0	0.000000	0.000000	0.000000
C..TTG..AT.G.A...G...T...TTATT	30	15	2	1.338109e+03	1.408137e+03	0-134,2-64,	549	2	0.886		0	0.000000	0.500000	0.500000
T...G.TGAGT..TAA.......T.TTC.T	30	15	2	1.338109e+03	1.408137e+03	0-187,2-23,	550	2	0.886		0	0.000000	0.500000	0.500000
AT..TT..C...T..CTT.T...TT.....TTT	33	15	2	9.580363e+02	1.015067e+03	1-134,2-35,	803	2	0.886		0	0.000000	0.000000	0.000000
TAAG.G.GT.....T..T.TA.....A.T.T.A	33	15	2	9.400167e+02	9.959748e+02	0-19,3-27,	820	2	0.886		0	0.000000	0.000000	0.000000
T..A...G.GA.T..T.ATT.TA..A.....GT	33	15	2	9.400167e+02	9.959748e+02	0-144,3-23,	821	2	0.886		0	0.000000	0.000000	0.000000
CAC..AA.AAA.G.G...A.A.C.T	25	14	2	9.385643e+02	9.772824e+02	1-213,3-88,	822	2	0.886		0	0.000000	0.000000	0.000000
T...AA.....A.G.A.A.T.T..ATTATAA	31	16	2	9.376208e+02	9.888925e+02	0-137,3-55,	823	2	0.886		0	0.000000	0.000000	0.000000
C.....C..T...CG...GCT..TTC.....C	32	12	2	9.368932e+02	9.903721e+02	1-142,3-18,	824	2	0.886		0	0.000000	0.000000	0.000000
AA.C...AA.AA...T.T...TTAT.ACT	29	16	2	1.402294e+03	1.472451e+03	0-109,3-59,	522	2	0.887		0	0.000000	0.000000	0.000000
AT.A...TTTT........TTTT..GT.AG.T	32	16	2	1.401744e+03	1.481759e+03	1-131,2-3,	523	2	0.887		0	0.000000	0.000000	0.000000
A.T.AGC.......A.T.CTA..ACAA...T	31	15	2	1.394067e+03	1.470300e+03	1-40,3-25,	527	2	0.887		0	0.000000	0.000000	0.000000
TTGTG.T...A..CTTT.GT..T.........A	33	15	2	1.388946e+03	1.471630e+03	0-171,2-51,	528	2	0.887		0.5	0.500000	0.500000	0.500000
AATAA...A...C...T.C.AT..CAA..G	30	15	2	1.352180e+03	1.422944e+03	1-74,3-25,	543	2	0.887		0	0.000000	0.000000	0.000000
TTT..C....G....GAT..T.TT...ATAG	31	15	2	1.342607e+03	1.416026e+03	1-164,2-45,	546	2	0.887		0	0.000000	0.000000	0.000000
TGA.ATT......G.G.TT...TA.T.T....A	33	15	2	9.658895e+02	1.023388e+03	0-138,2-40,	793	2	0.887		0	0.000000	0.000000	0.000000
A.AA..AT..AA.C...A.AAA..T.T.A..T	32	16	2	9.586537e+02	1.013375e+03	0-99,3-50,	802	2	0.887		0	0.000000	0.000000	0.000000
TT....T..T.T....CT.TTGT.A.A.AAT	31	16	2	1.462718e+03	1.542705e+03	0-27,2-48,	500	2	0.888		0	0.000000	0.000000	0.000000
AA...T...AAT.A..A.TC.CCC....AA	30	15	2	1.454740e+03	1.530872e+03	1-65,3-69,	501	2	0.888		0	0.000000	0.000000	0.000000
G.T...A.A.TT.T..TA...AA..A.C.C.C	32	15	2	1.437284e+03	1.519327e+03	1-57,2-55,	509	2	0.888		0	0.000000	0.000000	0.500000
A....A.GAA.A.......TTA..ACTCA.C	31	15	2	1.356725e+03	1.430915e+03	1-16,3-61,	540	2	0.888		0	0.000000	0.000000	0.000000
CTAT...AA.A..ATC....C....G..AAA	31	15	2	1.356725e+03	1.430915e+03	0-43,3-43,	541	2	0.888		0	0.000000	0.000000	0.000000
C.CT..CA..A..C...T.C.....CT.T..C	32	13	2	1.352957e+03	1.430187e+03	1-124,3-18,	542	2	0.888		0	0.000000	0.000000	0.000000
G....T.A.AA..C...C..AAAA.G...C..A	33	14	2	9.638501e+02	1.021227e+03	0-64,3-75,	796	2	0.888		0	0.000000	0.000000	0.000000
A......T..CAATT..AA.T.A....A.AAAA	33	16	2	9.619200e+02	1.019182e+03	1-82,3-67,	797	2	0.888		0	0.000000	0.000000	0.000000
AA......T..CAATT..AA.T.A....A.AAA	33	16	2	9.619200e+02	1.019182e+03	1-81,3-66,	798	2	0.888		0	0.000000	0.000000	0.000000
A.G....T.A.AA..C...C..AAAA.G...C	32	14	2	9.605772e+02	1.015408e+03	0-62,3-73,	799	2	0.888		0	0.000000	0.000000	0.000000
A....GC.A...C.A.T..TATAA.AAA	28	15	2	9.598042e+02	1.005654e+03	1-52,3-25,	800	2	0.888		0	0.000000	0.000000	0.000000
TTT..TA..TT.....T.GAA.T.G.A...G	31	15	2	9.593631e+02	1.011824e+03	0-121,2-57,	801	2	0.888		0	0.000000	0.000000	0.500000
TC...A.....GAGTGCTAA....A.......A	33	14	3	9.458934e+02	1.551614e+03	0-183,1-42,3-21,	814	2	0.888		0	0.416667	0.416667	0.416667
CTTAT.....G...T...A..GG.GAT..T	30	14	2	9.442021e+02	9.936145e+02	0-129,2-88,	815	2	0.888		0	0.000000	0.500000	0.500000
AAG..T...A.CACAA.....AT...AA..A	31	15	2	9.434825e+02	9.950748e+02	1-51,3-52,	816	2	0.888		0	0.000000	0.000000	0.000000
AT.A.GTT......GCT.T...TG...GA	29	14	2	9.410600e+02	9.881400e+02	1-180,2-3,	818	2	0.888		0	0.000000	0.000000	0.000000
A.T....G.G.G.T..TT...TA..A.AA.T.T	33	15	2	9.400167e+02	9.959748e+02	0-142,3-25,	819	2	0.888		0	0.000000	0.000000	0.000000
CA.......A..G.T.AT..TA.AA.A...GTA	33	15	2	9.322041e+02	9.876971e+02	1-167,3-24,	827	2	0.888		0	0.000000	0.000000	0.000000
GAGTGCTAACA.A..T..T	19	14	2	9.285715e+02	9.557531e+02	1-53,2-96,	830	2	0.888		0	0.000000	0.000000	0.500000
T...A...CT.T..AT.A.CGA...C.A.TT	31	15	2	1.471863e+03	1.552350e+03	1-187,3-12,	495	2	0.889		0	0.000000	0.000000	0.000000
GAA..AGC...CG...A..G.....G..AA.A	32	14	2	1.470345e+03	1.554276e+03	0-70,2-75,	496	2	0.889		0.5	0.500000	0.500000	0.500000
AA.T.ACAT.TT..T..T..T..G....TT.T	32	16	2	1.467668e+03	1.551446e+03	0-202,2-37,	497	2	0.889		0	0.000000	0.000000	0.000000
TTGTTA......T..C..TC...TA..G..A.T	33	15	2	1.454268e+03	1.540840e+03	0-15,2-67,	502	2	0.889		0	0.500000	0.500000	0.500000
A..A.AA...T...AAT.A..A.TC.CCC	29	15	2	1.449899e+03	1.522437e+03	1-60,3-64,	504	2	0.889		0	0.000000	0.000000	0.000000
GA.ATT......G.G.TT...TA.T.T....AT	33	15	2	9.658895e+02	1.023388e+03	0-139,2-41,	791	2	0.889		0	0.000000	0.000000	0.000000
G.G.....A...TTTT.T..TA..A.T.G.A.T	33	15	2	9.658895e+02	1.023388e+03	0-111,2-53,	792	2	0.889		0	0.000000	0.000000	0.500000
C.....TA..GAG.G.....ACA....T.AT.A	33	14	2	9.458934e+02	1.002201e+03	1-43,2-84,	813	2	0.889		0	0.500000	0.500000	0.500000
GT..G.ACTC.........G.G.G.T...T..A	33	13	2	9.419028e+02	9.979733e+02	0-3,3-13,	817	2	0.889		0	0.000000	0.000000	0.000000
TT.....T.ACAT..TTCTT.T....T.....T	33	15	2	9.323739e+02	9.878771e+02	1-120,2-33,	826	2	0.889		0	0.000000	0.000000	0.000000
GT..TA.AATTA....T...T..T...GAG	30	15	2	9.305373e+02	9.792345e+02	0-196,2-69,	828	2	0.889		0	0.500000	0.500000	1.000000
A.A.AA..AT..AA.C...A.AAA..T.T.A	31	16	2	9.298281e+02	9.806736e+02	0-97,3-48,	829	2	0.889		0	0.000000	0.000000	0.000000
AA.AT...AA.T.T..C.C.C..A.A..A..C	32	15	2	1.464569e+03	1.548170e+03	1-106,3-70,	498	2	0.89		0	0.000000	0.000000	0.000000
AA......TTT.TCTT.T...TTGA.A.T	29	16	2	1.452967e+03	1.525658e+03	0-116,2-37,	503	2	0.89		0	0.000000	0.000000	0.000000
T.T.G.T..A..A....CACT.....A..GAG	32	14	2	9.686277e+02	1.023918e+03	1-196,2-65,	789	2	0.89		0	0.000000	0.500000	0.500000
T.TAA..G..A....T.TT.T...TT...ACTT	33	16	2	1.472669e+03	1.560337e+03	0-106,2-34,	494	2	0.891		0	0.000000	0.000000	0.000000
G.T...TTAT.AT....ATT.T..T.G...T.T	33	16	2	1.406520e+03	1.490250e+03	0-153,2-27,	520	2	0.891		0	0.000000	0.000000	0.500000
G.....A...TTTT.T..TA..A.T.G.A.T.G	33	15	2	9.658895e+02	1.023388e+03	0-113,2-55,	790	2	0.891		0	0.000000	0.000000	0.500000
ATAA...A.A...TT.TT...G.TT....C.TT	33	16	2	1.433221e+03	1.518541e+03	1-104,2-35,	510	2	0.892		0	0.000000	0.000000	0.000000
T.AGC.......A.T.CTA..ACAA...T...A	33	15	2	1.403550e+03	1.487104e+03	1-42,3-27,	521	2	0.892		0	0.000000	0.000000	0.000000
AA.A..........AATTCT...A..AAAG.AT	33	16	2	1.251278e+03	1.325767e+03	1-51,3-25,	591	2	0.892		0	0.000000	0.000000	0.000000
A.AA....C..A..A..A..AA.ATGT.A.TT	32	16	2	1.247029e+03	1.318212e+03	1-4,3-50,	594	2	0.892		0	0.000000	0.000000	0.000000
A...AAGCG..AAAAA.TT..T..C	25	15	2	1.236345e+03	1.287348e+03	0-105,3-94,	600	2	0.892		0	0.000000	0.000000	0.000000
TA..ACTC..........AG.GC.AAAA	28	14	2	9.738988e+02	1.020422e+03	0-177,3-81,	783	2	0.892		0	0.500000	0.500000	0.500000
T.....T.ACAT..TTCTT.T....T.....TT	33	15	2	9.323739e+02	9.878771e+02	1-121,2-34,	825	2	0.892		0	0.000000	0.000000	0.000000
A..G.T.AT..TA.AA.A...GTA....A.C	31	15	2	9.259053e+02	9.765363e+02	1-176,3-33,	833	2	0.892		0	0.000000	0.000000	0.000000
AT.CTTT..T...AGAATT..........T.TT	33	16	2	1.472669e+03	1.560337e+03	0-154,2-61,	493	2	0.893		0	0.000000	0.500000	1.000000
T.TC..T.A.C.A..GCTA.T...A.A..A	30	15	2	1.427638e+03	1.502351e+03	0-27,3-21,	511	2	0.893		0	0.000000	0.000000	0.000000
AAGT...AA...A.AA.A....T..C..TTA.A	33	16	2	1.251278e+03	1.325767e+03	1-99,3-52,	590	2	0.893		0	0.000000	0.000000	0.000000
A.C...AAA.AG.GC.AA.A...T..TT	28	15	2	1.248526e+03	1.308169e+03	1-44,3-89,	592	2	0.893		0	0.000000	0.000000	0.000000
GG.GA.T..T.ATT...A...TT.T..T.G	30	15	2	1.243772e+03	1.308862e+03	0-150,2-27,	595	2	0.893		0	0.000000	0.000000	0.000000
TGT.A.A.AAT..G.AC..G..T....A...T	32	15	2	1.241768e+03	1.312651e+03	0-47,2-68,	597	2	0.893		0	0.500000	0.500000	0.500000
AA.T.G...TCG.T.AT..A.AG...T...A	31	15	2	1.237580e+03	1.305256e+03	0-20,2-76,	599	2	0.893		0.5	0.500000	0.500000	0.500000
AAA.A...C.A..A.AA.TC....AA.AAA	30	16	2	1.228365e+03	1.292650e+03	1-50,3-69,	604	2	0.893		0	0.000000	0.000000	0.000000
TC.AA...CAAG..A.A.G..AA..A....T	31	15	2	1.227295e+03	1.294407e+03	1-90,3-57,	605	2	0.893		0	0.000000	0.000000	0.000000
T.TTGT....T.AT...T..G.....GAA..AG	33	15	2	1.222786e+03	1.295578e+03	0-44,2-49,	608	2	0.893		0	0.000000	0.000000	0.000000
TTTT...G..T...T.AT..TT..C...T..CT	33	15	2	1.212844e+03	1.285045e+03	1-118,2-19,	614	2	0.893		0	0.000000	0.000000	0.000000
AT..TT.AC..TT...T..T..TTT....CT	31	15	2	9.260740e+02	9.767142e+02	1-116,2-35,	832	2	0.893		0	0.000000	0.000000	0.000000
TTT..G...C.TTTT..G...G..TT.T.A	30	15	2	1.412783e+03	1.486718e+03	1-139,2-9,	517	2	0.894		0	0.000000	0.000000	0.000000
G..T..T.T..G.G.G..A.A.TT...AT.TT	32	15	2	1.252175e+03	1.323652e+03	0-100,2-17,	588	2	0.894		0	0.000000	0.000000	0.000000
G.....T.T..G.GTGA...AT..TT.A..TT	32	15	2	1.252175e+03	1.323652e+03	0-100,2-15,	589	2	0.894		0	0.000000	0.000000	0.000000
T....GGG.GA.T..T.ATT...A...TT.T	31	15	2	1.247952e+03	1.316195e+03	0-144,2-21,	593	2	0.894		0	0.000000	0.000000	0.000000
ATT.T.T.ACAA.AG....A.A..A....AA	31	16	2	1.242824e+03	1.310786e+03	1-180,3-40,	596	2	0.894		0	0.000000	0.000000	0.000000
A.T.TCAA...A.AAGA.AAA......TT	29	16	2	1.234538e+03	1.296301e+03	1-93,3-53,	601	2	0.894		0	0.000000	0.000000	0.000000
T.AT...T..G.....GAA..AGC...CG...A	33	14	2	1.230431e+03	1.303678e+03	0-54,2-59,	603	2	0.894		0	0.000000	0.500000	0.500000
TT..C.....C..T...CG...GCT..TTC	30	13	2	1.225861e+03	1.290014e+03	1-138,3-14,	607	2	0.894		0	0.000000	0.000000	0.000000
CATCA....T.T..GC.C.CT...........T	33	13	2	9.264801e+02	9.816324e+02	1-130,3-3,	831	2	0.894		0	0.000000	0.000000	0.000000
CA...T...T...CG....CT..T.C..TA.C	32	13	2	9.233341e+02	9.760390e+02	1-130,3-18,	834	2	0.894		0	0.000000	0.000000	0.000000
TGT....T.AT...T..G.....GAA..AGC	31	14	2	9.219991e+02	9.724164e+02	0-47,2-52,	835	2	0.894		0	0.000000	0.000000	0.000000
CA.CAC....G...GC...C.CAAT	25	13	2	1.473344e+03	1.534125e+03	1-43,3-3,	492	2	0.895		0	0.000000	0.000000	0.000000
T..TC.T.TG.T..G....TTT.GTT.....A	32	15	2	1.422329e+03	1.503518e+03	0-8,2-46,	512	2	0.895		0	0.000000	0.000000	0.000000
T..T...TCTA.A.C.A..GTA.CA.A	27	15	2	1.413526e+03	1.477921e+03	0-29,3-35,	516	2	0.895		0	0.000000	0.000000	0.000000
ATTTTT..T.T..T....T....TTG..A..GA	33	16	2	1.406520e+03	1.490250e+03	0-120,2-44,	519	2	0.895		0	0.000000	0.000000	0.000000
C..T.TT..C.....C..T...CG...GCT..T	33	13	2	1.238349e+03	1.312067e+03	1-133,3-9,	598	2	0.895		0	0.000000	0.000000	0.000000
CA.....T.....A.A.T....AC.G.GGTGA	32	14	2	1.226253e+03	1.296249e+03	0-40,2-82,	606	2	0.895		0	0.500000	0.500000	0.500000
T.A.A.AA....C..A..A..A..AA.ATGT.A	33	16	2	1.217761e+03	1.290254e+03	1-0,3-46,	611	2	0.895		0	0.000000	0.000000	0.000000
TA..ACTC........A.AG.GC.AA.A	28	14	3	9.738988e+02	1.569500e+03	1-36,2-79,3-81,	782	2	0.895		0	0.416667	0.416667	0.416667
G.A....C..T....TA...A..GTG.TA.CA	32	14	2	9.686277e+02	1.023918e+03	0-150,2-75,	788	2	0.895		0.5	0.500000	0.500000	0.500000
T.TTA.CACT...AAT..G...G.......T.T	33	15	2	1.415313e+03	1.499567e+03	0-128,3-12,	515	2	0.896		0	0.000000	0.000000	0.000000
G..A...C.....CAA.AGTAT.AA.....AA	32	15	2	1.231448e+03	1.301741e+03	1-1,3-36,	602	2	0.896		0	0.000000	0.000000	0.000000
A.A.AA....C..A..A..A..AA.ATGT.A.T	33	16	2	1.217761e+03	1.290254e+03	1-2,3-48,	610	2	0.896		0	0.000000	0.000000	0.000000
TTT..T...G.G.G.TA.AATT.....TT	29	15	2	9.791965e+02	1.028185e+03	0-185,2-19,	777	2	0.896		0	0.000000	0.500000	0.500000
T.TA.C.C.C...A..AAAG.G....AA	28	14	2	9.738988e+02	1.020422e+03	1-34,3-81,	781	2	0.896		0	0.000000	0.000000	0.000000
A.AAGA.AAA......TT....CT.AC...A	31	15	2	9.694507e+02	1.022463e+03	1-104,3-64,	785	2	0.896		0	0.000000	0.000000	0.000000
A...A.AAGA.AAA......TT....CT.AC	31	15	2	9.694507e+02	1.022463e+03	1-100,3-60,	786	2	0.896		0	0.000000	0.000000	0.000000
T.....TTGTG.T...A..CTTT.GT..T	29	15	2	1.408081e+03	1.478527e+03	0-165,2-45,	518	2	0.897		0	0.000000	0.500000	0.500000
TG..AT.G.A...G...T...TTATT...AG	31	15	2	1.214524e+03	1.280938e+03	0-138,2-68,	612	2	0.897		0	0.500000	0.500000	0.500000
TTT...G..T...T.AT..TT..C...T..CTT	33	15	2	1.212844e+03	1.285045e+03	1-119,2-20,	613	2	0.897		0	0.000000	0.000000	0.000000
T.......TGA.A..GCTAAC.GA...G	28	14	2	1.209956e+03	1.267757e+03	0-61,2-85,	615	2	0.897		0	0.500000	0.500000	0.500000
T.T..T.C..T...T.T....TTAGC..T..C	32	14	2	9.175976e+02	9.699749e+02	1-136,2-57,	837	2	0.897		0	0.000000	0.000000	0.500000
T.T.TTA.CACT...AAT..G...G.......T	33	15	2	1.415313e+03	1.499567e+03	0-126,3-10,	514	2	0.898		0	0.000000	0.000000	0.000000
A.....GAGTGCTAA...TA.A.....A...T	32	15	2	1.208506e+03	1.277490e+03	0-188,3-26,	616	2	0.898		0	0.000000	0.500000	0.500000
GAAT...C..TC...T.T..AG.G.....A.A	32	14	2	9.686277e+02	1.023918e+03	1-80,2-75,	787	2	0.898		0.5	0.500000	0.500000	0.500000
AA...A.C..AAAA.A..G....AA.C.T.A	31	15	2	9.182100e+02	9.684201e+02	0-86,3-84,	836	2	0.898		0	0.000000	0.000000	0.000000
G..A..AA.TTTTT..CGCTT...T	25	15	2	1.416117e+03	1.474536e+03	1-108,2-0,	513	2	0.899		0	0.000000	0.000000	0.000000
AAAG.ATC...C..C.A.....A.GT.A	28	14	2	9.738988e+02	1.020422e+03	1-77,3-51,	779	2	0.899		0	0.000000	0.000000	0.000000
A......TATC..A.CAC..GAAA...G	28	14	2	9.738988e+02	1.020422e+03	0-119,3-48,	780	2	0.899		0	0.000000	0.000000	0.000000
T.GT.TGA...T.T..TT.TAG.A.T	26	15	2	9.695806e+02	1.011644e+03	1-17,2-54,	784	2	0.899		0	0.000000	0.000000	0.000000
AAA..A..A...AA..GT.AA..AT...T.A.C	33	16	2	1.217761e+03	1.290254e+03	0-97,3-59,	609	2	0.9		0	0.000000	0.000000	0.000000
AG.T.TTG...C.T..T..G...G.G....AA	32	14	2	1.203407e+03	1.272100e+03	0-41,2-7,	618	2	0.9		0	0.000000	0.000000	0.000000
A.C..T.TT..C.....C..T...CG...GCT	32	13	2	1.201085e+03	1.269645e+03	1-131,3-7,	619	2	0.9		0	0.000000	0.000000	0.000000
TTT....T....TT..C..T.GCTT.TT.A	30	15	2	1.200614e+03	1.263446e+03	1-139,2-66,	620	2	0.9		0	0.000000	0.500000	0.500000
A..AA.A.T.TC....C..A....AA.TG..AA	33	15	2	9.760457e+02	1.034149e+03	1-75,3-47,	778	2	0.9		0	0.000000	0.000000	0.000000
TGG..G.G..AT..TT.A...T.....T...GT	33	14	2	9.109774e+02	9.652068e+02	0-144,2-25,	843	2	0.9		0	0.000000	0.000000	0.000000
T..A.....GAGTGCTAA...TA.A.....A	31	15	2	1.204430e+03	1.270292e+03	0-185,3-23,	617	2	0.901		0	0.000000	0.500000	0.500000
T.....T...AA.AA..G.GT....A.TCT.TA	33	15	2	9.842258e+02	1.042816e+03	0-156,3-15,	770	2	0.901		0	0.000000	0.500000	0.500000
GCT.T...TG...GA.....A.TT.ACA	28	14	2	9.820609e+02	1.028974e+03	1-194,2-17,	773	2	0.901		0	0.000000	0.000000	0.000000
GTT......GCT.T...TG...GA.....A.TT	33	14	2	9.800735e+02	1.038416e+03	1-185,2-8,	775	2	0.901		0	0.000000	0.000000	0.000000
C....T..C.T..G.T....C.C.C....A.CG	33	12	2	9.149038e+02	9.693669e+02	1-147,3-0,	839	2	0.901		0	0.000000	0.000000	0.000000
T..GC.C..TTTT..G.T...TT.T......C	32	14	2	1.193623e+03	1.261757e+03	1-141,2-12,	623	2	0.902		0	0.000000	0.000000	0.000000
AA.T...T.....T..T.TTG.G...GTTAT	31	15	2	9.857684e+02	1.039673e+03	0-203,2-6,	769	2	0.902		0	0.000000	0.000000	0.000000
T....ATT.A.A.T.TT...G.GGTT...T	30	15	2	9.824659e+02	1.033881e+03	0-206,2-33,	772	2	0.902		0	0.000000	0.000000	0.000000
AC.T.....ATAG.AT.A..A.....TT.T.G	32	15	2	9.808837e+02	1.036874e+03	1-7,2-63,	774	2	0.902		0	0.000000	0.500000	0.500000
TTGA.ATT......G.G.TT...TA.T.T	29	15	2	9.791965e+02	1.028185e+03	0-137,2-39,	776	2	0.902		0	0.000000	0.000000	0.000000
GT..TAG.A.T.......GCT.A.TG..A	29	14	2	9.158523e+02	9.616711e+02	0-173,2-69,	838	2	0.902		0	1.000000	1.000000	1.000000
CA.....G.TA......T.AA.AAGC.A..G	31	14	2	9.143362e+02	9.643345e+02	0-52,3-6,	840	2	0.902		0	0.000000	0.000000	0.000000
TTGG..G.G..AT..TT.A...T.....T...G	33	14	2	9.109774e+02	9.652068e+02	0-143,2-24,	842	2	0.902		0	0.000000	0.000000	0.000000
T.AATA.G..A.T.........A..AC.AAAG	32	15	2	9.041530e+02	9.557629e+02	1-22,3-23,	847	2	0.902		0	0.000000	0.000000	0.000000
GC.C..TTTT..G.T...TT.T......C..T	32	14	2	1.193623e+03	1.261757e+03	1-144,2-15,	622	2	0.903		0	0.000000	0.000000	0.000000
TTG.G...GC...C....GTG.TGA	25	13	2	1.193097e+03	1.242316e+03	0-171,2-92,	624	2	0.903		0	0.500000	1.000000	1.000000
T..G.GTGA...AT..TT.A..TT.T...T	30	15	2	9.824659e+02	1.033881e+03	0-108,2-23,	771	2	0.903		0	0.000000	0.000000	0.000000
GG..G.G..AT..TT.A...T.....T...GTT	33	14	2	9.109774e+02	9.652068e+02	0-145,2-26,	841	2	0.903		0	0.000000	0.000000	0.000000
T......C.TTTT.C.T..G.TTT...AC	29	14	2	9.084060e+02	9.538523e+02	1-141,2-36,	844	2	0.903		0	0.000000	0.000000	0.000000
AAC..A..C...A...G.G..AAAAA..T.A	31	15	2	1.194420e+03	1.259735e+03	0-50,3-84,	621	2	0.904		0	0.000000	0.000000	0.000000
AATA.G..A.T.........A..AC.AAAG..T	33	15	2	9.072336e+02	9.612401e+02	1-24,3-25,	845	2	0.904		0	0.000000	0.000000	0.000000
A..AA.AAT.TC..TT..AA.T.......A.AA	33	16	2	9.883956e+02	1.047234e+03	1-75,3-66,	766	2	0.905		0	0.000000	0.000000	0.000000
T..C.C.CG..........GT...AA.AG..GT	33	13	2	9.862006e+02	1.044908e+03	1-166,2-79,	768	2	0.905		0	0.500000	0.500000	0.500000
T.ACA...TTCTT.T..T.....A..T...TT	32	15	2	9.043177e+02	9.559370e+02	1-59,2-40,	846	2	0.905		0	0.000000	0.000000	0.000000
TC.....T...GAGTGCTAA.A.......T	30	14	3	9.886080e+02	1.604188e+03	0-183,1-42,2-85,	765	2	0.906		0	0.833333	0.833333	0.833333
A........A...AAGCG..AAAAA.TT..T	31	15	2	9.011036e+02	9.503782e+02	0-96,3-85,	848	2	0.906		0	0.000000	0.000000	0.000000
GCT.A.......T..T.A.A....TGA.GA.G	32	14	2	9.003385e+02	9.517307e+02	0-198,2-87,	849	2	0.906		0	0.000000	0.500000	0.500000
A...A.AA...A.C..AAAA.A..G....AA.C	33	15	2	8.996934e+02	9.532510e+02	0-80,3-78,	850	2	0.906		0	0.000000	0.000000	0.000000
A..T......T.GT.TGA...T.T..TT.TAG	32	15	2	9.891043e+02	1.045564e+03	1-7,2-44,	763	2	0.907		0	0.000000	0.000000	0.000000
C.CT.T......G.G.G....AATT..ATA	30	14	2	9.886080e+02	1.040344e+03	0-182,3-18,	764	2	0.907		0	0.500000	0.500000	0.500000
TT..C.C.CG..........GT...AA.AG..G	33	13	2	9.862006e+02	1.044908e+03	1-165,2-78,	767	2	0.907		0.5	0.500000	0.500000	0.500000
TA.C.C.C...A..AAAG.G....AA......T	33	14	2	9.903789e+02	1.049335e+03	1-36,3-83,	762	2	0.908		0	0.000000	0.000000	0.000000
T..C..T.GCTT.TT.A......TA.C.....T	33	14	2	8.960610e+02	9.494024e+02	1-152,2-79,	851	2	0.908		0	0.500000	0.500000	0.500000
A..A.....AC.C.CTTA...A..G.G...A.A	33	14	2	9.903789e+02	1.049335e+03	1-201,2-74,	760	2	0.909		0.5	0.500000	0.500000	0.500000
G..A.....A.AA......TATC..A.CAC..G	33	14	2	9.903789e+02	1.049335e+03	0-107,3-36,	761	2	0.909		0	0.000000	0.000000	0.000000
T...G.G...T.A.AC..TT.TTATA..A	29	15	2	9.977854e+02	1.047704e+03	1-49,2-49,	751	2	0.91		0	0.000000	0.000000	0.000000
A.A...C.A..A.AA.TC....AA.AAA....C	33	15	2	9.945748e+02	1.053781e+03	1-52,3-71,	754	2	0.91		0	0.000000	0.000000	0.000000
C.CT.AA.AA..GAGT.C..A...T	25	14	2	9.909410e+02	1.031820e+03	1-213,3-20,	758	2	0.91		0	0.000000	0.000000	0.000000
A.A..A.....AC.C.CTTA...A..G.G...A	33	14	2	9.903789e+02	1.049335e+03	1-199,2-72,	759	2	0.91		0.5	0.500000	0.500000	0.500000
A..........AATTCT...A..AAAG.ATC	31	15	2	9.961336e+02	1.050605e+03	1-54,3-28,	752	2	0.911		0	0.000000	0.000000	0.000000
TC..T.....AGTG....T..T..A.C.A.AG	32	14	2	9.952879e+02	1.052100e+03	0-11,3-23,	753	2	0.911		0	0.000000	0.000000	0.000000
T..C.CT..CA..A..C...T.C.....CT.T	32	13	2	9.933674e+02	1.050070e+03	1-121,3-15,	755	2	0.911		0	0.000000	0.000000	0.000000
G.GTGA...AT..TT.A..TT.T...T.....T	33	15	2	9.924744e+02	1.051555e+03	0-111,2-26,	756	2	0.911		0	0.000000	0.000000	0.000000
TT.GC.CT..........GAGT..TAA...A	31	14	3	9.919311e+02	1.615289e+03	1-35,2-12,2-78,	757	2	0.911		0.416667	0.416667	0.416667	0.416667
ATCAT....T.......C..T.TC..T.AGC	31	14	2	1.179710e+03	1.244221e+03	1-131,3-1,	625	2	0.912		0	0.000000	0.000000	0.000000
T.GC.CT..........GAGT..TAA...A..T	33	14	3	9.986790e+02	1.638203e+03	1-36,2-13,2-79,	750	2	0.912		0	0.416667	0.416667	0.416667
C..A..C...A...G.G..AAAAA..T.A..G	32	14	2	8.928557e+02	9.438206e+02	0-52,3-86,	852	2	0.913		0	0.000000	0.000000	0.000000
T...T..G.....GAA..AGC...CG...A..G	33	13	2	8.921181e+02	9.452248e+02	0-57,2-62,	853	2	0.913		0	0.000000	0.500000	0.500000
TT....C..T.TTTT..G.T...TT.T...T.A	33	15	2	8.904939e+02	9.435038e+02	1-127,2-10,	854	2	0.913		0	0.000000	0.000000	0.000000
GC.CT..........GAGT..TAA...A..T.T	33	14	2	9.986790e+02	1.058130e+03	1-38,2-15,	749	2	0.914		0	0.000000	0.000000	0.000000
GT...AA...A.AA.A....T..C..TTA.A.C	33	15	2	1.002910e+03	1.062612e+03	1-101,3-54,	744	2	0.915		0	0.000000	0.000000	0.000000
T..C.....CAA...A...G..AAAAA.TT..T	33	15	2	1.002910e+03	1.062612e+03	1-89,3-83,	745	2	0.915		0	0.000000	0.000000	0.000000
G..A...C....TC.ATA..A..A.TAT..AA	32	15	2	9.995047e+02	1.056558e+03	1-1,3-30,	747	2	0.915		0	0.000000	0.000000	0.000000
AA.TTT....C.C.....T...G.G.G.TA..A	33	14	2	9.986790e+02	1.058130e+03	1-31,2-6,	748	2	0.915		0	0.000000	0.000000	0.000000
TTCTT.T....T.....TT..GTTA.....TT	32	15	2	8.874701e+02	9.381277e+02	1-135,2-48,	856	2	0.915		0	0.000000	0.000000	0.000000
A.TCG.T....G.G.G....A.C..A.G..A	31	13	2	8.860902e+02	9.345439e+02	0-55,2-83,	857	2	0.915		0	0.500000	0.500000	0.500000
C..T...CG...GCT..TTC.....C..A...A	33	13	2	1.172895e+03	1.242717e+03	1-148,3-24,	626	2	0.916		0	0.000000	0.000000	0.000000
A.A.G.A..AAACC.....AA.AA.G......A	33	15	2	1.170333e+03	1.240003e+03	1-199,3-50,	628	2	0.916		0	0.000000	0.000000	0.000000
AAA.T.T..AT..TA.C.C....AA....A..G	33	15	2	1.002910e+03	1.062612e+03	0-118,3-70,	743	2	0.916		0	0.000000	0.000000	0.000000
AT.A.CGA...C.A.TT....AA..A....AT	32	15	2	9.995047e+02	1.056558e+03	1-201,3-26,	746	2	0.916		0	0.000000	0.000000	0.000000
TA...GA..G..A......TAACAAA.G..T	31	15	2	1.172168e+03	1.236266e+03	1-198,3-27,	627	2	0.917		0	0.000000	0.000000	0.000000
TTA..ACTC..........AG.GC.AA.A	29	14	4	1.004023e+03	2.225736e+03	0-176,1-35,2-78,3-80,	742	2	0.917		0.75	0.750000	0.750000	0.750000
C...CTCAATA.........T.....T.TA.CA	33	14	2	8.886137e+02	9.415117e+02	1-8,3-18,	855	2	0.917		0	0.000000	0.000000	0.000000
TT.GC.CT.T........GAGT..TAA	27	14	3	1.005777e+03	1.615480e+03	0-176,2-12,3-14,	739	2	0.918		0.416667	0.416667	0.416667	0.416667
TT.GC.CT...T......GAGT..TAA	27	14	3	1.005777e+03	1.615480e+03	0-176,2-12,2-78,	740	2	0.918		0.833333	0.833333	0.833333	0.833333
A....T...G.G...T.A.AC..TT.TTATA	31	15	2	1.004482e+03	1.059410e+03	1-44,2-44,	741	2	0.918		0	0.000000	0.000000	0.000000
TT.....T...AA.AA..G.GT....A.TCT.T	33	15	2	1.011315e+03	1.071518e+03	0-155,3-14,	736	2	0.919		0	0.000000	0.000000	0.500000
T.T....TTA.CACT.G....T.GA..G	28	14	2	1.009091e+03	1.057296e+03	0-123,2-71,	737	2	0.919		0	0.500000	0.500000	0.500000
TA.A..A.....AC.C.CTTA...A..G.G	30	14	2	1.007376e+03	1.060094e+03	1-198,2-71,	738	2	0.919		0	0.500000	0.500000	0.500000
TT..C..T.GCTT.TT.A......TA.C	28	14	2	8.811504e+02	9.232429e+02	1-151,2-78,	859	2	0.92		0.5	0.500000	0.500000	0.500000
C.C...T...G..T..GTTA.AAT.G...T	30	14	2	1.015818e+03	1.068979e+03	1-169,2-16,	731	2	0.921		0	0.000000	0.000000	0.000000
ACA...TTCTT.T..T.....A..T...TT..A	33	15	2	8.830929e+02	9.356622e+02	1-61,2-42,	858	2	0.921		0	0.000000	0.000000	0.000000
C..AAAA..G.GC..AAAA......TG	27	14	2	8.780967e+02	9.180985e+02	0-81,3-91,	860	2	0.921		0	0.000000	0.000000	0.000000
C....GT...AAA.C..A.G.AAAA.G	27	14	2	8.780967e+02	9.180985e+02	0-63,3-49,	861	2	0.921		0	0.000000	0.000000	0.000000
GT.A..T.T..C.C.CCC..A...A.......A	33	13	2	8.775106e+02	9.297476e+02	1-156,3-75,	862	2	0.921		0	0.000000	0.000000	0.000000
A.AG.....G.A...G..T..TG..AG.G..AA	33	14	2	1.034578e+03	1.096166e+03	0-85,2-72,	718	2	0.922		0.5	0.500000	0.500000	0.500000
A.AA..T.AA..AT...TCAC.C..A.A	28	15	2	1.032604e+03	1.081932e+03	1-104,3-70,	719	2	0.922		0	0.000000	0.000000	0.000000
TA..ACTC......A...AG.GC.AA.....T	32	14	3	1.014182e+03	1.657505e+03	1-36,3-15,3-81,	732	2	0.922		0	0.000000	0.000000	0.000000
T.TT.GC.CT..........GAGT..TAA	29	14	4	1.012438e+03	2.244390e+03	0-174,1-33,2-10,3-12,	733	2	0.922		0.375	0.375000	0.375000	0.375000
A..T...T..C..TTT.....G.T.AG.TA.AA	33	15	2	1.011315e+03	1.071518e+03	1-82,2-6,	734	2	0.922		0	0.000000	0.000000	0.000000
T.TT.TA..AT.A.C..T.......TGA.A..G	33	15	2	1.011315e+03	1.071518e+03	0-44,2-68,	735	2	0.922		0	0.500000	0.500000	0.500000
TT..G.T...TT.T...T.A..TTTTTC	28	15	2	8.756760e+02	9.175069e+02	1-140,2-23,	863	2	0.922		0	0.000000	0.000000	0.000000
AATTG..A......TT.T...TT...A...TTG	33	15	2	7.629645e+02	8.083822e+02	0-141,2-37,	996	2	0.922		0	0.000000	0.000000	0.000000
AAT.A..T.TT.......TT.....GGT.A.TT	33	15	2	7.629645e+02	8.083822e+02	0-203,2-2,	997	2	0.922		0	0.000000	0.000000	0.000000
T..T....TT..ATA.T..T..TAT.GA....G	33	15	2	7.629645e+02	8.083822e+02	0-197,2-49,	998	2	0.922		0	0.000000	0.000000	0.000000
T.....GTG.T...AT....T..T.ATA..ATT	33	15	2	7.629645e+02	8.083822e+02	0-190,2-47,	999	2	0.922		0	0.000000	0.500000	0.500000
AT...AA.A..ATC....C....G..AAA...C	33	14	2	7.613535e+02	8.066753e+02	0-45,3-45,	1000	2	0.922		0	0.000000	0.000000	0.000000
T..C.T..G.T....C.C.C....A.CGA.T	31	13	2	1.164970e+03	1.228675e+03	1-152,3-5,	629	2	0.923		0	0.000000	0.000000	0.000000
CTTT.GT..T.........A.T..C.TATT.A	32	15	2	1.144838e+03	1.210188e+03	0-184,2-64,	640	2	0.923		0	0.000000	1.000000	1.000000
AG.....G.A...G..T..TG..AG.G..AA.A	33	14	2	1.034578e+03	1.096166e+03	0-87,2-74,	717	2	0.923		0.5	0.500000	0.500000	0.500000
C..T.TCA.......A..G.T.AT..TA.AA.A	33	15	2	1.030514e+03	1.091860e+03	1-161,3-18,	721	2	0.923		0	0.000000	0.000000	0.000000
TT.TA.CT.A.C.....AAA..G..A...A..T	33	15	2	1.030514e+03	1.091860e+03	0-123,3-80,	722	2	0.923		0	0.000000	0.000000	0.000000
TGT.AA.T.....TC...CA...A.AGC	28	14	2	1.028247e+03	1.077367e+03	0-16,3-74,	723	2	0.923		0	0.000000	0.000000	0.000000
C.C..T...TAAG.G.GT.....T..T.TA	30	14	2	1.015818e+03	1.068979e+03	0-10,3-18,	730	2	0.923		0	0.000000	0.000000	0.000000
C..AA.....A....A.AAGAA..ATGT.A	30	15	2	8.740282e+02	9.197680e+02	0-81,3-49,	864	2	0.923		0	0.000000	0.000000	0.000000
CT.A..GA.A..G.......A....ATGATG	31	14	2	8.732664e+02	9.210187e+02	0-77,2-88,	865	2	0.923		0	0.000000	0.500000	0.500000
TTT.A..C...T.......A..T..CA.T.GCT	33	14	2	8.720587e+02	9.239711e+02	1-164,2-57,	866	2	0.923		0	0.000000	0.000000	0.500000
TGTG.T...A..CTTT.GT..T.........A	32	14	2	7.715398e+02	8.155794e+02	0-172,2-52,	983	2	0.923		0.5	0.500000	0.500000	0.500000
G.T..C..TC......AGC.A.TG..A..T	30	13	2	7.711526e+02	8.115083e+02	0-25,3-13,	984	2	0.923		0	0.000000	0.000000	0.000000
AAT..TAT.A..A....AT...A.CAC.....A	33	15	2	7.709870e+02	8.168823e+02	1-15,3-39,	985	2	0.923		0	0.000000	0.000000	0.000000
AA.T.ACC.....AA.......AA.A..T.ATT	33	15	2	7.709870e+02	8.168823e+02	1-2,3-84,	986	2	0.923		0	0.000000	0.000000	0.000000
C....TC.ATA..A..A.TAT..AA....A..A	33	15	2	7.709870e+02	8.168823e+02	1-8,3-37,	987	2	0.923		0	0.000000	0.000000	0.000000
CAA...T...AA...A.AA......T..CAATT	33	15	2	7.709870e+02	8.168823e+02	1-64,3-49,	988	2	0.923		0	0.000000	0.000000	0.000000
TC..GTG.T..GATA......TT.T.....T	31	14	2	7.689376e+02	8.109845e+02	1-97,2-49,	989	2	0.923		0	0.000000	0.000000	0.000000
G..A.AG.....G.A...G..T..TG..AG.G	32	13	2	7.681448e+02	8.119906e+02	0-82,2-69,	990	2	0.923		0	0.500000	0.500000	0.500000
TTA.CACT.G....T.GA..G......C	28	13	2	7.660456e+02	8.026390e+02	0-130,2-78,	991	2	0.923		0.5	0.500000	0.500000	0.500000
AAAA.T.T..AT..TA.C.C....AA....A	31	15	2	7.657775e+02	8.076516e+02	0-117,3-69,	992	2	0.923		0	0.000000	0.000000	0.000000
C..T....TA...A..GTG.TA.CA....T.A	32	14	2	7.651274e+02	8.088009e+02	0-157,2-82,	993	2	0.923		0	0.500000	1.000000	1.000000
T.A....TG.TA.CAC..T...TA....A..G	32	14	2	7.651274e+02	8.088009e+02	1-49,3-5,	994	2	0.923		0	0.000000	0.000000	0.000000
T...ATAA.AAA..T.TCA..C....A..A	30	15	2	7.632121e+02	8.031521e+02	1-105,3-41,	995	2	0.923		0	0.000000	0.000000	0.000000
G.TT....C..T.TTTT..G.T...TT.T...T	33	15	2	1.158366e+03	1.227323e+03	1-125,2-8,	630	2	0.924		0	0.000000	0.000000	0.000000
AAC...A.....A...T.AA..AT..C.C..CC	33	14	2	1.146314e+03	1.214553e+03	1-60,3-60,	638	2	0.924		0	0.000000	0.000000	0.000000
C...A.....A...T.AA..AT..C.C..CCAA	33	14	2	1.146314e+03	1.214553e+03	1-62,3-62,	639	2	0.924		0	0.000000	0.000000	0.000000
A.AGA.T....AC.C..TT.TT...A.....AA	33	15	2	1.030514e+03	1.091860e+03	1-50,2-72,	720	2	0.924		0.5	0.500000	0.500000	0.500000
A..G......A.AA...A.C..AAAA..G.GC	32	14	2	8.689392e+02	9.185389e+02	0-62,3-72,	868	2	0.924		0	0.000000	0.000000	0.000000
G...TTT..C....G....GAT..T.TT...AT	33	14	2	7.741685e+02	8.202533e+02	1-160,2-41,	977	2	0.924		0	0.000000	0.000000	0.000000
G...T.TG.TA....T.TT......T.AG..CT	33	14	2	7.741685e+02	8.202533e+02	0-168,2-53,	978	2	0.924		0	0.500000	0.500000	1.000000
TT.T...TT...A...TTGT..TAG.A.T	29	15	2	7.734758e+02	8.121711e+02	0-155,2-51,	979	2	0.924		0	0.000000	0.000000	0.500000
AAC.A.A...A.......AA..A..AC..ACC	32	14	2	7.731726e+02	8.173055e+02	1-204,3-60,	980	2	0.924		0	0.000000	0.000000	0.000000
ATAA...A...C...T.C.AT..CAA..G	29	14	2	7.718427e+02	8.104563e+02	1-75,3-26,	981	2	0.924		0	0.000000	0.000000	0.000000
GTT...T...TTT..T..A.....AGC..T.G	32	14	2	7.715398e+02	8.155794e+02	0-17,2-56,	982	2	0.924		0	0.000000	0.000000	0.500000
ATA.T.T...TAT..AATT....C.C.C	28	15	2	1.151068e+03	1.206056e+03	1-16,2-61,	632	2	0.925		0	0.000000	0.000000	0.500000
A..CTTT.GT..T.........A.T..C.TATT	33	15	2	1.148739e+03	1.217123e+03	0-181,2-61,	634	2	0.925		0	0.500000	1.000000	1.000000
A...GA..G..A......TAACAAA.G..T..A	33	15	2	1.148530e+03	1.216901e+03	1-199,3-28,	635	2	0.925		0	0.000000	0.000000	0.000000
G.TA......T.AA.AAGC.A..G..AA....A	33	15	2	1.148530e+03	1.216901e+03	0-59,3-13,	636	2	0.925		0	0.000000	0.000000	0.000000
TAT..AATT....C.C.C......A.AG.G	30	14	2	1.035102e+03	1.089272e+03	1-26,2-71,	716	2	0.925		0	0.500000	0.500000	0.500000
T.T..AT.A.CGA...C.A.TT....AA..A	31	15	2	1.023551e+03	1.079522e+03	1-196,3-21,	724	2	0.925		0	0.000000	0.000000	0.000000
GTTA......T..C..TC...TA..G..A.TG	32	14	2	1.022682e+03	1.081058e+03	0-17,2-69,	725	2	0.925		0	0.500000	0.500000	0.500000
ACTC..TT.TT.AG.G.G.T..........A	31	14	2	1.019233e+03	1.074967e+03	0-9,2-83,	726	2	0.925		0	0.500000	0.500000	0.500000
TTT......TT...T......TT..C.CTC.CT	33	14	2	1.017823e+03	1.078413e+03	1-118,2-57,	727	2	0.925		0	0.000000	0.000000	0.500000
TT......TT...T......TT..C.CTC.CTT	33	14	2	1.017823e+03	1.078413e+03	1-119,2-58,	728	2	0.925		0	0.000000	0.500000	0.500000
T..TATAA.AA..GT.T.A...C.C...A	29	15	2	1.016727e+03	1.067593e+03	0-160,3-41,	729	2	0.925		0	0.000000	0.500000	0.500000
A.T..C...A.A..A.CG..A...ACTT.A	30	14	2	7.744198e+02	8.149464e+02	1-190,3-85,	975	2	0.925		0	0.000000	0.000000	0.000000
GTG.T...A..CTTT.GT..T.........A.T	33	14	2	7.741685e+02	8.202533e+02	0-173,2-53,	976	2	0.925		0.5	0.500000	0.500000	1.000000
AAA..T.A...A.AA...A.C..AAAA.A..G	32	16	2	1.149479e+03	1.215093e+03	0-73,3-71,	633	2	0.926		0	0.000000	0.000000	0.000000
AC...A.....A...T.AA..AT..C.C..CCA	33	14	2	1.146314e+03	1.214553e+03	1-61,3-61,	637	2	0.926		0	0.000000	0.000000	0.000000
AC..T.G.T.TAGA...A..A..C.C...T	30	14	2	1.035102e+03	1.089272e+03	1-188,2-63,	715	2	0.926		0	0.000000	0.500000	0.500000
T.T.A...C.CA..A..AA.G.....TA..AC	32	14	2	7.796524e+02	8.241552e+02	1-33,3-55,	968	2	0.926		0	0.000000	0.000000	0.000000
C.TC.TCA....T.T.A..A.......T.AGC	32	14	2	1.151996e+03	1.217753e+03	1-8,3-0,	631	2	0.927		0	0.000000	0.000000	0.000000
A..AA.TTTTT..CGCTT...T........T	31	15	2	1.140977e+03	1.203370e+03	1-111,2-3,	641	2	0.927		0	0.000000	0.000000	0.000000
TT..ATA.T..T..TAT.GA....G...T..C	32	15	2	1.035622e+03	1.094737e+03	0-205,2-57,	714	2	0.927		0	0.000000	0.000000	0.500000
T.T........T.TC..T.A.C.A..GCTA.T	32	14	2	8.690975e+02	9.187063e+02	0-16,3-10,	867	2	0.927		0	0.000000	0.000000	0.000000
A...A...C.ATT.TAAC..A..C...A...G	32	14	2	7.796524e+02	8.241552e+02	0-35,3-69,	967	2	0.927		0	0.000000	0.000000	0.000000
T.CTA.AA..A.A...TCA.AC.A......A	31	15	2	1.042982e+03	1.100015e+03	0-197,3-41,	708	2	0.928		0	0.000000	0.000000	0.000000
T...TCTA.A.C.A..GTA.CA.A	24	14	2	7.802319e+02	8.107865e+02	0-32,3-38,	966	2	0.928		0	0.000000	0.000000	0.000000
GC.......A.T.CTA..ACAA...T...AA	31	14	2	7.770229e+02	8.195120e+02	1-45,3-30,	973	2	0.928		0	0.000000	0.000000	0.000000
TG..A.....A.AA......TATC..A.CAC	31	14	2	7.770229e+02	8.195120e+02	0-106,3-35,	974	2	0.928		0	0.000000	0.000000	0.000000
A..AA.TTTTT..C...T...TTG.....G..A	33	15	2	1.039151e+03	1.101010e+03	0-116,2-3,	709	2	0.929		0	0.000000	0.000000	0.000000
C..T....TT....G.G.TA..AT..A.A.TTT	33	15	2	1.039151e+03	1.101010e+03	1-87,2-16,	710	2	0.929		0	0.000000	0.000000	0.000000
G.T.TAA..G..A....T.TT.T...TT...AC	33	15	2	1.039151e+03	1.101010e+03	0-104,2-32,	711	2	0.929		0	0.000000	0.000000	0.000000
T...TTA..ACTC..........AG.GC.AA	31	14	3	1.038582e+03	1.691257e+03	0-172,3-10,3-76,	712	2	0.929		0.416667	0.416667	0.416667	0.416667
AT....T..TT....AA.T.G...TCG.T.AT	32	15	2	1.035622e+03	1.094737e+03	0-5,2-61,	713	2	0.929		0	0.000000	0.500000	0.500000
TGA...AT..TT.A..TT.T...T.....TTG	32	15	2	7.813021e+02	8.258990e+02	0-114,2-29,	965	2	0.929		0	0.000000	0.000000	0.000000
GC....T.TA...C..A....T.AAA..ACA	31	14	2	7.770229e+02	8.195120e+02	0-179,3-36,	972	2	0.929		0	0.500000	0.500000	0.500000
T.....A.A.T....AC.G.GGTGA..A.G	30	14	2	1.132151e+03	1.191400e+03	0-47,2-89,	642	2	0.93		0	0.000000	0.500000	0.500000
A.A..T...TTA..ACTC..........AG.GC	33	14	2	1.045647e+03	1.107894e+03	0-167,3-71,	704	2	0.93		0	0.500000	0.500000	0.500000
T..TA.C.C.C...A.....G.G....AAA.TT	33	14	2	1.045647e+03	1.107894e+03	0-174,3-80,	705	2	0.93		0.5	0.500000	0.500000	0.500000
A..TA....TGA.A..TTT.TT.T..T.T.A	31	16	2	1.045189e+03	1.102343e+03	0-105,2-31,	706	2	0.93		0	0.000000	0.000000	0.000000
ATAAC...C.CAA.A..A.....A...A.TT	31	15	2	1.042982e+03	1.100015e+03	1-4,3-82,	707	2	0.93		0	0.000000	0.000000	0.000000
T.TCA..CC...A...A.......A..ATA.CT	33	14	2	8.648109e+02	9.162918e+02	1-164,3-55,	869	2	0.93		0	0.000000	0.000000	0.000000
TAT...........A...AGC.C.AAA.A.T.C	33	14	2	7.823088e+02	8.288782e+02	1-26,3-81,	964	2	0.93		0	0.000000	0.000000	0.000000
TA.CACT.G....T.GA..G......C.....T	33	13	2	7.790084e+02	8.253813e+02	0-131,2-79,	969	2	0.93		0	0.500000	0.500000	0.500000
CT...CC..........CC...A.CTT..T..C	33	12	2	7.775052e+02	8.237886e+02	1-137,3-86,	970	2	0.93		0	0.000000	0.000000	0.000000
A.CTC..C.A.A..A.G.......AA.TT.A	31	14	2	7.770229e+02	8.195120e+02	1-7,3-84,	971	2	0.93		0	0.000000	0.000000	0.000000
TTT.TTATA..A.T.G...T.GC....T	28	15	2	1.049984e+03	1.100143e+03	0-158,2-66,	699	2	0.931		0	0.000000	0.500000	1.000000
G.T..TT...TA..A.AA.T.T...A.CAC	30	15	2	1.048200e+03	1.103055e+03	0-153,3-36,	700	2	0.931		0	0.000000	0.000000	0.500000
G....TTT.TT....GA.TT.T..T.G...T.T	33	15	2	1.047859e+03	1.110238e+03	0-153,2-15,	701	2	0.931		0	0.000000	0.000000	0.500000
CTA.AA..A.A...TCA.AC.A......A..T	32	15	2	1.046511e+03	1.106248e+03	0-199,3-43,	702	2	0.931		0	0.000000	0.000000	0.000000
A..T...TTA..ACTC..........AG.GC.A	33	14	3	1.045647e+03	1.715247e+03	0-169,3-7,3-73,	703	2	0.931		0	0.416667	0.416667	0.416667
A...CTAT...AA.A..ATC....C....G..A	33	14	2	7.823088e+02	8.288782e+02	0-39,3-39,	963	2	0.931		0	0.000000	0.000000	0.000000
A..T.A.A..TTT.T...G.TT..AT..TT.T	32	16	2	1.077591e+03	1.139101e+03	1-107,2-37,	677	2	0.932		0	0.000000	0.000000	0.000000
T.T...C.C..T...TAAG.G.GT.....T..T	33	14	2	1.054410e+03	1.117179e+03	0-4,3-12,	695	2	0.932		0	0.000000	0.000000	0.000000
T...C.C..T...TAAG.G.GT.....T..T.T	33	14	2	1.054410e+03	1.117179e+03	0-6,3-14,	696	2	0.932		0	0.000000	0.000000	0.000000
TT.T.......A.TT..AA..GA.ATT.TT..T	33	16	2	1.052299e+03	1.114941e+03	0-130,2-20,	697	2	0.932		0	0.000000	0.000000	0.000000
A.....A...A.AA..T.AA..AT...TCAC.C	33	15	2	1.050077e+03	1.112587e+03	1-94,3-60,	698	2	0.932		0	0.000000	0.000000	0.000000
C.TT.TT.....GGTTT..T.C.T.T	26	14	2	8.590825e+02	8.963520e+02	0-13,2-43,	872	2	0.932		0	0.000000	0.000000	0.000000
C..TTTTC...T.G.TT..T........TA..G	33	14	2	8.558121e+02	9.067573e+02	1-147,2-43,	874	2	0.932		0	0.000000	0.000000	0.000000
TTTT..GT.AG.T.T......C...T..C...T	33	14	2	8.558121e+02	9.067573e+02	1-150,2-22,	875	2	0.932		0	0.000000	0.000000	0.000000
TAT.A.T...A.TT.....G..G.TT..T..TT	33	15	2	7.839641e+02	8.306320e+02	0-131,2-34,	960	2	0.932		0	0.000000	0.000000	0.000000
TTAT.A.T...A.TT.....G..G.TT..T..T	33	15	2	7.839641e+02	8.306320e+02	0-130,2-33,	961	2	0.932		0	0.000000	0.000000	0.000000
AT...AT...CA..C..TT...GAG..T..T	31	14	2	7.835350e+02	8.263802e+02	0-204,2-72,	962	2	0.932		0	0.500000	0.500000	0.500000
T....A.A.TA...AA.C.C......AAT.TCA	33	15	2	1.078979e+03	1.143210e+03	1-67,3-46,	676	2	0.933		0	0.000000	0.000000	0.000000
C..GTG.T..GATA......TT.T.....T..C	33	14	2	1.054410e+03	1.117179e+03	1-98,2-50,	694	2	0.933		0	0.000000	0.000000	0.000000
AAG..A...G..AA..AT.A...A..C...AAA	33	15	2	8.592814e+02	9.104331e+02	0-86,3-66,	871	2	0.933		0	0.000000	0.000000	0.000000
T.A.A..TTT.T.A.......A.CA.TC..TT	32	15	2	8.565196e+02	9.054103e+02	1-110,2-59,	873	2	0.933		0	0.000000	0.500000	0.500000
G...A....T..TT..C.T.T..CTTG...TT	32	14	2	8.529061e+02	9.015905e+02	0-113,2-27,	878	2	0.933		0	0.000000	0.000000	0.000000
TT..C.T.T..CTTG...TT.GA........T	32	14	2	8.529061e+02	9.015905e+02	0-125,2-39,	879	2	0.933		0	0.000000	0.000000	0.000000
ATTG..A......TT.T...TT...A...TTGT	33	15	2	7.839641e+02	8.306320e+02	0-142,2-38,	959	2	0.933		0	0.000000	0.000000	0.000000
C.A.T.C.A.T..TA..A.AAAA...T.....C	33	15	2	1.078979e+03	1.143210e+03	1-92,3-31,	675	2	0.934		0	0.000000	0.000000	0.000000
T..ATA..T...TT....A.T.AGCACT	28	15	2	1.069917e+03	1.121028e+03	1-22,2-58,	682	2	0.934		0	0.000000	0.000000	0.500000
TT..CA.TT....T..G....GA.A.T.TT..T	33	15	2	1.067752e+03	1.131314e+03	0-130,2-39,	683	2	0.934		0	0.000000	0.000000	0.000000
TA.AGA.T....AC.C..TT.TT...A.....A	33	15	2	1.058878e+03	1.121912e+03	1-49,2-71,	689	2	0.934		0	0.500000	0.500000	0.500000
AA.AAA..T.TCA....TA..TCA..C	27	15	2	1.057540e+03	1.105717e+03	1-111,3-66,	690	2	0.934		0	0.000000	0.000000	0.000000
AG..A...G..AA..AT.A...A..C...AAAA	33	15	2	8.592814e+02	9.104331e+02	0-87,3-67,	870	2	0.934		0	0.000000	0.000000	0.000000
AT..TTCTT.T....T.....TT..GTTA	29	15	2	8.550463e+02	8.978228e+02	1-131,2-44,	876	2	0.934		0	0.000000	0.000000	0.000000
T...AAA.C..A.G.AAAA.G......A.AA	31	15	2	8.534753e+02	9.001454e+02	0-69,3-55,	877	2	0.934		0	0.000000	0.000000	0.000000
A.AT...AA.T.T..C.C.C..A.A..A..C	31	14	2	8.359588e+02	8.816709e+02	1-107,3-71,	896	2	0.934		0	0.000000	0.000000	0.000000
A..T.AA..AT...TCAC.C..A.A.....C	31	14	2	8.359588e+02	8.816709e+02	1-107,3-73,	897	2	0.934		0	0.000000	0.000000	0.000000
TC.T.TG.T..G....TTT.GTT.....A	29	14	2	7.848342e+02	8.240978e+02	0-11,2-49,	957	2	0.934		0	0.000000	0.000000	0.000000
TT..G...C.TTTT..G...G..TT.T.A	29	14	2	7.848342e+02	8.240978e+02	1-140,2-10,	958	2	0.934		0	0.000000	0.000000	0.000000
CTC.C....A........T.AT...ATAA.AAA	33	15	2	1.078979e+03	1.143210e+03	1-84,3-20,	674	2	0.935		0	0.000000	0.000000	0.000000
T...AATAA...A...C...T.C.AT..CAA	31	15	2	1.071689e+03	1.130292e+03	1-70,3-21,	680	2	0.935		0	0.000000	0.000000	0.000000
TG.TA.CAC..T...TA....A..G....T.C	32	14	2	1.070779e+03	1.131900e+03	1-56,3-12,	681	2	0.935		0	0.000000	0.000000	0.000000
AA.T.....TC...CA...A.AGC......AAC	33	14	2	1.065497e+03	1.128926e+03	0-20,3-78,	684	2	0.935		0	0.000000	0.000000	0.000000
AACC.C...AA.A.T.T.AAT....A.T	28	15	2	1.061025e+03	1.111711e+03	1-6,3-60,	685	2	0.935		0	0.000000	0.000000	0.000000
T...GT.AG....AA......TTT.TCTT.T	31	15	2	1.060537e+03	1.118531e+03	0-103,2-24,	688	2	0.935		0	0.000000	0.000000	0.000000
TGAGT..TAA.......T.TTC.T....TT	30	15	2	1.056984e+03	1.112299e+03	0-193,2-29,	691	2	0.935		0	0.000000	0.000000	0.500000
C.A.AA.....T..T.AT.CTAT.....A.GT	32	15	2	1.055282e+03	1.115519e+03	0-199,3-24,	692	2	0.935		0	0.000000	0.000000	0.000000
A......TT....C.CTTT..T...G.G.G.TA	33	14	2	1.054410e+03	1.117179e+03	0-169,2-3,	693	2	0.935		0	0.500000	0.500000	0.500000
T....C.C...C..A..A.G...CAA.A.CT	31	13	2	8.482347e+02	8.946182e+02	1-166,3-81,	883	2	0.935		0	0.000000	0.000000	0.000000
AT.AT.A....TGT.....C.CTC..TA	28	14	2	8.345768e+02	8.744443e+02	0-161,3-1,	898	2	0.935		0	0.000000	0.500000	0.500000
TC..A.CAC..GAAA...G..........CT	31	13	2	7.884334e+02	8.315465e+02	0-128,3-57,	953	2	0.935		0	0.000000	0.000000	0.000000
TAA.AAA..T.TCA..C....A..A...T.T	31	15	2	7.868546e+02	8.298813e+02	1-110,3-46,	954	2	0.935		0	0.000000	0.000000	0.000000
T...AT...AT...CA..C..TT...GAG..T	32	14	2	7.861865e+02	8.310623e+02	0-200,2-68,	956	2	0.935		0	0.500000	0.500000	0.500000
GC...CG...A..G.....G..AA.A..G.TG	32	13	2	1.125559e+03	1.189808e+03	0-76,2-81,	643	2	0.936		0	0.500000	0.500000	0.500000
C...T.C.A.TTC.A.....AA..TA..AAA	31	15	2	1.071689e+03	1.130292e+03	1-86,3-31,	678	2	0.936		0	0.000000	0.000000	0.000000
TA...AA.C.C......AAT.TCAA.T...A	31	15	2	1.071689e+03	1.130292e+03	1-76,3-55,	679	2	0.936		0	0.000000	0.000000	0.000000
AC..CT.TT...AC..........CG.G.G..A	33	13	2	1.061002e+03	1.124163e+03	0-39,3-7,	686	2	0.936		0	0.000000	0.000000	0.000000
C..CT.TT...AC..........CG.G.G..AA	33	13	2	1.061002e+03	1.124163e+03	0-40,3-8,	687	2	0.936		0	0.000000	0.000000	0.000000
A..AGC...CG...A..G.....G..AA.A..G	33	13	2	8.449648e+02	8.952643e+02	0-72,2-77,	886	2	0.936		0.5	0.500000	0.500000	0.500000
T.CTTT..T...AGAATT..........T.TT	32	15	2	8.405625e+02	8.885423e+02	0-155,2-62,	890	2	0.936		0	0.000000	0.500000	1.000000
T...TT..G.T....TAC...T.TT.TA..AT	32	15	2	8.405625e+02	8.885423e+02	0-23,2-47,	891	2	0.936		0	0.000000	0.000000	0.000000
C.A.....AA.AT...AA.T.T..C.C.C..A	32	14	2	8.387877e+02	8.866662e+02	1-98,3-62,	892	2	0.936		0	0.000000	0.000000	0.000000
T.T.T.....C.CT..A.A...GA..G...ATT	33	14	2	7.888652e+02	8.358249e+02	0-124,3-10,	952	2	0.936		0	0.000000	0.000000	0.000000
T..T...AT...AT...CA..C..TT...GAG	32	14	2	7.861865e+02	8.310623e+02	0-197,2-65,	955	2	0.936		0	0.000000	0.500000	0.500000
A.G.TT....C..T.TTTT..G.T...TT.T	31	15	2	1.119721e+03	1.180951e+03	1-123,2-6,	644	2	0.937		0	0.000000	0.000000	0.000000
TAC...T.TT.TA..AT.A.C..T.......TG	33	15	2	1.117968e+03	1.184520e+03	0-38,2-62,	645	2	0.937		0	0.000000	0.500000	0.500000
A.T.C.A.T..TA..A.AAAA...T.....C.C	33	15	2	1.078979e+03	1.143210e+03	1-94,3-33,	672	2	0.937		0	0.000000	0.000000	0.000000
C.CT.AA.A..........AATTCT...A..AA	33	15	2	1.078979e+03	1.143210e+03	1-46,3-20,	673	2	0.937		0	0.000000	0.000000	0.000000
TT.A.....T......A.AA.T....C.CGCTT	33	14	2	8.486993e+02	8.992211e+02	1-96,2-58,	881	2	0.937		0	0.000000	0.500000	0.500000
TTT.A.....T......A.AA.T....C.CGCT	33	14	2	8.486993e+02	8.992211e+02	1-95,2-57,	882	2	0.937		0	0.000000	0.000000	0.500000
GA.A..GCTAAC.GA...G.....G	25	13	2	8.454444e+02	8.803207e+02	0-70,2-94,	884	2	0.937		0	0.000000	0.000000	0.500000
TCA.C.CC......A..A...T..A..AGC	30	13	2	8.453931e+02	8.896342e+02	1-166,3-2,	885	2	0.937		0	0.000000	0.000000	0.000000
AC..TTT..T..TG..T....A..TT...TAT	32	15	2	8.405625e+02	8.885423e+02	0-181,2-42,	889	2	0.937		0	0.500000	0.500000	0.500000
TTTT.C.T..G.TTT...AC....GT	26	14	2	8.360707e+02	8.723418e+02	1-150,2-45,	895	2	0.937		0	0.000000	0.000000	0.000000
T.......TT.T....TTA.CACT.G....T.G	33	14	2	8.328879e+02	8.824684e+02	0-114,2-62,	899	2	0.937		0	0.000000	0.500000	0.500000
TT.ATACT.TTG.....G...T..CA	26	14	2	7.918798e+02	8.262336e+02	0-212,2-58,	947	2	0.937		0	0.000000	0.000000	0.000000
A.C.AA.C.CA...AA.A....A.T....AC	31	14	2	7.917738e+02	8.350695e+02	1-204,3-56,	948	2	0.937		0	0.000000	0.000000	0.000000
C.CT..........GAGT..TAA...A..T.TT	33	14	2	7.888652e+02	8.358249e+02	1-39,2-16,	951	2	0.937		0	0.000000	0.000000	0.000000
G.T....TAC...T.TT.TA..AT.A.C..T	31	15	2	1.110414e+03	1.171135e+03	0-31,2-55,	647	2	0.938		0	0.000000	0.000000	0.500000
T..G.T....TAC...T.TT.TA..AT.A.C	31	15	2	1.110414e+03	1.171135e+03	0-28,2-52,	648	2	0.938		0	0.000000	0.000000	0.000000
AC.....T..TA.AAT.A..A.TC.C...T..A	33	15	2	1.108677e+03	1.174676e+03	1-61,2-63,	649	2	0.938		0	0.000000	0.500000	0.500000
A.A.TT.T..TA...AA..A.C.C.C....A.T	33	15	2	1.108677e+03	1.174676e+03	1-63,2-61,	650	2	0.938		0	0.000000	0.500000	0.500000
T.A.A.T.....TA.A..A.....AC.C.CTTA	33	15	2	1.108677e+03	1.174676e+03	1-186,2-59,	651	2	0.938		0	0.000000	0.500000	0.500000
GC.A..G..AA....A....AAAAG.AT.A	30	15	2	1.106493e+03	1.164399e+03	0-76,3-30,	652	2	0.938		0	0.000000	0.000000	0.000000
TA..AC....C..A.AA.A..G.......CTTC	33	14	2	1.094824e+03	1.159998e+03	1-59,3-81,	661	2	0.938		0	0.000000	0.000000	0.000000
ATC.CC..T...A...C.....ATAAG..A	30	14	2	1.083783e+03	1.140501e+03	1-82,3-4,	666	2	0.938		0	0.000000	0.000000	0.000000
T..G...C.TTTT..G...G..TT.T.A....C	33	14	2	1.083432e+03	1.147928e+03	1-141,2-11,	667	2	0.938		0	0.000000	0.000000	0.000000
TTT.T....T.A.TT..AATTG..A......TT	33	16	2	1.081262e+03	1.145629e+03	0-124,2-20,	668	2	0.938		0	0.000000	0.000000	0.000000
TTTT.T....T.A.TT..AATTG..A......T	33	16	2	1.081262e+03	1.145629e+03	0-123,2-19,	669	2	0.938		0	0.000000	0.000000	0.000000
G...C.TTTT..G...G..TT.T.A....C.T	32	14	2	1.079753e+03	1.141387e+03	1-144,2-14,	670	2	0.938		0	0.000000	0.000000	0.000000
AT....A.A.TA...AA.C.C......AAT.TC	33	15	2	1.078979e+03	1.143210e+03	1-66,3-45,	671	2	0.938		0	0.000000	0.000000	0.000000
T.T.T.A.....GT.TC...C..C.A.A...AT	33	14	2	8.486993e+02	8.992211e+02	0-14,3-42,	880	2	0.938		0	0.000000	0.000000	0.000000
T...A.CAC.....A......A.T..TAAC.CA	33	14	2	8.416456e+02	8.917475e+02	1-33,3-57,	888	2	0.938		0	0.000000	0.000000	0.000000
T.AA..AT..C.C..CCAA....A......AA	32	14	2	8.163196e+02	8.629155e+02	1-76,3-76,	919	2	0.938		0	0.000000	0.000000	0.000000
A...TG.TA..A.AG.TG..GATG	24	14	2	8.150525e+02	8.469710e+02	1-180,2-95,	922	2	0.938		0	0.000000	0.000000	0.500000
TT.T..G....GT..TA.....C.TT..T..TG	33	14	2	7.954765e+02	8.428298e+02	0-162,2-21,	943	2	0.938		0	0.000000	0.500000	0.500000
AA..AT..C.C..CCAA....A......AA.A	32	14	2	7.944532e+02	8.398009e+02	1-78,3-78,	944	2	0.938		0	0.000000	0.000000	0.000000
TC...A..A...A....TAATT.TA..AC..A	32	15	2	7.895174e+02	8.345833e+02	1-13,3-21,	949	2	0.938		0	0.000000	0.000000	0.000000
C....G..T..ATA..T...TT....A.T.AGC	33	14	2	7.888652e+02	8.358249e+02	1-14,2-50,	950	2	0.938		0	0.000000	0.000000	0.000000
T..A...A.C.C.C.........GAGT.C..AC	33	13	2	1.110901e+03	1.177033e+03	1-202,2-73,	646	2	0.939		0.5	0.500000	0.500000	0.500000
T.......T....TTAGCACTC.....T...GA	33	14	3	1.103999e+03	1.810967e+03	0-163,1-22,2-65,	653	2	0.939		0	0.833333	0.833333	0.833333
T.AT.A....TGT.....C.CTC..TA.....G	33	14	2	1.103999e+03	1.169720e+03	0-162,3-2,	654	2	0.939		0	0.000000	0.500000	0.500000
A.A..TTT.T...G.TT..AT..TT.T.TT	30	16	2	1.099819e+03	1.157375e+03	1-112,2-42,	655	2	0.939		0	0.000000	0.000000	0.000000
TATAAT..A.A.T.T.C.T.....TT...A.T	32	16	2	1.098047e+03	1.160726e+03	1-71,2-34,	656	2	0.939		0	0.000000	0.000000	0.000000
TTTTC...T.G.TT..T........TA..GA.T	33	15	2	1.097140e+03	1.162452e+03	1-150,2-46,	657	2	0.939		0	0.000000	0.000000	0.000000
TTG..A..T...TT..G.T....TAC...T.TT	33	15	2	1.097140e+03	1.162452e+03	0-15,2-39,	658	2	0.939		0	0.000000	0.000000	0.000000
CTC..C.A.A..A.G.......AA.TT.A...C	33	14	2	1.094824e+03	1.159998e+03	1-9,3-86,	659	2	0.939		0	0.000000	0.000000	0.000000
GT.TC...C..C.A.A...AT...AA....A.C	33	14	2	1.094824e+03	1.159998e+03	0-26,3-54,	660	2	0.939		0	0.000000	0.000000	0.000000
AC...T.TT.TA..AT.A.C..T.......TGA	33	15	2	1.088022e+03	1.152791e+03	0-39,2-63,	662	2	0.939		0	0.000000	0.500000	0.500000
TT.T.ATA.A.......C...C..ATT...AGT	33	15	2	1.088022e+03	1.152791e+03	1-70,2-67,	663	2	0.939		0	0.500000	0.500000	0.500000
C.TTT.TT..GTG.GTT....T...C	26	14	2	1.087572e+03	1.134755e+03	0-12,2-18,	664	2	0.939		0	0.000000	0.000000	0.000000
ATA..T...TT....A.T.AGCACT......T	32	15	2	1.084327e+03	1.146222e+03	1-25,2-61,	665	2	0.939		0	0.000000	0.500000	0.500000
AT...A.CAC.....A......A.T..TAAC.C	33	14	2	8.416456e+02	8.917475e+02	1-32,3-56,	887	2	0.939		0	0.000000	0.000000	0.000000
TTT.TT..GTG.GTT....T...C........T	33	14	2	8.173710e+02	8.660278e+02	0-14,2-20,	917	2	0.939		0	0.000000	0.000000	0.000000
C..A.CAC.A.A.A....T.A...A...CT.A	32	14	2	8.163196e+02	8.629155e+02	1-41,3-58,	918	2	0.939		0	0.000000	0.000000	0.000000
TTT.......T.A.A....A.ATTTTTC..G	31	15	2	8.152878e+02	8.598694e+02	1-95,2-23,	920	2	0.939		0	0.000000	0.000000	0.000000
TAA..G..A....T.TT.T...TT...ACTT	31	15	2	8.152878e+02	8.598694e+02	0-108,2-36,	921	2	0.939		0	0.000000	0.000000	0.000000
TG...T..TT..T...GT..G.T.C.TT..T	31	14	2	8.118482e+02	8.562418e+02	0-6,2-40,	923	2	0.939		0	0.000000	0.000000	0.000000
T.ATAA...A.A...TT.TT...G.TT....C	32	15	2	7.961342e+02	8.415778e+02	1-102,2-33,	942	2	0.939		0	0.000000	0.000000	0.000000
AT..A...A.C.C.C.........GAGT.C..A	33	13	2	7.937970e+02	8.410503e+02	1-201,2-72,	945	2	0.939		0.5	0.500000	0.500000	0.500000
CTC..........AG.GC.AAAA.......T.C	33	13	2	7.937970e+02	8.410503e+02	0-182,3-86,	946	2	0.939		0	0.500000	0.500000	0.500000
ACAT.TT..T..T..T..G....TT.T.T.A	31	15	2	8.377275e+02	8.835364e+02	0-207,2-42,	893	2	0.94		0	0.000000	0.000000	0.000000
T..TT..C.T.T..CTTG...TT.GA	26	14	2	8.360707e+02	8.723418e+02	0-122,2-36,	894	2	0.94		0	0.000000	0.000000	0.000000
T.GCTT.TT.A......TA.C.....TG.T	30	14	2	8.244888e+02	8.676358e+02	1-158,2-85,	909	2	0.94		0	0.500000	0.500000	0.500000
TAA...A.A...TT.TT...G.TT....C.TT	32	15	2	8.180468e+02	8.647413e+02	1-105,2-36,	915	2	0.94		0	0.000000	0.000000	0.000000
TTT..TG..........AA.T.ACAT.TT..T	32	15	2	8.180468e+02	8.647413e+02	0-185,2-20,	916	2	0.94		0	0.000000	0.500000	0.500000
A.T.A..A.T..C..TT....T.T....TGATA	33	15	2	7.988467e+02	8.464007e+02	1-74,2-31,	935	2	0.94		0	0.000000	0.000000	0.000000
T..AA.TGA.A...T........TTT.A..CTT	33	15	2	7.988467e+02	8.464007e+02	1-96,2-34,	936	2	0.94		0	0.000000	0.000000	0.000000
TT..AA.TGA.A...T........TTT.A..CT	33	15	2	7.988467e+02	8.464007e+02	1-95,2-33,	937	2	0.94		0	0.000000	0.000000	0.000000
TA...CTAT...AA.A..ATC....C....G	31	14	2	7.984095e+02	8.420681e+02	0-38,3-38,	938	2	0.94		0	0.000000	0.000000	0.000000
T.A....TGT.....C.CTC..TA.....G.G	32	13	2	7.977316e+02	8.432664e+02	0-165,3-5,	939	2	0.94		0	0.500000	0.500000	0.500000
CACAA.....AT...AA..A.....C...C.AA	33	14	2	7.971601e+02	8.446136e+02	1-62,3-63,	940	2	0.94		0	0.000000	0.000000	0.000000
A.T..C.TATT.A.A.T..T.A....G.T..T	32	15	2	7.961342e+02	8.415778e+02	0-203,2-83,	941	2	0.94		0	0.500000	0.500000	0.500000
CACC.C.GT....A.T.T.....A.....TG	31	13	2	8.324320e+02	8.779512e+02	1-167,3-6,	900	2	0.941		0	0.000000	0.000000	0.000000
A...T...AAT.A..A.TC.CCC....AA	29	14	2	8.303856e+02	8.719283e+02	1-66,3-70,	901	2	0.941		0	0.000000	0.000000	0.000000
A......TTT.TCTT.T...TTGA.A.T	28	15	2	8.293917e+02	8.690114e+02	0-117,2-38,	902	2	0.941		0	0.000000	0.000000	0.000000
T.T.T..T..TTTG.TA..T..GTT.......T	33	15	2	8.277133e+02	8.769857e+02	0-4,2-47,	903	2	0.941		0	0.000000	0.000000	0.000000
T.A.....T......A.AA.T....C.CGCTTA	33	14	2	8.259656e+02	8.751340e+02	1-97,2-59,	907	2	0.941		0	0.000000	0.500000	0.500000
CAC.CA..A..A..G......A...CA.T.C	31	13	2	8.255135e+02	8.706544e+02	1-39,3-88,	908	2	0.941		0	0.000000	0.000000	0.000000
TA....T..CA.T.AGC.......A.T.CTA	31	14	2	8.203847e+02	8.652451e+02	1-30,3-15,	913	2	0.941		0	0.000000	0.000000	0.000000
C.C...C..A..A.G...CAA.A.CT..A	29	13	2	8.200100e+02	8.610336e+02	1-171,3-86,	914	2	0.941		0	0.000000	0.000000	0.000000
T...A.T..C...A.A..A.CG..A...ACTT	32	14	2	8.011114e+02	8.468391e+02	1-186,3-81,	931	2	0.941		0	0.000000	0.000000	0.000000
A.C...AA.AA...T.T...TTAT.ACT	28	15	2	8.004667e+02	8.387045e+02	0-110,3-60,	932	2	0.941		0	0.000000	0.000000	0.000000
G.T.A...AG....C..A.A..GG.G..GA	30	13	2	7.988729e+02	8.406793e+02	0-67,2-87,	934	2	0.941		0	0.000000	0.500000	0.500000
CG...GCT..TTC.....C..A...AT.A	29	13	2	8.268824e+02	8.682498e+02	1-155,3-31,	904	2	0.942		0	0.000000	0.000000	0.000000
A..A....CA.TT..C....G..T..ATAC..T	33	14	2	8.259656e+02	8.751340e+02	1-205,2-35,	905	2	0.942		0	0.000000	0.000000	0.000000
CTC.G.....A.......TAA...A.T.CT.AT	33	14	2	8.259656e+02	8.751340e+02	1-41,3-9,	906	2	0.942		0	0.000000	0.000000	0.000000
T...TAT..AATT....C.C.C......A.AG	32	14	2	8.231610e+02	8.701474e+02	1-22,2-67,	910	2	0.942		0	0.500000	0.500000	0.500000
TTT.GT..T.........A.T..C.TATT.A.A	33	15	2	8.208340e+02	8.696969e+02	0-185,2-65,	911	2	0.942		0	0.500000	1.000000	1.000000
T..TT...G.T...T.CT....TTA.A.A.T.A	33	15	2	8.208340e+02	8.696969e+02	0-183,2-48,	912	2	0.942		0	0.500000	0.500000	0.500000
T.A...A...CT.A....AAA.AA.C.CC	29	14	2	8.081425e+02	8.485723e+02	1-59,3-76,	924	2	0.942		0	0.000000	0.000000	0.000000
GC....AA..TTTT....CTT.T.....G..A	32	14	2	8.078254e+02	8.539364e+02	0-111,2-0,	925	2	0.942		0	0.000000	0.000000	0.000000
A...TTTT........TTTT..GT.AG.T.T	31	15	2	8.000988e+02	8.438498e+02	1-134,2-6,	933	2	0.942		0	0.000000	0.000000	0.000000
A....T..CA.T.AGC.......A.T.CTA..A	33	14	2	8.038409e+02	8.516921e+02	1-31,3-16,	927	2	0.943		0	0.000000	0.000000	0.000000
TA...T.A.C..T.........A.A..GCTAAC	33	14	3	8.038409e+02	1.318595e+03	0-49,1-30,2-73,	928	2	0.943		0.416667	0.416667	0.416667	0.416667
TTTTT..T.T..T....T....TTG..A..GA	32	15	2	8.028064e+02	8.486309e+02	0-121,2-45,	929	2	0.943		0	0.000000	0.000000	0.000000
GT.T.T....CTTT.TT..G..G..TT	27	14	2	8.011302e+02	8.376255e+02	0-3,2-8,	930	2	0.943		0	0.000000	0.000000	0.000000
A.C.C.CT..A.....GAGT.C..A...T	29	13	3	8.047331e+02	1.301295e+03	0-178,1-209,3-16,	926	2	0.945		0	0.416667	0.416667	0.416667

## Sheet: final_zur
Pattern	Length	Density	Total	Zs-supp	Zs-tot	Sequences_and_Positions	.zs	Support	p-value	rank	S100%	S75%	S50%	S25%
AAA.CG.AA.G.C.TCG	17	12	2	2.750538e+02	2.784718e+02	0-96,4-99,	105	2	0.166	1	0	0	0	0
AAAA.CGGA..G.C.TC	17	12	2	2.750538e+02	2.784718e+02	2-81,4-98,	104	2	0.169	2	0	0	0	0
TTAAA..A.AATGAT.AC	18	14	2	2.751338e+02	2.787881e+02	1-79,5-64,	103	2	0.172	3	0	0	0	0
ATTGAAG..GC.C.G..T	18	12	2	2.705497e+02	2.741429e+02	0-2,3-5,	106	2	0.172	3	0	0	0	0
TGAAG..GC.C.G..TTT	18	12	2	2.779964e+02	2.816888e+02	0-4,3-7,	99	2	0.174	4	0	0	0	0
TTGAAG..GC.C.G..TT	18	12	2	2.779964e+02	2.816888e+02	0-3,3-6,	98	2	0.177	5	0	0	0	0
CAA..TAAAT.GTAAT.A	18	14	2	2.751338e+02	2.787881e+02	2-6,4-266,	102	2	0.178		0	0.416667	0.416667	0.416667
G.AAA.CG.AA.G.C.TC	18	12	2	2.756859e+02	2.793475e+02	0-94,4-97,	101	2	0.186		0	0	0	0
GAAG..GC.C.G..TTTT	18	12	2	2.779964e+02	2.816888e+02	0-5,3-8,	97	2	0.187		0	0	0	0
T.ATTACG.TTTG..AG	17	13	2	2.808685e+02	2.843589e+02	1-130,2-21,	95	2	0.189		0	0	0	0
AAA.CGGA..G.C.TC.A	18	12	2	2.756859e+02	2.793475e+02	2-82,4-99,	100	2	0.191		0	0	0	0
AAAACGTAAT...T.CG	17	13	2	2.785341e+02	2.819954e+02	0-96,5-296,	96	2	0.193		0	0	0	0
G.A.T.ATTACG.TTTG	17	13	2	2.808685e+02	2.843589e+02	1-126,2-17,	94	2	0.198		0	0	0	0
AA.CG.AA.G.C.TCG.T	18	12	2	2.832740e+02	2.870366e+02	0-97,4-100,	92	2	0.199		0	0	0	0
TCAA..TAAAT.GTAAT	17	14	2	2.820585e+02	2.855637e+02	2-5,4-265,	93	2	0.201		0	0.416667	0.416667	0.416667
CGCTCC.TTTTTT	13	12	2	2.653153e+02	2.677301e+02	1-32,3-13,	107	2	0.203		0	0	0	0
AA.CGGA..G.C.TC.AT	18	12	2	2.832740e+02	2.870366e+02	2-83,4-100,	91	2	0.206	16	0	0	0	0
TCT....GCGGGAAAA	16	12	2	2.620992e+02	2.651342e+02	0-53,4-343,	108	2	0.206	16	0	0	0	0
CC.T.TTTTTC.G.A.C	17	12	2	2.605629e+02	2.638003e+02	1-61,3-17,	109	2	0.207		0	0	0	0
C.G.C.GCAG.G.GAA	16	11	2	2.588243e+02	2.618212e+02	1-174,4-202,	110	2	0.21		0	0	0	0
A.ATA..CGCTC.G.A.G	18	12	2	2.832740e+02	2.870366e+02	0-43,5-13,	90	2	0.211		0	0	0	0
T...TTC.C.CTGC.G.C	18	11	2	2.578984e+02	2.613232e+02	0-44,5-137,	111	2	0.213		0	0	0	0
T.TTT..G...GCAGCGT	18	12	2	2.856481e+02	2.894423e+02	0-209,3-21,	89	2	0.215	21	0	0	0	0
TGC.G.CGG.AAA...AA	18	12	2	2.562494e+02	2.596522e+02	0-55,4-127,	113	2	0.215	21	0	0	0	0
TG..GTAG..C.GC.TTT	18	12	2	2.856481e+02	2.894423e+02	0-4,5-114,	88	2	0.22		0	0	0	0
C.GGCGG.A...A.AAAT	18	12	2	2.562494e+02	2.596522e+02	0-57,4-202,	112	2	0.222		0	0	0	0
TT.TTT..G...GCAGCG	18	12	2	2.856481e+02	2.894423e+02	0-208,3-20,	87	2	0.226		0	0	0	0
TCG.A.ATCC...C.TTT	18	12	2	2.541659e+02	2.575410e+02	1-52,5-204,	114	2	0.227		0	0	0	0
A..CT.C..TCAC.AACA	18	12	2	2.520535e+02	2.554004e+02	1-11,3-56,	115	2	0.228		0	0	0	0
TA..AAATCGT.AT.ATT	18	14	2	2.904880e+02	2.943466e+02	0-132,3-69,	84	2	0.229	27	0.833333	0.833333	0.833333	0.833333
T.AA.CGA.G.C.TT.CG	18	12	2	2.910709e+02	2.949373e+02	1-120,5-238,	82	2	0.238	28	0	0	0	0
AAT.AT.ACGATTT..TA	18	14	2	2.904880e+02	2.943466e+02	1-88,2-19,	83	2	0.238		0	0	0	0
TTTTT..CG...GCAG.G	18	12	2	2.856481e+02	2.894423e+02	1-168,3-20,	86	2	0.238		0	0	0	0
TAAA.CG.A.T..TTACG	18	13	2	2.868583e+02	2.906686e+02	1-120,5-295,	85	2	0.241	29	0	0	0	0
CG.AA.G.C.TCG.TT.A	18	12	2	2.910709e+02	2.949373e+02	0-100,4-103,	81	2	0.248		0	0	0	0
A...AA..CGCTCC.TTT	18	12	2	2.473575e+02	2.506420e+02	1-24,3-5,	118	2	0.25		0	0	0	0
A.CG.AA.G.C.TCG.TT	18	12	2	2.910709e+02	2.949373e+02	0-98,4-101,	80	2	0.252	32	0	0	0	0
GG..GCAGCG.....TGA	18	11	2	2.483331e+02	2.516305e+02	3-28,4-204,	116	2	0.252		0	0	0	0
GA.T.CG.TTTA...TGA	18	12	2	1.569065e+02	1.589854e+02	0-106,5-76,	279	2	0.252		0	0	0	0
C.CTGC...CG..AAAAA	18	12	2	2.965966e+02	3.005366e+02	0-52,2-68,	77	2	0.254	33	0	0	0	0
ATCG.A.ATCC...C.TT	18	12	2	2.473575e+02	2.506420e+02	1-51,5-203,	117	2	0.255	34	0	0	0	0
G.T.TGC....GGGAAAA	18	12	2	2.447390e+02	2.479886e+02	0-51,4-146,	119	2	0.255		0	0	0	0
CGTAA..A.T.CG.TTTA	18	13	2	2.947538e+02	2.986693e+02	0-100,4-46,	78	2	0.256	35	0	0	0	0
C.TTAAA..A.AATGAT	17	13	2	1.572100e+02	1.591585e+02	1-77,5-62,	278	2	0.258	36	0	0	0	0
TAA.AAA.CG.A.T.ATT	18	13	2	1.575713e+02	1.596591e+02	1-117,3-69,	277	2	0.259	37	0.416667	0.416667	0.416667	0.416667
AA.CGA.G.C.TT.CG.T	18	12	2	2.910709e+02	2.949373e+02	1-122,5-240,	79	2	0.261	38	0	0	0	0
A.AAA.CG.A.T.ATTAC	18	13	2	2.146137e+02	2.174620e+02	1-119,3-71,	147	2	0.264	39	0.416667	0.416667	0.416667	0.416667
A..GAAG.C..T.CGTTT	18	12	2	2.137082e+02	2.165445e+02	1-123,3-5,	148	2	0.264		0	0	0	0
TAAA....AAT.ATTACG	18	13	2	1.575713e+02	1.596591e+02	2-11,5-65,	276	2	0.266	40	0	0	0	0
CGCTGC...C..AAA.AA	18	12	2	2.965966e+02	3.005366e+02	1-12,2-68,	76	2	0.267	41	0	0	0	0
T....CG.TTTGTT.GTG	18	12	2	2.154993e+02	2.183594e+02	0-199,2-22,	146	2	0.268	42	0	0	0	0
TAAAT...AAT.AT.ACG	18	13	2	1.575713e+02	1.596591e+02	1-80,2-11,	275	2	0.268		0	0	0	0
C..CA.A.GCTGCTC	15	11	2	2.425980e+02	2.452038e+02	2-61,4-223,	120	2	0.27		0	0	0	0
GTAA..A.T.CG.TTTAT	18	13	2	2.164124e+02	2.192846e+02	0-101,4-47,	145	2	0.271		0	0	0	0
ATTACG.TTTG..AG	15	12	2	1.558345e+02	1.575039e+02	1-132,2-23,	280	2	0.272		0	0	0	0
AACCGCTC..T....TAA	18	12	2	2.407315e+02	2.439277e+02	1-29,5-17,	121	2	0.273		0	0	0	0
AT.ATT..GATTTAAA.T	18	14	2	2.132803e+02	2.161108e+02	0-144,5-74,	149	2	0.273		0	0	0	0.416667
C..C.G..AAAA.CGGA	17	11	2	1.533056e+02	1.552053e+02	2-73,4-90,	290	2	0.273		0	0	0	0
AAT...AAT.AT.ACGAT	18	13	2	1.575713e+02	1.596591e+02	1-82,2-13,	273	2	0.275		0	0	0	0
AA....AAT.ATTACGAT	18	13	2	1.575713e+02	1.596591e+02	2-13,5-67,	274	2	0.275		0	0	0	0
A.TG..GTAG..C.GC.T	18	11	2	1.549458e+02	1.569985e+02	0-2,5-112,	281	2	0.275		0	0	0	0
ATCA.AATAAA..G.A.T	18	13	2	1.533502e+02	1.553817e+02	1-113,2-4,	288	2	0.276		0	0	0	0
AAACCG..G.CA..A.G	17	11	2	1.533056e+02	1.552053e+02	1-121,4-5,	289	2	0.276		0	0	0	0
A.T.ATTACG.TTTG..A	18	13	2	2.164124e+02	2.192846e+02	1-128,2-19,	144	2	0.278		0	0	0	0
ATAAA..G.A.T.ATTAC	18	13	2	1.575713e+02	1.596591e+02	1-119,2-10,	272	2	0.278		0	0	0	0
AAA....AAT.ATTACGA	18	13	2	1.533502e+02	1.553817e+02	2-12,5-66,	287	2	0.281		0	0	0	0
A.AAA..GTAAT..TTAC	18	13	3	1.575713e+02	2.411142e+02	2-10,3-71,5-294,	271	2	0.282		0.333333	0.333333	0.333333	0.333333
AAT.GT.AT.ATT..GAT	18	13	2	1.546355e+02	1.566841e+02	0-137,2-13,	282	2	0.283		0	0.416667	0.416667	0.416667
AAAT...AAT.AT.ACGA	18	13	2	1.533502e+02	1.553817e+02	1-81,2-12,	286	2	0.283		0	0	0	0
AAA.GC.G..CTAC..CA	18	12	2	2.965966e+02	3.005366e+02	1-216,4-227,	75	2	0.285		0	0	0	0
AAAAA..C.G.GC..CTT	18	12	2	2.177654e+02	2.206556e+02	1-214,2-79,	142	2	0.285		0	0	0	0
AAAACG.A..G.CTTC	16	12	2	2.167702e+02	2.192786e+02	0-96,2-82,	143	2	0.285		0	0	0	0
A.TA..AAATCGT.AT.A	18	13	2	1.575713e+02	1.596591e+02	0-130,3-67,	270	2	0.285		0	0.833333	0.833333	0.833333
T...GAGCAGC.T.TG	16	11	2	1.542377e+02	1.560187e+02	3-26,5-117,	284	2	0.287		0	0	0	0
T.C.G.C.GCA.AG..AA	18	11	2	1.578875e+02	1.599795e+02	1-172,4-127,	268	2	0.289		0	0	0	0
AA.AAA.CG.A.T.ATTA	18	13	2	1.533502e+02	1.553817e+02	1-118,3-70,	285	2	0.289		0.416667	0.416667	0.416667	0.416667
CGTAAT.A.T.C..TTTA	18	13	2	2.328274e+02	2.359183e+02	0-100,3-77,	126	2	0.29		0	0.416667	0.416667	0.416667
AAG..GC.C.G..TTTTT	18	12	2	2.195905e+02	2.225051e+02	0-6,3-9,	139	2	0.29		0	0	0	0
GC...AAA.GC.G..CTA	18	11	2	1.578875e+02	1.599795e+02	1-211,4-222,	267	2	0.291		0	0	0	0
AAA..GTAAT..TTAC.A	18	13	3	1.575713e+02	2.411142e+02	2-12,3-73,5-296,	269	2	0.291		0.333333	0.333333	0.333333	0.333333
AGCAGC.T.TG..G.T	16	11	2	1.542377e+02	1.560187e+02	3-31,5-122,	283	2	0.291		0	0	0	0
ACGCTGC...C..AAA.A	18	12	2	2.965966e+02	3.005366e+02	1-11,2-67,	74	2	0.293		0	0	0	0
AAAAAT.CCGG....C.T	18	12	2	2.177654e+02	2.206556e+02	1-214,4-313,	141	2	0.293		0	0	0	0
CCGA.A.AA.CG....GT	18	11	2	1.578875e+02	1.599795e+02	2-76,5-10,	266	2	0.293		0	0	0	0
TTTTC.C...TGCA.AG	17	12	2	2.357049e+02	2.386325e+02	1-169,5-257,	124	2	0.294		0	0	0	0
GAAG.C..T.CGTTTT	16	12	2	2.185870e+02	2.211164e+02	1-126,3-8,	140	2	0.294		0	0	0	0
TCGT.AT.ATT....TTT	18	12	3	1.508992e+02	1.539217e+02	0-139,3-76,4-275,	291	3	0.295		0	1	1	1
TTT..G...GCAGCGT	16	11	2	1.584832e+02	1.603136e+02	0-211,3-23,	264	2	0.296		0	0	0	0
A.G....CCGG.ATTTTT	18	12	2	2.195905e+02	2.225051e+02	0-6,5-28,	138	2	0.297		0	0	0	0
TTTT..CG...GCAG.G	17	11	2	1.588457e+02	1.608146e+02	1-169,3-21,	263	2	0.298		0	0	0	0
C.GC.A.AAATG...G.C	18	11	2	1.578875e+02	1.599795e+02	1-209,4-209,	265	2	0.298		0	0	0	0
A.T.GTAA..ATTACG.T	18	13	2	2.106153e+02	2.134103e+02	2-13,4-43,	150	2	0.299		0	0	0	0
G..GTAG..C.GC.TTT	17	11	2	1.588457e+02	1.608146e+02	0-5,5-115,	262	2	0.299		0	0	0	0
AT.ATTAC.ATTTA..TT	18	14	2	2.357735e+02	2.389036e+02	3-81,5-74,	123	2	0.3		0	0	0	0.416667
AT.GT.AT.ATT..GATT	18	13	2	1.588919e+02	1.609973e+02	0-138,2-14,	261	2	0.302		0	0.416667	0.416667	0.416667
AA.CGTAAT..TTAC.A	17	13	2	2.200152e+02	2.227473e+02	3-74,5-297,	137	2	0.303		0	0.416667	0.416667	0.416667
C.T.C.GAGCG..TAT.T	18	12	2	2.990824e+02	3.030554e+02	1-177,4-328,	72	2	0.304		0	0	0	0
TT.C...CTGC.G..CGA	18	11	2	2.332946e+02	2.363917e+02	1-171,5-140,	125	2	0.304		0	0	0	0
AAACGTAAT...T.CG	16	12	2	1.591547e+02	1.609929e+02	0-97,5-297,	260	2	0.305		0	0	0	0
T..CAAA.CGTAAT.A.T	18	13	2	2.205209e+02	2.234478e+02	0-92,3-69,	136	2	0.306		0.416667	0.416667	0.416667	0.416667
TAA.AATTAC..TTTAT	17	14	2	2.289316e+02	2.317749e+02	3-79,4-48,	128	2	0.308		0	0	0.416667	0.416667
AATGAT.ACGATTT	14	13	2	2.087033e+02	2.107712e+02	1-88,5-73,	151	2	0.308		0	0	0	0
ATTAC.ATTTA..TTGA	17	14	2	2.977991e+02	3.015004e+02	3-84,5-77,	73	2	0.309		0	0	0	0.416667
A.G.C.TT.CG.TTT.CA	18	12	2	2.362465e+02	2.393830e+02	1-127,5-245,	122	2	0.309		0	0	0	0
CAC.AACAAA.CG....A	18	12	2	2.218995e+02	2.248449e+02	1-21,3-66,	134	2	0.309		0	0.416667	0.416667	0.416667
TGA.T.CG.TTTA...TG	18	12	2	1.612254e+02	1.633619e+02	0-105,5-75,	254	2	0.31		0	0	0	0
TAA..CG.A...ATTACG	18	12	2	1.598854e+02	1.620040e+02	1-120,4-41,	257	2	0.312		0	0	0	0
AAA.CG.A.T..TTACG	17	12	2	1.595188e+02	1.614961e+02	1-121,5-296,	258	2	0.312		0	0	0	0
GTAG..C.GC.TTT...G	18	11	2	1.592108e+02	1.613204e+02	0-8,5-118,	259	2	0.312		0	0	0	0
ATAAA.CG.A.T..TTAC	18	13	2	2.205209e+02	2.234478e+02	1-119,5-294,	135	2	0.313		0	0	0	0
ATA..CGCTC.G.A.G	16	11	2	1.614920e+02	1.633574e+02	0-45,5-15,	253	2	0.313		0	0	0	0
TT.T...AAAACGTAAT	17	13	2	1.615373e+02	1.635398e+02	0-89,5-289,	252	2	0.314		0	0	0	0
AAATCGTAAT.ATT	14	13	2	1.604387e+02	1.620253e+02	3-73,4-272,	255	2	0.314		0.833333	0.833333	0.833333	0.833333
CG.CT.AAA.TG...GG	17	11	2	1.504493e+02	1.523134e+02	1-209,5-311,	293	2	0.314		0	0	0	0
AAAAAA..CCGG.TA	15	12	2	1.503994e+02	1.520100e+02	1-200,4-312,	294	2	0.314		0	0	0	0
AAAT.GT.AT.ATT..GA	18	13	2	1.504931e+02	1.524864e+02	0-136,2-12,	292	2	0.315		0.416667	0.416667	0.416667	0.416667
A.CGTAAT..TTAC.A.T	18	13	2	2.265906e+02	2.295984e+02	3-75,5-298,	129	2	0.317		0	0.416667	0.416667	0.416667
TCAC.AACAAA.CG	14	12	2	2.259374e+02	2.281769e+02	1-20,3-65,	130	2	0.317		0	0	0	0.416667
CT.TGC.G.C.G.AA.A	17	11	2	1.618614e+02	1.638680e+02	0-52,5-218,	250	2	0.318		0	0	0	0
A..AAATCGT.AT.ATT	17	13	2	1.615373e+02	1.635398e+02	0-133,3-70,	251	2	0.318		0.833333	0.833333	0.833333	0.833333
T.GAA.T.G..CGGCA	16	11	2	1.501059e+02	1.518388e+02	0-3,4-195,	295	2	0.318		0	0	0	0
GTAAT.A.T.CG.TTT.T	18	13	2	2.223691e+02	2.253206e+02	0-101,2-17,	133	2	0.319		0	0	0	0
A..TAAAT.GTAAT.ATT	18	14	2	2.075671e+02	2.103214e+02	2-8,4-268,	152	2	0.319		0.416667	0.416667	0.416667	0.416667
AA..CG.A...ATTACGT	18	12	2	1.598854e+02	1.620040e+02	1-121,4-42,	256	2	0.319		0	0	0	0
AAT.ATTAC.ATTTA..T	18	14	2	2.294577e+02	2.325038e+02	3-80,5-73,	127	2	0.32		0	0	0.416667	0.416667
AT.GA.G.C..TCCG.TT	18	12	2	2.990824e+02	3.030554e+02	3-5,5-241,	71	2	0.321		0	0	0	0
A.TTTAAATC..AAT.AT	18	14	2	2.233112e+02	2.262753e+02	1-76,4-267,	132	2	0.322		0	0.416667	0.416667	0.416667
A.CGGA..G.C.TC.AT	17	11	2	1.618614e+02	1.638680e+02	2-84,4-101,	249	2	0.322		0	0	0	0
T.A.AAA.CGTAAT..TT	18	13	2	1.619085e+02	1.640541e+02	3-69,5-292,	248	2	0.324		0.416667	0.416667	0.416667	0.416667
AAACG.A..G.CTTC..T	18	12	2	2.237593e+02	2.267294e+02	0-97,2-83,	131	2	0.329		0	0	0	0
TT.A.T.ATT.AGAAA.C	18	13	2	1.619085e+02	1.640541e+02	3-42,4-185,	247	2	0.329		0	0	0	0
A....AAT.ATTACGATT	18	13	2	1.619085e+02	1.640541e+02	2-14,5-68,	246	2	0.333		0	0	0	0
A.CGA.G.C.TT.CG.TT	18	12	2	2.990824e+02	3.030554e+02	1-123,5-241,	70	2	0.335		0	0	0	0
CGT.AT.ATT....TTTA	18	12	3	1.468571e+02	1.497976e+02	0-140,3-77,4-276,	299	3	0.337		0	1	1	1
AAATC..AAT.AT.AC.A	18	13	2	1.649823e+02	1.671690e+02	1-81,3-73,	237	2	0.338		0.416667	0.416667	0.416667	0.416667
T.GT.AT.ATT..GATTT	18	13	2	1.632655e+02	1.654293e+02	0-139,2-15,	242	2	0.338		0	0.416667	0.416667	0.416667
AT...AAT.AT.ACGATT	18	13	2	1.619085e+02	1.640541e+02	1-83,2-14,	245	2	0.338		0	0	0	0
A..CG.A...ATTACGTT	18	12	2	1.642863e+02	1.664636e+02	1-122,4-43,	240	2	0.339		0	0	0	0
TT.C.G.C.GCA.AG..A	18	11	2	1.622334e+02	1.643834e+02	1-171,4-126,	243	2	0.339		0	0	0	0
C..C.CCATT.T..A.AC	18	11	2	1.483258e+02	1.502902e+02	1-31,4-237,	296	2	0.339		0	0	0	0
ATCGT.AT.ATT....TT	18	12	3	1.468571e+02	1.497976e+02	0-138,3-75,4-274,	298	3	0.34		0	1	1	1
AA.T.GTAA..ATTACG	17	13	2	2.045035e+02	2.070421e+02	2-12,4-42,	155	2	0.341		0	0	0	0
TCC.TTTT.T.AAC...T	18	12	2	1.474042e+02	1.493563e+02	1-35,5-335,	297	2	0.341		0	0	0	0
TCG..C.GCAG...G.AA	18	11	2	2.053847e+02	2.081100e+02	0-49,4-201,	153	2	0.342		0	0	0	0
AAT.ATTACGATTT	14	13	2	1.648548e+02	1.664855e+02	2-19,5-73,	238	2	0.342		0	0	0	0
AAATCGT.AT.ATT...A	18	13	2	1.619085e+02	1.640541e+02	0-136,3-73,	244	2	0.342		0.833333	0.833333	0.833333	0.833333
CAAA.CGTAAT.A.T.C	17	13	2	2.996609e+02	3.033853e+02	0-95,3-72,	69	2	0.343		0.416667	0.416667	0.416667	0.416667
TAAA..G.A.T.ATTACG	18	13	2	2.049734e+02	2.076933e+02	1-120,2-11,	154	2	0.343		0	0	0	0
G..GC.C.G..TTTTT.G	18	11	2	1.635931e+02	1.657612e+02	0-8,3-11,	241	2	0.343		0	0	0	0
C.AAAAA..C.G.GC..C	18	11	2	1.653134e+02	1.675045e+02	1-212,2-77,	236	2	0.346		0	0	0	0
AACGTAAT...T.CG..T	18	12	2	1.642863e+02	1.664636e+02	0-98,5-298,	239	2	0.346		0	0	0	0
GTAAT..TTAC.A.TTA	17	13	2	1.659836e+02	1.680417e+02	3-78,5-301,	235	2	0.348		0	0	0.416667	0.416667
AT.AT.ACGATTT..TA	17	13	2	1.659836e+02	1.680417e+02	1-89,2-20,	234	2	0.353		0	0	0	0
CT.TGCA...G.GAAAA	17	12	2	2.019481e+02	2.044549e+02	0-52,4-85,	158	2	0.354		0	0	0	0
CT....GCGGGAAAA	15	11	2	1.457529e+02	1.473133e+02	0-54,4-344,	300	2	0.354		0	0	0	0
ATTACGTTTT...A.AA	17	13	2	1.659836e+02	1.680417e+02	1-132,4-53,	233	2	0.358		0	0	0	0
AA..TAAAT.GTAAT.AT	18	14	2	2.020069e+02	2.046872e+02	2-7,4-267,	157	2	0.359		0	0.416667	0.416667	0.416667
CT..CAAA.CGTAAT.A	17	13	2	2.996609e+02	3.033853e+02	0-91,3-68,	68	2	0.36		0	0.416667	0.416667	0.416667
T.TT.C.G.C.GCA.AG	17	11	2	1.663167e+02	1.683789e+02	1-169,4-124,	232	2	0.361		0	0	0	0
T...AAT.AT.ACGATTT	18	13	2	1.663651e+02	1.685702e+02	1-84,2-15,	231	2	0.362		0	0	0	0
CG.A...ATTACGTTTT	17	13	2	3.021723e+02	3.059281e+02	1-125,4-46,	67	2	0.363		0	0	0	0
TG.AAA.CG.AA.G.C.T	18	12	2	2.024122e+02	2.050979e+02	0-93,4-96,	156	2	0.363		0	0	0	0
T.ATTT.TC.C..C.GC	17	11	2	1.452285e+02	1.470273e+02	1-165,5-137,	302	2	0.364		0	0	0	0
G...GGAT.T.CGAT..G	18	11	2	1.440213e+02	1.459282e+02	0-172,4-141,	304	2	0.368		0	0	0	0
G.TTTCT.AAT.A.T.AA	18	13	2	1.663651e+02	1.685702e+02	2-46,5-156,	230	2	0.37		0	0	0	0
T..TTTTCCC....GCA	17	11	2	1.452285e+02	1.470273e+02	1-166,5-192,	301	2	0.37		0	0	0	0
AAAA..C.G.GC..CTTC	18	12	2	3.047602e+02	3.088088e+02	1-215,2-80,	66	2	0.371		0	0	0	0
CA...TAAA.CG.A.TCA	18	12	2	1.674052e+02	1.696242e+02	1-115,4-266,	225	2	0.371		0	0.416667	0.416667	0.416667
AATCGT.AT.ATT...AT	18	13	2	1.663651e+02	1.685702e+02	0-137,3-74,	229	2	0.372		0	0.833333	0.833333	0.833333
G..AAAA.CGGA..G.C	17	11	2	1.424967e+02	1.442614e+02	2-78,4-95,	312	2	0.372		0	0	0	0
TTA....A..GAGCGGTT	18	12	2	1.986411e+02	2.012765e+02	0-191,4-324,	159	2	0.373		0	0	0	0
CGTAAT...T.CG..TTA	18	12	2	1.688083e+02	1.710460e+02	0-100,5-300,	224	2	0.373		0	0	0	0
A.TGAG.GG...T.TC.G	18	11	2	1.440213e+02	1.459282e+02	2-36,4-331,	303	2	0.374		0	0	0	0
GC.G.CGG.AAA...AA	17	11	2	1.424967e+02	1.442614e+02	0-56,4-128,	311	2	0.375		0	0	0	0
AA.GC.G..CTAC..CA	17	11	2	1.694742e+02	1.715758e+02	1-217,4-228,	222	2	0.376		0	0	0	0
AATCGTAAT.ATT....T	18	13	2	1.663651e+02	1.685702e+02	3-74,4-273,	228	2	0.377		0	0.833333	0.833333	0.833333
T..CT.TGC.G.C.G.AA	18	11	2	1.666989e+02	1.689085e+02	0-49,5-215,	226	2	0.378		0	0	0	0
GTAA..A.T.C..TTTAT	18	12	3	1.429232e+02	1.457840e+02	0-101,3-78,4-47,	308	3	0.379		0	0	0.333333	0.333333
C.G..AAAA.CGGA..G	17	11	2	1.424967e+02	1.442614e+02	2-76,4-93,	310	2	0.38		0	0	0	0
CGTAAT.A.T....TTTA	18	12	3	1.429232e+02	1.457840e+02	0-100,3-77,4-276,	307	3	0.381		0	0.666667	0.666667	0.666667
AATC..AAT.AT.AC.AT	18	13	2	1.695235e+02	1.717707e+02	1-82,3-74,	221	2	0.381		0	0.416667	0.416667	0.416667
ACGTAAT...T.CG..TT	18	12	2	1.688083e+02	1.710460e+02	0-99,5-299,	223	2	0.381		0	0	0	0
AA..ATTACG.TTT.T.A	18	13	2	1.663651e+02	1.685702e+02	2-19,4-49,	227	2	0.381		0	0	0	0
CC.G..AAAAA.G..G.G	18	11	2	1.428242e+02	1.447151e+02	1-208,2-75,	309	2	0.381		0	0	0	0
A..GAGCGGTT...T.G	17	11	2	1.436910e+02	1.454706e+02	0-198,4-331,	305	2	0.382		0	0	0	0
TAATT.TTACGA.TT	15	13	2	1.697765e+02	1.715965e+02	2-18,5-302,	220	2	0.384		0	0	0	0
TACGAT.TGTT....A.A	18	12	2	1.206192e+02	1.222133e+02	0-181,2-25,	415	2	0.384		0	0	0	0
AAA..C.G.GC..CTTCA	18	12	2	3.047602e+02	3.088088e+02	1-216,2-81,	65	2	0.386		0	0	0	0
ATGAT.ACGATTT	13	12	2	1.192550e+02	1.203325e+02	1-89,5-74,	419	2	0.386		0	0	0	0
AAA.C..AAT..T.ACGA	18	12	2	1.196166e+02	1.211973e+02	1-81,5-296,	418	2	0.387		0	0	0	0
AATGA.T.CG.TTTA	15	12	2	1.197951e+02	1.210743e+02	0-103,5-73,	417	2	0.388		0	0	0	0
T..CT.TGCA...G.GAA	18	11	2	1.191119e+02	1.206858e+02	0-49,4-82,	421	2	0.388		0	0	0	0
TTAC.ATTTA..TTGA	16	13	2	1.701631e+02	1.721295e+02	3-85,5-78,	218	2	0.39		0	0	0	0
C...AAA.GC.G..CTAC	18	11	2	1.698637e+02	1.721154e+02	1-212,4-223,	219	2	0.39		0	0	0	0
A..G.A.T.ATTACG.TT	18	12	2	1.206192e+02	1.222133e+02	1-123,2-14,	414	2	0.39		0	0	0	0
CGTA...AC...GGT.TA	18	11	2	1.191119e+02	1.206858e+02	0-100,5-103,	420	2	0.39		0	0	0	0
AATCGT.AT.ATT....T	18	12	3	1.429232e+02	1.457840e+02	0-137,3-74,4-273,	306	3	0.391		0	1	1	1
AAA.CG.A.T.ATTAC	16	12	2	1.223475e+02	1.237567e+02	1-121,3-73,	402	2	0.391		0.416667	0.416667	0.416667	0.416667
A..GTAAT.A.T.CG.TT	18	12	2	1.206192e+02	1.222133e+02	0-98,2-14,	413	2	0.391		0	0	0	0
TA..GATTT.G.AATC	16	12	2	1.200679e+02	1.214505e+02	1-93,4-187,	416	2	0.391		0	0	0	0
TAA..ATTACG.TTT.T	17	13	2	1.705524e+02	1.726675e+02	2-18,4-48,	217	2	0.392		0	0	0	0
G.A.ATCC...C.TTT.C	18	11	2	1.416629e+02	1.435383e+02	1-54,5-206,	314	2	0.392		0	0	0	0
AA..C.G.GC..CTTCAA	18	12	2	3.047602e+02	3.088088e+02	1-217,2-82,	64	2	0.393		0	0	0	0
G.AA.G.C.TCG.TT.A	17	11	2	1.188388e+02	1.203074e+02	0-101,4-104,	424	2	0.393		0	0	0	0
CG.A.ATCC...C.TTT	17	11	2	1.413381e+02	1.430882e+02	1-53,5-205,	315	2	0.394		0	0	0	0
T.TT.A.T.ATT.AGAAA	18	13	2	1.188734e+02	1.204441e+02	3-40,4-183,	423	2	0.394		0	0	0	0
ATCATT.T..TTTAA.G	17	13	2	1.705524e+02	1.726675e+02	0-144,4-280,	216	2	0.395		0	0	0	0.833333
A.ATCC...C.TTT.C.G	18	11	2	1.416629e+02	1.435383e+02	1-56,5-208,	313	2	0.396		0	0	0	0
CC.C.C..TTTC...A.C	18	10	2	1.188821e+02	1.204529e+02	1-60,5-150,	422	2	0.396		0	0	0	0
ATT..GATTTAAA.T.A	17	13	2	1.186008e+02	1.200664e+02	0-147,5-77,	425	2	0.396		0	0	0	0.416667
T..T...GAGCAGC.T.T	18	11	2	1.223907e+02	1.240085e+02	3-23,5-114,	400	2	0.397		0	0	0	0
AAA.CGTAAT.A.T.C	16	12	2	1.223475e+02	1.237567e+02	0-96,3-73,	401	2	0.397		0.416667	0.416667	0.416667	0.416667
A...AATGA.T.CG.TTT	18	12	2	1.206192e+02	1.222133e+02	0-99,5-69,	412	2	0.397		0	0	0	0
GA.G.C..TCCG.TTTT	17	12	2	3.066098e+02	3.104208e+02	3-8,5-244,	63	2	0.399		0	0	0	0
TT..GATTTAAA.T.A.T	18	13	2	1.221456e+02	1.237601e+02	0-148,5-78,	403	2	0.399		0	0	0	0
GCTGC...C..AAA.AA	17	11	2	1.210951e+02	1.225919e+02	1-13,2-69,	408	2	0.399		0	0	0	0
TA.AAA.C..GC.GCA	16	11	2	1.208186e+02	1.222099e+02	1-3,4-195,	411	2	0.399		0	0	0	0
T.GTAA..ATTAC..TTT	18	13	3	1.709443e+02	2.615783e+02	2-15,3-76,4-45,	214	2	0.4		0	0.333333	0.333333	0.333333
CG.TTTT..C.G..GCA	17	11	2	1.708946e+02	1.730140e+02	3-18,5-254,	215	2	0.401		0	0	0	0
TAAA.C..AAT..T.ACG	18	12	2	1.229093e+02	1.245340e+02	1-80,5-295,	396	2	0.401		0	0	0	0
TT..CT.TGCA...G.GA	18	11	2	1.223907e+02	1.240085e+02	0-48,4-81,	399	2	0.401		0	0	0	0
AT...AAACCG..G.CA	17	11	2	1.210951e+02	1.225919e+02	1-116,4-0,	407	2	0.401		0	0	0	0
TAAAT.GTAAT.ATT	15	13	2	1.180612e+02	1.193216e+02	2-11,4-271,	426	2	0.401		0.416667	0.416667	0.416667	0.416667
G.T.CCG.A...A.CGG	17	10	2	1.173538e+02	1.188038e+02	2-72,4-323,	434	2	0.401		0	0	0	0
G...CG.TTT.TT.G.GA	18	11	2	1.168926e+02	1.184368e+02	0-200,3-14,	435	2	0.401		0	0	0	0
T.C.GAGCG..TAT.T	16	11	2	1.218313e+02	1.232344e+02	1-179,4-330,	405	2	0.402		0	0	0	0
GAG..GTT.TCT...TG	17	11	2	1.166246e+02	1.180654e+02	2-41,4-334,	436	2	0.403		0	0	0	0
TAA...GTAA...TTACG	18	12	3	1.173879e+02	1.796230e+02	2-11,4-41,5-295,	432	2	0.404		0	0	0	0
AAA..A.AATGAT.ACGA	18	14	2	3.389820e+02	3.434861e+02	1-81,5-66,	51	2	0.405		0	0	0	0
CGT.A..ATT..G.TTTA	18	12	2	1.239395e+02	1.255780e+02	0-140,4-46,	392	2	0.405		0	0.416667	0.416667	0.416667
TAA.TC..AA..AT.ACG	18	12	2	1.229093e+02	1.245340e+02	1-80,4-41,	395	2	0.405		0	0	0	0
T.ATT..GATTTAAA.T	17	13	2	1.218655e+02	1.233720e+02	0-145,5-75,	404	2	0.405		0	0	0	0.416667
A.A..CGGC.AA..AT.C	18	11	2	1.213734e+02	1.229776e+02	1-204,4-249,	406	2	0.405		0	0	0	0
CTGC...CG..AAAAA	16	11	2	1.208186e+02	1.222099e+02	0-54,2-70,	410	2	0.405		0	0	0	0
G.TTA....A..GAGCGG	18	11	2	1.401632e+02	1.420185e+02	0-189,4-322,	316	2	0.406		0	0	0	0
GCAGCGT...TT...T.A	18	11	2	1.223907e+02	1.240085e+02	0-220,3-32,	398	2	0.406		0	0	0	0
A.TCG..C.GCAG...G	17	10	2	1.173538e+02	1.188038e+02	0-47,4-199,	433	2	0.406		0	0	0	0
G.GC.AA.A..TG..CTA	18	11	2	1.159210e+02	1.174522e+02	1-183,4-222,	438	2	0.406		0	0	0	0
CG.T...T.CGG.A.C.G	18	10	2	1.208613e+02	1.224586e+02	3-18,5-20,	409	2	0.407		0	0	0	0
AA..G.A.T.ATTACG.T	18	12	2	1.173879e+02	1.189388e+02	1-122,2-13,	431	2	0.407		0	0	0	0
AA..GTAAT.A.T.CG.T	18	12	2	1.173879e+02	1.189388e+02	0-97,2-13,	430	2	0.408		0	0	0	0
AG.GC.AA.A..TG..CT	18	11	2	1.159210e+02	1.174522e+02	1-182,4-221,	437	2	0.408		0	0	0	0
T.A..ATAAA..GTAATT	18	13	2	1.156888e+02	1.172169e+02	2-5,5-289,	440	2	0.408		0	0	0	0
ATT..CT.TGCA...G.G	18	11	2	1.223907e+02	1.240085e+02	0-47,4-80,	397	2	0.409		0	0	0	0
CGT.AT..TT..GA.TTA	18	12	2	1.239395e+02	1.255780e+02	0-140,5-300,	391	2	0.411		0	0.416667	0.416667	0.416667
G.A...ATTACGTTTT	16	12	2	1.233730e+02	1.247941e+02	1-126,4-47,	393	2	0.411		0	0	0	0
AA...AATGA.T.CG.TT	18	12	2	1.173879e+02	1.189388e+02	0-98,5-68,	429	2	0.411		0	0	0	0
GT.T.T..TGAT.TAG.A	18	12	2	1.152007e+02	1.167223e+02	0-113,4-182,	442	2	0.411		0	0	0	0
T.AT.ACGATTT..TA.T	18	13	2	1.709443e+02	1.732105e+02	1-90,2-21,	213	2	0.412		0	0	0	0
AAAAT.CCGG....C.T	17	11	2	1.244284e+02	1.259670e+02	1-215,4-314,	389	2	0.412		0	0	0	0
A...TAAA.CG.A.TCAT	18	12	2	1.229093e+02	1.245340e+02	1-116,4-267,	394	2	0.412		0	0.416667	0.416667	0.416667
A..ATAAA..GTAATT.T	18	13	2	1.156888e+02	1.172169e+02	2-7,5-291,	439	2	0.414		0	0	0	0
A.T.A.TTTAAATC..AA	18	13	2	1.244646e+02	1.261101e+02	1-72,4-263,	388	2	0.415		0	0	0.416667	0.416667
ATGA.T.CG.TTTA...T	18	12	2	1.239395e+02	1.255780e+02	0-104,5-74,	390	2	0.415		0	0	0	0
C.G.T..A.A...CGGGC	18	10	2	1.176235e+02	1.191775e+02	1-209,4-189,	427	2	0.416		0	0	0	0
AAAT.G...GGT.T.TTT	18	12	2	1.152007e+02	1.167223e+02	0-196,5-317,	441	2	0.417		0	0	0	0
TTTGTT.GTGA..G.AG	17	13	2	3.396005e+02	3.438224e+02	0-207,2-30,	50	2	0.418		0	0	0	0
CGA.G.C.TT.CG.TTT	17	12	2	3.066098e+02	3.104208e+02	1-125,5-243,	62	2	0.418		0	0	0	0
GTAAT.A.T.C..TTTAT	18	13	2	1.709443e+02	1.732105e+02	0-101,3-78,	212	2	0.418		0	0	0.416667	0.416667
AAA.CGT.AT..TT..GA	18	12	2	1.173879e+02	1.189388e+02	0-136,5-296,	428	2	0.42		0.416667	0.416667	0.416667	0.416667
TTC.C.CTGC.G.C.G	16	11	2	3.250008e+02	3.287661e+02	0-48,5-141,	55	2	0.421		0	0	0	0
T.A...AA...ACGCTGC	18	11	2	1.247144e+02	1.263632e+02	1-0,2-56,	387	2	0.422		0	0	0	0
T.A.T..TTTT.CCC..C	18	11	2	1.149784e+02	1.164970e+02	1-161,5-188,	443	2	0.422		0	0	0	0
GTAA..ATTAC..TTT.T	18	13	3	1.709443e+02	2.615783e+02	2-17,3-78,4-47,	211	2	0.424		0	0	0.333333	0.333333
TC.C...TGCA.AG..AA	18	11	2	1.247144e+02	1.263632e+02	1-172,5-260,	386	2	0.424		0	0	0	0
T.GTGA..G.AG..T.CT	18	11	2	1.137611e+02	1.152634e+02	0-212,2-35,	451	2	0.425		0	0	0	0
TTTTCCC....GCA.A.C	18	12	2	3.461735e+02	3.507732e+02	1-169,5-195,	47	2	0.426		0	0	0	0
TT.GTGA..G.AG..T.C	18	11	2	1.137611e+02	1.152634e+02	0-211,2-34,	450	2	0.426		0	0	0	0
CGTAAT.ATT....TTTA	18	13	2	1.709443e+02	1.732105e+02	3-77,4-276,	210	2	0.427		0	0.833333	0.833333	0.833333
C.C...TGCA.AG..AAT	18	11	2	1.247144e+02	1.263632e+02	1-173,5-261,	385	2	0.427		0	0	0	0
AAAG.ATT.AA..CG.T	17	12	2	1.139812e+02	1.153889e+02	3-0,4-161,	449	2	0.427		0	0	0	0
TT...TTT.CCG.C.GCA	18	12	2	3.306240e+02	3.350168e+02	1-165,5-214,	53	2	0.428		0	0	0	0
TGC.GC..G.TTT.TA	16	11	2	1.251849e+02	1.266272e+02	0-219,5-148,	383	2	0.428		0	0	0	0
A.A.GCTGCTC...A..A	18	11	2	1.247144e+02	1.263632e+02	2-65,4-227,	384	2	0.428		0	0	0	0
AAA..G.A.T.ATTACG	17	12	2	1.139812e+02	1.153889e+02	1-121,2-12,	448	2	0.428		0	0	0	0
AAAAA.GGAGCG..TT	16	13	2	3.270087e+02	3.307974e+02	0-194,2-81,	54	2	0.429		0	0	0	0
G....CCGG.ATTTTT	16	11	2	1.251849e+02	1.266272e+02	0-8,5-30,	382	2	0.429		0	0	0	0
AAA..GTAAT.A.T.CG	17	12	2	1.139812e+02	1.153889e+02	0-96,2-12,	447	2	0.429		0	0	0	0
CGT.AT.ATT...ATTTA	18	13	2	1.709443e+02	1.732105e+02	0-140,3-77,	209	2	0.43		0	0.833333	0.833333	0.833333
TTTTCCCGC....AGA	16	12	2	3.202972e+02	3.240079e+02	1-169,5-0,	56	2	0.431		0	0	0	0
TAAA.CG.A.TCATT	15	12	2	1.254297e+02	1.267700e+02	1-120,4-271,	381	2	0.431		0.416667	0.416667	0.416667	0.416667
ATCGT.AT.ATT...ATT	18	13	2	1.709443e+02	1.732105e+02	0-138,3-75,	208	2	0.432		0	0.833333	0.833333	0.833333
CG..C.GCAG...G.AA	17	10	2	1.142099e+02	1.156205e+02	0-50,4-202,	446	2	0.432		0	0	0	0
T.T....AACA.ATCGTA	18	12	2	1.262925e+02	1.279625e+02	1-39,3-63,	376	2	0.433		0	0	0.416667	0.416667
TG.TT.A.AAAT.G.GCG	18	13	2	3.468427e+02	3.514514e+02	0-188,4-190,	46	2	0.434		0	0	0	0
TG.C..CGGTTT...AT	17	11	2	1.254713e+02	1.270230e+02	0-105,5-342,	380	2	0.434		0	0	0	0
G.TTTGTT.GTGA..G.A	18	13	2	3.403809e+02	3.449036e+02	0-205,2-28,	49	2	0.435		0	0	0	0
C.G.C...AAA.GC..GG	18	10	2	1.144724e+02	1.159842e+02	1-208,4-129,	444	2	0.435		0	0	0	0
AAA...AATGA.T.CG.T	18	12	2	1.142431e+02	1.157519e+02	0-97,5-67,	445	2	0.435		0	0	0	0
T.ATTAC.ATTTA..TTG	18	14	2	3.066990e+02	3.107734e+02	3-82,5-75,	61	2	0.436		0	0	0	0.416667
AAA.GGAGCG..TT...T	18	12	2	1.933200e+02	1.958845e+02	0-196,2-83,	162	2	0.436		0	0	0	0
TTTAAATC..AAT.AT	16	13	2	1.273062e+02	1.287732e+02	1-78,4-269,	371	2	0.436		0	0.416667	0.416667	0.416667
T.C...CTGC.G..CGA	17	10	2	1.297312e+02	1.313361e+02	1-172,5-141,	362	2	0.437		0	0	0	0
AA.CGTAAT.A.T.C..T	18	12	2	1.262925e+02	1.279625e+02	0-97,3-74,	375	2	0.437		0	0.416667	0.416667	0.416667
ACAAA..G.AA.AA..AC	18	12	2	1.132935e+02	1.147896e+02	3-71,4-14,	453	2	0.437		0.416667	0.416667	0.416667	0.416667
TT.A.AAAT.G.GCGG	16	12	2	1.924365e+02	1.946620e+02	0-191,4-193,	165	2	0.438		0	0	0	0
C.A...AACCGCTC..T	17	11	2	1.873478e+02	1.896725e+02	1-23,5-11,	176	2	0.438		0	0	0	0
AAAA.GGAGCG..TT	15	12	2	1.868561e+02	1.888605e+02	0-195,2-82,	177	2	0.438		0	0	0	0
TCGT.A..ATT..G.TTT	18	12	2	1.273511e+02	1.290352e+02	0-139,4-45,	369	2	0.438		0	0.416667	0.416667	0.416667
AA.AATTAC..TTTAT	16	13	2	1.273062e+02	1.287732e+02	3-80,4-49,	370	2	0.438		0	0	0.416667	0.416667
AG..GC.C.G..TTTTT	17	11	2	1.254713e+02	1.270230e+02	0-7,3-10,	379	2	0.438		0	0	0	0
T.A.TTTAAATC..AAT	17	13	2	1.275974e+02	1.291757e+02	1-74,4-265,	368	2	0.439		0	0.416667	0.416667	0.416667
AA.CG.A.T.ATTAC..T	18	12	2	1.262925e+02	1.279625e+02	1-122,3-74,	374	2	0.439		0	0.416667	0.416667	0.416667
GATT.C.AAATC..TA	16	12	2	1.257153e+02	1.271638e+02	0-129,5-156,	378	2	0.439		0	0	0.416667	0.416667
G.C.GCAG.G.GAA...A	18	11	2	1.857905e+02	1.882546e+02	1-176,4-204,	179	2	0.44		0	0	0	0
ATCGTAAT.ATT....TT	18	13	2	1.709443e+02	1.732105e+02	3-75,4-274,	207	2	0.44		0	0.833333	0.833333	0.833333
GTAA..A.T.CG.TTT.T	18	12	3	1.859173e+02	1.896487e+02	0-101,2-17,4-47,	178	3	0.441		0	0	0	0
C...CTGC.G..CGA.T	17	10	2	1.297312e+02	1.313361e+02	1-174,5-143,	361	2	0.441		0	0	0	0
CGTAA..A.T.C..TTTA	18	12	3	1.946611e+02	1.985693e+02	0-100,3-77,4-46,	160	3	0.442		0	0.333333	0.333333	0.333333
A.AAA.CG.A.T..TTAC	18	12	3	1.843721e+02	1.880722e+02	1-119,3-71,5-294,	180	3	0.442		0.333333	0.333333	0.333333	0.333333
TCA.....CGCTGC..CC	18	11	2	3.418480e+02	3.463902e+02	2-60,5-137,	48	2	0.442		0	0	0	0
C.GA.A...CC.CTCA.T	18	11	2	1.877784e+02	1.902690e+02	3-52,5-10,	175	2	0.442		0	0	0	0
C.G.T.CCG.A...A.CG	18	10	2	1.265460e+02	1.282193e+02	2-70,4-321,	372	2	0.442		0	0	0	0
TTTCCC....GCA.A.C	17	11	2	1.925045e+02	1.948935e+02	1-170,5-196,	164	2	0.443		0	0	0	0
TC..AA..AT.ACG.TTT	18	12	2	1.297689e+02	1.314854e+02	1-84,4-45,	359	2	0.443		0	0	0	0
TTTCT.AAT.A.T.AA.A	18	13	2	1.278907e+02	1.295820e+02	2-48,5-158,	366	2	0.443		0	0	0	0
G.AT..TT.GCCG..T.T	18	11	2	1.257597e+02	1.274225e+02	0-16,5-92,	377	2	0.443		0	0	0	0
TA.TGAG.GG...T.TC	17	11	2	1.135002e+02	1.149020e+02	2-35,4-330,	452	2	0.443		0	0	0	0
AA.G...GGAT.T.CGAT	18	12	2	1.933200e+02	1.958845e+02	0-169,4-138,	161	2	0.444		0	0	0	0
CCGCTC..T....TAA.C	18	11	2	1.929469e+02	1.955065e+02	1-31,5-19,	163	2	0.444		0	0	0	0
TA.ACC...GT...TACG	18	11	2	1.281473e+02	1.298421e+02	1-120,4-238,	365	2	0.444		0	0	0	0
AACG.A..G.CTTC..T	17	11	2	1.278535e+02	1.294350e+02	0-98,2-84,	367	2	0.444		0	0	0	0
AAA.CG.A.TCATT...T	18	12	2	1.262925e+02	1.279625e+02	1-121,4-272,	373	2	0.444		0.416667	0.416667	0.416667	0.416667
AAA....AAT.AT.ACGA	18	12	3	1.282136e+02	1.307759e+02	1-81,2-12,5-66,	363	3	0.445		0	0	0	0
CG.A.TCATT...TTTT	17	12	2	1.366972e+02	1.383893e+02	1-125,4-276,	323	2	0.445		0	0.416667	0.416667	0.416667
A.AATTAC..TTTAT..T	18	13	2	1.314110e+02	1.331494e+02	3-81,4-50,	350	2	0.446		0	0	0	0.416667
CA...AGA.AAC..CTC	17	11	2	1.302808e+02	1.318927e+02	3-48,5-8,	353	2	0.446		0	0	0	0
AAA.G...GGAT.T.CGA	18	12	2	1.881414e+02	1.906369e+02	0-168,4-137,	173	2	0.447		0	0	0	0
AAT.A.T.CG.TTT.TTA	18	13	2	1.709443e+02	1.732105e+02	0-103,2-19,	206	2	0.447		0	0	0	0
GA.A...CC.CTCA.TA	17	11	2	1.338670e+02	1.355237e+02	3-54,5-12,	338	2	0.447		0	0	0	0
CGTAA...TTAC...TTA	18	12	3	1.297689e+02	1.985693e+02	3-77,4-46,5-300,	358	2	0.447		0	0.333333	0.333333	0.333333
TTGTT.GTGA..G.AG	16	12	2	1.888512e+02	1.910350e+02	0-208,2-31,	172	2	0.448		0	0	0	0
CCGG.ATTTTT..C	14	11	2	1.340709e+02	1.353941e+02	0-13,5-35,	337	2	0.448		0	0	0	0
CG.A.T.ATTAC..TTT	17	12	2	1.330352e+02	1.346815e+02	1-125,3-77,	342	2	0.448		0	0.416667	0.416667	0.416667
CCG.T...T.CGG.A.C	17	10	2	1.297312e+02	1.313361e+02	3-17,5-19,	360	2	0.448		0	0	0	0
ATTT.T...T.CCGCC.G	18	12	2	3.306240e+02	3.350168e+02	1-163,5-139,	52	2	0.449		0	0	0	0
TTTTGT.A.C...T.TCA	18	12	2	1.370113e+02	1.388246e+02	1-99,5-339,	322	2	0.449		0	0	0	0
TC.C.AA.AAA.CG...C	18	11	2	1.305803e+02	1.323076e+02	1-20,2-74,	352	2	0.449		0	0	0	0
TTC.C...TGCA.AG..A	18	11	2	1.281473e+02	1.298421e+02	1-171,5-259,	364	2	0.45		0	0	0	0
TAAA..A.AATGAT.ACG	18	14	2	3.483122e+02	3.529405e+02	1-80,5-65,	45	2	0.451		0	0	0	0
C..ATCG.A.ATCC...C	18	11	2	1.877784e+02	1.902690e+02	1-48,5-200,	174	2	0.451		0	0	0	0
A.CG..TT.AAT.CTTT	17	12	2	1.330352e+02	1.346815e+02	2-89,5-181,	341	2	0.451		0	0	0	0
AATAAA..G.A.T.ATTA	18	13	2	1.125896e+02	1.140762e+02	1-118,2-9,	457	2	0.451		0	0	0	0
AAT.AT.ACGATTT	14	12	3	1.378319e+02	1.398820e+02	1-88,2-19,5-73,	320	3	0.452		0	0	0	0
TAG..C.GC.TTT...GC	18	11	2	1.712874e+02	1.735581e+02	0-9,5-119,	205	2	0.452		0	0	0	0
G.A..CT.C..TCAC.AA	18	11	2	1.341746e+02	1.359500e+02	1-9,3-54,	336	2	0.452		0	0	0	0
A.CG.A.TCATT...TTT	18	12	2	1.333410e+02	1.351052e+02	1-123,4-274,	340	2	0.452		0	0.416667	0.416667	0.416667
AATTAC..TTTAT..T.A	18	13	2	1.314110e+02	1.331494e+02	3-83,4-52,	349	2	0.452		0	0	0	0.416667
TTTC.C...TGCA.AG	16	11	2	1.310729e+02	1.325839e+02	1-170,5-258,	351	2	0.452		0	0	0	0
ACCGCTC..T....TAA	17	11	2	1.375518e+02	1.392546e+02	1-30,5-18,	321	2	0.453		0	0	0	0
A.CGTAAT.A.T.C..TT	18	12	2	1.297689e+02	1.314854e+02	0-98,3-75,	357	2	0.453		0	0.416667	0.416667	0.416667
TG..C...AAAAA..CGG	18	11	2	1.128155e+02	1.143051e+02	1-194,2-71,	455	2	0.453		0	0	0	0
C.T..TG.C..CGGTTT	17	11	2	1.755985e+02	1.777766e+02	0-100,5-337,	197	2	0.454		0	0	0	0
CC..GC.TTT...G.C.G	18	10	2	1.336085e+02	1.353763e+02	0-12,5-212,	339	2	0.454		0	0	0	0
AAA.GA..AT..AATTTA	18	13	2	1.125896e+02	1.140762e+02	0-71,4-25,	456	2	0.454		0	0	0	0
TAAA....AAT.AT.ACG	18	12	3	1.317426e+02	1.343765e+02	1-80,2-11,5-65,	346	3	0.455		0	0	0	0
GT.ATCATT.T..TTTAA	18	14	2	3.066990e+02	3.107734e+02	0-141,4-277,	60	2	0.455		0	0	0.833333	0.833333
TTT.T...T.CCGCC.G	17	11	2	1.889180e+02	1.912623e+02	1-164,5-140,	171	2	0.455		0	0	0	0
T...TTT.CCG.C.GCA	17	11	2	1.838573e+02	1.861385e+02	1-166,5-215,	181	2	0.455		0	0	0	0
GT..TT.TT.C..TTTGT	18	12	2	1.344586e+02	1.362377e+02	2-17,5-327,	334	2	0.455		0	0	0	0
T.CTA.ATCA..A.A.AC	18	12	2	1.322327e+02	1.339820e+02	1-107,5-159,	344	2	0.455		0	0	0	0
GGAT.T.CGAT..G...A	18	11	2	1.107135e+02	1.121750e+02	0-176,4-145,	467	2	0.455		0	0	0	0
AG.A..CT.C..TCAC.A	18	11	2	1.341746e+02	1.359500e+02	1-8,3-53,	335	2	0.456		0	0	0	0
GC.A.AAATG...G.C.A	18	11	2	1.128155e+02	1.143051e+02	1-211,4-211,	454	2	0.456		0	0	0	0
G.T.C.GAAAAA.A.GG	17	12	2	1.826817e+02	1.849482e+02	0-160,2-72,	183	2	0.457		0	0	0	0
ATC..AAT.AT.AC.ATT	18	13	2	1.741897e+02	1.764991e+02	1-83,3-75,	199	2	0.457		0	0.416667	0.416667	0.416667
G.C.TT.CG.TTT.CA	16	11	2	1.346809e+02	1.362339e+02	1-129,5-247,	333	2	0.457		0	0	0	0
TAG..CA..T.TT.GC.C	18	11	2	1.316747e+02	1.334167e+02	0-37,5-119,	348	2	0.457		0	0	0	0
TGA.A...G.T.ACAAAA	18	12	2	1.111826e+02	1.126504e+02	0-121,4-2,	464	2	0.457		0	0	0	0.416667
AAAA...AATGA.T.CG	17	12	2	1.109276e+02	1.122971e+02	0-96,5-66,	465	2	0.457		0	0	0	0
CA.A.GCTGCTC...A	16	11	2	1.737416e+02	1.757496e+02	2-64,4-226,	200	2	0.458		0	0	0	0
TT..CT.TGC.G.C.G.A	18	11	2	1.712874e+02	1.735581e+02	0-48,5-214,	204	2	0.458		0	0	0	0
AAA.A.ACC...C.ATTT	18	12	2	1.322327e+02	1.339820e+02	1-24,4-24,	343	2	0.458		0	0	0	0
GCCCG...T.T..A.C.G	18	10	2	1.300293e+02	1.317492e+02	0-11,5-152,	354	2	0.458		0	0	0	0
AA.CG.A.TCATT...TT	18	12	2	1.297689e+02	1.314854e+02	1-122,4-273,	356	2	0.458		0	0.416667	0.416667	0.416667
AGGA..TT.CTG...G.A	18	11	2	1.107135e+02	1.121750e+02	2-42,4-120,	466	2	0.458		0	0	0	0
AAATCGT.AT.ATT	14	12	3	1.378319e+02	1.398820e+02	0-136,3-73,4-272,	319	3	0.459		1	1	1	1
A.CG.A.T.ATTAC..TT	18	12	2	1.297689e+02	1.314854e+02	1-123,3-75,	355	2	0.459		0	0.416667	0.416667	0.416667
AA....AAT.AT.ACGAT	18	12	3	1.317426e+02	1.343765e+02	1-82,2-13,5-67,	345	3	0.46		0	0	0	0
TCGTAAT.ATT....TTT	18	13	2	1.756496e+02	1.779785e+02	3-76,4-275,	196	2	0.46		0	0.833333	0.833333	0.833333
TC.T..TCATT...TTTT	18	12	2	1.112029e+02	1.126709e+02	1-155,4-275,	463	2	0.46		0	0.416667	0.416667	0.416667
GCGG.A...A.AAATGA	17	12	2	1.826817e+02	1.849482e+02	0-60,4-205,	182	2	0.461		0	0	0	0
T.C...CAG.AA..TCCT	18	11	2	1.378679e+02	1.396926e+02	3-46,5-221,	318	2	0.461		0	0	0	0
AG..CA..T.TT.GC.CT	18	11	2	1.316747e+02	1.334167e+02	0-38,5-120,	347	2	0.461		0	0	0	0
A.GC.G..CTAC..CA.T	18	11	2	1.745392e+02	1.768533e+02	1-218,4-229,	198	2	0.462		0	0	0	0
CG.A...ATTAC..TTT	17	11	3	1.112291e+02	1.133005e+02	1-125,3-77,4-46,	462	3	0.464		0	0.333333	0.333333	0.333333
A.G.C..TCCG.TTTT	16	11	2	1.346809e+02	1.362339e+02	3-9,5-245,	332	2	0.464		0	0	0	0
T.GA.G.C..TCCG.TTT	18	12	2	3.073144e+02	3.113970e+02	3-6,5-242,	59	2	0.465		0	0	0	0
CGTAAT...T.C...TTA	18	11	3	1.114848e+02	1.137069e+02	0-100,3-77,5-300,	461	3	0.466		0	0.333333	0.333333	0.333333
T.ATCATT.T..TTTAA	17	13	2	1.347187e+02	1.363860e+02	0-142,4-278,	331	2	0.466		0	0	0.833333	0.833333
A..C.G.GC..CTTCAAT	18	12	2	3.131485e+02	3.173087e+02	1-218,2-83,	57	2	0.467		0	0	0	0
G.C..TCCG.TTTT..C	17	11	2	1.889180e+02	1.912623e+02	3-11,5-247,	170	2	0.467		0	0	0	0
G.C...CATTT.T.GC.G	18	11	2	1.712874e+02	1.735581e+02	0-11,5-132,	203	2	0.467		0	0	0	0
T...C..ATCG.A.ATCC	18	11	2	1.378679e+02	1.396926e+02	1-44,5-196,	317	2	0.467		0	0	0	0
TAAT.A.T.C..TTTATT	18	13	2	1.350283e+02	1.368150e+02	0-102,3-79,	330	2	0.467		0	0	0.416667	0.416667
TGTT.GTGA..G.AG..T	18	12	2	1.897183e+02	1.922348e+02	0-209,2-32,	167	2	0.468		0	0	0	0
G..AAAAAT.CCGG	14	11	2	1.117913e+02	1.128913e+02	1-211,4-310,	459	2	0.469		0	0	0	0
AA.TCGTAA.AATTAC	16	14	2	3.832860e+02	3.877278e+02	3-73,4-42,	34	2	0.47		0.416667	0.416667	0.416667	0.416667
CA.....CGCTGC..CC	17	10	2	1.900991e+02	1.924581e+02	2-61,5-138,	166	2	0.47		0	0	0	0
TCGT.AT.ATT...ATTT	18	13	2	1.756496e+02	1.779785e+02	0-139,3-76,	195	2	0.47		0	0.833333	0.833333	0.833333
CC..TCC..TTTT.A.A	17	11	2	1.116416e+02	1.130200e+02	1-31,5-248,	460	2	0.47		0	0	0	0
C.C..C.TTTTT..C.GG	18	11	2	1.893522e+02	1.918638e+02	0-12,3-13,	168	2	0.471		0	0	0	0
A..CC..TCC..TTTT.A	18	11	2	1.118982e+02	1.133755e+02	1-28,5-245,	458	2	0.471		0	0	0	0
AA..A.AATGAT.ACGAT	18	14	2	3.483122e+02	3.529405e+02	1-82,5-67,	44	2	0.472		0	0	0	0
C..TCCG.TTTT..C.G	17	11	2	1.889180e+02	1.912623e+02	3-13,5-249,	169	2	0.472		0	0	0	0
TTTCCCGC....AGA	15	11	2	1.781182e+02	1.800283e+02	1-170,5-1,	189	2	0.472		0	0	0	0
TCA...TAAA.CG.A.TC	18	12	2	1.720131e+02	1.742935e+02	1-114,4-265,	201	2	0.472		0	0.416667	0.416667	0.416667
TC.C.CTGC.G.C.G	15	10	2	1.807340e+02	1.826723e+02	0-49,5-142,	184	2	0.474		0	0	0	0
TAAATT..AT..TC.TTT	18	13	2	1.350283e+02	1.368150e+02	1-149,5-316,	329	2	0.475		0	0	0	0
C.G.GC..CTTCAAT	15	11	2	1.781182e+02	1.800283e+02	1-221,2-86,	188	2	0.476		0	0	0	0
TAAA....A.T.ATTACG	18	12	3	1.353687e+02	1.380763e+02	1-120,2-11,5-65,	326	3	0.477		0	0	0	0
T.G.C...CATTT.T.GC	18	11	2	1.352992e+02	1.370896e+02	0-9,5-130,	328	2	0.477		0	0	0	0
A.AATGAT.ACGATTT	16	14	2	3.660695e+02	3.703115e+02	1-86,5-71,	38	2	0.478		0	0	0	0
TGCCG..C.A.TTC.A	16	11	2	1.785238e+02	1.805875e+02	1-219,5-148,	187	2	0.479		0	0	0	0
AC....CG.TT.T.TCGG	18	11	2	1.712874e+02	1.735581e+02	3-12,4-331,	202	2	0.479		0	0	0	0
TA....A..GAGCGGTT	17	11	2	1.104596e+02	1.118232e+02	0-192,4-325,	470	2	0.479		0	0	0	0
A.G...GGAT.T.CGAT	17	11	2	1.104596e+02	1.118232e+02	0-170,4-139,	469	2	0.48		0	0	0	0
A....AAT.AT.ACGATT	18	12	3	1.353687e+02	1.380763e+02	1-83,2-14,5-68,	325	3	0.481		0	0	0	0
TAAT.A.T.CG.TTT.TT	18	13	2	1.756496e+02	1.779785e+02	0-102,2-18,	194	2	0.481		0	0	0	0
CCG..TTTTT...G..CA	18	11	2	1.352992e+02	1.370896e+02	0-26,3-17,	327	2	0.481		0	0	0	0
A..GTAATT.TTACGA.T	18	14	2	3.778720e+02	3.828936e+02	2-14,5-298,	35	2	0.483		0	0	0	0
A..A.AATGAT.ACGATT	18	14	2	3.578992e+02	3.626550e+02	1-83,5-68,	40	2	0.483		0	0	0	0
AA.GGAGCG..TT...T	17	11	2	1.104596e+02	1.118232e+02	0-197,2-84,	468	2	0.483		0	0	0	0
CC...CA.TTT.AG.CG	17	11	2	1.789322e+02	1.811519e+02	0-12,4-31,	186	2	0.484		0	0	0	0
ATAAA..G.A.T..TTAC	18	12	3	1.353687e+02	1.380763e+02	1-119,2-10,5-294,	324	3	0.485		0	0	0	0
TC..AAT.AT.AC.ATTT	18	13	2	1.789843e+02	1.813577e+02	1-84,3-76,	185	2	0.485		0	0.416667	0.416667	0.416667
A.AAA.CGTAAT..TTAC	18	14	2	3.850455e+02	3.901626e+02	3-71,5-294,	33	2	0.487		0.416667	0.416667	0.416667	0.416667
TAAA..G.A.T..TTACG	18	12	3	1.760904e+02	1.796230e+02	1-120,2-11,5-295,	192	3	0.49		0	0	0	0
GC..C.G..AAAA.CGGA	18	12	2	3.490111e+02	3.536487e+02	2-72,4-89,	43	2	0.49		0	0	0	0
A.T.C..TTTATT.TGAT	18	13	2	1.756496e+02	1.779785e+02	0-107,3-84,	193	2	0.49		0	0	0	0.416667
GA.G.C.TT.CG.TTT.C	18	12	2	3.073144e+02	3.113970e+02	1-126,5-244,	58	2	0.491		0	0	0	0
TGC..C.G..AAAA.CGG	18	12	2	3.586173e+02	3.633827e+02	2-71,4-88,	39	2	0.492		0	0	0	0
CATTT.T...T.CCGCC	17	12	2	3.548860e+02	3.592982e+02	1-162,5-138,	41	2	0.492		0	0	0	0
TA.CCGG..TTTTTT	15	12	2	1.770115e+02	1.789097e+02	0-23,5-32,	190	2	0.496		0	0	0	0
GC.C.ATTT.T.AA.CA	17	12	2	1.763425e+02	1.785299e+02	1-33,5-152,	191	2	0.496		0	0	0	0
GAGCAGC.T.TG..G.T	17	12	2	3.511293e+02	3.554947e+02	3-30,5-121,	42	2	0.5		0	0	0	0
AA..GTAATT.TTACGA	17	14	2	3.669069e+02	3.714688e+02	2-13,5-297,	37	2	0.505		0	0	0	0
AAA.CGTAAT..TTAC.A	18	14	2	3.850455e+02	3.901626e+02	3-73,5-296,	32	2	0.512		0.416667	0.416667	0.416667	0.416667
TAA.T.GTAA..ATTACG	18	14	2	3.677500e+02	3.726369e+02	2-11,4-41,	36	2	0.519		0	0	0	0
GTAATT.TTACGA.TT	16	14	2	3.864982e+02	3.909773e+02	2-17,5-301,	31	2	0.525		0	0	0	0
T..TC.C..T..CAAATC	18	11	2	1.089004e+02	1.103376e+02	3-60,5-195,	473	2	0.535		0	0	0	0.416667
G..GCAGCG.....TGA	17	10	2	1.090792e+02	1.104255e+02	3-29,4-205,	471	2	0.539		0	0	0	0
TC.C..T..CAAATC.T	17	11	2	1.086507e+02	1.099916e+02	3-63,5-198,	474	2	0.541		0	0	0.416667	0.416667
CT..TC.C..T..CAAAT	18	11	2	1.089004e+02	1.103376e+02	3-59,5-194,	472	2	0.542		0	0	0	0.416667
GCTCC.TTTTTT	12	11	2	1.083278e+02	1.092172e+02	1-33,3-14,	475	2	0.543		0	0	0	0
T.GTAA..ATTACG.TTT	18	14	2	3.882726e+02	3.934325e+02	2-15,4-45,	30	2	0.544		0	0	0	0
TACG.TTTG..AG....A	18	11	2	8.745022e+01	8.859951e+01	1-134,2-25,	678	2	0.551		0	0	0	0
G.AAA.G...GGAT.T.C	18	11	2	1.077475e+02	1.091692e+02	0-166,4-135,	477	2	0.553		0	0	0	0
T.TG..A..GG.TT.CAA	18	11	2	8.745022e+01	8.859951e+01	0-119,5-340,	677	2	0.554		0	0	0	0
C.G.AAA.G...GGAT.T	18	11	2	1.077475e+02	1.091692e+02	0-164,4-133,	476	2	0.558		0	0	0	0
CGAT.TGTT....A.A.G	18	11	2	8.745022e+01	8.859951e+01	0-183,2-27,	676	2	0.559		0	0	0	0
C.G.C.GCA.AG..AA	16	10	2	8.759480e+01	8.859707e+01	1-174,4-129,	674	2	0.563		0	0	0	0
AACCG..G.CA..A.G	16	10	2	8.759480e+01	8.859707e+01	1-122,4-6,	673	2	0.566		0	0	0	0
AC.A.TTA..TTG...GG	18	11	2	8.745022e+01	8.859951e+01	3-87,5-310,	675	2	0.566		0	0	0	0
A.AAA..G.GCG.C..C	17	10	2	8.779523e+01	8.887407e+01	2-81,4-196,	671	2	0.567		0	0	0	0
TCA.AATAAA..G.A.T	17	12	2	8.761939e+01	8.869601e+01	1-114,2-5,	672	2	0.568		0	0	0	0
AATC.....C...CCGCT	18	10	2	1.075395e+02	1.089585e+02	1-18,5-240,	478	2	0.569		0	0	0	0
CAA..TAA.T.GTAA..A	18	12	3	8.782080e+01	1.343765e+02	2-6,4-36,4-266,	669	2	0.569		0	0.333333	0.333333	0.333333
AAATCGT.ATCATT.T	16	14	2	4.046755e+02	4.093655e+02	0-136,4-272,	27	2	0.57		0.833333	0.833333	0.833333	0.833333
AAA..G.GCG.C..C.A	17	10	2	8.779523e+01	8.887407e+01	2-83,4-198,	670	2	0.571		0	0	0	0
A.AAA..G.A.T.ATTAC	18	12	3	8.782080e+01	1.343765e+02	1-119,2-10,3-71,	668	2	0.572		0.333333	0.333333	0.333333	0.333333
AA.CG.A..G.C.TC..T	18	10	3	1.071427e+02	1.092763e+02	0-97,2-83,4-100,	480	3	0.576		0	0	0	0
A.TCGTAA.AATTAC..T	18	14	2	3.956435e+02	4.009016e+02	3-74,4-43,	28	2	0.576		0	0.416667	0.416667	0.416667
T.A.AAAT.G.GCGG	15	11	2	1.070113e+02	1.081518e+02	0-192,4-194,	482	2	0.576		0	0	0	0
TTCCC....GCA.A.C	16	10	2	1.070480e+02	1.082783e+02	1-171,5-197,	481	2	0.577		0	0	0	0
AAA....AAT..TTACGA	18	12	3	8.782080e+01	1.343765e+02	2-12,5-66,5-296,	667	2	0.577		0	0	0	0
T.TGC....GGGAAAA	16	11	2	1.072550e+02	1.084878e+02	0-53,4-148,	479	2	0.578		0	0	0	0
TT..G...GCAGCGT	15	10	2	8.812833e+01	8.906322e+01	0-212,3-24,	663	2	0.578		0	0	0	0
A....CC.T.TTTTTC.G	18	11	2	1.068713e+02	1.082813e+02	1-56,3-12,	483	2	0.579		0	0	0	0
CCCG...AAAA..G...G	18	10	2	8.799705e+01	8.915369e+01	1-207,2-75,	666	2	0.579		0	0	0	0
GGCGG.A...A.AAATGA	18	13	2	4.158846e+02	4.214119e+02	0-59,4-204,	25	2	0.58		0	0	0	0
C....A.AA..GAGCG.C	18	10	2	8.799705e+01	8.915369e+01	2-77,4-209,	665	2	0.58		0	0	0	0
T.....AAAAAA..CCGG	18	11	2	8.672326e+01	8.786277e+01	1-194,4-306,	684	2	0.58		0	0	0	0
ATC.T.T..CCC.TC	15	10	2	8.668502e+01	8.760416e+01	1-51,5-191,	685	2	0.58		0	0	0	0
GTAA..ATTACG.TTT.T	18	14	2	3.882726e+02	3.934325e+02	2-17,4-47,	29	2	0.581		0	0	0	0
AA..G.GCG.C..C.A.A	18	10	2	8.799705e+01	8.915369e+01	2-84,4-199,	664	2	0.584		0	0	0	0
AA.C..AA.G..A.CGAT	18	11	2	8.672326e+01	8.786277e+01	1-82,4-100,	682	2	0.584		0	0	0	0
G.TGCA...ACAA..A.A	18	11	2	8.672326e+01	8.786277e+01	1-13,5-265,	683	2	0.584		0	0	0	0
GCAGC.T.TG..G.T	15	10	2	8.812833e+01	8.906322e+01	3-32,5-123,	662	2	0.585		0	0	0	0
CGTAAT..TTAC.A.TTA	18	14	2	4.065332e+02	4.119361e+02	3-77,5-300,	26	2	0.586		0	0.416667	0.416667	0.416667
T.T...AAAACGTAAT	16	12	2	8.982595e+01	9.085442e+01	0-90,5-290,	644	2	0.586		0	0	0	0
TTT..CG...GCAG.G	16	10	2	8.832906e+01	8.933996e+01	1-170,3-22,	661	2	0.586		0	0	0	0
T.G..T.ATTA.GAT.TA	18	12	2	8.855696e+01	8.972113e+01	0-110,5-70,	658	2	0.588		0	0	0	0
A....G..AAAAAT.CCG	18	11	2	8.672326e+01	8.786277e+01	1-206,4-305,	681	2	0.588		0	0	0	0
T.TTATGATA.A.G..T	17	12	2	8.835386e+01	8.943973e+01	0-116,4-59,	659	2	0.589		0	0	0	0
G...GCAGCGT...TT	16	10	2	8.832906e+01	8.933996e+01	0-216,3-28,	660	2	0.589		0	0	0	0
AAG.A...AAGAC..T.C	18	11	2	8.672326e+01	8.786277e+01	3-1,4-19,	680	2	0.59		0	0	0	0
AA.T.GTAA..ATTAC	16	12	3	8.982595e+01	1.370948e+02	2-12,3-73,4-42,	643	2	0.591		0.333333	0.333333	0.333333	0.333333
GT.AT..TT..GA.TTAA	18	12	2	8.855696e+01	8.972113e+01	0-141,5-301,	657	2	0.591		0	0	0.416667	0.416667
C.T.TTTTTC.G.A.C	16	11	2	1.063829e+02	1.076054e+02	1-62,3-18,	484	2	0.592		0	0	0	0
AA...GTAA.GACT.C	16	11	2	8.870336e+01	8.971865e+01	0-96,5-164,	656	2	0.592		0	0	0	0
TT.TG..A..GG.TT.CA	18	11	2	8.985766e+01	9.103933e+01	0-118,5-339,	642	2	0.593		0	0	0	0
AA..CGTAA..A.T.CG	17	11	2	8.890633e+01	8.999916e+01	0-96,4-42,	653	2	0.593		0	0	0	0
[truncated: 507 more rows]

## Sheet: final_mntr
Pattern	Length	Density	Total	Zs-supp	Zs-tot	Sequences_and_Positions	.zs	Support	p-value	rank	S100%	S75%	S50%	S25%
[truncated: 1,000 more rows]

[truncated: 9 more sheets: final_gltr, final_glnr, final_spo0a, final_rocr, final_fnr, final_fur, final_cody, final_degu, final_tnra]
