# Supplementary material for: SEARCHPATTOOL: a new method for mining the most specific frequent patterns for binding sites with application to prokaryotic DNA sequences
Source: BMC Bioinformatics. 2007 Sep 20;8:354. doi: 10.1186/1471-2105-8-354 (PMC2082047; doi:10.1186/1471-2105-8-354)
Supplement: Additional file 4 — Runtime and number of patterns statistics. This file contains detailed results for the study of runtime and number of patterns found by Searchpattool on random data sets. [file 1471-2105-8-354-S4.xls]

## Sheet: Sheet1
Runtime for a random sample of 50 sequences with different values for minimum support and maximum length (Len)
	Len=7	Len=16	Len=24	Len=35	data
1	35	215	589	1631	random50
0.8	49	582	2406	14420	random50
0.6	59	1261	9725		random50
0.4	66	3652	73836		random50
Number of patterns for a random sample of 50 sequences with different values for minimum support and maximum length (Len)
	Len=7	Len=16	Len=24	Len=35	data
1	1694	20306	63736	178896	random50
0.8	6296	140059	562885	1975054	random50
0.6	9982	452452	2460356		random50
0.4	20114	1475676	9500988		random50
Statistics for 4 random samples of 10, 20, 50 and 100 number of sequences (400 bp per sequence)
		Run time for minimum support (S) =80% and maxlength (L) =24
	10	20	50	100
L=24S=80%	1600	1251	2406	8412
		Number of patterns for minimum support (S) =80% and maxlength (L) =24
	10	20	50	100
L=24S=80%	1362163	771408	562885	518635
