# Supplementary material for: SEARCHPATTOOL: a new method for mining the most specific frequent patterns for binding sites with application to prokaryotic DNA sequences
Source: BMC Bioinformatics. 2007 Sep 20;8:354. doi: 10.1186/1471-2105-8-354 (PMC2082047; doi:10.1186/1471-2105-8-354)
Supplement: Additional file 5 — Searchpattool's software. This archive file contains the application, the source code; a runable example and an explanation of the use of the programs (file readme-searchpattool-doc.pdf) [file 1471-2105-8-354-S5.zip]

Archive with 46 entries (43 files):
- example&doc/
- example&doc/bestzssup.txt
- example&doc/bestzstot.txt
- example&doc/final-results-with-pvalue.txt
- example&doc/finfo.txt
- example&doc/fproba.txt
- example&doc/frev.txt
- example&doc/ftot.txt
- example&doc/patt-cons-mic-tot.txt
- example&doc/patt-cons-mic.txt
- example&doc/patt-profiles-tot.txt
- example&doc/patt-profiles.txt
- example&doc/patt-rev-com-tot.txt
- example&doc/patt-rev-com.txt
- example&doc/patt-similarity-tot.txt
- example&doc/patt-similarity.txt
- example&doc/patt-similarity_JMP.JMP
- example&doc/promospo0abs.txt
- example&doc/random-scores.txt
- example&doc/readme-searchpattool-doc.pdf
- example&doc/resA.txt
- example&doc/resC.txt
- example&doc/resG.txt
- example&doc/resT.txt
- example&doc/runreport.txt
- example&doc/sites-for-logo-tot.txt
- example&doc/sites-for-logo.txt
- example&doc/sites-positions-tot.txt
- example&doc/sites-positions.txt
- programs/
- programs/compute_pvalue.exe
- programs/searchpattool.exe
- programs/search_best_random_scores.exe
- programs/select-best-zs-sup.exe
- programs/select-best-zs-tot.exe
- sources/
- sources/compute_pvalue.cpp
- sources/listgen.h
- sources/searchpattool.cpp
- sources/search_best_random_scores.cpp
- sources/select-best-zs-sup.cpp
- sources/select-best-zs-tot.cpp
- sources/slist.cpp
- sources/slist.h
- sources/utilities2.cpp
- sources/utilities2.h
