# Supplementary material for: SEARCHPATTOOL: a new method for mining the most specific frequent patterns for binding sites with application to prokaryotic DNA sequences
Source: BMC Bioinformatics. 2007 Sep 20;8:354. doi: 10.1186/1471-2105-8-354 (PMC2082047; doi:10.1186/1471-2105-8-354)
Supplement: Additional file 5 — Searchpattool's software. This archive file contains the application, the source code; a runable example and an explanation of the use of the programs (file readme-searchpattool-doc.pdf) [file 1471-2105-8-354-S5.zip › example&doc/bestzssup.txt]

Pattern	Length	Density	Support	Total	Zs-supp	Zs-tot	Sequences_and_Positions
TCG.CAAA	8	7	6	7	1.016852e+01	1.165656e+01	1-104,2-183,5-95,10-85,11-106,13-74,18-57,
TTTG.CGA	8	7	6	7	9.968949e+00	1.141788e+01	0-339,3-260,4-137,10-212,11-233,12-134,19-180,
TT.TT.GAC	9	7	6	8	7.758777e+00	1.013286e+01	1-100,3-238,3-257,5-91,10-81,11-190,15-18,16-243,
T.TT.GACA	9	7	6	6	7.531883e+00	7.164317e+00	1-101,3-239,5-92,10-82,15-19,16-244,
CATTC..C	8	6	7	9	7.364357e+00	9.062640e+00	1-48,5-89,6-9,7-41,11-103,13-41,15-54,15-134,17-48,
TGTC.AA.A	9	7	6	6	7.310506e+00	6.931292e+00	0-341,2-203,4-139,11-235,14-118,17-198,
ATTTT.TC	8	7	7	9	7.099046e+00	8.706743e+00	0-118,0-337,3-288,5-41,7-190,11-40,13-34,13-163,17-111,
GTC.AA.AA	9	7	6	8	7.094481e+00	9.220232e+00	0-342,2-185,2-204,4-140,10-127,11-236,14-119,17-199,
CC.T..TTG	9	6	7	8	7.015877e+00	7.534774e+00	2-80,4-36,7-6,9-59,10-102,16-117,18-15,19-85,
TTCG.CA	7	6	7	10	6.779202e+00	9.297343e+00	1-93,1-103,1-332,3-241,5-94,6-11,10-84,11-105,13-73,15-136,
TTCGAC	6	6	7	10	6.764960e+00	9.268864e+00	1-103,1-332,3-241,5-94,6-11,10-84,11-105,11-193,15-93,17-147,
TCG.CA.A	8	6	7	8	6.590823e+00	7.006886e+00	1-104,2-183,5-95,10-85,11-106,13-74,15-137,18-57,
TTTC.C..C	9	6	6	6	6.386787e+00	5.952645e+00	2-338,5-71,7-55,11-42,16-161,19-45,
CCTTT.T	7	6	8	9	6.281939e+00	6.300275e+00	0-1,2-52,4-36,5-223,7-174,9-10,12-11,16-0,19-59,
T.TG.CGA	8	6	7	8	6.258581e+00	6.604277e+00	0-339,3-260,4-137,10-212,11-233,12-134,14-1,19-180,
TCATC..C	8	6	6	6	6.179347e+00	5.727647e+00	1-10,4-27,9-53,11-19,13-19,17-56,
CTT.TTTT	8	7	6	7	6.135500e+00	6.783236e+00	1-347,2-314,7-32,11-246,16-324,18-28,19-233,
TTTCC...A	9	6	8	11	6.120610e+00	7.757321e+00	0-237,1-138,2-49,3-292,4-214,7-163,10-9,13-120,17-186,18-74,18-119,
TG.CGAA	7	6	7	10	6.055202e+00	8.216837e+00	0-112,0-341,0-351,2-203,4-139,7-215,10-214,11-235,12-136,14-3,
GTCGAA	6	6	7	10	6.042021e+00	8.188695e+00	0-113,0-342,2-204,4-140,7-216,10-127,10-215,11-236,14-47,16-298,
AT.TTTT.C	9	7	6	8	5.960189e+00	7.653828e+00	1-84,2-45,3-288,4-121,7-158,11-177,11-256,16-233,
ATTTT..TC	9	7	6	7	5.960189e+00	6.574431e+00	4-123,7-158,10-26,12-180,13-70,16-233,18-91,
A.TTTT.TC	9	7	6	6	5.960189e+00	5.496615e+00	0-117,7-158,11-39,13-33,14-18,16-233,
AT..TTTTC	9	7	6	7	5.960189e+00	6.574431e+00	1-84,2-333,7-158,11-177,13-67,16-233,16-264,
TTTT.TC.A	9	7	6	8	5.960189e+00	7.648605e+00	0-338,3-237,7-160,7-191,10-211,11-41,17-112,19-235,
T..TTCATT	9	7	6	6	5.960189e+00	5.496615e+00	1-305,3-198,5-134,7-114,13-36,16-236,
T.TCATTT	8	7	6	6	5.947194e+00	5.479198e+00	1-307,3-284,4-209,10-116,16-238,18-211,
TCATTTT	7	7	6	7	5.934267e+00	6.533056e+00	1-155,2-108,3-286,4-220,10-118,13-47,16-240,
CAA..A.GG	9	6	7	8	5.895773e+00	6.162226e+00	3-362,5-195,6-218,8-16,11-215,17-325,18-151,19-221,
C.GC.T.TT	9	6	6	8	5.874333e+00	7.533911e+00	1-226,2-311,4-33,5-220,8-42,17-38,18-25,19-230,
C.GC..TTT	9	6	6	9	5.874333e+00	8.601308e+00	1-226,3-194,4-33,5-220,10-13,16-155,17-38,18-25,19-230,
T.TTCG.C	8	6	6	8	5.861463e+00	7.510709e+00	1-91,1-101,3-239,5-92,10-82,11-191,13-71,17-145,
GA.AAAAT	8	7	7	9	5.784758e+00	6.919039e+00	1-106,1-325,2-155,4-191,6-35,10-278,12-45,12-174,16-332,
T..TCG.CA	9	6	6	9	5.692035e+00	8.320667e+00	1-91,1-101,1-145,2-180,3-239,5-92,10-82,13-71,18-54,
T.T.CGAC	8	6	6	8	5.679428e+00	7.258172e+00	1-101,1-320,3-239,5-92,10-82,11-191,13-144,17-145,
T..TCGAC	8	6	6	7	5.679428e+00	6.224172e+00	1-101,3-239,5-92,10-82,11-191,17-145,18-54,
G.TTTTT.T	9	7	6	7	5.650778e+00	6.191187e+00	1-299,2-322,6-26,10-186,16-232,18-27,19-232,
G..TTTTTT	9	7	6	9	5.650778e+00	8.254096e+00	1-345,4-35,5-222,6-26,7-156,10-186,16-232,18-27,19-232,
T.TTGTTT	8	7	6	6	5.638230e+00	5.147108e+00	1-158,2-318,7-31,9-25,17-409,18-230,
G..GAATG	8	6	7	9	5.577953e+00	6.635053e+00	0-395,4-143,6-184,7-216,10-215,12-167,14-4,14-84,16-395,
TC.CC..C	8	5	7	8	5.565402e+00	5.748693e+00	1-51,3-301,4-30,7-57,9-56,16-102,17-59,19-83,
TCC.CC	6	5	7	8	5.540383e+00	5.707839e+00	1-53,4-32,5-219,7-59,11-57,12-7,15-57,16-107,
CG...ATCA	9	6	6	6	5.513859e+00	5.016172e+00	1-149,3-243,5-174,11-13,12-139,16-278,
T...CGACA	9	6	6	7	5.513859e+00	6.024367e+00	1-101,1-320,3-239,5-92,10-82,13-144,18-54,
TCG.C.AA	8	6	6	8	5.501505e+00	7.010986e+00	1-104,2-183,5-95,10-85,11-106,11-194,13-74,18-57,
TCG.CAA	7	6	6	9	5.489215e+00	7.992226e+00	1-104,1-148,2-183,3-242,5-95,10-85,11-106,13-74,18-57,
T.CGACA	7	6	6	9	5.489215e+00	7.992226e+00	1-103,1-322,1-332,3-241,5-94,6-11,10-84,11-105,13-146,
TCGACA	6	6	6	8	5.476990e+00	6.965362e+00	1-104,1-333,3-242,5-95,6-12,10-85,11-106,18-57,
TT..TTTGA	9	7	6	7	5.473529e+00	5.972329e+00	1-308,2-135,2-297,6-28,10-24,16-325,18-232,
T..TTTTGA	9	7	6	6	5.473529e+00	4.970665e+00	3-328,6-28,10-24,12-130,16-325,18-232,
TG.TATT.T	9	7	6	6	5.473529e+00	4.972575e+00	0-417,5-37,9-68,11-168,13-184,16-312,
TTTTT.AG	8	7	6	6	5.461232e+00	4.956062e+00	1-388,2-168,5-225,6-30,10-189,19-158,
TC.AA.AAT	9	7	6	7	5.419847e+00	5.908123e+00	0-343,1-140,2-186,4-141,11-237,14-120,17-200,
GC.G.TT.T	9	6	6	7	5.392795e+00	5.874647e+00	3-180,5-61,7-51,10-15,16-229,18-24,19-229,
TTTG.CG	7	6	6	8	5.368489e+00	6.820258e+00	0-120,0-339,3-260,4-137,10-212,11-233,12-134,19-180,
TTT.C.T.C	9	6	7	8	5.363927e+00	5.502788e+00	1-18,2-408,3-186,4-41,7-37,11-99,13-37,17-44,
CCTT..TT	8	6	7	8	5.351611e+00	5.482628e+00	2-52,4-36,5-223,7-174,9-59,10-102,16-323,19-59,
TT.C.TTC	8	6	7	9	5.351611e+00	6.323246e+00	1-116,2-78,3-226,7-38,11-100,13-38,16-320,17-45,19-61,
A.AA.C.GC	9	6	6	7	5.339669e+00	5.808871e+00	2-262,4-170,6-173,11-302,17-213,18-7,19-212,
CG.CAAA	7	6	6	8	5.315510e+00	6.746550e+00	1-105,1-324,2-184,5-96,10-86,11-107,13-75,18-58,
ATT.TT.GA	9	7	6	7	5.300234e+00	5.760018e+00	0-302,1-99,3-256,5-90,10-80,15-17,16-242,
A.AATA.CA	9	7	6	6	5.247741e+00	4.727888e+00	1-25,4-194,8-7,10-149,12-23,17-130,
TCAAAA..A	9	7	6	6	5.247741e+00	4.727888e+00	2-114,7-196,11-293,13-77,17-117,19-4,
TCAAA..AA	9	7	6	7	5.247741e+00	5.694946e+00	0-134,3-145,3-307,7-196,11-293,17-117,19-4,
CT.AAAAA	8	7	6	6	5.235757e+00	4.711782e+00	0-55,3-275,4-7,7-195,11-129,18-79,
TGTCG...A	9	6	6	7	5.221285e+00	5.662134e+00	0-122,0-341,2-203,4-139,11-235,12-63,19-182,
TGAT...CG	9	6	6	6	5.221285e+00	4.699149e+00	0-293,2-199,4-57,10-304,13-68,17-164,
TT.G.CGA	8	6	6	8	5.209338e+00	6.604277e+00	0-339,3-260,4-137,10-124,10-212,11-233,12-134,19-180,
TGTCG.A	7	6	6	9	5.197452e+00	7.541266e+00	0-112,0-122,0-341,2-203,4-139,7-215,10-214,11-235,12-63,
TTG.CGA	7	6	6	9	5.197452e+00	7.541266e+00	0-296,0-340,2-202,3-261,4-138,10-213,11-234,12-135,19-181,
TGTCGA	6	6	6	8	5.185629e+00	6.560234e+00	0-112,0-341,2-203,4-139,7-215,10-214,11-235,19-182,
T..CATTC	8	6	7	8	5.182019e+00	5.270752e+00	2-78,5-86,6-6,7-38,11-100,13-38,15-23,17-45,
TTTT.TC	7	6	9	16	5.144254e+00	8.198127e+00	0-119,0-338,3-237,3-289,5-42,7-160,7-191,10-211,11-41,11-181,13-35,13-164,14-20,16-235,17-112,19-235,
AAAAAA..C	9	7	6	9	5.079412e+00	7.372512e+00	0-97,4-9,5-196,6-68,7-198,11-131,17-210,18-4,19-209,
A.AAAAA.C	9	7	6	7	5.079412e+00	5.485966e+00	0-143,3-120,7-198,11-131,17-210,18-4,19-209,
AAACAA.A	8	7	6	6	5.067657e+00	4.528958e+00	0-285,3-125,6-194,8-51,16-34,19-7,
TG.CGA..A	9	6	6	9	5.053533e+00	7.332396e+00	0-297,0-341,0-351,2-203,3-262,4-139,11-235,12-136,19-182,
GTCGA..A	8	6	6	7	5.041813e+00	5.435102e+00	0-342,2-204,4-140,10-127,11-236,16-298,19-183,
GTCG.A.A	8	6	6	8	5.041813e+00	6.370602e+00	0-123,0-342,2-204,4-140,10-127,11-236,12-64,16-298,
TCAT.A.C	8	6	7	9	5.016129e+00	5.859041e+00	1-10,1-41,5-138,9-53,11-19,11-138,13-19,14-63,16-271,
TT.TTT.AT	9	7	7	8	4.990381e+00	5.034897e+00	1-304,1-348,2-298,9-27,10-19,13-35,16-235,18-29,
TTT.TCA	7	6	9	10	4.986982e+00	4.280002e+00	1-388,3-185,5-43,7-192,10-107,13-36,14-21,16-236,17-113,19-158,
TCATT.T	7	6	9	12	4.986982e+00	5.481437e+00	1-97,1-155,2-108,3-286,4-220,6-18,10-118,13-47,14-63,16-240,17-86,18-44,
TTTTT.AT	8	7	7	11	4.978560e+00	7.392631e+00	1-300,1-349,1-369,2-225,2-323,3-185,4-53,10-20,13-36,16-236,18-30,
CTT..T.TG	9	6	7	7	4.915055e+00	4.156969e+00	0-314,2-314,7-32,11-246,15-62,16-324,19-175,
C.T.TT.TG	9	6	7	7	4.915055e+00	4.156969e+00	0-314,2-314,4-36,7-32,11-246,13-151,16-324,
CT..T.TTG	9	6	7	9	4.915055e+00	5.724348e+00	0-416,2-314,7-32,10-169,11-246,13-170,13-183,14-16,16-324,
C...TTTTG	9	6	7	8	4.915055e+00	4.940084e+00	0-115,2-314,4-36,4-50,7-32,11-246,14-16,16-324,
C.G..TTTT	9	6	7	13	4.915055e+00	8.871935e+00	1-226,1-343,2-291,3-181,3-234,4-33,5-220,7-154,10-16,16-230,17-38,18-25,19-230,
TT..TTG.C	9	6	7	9	4.915055e+00	5.724348e+00	3-257,4-134,8-33,10-104,15-18,16-123,17-75,18-106,19-65,
T..TTTG.C	9	6	7	10	4.915055e+00	6.509768e+00	2-29,3-257,4-134,7-135,10-104,15-18,16-123,16-326,18-213,19-177,
CTTG.T.T	8	6	7	10	4.903330e+00	6.484860e+00	0-166,0-314,1-412,2-314,5-35,5-152,7-32,15-62,17-162,18-131,
TTTTG.C	7	6	7	9	4.891667e+00	5.680564e+00	0-119,0-338,2-31,4-223,10-211,12-133,14-20,16-328,17-112,
TC.TTTG	7	6	7	7	4.891667e+00	4.123964e+00	1-309,2-29,7-135,11-248,13-169,16-326,18-213,
AAA..GC.G	9	6	6	9	4.889407e+00	7.077851e+00	0-216,2-248,4-11,5-198,11-304,16-404,17-287,18-6,19-211,
AA.A.GC.G	9	6	6	8	4.889407e+00	6.162992e+00	0-216,3-131,4-11,5-198,9-33,16-404,18-6,19-211,
G.CGAA.A	8	6	6	8	4.877906e+00	6.141624e+00	0-342,0-352,2-204,4-140,10-127,11-236,12-137,16-298,
T...GGAAA	9	6	8	11	4.854669e+00	5.853673e+00	0-304,1-205,2-150,3-393,5-17,6-61,11-308,12-87,16-256,19-117,19-162,
AATGAA..A	9	7	6	6	4.802736e+00	4.242376e+00	0-137,2-244,4-97,6-110,12-171,17-206,
GA.AAAA.T	9	7	6	6	4.802736e+00	4.242376e+00	1-325,6-66,10-278,12-174,15-119,17-209,
GAAAA..AT	9	7	6	7	4.802736e+00	5.141380e+00	0-358,3-109,6-66,10-140,12-140,17-178,17-209,
G.AAAA.AT	9	7	6	8	4.802736e+00	6.041702e+00	0-358,2-154,3-397,5-110,6-66,10-61,10-140,17-209,
GA..AAAAT	9	7	6	7	4.802736e+00	5.141380e+00	5-108,6-66,11-291,12-137,13-27,17-209,19-145,
T.GA.AAAA	9	7	6	8	4.802736e+00	6.041702e+00	1-104,2-205,6-33,6-64,10-276,11-106,16-330,18-1,
AAATGA.A	8	7	6	6	4.791349e+00	4.227044e+00	0-136,2-159,5-23,11-202,17-205,19-26,
AAAATGA	7	7	6	7	4.780020e+00	5.105200e+00	0-289,2-158,3-336,5-13,11-201,12-162,17-204,
CATT..T.G	9	6	7	7	4.754928e+00	3.975789e+00	1-98,3-203,5-89,8-31,10-119,16-241,18-104,
CAG..T.TT	9	6	7	9	4.754928e+00	5.500553e+00	1-226,1-343,2-291,7-154,8-42,10-16,15-14,18-25,19-230,
T.TT.G.CA	9	6	7	9	4.754928e+00	5.501299e+00	1-91,1-101,3-239,5-92,10-82,10-105,13-71,15-19,16-244,
T.CT..TGA	9	6	7	7	4.754928e+00	3.975789e+00	1-165,6-74,9-62,10-298,12-130,16-325,18-140,
T.ATT.G.C	9	6	7	9	4.754928e+00	5.499061e+00	1-100,3-257,4-134,7-118,7-135,8-34,15-133,18-213,19-177,
TT..T.GAC	9	6	7	10	4.754928e+00	6.265738e+00	1-100,3-238,3-257,5-91,10-81,11-190,15-18,16-243,18-53,18-106,
AGC..TTT	8	6	7	8	4.743405e+00	4.719133e+00	1-227,3-195,6-201,9-8,10-206,13-160,18-26,19-231,
TTTG.C.A	8	6	7	12	4.743405e+00	7.767384e+00	0-339,3-260,4-137,4-224,10-107,10-212,11-210,11-233,12-134,16-329,17-113,19-180,
T..TTTTG	8	6	9	13	4.740389e+00	5.682740e+00	1-155,2-315,3-328,4-220,6-28,7-33,10-24,11-247,12-130,14-17,16-325,17-411,18-232,
A.CAA.AC	8	6	7	7	4.694927e+00	3.904490e+00	1-279,3-126,8-52,11-24,12-196,17-129,19-3,
CAA.AC.A	8	6	7	8	4.694927e+00	4.657821e+00	1-26,3-128,6-192,11-26,15-121,16-32,17-131,19-5,
ACAA.AC	7	6	7	8	4.683525e+00	4.639195e+00	1-25,3-127,8-53,11-109,12-119,15-120,16-31,17-130,
A.AAAGG	7	6	8	9	4.675692e+00	4.259061e+00	1-443,3-392,4-10,5-197,6-52,8-67,13-198,17-444,18-179,
AAAA.AAG	8	7	6	7	4.632749e+00	4.925133e+00	0-96,3-129,6-193,10-72,17-119,18-4,19-209,
G..GATGA	8	6	6	6	4.608353e+00	4.026066e+00	0-433,5-205,8-23,10-299,12-189,16-387,
TGTC.A..A	9	6	7	8	4.598159e+00	4.539377e+00	0-341,2-203,4-139,11-235,14-118,17-198,19-129,19-182,
TGTC..A.A	9	6	7	9	4.598159e+00	5.282305e+00	0-122,0-341,2-203,2-284,4-139,11-235,12-63,14-118,17-198,
T.T..GACA	9	6	7	9	4.598159e+00	5.282305e+00	1-101,1-320,3-158,3-239,5-92,10-82,13-144,15-19,16-244,
T..T.GACA	9	6	7	8	4.598159e+00	4.539377e+00	1-101,3-239,5-92,10-82,15-19,16-244,18-54,18-107,
TC..C.CC	8	5	6	8	4.597234e+00	4.880707e+00	1-51,4-27,4-30,7-57,9-53,11-57,16-102,17-56,
CTCC..C	7	5	6	8	4.586155e+00	5.726008e+00	1-52,3-302,4-31,5-218,7-58,11-317,16-106,17-60,
C.CCT.C	7	5	6	6	4.586155e+00	3.998913e+00	1-52,5-56,7-58,9-57,16-103,19-84,
T..C.TC.C	9	5	8	10	4.581946e+00	4.793774e+00	1-51,3-227,4-25,9-51,10-40,15-107,17-54,18-37,18-93,19-69,
TGTC.AA	7	6	7	11	4.575561e+00	6.717817e+00	0-112,0-341,2-203,4-139,7-215,10-109,10-214,11-235,14-118,17-115,17-198,
TT.GACA	7	6	7	11	4.575561e+00	6.717817e+00	1-103,1-332,3-241,5-94,6-11,10-84,11-105,11-210,15-21,16-246,16-329,
CCTCC	5	5	6	6	4.564167e+00	3.969361e+00	1-54,7-60,11-58,12-8,15-58,16-105,
C.TCCT	6	5	8	8	4.547819e+00	3.460198e+00	1-1,7-60,9-60,11-55,12-8,15-58,16-199,18-52,
GT.TTG.T	8	6	7	7	4.480280e+00	3.658120e+00	0-164,2-317,9-24,10-294,13-12,16-314,18-234,
T.GT.TTG	8	6	7	8	4.480280e+00	4.384820e+00	0-417,2-315,7-33,10-292,14-17,16-312,17-411,18-232,
GT.TTGT	7	6	7	8	4.469138e+00	4.367278e+00	0-419,2-317,9-24,10-210,13-90,14-19,16-314,17-413,
G..G.GAAA	9	6	6	6	4.464504e+00	3.870142e+00	3-104,4-160,6-169,10-275,17-281,18-191,
AA.A..CTG	9	6	7	9	4.444623e+00	5.067203e+00	0-99,0-216,3-151,6-70,9-33,11-301,14-123,18-6,19-211,
C.A..AATG	9	6	7	7	4.444623e+00	3.622088e+00	0-344,2-239,4-142,9-44,11-198,17-201,19-132,
G.C.AAT.A	9	6	7	9	4.444623e+00	5.067203e+00	0-342,2-185,5-97,6-89,6-106,9-41,14-4,18-59,19-23,
GTC.A..AA	9	6	7	10	4.444623e+00	5.791355e+00	0-342,2-185,2-204,4-140,10-127,11-236,14-119,17-199,19-130,19-183,
TG.C.AA.A	9	6	7	9	4.444623e+00	5.067203e+00	0-341,0-351,2-203,4-139,11-212,11-235,12-136,14-118,17-198,
TCA..AG.A	9	6	7	7	4.444623e+00	3.622088e+00	0-277,7-150,8-13,11-19,13-77,17-117,19-96,
AAA..GCT	8	6	7	8	4.433478e+00	4.325893e+00	0-216,2-248,7-24,8-68,11-112,12-48,18-6,19-211,
T.G.CAAA	8	6	7	12	4.433478e+00	7.213448e+00	1-104,2-183,5-8,5-95,10-85,10-108,11-106,11-211,13-74,16-330,17-114,18-57,
CAT.C..C	8	5	8	12	4.420522e+00	5.804150e+00	0-47,1-48,2-121,3-190,5-89,6-9,7-41,11-103,13-41,15-54,15-134,17-48,
C.T.TTT.C	9	6	6	8	4.418523e+00	5.499899e+00	3-235,3-287,4-37,6-0,7-187,11-95,13-116,19-233,
C..TTT.TC	9	6	6	8	4.418523e+00	5.499899e+00	3-235,3-287,7-52,11-187,13-162,16-212,19-155,19-233,
CT.CTT..T	9	6	6	10	4.418523e+00	6.346383e+00	2-311,5-76,12-9,12-125,15-59,17-31,17-38,19-57,19-87,19-172,
C.TC.TT.T	9	6	6	6	4.418523e+00	3.819307e+00	1-95,4-218,6-16,9-60,13-45,17-31,
C.C.TTT.T	9	6	6	8	4.418523e+00	5.502788e+00	3-233,4-34,5-221,6-23,11-48,12-9,13-168,19-57,
TTTCT...C	9	6	6	6	4.418523e+00	3.819307e+00	5-71,7-55,9-14,11-42,13-154,19-65,
TTCTT...C	9	6	6	8	4.418523e+00	5.502788e+00	1-90,1-385,1-410,2-83,5-91,7-9,11-53,15-18,
TTT.TC..C	9	6	6	8	4.418523e+00	5.497735e+00	1-87,3-238,5-71,7-55,10-81,11-42,11-190,19-236,
T.TTTC..C	9	6	6	7	4.418523e+00	4.655922e+00	1-87,3-238,7-82,10-81,11-190,17-33,19-236,
TC.TTT..C	9	6	6	6	4.418523e+00	3.819307e+00	0-0,2-29,7-135,13-47,16-326,18-213,
TC.TT.T.C	9	6	6	6	4.418523e+00	3.819307e+00	1-97,3-344,13-47,14-63,17-33,18-44,
TT..C.TTC	9	6	6	7	4.418523e+00	4.660431e+00	6-5,7-37,11-99,13-37,15-22,17-44,19-82,
T.C..TTTC	9	6	6	6	4.418523e+00	3.819307e+00	1-385,2-107,7-50,13-115,15-87,17-39,
TT.TCC..T	9	6	6	6	4.418523e+00	3.819307e+00	2-48,7-162,13-112,14-66,17-43,18-92,
T.CTCT..T	9	6	6	6	4.418523e+00	3.819307e+00	5-72,7-28,11-183,13-166,17-51,18-39,
T.TT.CC.T	9	6	6	8	4.418523e+00	5.502788e+00	2-84,3-290,6-3,11-259,13-118,16-318,17-42,19-80,
T.C.TTC.T	9	6	6	8	4.418523e+00	4.660431e+00	1-117,2-79,7-39,13-39,16-321,17-46,19-58,19-62,
TTC.C.T.T	9	6	6	7	4.418523e+00	4.660431e+00	3-231,5-44,6-21,10-39,10-93,13-166,19-46,
T.C.T.CTT	9	6	6	8	4.418523e+00	4.660431e+00	2-79,7-39,12-126,15-56,16-321,19-58,19-62,19-88,
C..TTCTT	8	6	6	7	4.407623e+00	4.643084e+00	2-80,5-88,7-6,11-50,17-29,19-59,19-85,
TT.T.CTC	8	6	6	6	4.407623e+00	3.804610e+00	1-50,3-53,4-124,7-56,11-180,18-92,
TTTCC..T	8	6	6	7	4.407623e+00	3.804610e+00	1-138,2-49,7-163,13-113,13-120,17-44,18-93,
TCCTT..T	8	6	6	6	4.407623e+00	3.804610e+00	0-0,2-51,10-101,12-10,15-60,19-58,
CAAAA..A	8	6	9	13	4.403297e+00	5.119228e+00	0-288,2-115,3-128,5-12,6-192,7-197,10-71,11-294,13-78,15-121,16-32,17-118,19-5,
TT.TTT..C	9	6	8	12	4.397757e+00	5.771091e+00	1-385,3-257,3-289,4-134,5-225,6-1,7-33,7-159,10-104,15-18,16-123,19-234,
T.TTTC..T	9	6	8	12	4.397757e+00	5.776072e+00	0-226,1-305,3-198,3-290,5-69,9-12,11-180,13-36,13-118,15-84,16-236,17-42,
TTTT..C.T	9	6	8	13	4.397757e+00	6.397074e+00	0-119,3-290,3-425,4-39,5-42,5-227,6-3,11-259,13-35,13-164,16-235,17-42,19-44,
CCTT.TT	7	6	6	7	4.396780e+00	4.625850e+00	0-313,4-36,5-223,9-10,10-102,16-323,19-86,
TTTTC.C	7	6	6	8	4.396780e+00	5.462606e+00	2-337,3-291,5-42,7-191,11-41,11-181,13-164,19-44,
TTTCC.T	7	6	6	7	4.396780e+00	4.625850e+00	2-49,3-292,4-214,10-99,13-120,17-44,18-74,
TTTC.CT	7	6	6	7	4.396780e+00	4.625850e+00	3-292,5-71,11-182,13-165,16-215,16-351,18-74,
T.TCTCT	7	6	6	6	4.396780e+00	3.790003e+00	0-383,3-57,5-71,11-182,13-165,16-215,
T..C.TTC	8	5	10	14	4.393382e+00	4.401740e+00	1-116,2-78,3-226,5-86,6-6,7-38,9-56,11-100,13-38,15-23,16-320,17-45,19-61,19-83,
CTT.TT.T	8	6	8	11	4.386532e+00	5.127933e+00	0-314,1-347,2-314,5-79,7-32,7-105,9-11,11-246,16-324,18-28,19-233,
CTT.T.TT	8	6	8	12	4.386532e+00	5.747944e+00	1-347,2-295,2-314,5-65,5-160,7-32,11-246,13-170,16-324,18-28,18-229,19-233,
T.TC.TTT	8	6	8	11	4.386532e+00	4.510136e+00	1-307,2-44,2-49,3-284,4-209,6-22,10-116,13-120,13-167,16-238,18-211,
CCTT..T	7	5	10	18	4.382282e+00	6.261544e+00	0-1,0-313,1-119,2-52,4-36,5-223,7-174,9-10,9-59,10-102,11-87,12-11,15-61,16-0,16-323,17-161,19-59,19-86,
C.TTTTT	7	6	8	14	4.375367e+00	5.723316e+00	1-347,3-235,3-287,4-36,4-37,5-223,5-224,6-0,6-25,9-10,10-119,16-241,18-28,19-233,
TTTTTC	6	6	8	15	4.364261e+00	7.544503e+00	1-87,1-388,3-185,3-238,3-290,7-161,9-12,10-81,11-180,11-190,13-36,16-236,17-42,19-158,19-236,
AAAA..C.G	9	6	7	13	4.294191e+00	7.681353e+00	0-99,0-216,2-208,2-261,3-151,4-11,5-198,6-70,11-301,16-404,17-212,18-6,19-211,
CAAAA...G	9	6	7	8	4.294191e+00	4.152055e+00	1-327,3-128,5-181,5-195,6-192,10-71,15-121,17-118,
CA.AA.A.G	9	6	7	7	4.294191e+00	3.449306e+00	1-128,3-128,5-195,6-192,10-71,12-56,17-118,
CAA.A..AG	9	6	7	9	4.294191e+00	4.855836e+00	1-26,3-128,6-192,10-71,11-148,12-24,12-37,15-121,17-118,
CA.A..AAG	9	6	7	7	4.294191e+00	3.449306e+00	1-128,3-128,6-192,10-71,14-75,17-118,18-61,
G.CAAA..A	9	6	7	10	4.294191e+00	5.560654e+00	2-185,3-413,5-97,6-89,11-213,14-119,17-116,17-319,18-59,19-23,
G.CAA..AA	9	6	7	9	4.294191e+00	4.855836e+00	2-185,5-97,9-42,11-213,14-119,16-367,17-319,18-171,19-130,
A.A.CAAG	8	6	7	10	4.283222e+00	5.537540e+00	0-31,1-129,1-277,3-129,4-80,4-197,6-193,14-76,16-281,19-106,
CAAA.GA	7	6	7	7	4.272310e+00	3.418318e+00	0-135,3-415,6-91,10-71,12-40,17-118,19-25,
G.CAAAA	7	6	7	9	4.272310e+00	4.815074e+00	1-106,1-325,3-413,5-10,11-108,13-76,15-119,16-332,17-116,
ATT..C.TC	9	6	6	6	4.267604e+00	3.652044e+00	1-49,3-225,4-213,11-15,13-70,18-91,
A.T.TC.TC	9	6	6	6	4.267604e+00	3.652044e+00	1-49,3-138,9-49,11-15,13-70,18-91,
A.TCT.C.T	9	6	6	6	4.267604e+00	3.652044e+00	3-299,7-42,11-243,13-137,17-28,19-169,
AC...TTCT	9	6	6	6	4.267604e+00	3.652044e+00	0-263,2-372,7-4,13-150,15-13,17-151,
CC..T.TTA	9	6	6	6	4.267604e+00	3.652044e+00	2-52,5-223,7-174,11-147,13-59,17-270,
CATTC...T	9	6	6	6	4.267604e+00	3.648700e+00	1-48,2-76,6-19,12-206,15-26,17-48,
TT.CC.T.A	9	6	6	7	4.267604e+00	4.470691e+00	1-116,2-49,3-292,4-214,7-139,13-120,18-74,
TTTC...CA	9	6	6	6	4.267604e+00	3.652044e+00	3-187,4-214,7-84,10-9,13-38,18-119,
TT..CAT.C	9	6	6	8	4.267604e+00	5.290538e+00	2-408,3-186,6-5,7-37,11-99,13-37,15-22,17-44,
T.T.CAT.C	9	6	6	8	4.267604e+00	4.470691e+00	0-43,2-408,3-186,7-37,7-44,11-99,13-37,17-44,
TCA.T..TC	9	6	6	6	4.267604e+00	3.652044e+00	1-97,7-118,10-40,13-40,15-53,17-26,
T...CATTC	9	6	6	9	4.267604e+00	6.111589e+00	1-44,6-5,7-37,11-99,13-37,15-22,15-50,15-130,17-44,
T.CC.T.AT	9	6	6	7	4.267604e+00	4.470691e+00	1-117,2-50,3-293,4-215,7-172,17-159,18-13,
T.C..TCAT	9	6	6	7	4.267604e+00	4.470691e+00	1-117,4-215,13-39,14-69,17-51,18-13,18-39,
TCAT...C	8	5	10	20	4.261741e+00	6.940565e+00	1-10,1-41,2-108,4-27,4-211,5-5,5-138,6-18,6-128,7-135,9-53,11-19,11-138,13-19,14-63,15-47,16-76,16-271,17-56,18-18,
ATT.TC.C	8	6	6	6	4.256889e+00	3.637587e+00	3-55,5-41,7-190,11-40,13-163,19-43,
AT..TCTC	8	6	6	7	4.256889e+00	4.453648e+00	3-55,4-26,5-41,7-190,11-40,13-163,18-38,
A.T.TCTC	8	6	6	7	4.256889e+00	4.453648e+00	0-381,3-55,5-41,7-53,7-190,11-40,13-163,
CATT.T.C	8	6	6	7	4.256889e+00	4.453648e+00	1-48,1-98,5-89,7-41,13-48,14-64,18-45,
CATT..TC	8	6	6	7	4.256889e+00	4.453648e+00	1-98,5-89,7-41,7-119,13-41,15-54,17-48,
T.CCTT.A	8	6	6	6	4.256889e+00	3.637587e+00	1-117,2-50,7-172,13-121,15-107,17-159,
T.TTC.AC	8	6	6	7	4.256889e+00	4.449876e+00	1-101,3-239,5-92,10-82,11-191,17-145,19-237,
TT.CA.TC	8	6	6	6	4.256889e+00	3.637587e+00	0-271,2-78,7-38,11-100,13-38,17-45,
A.TTT..TC	9	6	8	11	4.251358e+00	4.927158e+00	0-117,4-123,7-158,10-26,11-39,12-180,13-33,13-70,14-18,16-233,18-91,
TTTT..C.A	9	6	8	14	4.251358e+00	6.135097e+00	0-338,3-237,3-291,4-223,6-2,7-160,7-161,7-191,10-211,11-41,12-133,16-328,17-112,19-235,
TTT..TC.A	9	6	8	11	4.251358e+00	4.922602e+00	0-338,3-237,4-125,7-160,7-191,10-123,10-211,11-41,13-72,17-112,19-235,
A.TTTCC	7	6	6	7	4.246228e+00	4.436716e+00	0-235,3-12,10-7,13-111,17-184,18-91,18-117,
ATTC.TC	7	6	6	6	4.246228e+00	3.623217e+00	1-8,5-90,7-42,13-42,15-55,17-49,
CATTC.T	7	6	6	10	4.246228e+00	6.880836e+00	2-81,5-89,5-135,7-7,7-41,12-206,13-41,15-26,15-54,17-48,
CCTT.AT	7	6	6	7	4.246228e+00	4.436716e+00	0-1,1-119,2-52,7-174,12-11,15-61,17-161,
T.CATTC	7	6	6	6	4.246228e+00	3.623217e+00	2-79,7-39,11-101,13-39,14-39,17-46,
ATTTT..C	8	6	8	12	4.240295e+00	5.507268e+00	0-118,0-337,3-288,4-222,5-41,7-190,11-40,11-258,13-34,13-163,17-111,19-43,
A.TTT.TC	8	6	8	13	4.240295e+00	6.111623e+00	0-118,0-337,3-288,5-41,7-53,7-190,11-40,11-231,13-34,13-163,17-111,19-156,19-178,
TCATT..T	8	6	8	9	4.240295e+00	3.698850e+00	1-97,3-202,3-286,5-134,7-118,10-118,13-40,15-53,16-240,
TTTTT..TT	9	7	6	11	4.233391e+00	5.242375e+00	1-300,1-301,1-349,1-350,1-369,4-53,9-12,10-20,10-21,13-36,16-236,
TTTT..TTT	9	7	6	11	4.233391e+00	6.057556e+00	1-301,1-350,1-351,1-370,2-48,2-318,9-12,10-21,10-22,16-237,18-230,
TTT..TTTT	9	7	6	11	4.233391e+00	6.874644e+00	1-351,1-371,2-318,2-319,3-284,10-22,10-116,11-36,13-107,16-238,18-230,
T.TT.TTTT	9	7	6	8	4.233391e+00	5.241669e+00	1-351,1-383,2-318,7-31,10-22,11-245,17-409,18-230,
TTTT.TTT	8	7	6	9	4.222716e+00	6.035749e+00	1-158,1-302,1-351,2-296,2-318,6-27,9-13,10-22,18-230,
TTCATT	6	6	8	11	4.218347e+00	4.857263e+00	1-308,1-358,2-107,3-201,3-285,5-137,7-117,10-117,13-39,14-39,16-239,
TCATTT	6	6	8	11	4.218347e+00	4.857263e+00	1-155,1-309,2-108,3-286,4-211,4-220,7-135,10-118,13-47,16-240,18-213,
AT.AAA.AA	9	7	7	8	4.214660e+00	4.050207e+00	0-94,0-138,3-144,8-48,11-298,12-172,17-207,19-207,
AT.AAAAA	8	7	7	11	4.203781e+00	6.108507e+00	0-74,0-94,0-143,2-258,3-120,3-218,5-179,11-298,12-172,17-207,19-207,
C.T.CG.C	8	5	6	6	4.188105e+00	3.560056e+00	0-47,2-121,6-9,11-103,15-134,16-105,
CC.T..T.G	9	5	8	10	4.184559e+00	4.225944e+00	0-16,1-119,2-80,4-36,7-6,9-59,10-102,16-117,18-15,19-85,
G.T.ATGA	8	6	7	9	4.180900e+00	4.691332e+00	0-402,0-433,4-94,8-23,10-180,10-299,12-189,15-75,17-172,
C...CTTG	8	5	8	9	4.173569e+00	3.610521e+00	2-81,5-31,7-7,9-60,11-84,15-58,17-158,19-64,19-86,
A.AATGA	7	6	9	12	4.155517e+00	4.176290e+00	0-289,0-347,2-158,3-336,5-13,7-208,11-201,12-162,15-76,16-358,17-204,19-194,
TGA.AAA	7	6	9	10	4.155517e+00	3.146251e+00	0-56,2-259,4-190,6-34,11-212,12-173,15-118,16-331,17-208,18-80,
TTCG.C	6	5	8	13	4.151763e+00	5.936987e+00	1-93,1-103,1-332,3-241,5-94,6-11,10-84,11-105,11-193,13-73,15-93,15-136,17-147,
A...CATTC	9	6	6	7	4.119683e+00	4.283001e+00	2-77,5-131,6-15,7-3,12-202,14-37,16-250,
ACA..C.TT	9	6	6	6	4.119683e+00	3.484182e+00	1-342,2-290,11-30,14-59,16-441,18-113,
CATTC...A	9	6	6	8	4.119683e+00	5.079403e+00	5-135,6-9,7-7,7-41,11-103,13-41,15-134,16-254,
T.CTC..AA	9	6	6	7	4.119683e+00	4.284246e+00	1-53,3-273,7-59,7-193,10-44,12-52,18-95,
TCAT...CA	9	6	6	9	4.119683e+00	5.881300e+00	1-41,2-108,4-211,5-5,5-138,11-19,11-138,15-47,18-18,
T.T.C.ACA	9	6	6	8	4.119683e+00	5.082187e+00	1-101,1-320,3-239,5-92,10-82,12-33,13-144,18-119,
TC..A.CAT	9	6	6	6	4.119683e+00	3.487473e+00	1-122,2-70,4-206,13-156,14-69,18-98,
TTC..CAA	8	6	6	8	4.109143e+00	5.062760e+00	1-9,1-103,3-241,5-94,10-84,11-105,13-73,17-222,
AT..T.TCA	9	6	8	9	4.107880e+00	3.527271e+00	1-431,5-41,5-209,7-190,8-7,13-34,14-73,17-111,18-38,
CA.CATT	7	6	6	6	4.098656e+00	3.459102e+00	1-226,4-218,6-16,13-45,16-251,18-101,
TTTTT.A.T	9	7	6	8	4.086141e+00	5.034897e+00	1-300,1-349,1-369,3-424,4-53,10-20,13-36,16-236,
TTTT.T.AT	9	7	6	6	4.086141e+00	3.450066e+00	1-348,5-42,10-19,13-35,16-235,18-29,
TTTT..ATT	9	7	6	9	4.086141e+00	5.829059e+00	1-300,1-349,1-369,4-53,7-36,10-20,13-36,16-236,17-43,
TTT.T.ATT	9	7	6	9	4.086141e+00	5.829059e+00	1-300,1-349,1-369,2-376,4-53,10-20,11-166,13-36,16-236,
T.TTT.ATT	9	7	6	10	4.086141e+00	5.829059e+00	1-300,1-305,1-349,1-369,3-198,4-53,10-20,13-36,13-105,16-236,
TT..ATTTT	9	7	6	10	4.086141e+00	6.624389e+00	1-82,1-351,1-371,3-284,10-22,10-116,11-36,13-107,16-238,18-87,
TTTTTT.A	8	7	6	7	4.075639e+00	4.225216e+00	1-348,6-29,10-19,10-188,13-35,16-235,18-29,
TTTTTTA	7	7	6	8	4.065191e+00	4.996336e+00	1-300,1-349,2-323,5-225,6-1,10-20,10-189,18-30,
G.CA...CC	9	5	6	6	4.052165e+00	3.412140e+00	3-163,6-127,9-52,11-108,15-33,16-151,
T.G.CA..C	9	5	8	9	4.042393e+00	3.440041e+00	1-148,3-242,5-187,9-40,11-211,15-22,15-130,16-136,18-110,
CA..CG.C	8	5	6	6	4.041702e+00	3.396931e+00	0-47,2-121,4-171,6-9,11-103,15-134,
CA...GCC	8	5	6	7	4.041702e+00	4.182364e+00	0-47,2-121,5-56,7-136,14-94,16-224,17-15,
GAATG..A	8	6	7	8	4.035600e+00	3.816407e+00	3-365,4-146,6-187,7-219,10-218,12-170,14-115,16-398,
CAT..G.C	8	5	8	12	4.031551e+00	5.158407e+00	0-47,2-121,5-48,6-9,7-119,7-136,11-103,14-94,15-134,17-15,18-214,19-50,
GA.AAAA	7	6	9	16	4.019642e+00	5.969945e+00	1-106,1-325,2-155,2-207,4-191,6-35,6-66,10-138,10-278,11-108,12-45,12-174,15-119,16-332,17-209,18-3,
CTT.TT..G	9	6	6	8	4.018923e+00	4.940084e+00	0-314,1-387,2-167,2-314,5-224,7-32,11-246,16-324,
C.TTTT..G	9	6	6	7	4.018923e+00	4.156969e+00	1-387,2-167,4-36,5-224,10-119,13-151,16-241,
CTT.T.T.G	9	6	6	6	4.018923e+00	3.375002e+00	2-314,5-224,7-32,11-246,13-170,16-324,
CTT..TT.G	9	6	6	7	4.018923e+00	4.156969e+00	2-314,5-224,7-32,7-116,11-246,16-324,19-175,
CT..TTT.G	9	6	6	6	4.018923e+00	3.375002e+00	2-314,5-224,7-32,11-246,14-16,16-324,
CTT.T..TG	9	6	6	6	4.018923e+00	3.375002e+00	0-314,2-314,7-32,11-246,13-170,16-324,
CT..TT.TG	9	6	6	6	4.018923e+00	3.375002e+00	0-314,2-314,7-32,11-246,14-16,16-324,
CTT...TTG	9	6	6	6	4.018923e+00	3.375002e+00	2-314,7-32,11-246,13-170,16-324,19-175,
C.TT..TTG	9	6	6	7	4.018923e+00	4.156969e+00	3-203,4-36,8-31,9-59,10-102,13-170,18-104,
C.T.T.TTG	9	6	6	6	4.018923e+00	3.375002e+00	2-314,4-36,7-32,11-246,13-170,16-324,
C..TT.TTG	9	6	6	7	4.018923e+00	4.156969e+00	0-300,2-80,4-36,4-50,7-6,13-170,19-85,
CT...TTTG	9	6	6	7	4.018923e+00	4.156969e+00	2-314,7-32,10-253,11-246,14-16,16-324,19-175,
C.T..TTTG	9	6	6	7	4.018923e+00	4.156969e+00	2-314,4-36,7-32,10-102,11-246,16-324,19-175,
C.T.TGT.T	9	6	6	8	4.018923e+00	4.940084e+00	1-398,3-20,3-324,5-65,11-249,11-265,16-0,18-229,
G..TTT.TC	9	6	6	8	4.018923e+00	4.940084e+00	0-336,3-182,5-68,9-9,10-209,11-179,11-230,17-110,
GC..TTT.T	9	6	6	8	4.018923e+00	4.938022e+00	1-228,4-35,5-222,7-51,10-15,13-161,18-27,19-232,
GC..TT.TT	9	6	6	8	4.018923e+00	4.938022e+00	0-221,2-294,4-35,5-222,7-29,10-15,18-27,19-232,
TTG.TT..C	9	6	6	6	4.018923e+00	3.375002e+00	4-56,7-33,8-33,10-104,13-108,16-123,
TT.TT.G.C	9	6	6	13	4.018923e+00	8.872989e+00	1-90,1-100,3-238,3-257,4-134,5-91,10-81,10-104,10-121,11-190,15-18,16-123,16-243,
TTG.T.T.C	9	6	6	6	4.018923e+00	3.375002e+00	0-315,2-228,7-33,11-167,13-108,17-163,
TT.T..TCG	9	6	6	6	4.018923e+00	3.371746e+00	1-88,7-180,10-122,12-181,14-136,17-70,
G..TTTT.T	9	6	8	18	4.010152e+00	8.620533e+00	0-116,0-335,1-228,1-299,1-345,2-293,2-322,4-35,5-222,6-26,7-156,7-188,10-186,13-161,16-232,17-109,18-27,19-232,
G..TT.TTT	9	6	8	12	4.010152e+00	5.129190e+00	1-345,2-317,4-35,5-222,6-26,7-156,9-24,10-186,16-232,16-304,18-27,19-232,
TT.T.TT.G	9	6	8	8	4.010152e+00	2.817048e+00	1-88,2-296,5-161,6-27,10-188,13-102,14-136,17-70,
TGTTT...T	9	6	8	11	4.010152e+00	4.549572e+00	1-74,2-316,3-24,3-198,5-69,7-74,11-97,11-178,13-105,15-84,18-233,
TTGT.T..T	9	6	8	10	4.010152e+00	3.397007e+00	1-160,2-315,2-320,7-109,9-27,11-252,13-176,16-3,17-411,18-87,
T.T.TG.TT	9	6	8	12	4.010152e+00	5.131571e+00	1-70,2-330,4-53,7-110,11-174,11-184,13-105,14-128,16-120,16-344,17-35,17-415,
T..TTG.TT	9	6	8	8	4.010152e+00	2.820519e+00	1-70,2-312,4-53,7-70,10-101,13-105,16-120,19-88,
TCG.CA	6	5	8	13	4.010042e+00	5.684742e+00	1-94,1-104,1-148,1-333,2-183,3-242,5-95,6-12,10-85,11-106,13-74,15-137,18-57,
T.CGAC	6	5	8	12	4.010042e+00	5.109751e+00	1-103,1-322,1-332,3-241,5-94,6-11,10-84,11-105,11-193,13-146,15-93,17-147,
CTTGT..T	8	6	6	6	4.008499e+00	3.360925e+00	0-314,2-314,5-65,7-32,9-64,16-16,
GT.TT.TC	8	6	6	6	4.008499e+00	3.360925e+00	3-236,5-158,7-188,10-210,14-19,18-89,
G..TTTTC	8	6	6	7	4.008499e+00	4.140414e+00	3-183,3-236,7-188,10-79,13-161,17-40,18-89,
TGCTT..T	8	6	6	8	4.008499e+00	4.920897e+00	2-312,7-114,12-126,14-132,17-39,18-133,19-92,19-173,
T.CTTG.T	8	6	6	7	4.008499e+00	4.140414e+00	1-410,2-312,7-9,7-70,10-101,15-60,19-88,
TCGAC	5	5	8	11	3.999373e+00	4.512009e+00	1-104,1-333,3-242,5-95,6-12,10-85,11-106,11-194,15-94,17-148,18-57,
G..TTTTT	8	6	8	14	3.999344e+00	6.260752e+00	0-178,1-345,2-222,3-182,4-35,5-222,6-26,7-156,9-9,10-18,10-186,16-232,18-27,19-232,
T.TTGT.T	8	6	8	11	3.999344e+00	4.529678e+00	1-158,2-318,7-31,7-107,9-25,11-250,13-91,13-174,17-195,17-409,18-230,
T..TTTGT	8	6	8	9	3.999344e+00	3.378733e+00	1-69,2-316,4-134,10-104,11-248,13-169,14-132,17-412,19-177,
T..TGTTT	8	6	8	8	3.999344e+00	2.804364e+00	1-158,2-318,5-66,7-31,9-25,13-102,17-409,18-230,
GC.TTTT	7	6	6	8	3.998128e+00	4.901840e+00	1-228,4-35,5-222,9-9,13-161,17-40,18-27,19-232,
TTTGTC	6	6	6	9	3.987810e+00	5.658903e+00	0-120,0-339,4-137,10-107,10-212,11-233,14-21,17-113,19-180,
AA..CAT.C	9	6	6	8	3.974638e+00	4.877582e+00	2-117,2-423,3-111,5-131,7-3,10-51,12-112,14-37,
CTC..AA.A	9	6	6	8	3.974638e+00	4.877582e+00	1-55,2-69,7-61,7-195,10-46,11-127,12-54,18-97,
CA..CA.TA	9	6	6	6	3.974638e+00	3.325472e+00	0-274,3-133,5-135,6-117,12-116,14-60,
T.C..CAAA	9	6	6	9	3.974638e+00	5.655346e+00	1-103,1-322,3-303,5-94,10-84,11-105,12-35,13-73,19-0,
TC..A.AAT	9	6	8	12	3.967201e+00	5.059805e+00	0-269,0-343,1-140,2-186,4-141,7-62,10-45,11-237,12-55,14-120,15-72,17-200,
CAAT..CA	8	6	6	6	3.964264e+00	3.311462e+00	1-26,3-246,9-48,12-24,15-35,17-131,
TC..CAAA	8	6	6	10	3.964264e+00	6.406209e+00	1-104,2-183,2-441,3-142,5-95,10-85,11-60,11-106,13-74,18-57,
ATTTT.T.A	9	7	6	7	3.941738e+00	4.059319e+00	1-230,5-41,7-190,10-187,13-34,13-152,17-111,
A.TTTTT.A	9	7	6	8	3.941738e+00	4.831131e+00	1-298,2-8,2-166,2-223,4-51,10-187,13-34,19-156,
A..ATTTTT	9	7	6	8	3.941738e+00	4.826368e+00	0-177,1-365,4-231,7-155,10-77,10-184,13-31,19-154,
G.A.G.AAA	9	6	7	8	3.903602e+00	3.649729e+00	0-424,2-256,3-34,5-190,6-187,10-218,12-170,16-398,
AA..AAGG	8	6	7	8	3.893061e+00	3.632527e+00	3-391,4-9,5-196,6-51,8-17,11-216,17-120,18-178,
GAA.G.AA	8	6	7	9	3.893061e+00	4.284499e+00	0-327,2-217,3-365,6-187,10-218,12-170,16-398,17-123,18-176,
CG.CA.A	7	5	8	10	3.881624e+00	3.775852e+00	1-105,1-324,2-184,5-96,10-86,11-107,13-75,15-138,17-404,18-58,
CG.C.AA	7	5	8	12	3.881624e+00	4.902528e+00	1-105,1-324,2-184,4-67,5-96,10-86,11-107,11-195,13-75,14-46,16-297,18-58,
A.G..TTTC	9	6	6	6	3.875799e+00	3.214710e+00	1-282,2-333,7-79,11-177,13-67,17-181,
CATT.T..G	9	6	6	6	3.875799e+00	3.214710e+00	1-98,5-89,10-119,13-151,14-64,16-241,
C.A.T.TTG	9	6	6	7	3.875799e+00	3.975789e+00	0-115,0-300,2-80,4-50,7-6,10-169,14-16,
CAG..TT.T	9	6	6	8	3.875799e+00	4.737309e+00	1-226,1-343,2-291,7-154,10-16,13-88,18-25,19-230,
TCT.TG..A	9	6	6	6	3.875799e+00	3.214710e+00	0-7,7-125,11-164,15-19,16-308,19-115,
TC.TTG..A	9	6	6	7	3.875799e+00	3.975789e+00	5-5,9-62,11-164,15-19,15-60,16-308,18-18,
TTT.G.C.A	9	6	6	12	3.875799e+00	7.797999e+00	0-338,3-240,4-223,10-83,10-123,10-211,11-192,12-133,13-72,16-245,16-328,17-112,
TT.TG.C.A	9	6	6	7	3.875799e+00	3.975789e+00	0-338,4-223,10-211,12-133,14-0,16-328,17-112,
TT.T..CGA	9	6	6	7	3.875799e+00	3.975789e+00	0-338,2-367,3-237,10-211,12-133,14-0,17-89,
TTG..AT.C	9	6	6	6	3.875799e+00	3.214710e+00	0-315,2-228,4-107,11-167,15-22,17-163,
T..TT.GAC	9	6	6	10	3.875799e+00	6.265738e+00	1-100,2-29,3-238,3-257,5-91,10-81,11-190,15-18,16-243,16-326,
TT.T.CA.G	9	6	6	6	3.875799e+00	3.214710e+00	1-388,2-407,7-43,11-43,17-222,19-158,
TT.TA..CG	9	6	6	6	3.875799e+00	3.211503e+00	1-317,7-180,10-122,12-181,14-136,17-70,
T..TT.TGA	9	6	8	11	3.871341e+00	4.333581e+00	0-401,2-55,3-328,6-28,9-62,10-24,10-179,12-130,16-325,18-140,18-232,
TG.TAT..T	9	6	8	13	3.871341e+00	5.463818e+00	0-316,0-417,1-432,2-229,4-22,5-37,8-3,9-68,11-168,13-184,15-64,16-312,17-68,
TT.GTC.A	8	6	6	10	3.865536e+00	6.241305e+00	0-339,4-137,10-107,10-124,10-212,11-233,13-73,16-135,17-113,19-180,
TTT.G.CA	8	6	6	8	3.865536e+00	4.719133e+00	3-240,4-223,10-83,13-72,14-20,16-245,16-328,17-112,
TTT..CGA	8	6	6	10	3.865536e+00	6.241305e+00	0-339,3-238,3-260,4-137,10-81,10-212,11-190,11-233,12-134,19-180,
T.T.TCGA	8	6	6	10	3.865536e+00	6.241305e+00	0-339,3-238,3-373,4-137,10-81,10-212,11-190,11-233,15-84,19-180,
T.TT.GAC	8	6	6	9	3.865536e+00	5.479732e+00	1-101,3-239,3-258,5-92,10-82,11-191,15-19,16-244,17-145,
TGTC.A.T	8	6	6	9	3.865536e+00	5.479732e+00	0-112,0-341,2-271,3-167,7-215,10-109,10-214,15-32,19-129,
AG..TTTT	8	6	8	16	3.860670e+00	7.126523e+00	0-177,0-334,1-227,1-298,1-344,1-366,2-292,6-159,7-155,9-8,10-17,10-78,13-160,17-108,18-26,19-231,
TTT.T.AG	8	6	8	8	3.860670e+00	2.633947e+00	1-388,2-168,5-225,6-30,10-189,13-154,17-240,19-158,
ATGTC.T	7	6	6	6	3.855325e+00	3.187063e+00	1-202,2-283,5-156,9-50,12-62,18-210,
TTGTC.A	7	6	6	9	3.855325e+00	5.458317e+00	0-340,2-202,4-138,10-108,10-213,11-234,17-114,17-197,19-181,
T.TTCGA	7	6	6	7	3.855325e+00	3.940339e+00	1-101,3-239,5-92,10-82,11-191,14-139,17-145,
ACAA...CA	9	6	6	6	3.832348e+00	3.165922e+00	1-25,3-245,6-196,10-88,12-23,17-130,
C.C..AAAA	9	6	6	8	3.832348e+00	3.920694e+00	0-53,5-191,5-193,7-61,7-195,11-127,12-54,18-77,
C.A..CAAA	9	6	6	6	3.832348e+00	3.165922e+00	1-290,2-416,7-18,11-26,17-320,19-5,
A..ATA.CA	9	6	8	13	3.829200e+00	5.385193e+00	0-10,1-25,1-126,3-213,4-194,5-209,8-7,9-72,10-149,12-23,14-73,16-374,17-130,
TCA.AA..A	9	6	8	11	3.829200e+00	4.269786e+00	1-41,2-114,3-387,7-196,8-13,11-138,11-293,13-77,17-117,19-4,19-96,
ACAA.A.C	8	6	6	8	3.822132e+00	4.657821e+00	1-25,1-107,6-196,8-53,11-109,12-23,16-333,17-130,
CA.AAC.A	8	6	6	6	3.822132e+00	3.152120e+00	1-128,3-128,6-192,15-121,16-32,19-5,
CA.A.CAA	8	6	6	7	3.822132e+00	3.904490e+00	1-128,3-128,3-215,6-192,14-75,16-32,19-5,
C.AA.CAA	8	6	6	7	3.822132e+00	3.904490e+00	1-290,3-128,6-192,9-43,16-32,17-320,19-5,
CA..ACAA	8	6	6	6	3.822132e+00	3.152120e+00	1-128,3-128,6-192,11-26,16-32,19-5,
AAAA..CT	8	6	8	16	3.818570e+00	7.037374e+00	0-77,0-99,0-145,0-216,1-109,1-266,3-151,6-70,7-66,8-68,11-240,11-301,12-48,16-335,18-6,19-211,
CT.A.AAA	8	6	8	8	3.818570e+00	2.581960e+00	0-55,3-275,4-7,7-195,11-129,12-54,16-203,18-79,
CAAA.CA	7	6	6	6	3.811969e+00	3.138400e+00	3-128,5-130,6-192,15-7,16-32,19-5,
CAA.ACA	7	6	6	6	3.811969e+00	3.138400e+00	0-241,3-128,6-192,11-26,16-32,19-5,
C..GC.G.T	9	5	6	7	3.810433e+00	3.892888e+00	2-91,3-378,5-58,7-48,10-12,16-140,19-75,
CAAAAC	6	6	6	6	3.801857e+00	3.124762e+00	3-128,6-192,11-110,15-121,16-32,19-5,
GCCG...T	8	5	6	6	3.800241e+00	3.127521e+00	2-126,6-133,10-2,13-9,16-229,18-14,
C.T..CC.T	9	5	7	10	3.796411e+00	4.793774e+00	0-20,1-114,2-47,2-85,3-229,4-212,9-54,10-97,15-110,16-77,
C..C.C.TT	9	5	7	8	3.796411e+00	3.510910e+00	3-230,4-31,5-218,7-2,9-54,11-45,16-155,18-40,
TT.C.C..C	9	5	7	10	3.796411e+00	4.793774e+00	2-338,5-71,7-55,11-42,11-56,13-52,16-161,18-53,19-45,19-82,
T.TC..C.C	9	5	7	8	3.796411e+00	3.510910e+00	1-51,4-25,7-55,9-51,11-42,17-54,18-37,18-93,
T...TCC.C	9	5	7	11	3.796411e+00	4.788677e+00	5-215,7-55,11-42,11-53,11-56,12-3,15-53,16-98,18-35,18-50,19-236,
TT.C...CC	9	5	7	8	3.796411e+00	3.510910e+00	1-287,2-338,3-226,4-42,11-56,13-52,17-45,19-65,
TT.G.CG	7	5	8	12	3.786783e+00	4.743796e+00	0-120,0-339,3-260,4-137,5-166,10-124,10-212,11-233,12-134,15-93,17-147,19-180,
T.TG.CG	7	5	8	10	3.786783e+00	3.640650e+00	0-120,0-339,3-260,4-137,10-212,11-233,12-134,14-1,16-40,19-180,
C.TTC..C	8	5	7	11	3.785980e+00	5.410701e+00	1-48,5-89,6-9,7-41,11-103,13-41,15-54,15-109,15-134,17-34,17-48,
CT...TCC	8	5	7	7	3.785980e+00	2.856075e+00	3-58,7-11,11-55,13-117,15-52,17-41,19-53,
CC.T.C.T	8	5	7	9	3.785980e+00	4.132535e+00	1-114,2-80,3-114,5-88,7-6,9-59,17-47,19-59,19-85,
TTC.C..C	8	5	7	9	3.785980e+00	4.132535e+00	1-50,2-339,3-226,5-72,7-56,10-39,11-43,16-162,19-46,
T.TCC..C	8	5	7	10	3.785980e+00	4.771991e+00	1-51,1-256,3-301,4-30,4-214,7-57,10-9,17-7,17-59,18-119,
TC.TC..C	8	5	7	12	3.785980e+00	5.412266e+00	1-10,1-91,4-27,5-92,9-53,11-19,11-54,11-57,13-19,17-56,17-145,18-54,
TTC...CC	8	5	7	10	3.785980e+00	4.771991e+00	1-288,2-83,2-339,7-0,11-56,14-39,16-75,16-97,17-264,19-66,
TC.T..CC	8	5	7	15	3.785980e+00	7.981614e+00	0-19,1-113,2-46,2-84,4-27,4-211,5-5,5-138,6-128,9-53,11-57,16-76,17-56,17-76,17-298,
T.C.T.CC	8	5	7	9	3.785980e+00	4.132535e+00	1-113,2-83,3-227,4-43,11-56,14-39,16-75,17-46,19-66,
TC..C.TC	8	5	7	7	3.785980e+00	2.856075e+00	1-91,3-301,6-12,9-56,11-54,17-217,19-83,
CC..CTT	7	5	7	8	3.775603e+00	3.476994e+00	0-16,4-33,5-220,10-34,12-8,15-58,16-323,19-86,
TCTC..C	7	5	7	8	3.775603e+00	3.476994e+00	1-51,3-59,4-30,5-73,7-57,11-44,17-54,18-98,
T.CC.TC	7	5	7	10	3.775603e+00	4.750362e+00	0-14,1-117,3-227,4-215,11-123,14-43,15-107,16-102,16-321,18-13,
TCC.C.T	7	5	7	9	3.775603e+00	4.113331e+00	3-16,3-169,4-32,5-219,7-59,11-46,12-7,15-57,19-83,
TC..CCT	7	5	7	10	3.775603e+00	4.750362e+00	3-301,4-32,5-219,7-59,11-54,11-83,12-7,15-57,16-198,17-157,
TCCTC	5	5	7	9	3.755008e+00	4.075308e+00	1-53,7-59,11-57,12-7,15-57,17-51,18-39,18-54,18-95,
ATT...CGA	9	6	6	8	3.735347e+00	4.539377e+00	1-99,3-259,4-136,5-90,10-80,11-232,14-65,19-179,
A.T.T.CGA	9	6	6	6	3.735347e+00	3.056788e+00	1-99,5-90,10-80,13-142,14-65,17-143,
A...TTCGA	9	6	6	7	3.735347e+00	3.797540e+00	1-99,1-328,3-372,5-90,6-7,10-80,17-143,
GA.AT.T.C	9	6	6	6	3.735347e+00	3.056788e+00	0-408,3-163,5-38,13-149,17-141,19-167,
G.A.AT.TC	9	6	6	6	3.735347e+00	3.056788e+00	1-34,2-279,4-193,12-58,16-301,18-69,
TT.GAC..A	9	6	6	9	3.735347e+00	5.282305e+00	1-103,5-94,10-84,11-105,11-193,11-210,12-134,15-93,16-329,
TTCG..A.A	9	6	6	7	3.735347e+00	3.793970e+00	1-103,5-94,10-84,11-105,13-73,15-136,16-352,
TT.G.CA.A	9	6	6	10	3.735347e+00	6.021517e+00	1-103,5-94,10-84,10-107,11-105,11-210,13-73,15-136,16-329,17-113,
TG.CA.T.A	9	6	6	7	3.735347e+00	3.796349e+00	4-226,7-140,8-28,10-164,15-23,19-129,19-218,
T.TG.C.AA	9	6	6	10	3.735347e+00	6.026326e+00	0-339,4-137,10-107,10-212,11-210,11-233,12-134,14-1,16-329,17-113,
T..GTC.AA	9	6	6	9	3.735347e+00	5.282305e+00	0-339,4-137,10-107,10-124,10-212,11-233,13-73,14-44,17-113,
T.T..CGAA	9	6	6	7	3.735347e+00	3.797540e+00	0-339,4-137,10-212,11-233,12-134,14-1,17-90,
T.A.TG.CA	9	6	6	7	3.735347e+00	3.797540e+00	5-5,6-84,9-47,11-153,14-114,18-18,18-107,
TCGAA...T	9	6	6	7	3.735347e+00	3.797540e+00	0-114,0-343,2-70,4-141,7-217,11-237,16-299,
TCG.A.A.T	9	6	6	6	3.735347e+00	3.056788e+00	0-343,4-141,11-237,12-65,15-72,16-299,
TCG...AAT	9	6	6	8	3.735347e+00	4.539377e+00	0-343,2-183,4-141,5-95,10-85,11-237,15-72,18-57,
ATT.T..GA	9	6	8	12	3.735122e+00	4.670788e+00	0-302,1-99,1-173,3-256,5-90,6-162,10-80,11-272,13-152,14-65,15-17,16-242,
G..GG.GA	8	5	7	8	3.731607e+00	3.423341e+00	0-392,2-142,5-202,6-168,8-20,16-384,17-341,18-154,
A.TTG.CA	8	6	6	6	3.725236e+00	3.043124e+00	3-172,5-185,7-137,11-209,14-106,18-108,
TT.GAC.A	8	6	6	11	3.725236e+00	6.744527e+00	1-103,3-241,3-260,5-94,10-84,11-105,11-193,11-210,12-134,16-246,16-329,
TTG.C.AA	8	6	6	13	3.725236e+00	8.231742e+00	0-340,2-202,4-138,5-8,10-108,10-213,11-211,11-234,12-135,16-330,17-114,17-197,17-308,
T.GTC.AA	8	6	6	11	3.725236e+00	6.744527e+00	0-340,2-183,2-202,4-138,10-108,10-125,10-213,11-234,13-74,17-114,17-197,
TT.G.CAA	8	6	6	13	3.725236e+00	8.231742e+00	1-103,3-241,4-224,5-94,10-84,10-107,11-105,11-210,13-73,16-135,16-246,16-329,17-113,
TG.CAA.T	8	6	6	6	3.725236e+00	3.043124e+00	2-271,4-47,6-88,10-109,15-32,19-129,
CT.C.T..T	9	5	9	13	3.718403e+00	3.479829e+00	1-92,2-311,5-76,9-60,11-92,12-9,12-125,15-59,17-31,17-38,19-57,19-87,19-172,
C.C.TT..T	9	5	9	14	3.718403e+00	3.954036e+00	3-233,4-34,5-221,6-23,7-5,9-57,11-48,12-9,13-168,15-52,15-59,16-131,19-57,19-84,
TTTC....C	9	5	9	13	3.718403e+00	3.954036e+00	1-287,1-390,2-338,5-71,7-55,9-14,11-42,13-154,16-161,17-44,18-93,19-45,19-65,
T..TTC..C	9	5	9	17	3.718403e+00	5.371959e+00	1-6,1-87,1-90,1-100,3-238,5-91,7-82,10-81,11-53,11-190,13-40,15-53,15-108,15-133,17-33,18-50,19-236,
T.T..TC.C	9	5	9	12	3.718403e+00	3.479829e+00	1-51,3-54,3-289,4-25,5-40,7-189,9-51,10-28,14-20,17-54,18-37,18-93,
TT..C.T.C	9	5	9	16	3.718403e+00	5.380882e+00	1-18,1-50,1-255,2-408,3-186,3-226,4-41,6-5,7-37,7-56,11-99,13-37,15-22,16-216,17-44,19-82,
TCT...C.T	9	5	9	16	3.718403e+00	5.380882e+00	0-19,0-104,2-46,2-84,2-178,4-30,5-73,5-159,7-57,10-37,11-44,13-156,14-128,16-266,16-344,18-98,
T..T.CC.T	9	5	9	12	3.718403e+00	3.479829e+00	0-11,2-84,3-290,5-83,6-3,11-259,13-118,14-40,16-318,17-42,17-156,19-80,
T.C...CTT	9	5	9	14	3.718403e+00	3.954036e+00	0-14,2-79,2-289,5-29,7-39,11-82,12-126,15-56,16-321,17-25,17-156,19-58,19-62,19-88,
GG.GGA	6	5	7	8	3.711014e+00	3.389827e+00	0-392,4-15,5-202,6-168,10-263,13-203,14-83,17-338,
C.TT.T.C	8	5	9	12	3.707824e+00	2.985628e+00	1-48,1-98,3-345,5-89,7-41,9-10,13-48,14-64,17-34,17-41,18-45,18-135,
CCTT...T	8	5	9	10	3.707824e+00	2.514801e+00	1-114,2-52,4-36,5-223,7-174,9-59,10-102,13-123,16-323,19-59,
TTCT...C	8	5	9	10	3.707824e+00	2.514801e+00	1-50,2-83,5-72,7-56,9-15,11-43,13-155,16-265,17-422,19-66,
T...CCTT	8	5	9	12	3.707824e+00	3.457059e+00	0-21,2-48,2-86,4-32,5-219,7-170,11-83,12-7,14-96,15-57,17-157,19-82,
C.TTC.T	7	5	9	16	3.697303e+00	4.843999e+00	1-119,2-81,5-89,5-135,7-7,7-41,9-59,12-206,13-41,15-26,15-54,16-323,17-48,19-60,19-64,19-86,
C.TC.TT	7	5	9	12	3.697303e+00	3.434451e+00	1-95,4-218,6-16,7-116,9-60,11-246,12-8,13-45,15-58,16-324,17-31,18-16,
T.TC.TC	7	5	9	12	3.697303e+00	3.434451e+00	1-51,1-89,3-140,4-25,7-57,9-51,11-17,11-52,13-72,17-54,18-37,18-93,
AA.CAA..A	9	6	8	8	3.693754e+00	2.429790e+00	0-372,3-130,5-178,6-154,11-216,12-102,17-322,18-148,
AA.CA.A.A	9	6	8	12	3.693754e+00	4.601224e+00	0-372,3-112,5-178,6-114,10-133,10-143,12-102,15-9,16-27,16-407,17-98,17-322,
A..A.ACAA	9	6	8	10	3.693754e+00	2.968996e+00	0-282,3-122,3-127,6-115,8-48,10-65,12-31,16-31,17-439,19-149,
A...AAACA	9	6	8	11	3.693754e+00	4.057166e+00	0-368,2-244,2-418,3-126,4-162,6-150,10-139,10-220,12-102,14-53,19-3,
AAA.AA..C	9	6	8	12	3.693754e+00	4.601224e+00	0-97,3-125,4-9,5-196,6-68,7-198,8-51,11-131,17-138,17-210,18-4,19-209,
A.AAAA..C	9	6	8	18	3.693754e+00	7.882570e+00	0-97,0-143,0-214,1-107,1-326,3-120,3-149,4-9,5-196,6-36,6-68,7-198,11-131,12-46,16-333,17-210,18-4,19-209,
C.AA.A.AA	9	6	8	8	3.693754e+00	2.429790e+00	0-354,3-146,4-70,7-197,11-129,12-105,15-1,16-372,
ACAAA..A	8	6	8	9	3.683251e+00	2.953703e+00	0-374,3-127,5-98,10-70,11-214,12-39,15-6,16-31,18-60,
AAACA..A	8	6	8	8	3.683251e+00	2.414054e+00	0-285,3-125,4-166,6-194,8-51,12-106,16-34,19-7,
A.ACAA.A	8	6	8	11	3.683251e+00	4.035077e+00	0-285,3-125,6-118,6-194,8-51,10-68,12-34,12-117,16-34,16-248,19-7,
AAAAA..C	8	6	8	14	3.683251e+00	5.662351e+00	0-98,1-265,2-261,3-221,4-10,5-197,6-69,7-199,8-67,11-132,11-300,17-211,18-5,19-210,
G..TG.C.A	9	5	8	9	3.672886e+00	2.943171e+00	0-294,2-200,4-44,8-35,10-106,14-7,14-115,17-306,19-126,
A.C.GC..G	9	5	6	7	3.671178e+00	3.715950e+00	2-64,3-351,4-173,6-176,11-305,17-302,18-161,
G.C..ATG	8	5	8	12	3.662402e+00	4.541745e+00	1-396,3-322,4-184,6-89,6-106,7-216,10-215,14-4,15-44,16-428,18-187,19-23,
A...CGGC	8	5	6	6	3.661135e+00	2.968771e+00	3-317,7-92,11-316,12-199,17-214,19-223,
A..C..CCT	9	5	7	7	3.658309e+00	2.708476e+00	0-48,3-299,5-217,11-81,12-5,15-55,18-49,
C..CCT..A	9	5	7	7	3.658309e+00	2.708476e+00	0-51,3-302,7-60,12-8,15-58,17-158,18-52,
CA.TC..C	8	5	7	11	3.648013e+00	5.180278e+00	1-48,5-89,5-216,6-9,7-41,11-103,13-41,15-54,15-134,17-27,17-48,
T.CC..CA	8	5	7	8	3.648013e+00	3.314647e+00	1-117,3-350,4-215,10-10,15-107,17-9,18-13,18-120,
GTCG.A	6	5	8	12	3.641601e+00	4.493559e+00	0-113,0-123,0-342,2-204,4-140,7-216,10-127,10-215,11-236,12-64,14-47,16-298,
TG.CGA	6	5	8	13	3.641601e+00	5.028924e+00	0-112,0-297,0-341,0-351,2-203,3-262,4-139,7-215,10-214,11-235,12-136,14-3,19-182,
TTTT..G.G	9	6	6	8	3.639571e+00	3.675728e+00	1-389,4-38,4-40,6-29,6-163,10-190,13-153,19-159,
TTTG..T.G	9	6	6	6	3.639571e+00	2.947691e+00	0-152,3-26,6-206,10-291,16-122,18-231,
TG...TTGT	9	6	6	6	3.639571e+00	2.948735e+00	0-417,2-197,7-28,11-229,13-184,16-312,
A.CT.CC	7	5	7	8	3.637771e+00	3.297978e+00	1-212,3-300,5-57,9-58,11-305,17-58,18-10,19-215,
GTCGA	5	5	8	11	3.631283e+00	3.937101e+00	0-113,0-342,2-204,4-140,7-216,10-127,10-215,11-236,14-47,16-298,19-183,
G.T.TTGT	8	6	6	8	3.629561e+00	4.385472e+00	0-336,0-418,7-29,9-23,10-209,13-185,16-313,17-110,
TTG.TT.G	8	6	6	7	3.629561e+00	3.659290e+00	0-153,2-315,7-33,8-33,16-123,17-411,18-232,
TTGT..TG	8	6	6	6	3.629561e+00	2.934686e+00	0-315,2-315,7-33,10-292,17-411,18-232,
TTG.T.TG	8	6	6	7	3.629561e+00	3.659290e+00	0-315,2-228,2-315,7-33,15-63,17-411,18-232,
T.GTT.TG	8	6	6	6	3.629561e+00	2.934686e+00	0-315,2-315,7-33,14-17,17-411,18-232,
CTTT.T..T	9	6	7	8	3.626957e+00	3.288180e+00	2-53,7-175,9-11,11-165,14-134,16-1,17-34,18-135,
CTT.T.T.T	9	6	7	8	3.626957e+00	3.290576e+00	1-68,2-295,5-65,7-72,10-103,11-249,17-31,18-229,
CT.TT.T.T	9	6	7	8	3.626957e+00	3.290576e+00	0-222,2-295,7-30,11-249,13-168,17-29,17-67,18-229,
C.TTT.T.T	9	6	7	8	3.626957e+00	3.290576e+00	0-1,2-295,6-25,9-10,11-249,16-0,18-229,19-59,
CTT..TT.T	9	6	7	9	3.626957e+00	3.910579e+00	1-68,2-53,7-72,7-175,9-60,10-103,11-165,12-128,17-31,
CTTT...TT	9	6	7	8	3.626957e+00	3.288180e+00	2-47,2-295,6-205,9-11,11-35,14-134,16-1,18-229,
C.TTT..TT	9	6	7	10	3.626957e+00	4.531493e+00	1-156,1-310,2-47,2-295,6-25,9-11,10-97,13-123,18-229,19-59,
CT.T..TTT	9	6	7	10	3.626957e+00	4.531493e+00	0-222,2-295,7-30,11-35,11-175,11-185,14-129,16-345,17-29,18-229,
C..TT.TTT	9	6	7	11	3.626957e+00	5.153323e+00	0-222,2-295,3-234,4-131,6-25,7-30,10-16,16-231,17-29,18-229,19-59,
TTTTT...C	9	6	7	13	3.626957e+00	5.771091e+00	1-87,2-168,3-238,3-289,5-225,6-1,7-159,10-81,10-121,11-190,16-243,19-234,19-236,
TT..TTT.C	9	6	7	10	3.626957e+00	4.527923e+00	1-159,1-352,1-385,2-107,7-33,7-159,9-14,11-37,13-108,19-234,
TTTTC...T	9	6	7	10	3.626957e+00	4.531493e+00	2-48,5-42,7-162,11-191,13-112,13-164,16-237,17-43,18-92,19-44,
TTTT.C..T	9	6	7	14	3.626957e+00	6.399741e+00	2-48,3-290,6-3,7-36,7-162,9-12,11-180,11-259,13-36,13-112,16-236,17-42,17-43,18-92,
TCTT.T..T	9	6	7	7	3.626957e+00	2.671483e+00	1-188,2-46,5-159,7-31,11-245,13-169,16-266,
TTT.T.C.T	9	6	7	12	3.626957e+00	5.153323e+00	1-89,3-290,3-346,4-39,11-52,13-35,16-235,17-35,17-42,17-155,17-415,18-136,
T.TTT.C.T	9	6	7	11	3.626957e+00	5.153323e+00	1-354,2-46,3-290,4-39,11-97,13-35,13-118,16-235,16-266,17-42,18-90,
TT.TC.T.T	9	6	7	8	3.626957e+00	3.290576e+00	0-121,2-48,5-44,6-21,13-112,13-166,16-237,18-92,
TTT..CT.T	9	6	7	11	3.626957e+00	4.531493e+00	0-3,2-48,3-426,9-12,11-180,11-182,13-112,13-165,16-351,18-92,18-216,
TT.T.CT.T	9	6	7	10	3.626957e+00	4.531493e+00	0-318,1-382,2-48,3-53,9-12,11-170,11-180,13-112,17-36,18-92,
TTC.T..TT	9	6	7	11	3.626957e+00	5.153323e+00	1-93,3-46,3-285,10-100,10-117,13-43,13-114,15-56,16-239,19-62,19-88,
T..TTC.TT	9	6	7	9	3.626957e+00	3.910579e+00	1-305,1-382,3-198,5-134,7-114,9-12,13-36,13-118,16-236,
T.T.T.CTT	9	6	7	9	3.626957e+00	3.910579e+00	1-406,5-73,7-110,13-118,14-128,16-344,17-35,17-415,18-136,
T.C.T.TTT	9	6	7	10	3.626957e+00	4.531493e+00	1-66,2-312,3-285,4-118,7-70,10-101,10-117,11-93,13-114,16-239,
T...CTTTT	9	6	7	8	3.626957e+00	3.290576e+00	1-383,2-5,3-427,9-7,11-245,13-166,17-37,18-225,
TGT.TTG	7	6	6	6	3.619601e+00	2.921754e+00	1-203,2-316,7-34,10-293,17-412,18-233,
TG.TTTG	7	6	6	6	3.619601e+00	2.921754e+00	2-316,4-103,7-34,14-132,17-412,18-233,
C.TTTT.T	8	6	7	13	3.616692e+00	6.368751e+00	1-156,1-229,1-347,3-235,3-287,4-36,5-223,6-25,9-11,13-151,13-162,18-28,19-233,
CT.TT.TT	8	6	7	10	3.616692e+00	4.508718e+00	0-222,1-347,2-295,7-30,11-187,13-170,17-29,18-28,18-229,19-233,
C.TTT.TT	8	6	7	15	3.616692e+00	7.612767e+00	1-347,2-52,2-295,3-235,3-287,4-36,5-223,6-25,7-174,11-50,13-170,18-28,18-229,19-59,19-233,
CTT..TTT	8	6	7	12	3.616692e+00	5.747944e+00	0-166,1-347,2-314,7-32,11-246,12-128,16-324,18-28,18-131,19-60,19-175,19-233,
C.TT.TTT	8	6	7	11	3.616692e+00	5.127933e+00	1-347,3-235,3-287,4-36,5-223,6-25,10-102,16-323,18-28,19-60,19-233,
CT..TTTT	8	6	7	11	3.616692e+00	5.127933e+00	1-347,2-314,6-23,7-32,11-187,11-246,14-16,16-324,17-38,18-28,19-233,
C.T.TTTT	8	6	7	14	3.616692e+00	6.990359e+00	1-347,2-314,3-235,3-287,4-36,4-120,5-223,6-25,7-32,7-187,11-246,16-324,18-28,19-233,
C..TTTTT	8	6	7	15	3.616692e+00	6.990359e+00	1-347,2-7,3-234,3-235,3-287,4-36,4-50,5-223,6-25,10-16,11-187,16-231,18-28,19-155,19-233,
TTTT.T.C	8	6	7	11	3.616692e+00	3.889643e+00	1-88,3-289,4-38,6-1,7-159,7-160,11-41,16-234,17-414,19-234,19-235,
TTT.TT.C	8	6	7	12	3.616692e+00	3.889643e+00	1-303,3-289,4-38,6-1,7-159,7-160,11-52,16-234,19-61,19-65,19-234,19-235,
TT.TTT.C	8	6	7	12	3.616692e+00	4.508009e+00	1-160,1-353,3-289,4-38,6-1,7-159,7-160,9-15,16-234,16-265,19-234,19-235,
T.TTTT.C	8	6	7	17	3.616692e+00	7.611770e+00	1-85,1-386,2-46,3-289,4-38,4-122,6-1,7-34,7-159,7-160,11-178,11-188,11-257,16-234,18-90,19-234,19-235,
TTTT..TC	8	6	7	11	3.616692e+00	5.127167e+00	1-88,4-124,7-159,10-27,10-122,11-180,12-181,13-71,16-234,18-92,19-234,
T..TTTTC	8	6	7	14	3.616692e+00	6.989419e+00	1-85,1-353,1-386,2-108,2-334,7-159,11-38,11-178,11-188,13-68,13-109,16-234,16-265,19-234,
TTTT.C.T	8	6	7	11	3.616692e+00	5.129466e+00	1-87,2-48,2-407,3-185,3-291,4-40,7-36,9-12,13-36,16-236,17-43,
TTT.TC.T	8	6	7	10	3.616692e+00	4.510136e+00	0-120,1-87,3-185,5-43,7-55,9-12,13-36,13-165,16-215,16-236,
TT.TTC.T	8	6	7	9	3.616692e+00	3.273852e+00	1-87,1-90,1-382,3-185,7-43,9-12,11-53,13-36,16-236,
TC.TTT.T	8	6	7	11	3.616692e+00	5.129466e+00	0-0,2-51,3-286,6-24,10-118,11-248,12-10,13-169,16-240,17-170,19-58,
TTT.C.TT	8	6	7	10	3.616692e+00	3.891599e+00	1-356,2-48,2-49,7-37,9-13,11-99,13-37,13-120,16-237,17-44,
T.T.CTTT	8	6	7	10	3.616692e+00	3.891599e+00	1-383,2-49,9-13,11-245,13-120,13-139,14-130,16-346,17-30,17-37,
GTTTTG	6	6	6	6	3.609692e+00	2.908382e+00	2-317,7-35,10-210,14-19,17-413,18-234,
CTTTT.T	7	6	7	10	3.606480e+00	4.488929e+00	1-347,2-295,4-37,5-224,6-0,11-249,13-170,18-28,18-229,19-233,
CTT.TTT	7	6	7	14	3.606480e+00	6.960409e+00	1-68,1-347,2-314,4-37,5-224,6-0,7-32,7-72,10-103,11-246,16-324,17-31,18-28,19-233,
TTT.TTC	7	6	7	8	3.606480e+00	3.256052e+00	1-89,3-237,3-289,7-160,11-52,13-35,16-235,19-235,
T.TTTTC	7	6	7	12	3.606480e+00	5.721681e+00	1-354,2-46,3-237,3-289,5-40,7-160,7-189,13-35,16-235,16-266,18-90,19-235,
TTTT.CT	7	6	7	7	3.606480e+00	2.642394e+00	1-87,2-48,4-124,9-12,11-180,13-112,18-92,
TTTC.TT	7	6	7	13	3.606480e+00	6.341524e+00	1-307,1-357,2-49,3-200,3-284,9-14,10-99,10-116,13-38,13-120,16-238,16-306,19-61,
TC.TTTT	7	6	7	11	3.606480e+00	5.105785e+00	1-155,1-270,1-386,2-108,3-286,3-422,4-220,6-24,10-118,13-47,16-240,
TGA.A..AT	9	6	8	9	3.601376e+00	2.846057e+00	0-11,4-22,4-190,6-34,9-68,12-173,15-64,16-331,19-198,
A.AA..CTG	9	6	6	8	3.597449e+00	4.344116e+00	0-99,0-216,3-151,6-70,11-301,12-119,18-6,19-211,
C.TG.A.AA	9	6	6	6	3.597449e+00	2.901118e+00	0-54,3-35,6-181,10-274,16-220,18-78,
CG..TA.AA	9	6	6	6	3.597449e+00	2.901118e+00	0-125,6-44,11-195,13-26,15-1,16-372,
CAA.A.T.G	9	6	6	7	3.597449e+00	3.621502e+00	1-142,1-327,3-362,5-181,6-218,11-148,15-121,
C..A.AATG	9	6	6	6	3.597449e+00	2.901118e+00	0-344,4-142,11-198,12-56,15-73,17-201,
GTC.AA..A	9	6	6	10	3.597449e+00	5.791355e+00	0-342,2-185,2-204,3-413,4-140,10-127,11-236,14-119,17-116,17-199,
G.AT..CAA	9	6	6	6	3.597449e+00	2.901118e+00	1-127,3-214,5-124,10-150,14-115,16-279,
GAAA..C.T	9	6	6	6	3.597449e+00	2.901118e+00	0-160,3-109,6-145,10-140,12-140,16-261,
TCG..A.AA	9	6	6	7	3.597449e+00	3.617988e+00	1-104,2-205,3-75,11-106,13-74,15-137,16-353,
T.G.CA.AA	9	6	6	7	3.597449e+00	3.617988e+00	1-104,5-8,11-106,13-74,15-137,16-330,17-114,
T.G.C.AAA	9	6	6	12	3.597449e+00	7.242866e+00	1-104,2-202,5-8,10-125,11-106,11-194,11-234,12-135,13-74,16-330,17-114,17-197,
T..CAA.GA	9	6	6	7	3.597449e+00	3.620916e+00	4-226,8-13,10-153,14-77,14-118,17-134,19-218,
T..CA.AGA	9	6	6	6	3.597449e+00	2.901118e+00	1-435,6-99,10-153,14-118,17-134,18-121,
CTTTTT	6	6	7	12	3.596320e+00	5.697242e+00	1-347,1-387,2-9,2-167,3-423,4-37,5-224,6-0,9-11,17-41,18-28,19-233,
A.T..C.TC	9	5	9	11	3.591320e+00	2.809664e+00	1-49,3-138,3-225,4-213,6-93,9-49,11-15,13-70,15-105,18-91,19-27,
A...C.TTC	9	5	9	12	3.591320e+00	3.269173e+00	1-282,2-77,3-225,5-131,6-15,7-3,9-55,12-202,14-37,15-105,16-250,19-56,
A.T.GACA	8	6	6	9	3.587482e+00	5.046395e+00	1-102,1-331,2-276,3-172,6-10,11-104,11-209,14-106,18-108,
GTC.AA.A	8	6	6	9	3.587482e+00	5.046395e+00	0-342,2-185,2-204,4-140,10-127,11-236,14-119,16-298,17-199,
TCGA.A.A	8	6	6	10	3.587482e+00	5.767820e+00	1-104,2-70,2-205,5-95,10-85,10-128,11-106,11-237,14-54,18-57,
T.GAC.AA	8	6	6	10	3.587482e+00	5.767820e+00	1-104,5-95,10-85,11-106,11-194,11-211,12-135,16-330,17-308,18-57,
TCG..AAA	8	6	6	10	3.587482e+00	5.767820e+00	1-104,2-183,2-205,5-95,10-85,10-128,11-106,11-237,13-74,18-57,
TG.C.AAA	8	6	6	8	3.587482e+00	4.325893e+00	2-203,5-9,11-235,12-136,15-118,16-331,17-115,17-198,
CATT...C	8	5	9	18	3.580850e+00	5.549572e+00	1-48,1-98,2-2,5-89,6-9,7-41,7-119,7-136,11-103,13-41,13-48,14-64,15-54,15-134,17-15,17-48,18-45,18-214,
TTCC...A	8	5	9	14	3.580850e+00	4.167629e+00	0-238,1-139,2-50,3-293,4-215,7-164,10-10,13-121,15-107,16-256,17-187,18-53,18-75,18-120,
T.CC.T.A	8	5	9	12	3.580850e+00	3.248081e+00	1-117,2-50,3-293,4-215,7-140,7-172,8-57,13-121,15-107,17-159,18-13,18-75,
A.GACAT	7	6	6	6	3.577566e+00	2.874251e+00	0-242,3-161,4-77,8-27,13-147,19-28,
TCGAA.A	7	6	6	7	3.577566e+00	3.590631e+00	0-343,2-205,4-141,10-128,11-237,15-0,16-299,
T.GACAA	7	6	6	9	3.577566e+00	5.025732e+00	1-104,3-242,5-95,10-85,11-106,11-211,16-247,16-330,18-57,
TTTT...TT	9	6	9	22	3.562489e+00	4.600376e+00	1-300,1-301,1-349,1-350,1-351,1-369,1-370,2-48,2-318,3-425,4-53,7-36,9-12,10-20,10-21,10-22,13-36,13-164,16-236,16-237,17-43,18-230,
TTTTT..T	8	6	9	19	3.552043e+00	5.030565e+00	0-181,1-87,1-300,1-301,1-349,1-350,1-369,2-225,2-323,3-185,4-53,6-27,9-12,10-20,10-21,10-121,13-36,16-236,18-30,
TTTT..TT	8	6	9	21	3.552043e+00	4.572153e+00	1-87,1-158,1-301,1-302,1-350,1-351,1-356,1-370,1-376,2-48,2-296,2-318,4-54,6-27,9-12,9-13,10-21,10-22,13-37,16-237,18-230,
TTT.T.TT	8	6	9	15	3.552043e+00	3.654877e+00	1-87,1-301,1-350,1-352,2-319,6-27,9-12,10-21,10-23,10-291,13-165,14-135,16-2,16-215,18-231,
C.A..A.GG	9	5	8	10	3.540243e+00	3.287924e+00	0-323,1-426,3-362,5-195,6-218,8-16,11-215,17-325,18-151,19-221,
CAAG...G	8	5	8	9	3.529875e+00	2.745272e+00	3-362,4-201,6-218,8-16,10-234,14-80,16-285,18-151,18-173,
AAAAAT..T	9	7	6	8	3.524422e+00	4.240607e+00	0-77,1-265,5-0,6-69,11-133,11-240,12-176,18-82,
T.AAAAA.T	9	7	6	8	3.524422e+00	4.240607e+00	0-144,3-219,3-276,3-434,5-180,11-130,12-173,18-80,
T.A.AAAAT	9	7	6	7	3.524422e+00	3.528996e+00	0-212,4-190,6-34,11-130,12-55,12-173,16-331,
CC..C.AA	8	5	7	8	3.512471e+00	3.137839e+00	1-54,1-259,3-304,4-66,7-60,11-125,14-45,16-296,
C..CC.AA	8	5	7	9	3.512471e+00	3.742846e+00	1-1,1-54,1-214,4-66,7-60,11-59,13-55,16-199,19-21,
C...CCAA	8	5	7	9	3.512471e+00	3.742846e+00	1-54,1-290,3-60,4-45,9-39,11-59,13-55,16-426,17-316,
G.CGAA	6	5	8	13	3.509305e+00	4.792079e+00	0-113,0-342,0-352,2-204,4-140,7-216,10-127,10-215,11-236,12-137,14-4,14-47,16-298,
G.ATG..TT	9	6	6	8	3.503372e+00	4.208177e+00	2-331,3-19,3-325,4-100,6-221,11-266,13-95,15-100,
TTTG..G.A	9	6	6	9	3.503372e+00	4.915442e+00	0-120,0-339,2-139,4-137,10-212,11-233,12-134,13-172,18-236,
T.TT..GAG	9	6	6	8	3.503372e+00	4.210758e+00	0-387,3-373,6-29,6-163,10-190,11-271,13-153,19-139,
TA.TG..TG	9	6	6	6	3.503372e+00	2.794558e+00	1-168,2-309,4-96,7-107,13-91,15-77,
TTTG..GA	8	6	6	10	3.493500e+00	5.607881e+00	0-339,2-301,3-2,3-260,4-137,10-212,10-258,11-233,12-134,19-180,
TG..ATTG	8	6	6	6	3.493500e+00	2.781211e+00	0-417,2-197,8-28,13-184,14-103,16-312,
ATTTT...C	9	6	7	10	3.491828e+00	4.321911e+00	3-288,4-123,7-158,10-26,11-40,12-180,13-49,13-70,16-233,18-91,
A.TTTT..C	9	6	7	8	3.491828e+00	3.114088e+00	0-117,3-288,7-158,11-39,12-131,13-33,14-18,16-233,
AT.TT.T.C	9	6	7	10	3.491828e+00	4.321911e+00	1-84,2-45,3-288,4-121,7-158,11-40,11-177,11-256,13-186,16-233,
AT..TTT.C	9	6	7	13	3.491828e+00	6.140334e+00	1-84,2-45,2-333,3-288,4-112,4-121,4-210,7-158,11-177,11-256,13-67,16-233,16-264,
A..TTTT.C	9	6	7	11	3.491828e+00	4.927158e+00	1-84,2-45,2-404,3-288,4-121,7-158,10-78,11-177,11-256,13-33,16-233,
ATT.T..TC	9	6	7	11	3.491828e+00	4.927158e+00	1-49,4-123,7-158,7-179,10-26,11-15,12-180,13-70,16-233,16-264,18-91,
AT.TT..TC	9	6	7	9	3.491828e+00	3.717556e+00	1-84,4-123,7-158,10-26,11-177,12-180,13-70,16-233,18-91,
AC..TT.TT	9	6	7	9	3.491828e+00	3.717556e+00	0-299,1-346,2-6,5-87,7-173,11-49,17-28,18-228,19-154,
A..TC.TTT	9	6	7	9	3.491828e+00	3.717556e+00	1-267,1-306,2-26,3-419,7-132,10-115,13-119,16-263,18-210,
C.TTT.T.A	9	6	7	7	3.491828e+00	2.511505e+00	1-347,2-52,5-223,7-174,12-11,17-171,18-28,
C.TT..TAT	9	6	7	10	3.491828e+00	4.317694e+00	0-313,2-53,7-175,11-165,11-249,12-206,15-61,16-0,16-309,17-161,
CA...TTTT	9	6	7	10	3.491828e+00	4.321208e+00	1-226,1-295,1-343,2-291,4-218,7-154,10-16,13-45,18-25,19-230,
TTTTC...A	9	6	7	10	3.491828e+00	4.321911e+00	1-356,2-111,3-239,3-291,7-191,9-13,10-82,11-41,13-71,16-268,
TTT.C.T.A	9	6	7	9	3.491828e+00	3.717556e+00	1-356,2-49,3-292,4-214,9-13,13-71,13-120,16-268,18-74,
TTTT...CA	9	6	7	12	3.491828e+00	5.526771e+00	2-169,3-239,4-124,5-226,6-2,7-160,10-82,11-41,13-71,16-234,16-244,19-235,
T.TTT..CA	9	6	7	9	3.491828e+00	3.712383e+00	1-386,5-226,6-2,7-34,7-160,10-105,15-19,16-234,19-235,
TTT..T.CA	9	6	7	8	3.491828e+00	3.106413e+00	1-303,3-187,7-160,11-41,13-38,16-234,18-236,19-235,
TT.ATT..C	9	6	7	8	3.491828e+00	3.114088e+00	1-352,2-107,4-56,5-137,8-33,11-37,13-108,18-106,
TTT..AT.C	9	6	7	10	3.491828e+00	4.314184e+00	2-408,3-186,7-37,10-27,11-99,13-37,14-135,17-44,18-33,18-235,
TTT.T..AC	9	6	7	9	3.491828e+00	3.713029e+00	1-159,3-238,5-71,9-14,10-81,11-42,11-190,16-243,19-236,
TT.TT..AC	9	6	7	10	3.491828e+00	4.316991e+00	1-100,3-238,3-257,5-80,5-91,10-81,11-190,15-18,16-243,19-236,
TAT.T..TC	9	6	7	8	3.491828e+00	3.114088e+00	0-127,1-404,2-44,5-40,7-189,11-267,13-96,18-35,
TTT..A.TC	9	6	7	8	3.491828e+00	3.111133e+00	1-273,2-31,7-37,10-121,11-99,13-37,14-135,17-44,
TT.TC..AT	9	6	7	10	3.491828e+00	3.717556e+00	0-121,0-340,5-42,5-44,7-162,10-108,10-213,13-112,14-66,19-44,
TT.T.C.AT	9	6	7	8	3.491828e+00	3.114088e+00	0-318,5-83,6-3,7-162,11-170,13-112,14-66,17-42,
T.TT..CAT	9	6	7	10	3.491828e+00	4.319802e+00	1-354,5-42,5-227,6-3,11-97,13-35,16-235,16-266,17-42,19-44,
T.T..CATT	9	6	7	10	3.491828e+00	4.321911e+00	1-305,3-198,5-84,6-4,7-36,7-138,13-36,15-21,16-236,17-43,
G...ATGA	8	5	10	20	3.489045e+00	5.071945e+00	0-402,0-433,3-335,4-94,4-227,5-21,5-205,6-90,7-97,7-207,8-23,10-180,10-299,12-189,14-91,15-75,16-387,17-172,17-367,19-219,
ATT.T.TC	8	6	7	10	3.481689e+00	4.300883e+00	0-118,0-337,3-55,3-288,5-41,7-190,11-40,13-34,13-163,17-111,
AT.TT.TC	8	6	7	12	3.481689e+00	4.903688e+00	0-118,0-337,2-45,3-288,5-39,5-41,7-190,11-40,13-34,13-163,17-111,17-194,
CA.TTT.T	8	6	7	10	3.481689e+00	4.300883e+00	1-156,1-229,2-7,3-287,4-50,7-52,10-16,13-151,13-162,19-155,
C.TT.ATT	8	6	7	9	3.481689e+00	3.698850e+00	2-52,2-295,3-203,5-135,7-174,8-31,11-35,13-124,18-104,
TTT.TC.A	8	6	7	17	3.481689e+00	8.531389e+00	0-3,0-339,3-238,4-137,5-71,7-161,7-192,10-81,10-107,10-212,11-42,11-190,11-233,17-42,17-113,19-180,19-236,
TT.TTC.A	8	6	7	9	3.481689e+00	3.695637e+00	1-100,3-238,5-91,7-161,10-81,11-170,11-190,17-42,19-236,
TTTT..CA	8	6	7	15	3.481689e+00	7.316799e+00	2-337,4-223,5-42,5-227,6-3,7-161,7-191,13-35,14-20,16-235,16-328,17-42,17-112,19-44,19-236,
TT.TA.TC	8	6	7	7	3.481689e+00	2.494961e+00	1-190,4-124,7-180,10-122,12-181,14-136,17-70,
TTT..CAT	8	6	7	12	3.481689e+00	5.505648e+00	2-407,3-185,5-43,5-228,6-4,7-36,7-138,13-36,15-21,16-236,17-43,19-45,
T..TTCAT	8	6	7	12	3.481689e+00	4.903688e+00	1-6,1-305,3-185,3-198,3-383,5-134,7-43,7-114,13-36,13-40,16-236,19-92,
T.TCA.TT	8	6	7	8	3.481689e+00	3.097586e+00	1-307,3-284,4-209,10-116,15-32,16-238,18-211,19-129,
TTT.CAT	7	6	7	11	3.471601e+00	4.880391e+00	1-356,2-408,3-186,4-116,4-214,7-37,11-99,13-37,16-237,16-268,17-44,
T.TCATT	7	6	7	11	3.471601e+00	4.880391e+00	1-307,1-357,3-200,3-284,4-209,10-116,13-38,16-238,17-84,18-42,18-211,
GA..AAA.T	9	6	8	11	3.469981e+00	3.704006e+00	1-325,5-108,6-66,10-278,11-291,12-137,12-174,13-27,15-119,17-209,19-145,
T.GA..AAA	9	6	8	11	3.469981e+00	3.704006e+00	1-104,2-205,5-106,6-33,6-64,10-276,11-106,11-194,12-135,16-330,18-1,
T.G..AAAA	9	6	8	14	3.469981e+00	4.740321e+00	1-104,2-151,2-205,5-8,6-33,6-63,6-64,7-222,10-276,11-106,13-74,16-330,17-114,18-1,
T.C..C.AA	9	5	9	16	3.466611e+00	4.865089e+00	1-53,1-103,1-258,1-322,3-303,5-94,7-59,10-84,10-164,11-105,11-193,12-35,13-73,14-44,17-419,19-0,
T..CA..CA	9	5	9	10	3.466611e+00	2.167061e+00	0-271,2-284,3-187,5-188,7-84,11-212,13-38,15-23,16-362,19-18,
AA.AA..GC	9	6	6	8	3.461985e+00	4.152055e+00	1-221,3-148,4-9,5-196,6-195,11-302,18-4,19-209,
A.AAA..GC	9	6	6	8	3.461985e+00	4.152055e+00	0-214,4-9,5-196,6-173,11-302,12-46,18-4,19-209,
A.ACA.A.G	9	6	6	8	3.461985e+00	4.147562e+00	0-44,2-118,2-422,4-166,10-52,10-68,17-442,19-7,
CGA..A.AA	9	6	6	6	3.461985e+00	2.747586e+00	0-354,6-44,11-195,13-26,15-1,16-372,
CAA.AA..G	9	6	6	7	3.461985e+00	3.448729e+00	1-142,3-362,5-181,5-195,6-218,12-37,18-151,
CAAA..A.G	9	6	6	7	3.461985e+00	3.449306e+00	3-128,5-195,6-192,10-71,11-215,17-118,18-61,
CAA.A.A.G	9	6	6	6	3.461985e+00	2.747586e+00	3-128,5-195,6-192,10-71,12-37,17-118,
CAA..AA.G	9	6	6	7	3.461985e+00	3.449306e+00	2-239,5-195,8-16,9-44,11-215,12-37,19-132,
C..AAAA.G	9	6	6	7	3.461985e+00	3.449306e+00	0-55,3-275,4-7,5-195,11-198,12-56,17-201,
CAAA...AG	9	6	6	7	3.461985e+00	3.449306e+00	3-128,6-192,10-71,11-64,15-121,17-118,18-61,
CA.AA..AG	9	6	6	6	3.461985e+00	2.747586e+00	1-128,3-128,6-192,10-71,15-121,17-118,
C.AAA..AG	9	6	6	6	3.461985e+00	2.747586e+00	3-128,4-7,6-192,10-71,15-121,17-118,
CAA...AAG	9	6	6	6	3.461985e+00	2.747586e+00	3-128,6-192,10-71,12-37,17-118,18-61,
C.AA..AAG	9	6	6	7	3.461985e+00	3.449306e+00	3-128,4-7,6-108,6-192,10-71,17-118,18-61,
CA..A.AAG	9	6	6	6	3.461985e+00	2.747586e+00	1-128,3-128,6-192,10-71,12-37,17-118,
C.A.A.AAG	9	6	6	6	3.461985e+00	2.747586e+00	3-128,4-7,6-192,10-71,12-37,17-118,
C..AA.AAG	9	6	6	8	3.461985e+00	4.152055e+00	0-55,1-128,3-128,3-275,4-7,6-192,10-71,17-118,
G.C.AA.AA	9	6	6	13	3.461985e+00	7.681353e+00	0-342,0-352,2-185,2-204,4-140,5-97,10-127,11-196,11-213,11-236,14-119,17-199,17-319,
G.A.A.CAA	9	6	6	6	3.461985e+00	2.747586e+00	1-127,3-214,6-191,10-150,12-99,16-279,
G..AA.CAA	9	6	6	6	3.461985e+00	2.747586e+00	5-175,6-191,9-42,11-213,12-99,17-319,
GA.AAA..C	9	6	6	8	3.461985e+00	4.152055e+00	1-106,2-260,4-163,8-66,10-87,10-138,11-108,16-332,
ATTTTC	6	6	7	11	3.461565e+00	4.857263e+00	1-355,2-110,5-41,7-190,11-40,13-70,13-111,13-152,13-163,18-91,19-43,
A..AATGA	8	6	8	9	3.459672e+00	2.649370e+00	0-346,2-157,2-241,4-98,6-107,11-200,12-168,14-85,17-203,
GA.AAA.T	8	6	8	13	3.459672e+00	4.718127e+00	1-106,1-325,2-155,4-191,6-35,6-172,10-87,10-278,12-45,12-174,16-332,18-59,18-81,
G..AAAAT	8	6	8	12	3.459672e+00	4.199942e+00	1-106,1-325,2-155,4-191,5-10,6-35,10-60,10-278,12-45,12-174,16-332,18-194,
A.CAAG.A	8	6	6	7	3.452154e+00	3.433764e+00	0-33,3-131,6-155,6-216,11-217,14-78,18-149,
A..AAGCA	8	6	6	8	3.452154e+00	4.134126e+00	3-131,6-111,13-82,15-6,16-404,18-64,18-145,19-104,
A..ACAAG	8	6	6	6	3.452154e+00	2.734294e+00	1-129,3-129,4-167,6-193,8-12,17-427,
GAAAA..C	8	6	6	7	3.452154e+00	3.433764e+00	2-207,2-260,6-37,11-239,12-47,16-403,19-148,
GA.AA.AC	8	6	6	6	3.452154e+00	2.734294e+00	2-207,4-74,6-37,11-108,15-119,19-148,
AAAA.GC	7	6	6	8	3.442373e+00	4.116316e+00	0-216,4-11,5-198,8-68,12-48,16-404,18-6,19-211,
GG...TG.C	9	5	6	6	3.441104e+00	2.723865e+00	2-279,7-97,8-23,10-209,14-104,17-291,
AATGAA	6	6	8	11	3.439218e+00	3.639706e+00	0-87,0-137,2-160,2-244,3-338,4-97,6-110,11-203,12-171,15-101,17-206,
AAATGA	6	6	8	11	3.439218e+00	3.639706e+00	0-136,0-290,2-159,3-337,5-14,5-23,6-92,11-202,12-163,17-205,19-26,
TT.T..TAT	9	6	9	14	3.438310e+00	3.463159e+00	0-121,0-318,1-348,2-226,5-44,7-106,9-65,10-19,11-170,13-112,13-173,16-3,18-29,18-31,
GACAAA	6	6	6	9	3.432641e+00	4.794904e+00	1-106,1-325,5-97,10-87,11-108,11-213,15-119,16-332,18-59,
GGC...TG	8	5	6	7	3.431293e+00	3.407128e+00	1-396,3-322,4-176,6-89,15-44,16-428,17-219,
G.CG..TG	8	5	6	6	3.431293e+00	2.710600e+00	1-396,3-322,5-61,7-216,10-215,14-4,
CCTT....G	9	5	7	7	3.430033e+00	2.438055e+00	1-119,2-90,4-36,9-59,10-102,15-109,16-159,
CC....TTG	9	5	7	9	3.430033e+00	3.629105e+00	2-80,4-36,7-6,9-59,10-102,16-117,17-11,18-15,19-85,
C.GC.T..T	9	5	7	10	3.430033e+00	4.225246e+00	1-226,2-311,4-33,5-220,8-42,12-125,17-38,18-25,19-172,19-230,
C.GC...TT	9	5	7	14	3.430033e+00	6.021751e+00	1-226,2-311,3-178,3-194,4-33,5-59,5-220,8-42,10-13,16-155,17-38,18-25,19-227,19-230,
TTG.C...C	9	5	7	10	3.430033e+00	4.225944e+00	3-261,5-187,8-37,11-211,15-22,17-6,17-79,17-308,18-110,19-69,
T.C..C.TG	9	5	7	9	3.430033e+00	3.629105e+00	0-49,2-309,3-15,5-60,7-43,11-90,15-57,15-111,17-61,
T.CG.C..T	9	5	7	11	3.430033e+00	4.822909e+00	1-93,2-123,3-241,4-32,5-219,7-94,10-11,12-201,13-146,16-107,17-147,
TT.TTT.A	8	6	9	13	3.427963e+00	3.438895e+00	1-73,1-304,1-348,2-298,3-257,6-29,9-27,10-19,10-188,13-35,15-18,16-235,18-29,
CCAAT	5	5	9	10	3.425485e+00	2.094301e+00	1-141,3-64,4-49,7-17,7-166,9-43,11-147,13-59,16-430,19-220,
C.TT.G.C	8	5	7	11	3.419948e+00	4.798870e+00	2-30,6-9,7-119,7-136,11-103,12-132,15-134,16-133,16-327,17-15,18-214,
T..TCG.C	8	5	7	11	3.419948e+00	4.800367e+00	1-91,1-101,1-145,2-180,3-239,5-92,10-82,11-191,13-71,17-145,18-54,
ATT.TTT	7	6	9	12	3.417675e+00	2.972354e+00	1-384,3-256,3-288,4-133,7-158,9-26,10-187,13-34,15-17,16-233,16-264,17-410,
T.CCGT	6	5	7	7	3.399934e+00	2.395290e+00	3-232,8-57,11-262,13-8,14-43,16-187,18-13,
AAT.AAA.A	9	7	6	10	3.390217e+00	4.743837e+00	0-73,0-93,0-137,0-142,2-244,5-178,11-297,12-102,12-171,17-206,
AAAAT..AA	9	7	6	10	3.390217e+00	5.438488e+00	0-71,0-91,0-360,2-158,10-281,11-201,11-295,12-100,17-204,19-149,
AAT.A.AAA	9	7	6	9	3.390217e+00	4.743837e+00	0-73,0-93,0-142,3-66,5-178,10-151,11-297,12-171,17-206,
AAT..AAAA	9	7	6	9	3.390217e+00	4.743837e+00	0-73,0-93,0-142,5-178,6-188,11-297,12-171,16-399,17-206,
AT.A.AAAA	9	7	6	6	3.390217e+00	2.665995e+00	0-94,4-189,11-298,12-172,17-207,19-207,
A.T.AAAAA	9	7	6	8	3.390217e+00	4.050207e+00	0-73,0-93,0-142,2-18,5-178,11-297,12-171,17-206,
C.T..T.TG	9	5	9	10	3.381570e+00	2.041693e+00	0-314,2-314,4-36,7-32,10-102,11-246,13-151,15-62,16-324,19-175,
C..T..TTG	9	5	9	14	3.381570e+00	3.804536e+00	0-300,2-80,3-203,4-36,4-50,7-6,8-31,9-59,10-102,13-170,16-117,18-15,18-104,19-85,
C...T.TTG	9	5	9	16	3.381570e+00	4.689880e+00	0-115,0-300,0-416,2-80,2-314,4-36,4-50,7-6,7-32,10-169,11-246,13-170,13-183,14-16,16-324,19-85,
C.G..TT.T	9	5	9	17	3.381570e+00	5.132639e+00	1-226,1-343,2-291,3-181,3-234,4-33,5-220,7-154,9-22,10-16,10-208,13-88,16-230,17-38,17-236,18-25,19-230,
C.G..T.TT	9	5	9	18	3.381570e+00	5.576919e+00	1-226,1-343,2-291,2-311,3-181,3-234,4-33,5-220,7-154,8-42,10-16,15-14,16-230,17-38,17-190,17-293,18-25,19-230,
G...TTT.C	9	5	9	9	3.381570e+00	1.602605e+00	0-233,3-182,5-38,7-134,9-9,10-5,13-149,17-40,18-89,
T..TT.G.C	9	5	9	22	3.381570e+00	6.911608e+00	1-90,1-100,2-29,3-238,3-257,4-134,5-91,7-118,7-135,8-34,10-81,10-104,10-121,11-190,15-18,15-133,16-123,16-124,16-243,16-326,18-213,19-177,
T.TG..T.C	9	5	9	10	3.381570e+00	2.038643e+00	1-159,2-32,4-41,4-55,7-37,11-267,13-96,14-135,16-346,19-52,
T.AAAAAA	8	7	6	7	3.380455e+00	3.342173e+00	0-95,7-196,11-130,11-299,12-173,17-208,19-208,
GAA.G..A	8	5	10	14	3.377731e+00	2.522542e+00	0-327,2-217,3-365,4-146,6-187,7-219,8-20,10-218,12-170,14-115,16-398,17-123,18-154,18-176,
C.T..TTG	8	5	9	11	3.371266e+00	2.461301e+00	1-68,2-81,4-37,7-7,9-60,10-103,15-58,16-118,18-16,19-64,19-86,
CT..TG.T	8	5	9	12	3.371266e+00	2.899726e+00	0-413,1-167,5-65,6-76,7-30,9-64,10-300,13-170,15-46,15-126,16-16,18-229,
TAAAAAA	7	7	6	8	3.370743e+00	4.012257e+00	0-95,0-144,3-121,4-8,7-225,11-130,11-299,19-208,
ATG.T..GA	9	6	6	6	3.369526e+00	2.642439e+00	0-320,3-372,5-25,12-51,15-68,19-138,
AA.G..TGT	9	6	6	6	3.369526e+00	2.642439e+00	0-100,3-152,10-287,15-78,17-1,19-123,
GAATG...T	9	6	6	7	3.369526e+00	3.328845e+00	3-365,4-100,6-221,7-209,13-5,15-100,17-192,
TGT.G.A.A	9	6	6	8	3.369526e+00	4.020832e+00	0-122,0-341,2-203,4-139,11-235,12-63,13-174,19-117,
TT..GAG.A	9	6	6	7	3.369526e+00	3.331131e+00	0-389,2-169,6-31,6-165,11-273,13-155,19-141,
TG...ATGA	9	6	6	9	3.369526e+00	4.710148e+00	0-401,3-334,4-93,4-226,5-20,10-179,10-298,14-90,19-218,
T...GAATG	9	6	6	8	3.369526e+00	4.020832e+00	4-96,6-183,6-217,7-215,10-214,12-166,14-3,17-188,
A..AAGG	7	5	10	18	3.367642e+00	3.995385e+00	0-325,1-131,1-443,3-392,4-10,5-197,6-52,8-18,8-67,10-232,11-217,13-198,14-78,16-283,17-121,17-444,18-152,18-179,
G..TTTC	7	5	9	14	3.361021e+00	3.752198e+00	1-284,2-335,3-184,5-68,7-81,10-6,11-179,11-189,13-69,13-110,15-83,17-183,18-116,19-42,
GC..TTT	7	5	9	14	3.361021e+00	3.752198e+00	1-228,3-196,4-35,5-222,6-202,7-51,9-9,10-15,10-207,13-161,16-157,17-40,18-27,19-232,
TTG..GAA	8	6	6	8	3.359784e+00	4.003099e+00	0-340,0-434,2-202,4-138,10-213,11-234,12-135,16-221,
ATT.TC..A	9	6	7	9	3.358983e+00	3.527271e+00	1-254,2-110,2-201,5-41,7-190,13-111,13-152,14-65,19-43,
ATT.T..CA	9	6	7	9	3.358983e+00	3.524719e+00	0-267,4-222,5-41,5-82,7-190,9-72,13-34,17-111,19-43,
A.TTT..CA	9	6	7	11	3.358983e+00	4.704622e+00	2-405,4-222,5-41,7-190,11-208,13-34,17-111,18-117,19-14,19-43,19-156,
A.AT.TC.T	9	6	7	7	3.358983e+00	2.353376e+00	1-36,2-281,5-146,10-113,12-60,16-303,18-208,
C..T.ATTA	9	6	7	7	3.358983e+00	2.353376e+00	2-52,5-135,7-174,13-124,14-60,17-83,18-41,
TTT..C.AA	9	6	7	12	3.358983e+00	5.294601e+00	0-339,3-292,4-137,7-161,7-192,10-107,10-212,11-210,11-233,12-134,16-329,17-113,
TTT...CAA	9	6	7	11	3.358983e+00	4.704622e+00	0-369,3-240,4-125,4-223,7-161,7-191,10-83,13-72,16-245,16-328,17-112,
TTT.A..CA	9	6	7	7	3.358983e+00	2.349673e+00	1-274,3-187,4-124,7-84,13-38,16-244,18-236,
T.TT..ACA	9	6	7	7	3.358983e+00	2.353376e+00	1-101,3-239,5-92,8-47,10-82,15-19,16-244,
TTTG.C	6	5	9	19	3.350833e+00	5.909050e+00	0-120,0-339,2-32,3-260,4-137,4-224,7-138,10-107,10-212,11-210,11-233,12-134,14-21,15-21,16-126,16-329,17-113,18-216,19-180,
AATG.TG	7	6	6	6	3.350091e+00	2.616171e+00	0-218,5-15,7-210,12-164,17-193,19-137,
A..GAAA.A	9	6	8	12	3.340818e+00	4.005006e+00	0-137,1-216,2-152,2-244,4-162,8-63,10-137,12-89,12-171,14-53,16-400,17-206,
A.G..AAAA	9	6	8	13	3.340818e+00	4.508545e+00	1-323,2-17,2-152,4-4,4-189,5-192,7-221,10-58,12-43,12-172,16-400,17-207,18-192,
G..AAA.AA	9	6	8	12	3.340818e+00	4.000586e+00	0-57,2-153,2-185,4-6,5-97,6-65,6-191,7-223,11-213,14-119,17-319,18-2,
CTT.ATA	7	6	7	8	3.338988e+00	2.907409e+00	1-120,3-345,5-35,12-12,15-62,17-162,18-135,19-94,
TTCAT.A	7	6	7	10	3.338988e+00	4.074228e+00	1-9,1-40,1-358,3-201,3-386,5-137,7-117,13-43,16-270,19-95,
TCAT.AT	7	6	7	8	3.338988e+00	2.907409e+00	1-97,3-387,11-138,12-145,13-44,14-63,17-86,18-44,
AAA.GA.A	8	6	8	11	3.330611e+00	2.974681e+00	0-136,2-159,3-394,3-399,5-23,7-203,11-202,12-41,12-88,17-205,19-26,
AA.A.AAG	8	6	8	12	3.330611e+00	3.981505e+00	0-96,3-129,3-148,4-72,4-167,6-193,10-72,12-38,17-119,18-4,19-8,19-209,
A.AA.AAG	8	6	8	11	3.330611e+00	3.477770e+00	0-96,1-129,3-129,4-153,6-120,6-193,8-65,10-72,17-119,18-4,19-209,
TCATTA	6	6	7	8	3.329067e+00	2.891319e+00	1-97,1-359,3-202,5-138,7-118,14-63,17-86,18-44,
AAAAA.G	7	6	8	14	3.320459e+00	3.954547e+00	0-97,2-157,2-209,4-9,4-10,5-196,5-197,7-201,7-226,8-67,11-200,17-203,18-5,19-210,
ATT.T.T.A	9	6	9	11	3.316371e+00	2.378434e+00	1-230,3-256,5-41,7-190,9-26,10-187,13-34,13-152,15-17,16-7,17-111,
A.T.TTT.A	9	6	9	14	3.316371e+00	3.682560e+00	0-80,1-238,1-298,2-8,2-166,2-223,3-256,4-51,6-159,9-26,10-187,13-34,15-17,19-156,
CAA.AC	6	5	9	14	3.313514e+00	3.656688e+00	0-241,1-26,1-281,3-128,6-192,8-54,11-26,11-110,12-120,12-198,15-121,16-32,17-131,19-5,
G..G.ATG	8	5	8	12	3.310707e+00	3.947761e+00	0-395,1-396,2-253,3-322,4-143,6-184,7-216,10-215,12-167,14-4,14-84,16-395,
GAAAAA	6	6	8	15	3.310360e+00	5.435994e+00	0-57,0-358,2-155,2-207,2-260,6-66,8-66,10-130,10-140,11-239,12-174,16-403,17-209,18-3,18-81,
G.CG.A.G	8	5	6	6	3.298624e+00	2.559566e+00	1-396,3-322,7-216,10-215,14-4,17-338,
A..C.GC.T	9	5	7	8	3.298204e+00	2.857066e+00	2-308,5-217,6-175,12-122,12-200,15-135,17-215,19-169,
CGAC....T	9	5	7	8	3.298204e+00	2.859967e+00	1-105,1-324,6-13,10-86,13-148,15-95,17-149,18-58,
C.T..GAC	8	5	7	7	3.288232e+00	2.266561e+00	2-30,5-48,6-9,11-103,12-132,16-327,19-50,
C...TGAC	8	5	7	11	3.288232e+00	4.579820e+00	2-30,3-171,5-48,6-91,12-132,14-6,16-327,17-305,19-25,19-50,19-220,
TCG.C..A	8	5	7	11	3.288232e+00	4.576136e+00	1-104,2-183,3-320,5-95,10-85,11-106,11-194,13-74,15-94,15-137,18-57,
T.CG.C.A	8	5	7	11	3.288232e+00	4.579820e+00	1-103,1-322,2-123,3-241,5-94,7-94,10-84,11-105,11-193,13-73,14-44,
TGAC...C	8	5	7	8	3.288232e+00	2.843767e+00	3-262,5-52,6-95,11-212,15-23,16-362,17-309,18-111,
T...CGAC	8	5	7	9	3.288232e+00	3.421711e+00	1-101,1-320,3-239,5-92,10-82,11-191,13-144,17-145,18-54,
TCA..C.G	8	5	7	11	3.288232e+00	4.579083e+00	2-286,2-340,3-189,5-215,7-47,7-86,12-104,14-40,15-133,16-139,19-74,
AT..GCC	7	5	7	7	3.278311e+00	2.252461e+00	0-48,2-122,7-137,8-36,10-161,14-95,17-16,
A.T.CCG	7	5	7	8	3.278311e+00	2.827668e+00	1-213,2-350,4-59,8-55,11-306,13-6,16-185,17-185,
CAT..GC	7	5	7	7	3.278311e+00	2.252461e+00	0-47,2-121,7-136,11-20,14-94,17-15,18-19,
GA.T.CC	7	5	7	7	3.278311e+00	2.252461e+00	2-349,4-58,6-96,13-5,15-104,16-184,18-72,
T.CCG.A	7	5	7	11	3.278311e+00	4.557053e+00	1-215,3-15,8-57,10-1,11-262,11-308,13-8,14-3,16-187,16-256,17-187,
T.CG.CA	7	5	7	15	3.278311e+00	6.866075e+00	1-93,1-103,1-322,1-332,3-241,5-94,6-11,10-11,10-84,11-105,11-318,12-201,13-73,13-146,15-136,
G.TTTT..T	9	6	7	11	3.268246e+00	4.550312e+00	1-299,2-294,2-322,3-184,6-26,10-186,13-69,13-110,16-232,18-27,19-232,
GT.TT.T.T	9	6	7	10	3.268246e+00	3.397007e+00	1-299,2-317,2-322,5-158,6-26,7-188,9-24,13-90,13-99,16-5,
G.TTT.T.T	9	6	7	11	3.268246e+00	3.970231e+00	1-299,2-317,2-322,6-26,10-186,14-133,16-213,16-232,16-304,18-27,19-232,
GTTT...TT	9	6	7	9	3.268246e+00	3.397007e+00	1-75,2-317,3-283,6-26,10-290,11-98,13-106,15-85,16-214,
G.T.TT.TT	9	6	7	11	3.268246e+00	4.550312e+00	0-221,2-294,3-420,6-26,7-29,9-23,10-186,16-232,16-313,18-27,19-232,
G..TTT.TT	9	6	7	10	3.268246e+00	3.972286e+00	1-345,2-294,4-35,5-222,6-26,7-156,10-186,16-232,18-27,19-232,
G..T.TTTT	9	6	7	13	3.268246e+00	5.708924e+00	1-345,2-43,2-313,3-325,4-35,5-222,6-26,7-156,10-186,11-254,16-232,18-27,19-232,
G...TTTTT	9	6	7	12	3.268246e+00	5.129190e+00	1-345,2-221,3-420,4-35,5-222,6-26,7-156,10-15,10-186,16-232,18-27,19-232,
TT.TTT..G	9	6	7	9	3.268246e+00	2.820519e+00	0-225,2-323,4-38,6-27,6-29,7-73,9-15,10-188,17-32,
TT..TT.TG	9	6	7	9	3.268246e+00	3.395743e+00	2-54,2-323,6-27,7-73,9-61,10-23,12-129,17-32,18-231,
T.T..TTTG	9	6	7	8	3.268246e+00	2.819361e+00	1-307,2-296,6-27,10-23,13-167,14-130,18-211,18-231,
TT.TG.T.T	9	6	7	9	3.268246e+00	3.396375e+00	0-318,2-226,2-318,9-65,10-182,13-65,13-171,17-36,18-230,
T.TTG.T.T	9	6	7	9	3.268246e+00	3.396375e+00	0-165,1-411,2-226,2-318,5-151,7-31,13-171,17-409,18-230,
TG.T.TT.T	9	6	7	10	3.268246e+00	3.974343e+00	0-220,0-417,5-37,7-28,9-68,10-185,11-168,11-178,13-184,16-312,
T..T.TTGT	9	6	7	10	3.268246e+00	3.974343e+00	0-417,1-155,2-315,7-28,11-247,13-171,13-184,14-17,16-312,17-411,
T..TG.TTT	9	6	7	9	3.268246e+00	3.396375e+00	0-165,2-318,6-77,7-31,10-182,13-65,17-36,17-409,18-230,
CATT....G	9	5	9	11	3.260631e+00	2.290006e+00	1-98,3-203,5-89,8-31,10-119,10-256,13-151,14-64,16-241,18-19,18-104,
TG.C..T.A	9	5	9	12	3.260631e+00	2.717326e+00	0-252,0-297,3-262,4-226,7-140,8-28,10-164,15-23,17-80,18-218,19-129,19-218,
T....GTCA	9	5	9	14	3.260631e+00	3.577983e+00	1-91,1-145,1-190,2-180,7-129,9-47,10-105,13-71,14-114,15-28,15-127,16-192,17-80,18-207,
TT.TTT.G	8	6	7	14	3.258298e+00	6.260752e+00	0-225,2-315,3-237,5-225,6-28,7-33,10-24,10-189,11-247,16-123,16-307,16-325,17-411,18-232,
TTTGT..T	8	6	7	9	3.258298e+00	3.376849e+00	0-120,2-319,10-291,11-166,13-172,14-135,16-2,17-415,18-231,
TT.TGT.T	8	6	7	8	3.258298e+00	2.804364e+00	1-158,2-318,2-327,5-66,7-77,11-250,13-102,18-230,
TTTG..TT	8	6	7	8	3.258298e+00	2.802639e+00	2-319,6-206,7-37,10-291,13-107,14-135,16-2,18-231,
TT.TG.TT	8	6	7	11	3.258298e+00	4.529678e+00	1-158,2-318,4-54,5-66,10-182,13-65,13-102,16-17,17-36,17-416,18-230,
T.TTG.TT	8	6	7	10	3.258298e+00	3.953837e+00	0-165,1-158,1-168,2-318,4-54,7-31,9-25,17-409,18-230,19-89,
T.TGT.TT	8	6	7	11	3.258298e+00	4.527475e+00	2-319,3-326,7-78,10-291,11-176,11-186,11-267,13-96,14-135,16-2,18-231,
AAAA.AA.A	9	7	6	8	3.258266e+00	3.862791e+00	0-59,0-91,3-124,6-193,10-72,11-295,16-33,19-6,
AAAA..AAA	9	7	6	11	3.258266e+00	5.214016e+00	0-71,0-91,2-158,3-123,3-124,10-281,11-201,11-295,12-100,17-204,19-6,
AAA..AAAA	9	7	6	11	3.258266e+00	4.537906e+00	0-72,0-91,0-92,0-141,3-124,3-394,8-63,11-295,11-296,17-205,19-6,
AA..AAAAA	9	7	6	11	3.258266e+00	3.862791e+00	0-73,0-92,0-93,0-141,0-142,5-178,8-63,11-296,11-297,12-171,17-206,
ATG...TC	8	5	9	11	3.250415e+00	2.270061e+00	0-406,1-431,5-209,6-94,7-211,9-50,11-268,13-97,15-102,17-194,19-28,
AAA.AAAA	8	7	6	9	3.248628e+00	4.517973e+00	0-92,0-141,0-285,3-125,3-147,7-198,8-63,11-296,19-7,
G.TTTTT	7	6	7	15	3.248402e+00	6.802652e+00	0-179,1-299,1-367,2-322,3-183,3-236,4-233,6-26,10-18,10-79,10-186,16-232,17-40,18-27,19-232,
TT.TTTG	7	6	7	10	3.248402e+00	3.933472e+00	1-69,2-298,3-257,4-38,4-134,6-29,10-104,15-18,16-123,16-307,
T.TTTTG	7	6	7	11	3.248402e+00	4.506991e+00	2-29,2-316,4-38,6-29,7-34,10-25,11-248,13-169,16-326,17-412,18-233,
TTGTT.T	7	6	7	8	3.248402e+00	2.216663e+00	0-315,2-315,2-320,7-33,11-167,13-173,17-411,18-232,
TTGT.TT	7	6	7	10	3.248402e+00	3.359331e+00	2-315,2-320,5-66,7-33,10-292,14-136,16-3,17-411,18-87,18-232,
T.TTGTT	7	6	7	8	3.248402e+00	2.788309e+00	1-158,2-318,7-31,9-25,13-171,16-315,17-409,18-230,
T.TGTTT	7	6	7	11	3.248402e+00	4.506991e+00	1-72,1-159,2-319,3-22,3-326,5-67,11-176,11-186,13-103,16-122,18-231,
ATT.G.C	7	5	9	15	3.240256e+00	3.951742e+00	1-102,1-331,3-259,4-136,6-10,7-120,7-137,8-36,11-104,11-209,11-232,15-135,17-16,18-215,19-179,
TT.G.CA	7	5	9	21	3.240256e+00	6.517981e+00	1-93,1-103,1-332,3-241,4-224,5-94,6-11,7-138,8-37,10-84,10-107,11-105,11-210,13-73,14-21,15-21,15-136,16-135,16-246,16-329,17-113,
TTTTGT	6	6	7	11	3.238556e+00	4.484468e+00	0-119,0-338,1-158,2-318,10-211,11-250,13-171,14-20,17-112,17-414,18-230,
TTGTTT	6	6	7	11	3.238556e+00	3.913247e+00	1-73,1-160,2-315,2-320,7-33,7-73,9-27,10-104,16-123,17-411,18-232,
ATGA..G.A	9	6	6	7	3.237916e+00	3.162576e+00	0-325,5-16,12-168,15-68,16-391,19-197,19-223,
AT.A.GG.A	9	6	6	7	3.237916e+00	3.162576e+00	0-325,2-149,3-392,5-16,6-52,16-283,19-223,
A...GAATG	9	6	6	6	3.237916e+00	2.492267e+00	0-394,3-366,7-205,13-1,14-111,16-394,
A.G.AGA.T	9	6	6	6	3.237916e+00	2.492267e+00	2-143,6-182,10-74,12-70,16-414,18-67,
AGAA...GT	9	6	6	6	3.237916e+00	2.490762e+00	1-179,3-70,6-220,12-57,14-124,16-291,
GAATG...A	9	6	6	9	3.237916e+00	4.504770e+00	0-398,6-187,7-219,10-218,12-170,14-7,14-87,14-115,16-398,
G.ATG.A.A	9	6	6	8	3.237916e+00	3.162576e+00	1-399,2-256,3-34,6-180,6-187,10-218,12-170,16-398,
G.ATG..AA	9	6	6	8	3.237916e+00	3.832617e+00	2-256,3-34,6-187,7-219,10-218,12-170,14-115,16-398,
GA..A.TGA	9	6	6	6	3.237916e+00	2.492267e+00	0-345,6-106,11-277,12-167,14-84,16-416,
GA.GA.A.T	9	6	6	6	3.237916e+00	2.492267e+00	0-393,2-304,8-26,10-302,12-137,19-145,
GA.G..AAT	9	6	6	6	3.237916e+00	2.492267e+00	0-393,2-217,5-18,10-302,12-137,19-145,
T.A.GG.AA	9	6	6	7	3.237916e+00	3.162576e+00	0-326,2-150,3-393,5-17,6-85,12-87,19-162,
TG...GAAA	9	6	6	6	3.237916e+00	2.492267e+00	2-255,5-17,6-140,11-308,12-169,19-117,
TAA.A..GG	9	6	6	6	3.237916e+00	2.492267e+00	3-390,4-8,6-50,10-170,12-148,16-172,
A.A.A.CTT	9	6	7	10	3.228299e+00	3.912146e+00	0-77,0-145,2-24,3-417,5-146,7-169,11-240,16-10,17-140,18-125,
T.TC.AA.A	9	6	7	12	3.228299e+00	5.059805e+00	0-237,0-341,1-138,2-112,2-203,3-217,4-139,7-163,7-194,11-235,14-118,17-198,
T.CT.A.AA	9	6	7	10	3.228299e+00	3.912146e+00	0-268,1-261,3-273,4-5,7-193,10-44,11-273,12-52,16-20,16-201,
T.TC..AAA	9	6	7	11	3.228299e+00	3.912146e+00	1-39,2-112,2-203,3-217,5-125,7-192,7-194,11-235,12-63,16-269,17-198,
TC.A..AAT	9	6	7	11	3.228299e+00	4.485552e+00	0-343,1-140,2-186,4-141,5-95,10-85,11-237,14-120,17-200,18-57,19-131,
TC...AAAT	9	6	7	11	3.228299e+00	4.485552e+00	2-183,3-142,5-95,7-62,10-85,11-60,11-237,12-55,16-257,17-200,18-57,
GT.GAA.A	8	6	6	7	3.228295e+00	3.147407e+00	0-342,2-204,4-140,10-127,11-236,16-298,18-0,
GA.TG.AA	8	6	6	6	3.228295e+00	2.479259e+00	1-172,3-365,6-187,10-218,12-170,16-398,
GA..AATG	8	6	6	7	3.228295e+00	3.147407e+00	0-345,4-143,6-106,6-184,12-167,14-84,16-395,
G.A.AATG	8	6	6	7	3.228295e+00	3.147407e+00	0-345,0-395,4-143,6-184,12-160,15-74,19-192,
GAGA.A.T	8	6	6	7	3.228295e+00	3.147407e+00	1-62,2-388,4-191,6-35,6-172,10-278,12-45,
GAGA..AT	8	6	6	7	3.228295e+00	3.147407e+00	2-388,4-191,5-206,6-35,10-278,12-45,19-199,
G.GA.AAT	8	6	6	6	3.228295e+00	2.479259e+00	2-388,4-191,6-35,10-278,12-45,18-194,
T.AAGG.A	8	6	6	6	3.228295e+00	2.479259e+00	0-326,3-393,6-53,12-87,14-31,16-284,
AT.AAGG	7	6	6	7	3.218724e+00	3.130105e+00	0-325,1-443,3-392,6-52,13-198,14-78,16-283,
A.GAATG	7	6	6	10	3.218724e+00	5.134700e+00	3-363,4-98,4-144,6-185,6-219,12-168,13-3,14-85,14-113,16-396,
GAATG.A	7	6	6	6	3.218724e+00	2.466326e+00	3-365,6-187,10-218,12-170,15-100,16-398,
GGAAA.T	7	6	6	7	3.218724e+00	3.132331e+00	1-209,2-432,11-312,12-98,16-260,19-121,19-147,
GA.GAAT	7	6	6	6	3.218724e+00	2.466326e+00	0-436,4-143,6-184,12-167,14-84,16-395,
A.AATC.T	8	6	7	11	3.218384e+00	4.462807e+00	0-78,1-109,1-144,1-266,2-190,5-1,7-182,11-134,11-241,12-141,16-335,
T..TCAAA	8	6	7	11	3.218384e+00	4.462807e+00	0-131,2-111,2-183,2-417,3-142,3-273,5-177,7-193,10-108,13-74,17-114,
T..C..C.C	9	4	10	18	3.197188e+00	3.622865e+00	1-51,2-340,3-227,4-25,4-61,5-215,7-55,9-51,10-40,11-3,11-42,11-56,13-52,15-107,17-54,18-37,18-93,19-69,
G.GA.G..A	9	5	8	10	3.194165e+00	2.775759e+00	0-391,2-215,5-206,8-24,11-277,14-30,16-388,18-167,19-143,19-199,
AC..C..GA	9	5	7	8	3.168480e+00	2.688896e+00	0-50,2-342,4-80,6-97,6-177,11-306,17-303,18-162,
A..A.C.GC	9	5	7	10	3.168480e+00	3.818955e+00	1-221,2-262,4-170,5-54,6-173,11-18,11-302,17-213,18-7,19-212,
GC....CAA	9	5	7	10	3.168480e+00	3.252884e+00	1-127,2-415,3-214,4-44,6-191,9-38,9-42,11-25,16-436,17-319,
C..CCT	6	4	10	19	3.167385e+00	3.884012e+00	0-51,1-1,3-302,4-33,4-66,5-55,5-220,7-60,9-60,11-55,11-84,12-8,15-58,16-156,16-199,17-63,17-158,17-358,18-52,
C.CC..C	7	4	8	16	3.165094e+00	5.150850e+00	1-52,3-302,4-31,4-64,5-56,5-218,7-58,9-57,11-317,16-103,16-106,16-153,17-60,17-355,17-401,19-84,
AGGA.G	6	5	8	8	3.164028e+00	1.751695e+00	0-444,6-167,8-18,10-265,13-202,14-82,17-246,19-187,
G.CA..CA	8	5	7	9	3.158612e+00	3.235420e+00	1-150,2-285,3-244,5-189,9-42,11-213,15-24,16-363,17-319,
CCT.C	5	4	10	15	3.157577e+00	2.429426e+00	1-54,1-119,1-259,3-229,3-352,5-58,7-60,9-59,11-58,12-8,15-58,15-109,16-105,16-323,19-86,
C....AATG	9	5	9	11	3.141774e+00	2.100264e+00	0-344,2-239,4-142,9-44,11-61,11-198,12-56,15-73,17-201,19-132,19-217,
TGAC....A	9	5	9	14	3.141774e+00	3.354061e+00	0-252,0-297,0-351,3-262,6-95,8-28,11-212,12-136,14-10,14-109,15-23,16-362,17-250,19-29,
T.A..G.CA	9	5	9	12	3.141774e+00	2.517579e+00	1-145,1-190,2-180,5-5,6-84,9-47,11-153,14-114,16-362,18-18,18-107,19-18,
AT..TTG.T	9	6	7	9	3.138988e+00	3.211038e+00	1-409,2-224,4-52,4-88,7-8,7-69,11-163,12-186,16-119,
GTAT..T.T	9	6	7	10	3.138988e+00	3.772988e+00	2-43,2-331,3-325,4-208,7-188,9-24,11-254,13-90,13-99,16-5,
GA.T..TTT	9	6	7	8	3.138988e+00	2.649913e+00	1-345,2-105,4-100,7-156,10-186,16-232,16-304,19-55,
TTTTG...A	9	6	7	12	3.138988e+00	4.899375e+00	0-338,1-158,2-169,3-331,4-54,4-223,6-31,10-211,11-250,12-133,16-328,17-112,
TT..T.TGA	9	6	7	9	3.138988e+00	3.209166e+00	1-308,2-55,2-135,2-297,6-28,10-24,15-63,16-325,18-232,
T..T.TTGA	9	6	7	9	3.138988e+00	3.209166e+00	1-165,1-408,3-328,6-28,10-24,12-130,16-325,18-232,19-136,
T...TTTGA	9	6	7	11	3.138988e+00	4.333581e+00	1-308,2-135,2-297,3-22,3-328,6-28,10-24,12-130,13-103,16-325,18-232,
TT.TA.T.G	9	6	7	9	3.138988e+00	3.207296e+00	0-182,2-296,2-377,7-180,10-122,12-181,13-130,14-136,17-70,
TGAT.T..T	9	6	7	9	3.138988e+00	3.211038e+00	2-229,4-22,5-37,5-154,6-80,9-68,10-185,13-184,15-64,
T.GTAT..T	9	6	7	10	3.138988e+00	3.772988e+00	0-417,1-432,4-206,7-109,7-186,11-252,13-176,16-3,16-312,18-87,
T..TGAT.T	9	6	7	9	3.138988e+00	3.211038e+00	0-165,1-411,2-226,5-151,6-77,9-65,10-182,13-65,13-181,
TG..ATT.T	9	6	7	8	3.138988e+00	2.649913e+00	0-417,2-197,5-37,9-68,11-168,13-184,16-312,17-84,
TGT...ATT	9	6	7	7	3.138988e+00	2.089611e+00	0-112,3-198,5-84,9-66,10-109,13-105,17-68,
GA...CAT	8	5	9	11	3.131636e+00	2.080487e+00	0-12,1-37,4-23,6-14,7-131,8-26,10-50,12-111,14-36,16-249,18-209,
CGACA	5	5	7	10	3.129308e+00	3.738650e+00	1-105,1-324,1-334,3-243,5-96,6-13,10-86,11-107,13-148,18-58,
ATT..TTG	8	6	7	8	3.129143e+00	2.633947e+00	1-169,3-204,3-256,4-133,8-32,15-17,17-74,18-105,
GAT.TT.T	8	6	7	9	3.129143e+00	3.193001e+00	0-336,2-27,3-420,5-38,9-69,10-186,13-185,16-232,17-110,
G.TATT.T	8	6	7	9	3.129143e+00	3.193001e+00	0-418,1-251,3-52,5-38,9-23,9-69,11-169,13-185,16-313,
GA..TTTT	8	6	7	9	3.129143e+00	3.193001e+00	1-345,2-27,2-222,3-420,5-38,7-156,10-186,13-149,16-232,
TTT.T.GA	8	6	7	11	3.129143e+00	4.313256e+00	0-339,3-238,4-137,6-29,10-81,10-190,10-212,11-190,11-233,16-243,19-180,
TT.TT.GA	8	6	7	12	3.129143e+00	4.874462e+00	0-303,1-100,2-298,3-238,3-257,5-91,6-29,10-81,10-190,11-190,15-18,16-243,
T..TTTGA	8	6	7	10	3.129143e+00	3.751426e+00	1-309,2-29,2-136,2-298,3-257,6-29,10-25,15-18,16-326,18-233,
G.C.AAT	7	5	9	15	3.121555e+00	3.717860e+00	0-113,0-342,2-185,5-97,6-89,6-106,7-216,9-41,10-87,10-110,10-215,14-4,16-428,18-59,19-23,
TG.C.AA	7	5	9	21	3.121555e+00	6.217094e+00	0-112,0-341,0-351,2-203,4-139,5-9,6-88,7-215,9-40,10-109,10-214,11-212,11-235,12-136,14-3,14-118,15-118,16-331,17-115,17-198,17-309,
GTATT.T	7	6	7	10	3.119347e+00	3.732689e+00	0-419,6-160,7-188,9-24,11-270,13-90,13-99,16-5,16-314,18-89,
TTTT.AG	7	6	7	9	3.119347e+00	3.175081e+00	0-181,1-389,2-169,5-226,6-31,10-121,10-190,16-243,19-159,
T.TTGAT	7	6	7	10	3.119347e+00	3.731356e+00	0-165,1-168,1-411,2-226,4-54,5-151,7-10,10-27,13-13,18-235,
T.TGTAT	7	6	7	8	3.119347e+00	2.617515e+00	1-400,2-328,7-78,11-251,11-267,13-96,14-135,16-2,
TG.TATT	7	6	7	9	3.119347e+00	3.175081e+00	0-223,0-417,2-414,5-37,9-68,11-168,13-184,16-312,17-164,
TTTTGA	6	6	7	10	3.109602e+00	3.712746e+00	2-31,2-169,2-226,3-331,4-54,6-31,10-27,12-133,16-328,18-235,
A.GG.AA.A	9	6	6	8	3.108423e+00	3.647265e+00	2-152,3-358,7-221,10-58,12-89,16-400,17-124,18-156,
AAG.A.G.A	9	6	6	8	3.108423e+00	2.996352e+00	3-363,6-185,13-81,14-81,17-121,18-148,18-174,18-178,
A.GAA.G.A	9	6	6	8	3.108423e+00	2.996352e+00	0-325,3-363,6-185,12-168,16-396,17-121,18-174,18-178,
A..AGAG.A	9	6	6	6	3.108423e+00	2.343931e+00	4-159,6-196,10-134,12-41,16-391,19-197,
A..GGA.AA	9	6	6	6	3.108423e+00	2.343931e+00	3-394,6-62,12-95,15-71,16-399,19-144,
A.A.G.GAA	9	6	6	7	3.108423e+00	2.996352e+00	2-211,4-187,7-203,11-224,11-278,12-41,18-190,
A.AA.GA.G	9	6	6	6	3.108423e+00	2.343931e+00	0-347,5-13,7-208,8-15,12-162,16-411,
A.AAA.G.G	9	6	6	8	3.108423e+00	3.649729e+00	2-209,4-10,5-197,7-201,10-269,12-39,13-198,18-179,
A..AAG.AG	9	6	6	10	3.108423e+00	4.304066e+00	3-131,4-155,13-82,13-198,14-78,16-404,16-411,18-64,18-149,18-179,
G..GAAA.A	9	6	6	7	3.108423e+00	2.996352e+00	0-355,2-204,6-142,10-127,11-236,16-409,18-0,
GAAA..G.A	9	6	6	6	3.108423e+00	2.343931e+00	0-57,3-335,6-174,12-92,14-50,16-403,
GAA.G..AA	9	6	6	7	3.108423e+00	2.995240e+00	6-187,7-219,10-218,12-170,14-115,16-398,18-154,
G..GA.AAA	9	6	6	8	3.108423e+00	3.649729e+00	0-355,2-204,4-160,6-169,10-127,10-275,11-236,18-0,
G...AGAAA	9	6	6	6	3.108423e+00	2.343931e+00	4-160,6-169,8-61,10-275,12-53,18-171,
G...AAGAA	9	6	6	8	3.108423e+00	3.649729e+00	0-32,0-57,0-352,3-359,4-140,6-215,10-264,14-119,
G.A.AA.GA	9	6	6	6	3.108423e+00	2.343931e+00	0-345,2-98,12-160,15-74,16-409,19-192,
G..AAA.GA	9	6	6	6	3.108423e+00	2.340463e+00	1-442,3-413,6-89,12-160,17-116,19-23,
GA.AAA..G	9	6	6	8	3.108423e+00	3.649729e+00	2-155,2-207,6-172,10-130,12-45,17-230,18-3,18-81,
G.AAA.A.G	9	6	6	8	3.108423e+00	3.645418e+00	2-155,2-207,5-194,6-37,7-224,10-222,12-91,18-3,
A.ATCA..A	9	6	7	9	3.099656e+00	3.154356e+00	0-31,1-277,3-216,4-80,7-147,8-10,11-135,12-26,12-142,
A..ATAC.A	9	6	7	10	3.099656e+00	3.708968e+00	0-10,1-25,5-25,6-38,6-115,10-65,12-31,17-130,17-439,19-149,
A.AAT..CA	9	6	7	8	3.099656e+00	2.597870e+00	1-25,3-245,4-194,8-7,10-149,12-23,16-358,17-130,
AAT...ACA	9	6	7	7	3.099656e+00	2.042200e+00	1-330,2-244,4-147,8-9,11-208,12-102,16-374,
A..A.ATCA	9	6	7	9	3.099656e+00	3.154356e+00	3-213,4-77,4-194,5-209,7-144,8-7,11-132,12-23,14-73,
A.A..ATAC	9	6	7	10	3.099656e+00	3.710314e+00	2-117,3-111,3-399,5-23,6-36,8-51,10-63,12-108,12-117,17-437,
AAA..A.TC	9	6	7	8	3.099656e+00	2.597870e+00	0-97,3-337,5-131,6-68,11-131,17-138,17-210,18-181,
A.CAA..AT	9	6	7	9	3.099656e+00	3.154356e+00	0-33,3-218,5-143,5-179,6-155,6-216,10-154,13-21,17-323,
C.A.TA.AA	9	6	7	9	3.099656e+00	3.154356e+00	1-260,3-65,3-146,6-44,11-195,12-77,13-26,15-1,16-372,
TCAAA...A	9	6	7	11	3.099656e+00	4.269786e+00	0-134,2-114,2-420,3-145,3-307,7-196,11-293,12-104,13-77,17-117,19-4,
TCAA.A..A	9	6	7	9	3.099656e+00	3.154356e+00	0-34,0-277,2-114,7-196,11-293,13-77,17-117,18-100,19-4,
TCA.A..AA	9	6	7	9	3.099656e+00	3.154356e+00	0-134,3-145,3-307,3-387,7-196,11-293,14-74,17-117,19-4,
T...CAAAA	9	6	7	12	3.099656e+00	4.828736e+00	0-284,1-104,2-111,3-273,5-8,5-177,7-193,10-67,11-106,13-74,16-330,17-114,
A..GGAAA	8	6	6	7	3.098916e+00	2.331077e+00	0-305,3-394,6-62,12-88,12-95,16-399,19-144,
A..AAGGA	8	6	6	6	3.098916e+00	2.328122e+00	1-443,3-392,11-217,13-198,14-78,18-179,
AAGAA..G	8	6	6	7	3.098916e+00	2.981387e+00	3-363,4-144,6-219,10-268,16-414,18-152,18-178,
GAG.A.AA	8	6	6	6	3.098916e+00	2.331077e+00	0-393,2-390,5-108,6-169,10-138,19-145,
A.AATA.C	8	6	7	9	3.089840e+00	3.136389e+00	0-192,1-25,2-391,4-194,8-7,8-53,10-149,12-23,17-130,
AAAA..TC	8	6	7	9	3.089840e+00	3.136389e+00	0-98,2-23,3-221,3-416,4-194,6-69,11-132,12-59,17-211,
A.AA.ATC	8	6	7	9	3.089840e+00	3.136389e+00	1-107,2-23,3-416,4-194,8-7,11-132,12-23,16-333,17-211,
CAA..AAT	8	6	7	8	3.089840e+00	2.581960e+00	0-274,2-187,2-239,5-99,9-44,14-121,16-369,19-132,
TCAAA..A	8	6	7	10	3.089840e+00	3.691528e+00	0-134,2-186,3-145,3-307,3-414,7-196,11-293,14-120,17-117,19-4,
TC.AA.AA	8	6	7	12	3.089840e+00	4.803941e+00	0-343,1-140,2-186,2-205,3-145,4-141,7-196,10-128,11-128,11-237,14-120,17-200,
TC.A.AAA	8	6	7	11	3.089840e+00	4.247378e+00	1-104,2-205,5-95,7-196,10-85,10-128,11-106,11-128,11-237,17-200,18-57,
AGAGA.A	7	6	6	6	3.089457e+00	2.318298e+00	1-61,2-387,4-162,10-137,12-44,17-229,
AG.GAAA	7	6	6	7	3.089457e+00	2.966514e+00	2-152,4-162,10-137,12-44,17-93,17-229,19-164,
A.GGAAA	7	6	6	7	3.089457e+00	2.966514e+00	2-152,3-395,5-19,11-220,12-89,16-400,19-164,
AA.AAGG	7	6	6	7	3.089457e+00	2.966514e+00	1-131,4-10,5-197,8-67,11-217,17-121,18-152,
G.GAAAA	7	6	6	8	3.089457e+00	3.615436e+00	2-153,3-107,4-191,6-35,10-138,10-278,12-45,18-194,
ATCAA.A	7	6	7	10	3.080073e+00	3.671532e+00	0-33,0-276,1-279,3-218,4-82,5-179,6-216,11-292,12-196,19-3,
ATACA.A	7	6	7	8	3.080073e+00	2.564460e+00	0-44,3-116,6-148,10-52,10-68,12-113,15-4,17-442,
AATA.CA	7	6	7	9	3.080073e+00	3.118539e+00	1-27,1-221,3-30,4-196,8-9,10-151,12-25,16-280,17-132,
A.AATAC	7	6	7	10	3.080073e+00	3.671532e+00	1-25,6-38,7-66,8-53,10-49,12-110,12-119,17-130,17-439,19-149,
CT.AAAA	7	6	7	9	3.080073e+00	3.118539e+00	0-55,1-263,3-275,4-7,7-195,11-129,11-198,17-201,18-79,
GC.G.T..T	9	5	7	10	3.079801e+00	3.680693e+00	0-221,3-180,4-177,5-61,7-51,10-15,10-299,16-229,18-24,19-229,
TTG....GC	9	5	7	10	3.079801e+00	3.125727e+00	0-315,2-228,3-27,5-187,7-33,8-33,8-37,10-292,16-123,17-6,
TC..G..GT	9	5	7	8	3.079801e+00	2.571576e+00	1-392,3-100,5-151,7-47,7-127,10-11,16-139,19-74,
T.AAA.A.T	9	6	9	14	3.078779e+00	3.234861e+00	0-144,0-204,1-362,2-186,3-219,3-276,3-434,5-180,7-65,8-49,11-130,12-173,14-120,18-80,
T.A.A.AAT	9	6	9	11	3.078779e+00	1.999034e+00	0-212,2-186,4-190,6-34,8-49,11-130,12-55,12-173,14-120,16-331,17-435,
TCAAAA	6	6	7	10	3.070357e+00	3.651672e+00	2-114,3-219,3-276,3-414,5-180,7-196,11-293,13-77,17-117,19-4,
TG..TG.C	8	5	7	9	3.069999e+00	3.107795e+00	0-293,2-199,3-158,4-43,8-34,10-105,14-114,16-124,17-80,
CTT..T..T	9	5	10	19	3.068454e+00	3.313406e+00	1-68,1-92,1-412,2-53,5-35,7-72,7-175,9-11,9-60,10-103,11-165,12-128,14-134,16-1,17-31,17-34,17-162,18-135,19-87,
CT..TT..T	9	5	10	23	3.068454e+00	4.375613e+00	0-264,1-5,1-68,2-311,3-197,3-382,5-76,6-23,7-72,9-11,10-103,12-9,12-125,13-104,13-117,13-168,15-52,15-59,17-31,17-38,19-57,19-87,19-172,
CTT....TT	9	5	10	18	3.068454e+00	3.313406e+00	0-20,1-412,2-47,2-85,2-295,3-230,5-35,5-65,6-205,9-11,11-35,12-128,14-101,14-134,16-1,16-16,17-162,18-229,
TTT.T...C	9	5	10	23	3.068454e+00	4.718818e+00	1-87,1-159,1-352,2-168,3-238,3-289,5-71,5-225,6-1,7-55,7-159,9-14,10-81,10-121,11-42,11-190,13-154,14-135,16-243,18-33,19-65,19-234,19-236,
TT..TT..C	9	5	10	25	3.068454e+00	5.788300e+00	1-159,1-352,1-385,2-107,3-257,3-289,4-56,4-134,5-137,5-225,6-1,7-33,7-159,8-33,9-14,10-104,11-37,13-108,15-18,15-107,16-123,17-75,18-106,19-65,19-234,
TTT...T.C	9	5	10	22	3.068454e+00	4.713921e+00	1-18,1-87,1-159,1-302,1-352,2-32,2-408,3-186,4-41,4-55,5-71,7-37,7-159,9-14,10-27,11-99,13-37,14-135,17-44,18-33,18-235,19-234,
TT..T.T.C	9	5	10	19	3.068454e+00	3.660408e+00	0-315,1-87,1-159,1-352,1-385,2-107,2-228,5-71,5-80,7-33,7-159,9-14,11-37,11-167,13-108,14-135,17-163,18-33,19-234,
T.T.T.T.C	9	5	10	18	3.068454e+00	3.308332e+00	1-87,1-159,1-352,1-404,2-44,3-57,3-344,5-71,7-159,9-14,11-267,13-96,14-135,16-342,17-33,18-33,18-88,19-234,
TT...TT.C	9	5	10	18	3.068454e+00	3.312560e+00	1-159,1-302,1-352,1-385,2-107,3-226,4-55,5-66,7-33,7-159,9-14,10-292,11-37,13-108,15-87,16-216,17-45,19-234,
TTT..C..T	9	5	10	25	3.068454e+00	4.729612e+00	0-3,2-48,3-260,3-290,3-426,4-224,6-3,6-4,7-36,7-138,7-162,9-12,11-180,11-182,11-259,13-36,13-112,13-165,15-21,16-236,16-351,17-42,17-43,18-92,18-216,
TT.T.C..T	9	5	10	23	3.068454e+00	4.375613e+00	0-318,1-382,2-48,3-53,3-290,5-83,6-3,7-36,7-162,9-12,11-170,11-180,11-259,13-36,13-112,13-189,14-66,16-236,17-36,17-42,17-43,17-156,18-92,
T.TT.C..T	9	5	10	24	3.068454e+00	4.729612e+00	0-226,0-269,1-305,2-48,2-84,3-198,3-290,5-69,6-3,7-36,7-162,9-12,11-180,11-259,13-36,13-112,13-118,15-84,16-236,16-318,17-42,17-43,18-92,19-80,
CTTT...T	8	5	10	20	3.058552e+00	3.982108e+00	0-2,0-151,1-17,1-347,2-47,2-295,4-115,6-205,9-11,11-35,13-124,13-170,14-134,16-1,16-267,16-350,18-28,18-229,19-60,19-233,
CTT..T.T	8	5	10	24	3.058552e+00	5.389035e+00	0-2,0-166,0-314,1-347,1-412,2-314,5-35,5-79,5-152,7-32,7-105,9-11,11-246,12-128,14-134,15-62,16-1,16-324,17-162,18-28,18-131,19-60,19-175,19-233,
C.TT.T.T	8	5	10	19	3.058552e+00	3.631518e+00	0-2,1-156,1-229,1-347,3-235,3-287,4-36,5-223,6-25,9-11,10-102,13-151,13-162,14-134,16-1,16-323,18-28,19-60,19-233,
TT.T.T.C	8	5	10	22	3.058552e+00	3.979392e+00	1-88,1-160,1-317,1-353,3-289,4-38,5-72,6-1,7-109,7-159,7-160,9-15,11-41,13-176,14-136,16-234,16-265,17-70,17-414,18-34,19-234,19-235,
TTT..C.T	8	5	10	23	3.058552e+00	5.038628e+00	0-120,1-87,2-48,2-407,3-185,3-291,3-426,4-40,5-43,5-228,6-4,7-36,7-55,7-138,9-12,11-260,13-36,13-165,15-21,16-215,16-236,17-43,19-45,
T..TTC.T	8	5	10	23	3.058552e+00	4.336910e+00	0-265,1-6,1-87,1-90,1-184,1-305,1-382,3-185,3-198,3-383,5-134,7-43,7-114,9-12,11-53,13-36,13-40,13-118,15-53,16-236,18-50,19-63,19-92,
TC.TT.T	7	5	10	23	3.048715e+00	4.647870e+00	1-97,1-155,1-270,1-386,2-108,3-75,3-286,3-344,3-422,4-220,6-18,6-24,9-62,10-101,10-118,11-164,13-47,14-63,16-240,17-33,17-86,18-44,19-63,
T.T.CTT	7	5	10	20	3.048715e+00	3.949641e+00	1-88,1-383,1-408,2-49,5-75,7-112,9-13,10-99,11-245,13-120,13-139,14-130,16-18,16-346,17-30,17-37,17-417,18-48,18-138,19-171,
TGTCG	5	5	7	10	3.040892e+00	3.601147e+00	0-112,0-122,0-341,2-203,4-139,7-215,10-214,11-235,12-63,19-182,
CTTT.T	6	5	10	25	3.038942e+00	5.302555e+00	0-2,0-199,1-347,1-387,2-9,2-53,2-167,3-345,3-423,4-37,5-224,6-0,7-175,9-11,11-165,12-12,14-134,16-1,17-34,17-41,18-28,18-135,19-60,19-64,19-233,
TTT.TC	6	5	10	33	3.038942e+00	8.094012e+00	0-3,0-120,0-339,1-87,1-388,3-185,3-238,3-290,4-137,5-43,5-71,7-55,7-161,7-192,9-12,10-81,10-107,10-212,11-42,11-180,11-182,11-190,11-233,13-36,13-165,14-21,16-215,16-236,17-42,17-113,19-158,19-180,19-236,
T.TTTC	6	5	10	25	3.038942e+00	5.649471e+00	0-226,1-87,1-305,1-388,3-185,3-198,3-238,3-290,3-373,5-69,7-82,7-161,9-12,10-81,11-180,11-190,13-36,13-118,15-84,16-236,17-33,17-42,19-63,19-158,19-236,
TTC.TT	6	5	10	27	3.038942e+00	6.347419e+00	1-308,1-358,1-385,2-50,2-107,3-201,3-285,5-137,7-117,9-15,9-61,10-100,10-117,11-247,13-39,13-121,14-39,15-18,15-107,16-239,16-265,16-307,16-325,17-32,17-75,17-169,19-62,
C.T.TT..C	9	5	8	15	3.032258e+00	4.901169e+00	0-17,3-235,3-287,3-423,4-37,4-221,6-0,7-187,10-35,10-245,11-95,13-116,13-162,17-272,19-233,
CT..T.T.C	9	5	8	8	3.032258e+00	1.587826e+00	1-252,3-297,4-37,6-0,11-187,13-140,17-55,19-233,
C.TT...TC	9	5	8	10	3.032258e+00	2.531011e+00	0-151,3-235,3-287,7-143,11-50,13-162,14-41,17-23,19-60,19-233,
CT...C.TT	9	5	8	12	3.032258e+00	3.479829e+00	0-20,2-47,2-85,3-230,4-31,5-218,11-45,13-157,14-129,16-345,17-29,18-99,
C..C.T.TT	9	5	8	18	3.032258e+00	5.379988e+00	1-226,2-311,4-33,4-34,4-218,5-76,5-220,5-221,8-42,11-92,13-45,13-148,17-38,17-63,17-404,18-25,19-84,19-230,
C...T.CTT	9	5	8	8	3.032258e+00	1.589978e+00	0-264,2-47,7-5,9-11,10-97,15-14,16-16,19-84,
TTT.C...C	9	5	8	11	3.032258e+00	3.006322e+00	1-18,2-337,2-408,3-186,4-41,7-37,11-99,13-37,13-51,17-44,18-93,
TTC.T...C	9	5	8	18	3.032258e+00	5.857912e+00	1-9,1-40,1-90,1-385,1-410,2-83,2-107,5-91,5-137,7-9,11-53,11-56,15-18,15-107,16-75,16-270,17-75,18-53,
T.TCT...C	9	5	8	11	3.032258e+00	3.006322e+00	2-44,3-57,5-71,5-157,7-55,9-14,11-42,13-154,16-342,17-296,19-65,
T.CTT...C	9	5	8	13	3.032258e+00	3.954036e+00	0-0,1-90,1-385,1-410,2-83,5-91,7-9,11-53,15-18,15-108,16-348,17-39,18-50,
TTT..C..C	9	5	8	14	3.032258e+00	4.423327e+00	1-87,2-32,2-338,3-238,5-71,7-55,10-81,11-42,11-190,13-50,16-161,19-16,19-45,19-236,
TT.T.C..C	9	5	8	16	3.032258e+00	4.898628e+00	1-50,1-87,1-90,1-100,1-255,3-238,5-91,7-56,10-81,11-53,11-190,13-50,17-6,17-416,18-47,19-236,
TC.T..T.C	9	5	8	13	3.032258e+00	3.479829e+00	1-3,1-97,3-344,7-10,7-44,11-54,13-47,13-115,14-63,17-30,17-33,18-44,19-89,
T.T.C.T.C	9	5	8	15	3.032258e+00	4.428946e+00	0-43,1-18,2-408,3-186,3-348,4-41,7-37,7-44,11-54,11-99,13-37,16-346,17-30,17-44,18-48,
T..TT..CC	9	5	8	12	3.032258e+00	3.476261e+00	2-83,3-289,6-1,7-135,7-159,8-34,11-257,13-109,14-63,15-108,16-124,19-234,
T.CT...TC	9	5	8	12	3.032258e+00	3.479829e+00	0-0,1-3,1-90,1-385,1-410,3-56,7-9,11-53,13-115,15-50,17-39,18-50,
T.C...TTC	9	5	8	11	3.032258e+00	3.006322e+00	1-3,1-385,2-107,2-352,7-50,10-33,13-115,15-50,15-87,17-39,19-82,
TT..CC..T	9	5	8	13	3.032258e+00	3.954036e+00	0-21,2-48,6-4,7-138,7-162,11-82,13-112,14-66,16-127,17-17,17-43,17-300,18-92,
T.CC.T..T	9	5	8	16	3.032258e+00	5.380882e+00	0-14,1-117,2-50,2-78,3-232,3-293,4-215,5-86,7-172,10-100,13-8,16-115,16-321,17-159,18-13,19-83,
T..CCT..T	9	5	8	8	3.032258e+00	1.589978e+00	1-256,3-293,7-57,9-7,10-99,13-113,16-320,19-83,
TT.C..C.T	9	5	8	11	3.032258e+00	3.006322e+00	1-89,3-14,3-209,4-215,11-52,11-89,13-145,15-56,17-35,17-155,19-91,
TC.T..C.T	9	5	8	15	3.032258e+00	4.904560e+00	0-19,1-113,1-122,2-46,2-84,4-206,5-159,9-53,10-37,14-40,16-266,17-51,17-76,18-39,19-58,
T.C..TC.T	9	5	8	15	3.032258e+00	3.954036e+00	0-14,1-117,2-79,4-215,7-39,13-39,14-69,16-321,17-25,17-46,17-51,18-13,18-39,19-58,19-62,
GT.TTG	6	5	9	14	3.030520e+00	3.124568e+00	0-164,0-419,1-204,2-317,7-35,9-24,10-210,10-294,13-12,13-90,14-19,16-314,17-413,18-234,
AA.A..C.G	9	5	9	18	3.024890e+00	4.768459e+00	0-99,0-216,2-208,2-261,3-131,3-151,4-11,5-198,6-70,9-33,11-301,14-123,16-149,16-252,16-404,17-212,18-6,19-211,
A.AA..C.G	9	5	9	17	3.024890e+00	4.358582e+00	0-99,0-216,2-208,2-261,3-151,4-11,5-198,6-70,8-53,11-109,11-301,12-119,16-206,16-404,17-212,18-6,19-211,
CAA.A...G	9	5	9	16	3.024890e+00	3.948488e+00	1-26,1-142,1-327,3-128,3-362,5-181,5-195,6-192,6-218,10-71,11-148,12-24,12-37,15-121,17-118,18-151,
CAA..A..G	9	5	9	14	3.024890e+00	3.131854e+00	1-142,2-239,3-362,5-181,5-195,6-218,8-16,9-44,11-215,12-37,17-325,18-151,19-132,19-221,
CA.A..A.G	9	5	9	10	3.024890e+00	1.506416e+00	1-128,3-128,5-195,6-192,10-71,11-215,12-56,14-75,17-118,18-61,
G.C.AA..A	9	5	9	22	3.024890e+00	6.001773e+00	0-342,0-352,2-185,2-204,3-413,4-140,5-97,6-89,6-106,9-41,10-127,11-196,11-213,11-236,14-4,14-119,17-116,17-199,17-318,17-319,18-59,19-23,
G.A..CA.A	9	5	9	10	3.024890e+00	1.506416e+00	0-283,3-410,5-176,5-190,6-187,10-50,12-111,15-2,17-96,18-184,
G.AAA...C	9	5	9	9	3.024890e+00	1.100245e+00	1-209,2-260,4-193,6-90,8-66,11-312,12-58,16-402,19-147,
C..T.TTC	8	5	8	8	3.022265e+00	1.574954e+00	1-98,3-94,5-89,7-41,9-10,10-34,17-27,19-77,
C.TT.C.T	8	5	8	12	3.022265e+00	3.457059e+00	1-17,1-114,2-47,2-76,4-115,9-59,10-97,11-50,14-41,16-267,17-77,19-59,
C...TTCT	8	5	8	12	3.022265e+00	3.457059e+00	0-264,2-373,7-5,7-52,9-11,13-151,13-162,15-14,16-212,17-152,17-218,19-84,
CCT...TT	8	5	8	9	3.022265e+00	2.044577e+00	2-52,4-36,5-223,7-174,9-59,10-102,12-8,16-323,19-59,
C..T.CTT	8	5	8	11	3.022265e+00	2.985628e+00	2-80,5-74,5-88,7-6,9-59,11-50,14-129,16-345,17-29,19-59,19-85,
TTTC...C	8	5	8	13	3.022265e+00	3.457059e+00	1-287,2-338,3-187,3-375,4-214,7-84,10-9,11-52,13-38,17-155,18-119,19-61,19-65,
TTC.T..C	8	5	8	14	3.022265e+00	4.401740e+00	0-108,1-121,2-83,5-137,9-15,11-56,14-39,15-28,16-75,16-265,17-50,17-75,18-94,19-66,
T.CTT..C	8	5	8	8	3.022265e+00	1.574954e+00	1-113,2-83,4-113,9-15,13-141,15-108,16-265,19-66,
TT.C.T.C	8	5	8	15	3.022265e+00	4.401740e+00	1-19,1-116,2-78,2-409,3-187,3-226,4-42,7-38,11-52,11-100,13-38,16-320,17-45,19-61,19-65,
T...TTCC	8	5	8	14	3.022265e+00	4.398553e+00	0-234,2-46,3-227,3-289,4-211,6-95,7-160,11-52,14-39,15-34,15-103,17-46,18-90,19-235,
TT.C..TC	8	5	8	13	3.022265e+00	3.457059e+00	0-271,1-116,2-78,3-226,4-214,7-38,11-100,13-38,16-320,17-45,17-50,18-94,19-61,
TT..C.TC	8	5	8	12	3.022265e+00	3.457059e+00	1-50,1-88,1-116,3-226,4-214,7-56,10-39,11-16,13-71,16-320,18-92,19-46,
T.T.C.TC	8	5	8	10	3.022265e+00	2.044577e+00	1-88,1-91,3-301,4-214,7-112,11-54,13-71,17-417,18-48,18-92,
TTC..C.T	8	5	8	14	3.022265e+00	3.926085e+00	1-90,1-93,3-15,6-11,7-43,11-53,11-82,13-43,15-56,15-111,15-136,17-36,17-156,19-82,
T.CT.C.T	8	5	8	13	3.022265e+00	3.929095e+00	1-90,2-309,7-43,7-114,11-53,11-90,12-7,12-123,15-57,17-36,17-156,18-50,19-92,
T..CTC.T	8	5	8	9	3.022265e+00	2.044577e+00	0-383,5-43,7-55,10-33,13-165,15-56,16-215,17-26,19-54,
T..CC.TT	8	5	8	11	3.022265e+00	2.985628e+00	0-22,2-49,2-86,3-231,6-5,7-139,9-7,11-83,13-120,17-44,19-82,
A.CA..AG	8	5	9	12	3.014822e+00	2.296844e+00	0-276,1-30,4-167,6-195,7-149,8-12,11-18,12-38,14-12,14-92,17-427,19-8,
CAA..A.G	8	5	9	11	3.014822e+00	1.892440e+00	0-375,3-362,5-195,6-218,8-16,11-215,14-80,17-325,18-151,18-173,19-221,
C.TTT.C	7	5	8	11	3.012325e+00	2.965075e+00	1-387,2-47,2-109,2-406,4-212,7-136,9-11,10-97,13-151,13-162,17-41,
CCT.T.T	7	5	8	12	3.012325e+00	3.434451e+00	0-1,2-52,3-156,4-36,5-223,7-174,9-10,12-11,13-116,16-0,16-340,19-59,
CC.TT.T	7	5	8	14	3.012325e+00	4.374746e+00	0-1,2-52,2-80,3-234,4-36,5-88,5-223,7-6,7-174,9-10,12-11,16-0,19-59,19-85,
CCT..TT	7	5	8	11	3.012325e+00	2.965075e+00	0-313,1-4,4-36,5-223,9-10,10-102,12-8,13-116,15-58,16-323,19-86,
CC.T.TT	7	5	8	14	3.012325e+00	4.374746e+00	0-16,0-313,3-234,4-36,5-223,9-10,10-34,10-102,13-10,16-117,16-323,17-271,17-406,19-86,
