# Supplementary material for: SEARCHPATTOOL: a new method for mining the most specific frequent patterns for binding sites with application to prokaryotic DNA sequences
Source: BMC Bioinformatics. 2007 Sep 20;8:354. doi: 10.1186/1471-2105-8-354 (PMC2082047; doi:10.1186/1471-2105-8-354)
Supplement: Additional file 5 — Searchpattool's software. This archive file contains the application, the source code; a runable example and an explanation of the use of the programs (file readme-searchpattool-doc.pdf) [file 1471-2105-8-354-S5.zip › example&doc/bestzstot.txt]

Pattern	Length	Density	Support	Total	Zs-supp	Zs-tot	Sequences_and_Positions
TCG.CAAA	8	7	6	7	1.016852e+01	1.165656e+01	1-104,2-183,5-95,10-85,11-106,13-74,18-57,
TTTG.CGA	8	7	6	7	9.968949e+00	1.141788e+01	0-339,3-260,4-137,10-212,11-233,12-134,19-180,
TT.TT.GAC	9	7	6	8	7.758777e+00	1.013286e+01	1-100,3-238,3-257,5-91,10-81,11-190,15-18,16-243,
TTCG.CA	7	6	7	10	6.779202e+00	9.297343e+00	1-93,1-103,1-332,3-241,5-94,6-11,10-84,11-105,13-73,15-136,
TTCGAC	6	6	7	10	6.764960e+00	9.268864e+00	1-103,1-332,3-241,5-94,6-11,10-84,11-105,11-193,15-93,17-147,
GTC.AA.AA	9	7	6	8	7.094481e+00	9.220232e+00	0-342,2-185,2-204,4-140,10-127,11-236,14-119,17-199,
CATTC..C	8	6	7	9	7.364357e+00	9.062640e+00	1-48,5-89,6-9,7-41,11-103,13-41,15-54,15-134,17-48,
TT.TT.G.C	9	6	6	13	4.018923e+00	8.872989e+00	1-90,1-100,3-238,3-257,4-134,5-91,10-81,10-104,10-121,11-190,15-18,16-123,16-243,
C.G..TTTT	9	6	7	13	4.915055e+00	8.871935e+00	1-226,1-343,2-291,3-181,3-234,4-33,5-220,7-154,10-16,16-230,17-38,18-25,19-230,
ATTTT.TC	8	7	7	9	7.099046e+00	8.706743e+00	0-118,0-337,3-288,5-41,7-190,11-40,13-34,13-163,17-111,
G..TTTT.T	9	6	8	18	4.010152e+00	8.620533e+00	0-116,0-335,1-228,1-299,1-345,2-293,2-322,4-35,5-222,6-26,7-156,7-188,10-186,13-161,16-232,17-109,18-27,19-232,
C.GC..TTT	9	6	6	9	5.874333e+00	8.601308e+00	1-226,3-194,4-33,5-220,10-13,16-155,17-38,18-25,19-230,
TTT.TC.A	8	6	7	17	3.481689e+00	8.531389e+00	0-3,0-339,3-238,4-137,5-71,7-161,7-192,10-81,10-107,10-212,11-42,11-190,11-233,17-42,17-113,19-180,19-236,
T..TCG.CA	9	6	6	9	5.692035e+00	8.320667e+00	1-91,1-101,1-145,2-180,3-239,5-92,10-82,13-71,18-54,
T.T..TTTT	9	6	7	24	2.201579e+00	8.305774e+00	1-83,1-351,1-371,1-383,2-318,2-319,2-332,3-284,3-326,6-22,7-31,10-22,10-116,10-183,11-36,11-176,11-186,11-245,13-66,13-107,16-238,17-37,17-409,18-230,
G..TTTTTT	9	7	6	9	5.650778e+00	8.254096e+00	1-345,4-35,5-222,6-26,7-156,10-186,16-232,18-27,19-232,
TTG.C.AA	8	6	6	13	3.725236e+00	8.231742e+00	0-340,2-202,4-138,5-8,10-108,10-213,11-211,11-234,12-135,16-330,17-114,17-197,17-308,
TT.G.CAA	8	6	6	13	3.725236e+00	8.231742e+00	1-103,3-241,4-224,5-94,10-84,10-107,11-105,11-210,13-73,16-135,16-246,16-329,17-113,
TG.CGAA	7	6	7	10	6.055202e+00	8.216837e+00	0-112,0-341,0-351,2-203,4-139,7-215,10-214,11-235,12-136,14-3,
TTTT.TC	7	6	9	16	5.144254e+00	8.198127e+00	0-119,0-338,3-237,3-289,5-42,7-160,7-191,10-211,11-41,11-181,13-35,13-164,14-20,16-235,17-112,19-235,
GTCGAA	6	6	7	10	6.042021e+00	8.188695e+00	0-113,0-342,2-204,4-140,7-216,10-127,10-215,11-236,14-47,16-298,
TTT.TC	6	5	10	33	3.038942e+00	8.094012e+00	0-3,0-120,0-339,1-87,1-388,3-185,3-238,3-290,4-137,5-43,5-71,7-55,7-161,7-192,9-12,10-81,10-107,10-212,11-42,11-180,11-182,11-190,11-233,13-36,13-165,14-21,16-215,16-236,17-42,17-113,19-158,19-180,19-236,
TCG.CAA	7	6	6	9	5.489215e+00	7.992226e+00	1-104,1-148,2-183,3-242,5-95,10-85,11-106,13-74,18-57,
T.CGACA	7	6	6	9	5.489215e+00	7.992226e+00	1-103,1-322,1-332,3-241,5-94,6-11,10-84,11-105,13-146,
TC.T..CC	8	5	7	15	3.785980e+00	7.981614e+00	0-19,1-113,2-46,2-84,4-27,4-211,5-5,5-138,6-128,9-53,11-57,16-76,17-56,17-76,17-298,
A.AAAA..C	9	6	8	18	3.693754e+00	7.882570e+00	0-97,0-143,0-214,1-107,1-326,3-120,3-149,4-9,5-196,6-36,6-68,7-198,11-131,12-46,16-333,17-210,18-4,19-209,
TTT.G.C.A	9	6	6	12	3.875799e+00	7.797999e+00	0-338,3-240,4-223,10-83,10-123,10-211,11-192,12-133,13-72,16-245,16-328,17-112,
TTTG.C.A	8	6	7	12	4.743405e+00	7.767384e+00	0-339,3-260,4-137,4-224,10-107,10-212,11-210,11-233,12-134,16-329,17-113,19-180,
TTTCC...A	9	6	8	11	6.120610e+00	7.757321e+00	0-237,1-138,2-49,3-292,4-214,7-163,10-9,13-120,17-186,18-74,18-119,
AAAA..C.G	9	6	7	13	4.294191e+00	7.681353e+00	0-99,0-216,2-208,2-261,3-151,4-11,5-198,6-70,11-301,16-404,17-212,18-6,19-211,
G.C.AA.AA	9	6	6	13	3.461985e+00	7.681353e+00	0-342,0-352,2-185,2-204,4-140,5-97,10-127,11-196,11-213,11-236,14-119,17-199,17-319,
AT.TTTT.C	9	7	6	8	5.960189e+00	7.653828e+00	1-84,2-45,3-288,4-121,7-158,11-177,11-256,16-233,
TTTT.TC.A	9	7	6	8	5.960189e+00	7.648605e+00	0-338,3-237,7-160,7-191,10-211,11-41,17-112,19-235,
C.TTT.TT	8	6	7	15	3.616692e+00	7.612767e+00	1-347,2-52,2-295,3-235,3-287,4-36,5-223,6-25,7-174,11-50,13-170,18-28,18-229,19-59,19-233,
T.TTTT.C	8	6	7	17	3.616692e+00	7.611770e+00	1-85,1-386,2-46,3-289,4-38,4-122,6-1,7-34,7-159,7-160,11-178,11-188,11-257,16-234,18-90,19-234,19-235,
TTTTTC	6	6	8	15	4.364261e+00	7.544503e+00	1-87,1-388,3-185,3-238,3-290,7-161,9-12,10-81,11-180,11-190,13-36,16-236,17-42,19-158,19-236,
TGTCG.A	7	6	6	9	5.197452e+00	7.541266e+00	0-112,0-122,0-341,2-203,4-139,7-215,10-214,11-235,12-63,
TTG.CGA	7	6	6	9	5.197452e+00	7.541266e+00	0-296,0-340,2-202,3-261,4-138,10-213,11-234,12-135,19-181,
CC.T..TTG	9	6	7	8	7.015877e+00	7.534774e+00	2-80,4-36,7-6,9-59,10-102,16-117,18-15,19-85,
C.GC.T.TT	9	6	6	8	5.874333e+00	7.533911e+00	1-226,2-311,4-33,5-220,8-42,17-38,18-25,19-230,
