# Supplementary material for: SEARCHPATTOOL: a new method for mining the most specific frequent patterns for binding sites with application to prokaryotic DNA sequences
Source: BMC Bioinformatics. 2007 Sep 20;8:354. doi: 10.1186/1471-2105-8-354 (PMC2082047; doi:10.1186/1471-2105-8-354)
Supplement: Additional file 5 — Searchpattool's software. This archive file contains the application, the source code; a runable example and an explanation of the use of the programs (file readme-searchpattool-doc.pdf) [file 1471-2105-8-354-S5.zip › example&doc/final-results-with-pvalue.txt]

#patt	pattern	#rev-com	length	density	support	total	zssup	p-value	mic
1	TCG.CAAA	2	8	7	6	7	1.016852e+01	0.961000	1.850196
2	TTTG.CGA	1	8	7	6	7	9.968949e+00	0.901000	1.847610
3	TT.TT.GAC	8	9	7	6	8	7.758777e+00	1.000000	1.624919
4	T.TT.GACA	6	9	7	6	6	7.531883e+00	1.000000	1.638737
5	CATTC..C	40	8	6	7	9	7.364357e+00	1.000000	1.639118
6	TGTC.AA.A	4	9	7	6	6	7.310506e+00	0.999000	1.603692
7	ATTTT.TC	33	8	7	7	9	7.099046e+00	1.000000	1.674743
8	GTC.AA.AA	3	9	7	6	8	7.094481e+00	1.000000	1.575031
9	CC.T..TTG	29	9	6	7	8	7.015877e+00	0.999000	1.508495
10	TTCG.CA	19	7	6	7	10	6.779202e+00	0.999000	1.863888
11	TTCGAC	20	6	6	7	10	6.764960e+00	0.998000	2.084042
12	TCG.CA.A	15	8	6	7	8	6.590823e+00	1.000000	1.740522
13	TTTC.C..C	137	9	6	6	6	6.386787e+00	1.000000	1.510857
14	CCTTT.T	119	7	6	8	9	6.281939e+00	1.000000	1.710825
15	T.TG.CGA	12	8	6	7	8	6.258581e+00	1.000000	1.738259
16	TCATC..C	121	8	6	6	6	6.179347e+00	1.000000	1.773953
17	CTT.TTTT	120	8	7	6	7	6.135500e+00	1.000000	1.659527
18	TTTCC...A	98	9	6	8	11	6.120610e+00	1.000000	1.366904
19	TG.CGAA	10	7	6	7	10	6.055202e+00	1.000000	1.831170
20	GTCGAA	11	6	6	7	10	6.042021e+00	1.000000	2.035826
21	AT.TTTT.C	102	9	7	6	8	5.960189e+00	1.000000	1.450118
22	ATTTT..TC	103	9	7	6	7	5.960189e+00	1.000000	1.416731
23	A.TTTT.TC	100	9	7	6	6	5.960189e+00	1.000000	1.502589
24	AT..TTTTC	101	9	7	6	7	5.960189e+00	1.000000	1.485828
25	TTTT.TC.A	104	9	7	6	8	5.960189e+00	1.000000	1.546369
26	T..TTCATT	99	9	7	6	6	5.960189e+00	1.000000	1.479987
27	T.TCATTT	105	8	7	6	6	5.947194e+00	1.000000	1.644268
28	TCATTTT	106	7	7	6	7	5.934267e+00	1.000000	1.802696
29	CAA..A.GG	9	9	6	7	8	5.895773e+00	1.000000	1.438852
30	C.GC.T.TT	96	9	6	6	8	5.874333e+00	1.000000	1.543113
31	C.GC..TTT	95	9	6	6	9	5.874333e+00	1.000000	1.555839
32	T.TTCG.C	97	8	6	6	8	5.861463e+00	1.000000	1.750562
33	GA.AAAAT	7	8	7	7	9	5.784758e+00	1.000000	1.604096
34	T..TCG.CA	77	9	6	6	9	5.692035e+00	1.000000	1.538978
35	T.T.CGAC	79	8	6	6	8	5.679428e+00	1.000000	1.718717
36	T..TCGAC	78	8	6	6	7	5.679428e+00	1.000000	1.791880
37	G.TTTTT.T	75	9	7	6	7	5.650778e+00	1.000000	1.516611
38	G..TTTTTT	74	9	7	6	9	5.650778e+00	1.000000	1.529486
39	T.TTGTTT	76	8	7	6	6	5.638230e+00	1.000000	1.604515
40	G..GAATG	5	8	6	7	9	5.577953e+00	1.000000	1.547708
41	TC.CC..C	412	8	5	7	8	5.565402e+00	1.000000	1.751467
42	TCC.CC	428	6	5	7	8	5.540383e+00	1.000000	2.164287
43	CG...ATCA	67	9	6	6	6	5.513859e+00	1.000000	1.556736
44	T...CGACA	66	9	6	6	7	5.513859e+00	1.000000	1.645706
45	TCG.C.AA	68	8	6	6	8	5.501505e+00	1.000000	1.789605
46	TCG.CAA	70	7	6	6	9	5.489215e+00	1.000000	1.877417
47	T.CGACA	69	7	6	6	9	5.489215e+00	1.000000	1.904405
48	TCGACA	71	6	6	6	8	5.476990e+00	1.000000	2.070984
49	TT..TTTGA	64	9	7	6	7	5.473529e+00	1.000000	1.460168
50	T..TTTTGA	63	9	7	6	6	5.473529e+00	1.000000	1.456549
51	TG.TATT.T	62	9	7	6	6	5.473529e+00	1.000000	1.465865
52	TTTTT.AG	65	8	7	6	6	5.461232e+00	1.000000	1.629184
53	TC.AA.AAT	61	9	7	6	7	5.419847e+00	1.000000	1.436282
54	GC.G.TT.T	59	9	6	6	7	5.392795e+00	1.000000	1.562338
55	TTTG.CG	60	7	6	6	8	5.368489e+00	1.000000	1.889617
56	TTT.C.T.C	323	9	6	7	8	5.363927e+00	1.000000	1.473209
57	CCTT..TT	324	8	6	7	8	5.351611e+00	1.000000	1.623448
58	TT.C.TTC	325	8	6	7	9	5.351611e+00	1.000000	1.579093
59	A.AA.C.GC	54	9	6	6	7	5.339669e+00	1.000000	1.547130
60	CG.CAAA	55	7	6	6	8	5.315510e+00	1.000000	1.880581
61	ATT.TT.GA	53	9	7	6	7	5.300234e+00	1.000000	1.443646
62	A.AATA.CA	51	9	7	6	6	5.247741e+00	1.000000	1.473012
63	TCAAAA..A	50	9	7	6	6	5.247741e+00	1.000000	1.439365
64	TCAAA..AA	49	9	7	6	7	5.247741e+00	1.000000	1.444196
65	CT.AAAAA	52	8	7	6	6	5.235757e+00	1.000000	1.613117
66	TGTCG...A	44	9	6	6	7	5.221285e+00	1.000000	1.608491
67	TGAT...CG	43	9	6	6	6	5.221285e+00	1.000000	1.545350
68	TT.G.CGA	45	8	6	6	8	5.209338e+00	1.000000	1.785270
69	TGTCG.A	47	7	6	6	9	5.197452e+00	1.000000	1.879243
70	TTG.CGA	46	7	6	6	9	5.197452e+00	1.000000	1.862204
71	TGTCGA	48	6	6	6	8	5.185629e+00	1.000000	2.048884
72	T..CATTC	268	8	6	7	8	5.182019e+00	1.000000	1.590590
73	TTTT.TC	270	7	6	9	16	5.144254e+00	1.000000	1.658430
74	AAAAAA..C	38	9	7	6	9	5.079412e+00	1.000000	1.481498
75	A.AAAAA.C	37	9	7	6	7	5.079412e+00	1.000000	1.476150
76	AAACAA.A	39	8	7	6	6	5.067657e+00	1.000000	1.566099
77	TG.CGA..A	34	9	6	6	9	5.053533e+00	1.000000	1.495152
78	GTCGA..A	36	8	6	6	7	5.041813e+00	1.000000	1.729459
79	GTCG.A.A	35	8	6	6	8	5.041813e+00	1.000000	1.668619
80	TCAT.A.C	241	8	6	7	9	5.016129e+00	1.000000	1.545048
81	TT.TTT.AT	237	9	7	7	8	4.990381e+00	1.000000	1.385053
82	TTT.TCA	244	7	6	9	10	4.986982e+00	1.000000	1.645119
83	TCATT.T	243	7	6	9	12	4.986982e+00	1.000000	1.626625
84	TTTTT.AT	238	8	7	7	11	4.978560e+00	1.000000	1.497972
85	CTT..T.TG	190	9	6	7	7	4.915055e+00	1.000000	1.581482
86	C.T.TT.TG	188	9	6	7	7	4.915055e+00	1.000000	1.519455
87	CT..T.TTG	189	9	6	7	9	4.915055e+00	1.000000	1.421495
88	C...TTTTG	187	9	6	7	8	4.915055e+00	1.000000	1.440831
89	C.G..TTTT	186	9	6	7	13	4.915055e+00	1.000000	1.440958
90	TT..TTG.C	192	9	6	7	9	4.915055e+00	1.000000	1.345144
91	T..TTTG.C	191	9	6	7	10	4.915055e+00	1.000000	1.390125
92	CTTG.T.T	193	8	6	7	10	4.903330e+00	1.000000	1.526855
93	TTTTG.C	195	7	6	7	9	4.891667e+00	1.000000	1.725079
94	TC.TTTG	194	7	6	7	7	4.891667e+00	1.000000	1.765557
95	AAA..GC.G	31	9	6	6	9	4.889407e+00	1.000000	1.491032
96	AA.A.GC.G	30	9	6	6	8	4.889407e+00	1.000000	1.481171
97	G.CGAA.A	32	8	6	6	8	4.877906e+00	1.000000	1.686150
98	T...GGAAA	18	9	6	8	11	4.854669e+00	1.000000	1.301826
99	AATGAA..A	26	9	7	6	6	4.802736e+00	1.000000	1.415926
100	GA.AAAA.T	23	9	7	6	6	4.802736e+00	1.000000	1.449242
101	GAAAA..AT	24	9	7	6	7	4.802736e+00	1.000000	1.431397
102	G.AAAA.AT	21	9	7	6	8	4.802736e+00	1.000000	1.383824
103	GA..AAAAT	22	9	7	6	7	4.802736e+00	1.000000	1.351776
104	T.GA.AAAA	25	9	7	6	8	4.802736e+00	1.000000	1.489953
105	AAATGA.A	27	8	7	6	6	4.791349e+00	1.000000	1.578226
106	AAAATGA	28	7	7	6	7	4.780020e+00	1.000000	1.727793
107	CATT..T.G	139	9	6	7	7	4.754928e+00	1.000000	1.408656
108	CAG..T.TT	138	9	6	7	9	4.754928e+00	1.000000	1.432115
109	T.TT.G.CA	142	9	6	7	9	4.754928e+00	1.000000	1.519382
110	T.CT..TGA	143	9	6	7	7	4.754928e+00	1.000000	1.382320
111	T.ATT.G.C	140	9	6	7	9	4.754928e+00	1.000000	1.371894
112	TT..T.GAC	141	9	6	7	10	4.754928e+00	1.000000	1.526262
113	AGC..TTT	144	8	6	7	8	4.743405e+00	1.000000	1.540561
114	TTTG.C.A	145	8	6	7	12	4.743405e+00	1.000000	1.640032
115	T..TTTTG	170	8	6	9	13	4.740389e+00	1.000000	1.416373
116	A.CAA.AC	134	8	6	7	7	4.694927e+00	1.000000	1.492055
117	CAA.AC.A	135	8	6	7	8	4.694927e+00	1.000000	1.575073
118	ACAA.AC	136	7	6	7	8	4.683525e+00	1.000000	1.748015
119	A.AAAGG	14	7	6	8	9	4.675692e+00	1.000000	1.607029
120	AAAA.AAG	17	8	7	6	7	4.632749e+00	1.000000	1.570204
121	G..GATGA	16	8	6	6	6	4.608353e+00	1.000000	1.682793
122	TGTC.A..A	125	9	6	7	8	4.598159e+00	1.000000	1.481174
123	TGTC..A.A	124	9	6	7	9	4.598159e+00	1.000000	1.468253
124	T.T..GACA	123	9	6	7	9	4.598159e+00	1.000000	1.492287
125	T..T.GACA	122	9	6	7	8	4.598159e+00	1.000000	1.515159
126	TC..C.CC	0	8	5	6	8	4.597234e+00	1.000000	1.721735
127	CTCC..C	0	7	5	6	8	4.586155e+00	1.000000	1.931176
128	C.CCT.C	0	7	5	6	6	4.586155e+00	1.000000	1.879652
129	T..C.TC.C	818	9	5	8	10	4.581946e+00	1.000000	1.390517
130	TGTC.AA	131	7	6	7	11	4.575561e+00	1.000000	1.770287
131	TT.GACA	130	7	6	7	11	4.575561e+00	1.000000	1.791500
132	CCTCC	0	5	5	6	6	4.564167e+00	1.000000	2.399687
133	C.TCCT	824	6	5	8	8	4.547819e+00	1.000000	1.898637
134	GT.TTG.T	116	8	6	7	7	4.480280e+00	1.000000	1.480858
135	T.GT.TTG	117	8	6	7	8	4.480280e+00	1.000000	1.560188
136	GT.TTGT	118	7	6	7	8	4.469138e+00	1.000000	1.732511
137	G..G.GAAA	13	9	6	6	6	4.464504e+00	1.000000	1.411971
138	AA.A..CTG	108	9	6	7	9	4.444623e+00	1.000000	1.395880
139	C.A..AATG	107	9	6	7	7	4.444623e+00	1.000000	1.383306
140	G.C.AAT.A	111	9	6	7	9	4.444623e+00	1.000000	1.337297
141	GTC.A..AA	112	9	6	7	10	4.444623e+00	1.000000	1.476709
142	TG.C.AA.A	109	9	6	7	9	4.444623e+00	1.000000	1.480171
143	TCA..AG.A	110	9	6	7	7	4.444623e+00	1.000000	1.374574
144	AAA..GCT	113	8	6	7	8	4.433478e+00	1.000000	1.518150
145	T.G.CAAA	114	8	6	7	12	4.433478e+00	1.000000	1.639657
146	CAT.C..C	721	8	5	8	12	4.420522e+00	1.000000	1.527981
147	C.T.TTT.C	878	9	6	6	8	4.418523e+00	1.000000	1.390182
148	C..TTT.TC	877	9	6	6	8	4.418523e+00	1.000000	1.534698
149	CT.CTT..T	868	9	6	6	10	4.418523e+00	1.000000	1.446544
150	C.TC.TT.T	866	9	6	6	6	4.418523e+00	1.000000	1.433416
151	C.C.TTT.T	867	9	6	6	8	4.418523e+00	1.000000	1.480764
152	TTTCT...C	873	9	6	6	6	4.418523e+00	1.000000	1.441250
153	TTCTT...C	874	9	6	6	8	4.418523e+00	1.000000	1.481754
154	TTT.TC..C	872	9	6	6	8	4.418523e+00	1.000000	1.611082
155	T.TTTC..C	869	9	6	6	7	4.418523e+00	1.000000	1.473927
156	TC.TTT..C	876	9	6	6	6	4.418523e+00	1.000000	1.470143
157	TC.TT.T.C	875	9	6	6	6	4.418523e+00	1.000000	1.474028
158	TT..C.TTC	871	9	6	6	7	4.418523e+00	1.000000	1.510403
159	T.C..TTTC	870	9	6	6	6	4.418523e+00	1.000000	1.459365
160	TT.TCC..T	864	9	6	6	6	4.418523e+00	1.000000	1.508562
161	T.CTCT..T	863	9	6	6	6	4.418523e+00	1.000000	1.412214
162	T.TT.CC.T	860	9	6	6	8	4.418523e+00	1.000000	1.370383
163	T.C.TTC.T	862	9	6	6	8	4.418523e+00	1.000000	1.436954
164	TTC.C.T.T	865	9	6	6	7	4.418523e+00	1.000000	1.464889
165	T.C.T.CTT	861	9	6	6	8	4.418523e+00	1.000000	1.420050
166	C..TTCTT	894	8	6	6	7	4.407623e+00	1.000000	1.690596
167	TT.T.CTC	895	8	6	6	6	4.407623e+00	1.000000	1.634205
168	TTTCC..T	892	8	6	6	7	4.407623e+00	1.000000	1.612668
169	TCCTT..T	893	8	6	6	6	4.407623e+00	1.000000	1.678555
170	CAAAA..A	115	8	6	9	13	4.403297e+00	1.000000	1.392039
171	TT.TTT..C	709	9	6	8	12	4.397757e+00	1.000000	1.282631
172	T.TTTC..T	707	9	6	8	12	4.397757e+00	1.000000	1.289864
173	TTTT..C.T	708	9	6	8	13	4.397757e+00	1.000000	1.274984
174	CCTT.TT	906	7	6	6	7	4.396780e+00	1.000000	1.783016
175	TTTTC.C	907	7	6	6	8	4.396780e+00	1.000000	1.768814
176	TTTCC.T	905	7	6	6	7	4.396780e+00	1.000000	1.752044
177	TTTC.CT	904	7	6	6	7	4.396780e+00	1.000000	1.794539
178	T.TCTCT	903	7	6	6	6	4.396780e+00	1.000000	1.781791
179	T..C.TTC	681	8	5	10	14	4.393382e+00	1.000000	1.455148
180	CTT.TT.T	715	8	6	8	11	4.386532e+00	1.000000	1.435931
181	CTT.T.TT	714	8	6	8	12	4.386532e+00	1.000000	1.456641
182	T.TC.TTT	713	8	6	8	11	4.386532e+00	1.000000	1.425379
183	CCTT..T	692	7	5	10	18	4.382282e+00	1.000000	1.559125
184	C.TTTTT	717	7	6	8	14	4.375367e+00	1.000000	1.584468
185	TTTTTC	722	6	6	8	15	4.364261e+00	1.000000	1.835113
186	AAAA..C.G	89	9	6	7	13	4.294191e+00	1.000000	1.387645
187	CAAAA...G	88	9	6	7	8	4.294191e+00	1.000000	1.401325
188	CA.AA.A.G	86	9	6	7	7	4.294191e+00	1.000000	1.468852
189	CAA.A..AG	87	9	6	7	9	4.294191e+00	1.000000	1.395828
190	CA.A..AAG	85	9	6	7	7	4.294191e+00	1.000000	1.547142
191	G.CAAA..A	91	9	6	7	10	4.294191e+00	1.000000	1.350618
192	G.CAA..AA	90	9	6	7	9	4.294191e+00	1.000000	1.312929
193	A.A.CAAG	92	8	6	7	10	4.283222e+00	1.000000	1.487985
194	CAAA.GA	94	7	6	7	7	4.272310e+00	1.000000	1.719190
195	G.CAAAA	93	7	6	7	9	4.272310e+00	1.000000	1.681172
196	ATT..C.TC	792	9	6	6	6	4.267604e+00	1.000000	1.505925
197	A.T.TC.TC	791	9	6	6	6	4.267604e+00	1.000000	1.440214
198	A.TCT.C.T	785	9	6	6	6	4.267604e+00	1.000000	1.406006
199	AC...TTCT	786	9	6	6	6	4.267604e+00	1.000000	1.411800
200	CC..T.TTA	795	9	6	6	6	4.267604e+00	1.000000	1.442712
201	CATTC...T	784	9	6	6	6	4.267604e+00	1.000000	1.420017
202	TT.CC.T.A	793	9	6	6	7	4.267604e+00	1.000000	1.443841
203	TTTC...CA	794	9	6	6	6	4.267604e+00	1.000000	1.450173
204	TT..CAT.C	789	9	6	6	8	4.267604e+00	1.000000	1.476030
205	T.T.CAT.C	788	9	6	6	8	4.267604e+00	1.000000	1.436679
206	TCA.T..TC	790	9	6	6	6	4.267604e+00	1.000000	1.522433
207	T...CATTC	787	9	6	6	9	4.267604e+00	1.000000	1.394923
208	T.CC.T.AT	783	9	6	6	7	4.267604e+00	1.000000	1.408148
209	T.C..TCAT	782	9	6	6	7	4.267604e+00	1.000000	1.390454
210	TCAT...C	596	8	5	10	20	4.261741e+00	1.000000	1.321317
211	ATT.TC.C	808	8	6	6	6	4.256889e+00	1.000000	1.754040
212	AT..TCTC	807	8	6	6	7	4.256889e+00	1.000000	1.681643
213	A.T.TCTC	806	8	6	6	7	4.256889e+00	1.000000	1.686934
214	CATT.T.C	805	8	6	6	7	4.256889e+00	1.000000	1.596519
215	CATT..TC	804	8	6	6	7	4.256889e+00	1.000000	1.680803
216	T.CCTT.A	809	8	6	6	6	4.256889e+00	1.000000	1.597051
217	T.TTC.AC	802	8	6	6	7	4.256889e+00	1.000000	1.772564
218	TT.CA.TC	803	8	6	6	6	4.256889e+00	1.000000	1.624989
219	A.TTT..TC	610	9	6	8	11	4.251358e+00	1.000000	1.305477
220	TTTT..C.A	612	9	6	8	14	4.251358e+00	1.000000	1.342054
221	TTT..TC.A	611	9	6	8	11	4.251358e+00	1.000000	1.429484
222	A.TTTCC	813	7	6	6	7	4.246228e+00	1.000000	1.725104
223	ATTC.TC	814	7	6	6	6	4.246228e+00	1.000000	1.742339
224	CATTC.T	811	7	6	6	10	4.246228e+00	1.000000	1.698100
225	CCTT.AT	810	7	6	6	7	4.246228e+00	1.000000	1.779042
226	T.CATTC	812	7	6	6	6	4.246228e+00	1.000000	1.712787
227	ATTTT..C	639	8	6	8	12	4.240295e+00	1.000000	1.503741
228	A.TTT.TC	638	8	6	8	13	4.240295e+00	1.000000	1.531946
229	TCATT..T	637	8	6	8	9	4.240295e+00	1.000000	1.423414
230	TTTTT..TT	768	9	7	6	11	4.233391e+00	1.000000	1.399134
231	TTTT..TTT	767	9	7	6	11	4.233391e+00	1.000000	1.348732
232	TTT..TTTT	766	9	7	6	11	4.233391e+00	1.000000	1.396239
233	T.TT.TTTT	765	9	7	6	8	4.233391e+00	1.000000	1.436184
234	TTTT.TTT	770	8	7	6	9	4.222716e+00	1.000000	1.503833
235	TTCATT	647	6	6	8	11	4.218347e+00	1.000000	1.822055
236	TCATTT	648	6	6	8	11	4.218347e+00	1.000000	1.822055
237	AT.AAA.AA	81	9	7	7	8	4.214660e+00	1.000000	1.333159
238	AT.AAAAA	84	8	7	7	11	4.203781e+00	1.000000	1.443049
239	C.T.CG.C	723	8	5	6	6	4.188105e+00	1.000000	1.752194
240	CC.T..T.G	554	9	5	8	10	4.184559e+00	1.000000	1.424709
241	G.T.ATGA	80	8	6	7	9	4.180900e+00	1.000000	1.480926
242	C...CTTG	555	8	5	8	9	4.173569e+00	1.000000	1.513899
243	A.AATGA	83	7	6	9	12	4.155517e+00	1.000000	1.557604
244	TGA.AAA	82	7	6	9	10	4.155517e+00	1.000000	1.578825
245	TTCG.C	562	6	5	8	13	4.151763e+00	1.000000	1.930568
246	A...CATTC	687	9	6	6	7	4.119683e+00	1.000000	1.394628
247	ACA..C.TT	686	9	6	6	6	4.119683e+00	1.000000	1.541558
248	CATTC...A	691	9	6	6	8	4.119683e+00	1.000000	1.480604
249	T.CTC..AA	689	9	6	6	7	4.119683e+00	1.000000	1.459169
250	TCAT...CA	690	9	6	6	9	4.119683e+00	1.000000	1.359111
251	T.T.C.ACA	688	9	6	6	8	4.119683e+00	1.000000	1.523176
252	TC..A.CAT	685	9	6	6	6	4.119683e+00	1.000000	1.367654
253	TTC..CAA	695	8	6	6	8	4.109143e+00	1.000000	1.661887
254	AT..T.TCA	521	9	6	8	9	4.107880e+00	1.000000	1.266520
255	CA.CATT	706	7	6	6	6	4.098656e+00	1.000000	1.722874
256	TTTTT.A.T	671	9	7	6	8	4.086141e+00	1.000000	1.450120
257	TTTT.T.AT	670	9	7	6	6	4.086141e+00	1.000000	1.560532
258	TTTT..ATT	669	9	7	6	9	4.086141e+00	1.000000	1.444348
259	TTT.T.ATT	668	9	7	6	9	4.086141e+00	1.000000	1.412051
260	T.TTT.ATT	666	9	7	6	10	4.086141e+00	1.000000	1.412267
261	TT..ATTTT	667	9	7	6	10	4.086141e+00	1.000000	1.412464
262	TTTTTT.A	680	8	7	6	7	4.075639e+00	1.000000	1.548388
263	TTTTTTA	684	7	7	6	8	4.065191e+00	1.000000	1.675349
264	G.CA...CC	646	9	5	6	6	4.052165e+00	1.000000	1.476424
265	T.G.CA..C	447	9	5	8	9	4.042393e+00	1.000000	1.335234
266	CA..CG.C	652	8	5	6	6	4.041702e+00	1.000000	1.705841
267	CA...GCC	651	8	5	6	7	4.041702e+00	1.000000	1.571552
268	GAATG..A	72	8	6	7	8	4.035600e+00	1.000000	1.509226
269	CAT..G.C	449	8	5	8	12	4.031551e+00	1.000000	1.467892
270	GA.AAAA	73	7	6	9	16	4.019642e+00	1.000000	1.568137
271	CTT.TT..G	631	9	6	6	8	4.018923e+00	1.000000	1.480181
272	C.TTTT..G	623	9	6	6	7	4.018923e+00	1.000000	1.494420
273	CTT.T.T.G	630	9	6	6	6	4.018923e+00	1.000000	1.610012
274	CTT..TT.G	628	9	6	6	7	4.018923e+00	1.000000	1.522520
275	CT..TTT.G	626	9	6	6	6	4.018923e+00	1.000000	1.622540
276	CTT.T..TG	629	9	6	6	6	4.018923e+00	1.000000	1.636592
277	CT..TT.TG	625	9	6	6	6	4.018923e+00	1.000000	1.695236
278	CTT...TTG	627	9	6	6	6	4.018923e+00	1.000000	1.571524
279	C.TT..TTG	622	9	6	6	7	4.018923e+00	1.000000	1.372025
280	C.T.T.TTG	621	9	6	6	6	4.018923e+00	1.000000	1.627970
281	C..TT.TTG	619	9	6	6	7	4.018923e+00	1.000000	1.445687
282	CT...TTTG	624	9	6	6	7	4.018923e+00	1.000000	1.577049
283	C.T..TTTG	620	9	6	6	7	4.018923e+00	1.000000	1.507473
284	C.T.TGT.T	617	9	6	6	8	4.018923e+00	1.000000	1.426290
285	G..TTT.TC	635	9	6	6	8	4.018923e+00	1.000000	1.409130
286	GC..TTT.T	616	9	6	6	8	4.018923e+00	1.000000	1.523065
287	GC..TT.TT	615	9	6	6	8	4.018923e+00	1.000000	1.490499
288	TTG.TT..C	634	9	6	6	6	4.018923e+00	1.000000	1.512146
289	TT.TT.G.C	632	9	6	6	13	4.018923e+00	1.000000	1.425023
290	TTG.T.T.C	633	9	6	6	6	4.018923e+00	1.000000	1.564592
291	TT.T..TCG	618	9	6	6	6	4.018923e+00	1.000000	1.493372
292	G..TTTT.T	441	9	6	8	18	4.010152e+00	1.000000	1.260990
293	G..TT.TTT	440	9	6	8	12	4.010152e+00	1.000000	1.393498
294	TT.T.TT.G	442	9	6	8	8	4.010152e+00	1.000000	1.268064
295	TGTTT...T	439	9	6	8	11	4.010152e+00	1.000000	1.221434
296	TTGT.T..T	438	9	6	8	10	4.010152e+00	1.000000	1.323648
297	T.T.TG.TT	437	9	6	8	12	4.010152e+00	1.000000	1.258366
298	T..TTG.TT	436	9	6	8	8	4.010152e+00	1.000000	1.382738
299	TCG.CA	456	6	5	8	13	4.010042e+00	1.000000	1.878247
300	T.CGAC	455	6	5	8	12	4.010042e+00	1.000000	1.973528
301	CTTGT..T	642	8	6	6	6	4.008499e+00	1.000000	1.633474
302	GT.TT.TC	644	8	6	6	6	4.008499e+00	1.000000	1.560272
303	G..TTTTC	643	8	6	6	7	4.008499e+00	1.000000	1.567973
304	TGCTT..T	641	8	6	6	8	4.008499e+00	1.000000	1.481782
305	T.CTTG.T	640	8	6	6	7	4.008499e+00	1.000000	1.525943
306	TCGAC	461	5	5	8	11	3.999373e+00	1.000000	2.163542
307	G..TTTTT	446	8	6	8	14	3.999344e+00	1.000000	1.399419
308	T.TTGT.T	445	8	6	8	11	3.999344e+00	1.000000	1.407048
309	T..TTTGT	443	8	6	8	9	3.999344e+00	1.000000	1.386724
310	T..TGTTT	444	8	6	8	8	3.999344e+00	1.000000	1.512634
311	GC.TTTT	645	7	6	6	8	3.998128e+00	1.000000	1.733018
312	TTTGTC	650	6	6	6	9	3.987810e+00	1.000000	1.948527
313	AA..CAT.C	563	9	6	6	8	3.974638e+00	1.000000	1.409204
314	CTC..AA.A	565	9	6	6	8	3.974638e+00	1.000000	1.341812
315	CA..CA.TA	566	9	6	6	6	3.974638e+00	1.000000	1.403695
316	T.C..CAAA	564	9	6	6	9	3.974638e+00	1.000000	1.507398
317	TC..A.AAT	411	9	6	8	12	3.967201e+00	1.000000	1.235870
318	CAAT..CA	568	8	6	6	6	3.964264e+00	1.000000	1.555501
319	TC..CAAA	567	8	6	6	10	3.964264e+00	1.000000	1.620340
320	ATTTT.T.A	558	9	7	6	7	3.941738e+00	1.000000	1.397642
321	A.TTTTT.A	557	9	7	6	8	3.941738e+00	1.000000	1.328632
322	A..ATTTTT	556	9	7	6	8	3.941738e+00	1.000000	1.423356
323	G.A.G.AAA	56	9	6	7	8	3.903602e+00	1.000000	1.411602
324	AA..AAGG	57	8	6	7	8	3.893061e+00	1.000000	1.513082
325	GAA.G.AA	58	8	6	7	9	3.893061e+00	1.000000	1.477975
326	CG.CA.A	378	7	5	8	10	3.881624e+00	1.000000	1.695297
327	CG.C.AA	377	7	5	8	12	3.881624e+00	1.000000	1.667131
328	A.G..TTTC	529	9	6	6	6	3.875799e+00	1.000000	1.445159
329	CATT.T..G	526	9	6	6	6	3.875799e+00	1.000000	1.519450
330	C.A.T.TTG	525	9	6	6	7	3.875799e+00	1.000000	1.392428
331	CAG..TT.T	522	9	6	6	8	3.875799e+00	1.000000	1.482251
332	TCT.TG..A	534	9	6	6	6	3.875799e+00	1.000000	1.382257
333	TC.TTG..A	533	9	6	6	7	3.875799e+00	1.000000	1.414190
334	TTT.G.C.A	532	9	6	6	12	3.875799e+00	1.000000	1.454484
335	TT.TG.C.A	531	9	6	6	7	3.875799e+00	1.000000	1.533269
336	TT.T..CGA	530	9	6	6	7	3.875799e+00	1.000000	1.444569
337	TTG..AT.C	528	9	6	6	6	3.875799e+00	1.000000	1.450279
338	T..TT.GAC	527	9	6	6	10	3.875799e+00	1.000000	1.555265
339	TT.T.CA.G	523	9	6	6	6	3.875799e+00	1.000000	1.446517
340	TT.TA..CG	524	9	6	6	6	3.875799e+00	1.000000	1.472512
341	T..TT.TGA	358	9	6	8	11	3.871341e+00	1.000000	1.272408
342	TG.TAT..T	357	9	6	8	13	3.871341e+00	1.000000	1.228154
343	TT.GTC.A	541	8	6	6	10	3.865536e+00	1.000000	1.648060
344	TTT.G.CA	543	8	6	6	8	3.865536e+00	1.000000	1.568125
345	TTT..CGA	542	8	6	6	10	3.865536e+00	1.000000	1.730419
346	T.T.TCGA	540	8	6	6	10	3.865536e+00	1.000000	1.717539
347	T.TT.GAC	539	8	6	6	9	3.865536e+00	1.000000	1.637041
348	TGTC.A.T	538	8	6	6	9	3.865536e+00	1.000000	1.554226
349	AG..TTTT	364	8	6	8	16	3.860670e+00	1.000000	1.396748
350	TTT.T.AG	365	8	6	8	8	3.860670e+00	1.000000	1.518305
351	ATGTC.T	547	7	6	6	6	3.855325e+00	1.000000	1.702065
352	TTGTC.A	549	7	6	6	9	3.855325e+00	1.000000	1.787316
353	T.TTCGA	548	7	6	6	7	3.855325e+00	1.000000	1.710716
354	ACAA...CA	459	9	6	6	6	3.832348e+00	1.000000	1.424556
355	C.C..AAAA	457	9	6	6	8	3.832348e+00	1.000000	1.342030
356	C.A..CAAA	458	9	6	6	6	3.832348e+00	1.000000	1.375466
357	A..ATA.CA	342	9	6	8	13	3.829200e+00	1.000000	1.232227
358	TCA.AA..A	341	9	6	8	11	3.829200e+00	1.000000	1.265776
359	ACAA.A.C	462	8	6	6	8	3.822132e+00	1.000000	1.592125
360	CA.AAC.A	466	8	6	6	6	3.822132e+00	1.000000	1.691400
361	CA.A.CAA	465	8	6	6	7	3.822132e+00	1.000000	1.626593
362	C.AA.CAA	463	8	6	6	7	3.822132e+00	1.000000	1.601591
363	CA..ACAA	464	8	6	6	6	3.822132e+00	1.000000	1.709971
364	AAAA..CT	349	8	6	8	16	3.818570e+00	1.000000	1.388370
365	CT.A.AAA	350	8	6	8	8	3.818570e+00	1.000000	1.507574
366	CAAA.CA	492	7	6	6	6	3.811969e+00	1.000000	1.726405
367	CAA.ACA	491	7	6	6	6	3.811969e+00	1.000000	1.747629
368	C..GC.G.T	448	9	5	6	7	3.810433e+00	1.000000	1.339550
369	CAAAAC	513	6	6	6	6	3.801857e+00	1.000000	1.931456
370	GCCG...T	450	8	5	6	6	3.800241e+00	1.000000	1.527467
371	C.T..CC.T	0	9	5	7	10	3.796411e+00	1.000000	1.335180
372	C..C.C.TT	0	9	5	7	8	3.796411e+00	1.000000	1.368120
373	TT.C.C..C	0	9	5	7	10	3.796411e+00	1.000000	1.387303
374	T.TC..C.C	0	9	5	7	8	3.796411e+00	1.000000	1.464902
375	T...TCC.C	0	9	5	7	11	3.796411e+00	1.000000	1.336000
376	TT.C...CC	0	9	5	7	8	3.796411e+00	1.000000	1.343358
377	TT.G.CG	327	7	5	8	12	3.786783e+00	1.000000	1.670284
378	T.TG.CG	326	7	5	8	10	3.786783e+00	1.000000	1.698737
379	C.TTC..C	0	8	5	7	11	3.785980e+00	1.000000	1.515984
380	CT...TCC	0	8	5	7	7	3.785980e+00	1.000000	1.493351
381	CC.T.C.T	0	8	5	7	9	3.785980e+00	1.000000	1.586593
382	TTC.C..C	0	8	5	7	9	3.785980e+00	1.000000	1.475312
383	T.TCC..C	0	8	5	7	10	3.785980e+00	1.000000	1.504319
384	TC.TC..C	0	8	5	7	12	3.785980e+00	1.000000	1.473114
385	TTC...CC	0	8	5	7	10	3.785980e+00	1.000000	1.455012
386	TC.T..CC	0	8	5	7	15	3.785980e+00	1.000000	1.427666
387	T.C.T.CC	0	8	5	7	9	3.785980e+00	1.000000	1.495209
388	TC..C.TC	0	8	5	7	7	3.785980e+00	1.000000	1.469859
389	CC..CTT	0	7	5	7	8	3.775603e+00	1.000000	1.778222
390	TCTC..C	0	7	5	7	8	3.775603e+00	1.000000	1.680292
391	T.CC.TC	0	7	5	7	10	3.775603e+00	1.000000	1.603633
392	TCC.C.T	0	7	5	7	9	3.775603e+00	1.000000	1.685984
393	TC..CCT	0	7	5	7	10	3.775603e+00	1.000000	1.760230
394	TCCTC	0	5	5	7	9	3.755008e+00	1.000000	2.221400
395	ATT...CGA	410	9	6	6	8	3.735347e+00	1.000000	1.529749
396	A.T.T.CGA	409	9	6	6	6	3.735347e+00	1.000000	1.449770
397	A...TTCGA	408	9	6	6	7	3.735347e+00	1.000000	1.392623
398	GA.AT.T.C	399	9	6	6	6	3.735347e+00	1.000000	1.438817
399	G.A.AT.TC	398	9	6	6	6	3.735347e+00	1.000000	1.420289
400	TT.GAC..A	405	9	6	6	9	3.735347e+00	1.000000	1.627488
401	TTCG..A.A	406	9	6	6	7	3.735347e+00	1.000000	1.595858
402	TT.G.CA.A	404	9	6	6	10	3.735347e+00	1.000000	1.593787
403	TG.CA.T.A	407	9	6	6	7	3.735347e+00	1.000000	1.378642
404	T.TG.C.AA	402	9	6	6	10	3.735347e+00	1.000000	1.588161
405	T..GTC.AA	400	9	6	6	9	3.735347e+00	1.000000	1.629348
406	T.T..CGAA	401	9	6	6	7	3.735347e+00	1.000000	1.581985
407	T.A.TG.CA	403	9	6	6	7	3.735347e+00	1.000000	1.377781
408	TCGAA...T	397	9	6	6	7	3.735347e+00	1.000000	1.377604
409	TCG.A.A.T	396	9	6	6	6	3.735347e+00	1.000000	1.425440
410	TCG...AAT	395	9	6	6	8	3.735347e+00	1.000000	1.522552
411	ATT.T..GA	317	9	6	8	12	3.735122e+00	1.000000	1.234529
412	G..GG.GA	41	8	5	7	8	3.731607e+00	1.000000	1.599662
413	A.TTG.CA	418	8	6	6	6	3.725236e+00	1.000000	1.564492
414	TT.GAC.A	416	8	6	6	11	3.725236e+00	1.000000	1.629430
415	TTG.C.AA	417	8	6	6	13	3.725236e+00	1.000000	1.556412
416	T.GTC.AA	414	8	6	6	11	3.725236e+00	1.000000	1.623403
417	TT.G.CAA	415	8	6	6	13	3.725236e+00	1.000000	1.564526
418	TG.CAA.T	413	8	6	6	6	3.725236e+00	1.000000	1.568258
419	CT.C.T..T	0	9	5	9	13	3.718403e+00	1.000000	1.251817
420	C.C.TT..T	0	9	5	9	14	3.718403e+00	1.000000	1.319011
421	TTTC....C	0	9	5	9	13	3.718403e+00	1.000000	1.196319
422	T..TTC..C	0	9	5	9	17	3.718403e+00	1.000000	1.271244
423	T.T..TC.C	0	9	5	9	12	3.718403e+00	1.000000	1.313926
424	TT..C.T.C	0	9	5	9	16	3.718403e+00	1.000000	1.213877
425	TCT...C.T	0	9	5	9	16	3.718403e+00	1.000000	1.243353
426	T..T.CC.T	0	9	5	9	12	3.718403e+00	1.000000	1.218430
427	T.C...CTT	0	9	5	9	14	3.718403e+00	1.000000	1.208854
428	GG.GGA	42	6	5	7	8	3.711014e+00	1.000000	2.015621
429	C.TT.T.C	0	8	5	9	12	3.707824e+00	1.000000	1.391385
430	CCTT...T	0	8	5	9	10	3.707824e+00	1.000000	1.471887
431	TTCT...C	0	8	5	9	10	3.707824e+00	1.000000	1.338361
432	T...CCTT	0	8	5	9	12	3.707824e+00	1.000000	1.425458
433	C.TTC.T	0	7	5	9	16	3.697303e+00	1.000000	1.564431
434	C.TC.TT	0	7	5	9	12	3.697303e+00	1.000000	1.518117
435	T.TC.TC	0	7	5	9	12	3.697303e+00	1.000000	1.503395
436	AA.CAA..A	298	9	6	8	8	3.693754e+00	1.000000	1.344405
437	AA.CA.A.A	297	9	6	8	12	3.693754e+00	1.000000	1.227566
438	A..A.ACAA	296	9	6	8	10	3.693754e+00	1.000000	1.301822
439	A...AAACA	295	9	6	8	11	3.693754e+00	1.000000	1.203722
440	AAA.AA..C	293	9	6	8	12	3.693754e+00	1.000000	1.352988
441	A.AAAA..C	292	9	6	8	18	3.693754e+00	1.000000	1.231158
442	C.AA.A.AA	294	9	6	8	8	3.693754e+00	1.000000	1.234083
443	ACAAA..A	309	8	6	8	9	3.683251e+00	1.000000	1.363794
444	AAACA..A	310	8	6	8	8	3.683251e+00	1.000000	1.475724
445	A.ACAA.A	308	8	6	8	11	3.683251e+00	1.000000	1.382672
446	AAAAA..C	307	8	6	8	14	3.683251e+00	1.000000	1.365522
447	G..TG.C.A	265	9	5	8	9	3.672886e+00	1.000000	1.316706
448	A.C.GC..G	368	9	5	6	7	3.671178e+00	1.000000	1.326253
449	G.C..ATG	269	8	5	8	12	3.662402e+00	1.000000	1.423693
450	A...CGGC	370	8	5	6	6	3.661135e+00	1.000000	1.523701
451	A..C..CCT	0	9	5	7	7	3.658309e+00	1.000000	1.474625
452	C..CCT..A	0	9	5	7	7	3.658309e+00	1.000000	1.453997
453	CA.TC..C	0	8	5	7	11	3.648013e+00	1.000000	1.578122
454	T.CC..CA	0	8	5	7	8	3.648013e+00	1.000000	1.447810
455	GTCG.A	300	6	5	8	12	3.641601e+00	1.000000	1.929665
456	TG.CGA	299	6	5	8	13	3.641601e+00	1.000000	1.849811
457	TTTT..G.G	355	9	6	6	8	3.639571e+00	1.000000	1.331813
458	TTTG..T.G	356	9	6	6	6	3.639571e+00	1.000000	1.361398
459	TG...TTGT	354	9	6	6	6	3.639571e+00	1.000000	1.407140
460	A.CT.CC	0	7	5	7	8	3.637771e+00	1.000000	1.654063
461	GTCGA	306	5	5	8	11	3.631283e+00	1.000000	2.121352
462	G.T.TTGT	359	8	6	6	8	3.629561e+00	1.000000	1.567070
463	TTG.TT.G	362	8	6	6	7	3.629561e+00	1.000000	1.591683
464	TTGT..TG	363	8	6	6	6	3.629561e+00	1.000000	1.706701
465	TTG.T.TG	361	8	6	6	7	3.629561e+00	1.000000	1.618623
466	T.GTT.TG	360	8	6	6	6	3.629561e+00	1.000000	1.690892
467	CTTT.T..T	0	9	6	7	8	3.626957e+00	1.000000	1.287143
468	CTT.T.T.T	0	9	6	7	8	3.626957e+00	1.000000	1.312435
469	CT.TT.T.T	0	9	6	7	8	3.626957e+00	1.000000	1.367340
470	C.TTT.T.T	0	9	6	7	8	3.626957e+00	1.000000	1.371122
471	CTT..TT.T	0	9	6	7	9	3.626957e+00	1.000000	1.265035
472	CTTT...TT	0	9	6	7	8	3.626957e+00	1.000000	1.322009
473	C.TTT..TT	0	9	6	7	10	3.626957e+00	1.000000	1.259707
474	CT.T..TTT	0	9	6	7	10	3.626957e+00	1.000000	1.327894
475	C..TT.TTT	0	9	6	7	11	3.626957e+00	1.000000	1.245404
476	TTTTT...C	0	9	6	7	13	3.626957e+00	1.000000	1.290695
477	TT..TTT.C	0	9	6	7	10	3.626957e+00	1.000000	1.276612
478	TTTTC...T	0	9	6	7	10	3.626957e+00	1.000000	1.345048
479	TTTT.C..T	0	9	6	7	14	3.626957e+00	1.000000	1.308532
480	TCTT.T..T	0	9	6	7	7	3.626957e+00	1.000000	1.289407
481	TTT.T.C.T	0	9	6	7	12	3.626957e+00	1.000000	1.278089
482	T.TTT.C.T	0	9	6	7	11	3.626957e+00	1.000000	1.312074
483	TT.TC.T.T	0	9	6	7	8	3.626957e+00	1.000000	1.371067
484	TTT..CT.T	0	9	6	7	11	3.626957e+00	1.000000	1.274341
485	TT.T.CT.T	0	9	6	7	10	3.626957e+00	1.000000	1.373130
486	TTC.T..TT	0	9	6	7	11	3.626957e+00	1.000000	1.274098
487	T..TTC.TT	0	9	6	7	9	3.626957e+00	1.000000	1.349581
488	T.T.T.CTT	0	9	6	7	9	3.626957e+00	1.000000	1.316030
489	T.C.T.TTT	0	9	6	7	10	3.626957e+00	1.000000	1.315664
490	T...CTTTT	0	9	6	7	8	3.626957e+00	1.000000	1.276946
491	TGT.TTG	367	7	6	6	6	3.619601e+00	1.000000	1.739587
492	TG.TTTG	366	7	6	6	6	3.619601e+00	1.000000	1.721520
493	C.TTTT.T	0	8	6	7	13	3.616692e+00	1.000000	1.434332
494	CT.TT.TT	0	8	6	7	10	3.616692e+00	1.000000	1.469796
495	C.TTT.TT	0	8	6	7	15	3.616692e+00	1.000000	1.437566
496	CTT..TTT	0	8	6	7	12	3.616692e+00	1.000000	1.456647
497	C.TT.TTT	0	8	6	7	11	3.616692e+00	1.000000	1.516199
498	CT..TTTT	0	8	6	7	11	3.616692e+00	1.000000	1.501028
499	C.T.TTTT	0	8	6	7	14	3.616692e+00	1.000000	1.427034
500	C..TTTTT	0	8	6	7	15	3.616692e+00	1.000000	1.401673
501	TTTT.T.C	0	8	6	7	11	3.616692e+00	1.000000	1.516199
502	TTT.TT.C	0	8	6	7	12	3.616692e+00	1.000000	1.503904
503	TT.TTT.C	0	8	6	7	12	3.616692e+00	1.000000	1.449898
504	T.TTTT.C	0	8	6	7	17	3.616692e+00	1.000000	1.407464
505	TTTT..TC	0	8	6	7	11	3.616692e+00	1.000000	1.402009
506	T..TTTTC	0	8	6	7	14	3.616692e+00	1.000000	1.423713
507	TTTT.C.T	0	8	6	7	11	3.616692e+00	1.000000	1.429566
508	TTT.TC.T	0	8	6	7	10	3.616692e+00	1.000000	1.481418
509	TT.TTC.T	0	8	6	7	9	3.616692e+00	1.000000	1.463459
510	TC.TTT.T	0	8	6	7	11	3.616692e+00	1.000000	1.403403
511	TTT.C.TT	0	8	6	7	10	3.616692e+00	1.000000	1.471575
512	T.T.CTTT	0	8	6	7	10	3.616692e+00	1.000000	1.443789
513	GTTTTG	369	6	6	6	6	3.609692e+00	1.000000	1.913369
514	CTTTT.T	0	7	6	7	10	3.606480e+00	1.000000	1.656867
515	CTT.TTT	0	7	6	7	14	3.606480e+00	1.000000	1.612659
516	TTT.TTC	0	7	6	7	8	3.606480e+00	1.000000	1.729828
517	T.TTTTC	0	7	6	7	12	3.606480e+00	1.000000	1.622932
518	TTTT.CT	0	7	6	7	7	3.606480e+00	1.000000	1.659893
519	TTTC.TT	0	7	6	7	13	3.606480e+00	1.000000	1.629069
520	TC.TTTT	0	7	6	7	11	3.606480e+00	1.000000	1.614164
521	TGA.A..AT	254	9	6	8	9	3.601376e+00	1.000000	1.228200
522	A.AA..CTG	331	9	6	6	8	3.597449e+00	1.000000	1.448435
523	C.TG.A.AA	339	9	6	6	6	3.597449e+00	1.000000	1.412589
524	CG..TA.AA	340	9	6	6	6	3.597449e+00	1.000000	1.457112
525	CAA.A.T.G	330	9	6	6	7	3.597449e+00	1.000000	1.366696
526	C..A.AATG	329	9	6	6	6	3.597449e+00	1.000000	1.472798
527	GTC.AA..A	338	9	6	6	10	3.597449e+00	1.000000	1.503703
528	G.AT..CAA	337	9	6	6	6	3.597449e+00	1.000000	1.437335
529	GAAA..C.T	328	9	6	6	6	3.597449e+00	1.000000	1.424848
530	TCG..A.AA	336	9	6	6	7	3.597449e+00	1.000000	1.439309
531	T.G.CA.AA	335	9	6	6	7	3.597449e+00	1.000000	1.525522
532	T.G.C.AAA	334	9	6	6	12	3.597449e+00	1.000000	1.441204
533	T..CAA.GA	333	9	6	6	7	3.597449e+00	1.000000	1.381761
534	T..CA.AGA	332	9	6	6	6	3.597449e+00	1.000000	1.372214
535	CTTTTT	0	6	6	7	12	3.596320e+00	1.000000	1.835113
536	A.T..C.TC	0	9	5	9	11	3.591320e+00	1.000000	1.242627
537	A...C.TTC	0	9	5	9	12	3.591320e+00	1.000000	1.246599
538	A.T.GACA	348	8	6	6	9	3.587482e+00	1.000000	1.551046
539	GTC.AA.A	347	8	6	6	9	3.587482e+00	1.000000	1.587822
540	TCGA.A.A	346	8	6	6	10	3.587482e+00	1.000000	1.703680
541	T.GAC.AA	343	8	6	6	10	3.587482e+00	1.000000	1.642337
542	TCG..AAA	345	8	6	6	10	3.587482e+00	1.000000	1.720477
543	TG.C.AAA	344	8	6	6	8	3.587482e+00	1.000000	1.539499
544	CATT...C	0	8	5	9	18	3.580850e+00	1.000000	1.380459
545	TTCC...A	0	8	5	9	14	3.580850e+00	1.000000	1.290404
546	T.CC.T.A	0	8	5	9	12	3.580850e+00	1.000000	1.347879
547	A.GACAT	351	7	6	6	6	3.577566e+00	1.000000	1.686569
548	TCGAA.A	353	7	6	6	7	3.577566e+00	1.000000	1.678123
549	T.GACAA	352	7	6	6	9	3.577566e+00	1.000000	1.786266
550	TTTT...TT	0	9	6	9	22	3.562489e+00	1.000000	1.202110
551	TTTTT..T	0	8	6	9	19	3.552043e+00	1.000000	1.322190
552	TTTT..TT	0	8	6	9	21	3.552043e+00	1.000000	1.309419
553	TTT.T.TT	0	8	6	9	15	3.552043e+00	1.000000	1.303333
554	C.A..A.GG	240	9	5	8	10	3.540243e+00	1.000000	1.357878
555	CAAG...G	242	8	5	8	9	3.529875e+00	1.000000	1.446433
556	AAAAAT..T	322	9	7	6	8	3.524422e+00	1.000000	1.419173
557	T.AAAAA.T	321	9	7	6	8	3.524422e+00	1.000000	1.302517
558	T.A.AAAAT	320	9	7	6	7	3.524422e+00	1.000000	1.353542
559	CC..C.AA	0	8	5	7	8	3.512471e+00	1.000000	1.545914
560	C..CC.AA	0	8	5	7	9	3.512471e+00	1.000000	1.447608
561	C...CCAA	0	8	5	7	9	3.512471e+00	1.000000	1.514046
562	G.CGAA	245	6	5	8	13	3.509305e+00	1.000000	1.880035
563	G.ATG..TT	313	9	6	6	8	3.503372e+00	1.000000	1.374211
564	TTTG..G.A	316	9	6	6	9	3.503372e+00	1.000000	1.492886
565	T.TT..GAG	314	9	6	6	8	3.503372e+00	1.000000	1.313013
566	TA.TG..TG	315	9	6	6	6	3.503372e+00	1.000000	1.376683
567	TTTG..GA	319	8	6	6	10	3.493500e+00	1.000000	1.603310
568	TG..ATTG	318	8	6	6	6	3.493500e+00	1.000000	1.510797
569	ATTTT...C	0	9	6	7	10	3.491828e+00	1.000000	1.321723
570	A.TTTT..C	0	9	6	7	8	3.491828e+00	1.000000	1.372124
571	AT.TT.T.C	0	9	6	7	10	3.491828e+00	1.000000	1.367125
572	AT..TTT.C	0	9	6	7	13	3.491828e+00	1.000000	1.297020
573	A..TTTT.C	0	9	6	7	11	3.491828e+00	1.000000	1.335723
574	ATT.T..TC	0	9	6	7	11	3.491828e+00	1.000000	1.304041
575	AT.TT..TC	0	9	6	7	9	3.491828e+00	1.000000	1.323538
576	AC..TT.TT	0	9	6	7	9	3.491828e+00	1.000000	1.272744
577	A..TC.TTT	0	9	6	7	9	3.491828e+00	1.000000	1.312662
578	C.TTT.T.A	0	9	6	7	7	3.491828e+00	1.000000	1.458551
579	C.TT..TAT	0	9	6	7	10	3.491828e+00	1.000000	1.374120
580	CA...TTTT	0	9	6	7	10	3.491828e+00	1.000000	1.386336
581	TTTTC...A	0	9	6	7	10	3.491828e+00	1.000000	1.311264
582	TTT.C.T.A	0	9	6	7	9	3.491828e+00	1.000000	1.363595
583	TTTT...CA	0	9	6	7	12	3.491828e+00	1.000000	1.267395
584	T.TTT..CA	0	9	6	7	9	3.491828e+00	1.000000	1.350293
585	TTT..T.CA	0	9	6	7	8	3.491828e+00	1.000000	1.312752
586	TT.ATT..C	0	9	6	7	8	3.491828e+00	1.000000	1.304826
587	TTT..AT.C	0	9	6	7	10	3.491828e+00	1.000000	1.354760
588	TTT.T..AC	0	9	6	7	9	3.491828e+00	1.000000	1.482699
589	TT.TT..AC	0	9	6	7	10	3.491828e+00	1.000000	1.488554
590	TAT.T..TC	0	9	6	7	8	3.491828e+00	1.000000	1.324885
591	TTT..A.TC	0	9	6	7	8	3.491828e+00	1.000000	1.324733
592	TT.TC..AT	0	9	6	7	10	3.491828e+00	1.000000	1.282744
593	TT.T.C.AT	0	9	6	7	8	3.491828e+00	1.000000	1.303822
594	T.TT..CAT	0	9	6	7	10	3.491828e+00	1.000000	1.338434
595	T.T..CATT	0	9	6	7	10	3.491828e+00	1.000000	1.378642
596	G...ATGA	210	8	5	10	20	3.489045e+00	1.000000	1.246431
597	ATT.T.TC	0	8	6	7	10	3.481689e+00	1.000000	1.636244
598	AT.TT.TC	0	8	6	7	12	3.481689e+00	1.000000	1.520171
599	CA.TTT.T	0	8	6	7	10	3.481689e+00	1.000000	1.424524
600	C.TT.ATT	0	8	6	7	9	3.481689e+00	1.000000	1.415665
601	TTT.TC.A	0	8	6	7	17	3.481689e+00	1.000000	1.463406
602	TT.TTC.A	0	8	6	7	9	3.481689e+00	1.000000	1.560776
603	TTTT..CA	0	8	6	7	15	3.481689e+00	1.000000	1.400595
604	TT.TA.TC	0	8	6	7	7	3.481689e+00	1.000000	1.408676
605	TTT..CAT	0	8	6	7	12	3.481689e+00	1.000000	1.389925
606	T..TTCAT	0	8	6	7	12	3.481689e+00	1.000000	1.423952
607	T.TCA.TT	0	8	6	7	8	3.481689e+00	1.000000	1.539287
608	TTT.CAT	0	7	6	7	11	3.471601e+00	1.000000	1.575931
609	T.TCATT	0	7	6	7	11	3.471601e+00	1.000000	1.617914
610	GA..AAA.T	219	9	6	8	11	3.469981e+00	1.000000	1.248802
611	T.GA..AAA	221	9	6	8	11	3.469981e+00	1.000000	1.380235
612	T.G..AAAA	220	9	6	8	14	3.469981e+00	1.000000	1.292118
613	T.C..C.AA	0	9	5	9	16	3.466611e+00	1.000000	1.252705
614	T..CA..CA	0	9	5	9	10	3.466611e+00	1.000000	1.243946
615	AA.AA..GC	287	9	6	6	8	3.461985e+00	1.000000	1.442622
616	A.AAA..GC	286	9	6	6	8	3.461985e+00	1.000000	1.473681
617	A.ACA.A.G	284	9	6	6	8	3.461985e+00	1.000000	1.401014
618	CGA..A.AA	291	9	6	6	6	3.461985e+00	1.000000	1.466812
619	CAA.AA..G	281	9	6	6	7	3.461985e+00	1.000000	1.392021
620	CAAA..A.G	283	9	6	6	7	3.461985e+00	1.000000	1.456870
621	CAA.A.A.G	280	9	6	6	6	3.461985e+00	1.000000	1.575741
622	CAA..AA.G	279	9	6	6	7	3.461985e+00	1.000000	1.334239
623	C..AAAA.G	272	9	6	6	7	3.461985e+00	1.000000	1.451661
624	CAAA...AG	282	9	6	6	7	3.461985e+00	1.000000	1.536012
625	CA.AA..AG	277	9	6	6	6	3.461985e+00	1.000000	1.656624
626	C.AAA..AG	275	9	6	6	6	3.461985e+00	1.000000	1.578570
627	CAA...AAG	278	9	6	6	6	3.461985e+00	1.000000	1.527554
628	C.AA..AAG	274	9	6	6	7	3.461985e+00	1.000000	1.476891
629	CA..A.AAG	276	9	6	6	6	3.461985e+00	1.000000	1.595078
630	C.A.A.AAG	273	9	6	6	6	3.461985e+00	1.000000	1.563140
631	C..AA.AAG	271	9	6	6	8	3.461985e+00	1.000000	1.438499
632	G.C.AA.AA	289	9	6	6	13	3.461985e+00	1.000000	1.378717
633	G.A.A.CAA	290	9	6	6	6	3.461985e+00	1.000000	1.540041
634	G..AA.CAA	288	9	6	6	6	3.461985e+00	1.000000	1.492507
635	GA.AAA..C	285	9	6	6	8	3.461985e+00	1.000000	1.381678
636	ATTTTC	0	6	6	7	11	3.461565e+00	1.000000	1.822055
637	A..AATGA	229	8	6	8	9	3.459672e+00	1.000000	1.357789
638	GA.AAA.T	228	8	6	8	13	3.459672e+00	1.000000	1.471447
639	G..AAAAT	227	8	6	8	12	3.459672e+00	1.000000	1.438452
640	A.CAAG.A	305	8	6	6	7	3.452154e+00	1.000000	1.476439
641	A..AAGCA	304	8	6	6	8	3.452154e+00	1.000000	1.440538
642	A..ACAAG	301	8	6	6	6	3.452154e+00	1.000000	1.596563
643	GAAAA..C	303	8	6	6	7	3.452154e+00	1.000000	1.520837
644	GA.AA.AC	302	8	6	6	6	3.452154e+00	1.000000	1.520598
645	AAAA.GC	311	7	6	6	8	3.442373e+00	1.000000	1.675550
646	GG...TG.C	264	9	5	6	6	3.441104e+00	1.000000	1.440707
647	AATGAA	235	6	6	8	11	3.439218e+00	1.000000	1.747726
648	AAATGA	236	6	6	8	11	3.439218e+00	1.000000	1.747726
649	TT.T..TAT	0	9	6	9	14	3.438310e+00	1.000000	1.165494
650	GACAAA	312	6	6	6	9	3.432641e+00	1.000000	1.896298
651	GGC...TG	267	8	5	6	7	3.431293e+00	1.000000	1.519244
652	G.CG..TG	266	8	5	6	6	3.431293e+00	1.000000	1.662395
653	CCTT....G	0	9	5	7	7	3.430033e+00	1.000000	1.409950
654	CC....TTG	0	9	5	7	9	3.430033e+00	1.000000	1.447858
655	C.GC.T..T	0	9	5	7	10	3.430033e+00	1.000000	1.427028
656	C.GC...TT	0	9	5	7	14	3.430033e+00	1.000000	1.356495
657	TTG.C...C	0	9	5	7	10	3.430033e+00	1.000000	1.304641
658	T.C..C.TG	0	9	5	7	9	3.430033e+00	1.000000	1.286950
659	T.CG.C..T	0	9	5	7	11	3.430033e+00	1.000000	1.326873
660	TT.TTT.A	0	8	6	9	13	3.427963e+00	1.000000	1.294120
661	CCAAT	0	5	5	9	10	3.425485e+00	1.000000	2.011776
662	C.TT.G.C	0	8	5	7	11	3.419948e+00	1.000000	1.461055
663	T..TCG.C	0	8	5	7	11	3.419948e+00	1.000000	1.559983
664	ATT.TTT	0	7	6	9	12	3.417675e+00	1.000000	1.451820
665	T.CCGT	0	6	5	7	7	3.399934e+00	1.000000	1.843186
666	AAT.AAA.A	260	9	7	6	10	3.390217e+00	1.000000	1.361779
667	AAAAT..AA	261	9	7	6	10	3.390217e+00	1.000000	1.358762
668	AAT.A.AAA	259	9	7	6	9	3.390217e+00	1.000000	1.357217
669	AAT..AAAA	258	9	7	6	9	3.390217e+00	1.000000	1.384306
670	AT.A.AAAA	257	9	7	6	6	3.390217e+00	1.000000	1.489776
671	A.T.AAAAA	256	9	7	6	8	3.390217e+00	1.000000	1.392031
672	C.T..T.TG	973	9	5	9	10	3.381570e+00	1.000000	1.352551
673	C..T..TTG	972	9	5	9	14	3.381570e+00	1.000000	1.238240
674	C...T.TTG	971	9	5	9	16	3.381570e+00	1.000000	1.199499
675	C.G..TT.T	970	9	5	9	17	3.381570e+00	1.000000	1.327955
676	C.G..T.TT	969	9	5	9	18	3.381570e+00	1.000000	1.253569
677	G...TTT.C	976	9	5	9	9	3.381570e+00	1.000000	1.248622
678	T..TT.G.C	974	9	5	9	22	3.381570e+00	1.000000	1.212682
679	T.TG..T.C	975	9	5	9	10	3.381570e+00	1.000000	1.203621
680	T.AAAAAA	262	8	7	6	7	3.380455e+00	1.000000	1.490061
681	GAA.G..A	179	8	5	10	14	3.377731e+00	1.000000	1.354412
682	C.T..TTG	995	8	5	9	11	3.371266e+00	1.000000	1.391829
683	CT..TG.T	994	8	5	9	12	3.371266e+00	1.000000	1.287113
684	TAAAAAA	263	7	7	6	8	3.370743e+00	1.000000	1.619389
685	ATG.T..GA	252	9	6	6	6	3.369526e+00	1.000000	1.333501
686	AA.G..TGT	247	9	6	6	6	3.369526e+00	1.000000	1.510307
687	GAATG...T	246	9	6	6	7	3.369526e+00	1.000000	1.335600
688	TGT.G.A.A	251	9	6	6	8	3.369526e+00	1.000000	1.484000
689	TT..GAG.A	249	9	6	6	7	3.369526e+00	1.000000	1.404733
690	TG...ATGA	250	9	6	6	9	3.369526e+00	1.000000	1.309332
691	T...GAATG	248	9	6	6	8	3.369526e+00	1.000000	1.433392
692	A..AAGG	183	7	5	10	18	3.367642e+00	1.000000	1.458008
693	G..TTTC	0	7	5	9	14	3.361021e+00	1.000000	1.510706
694	GC..TTT	0	7	5	9	14	3.361021e+00	1.000000	1.537253
695	TTG..GAA	253	8	6	6	8	3.359784e+00	1.000000	1.635895
696	ATT.TC..A	0	9	6	7	9	3.358983e+00	1.000000	1.296413
697	ATT.T..CA	0	9	6	7	9	3.358983e+00	1.000000	1.276136
698	A.TTT..CA	0	9	6	7	11	3.358983e+00	1.000000	1.278906
699	A.AT.TC.T	0	9	6	7	7	3.358983e+00	1.000000	1.372833
700	C..T.ATTA	0	9	6	7	7	3.358983e+00	1.000000	1.409089
701	TTT..C.AA	0	9	6	7	12	3.358983e+00	1.000000	1.452536
702	TTT...CAA	0	9	6	7	11	3.358983e+00	1.000000	1.347034
703	TTT.A..CA	0	9	6	7	7	3.358983e+00	1.000000	1.263035
704	T.TT..ACA	0	9	6	7	7	3.358983e+00	1.000000	1.519766
705	TTTG.C	0	6	5	9	19	3.350833e+00	1.000000	1.690160
706	AATG.TG	255	7	6	6	6	3.350091e+00	1.000000	1.665760
707	A..GAAA.A	172	9	6	8	12	3.340818e+00	1.000000	1.218549
708	A.G..AAAA	173	9	6	8	13	3.340818e+00	1.000000	1.205085
709	G..AAA.AA	171	9	6	8	12	3.340818e+00	1.000000	1.219129
710	CTT.ATA	0	7	6	7	8	3.338988e+00	1.000000	1.636756
711	TTCAT.A	0	7	6	7	10	3.338988e+00	1.000000	1.595079
712	TCAT.AT	0	7	6	7	8	3.338988e+00	1.000000	1.602420
713	AAA.GA.A	182	8	6	8	11	3.330611e+00	1.000000	1.345251
714	AA.A.AAG	181	8	6	8	12	3.330611e+00	1.000000	1.378923
715	A.AA.AAG	180	8	6	8	11	3.330611e+00	1.000000	1.358270
716	TCATTA	0	6	6	7	8	3.329067e+00	1.000000	1.808998
717	AAAAA.G	184	7	6	8	14	3.320459e+00	1.000000	1.493822
718	ATT.T.T.A	917	9	6	9	11	3.316371e+00	1.000000	1.197919
719	A.T.TTT.A	916	9	6	9	14	3.316371e+00	1.000000	1.147561
720	CAA.AC	968	6	5	9	14	3.313514e+00	1.000000	1.677832
721	G..G.ATG	146	8	5	8	12	3.310707e+00	1.000000	1.445109
722	GAAAAA	185	6	6	8	15	3.310360e+00	1.000000	1.734668
723	G.CG.A.G	239	8	5	6	6	3.298624e+00	1.000000	1.681877
724	A..C.GC.T	0	9	5	7	8	3.298204e+00	1.000000	1.426499
725	CGAC....T	0	9	5	7	8	3.298204e+00	1.000000	1.468823
726	C.T..GAC	0	8	5	7	7	3.288232e+00	1.000000	1.650779
727	C...TGAC	0	8	5	7	11	3.288232e+00	1.000000	1.449008
728	TCG.C..A	0	8	5	7	11	3.288232e+00	1.000000	1.565243
729	T.CG.C.A	0	8	5	7	11	3.288232e+00	1.000000	1.497699
730	TGAC...C	0	8	5	7	8	3.288232e+00	1.000000	1.424991
731	T...CGAC	0	8	5	7	9	3.288232e+00	1.000000	1.680094
732	TCA..C.G	0	8	5	7	11	3.288232e+00	1.000000	1.411243
733	AT..GCC	0	7	5	7	7	3.278311e+00	1.000000	1.613332
734	A.T.CCG	0	7	5	7	8	3.278311e+00	1.000000	1.623837
735	CAT..GC	0	7	5	7	7	3.278311e+00	1.000000	1.575303
736	GA.T.CC	0	7	5	7	7	3.278311e+00	1.000000	1.607770
737	T.CCG.A	0	7	5	7	11	3.278311e+00	1.000000	1.588779
738	T.CG.CA	0	7	5	7	15	3.278311e+00	1.000000	1.692603
739	G.TTTT..T	0	9	6	7	11	3.268246e+00	1.000000	1.333447
740	GT.TT.T.T	0	9	6	7	10	3.268246e+00	1.000000	1.260899
741	G.TTT.T.T	0	9	6	7	11	3.268246e+00	1.000000	1.341204
742	GTTT...TT	0	9	6	7	9	3.268246e+00	1.000000	1.227143
743	G.T.TT.TT	0	9	6	7	11	3.268246e+00	1.000000	1.315203
744	G..TTT.TT	0	9	6	7	10	3.268246e+00	1.000000	1.488896
745	G..T.TTTT	0	9	6	7	13	3.268246e+00	1.000000	1.341340
746	G...TTTTT	0	9	6	7	12	3.268246e+00	1.000000	1.358338
747	TT.TTT..G	0	9	6	7	9	3.268246e+00	1.000000	1.248286
748	TT..TT.TG	0	9	6	7	9	3.268246e+00	1.000000	1.253571
749	T.T..TTTG	0	9	6	7	8	3.268246e+00	1.000000	1.345277
750	TT.TG.T.T	0	9	6	7	9	3.268246e+00	1.000000	1.287312
751	T.TTG.T.T	0	9	6	7	9	3.268246e+00	1.000000	1.379179
752	TG.T.TT.T	0	9	6	7	10	3.268246e+00	1.000000	1.252509
753	T..T.TTGT	0	9	6	7	10	3.268246e+00	1.000000	1.297893
754	T..TG.TTT	0	9	6	7	9	3.268246e+00	1.000000	1.293133
755	CATT....G	827	9	5	9	11	3.260631e+00	1.000000	1.241436
756	TG.C..T.A	829	9	5	9	12	3.260631e+00	1.000000	1.193536
757	T....GTCA	828	9	5	9	14	3.260631e+00	1.000000	1.161573
758	TT.TTT.G	0	8	6	7	14	3.258298e+00	1.000000	1.402545
759	TTTGT..T	0	8	6	7	9	3.258298e+00	1.000000	1.394112
760	TT.TGT.T	0	8	6	7	8	3.258298e+00	1.000000	1.451987
761	TTTG..TT	0	8	6	7	8	3.258298e+00	1.000000	1.450763
762	TT.TG.TT	0	8	6	7	11	3.258298e+00	1.000000	1.406530
763	T.TTG.TT	0	8	6	7	10	3.258298e+00	1.000000	1.451995
764	T.TGT.TT	0	8	6	7	11	3.258298e+00	1.000000	1.443414
765	AAAA.AA.A	233	9	7	6	8	3.258266e+00	1.000000	1.375250
766	AAAA..AAA	232	9	7	6	11	3.258266e+00	1.000000	1.341393
767	AAA..AAAA	231	9	7	6	11	3.258266e+00	1.000000	1.283537
768	AA..AAAAA	230	9	7	6	11	3.258266e+00	1.000000	1.337104
769	ATG...TC	843	8	5	9	11	3.250415e+00	1.000000	1.364756
770	AAA.AAAA	234	8	7	6	9	3.248628e+00	1.000000	1.444407
771	G.TTTTT	0	7	6	7	15	3.248402e+00	1.000000	1.556664
772	TT.TTTG	0	7	6	7	10	3.248402e+00	1.000000	1.549627
773	T.TTTTG	0	7	6	7	11	3.248402e+00	1.000000	1.603955
774	TTGTT.T	0	7	6	7	8	3.248402e+00	1.000000	1.607564
775	TTGT.TT	0	7	6	7	10	3.248402e+00	1.000000	1.587627
776	T.TTGTT	0	7	6	7	8	3.248402e+00	1.000000	1.594668
777	T.TGTTT	0	7	6	7	11	3.248402e+00	1.000000	1.557039
778	ATT.G.C	852	7	5	9	15	3.240256e+00	1.000000	1.477280
779	TT.G.CA	853	7	5	9	21	3.240256e+00	1.000000	1.524292
780	TTTTGT	0	6	6	7	11	3.238556e+00	1.000000	1.799955
781	TTGTTT	0	6	6	7	11	3.238556e+00	1.000000	1.799955
782	ATGA..G.A	209	9	6	6	7	3.237916e+00	1.000000	1.306937
783	AT.A.GG.A	208	9	6	6	7	3.237916e+00	1.000000	1.337643
784	A...GAATG	201	9	6	6	6	3.237916e+00	1.000000	1.339658
785	A.G.AGA.T	198	9	6	6	6	3.237916e+00	1.000000	1.333460
786	AGAA...GT	199	9	6	6	6	3.237916e+00	1.000000	1.358227
787	GAATG...A	207	9	6	6	9	3.237916e+00	1.000000	1.329073
788	G.ATG.A.A	205	9	6	6	8	3.237916e+00	1.000000	1.367705
789	G.ATG..AA	204	9	6	6	8	3.237916e+00	1.000000	1.404879
790	GA..A.TGA	206	9	6	6	6	3.237916e+00	1.000000	1.428904
791	GA.GA.A.T	197	9	6	6	6	3.237916e+00	1.000000	1.375927
792	GA.G..AAT	196	9	6	6	6	3.237916e+00	1.000000	1.414851
793	T.A.GG.AA	202	9	6	6	7	3.237916e+00	1.000000	1.364152
794	TG...GAAA	203	9	6	6	6	3.237916e+00	1.000000	1.380974
795	TAA.A..GG	200	9	6	6	6	3.237916e+00	1.000000	1.383782
796	A.A.A.CTT	0	9	6	7	10	3.228299e+00	1.000000	1.282992
797	T.TC.AA.A	0	9	6	7	12	3.228299e+00	1.000000	1.312954
798	T.CT.A.AA	0	9	6	7	10	3.228299e+00	1.000000	1.324304
799	T.TC..AAA	0	9	6	7	11	3.228299e+00	1.000000	1.272389
800	TC.A..AAT	0	9	6	7	11	3.228299e+00	1.000000	1.354968
801	TC...AAAT	0	9	6	7	11	3.228299e+00	1.000000	1.351131
802	GT.GAA.A	217	8	6	6	7	3.228295e+00	1.000000	1.707345
803	GA.TG.AA	218	8	6	6	6	3.228295e+00	1.000000	1.543375
804	GA..AATG	215	8	6	6	7	3.228295e+00	1.000000	1.585878
805	G.A.AATG	214	8	6	6	7	3.228295e+00	1.000000	1.506760
806	GAGA.A.T	213	8	6	6	7	3.228295e+00	1.000000	1.605787
807	GAGA..AT	212	8	6	6	7	3.228295e+00	1.000000	1.583060
808	G.GA.AAT	211	8	6	6	6	3.228295e+00	1.000000	1.662632
809	T.AAGG.A	216	8	6	6	6	3.228295e+00	1.000000	1.518199
810	AT.AAGG	225	7	6	6	7	3.218724e+00	1.000000	1.694297
811	A.GAATG	224	7	6	6	10	3.218724e+00	1.000000	1.611312
812	GAATG.A	226	7	6	6	6	3.218724e+00	1.000000	1.623244
813	GGAAA.T	222	7	6	6	7	3.218724e+00	1.000000	1.649460
814	GA.GAAT	223	7	6	6	6	3.218724e+00	1.000000	1.649639
815	A.AATC.T	0	8	6	7	11	3.218384e+00	1.000000	1.456062
816	T..TCAAA	0	8	6	7	11	3.218384e+00	1.000000	1.377076
817	T..C..C.C	0	9	4	10	18	3.197188e+00	1.000000	1.208663
818	G.GA.G..A	129	9	5	8	10	3.194165e+00	1.000000	1.272389
819	AC..C..GA	915	9	5	7	8	3.168480e+00	1.000000	1.323394
820	A..A.C.GC	913	9	5	7	10	3.168480e+00	1.000000	1.324129
821	GC....CAA	914	9	5	7	10	3.168480e+00	1.000000	1.297820
822	C..CCT	0	6	4	10	19	3.167385e+00	1.000000	1.647105
823	C.CC..C	0	7	4	8	16	3.165094e+00	1.000000	1.687397
824	AGGA.G	133	6	5	8	8	3.164028e+00	1.000000	1.754994
825	G.CA..CA	919	8	5	7	9	3.158612e+00	1.000000	1.408661
826	CCT.C	0	5	4	10	15	3.157577e+00	1.000000	1.968699
827	C....AATG	755	9	5	9	11	3.141774e+00	1.000000	1.221895
828	TGAC....A	757	9	5	9	14	3.141774e+00	1.000000	1.152677
829	T.A..G.CA	756	9	5	9	12	3.141774e+00	1.000000	1.194764
830	AT..TTG.T	886	9	6	7	9	3.138988e+00	1.000000	1.347116
831	GTAT..T.T	884	9	6	7	10	3.138988e+00	1.000000	1.258705
832	GA.T..TTT	885	9	6	7	8	3.138988e+00	1.000000	1.355186
833	TTTTG...A	891	9	6	7	12	3.138988e+00	1.000000	1.290430
834	TT..T.TGA	890	9	6	7	9	3.138988e+00	1.000000	1.369084
835	T..T.TTGA	889	9	6	7	9	3.138988e+00	1.000000	1.290363
836	T...TTTGA	888	9	6	7	11	3.138988e+00	1.000000	1.295036
837	TT.TA.T.G	887	9	6	7	9	3.138988e+00	1.000000	1.311672
838	TGAT.T..T	883	9	6	7	9	3.138988e+00	1.000000	1.274570
839	T.GTAT..T	880	9	6	7	10	3.138988e+00	1.000000	1.274177
840	T..TGAT.T	879	9	6	7	9	3.138988e+00	1.000000	1.242715
841	TG..ATT.T	881	9	6	7	8	3.138988e+00	1.000000	1.353085
842	TGT...ATT	882	9	6	7	7	3.138988e+00	1.000000	1.223030
843	GA...CAT	769	8	5	9	11	3.131636e+00	1.000000	1.357634
844	CGACA	940	5	5	7	10	3.129308e+00	1.000000	2.147873
845	ATT..TTG	899	8	6	7	8	3.129143e+00	1.000000	1.448565
846	GAT.TT.T	898	8	6	7	9	3.129143e+00	1.000000	1.450304
847	G.TATT.T	896	8	6	7	9	3.129143e+00	1.000000	1.393712
848	GA..TTTT	897	8	6	7	9	3.129143e+00	1.000000	1.448100
849	TTT.T.GA	902	8	6	7	11	3.129143e+00	1.000000	1.618503
850	TT.TT.GA	901	8	6	7	12	3.129143e+00	1.000000	1.423587
851	T..TTTGA	900	8	6	7	10	3.129143e+00	1.000000	1.408085
852	G.C.AAT	778	7	5	9	15	3.121555e+00	1.000000	1.455068
853	TG.C.AA	779	7	5	9	21	3.121555e+00	1.000000	1.500554
854	GTATT.T	911	7	6	7	10	3.119347e+00	1.000000	1.572019
855	TTTT.AG	912	7	6	7	9	3.119347e+00	1.000000	1.617388
856	T.TTGAT	908	7	6	7	10	3.119347e+00	1.000000	1.603843
857	T.TGTAT	909	7	6	7	8	3.119347e+00	1.000000	1.629218
858	TG.TATT	910	7	6	7	9	3.119347e+00	1.000000	1.540969
859	TTTTGA	918	6	6	7	10	3.109602e+00	1.000000	1.786897
860	A.GG.AA.A	162	9	6	6	8	3.108423e+00	1.000000	1.282492
861	AAG.A.G.A	165	9	6	6	8	3.108423e+00	1.000000	1.323789
862	A.GAA.G.A	163	9	6	6	8	3.108423e+00	1.000000	1.339520
863	A..AGAG.A	161	9	6	6	6	3.108423e+00	1.000000	1.316901
864	A..GGA.AA	160	9	6	6	6	3.108423e+00	1.000000	1.421062
865	A.A.G.GAA	164	9	6	6	7	3.108423e+00	1.000000	1.379462
866	A.AA.GA.G	150	9	6	6	6	3.108423e+00	1.000000	1.352165
867	A.AAA.G.G	151	9	6	6	8	3.108423e+00	1.000000	1.388520
868	A..AAG.AG	149	9	6	6	10	3.108423e+00	1.000000	1.363106
869	G..GAAA.A	155	9	6	6	7	3.108423e+00	1.000000	1.399788
870	GAAA..G.A	159	9	6	6	6	3.108423e+00	1.000000	1.382134
871	GAA.G..AA	158	9	6	6	7	3.108423e+00	1.000000	1.423635
872	G..GA.AAA	154	9	6	6	8	3.108423e+00	1.000000	1.517331
873	G...AGAAA	152	9	6	6	6	3.108423e+00	1.000000	1.346383
874	G...AAGAA	153	9	6	6	8	3.108423e+00	1.000000	1.395705
875	G.A.AA.GA	157	9	6	6	6	3.108423e+00	1.000000	1.398580
876	G..AAA.GA	156	9	6	6	6	3.108423e+00	1.000000	1.404518
877	GA.AAA..G	148	9	6	6	8	3.108423e+00	1.000000	1.452332
878	G.AAA.A.G	147	9	6	6	8	3.108423e+00	1.000000	1.307816
879	A.ATCA..A	840	9	6	7	9	3.099656e+00	1.000000	1.231631
880	A..ATAC.A	839	9	6	7	10	3.099656e+00	1.000000	1.264538
881	A.AAT..CA	841	9	6	7	8	3.099656e+00	1.000000	1.359618
882	AAT...ACA	842	9	6	7	7	3.099656e+00	1.000000	1.212414
883	A..A.ATCA	838	9	6	7	9	3.099656e+00	1.000000	1.276433
884	A.A..ATAC	831	9	6	7	10	3.099656e+00	1.000000	1.252012
885	AAA..A.TC	832	9	6	7	8	3.099656e+00	1.000000	1.328068
886	A.CAA..AT	830	9	6	7	9	3.099656e+00	1.000000	1.332759
887	C.A.TA.AA	837	9	6	7	9	3.099656e+00	1.000000	1.301184
888	TCAAA...A	836	9	6	7	11	3.099656e+00	1.000000	1.284995
889	TCAA.A..A	835	9	6	7	9	3.099656e+00	1.000000	1.279280
890	TCA.A..AA	834	9	6	7	9	3.099656e+00	1.000000	1.361573
891	T...CAAAA	833	9	6	7	12	3.099656e+00	1.000000	1.287978
892	A..GGAAA	168	8	6	6	7	3.098916e+00	1.000000	1.515593
893	A..AAGGA	169	8	6	6	6	3.098916e+00	1.000000	1.589408
894	AAGAA..G	166	8	6	6	7	3.098916e+00	1.000000	1.576085
895	GAG.A.AA	167	8	6	6	6	3.098916e+00	1.000000	1.515426
896	A.AATA.C	847	8	6	7	9	3.089840e+00	1.000000	1.404598
897	AAAA..TC	848	8	6	7	9	3.089840e+00	1.000000	1.426841
898	A.AA.ATC	846	8	6	7	9	3.089840e+00	1.000000	1.444783
899	CAA..AAT	845	8	6	7	8	3.089840e+00	1.000000	1.454972
900	TCAAA..A	851	8	6	7	10	3.089840e+00	1.000000	1.394226
901	TC.AA.AA	850	8	6	7	12	3.089840e+00	1.000000	1.404128
902	TC.A.AAA	849	8	6	7	11	3.089840e+00	1.000000	1.603850
903	AGAGA.A	178	7	6	6	6	3.089457e+00	1.000000	1.666133
904	AG.GAAA	177	7	6	6	7	3.089457e+00	1.000000	1.678800
905	A.GGAAA	176	7	6	6	7	3.089457e+00	1.000000	1.636796
906	AA.AAGG	174	7	6	6	7	3.089457e+00	1.000000	1.673181
907	G.GAAAA	175	7	6	6	8	3.089457e+00	1.000000	1.655811
908	ATCAA.A	856	7	6	7	10	3.080073e+00	1.000000	1.586110
909	ATACA.A	857	7	6	7	8	3.080073e+00	1.000000	1.628576
910	AATA.CA	858	7	6	7	9	3.080073e+00	1.000000	1.543364
911	A.AATAC	854	7	6	7	10	3.080073e+00	1.000000	1.572367
912	CT.AAAA	855	7	6	7	9	3.080073e+00	1.000000	1.607730
913	GC.G.T..T	820	9	5	7	10	3.079801e+00	1.000000	1.323590
914	TTG....GC	821	9	5	7	10	3.079801e+00	1.000000	1.305183
915	TC..G..GT	819	9	5	7	8	3.079801e+00	1.000000	1.317031
916	T.AAA.A.T	719	9	6	9	14	3.078779e+00	1.000000	1.131012
917	T.A.A.AAT	718	9	6	9	11	3.078779e+00	1.000000	1.169369
918	TCAAAA	859	6	6	7	10	3.070357e+00	1.000000	1.782884
919	TG..TG.C	825	8	5	7	9	3.069999e+00	1.000000	1.409160
920	CTT..T..T	0	9	5	10	19	3.068454e+00	1.000000	1.072420
921	CT..TT..T	0	9	5	10	23	3.068454e+00	1.000000	1.110515
922	CTT....TT	0	9	5	10	18	3.068454e+00	1.000000	1.109299
923	TTT.T...C	0	9	5	10	23	3.068454e+00	1.000000	1.124584
924	TT..TT..C	0	9	5	10	25	3.068454e+00	1.000000	1.098262
925	TTT...T.C	0	9	5	10	22	3.068454e+00	1.000000	1.089284
926	TT..T.T.C	0	9	5	10	19	3.068454e+00	1.000000	1.109077
927	T.T.T.T.C	0	9	5	10	18	3.068454e+00	1.000000	1.089651
928	TT...TT.C	0	9	5	10	18	3.068454e+00	1.000000	1.117457
929	TTT..C..T	0	9	5	10	25	3.068454e+00	1.000000	1.101215
930	TT.T.C..T	0	9	5	10	23	3.068454e+00	1.000000	1.113070
931	T.TT.C..T	0	9	5	10	24	3.068454e+00	1.000000	1.124666
932	CTTT...T	0	8	5	10	20	3.058552e+00	1.000000	1.207933
933	CTT..T.T	0	8	5	10	24	3.058552e+00	1.000000	1.224419
934	C.TT.T.T	0	8	5	10	19	3.058552e+00	1.000000	1.281122
935	TT.T.T.C	0	8	5	10	22	3.058552e+00	1.000000	1.216383
936	TTT..C.T	0	8	5	10	23	3.058552e+00	1.000000	1.217572
937	T..TTC.T	0	8	5	10	23	3.058552e+00	1.000000	1.215022
938	TC.TT.T	0	7	5	10	23	3.048715e+00	1.000000	1.364289
939	T.T.CTT	0	7	5	10	20	3.048715e+00	1.000000	1.360825
940	TGTCG	844	5	5	7	10	3.040892e+00	1.000000	2.137021
941	CTTT.T	0	6	5	10	25	3.038942e+00	1.000000	1.570124
942	TTT.TC	0	6	5	10	33	3.038942e+00	1.000000	1.622209
943	T.TTTC	0	6	5	10	25	3.038942e+00	1.000000	1.599769
944	TTC.TT	0	6	5	10	27	3.038942e+00	1.000000	1.568243
945	C.T.TT..C	0	9	5	8	15	3.032258e+00	1.000000	1.181002
946	CT..T.T.C	0	9	5	8	8	3.032258e+00	1.000000	1.279890
947	C.TT...TC	0	9	5	8	10	3.032258e+00	1.000000	1.260334
948	CT...C.TT	0	9	5	8	12	3.032258e+00	1.000000	1.299413
949	C..C.T.TT	0	9	5	8	18	3.032258e+00	1.000000	1.225376
950	C...T.CTT	0	9	5	8	8	3.032258e+00	1.000000	1.269215
951	TTT.C...C	0	9	5	8	11	3.032258e+00	1.000000	1.338330
952	TTC.T...C	0	9	5	8	18	3.032258e+00	1.000000	1.226596
953	T.TCT...C	0	9	5	8	11	3.032258e+00	1.000000	1.239233
954	T.CTT...C	0	9	5	8	13	3.032258e+00	1.000000	1.298917
955	TTT..C..C	0	9	5	8	14	3.032258e+00	1.000000	1.281268
956	TT.T.C..C	0	9	5	8	16	3.032258e+00	1.000000	1.241248
957	TC.T..T.C	0	9	5	8	13	3.032258e+00	1.000000	1.244023
958	T.T.C.T.C	0	9	5	8	15	3.032258e+00	1.000000	1.191004
959	T..TT..CC	0	9	5	8	12	3.032258e+00	1.000000	1.245913
960	T.CT...TC	0	9	5	8	12	3.032258e+00	1.000000	1.257339
961	T.C...TTC	0	9	5	8	11	3.032258e+00	1.000000	1.207616
962	TT..CC..T	0	9	5	8	13	3.032258e+00	1.000000	1.204318
963	T.CC.T..T	0	9	5	8	16	3.032258e+00	1.000000	1.190435
964	T..CCT..T	0	9	5	8	8	3.032258e+00	1.000000	1.295614
965	TT.C..C.T	0	9	5	8	11	3.032258e+00	1.000000	1.237384
966	TC.T..C.T	0	9	5	8	15	3.032258e+00	1.000000	1.204990
967	T.C..TC.T	0	9	5	8	15	3.032258e+00	1.000000	1.251796
968	GT.TTG	720	6	5	9	14	3.030520e+00	1.000000	1.650131
969	AA.A..C.G	676	9	5	9	18	3.024890e+00	1.000000	1.211382
970	A.AA..C.G	675	9	5	9	17	3.024890e+00	1.000000	1.287424
971	CAA.A...G	674	9	5	9	16	3.024890e+00	1.000000	1.163759
972	CAA..A..G	673	9	5	9	14	3.024890e+00	1.000000	1.194140
973	CA.A..A.G	672	9	5	9	10	3.024890e+00	1.000000	1.310768
974	G.C.AA..A	678	9	5	9	22	3.024890e+00	1.000000	1.170374
975	G.A..CA.A	679	9	5	9	10	3.024890e+00	1.000000	1.159694
976	G.AAA...C	677	9	5	9	9	3.024890e+00	1.000000	1.209858
977	C..T.TTC	0	8	5	8	8	3.022265e+00	1.000000	1.487987
978	C.TT.C.T	0	8	5	8	12	3.022265e+00	1.000000	1.320345
979	C...TTCT	0	8	5	8	12	3.022265e+00	1.000000	1.372733
980	CCT...TT	0	8	5	8	9	3.022265e+00	1.000000	1.579657
981	C..T.CTT	0	8	5	8	11	3.022265e+00	1.000000	1.446536
982	TTTC...C	0	8	5	8	13	3.022265e+00	1.000000	1.289547
983	TTC.T..C	0	8	5	8	14	3.022265e+00	1.000000	1.325327
984	T.CTT..C	0	8	5	8	8	3.022265e+00	1.000000	1.423712
985	TT.C.T.C	0	8	5	8	15	3.022265e+00	1.000000	1.330367
986	T...TTCC	0	8	5	8	14	3.022265e+00	1.000000	1.365159
987	TT.C..TC	0	8	5	8	13	3.022265e+00	1.000000	1.432356
988	TT..C.TC	0	8	5	8	12	3.022265e+00	1.000000	1.416545
989	T.T.C.TC	0	8	5	8	10	3.022265e+00	1.000000	1.355425
990	TTC..C.T	0	8	5	8	14	3.022265e+00	1.000000	1.337926
991	T.CT.C.T	0	8	5	8	13	3.022265e+00	1.000000	1.329915
992	T..CTC.T	0	8	5	8	9	3.022265e+00	1.000000	1.445551
993	T..CC.TT	0	8	5	8	11	3.022265e+00	1.000000	1.390149
994	A.CA..AG	683	8	5	9	12	3.014822e+00	1.000000	1.263259
995	CAA..A.G	682	8	5	9	11	3.014822e+00	1.000000	1.333753
996	C.TTT.C	0	7	5	8	11	3.012325e+00	1.000000	1.563855
997	CCT.T.T	0	7	5	8	12	3.012325e+00	1.000000	1.568561
998	CC.TT.T	0	7	5	8	14	3.012325e+00	1.000000	1.537655
999	CCT..TT	0	7	5	8	11	3.012325e+00	1.000000	1.577840
1000	CC.T.TT	0	7	5	8	14	3.012325e+00	1.000000	1.493635
