# Supplementary material for: SEARCHPATTOOL: a new method for mining the most specific frequent patterns for binding sites with application to prokaryotic DNA sequences
Source: BMC Bioinformatics. 2007 Sep 20;8:354. doi: 10.1186/1471-2105-8-354 (PMC2082047; doi:10.1186/1471-2105-8-354)
Supplement: Additional file 5 — Searchpattool's software. This archive file contains the application, the source code; a runable example and an explanation of the use of the programs (file readme-searchpattool-doc.pdf) [file 1471-2105-8-354-S5.zip › example&doc/finfo.txt]

0 +>abrB 451
1 ->abrB 451
2 +>dltA 451
3 ->dltA 451
4 +>kinC 240
5 ->kinC 240
6 +>sinI 233
7 ->sinI 233
8 +>sinR 84
9 ->sinR 84
10 +>spo0A 326
11 ->spo0A 326
12 +>spo0F 216
13 ->spo0F 216
14 +>spoIIAA 146
15 ->spoIIAA 146
16 +>spoIIE 451
17 ->spoIIE 451
18 +>spoIIGA 245
19 ->spoIIGA 245
