# Supplementary material for: SEARCHPATTOOL: a new method for mining the most specific frequent patterns for binding sites with application to prokaryotic DNA sequences
Source: BMC Bioinformatics. 2007 Sep 20;8:354. doi: 10.1186/1471-2105-8-354 (PMC2082047; doi:10.1186/1471-2105-8-354)
Supplement: Additional file 5 — Searchpattool's software. This archive file contains the application, the source code; a runable example and an explanation of the use of the programs (file readme-searchpattool-doc.pdf) [file 1471-2105-8-354-S5.zip › example&doc/frev.txt]

TCCTTTATCTATGATACCATCTTAGCCTTTAAGATCAAGAATATATACATACGCCCTGAAAAAGAATAATTAAAATTAAAAATCTTTAATGAAAATAAAAAAAGTCTGTTCGTGTCGAATTTTGTCGTATATAATCAAATGAAATAAAAAACTTTGGTTCGAAAGTCTTGATTTAAAAGGATTTTTAGTAGGATAATAGCTTTATTAAATATTTATAAAATGCTGTTATTTCGGTAGTTTCCAAGACATTACTGACTATAAGAACTAATTCTTACAATCAATAGTAAACAAAATGATTGACGATTATTGGAAACCTTGTTATGCTATGAAGGTAAGGATTTTGTCGAATAATGACGAAGAAAAATATAATTTAAACAAATAAGTATCTCTTGGGAGGAGAATGTTTATGAAATCTACTGGTATTGTACGTAAAGTTGATGAATTAGGACGT
ACGTCCTAATTCATCAACTTTACGTACAATACCAGTAGATTTCATAAACATTCTCCTCCCAAGAGATACTTATTTGTTTAAATTATATTTTTCTTCGTCATTATTCGACAAAATCCTTACCTTCATAGCATAACAAGGTTTCCAATAATCGTCAATCATTTTGTTTACTATTGATTGTAAGAATTAGTTCTTATAGTCAGTAATGTCTTGGAAACTACCGAAATAACAGCATTTTATAAATATTTAATAAAGCTATTATCCTACTAAAAATCCTTTTAAATCAAGACTTTCGAACCAAAGTTTTTTATTTCATTTGATTATATACGACAAAATTCGACACGAACAGACTTTTTTTATTTTCATTAAAGATTTTTAATTTTAATTATTCTTTTTCAGGGCGTATGTATATATTCTTGATCTTAAAGGCTAAGATGGTATCATAGATAAAGGA
TACATTACACTTTTTAAAAGTTAAAAAGATCTTTTGACTCCAGGTATCTTTTCCTTTATTATGAATCAGCTCGAAACATTCCATTCTTGCCCTTGCAGGTATAAAGATTCATTTTCAAAAACATACGCCGATATATTAATTTGAGGGAGATTAGGGAAAAAATGAAACTTTTTGAGCATCTGATCGTCAAATAATCATGTGATTGTCGAAAAAACGGGAAGGGAATTTTTGATATGCTGCAATTAATGAAACAGCTGTATGAAAAACCCGCTGTCAAGTGGACATGTCATACAGGCTTTTATTTGATGATACTGCTTGTTTTGTTTTTTATGTATGGTTTTCACACCGCGAATACCGGTTCATATATTTATAACGATTTCTAATTGGAGAGAGAATAACTATGAAACTTTTACATGCTATTCAAACACATGCGGAAACTTATCCGCAAACC
GGTTTGCGGATAAGTTTCCGCATGTGTTTGAATAGCATGTAAAAGTTTCATAGTTATTCTCTCTCCAATTAGAAATCGTTATAAATATATGAACCGGTATTCGCGGTGTGAAAACCATACATAAAAAACAAAACAAGCAGTATCATCAAATAAAAGCCTGTATGACATGTCCACTTGACAGCGGGTTTTTCATACAGCTGTTTCATTAATTGCAGCATATCAAAAATTCCCTTCCCGTTTTTTCGACAATCACATGATTATTTGACGATCAGATGCTCAAAAAGTTTCATTTTTTCCCTAATCTCCCTCAAATTAATATATCGGCGTATGTTTTTGAAAATGAATCTTTATACCTGCAAGGGCAAGAATGGAATGTTTCGAGCTGATTCATAATAAAGGAAAAGATACCTGGAGTCAAAAGATCTTTTTAACTTTTAAAAAGTGTAATGTA
AATTATGCTAAAAAAGGCGGAGTGATATCATCTCCGCCTTTTTTGCGTGCCAATTTTTGATTACCGCCGCCTAAGATAAGACATCAAGATATTTGGTAATGAATGATTTGGGATACTTTACATATTTTACTCAATTATTTGTCGAAGAATGGTACAATAAGTAGAGAAACACAAGCGGCAGGTGGTCATATGAGAAAATATCAAGCTCGTATCATTTCCATCATTTTGGCAATGATTTTT
AAAAATCATTGCCAAAATGATGGAAATGATACGAGCTTGATATTTTCTCATATGACCACCTGCCGCTTGTGTTTCTCTACTTATTGTACCATTCTTCGACAAATAATTGAGTAAAATATGTAAAGTATCCCAAATCATTCATTACCAAATATCTTGATGTCTTATCTTAGGCGGCGGTAATCAAAAATTGGCACGCAAAAAAGGCGGAGATGATATCACTCCGCCTTTTTTAGCATAATT
CTTTTTTACCATTCGACATCATTCTCGTTTTTTTTGAGAAAATACGATTATAATAAAGGTATATTGGAAAAAAATTCTGGTGATTTAATGGCAAATGACTTCCAGAGACTAATGAAGCATACAATAAGTCATGGCCGGACTGGCTGAAATACATAAACAAGTATTTTAGGAGGAGAAACTGCATGAAGAATGCAAAACAAGAGCACTTTGAATTGGATCAAGAATGGGTTGAA
TTCAACCCATTCTTGATCCAATTCAAAGTGCTCTTGTTTTGCATTCTTCATGCAGTTTCTCCTCCTAAAATACTTGTTTATGTATTTCAGCCAGTCCGGCCATGACTTATTGTATGCTTCATTAGTCTCTGGAAGTCATTTGCCATTAAATCACCAGAATTTTTTTCCAATATACCTTTATTATAATCGTATTTTCTCAAAAAAAACGAGAATGATGTCGAATGGTAAAAAAG
ATGTGCTATAATATCACAAGGAAGGTGATGACATTGATTGGCCAGCGTATTAAACAATACCGTAAAGAAAAAGGCTACTCACTA
TAGTGAGTAGCCTTTTTCTTTACGGTATTGTTTAATACGCTGGCCAATCAATGTCATCACCTTCCTTGTGATATTATAGCACAT
CTGCCGGAGTTTCCGGCAGTTTTTTTATTTTGATCCCTCTTCACTTCTCAGAATACATACGGTAAAATATACAAAAGAAGATTTTTCGACAAATTCACGTTTCCTTGTTTGTCAAATTTCATTTTTAGTCGAAAAACAGAGAAAAACATAGAATAACAAAGATATGCCACTAATATTGGTGATTATGATTTTTTTAGAGGGTATATAGCGGTTTTGTCGAATGTAAACATGTAGCAAGGGTGAATCCTGTTAACTACATTTGGGGAGGAAGAAACGTGGAGAAAATTAAAGTTTGTGTTGCTGATGATAATCGAGAGCTGGTAAGC
GCTTACCAGCTCTCGATTATCATCAGCAACACAAACTTTAATTTTCTCCACGTTTCTTCCTCCCCAAATGTAGTTAACAGGATTCACCCTTGCTACATGTTTACATTCGACAAAACCGCTATATACCCTCTAAAAAAATCATAATCACCAATATTAGTGGCATATCTTTGTTATTCTATGTTTTTCTCTGTTTTTCGACTAAAAATGAAATTTGACAAACAAGGAAACGTGAATTTGTCGAAAAATCTTCTTTTGTATATTTTACCGTATGTATTCTGAGAAGTGAAGAGGGATCAAAATAAAAAAACTGCCGGAAACTCCGGCAG
AAGTGAATCCTCCTTTATAACGTACAATATCAGTATACAACAAAAGAGAAAATGCTCAGAAAATGTCGTAAAGTAGACTATTATAATTAAAGGAAATAGGAAAATCAAACAGAATACATACAATACTGCTTACTTTTGACGAAAATCATAATATTGGGGTGTAAAATGATGAATGAAAAAATTTTAATCGTTGATGATCAATACGGCATTCGTATT
AATACGAATGCCGTATTGATCATCAACGATTAAAATTTTTTCATTCATCATTTTACACCCCAATATTATGATTTTCGTCAAAAGTAAGCAGTATTGTATGTATTCTGTTTGATTTTCCTATTTCCTTTAATTATAATAGTCTACTTTACGACATTTTCTGAGCATTTTCTCTTTTGTTGTATACTGATATTGTACGTTATAAAGGAGGATTCACTT
TTATGCCGAATGACCACTAGTTTTGTCACGGTGAAGGAATTCATTCCGTCGAAATCGAAACACTCATTATCCGATCATATCAAGGAGGAATGAGCATGAGCCTTGGAATTGACATGAATGTCAAAGAATCTGTGCTTTGTATTCGA
TCGAATACAAAGCACAGATTCTTTGACATTCATGTCAATTCCAAGGCTCATGCTCATTCCTCCTTGATATGATCGGATAATGAGTGTTTCGATTTCGACGGAATGAATTCCTTCACCGTGACAAAACTAGTGGTCATTCGGCATAA
CCTTTGTATTATATAACTTGTGCTTAGAAGCACAAAACAATATGGCGGTGTAGCTCAGCTGGCTAGAGCGTACGGTTCATACCCGTGAGGTCGGGGGTTCGATCCCCTCCGCCGCTACCATATTTGTTTGGCCCGTTGGTCAAGCGGTTAAGACACCGCCCTTTCACGGCGGTAACACGGGTTCGAATCCCGTACGGGTCATCCTAACAAATCGGTTTCTCTTGCAGAAGCCGATTTTTTTCATTTTTAGACAACATTCCGGAAATTCTTTTCATAAACGAATATCAAGGCAGAAACCGTCGAAGATTTCTTTGGTATTGTTACCTTCTTTTGACAAAATCCTATCTGTGCTTTCGCTATAATGACAGGCAACGAATATAACAGGTGGGAGATGAGAGGAATGGAAAAAGCAGAAAGAAGAGTGAACGGGCCAATGGCGGGACAAGCTTTG
CAAAGCTTGTCCCGCCATTGGCCCGTTCACTCTTCTTTCTGCTTTTTCCATTCCTCTCATCTCCCACCTGTTATATTCGTTGCCTGTCATTATAGCGAAAGCACAGATAGGATTTTGTCAAAAGAAGGTAACAATACCAAAGAAATCTTCGACGGTTTCTGCCTTGATATTCGTTTATGAAAAGAATTTCCGGAATGTTGTCTAAAAATGAAAAAAATCGGCTTCTGCAAGAGAAACCGATTTGTTAGGATGACCCGTACGGGATTCGAACCCGTGTTACCGCCGTGAAAGGGCGGTGTCTTAACCGCTTGACCAACGGGCCAAACAAATATGGTAGCGGCGGAGGGGATCGAACCCCCGACCTCACGGGTATGAACCGTACGCTCTAGCCAGCTGAGCTACACCGCCATATTGTTTTGTGCTTCTAAGCACAAGTTATATAATACAAAGG
GTGGAAAAAAAGCTGCCGTCATTGGCAGCTTTTTTTATATCCTCTCATTATACTTCCTCGACAAATTAAGCAGATTTCCCTGAAAAATTGTATTTTCCTCTCAACATTAATTGACAGACTTTCCCACAGAGCTTGCTTTATACTTATGAAGCAAGAAGGGGAACAGCGTGAGGCAAGAAAGAAAGGAGTCAGATGTGAAAATCTATTTAGATGTCATTTGGCTGTTAAACTTTTGTTTTGATGCA
TGCATCAAAACAAAAGTTTAACAGCCAAATGACATCTAAATAGATTTTCACATCTGACTCCTTTCTTTCTTGCCTCACGCTGTTCCCCTTCTTGCTTCATAAGTATAAAGCAAGCTCTGTGGGAAAGTCTGTCAATTAATGTTGAGAGGAAAATACAATTTTTCAGGGAAATCTGCTTAATTTGTCGAGGAAGTATAATGAGAGGATATAAAAAAAGCTGCCAATGACGGCAGCTTTTTTTCCAC
