# Supplementary material for: SEARCHPATTOOL: a new method for mining the most specific frequent patterns for binding sites with application to prokaryotic DNA sequences
Source: BMC Bioinformatics. 2007 Sep 20;8:354. doi: 10.1186/1471-2105-8-354 (PMC2082047; doi:10.1186/1471-2105-8-354)
Supplement: Additional file 5 — Searchpattool's software. This archive file contains the application, the source code; a runable example and an explanation of the use of the programs (file readme-searchpattool-doc.pdf) [file 1471-2105-8-354-S5.zip › example&doc/patt-cons-mic-tot.txt]

Pattern	Consensus	Length	Density	Support	Total	Zssup	Zstot	MIC
TCG.CAAA	TCGACAAA	8	7	6	7	1.016852e+01	1.165656e+01	1.850196
TTTG.CGA	TTTGTCGA	8	7	6	7	9.968949e+00	1.141788e+01	1.847610
TT.TT.GAC	TTHTTCGAC	9	7	6	8	7.758777e+00	1.013286e+01	1.624919
TTCG.CA	TTCGACA	7	6	7	10	6.779202e+00	9.297343e+00	1.863888
TTCGAC	TTCGAC	6	6	7	10	6.764960e+00	9.268864e+00	2.084042
GTC.AA.AA	GTCGAADAA	9	7	6	8	7.094481e+00	9.220232e+00	1.575031
CATTC..C	CATTCNTC	8	6	7	9	7.364357e+00	9.062640e+00	1.639118
TT.TT.G.C	TTNTTYGAC	9	6	6	13	4.018923e+00	8.872989e+00	1.425023
C.G..TTTT	CNGNHTTTT	9	6	7	13	4.915055e+00	8.871935e+00	1.440958
ATTTT.TC	ATTTTSTC	8	7	7	9	7.099046e+00	8.706743e+00	1.674743
G..TTTT.T	GNWTTTTNT	9	6	8	18	4.010152e+00	8.620533e+00	1.260990
C.GC..TTT	CMGCYTTTT	9	6	6	9	5.874333e+00	8.601308e+00	1.555839
TTT.TC.A	TTTKTCNA	8	6	7	17	3.481689e+00	8.531389e+00	1.463406
T..TCG.CA	TNTTCGNCA	9	6	6	9	5.692035e+00	8.320667e+00	1.538978
T.T..TTTT	TWTNNTTTT	9	6	7	24	2.201579e+00	8.305774e+00	1.192018
G..TTTTTT	GMHTTTTTT	9	7	6	9	5.650778e+00	8.254096e+00	1.529486
TTG.C.AA	TTGTCRAA	8	6	6	13	3.725236e+00	8.231742e+00	1.556412
TT.G.CAA	TTYGACAA	8	6	6	13	3.725236e+00	8.231742e+00	1.564526
TG.CGAA	TGTCGAA	7	6	7	10	6.055202e+00	8.216837e+00	1.831170
TTTT.TC	TTTTBTC	7	6	9	16	5.144254e+00	8.198127e+00	1.658430
GTCGAA	GTCGAA	6	6	7	10	6.042021e+00	8.188695e+00	2.035826
TTT.TC	TTTNTC	6	5	10	33	3.038942e+00	8.094012e+00	1.622209
TCG.CAA	TCGACAA	7	6	6	9	5.489215e+00	7.992226e+00	1.877417
T.CGACA	TTCGACA	7	6	6	9	5.489215e+00	7.992226e+00	1.904405
TC.T..CC	TCATNNCC	8	5	7	15	3.785980e+00	7.981614e+00	1.427666
A.AAAA..C	ANAAAAWNC	9	6	8	18	3.693754e+00	7.882570e+00	1.231158
TTT.G.C.A	TTTYGWCDA	9	6	6	12	3.875799e+00	7.797999e+00	1.454484
TTTG.C.A	TTTGDCNA	8	6	7	12	4.743405e+00	7.767384e+00	1.640032
TTTCC...A	TTTCCNWNA	9	6	8	11	6.120610e+00	7.757321e+00	1.366904
AAAA..C.G	AAAADNCNG	9	6	7	13	4.294191e+00	7.681353e+00	1.387645
G.C.AA.AA	GTCRAANAA	9	6	6	13	3.461985e+00	7.681353e+00	1.378717
AT.TTTT.C	ATNTTTTHC	9	7	6	8	5.960189e+00	7.653828e+00	1.450118
TTTT.TC.A	TTTTBTCVA	9	7	6	8	5.960189e+00	7.648605e+00	1.546369
C.TTT.TT	CNTTTTTT	8	6	7	15	3.616692e+00	7.612767e+00	1.437566
T.TTTT.C	TNTTTTNC	8	6	7	17	3.616692e+00	7.611770e+00	1.407464
TTTTTC	TTTTTC	6	6	8	15	4.364261e+00	7.544503e+00	1.835113
TGTCG.A	TGTCGAA	7	6	6	9	5.197452e+00	7.541266e+00	1.879243
TTG.CGA	TTGTCGA	7	6	6	9	5.197452e+00	7.541266e+00	1.862204
CC.T..TTG	CCNTNYTTG	9	6	7	8	7.015877e+00	7.534774e+00	1.508495
C.GC.T.TT	CHGCNTTTT	9	6	6	8	5.874333e+00	7.533911e+00	1.543113
