# Supplementary material for: SEARCHPATTOOL: a new method for mining the most specific frequent patterns for binding sites with application to prokaryotic DNA sequences
Source: BMC Bioinformatics. 2007 Sep 20;8:354. doi: 10.1186/1471-2105-8-354 (PMC2082047; doi:10.1186/1471-2105-8-354)
Supplement: Additional file 5 — Searchpattool's software. This archive file contains the application, the source code; a runable example and an explanation of the use of the programs (file readme-searchpattool-doc.pdf) [file 1471-2105-8-354-S5.zip › example&doc/patt-cons-mic.txt]

Pattern	Consensus	Length	Density	Support	Total	Zssup	Zstot	MIC
TCG.CAAA	TCGACAAA	8	7	6	7	1.016852e+01	1.165656e+01	1.850196
TTTG.CGA	TTTGTCGA	8	7	6	7	9.968949e+00	1.141788e+01	1.847610
TT.TT.GAC	TTHTTCGAC	9	7	6	8	7.758777e+00	1.013286e+01	1.624919
T.TT.GACA	TYTTCGACA	9	7	6	6	7.531883e+00	7.164317e+00	1.638737
CATTC..C	CATTCNTC	8	6	7	9	7.364357e+00	9.062640e+00	1.639118
TGTC.AA.A	TGTCGAARA	9	7	6	6	7.310506e+00	6.931292e+00	1.603692
ATTTT.TC	ATTTTSTC	8	7	7	9	7.099046e+00	8.706743e+00	1.674743
GTC.AA.AA	GTCGAADAA	9	7	6	8	7.094481e+00	9.220232e+00	1.575031
CC.T..TTG	CCNTNYTTG	9	6	7	8	7.015877e+00	7.534774e+00	1.508495
TTCG.CA	TTCGACA	7	6	7	10	6.779202e+00	9.297343e+00	1.863888
TTCGAC	TTCGAC	6	6	7	10	6.764960e+00	9.268864e+00	2.084042
TCG.CA.A	TCGACAAA	8	6	7	8	6.590823e+00	7.006886e+00	1.740522
TTTC.C..C	TTTCWCNNC	9	6	6	6	6.386787e+00	5.952645e+00	1.510857
CCTTT.T	CCTTTWT	7	6	8	9	6.281939e+00	6.300275e+00	1.710825
T.TG.CGA	TTTGTCGA	8	6	7	8	6.258581e+00	6.604277e+00	1.738259
TCATC..C	TCATCAMC	8	6	6	6	6.179347e+00	5.727647e+00	1.773953
CTT.TTTT	CTTBTTTT	8	7	6	7	6.135500e+00	6.783236e+00	1.659527
TTTCC...A	TTTCCNWNA	9	6	8	11	6.120610e+00	7.757321e+00	1.366904
TG.CGAA	TGTCGAA	7	6	7	10	6.055202e+00	8.216837e+00	1.831170
GTCGAA	GTCGAA	6	6	7	10	6.042021e+00	8.188695e+00	2.035826
AT.TTTT.C	ATNTTTTHC	9	7	6	8	5.960189e+00	7.653828e+00	1.450118
ATTTT..TC	ATTTTNNTC	9	7	6	7	5.960189e+00	6.574431e+00	1.416731
A.TTTT.TC	AWTTTTKTC	9	7	6	6	5.960189e+00	5.496615e+00	1.502589
AT..TTTTC	ATKTTTTTC	9	7	6	7	5.960189e+00	6.574431e+00	1.485828
TTTT.TC.A	TTTTBTCVA	9	7	6	8	5.960189e+00	7.648605e+00	1.546369
T..TTCATT	TNTTTCATT	9	7	6	6	5.960189e+00	5.496615e+00	1.479987
T.TCATTT	TTTCATTT	8	7	6	6	5.947194e+00	5.479198e+00	1.644268
TCATTTT	TCATTTT	7	7	6	7	5.934267e+00	6.533056e+00	1.802696
CAA..A.GG	CAARNANGG	9	6	7	8	5.895773e+00	6.162226e+00	1.438852
C.GC.T.TT	CHGCNTTTT	9	6	6	8	5.874333e+00	7.533911e+00	1.543113
C.GC..TTT	CMGCYTTTT	9	6	6	9	5.874333e+00	8.601308e+00	1.555839
T.TTCG.C	TYTTCGAC	8	6	6	8	5.861463e+00	7.510709e+00	1.750562
GA.AAAAT	GASAAAAT	8	7	7	9	5.784758e+00	6.919039e+00	1.604096
T..TCG.CA	TNTTCGNCA	9	6	6	9	5.692035e+00	8.320667e+00	1.538978
T.T.CGAC	THTTCGAC	8	6	6	8	5.679428e+00	7.258172e+00	1.718717
T..TCGAC	TYTTCGAC	8	6	6	7	5.679428e+00	6.224172e+00	1.791880
G.TTTTT.T	GHTTTTTTT	9	7	6	7	5.650778e+00	6.191187e+00	1.516611
G..TTTTTT	GMHTTTTTT	9	7	6	9	5.650778e+00	8.254096e+00	1.529486
T.TTGTTT	TWTTGTTT	8	7	6	6	5.638230e+00	5.147108e+00	1.604515
G..GAATG	GANGAATG	8	6	7	9	5.577953e+00	6.635053e+00	1.547708
TC.CC..C	TCTCCTYC	8	5	7	8	5.565402e+00	5.748693e+00	1.751467
TCC.CC	TCCNCC	6	5	7	8	5.540383e+00	5.707839e+00	2.164287
CG...ATCA	CGAHAATCA	9	6	6	6	5.513859e+00	5.016172e+00	1.556736
T...CGACA	THTTCGACA	9	6	6	7	5.513859e+00	6.024367e+00	1.645706
TCG.C.AA	TCGACAAA	8	6	6	8	5.501505e+00	7.010986e+00	1.789605
TCG.CAA	TCGACAA	7	6	6	9	5.489215e+00	7.992226e+00	1.877417
T.CGACA	TTCGACA	7	6	6	9	5.489215e+00	7.992226e+00	1.904405
TCGACA	TCGACA	6	6	6	8	5.476990e+00	6.965362e+00	2.070984
TT..TTTGA	TTNNTTTGA	9	7	6	7	5.473529e+00	5.972329e+00	1.460168
T..TTTTGA	TTNTTTTGA	9	7	6	6	5.473529e+00	4.970665e+00	1.456549
TG.TATT.T	TGRTATTNT	9	7	6	6	5.473529e+00	4.972575e+00	1.465865
TTTTT.AG	TTTTTBAG	8	7	6	6	5.461232e+00	4.956062e+00	1.629184
TC.AA.AAT	TCNAADAAT	9	7	6	7	5.419847e+00	5.908123e+00	1.436282
GC.G.TT.T	GCAGNTTTT	9	6	6	7	5.392795e+00	5.874647e+00	1.562338
TTTG.CG	TTTGTCG	7	6	6	8	5.368489e+00	6.820258e+00	1.889617
TTT.C.T.C	TTTNCATDC	9	6	7	8	5.363927e+00	5.502788e+00	1.473209
CCTT..TT	CCTTTHTT	8	6	7	8	5.351611e+00	5.482628e+00	1.623448
TT.C.TTC	TTNCHTTC	8	6	7	9	5.351611e+00	6.323246e+00	1.579093
A.AA.C.GC	AAAANCTGC	9	6	6	7	5.339669e+00	5.808871e+00	1.547130
CG.CAAA	CGACAAA	7	6	6	8	5.315510e+00	6.746550e+00	1.880581
ATT.TT.GA	ATTHTTNGA	9	7	6	7	5.300234e+00	5.760018e+00	1.443646
A.AATA.CA	ANAATAYCA	9	7	6	6	5.247741e+00	4.727888e+00	1.473012
TCAAAA..A	TCAAAANAA	9	7	6	6	5.247741e+00	4.727888e+00	1.439365
TCAAA..AA	TCAAANNAA	9	7	6	7	5.247741e+00	5.694946e+00	1.444196
CT.AAAAA	CTVAAAAA	8	7	6	6	5.235757e+00	4.711782e+00	1.613117
TGTCG...A	TGTCGAADA	9	6	6	7	5.221285e+00	5.662134e+00	1.608491
TGAT...CG	TGATTDTCG	9	6	6	6	5.221285e+00	4.699149e+00	1.545350
TT.G.CGA	TTTGTCGA	8	6	6	8	5.209338e+00	6.604277e+00	1.785270
TGTCG.A	TGTCGAA	7	6	6	9	5.197452e+00	7.541266e+00	1.879243
TTG.CGA	TTGTCGA	7	6	6	9	5.197452e+00	7.541266e+00	1.862204
TGTCGA	TGTCGA	6	6	6	8	5.185629e+00	6.560234e+00	2.048884
T..CATTC	TTNCATTC	8	6	7	8	5.182019e+00	5.270752e+00	1.590590
TTTT.TC	TTTTBTC	7	6	9	16	5.144254e+00	8.198127e+00	1.658430
AAAAAA..C	AAAAAADKC	9	7	6	9	5.079412e+00	7.372512e+00	1.481498
A.AAAAA.C	AAAAAAADC	9	7	6	7	5.079412e+00	5.485966e+00	1.476150
AAACAA.A	AAACAAWA	8	7	6	6	5.067657e+00	4.528958e+00	1.566099
TG.CGA..A	TGNCGAANA	9	6	6	9	5.053533e+00	7.332396e+00	1.495152
GTCGA..A	GTCGAARA	8	6	6	7	5.041813e+00	5.435102e+00	1.729459
GTCG.A.A	GTCGAADA	8	6	6	8	5.041813e+00	6.370602e+00	1.668619
TCAT.A.C	TCATMANC	8	6	7	9	5.016129e+00	5.859041e+00	1.545048
TT.TTT.AT	TTTTTTNAT	9	7	7	8	4.990381e+00	5.034897e+00	1.385053
TTT.TCA	TTTKTCA	7	6	9	10	4.986982e+00	4.280002e+00	1.645119
TCATT.T	TCATTHT	7	6	9	12	4.986982e+00	5.481437e+00	1.626625
TTTTT.AT	TTTTTNAT	8	7	7	11	4.978560e+00	7.392631e+00	1.497972
CTT..T.TG	CTTGTTTTG	9	6	7	7	4.915055e+00	4.156969e+00	1.581482
C.T.TT.TG	CTTBTTTTG	9	6	7	7	4.915055e+00	4.156969e+00	1.519455
CT..T.TTG	CTTNTDTTG	9	6	7	9	4.915055e+00	5.724348e+00	1.421495
C...TTTTG	CTNNTTTTG	9	6	7	8	4.915055e+00	4.940084e+00	1.440831
C.G..TTTT	CNGNHTTTT	9	6	7	13	4.915055e+00	8.871935e+00	1.440958
TT..TTG.C	TTNTTTGNC	9	6	7	9	4.915055e+00	5.724348e+00	1.345144
T..TTTG.C	TYNTTTGNC	9	6	7	10	4.915055e+00	6.509768e+00	1.390125
CTTG.T.T	CTTGATWT	8	6	7	10	4.903330e+00	6.484860e+00	1.526855
TTTTG.C	TTTTGDC	7	6	7	9	4.891667e+00	5.680564e+00	1.725079
TC.TTTG	TCNTTTG	7	6	7	7	4.891667e+00	4.123964e+00	1.765557
AAA..GC.G	AAAARGCKG	9	6	6	9	4.889407e+00	7.077851e+00	1.491032
AA.A.GC.G	AAAANGCDG	9	6	6	8	4.889407e+00	6.162992e+00	1.481171
G.CGAA.A	GTCGAARA	8	6	6	8	4.877906e+00	6.141624e+00	1.686150
T...GGAAA	TNWNGGAAA	9	6	8	11	4.854669e+00	5.853673e+00	1.301826
AATGAA..A	AATGAAANA	9	7	6	6	4.802736e+00	4.242376e+00	1.415926
GA.AAAA.T	GAMAAAAWT	9	7	6	6	4.802736e+00	4.242376e+00	1.449242
GAAAA..AT	GAAAAAMAT	9	7	6	7	4.802736e+00	5.141380e+00	1.431397
G.AAAA.AT	GDAAAANAT	9	7	6	8	4.802736e+00	6.041702e+00	1.383824
GA..AAAAT	GANNAAAAT	9	7	6	7	4.802736e+00	5.141380e+00	1.351776
T.GA.AAAA	TBGAVAAAA	9	7	6	8	4.802736e+00	6.041702e+00	1.489953
AAATGA.A	AAATGAAA	8	7	6	6	4.791349e+00	4.227044e+00	1.578226
AAAATGA	AAAATGA	7	7	6	7	4.780020e+00	5.105200e+00	1.727793
CATT..T.G	CATTNNTHG	9	6	7	7	4.754928e+00	3.975789e+00	1.408656
CAG..T.TT	CAGMNTTTT	9	6	7	9	4.754928e+00	5.500553e+00	1.432115
T.TT.G.CA	TYTTCGACA	9	6	7	9	4.754928e+00	5.501299e+00	1.519382
T.CT..TGA	TNCTTDTGA	9	6	7	7	4.754928e+00	3.975789e+00	1.382320
T.ATT.G.C	TYATTTGNC	9	6	7	9	4.754928e+00	5.499061e+00	1.371894
TT..T.GAC	TTHTTCGAC	9	6	7	10	4.754928e+00	6.265738e+00	1.526262
AGC..TTT	AGCNTTTT	8	6	7	8	4.743405e+00	4.719133e+00	1.540561
TTTG.C.A	TTTGDCNA	8	6	7	12	4.743405e+00	7.767384e+00	1.640032
T..TTTTG	TTNTTTTG	8	6	9	13	4.740389e+00	5.682740e+00	1.416373
A.CAA.AC	AWCAANAC	8	6	7	7	4.694927e+00	3.904490e+00	1.492055
CAA.AC.A	CAAAACAA	8	6	7	8	4.694927e+00	4.657821e+00	1.575073
ACAA.AC	ACAAWAC	7	6	7	8	4.683525e+00	4.639195e+00	1.748015
A.AAAGG	AWAAAGG	7	6	8	9	4.675692e+00	4.259061e+00	1.607029
AAAA.AAG	AAAAVAAG	8	7	6	7	4.632749e+00	4.925133e+00	1.570204
G..GATGA	GKTGATGA	8	6	6	6	4.608353e+00	4.026066e+00	1.682793
TGTC.A..A	TGTCGAADA	9	6	7	8	4.598159e+00	4.539377e+00	1.481174
TGTC..A.A	TGTCGAANA	9	6	7	9	4.598159e+00	5.282305e+00	1.468253
T.T..GACA	TNTTCGACA	9	6	7	9	4.598159e+00	5.282305e+00	1.492287
T..T.GACA	THTTCGACA	9	6	7	8	4.598159e+00	4.539377e+00	1.515159
TC..C.CC	TCHYCTCC	8	5	6	8	4.597234e+00	4.880707e+00	1.721735
CTCC..C	CTCCBCC	7	5	6	8	4.586155e+00	5.726008e+00	1.931176
C.CCT.C	CHCCTYC	7	5	6	6	4.586155e+00	3.998913e+00	1.879652
T..C.TC.C	TNTCHTCWC	9	5	8	10	4.581946e+00	4.793774e+00	1.390517
TGTC.AA	TGTCGAA	7	6	7	11	4.575561e+00	6.717817e+00	1.770287
TT.GACA	TTCGACA	7	6	7	11	4.575561e+00	6.717817e+00	1.791500
CCTCC	CCTCC	5	5	6	6	4.564167e+00	3.969361e+00	2.399687
C.TCCT	CNTCCT	6	5	8	8	4.547819e+00	3.460198e+00	1.898637
GT.TTG.T	GTNTTGWT	8	6	7	7	4.480280e+00	3.658120e+00	1.480858
T.GT.TTG	TTGTTTTG	8	6	7	8	4.480280e+00	4.384820e+00	1.560188
GT.TTGT	GTWTTGT	7	6	7	8	4.469138e+00	4.367278e+00	1.732511
G..G.GAAA	GNNGWGAAA	9	6	6	6	4.464504e+00	3.870142e+00	1.411971
AA.A..CTG	AAAANKCTG	9	6	7	9	4.444623e+00	5.067203e+00	1.395880
C.A..AATG	CDANNAATG	9	6	7	7	4.444623e+00	3.622088e+00	1.383306
G.C.AAT.A	GNCAAATRA	9	6	7	9	4.444623e+00	5.067203e+00	1.337297
GTC.A..AA	GTCGAADAA	9	6	7	10	4.444623e+00	5.791355e+00	1.476709
TG.C.AA.A	TGTCGAARA	9	6	7	9	4.444623e+00	5.067203e+00	1.480171
TCA..AG.A	TCAHAAGNA	9	6	7	7	4.444623e+00	3.622088e+00	1.374574
AAA..GCT	AAAANGCT	8	6	7	8	4.433478e+00	4.325893e+00	1.518150
T.G.CAAA	TNGHCAAA	8	6	7	12	4.433478e+00	7.213448e+00	1.639657
CAT.C..C	CATTCNNC	8	5	8	12	4.420522e+00	5.804150e+00	1.527981
C.T.TTT.C	CNTTTTTNC	9	6	6	8	4.418523e+00	5.499899e+00	1.390182
C..TTT.TC	CDKTTTNTC	9	6	6	8	4.418523e+00	5.499899e+00	1.534698
CT.CTT..T	CTNCTTDHT	9	6	6	10	4.418523e+00	6.346383e+00	1.446544
C.TC.TT.T	CWTCATTNT	9	6	6	6	4.418523e+00	3.819307e+00	1.433416
C.C.TTT.T	CNCSTTTNT	9	6	6	8	4.418523e+00	5.502788e+00	1.480764
TTTCT...C	TTTCTYNNC	9	6	6	6	4.418523e+00	3.819307e+00	1.441250
TTCTT...C	TTCTTBNTC	9	6	6	8	4.418523e+00	5.502788e+00	1.481754
TTT.TC..C	TTTNTCBAC	9	6	6	8	4.418523e+00	5.497735e+00	1.611082
T.TTTC..C	TTTTTCNAC	9	6	6	7	4.418523e+00	4.655922e+00	1.473927
TC.TTT..C	TCWTTTGNC	9	6	6	6	4.418523e+00	3.819307e+00	1.470143
TC.TT.T.C	TCATTATNC	9	6	6	6	4.418523e+00	3.819307e+00	1.474028
TT..C.TTC	TTTNCATTC	9	6	6	7	4.418523e+00	4.660431e+00	1.510403
T.C..TTTC	TKCWWTTTC	9	6	6	6	4.418523e+00	3.819307e+00	1.459365
TT.TCC..T	TTTTCCWWT	9	6	6	6	4.418523e+00	3.819307e+00	1.508562
T.CTCT..T	TYCTCTNNT	9	6	6	6	4.418523e+00	3.819307e+00	1.412214
T.TT.CC.T	TNTTNCCNT	9	6	6	8	4.418523e+00	5.502788e+00	1.370383
T.C.TTC.T	TNCHTTCTT	9	6	6	8	4.418523e+00	4.660431e+00	1.436954
TTC.C.T.T	TTCWCDTTT	9	6	6	7	4.418523e+00	4.660431e+00	1.464889
T.C.T.CTT	TNCHTTCTT	9	6	6	8	4.418523e+00	4.660431e+00	1.420050
C..TTCTT	CCHTTCTT	8	6	6	7	4.407623e+00	4.643084e+00	1.690596
TT.T.CTC	TTYTYCTC	8	6	6	6	4.407623e+00	3.804610e+00	1.634205
TTTCC..T	TTTCCNWT	8	6	6	7	4.407623e+00	3.804610e+00	1.612668
TCCTT..T	TCCTTTAT	8	6	6	6	4.407623e+00	3.804610e+00	1.678555
CAAAA..A	CAAAANAA	8	6	9	13	4.403297e+00	5.119228e+00	1.392039
TT.TTT..C	TTNTTTNNC	9	6	8	12	4.397757e+00	5.771091e+00	1.282631
T.TTTC..T	TDTTTCNNT	9	6	8	12	4.397757e+00	5.776072e+00	1.289864
TTTT..C.T	TTTTNNCAT	9	6	8	13	4.397757e+00	6.397074e+00	1.274984
CCTT.TT	CCTTBTT	7	6	6	7	4.396780e+00	4.625850e+00	1.783016
TTTTC.C	TTTTCTC	7	6	6	8	4.396780e+00	5.462606e+00	1.768814
TTTCC.T	TTTCCHT	7	6	6	7	4.396780e+00	4.625850e+00	1.752044
TTTC.CT	TTTCTCT	7	6	6	7	4.396780e+00	4.625850e+00	1.794539
T.TCTCT	TTTCTCT	7	6	6	6	4.396780e+00	3.790003e+00	1.781791
T..C.TTC	TTMCHTTC	8	5	10	14	4.393382e+00	4.401740e+00	1.455148
CTT.TT.T	CTTNTTTT	8	6	8	11	4.386532e+00	5.127933e+00	1.435931
CTT.T.TT	CTTNTTTT	8	6	8	12	4.386532e+00	5.747944e+00	1.456641
T.TC.TTT	TTTCATTT	8	6	8	11	4.386532e+00	4.510136e+00	1.425379
CCTT..T	CCTTKWT	7	5	10	18	4.382282e+00	6.261544e+00	1.559125
C.TTTTT	CNTTTTT	7	6	8	14	4.375367e+00	5.723316e+00	1.584468
TTTTTC	TTTTTC	6	6	8	15	4.364261e+00	7.544503e+00	1.835113
AAAA..C.G	AAAADNCNG	9	6	7	13	4.294191e+00	7.681353e+00	1.387645
CAAAA...G	CAAAANNAG	9	6	7	8	4.294191e+00	4.152055e+00	1.401325
CA.AA.A.G	CAAAAVAAG	9	6	7	7	4.294191e+00	3.449306e+00	1.468852
CAA.A..AG	CAAHANAAG	9	6	7	9	4.294191e+00	4.855836e+00	1.395828
CA.A..AAG	CAAAACAAG	9	6	7	7	4.294191e+00	3.449306e+00	1.547142
G.CAAA..A	GNCAAANRA	9	6	7	10	4.294191e+00	5.560654e+00	1.350618
G.CAA..AA	GNCAAANAA	9	6	7	9	4.294191e+00	4.855836e+00	1.312929
A.A.CAAG	AWATCAAG	8	6	7	10	4.283222e+00	5.537540e+00	1.487985
CAAA.GA	CAAANGA	7	6	7	7	4.272310e+00	3.418318e+00	1.719190
G.CAAAA	GHCAAAA	7	6	7	9	4.272310e+00	4.815074e+00	1.681172
ATT..C.TC	ATTYTCNTC	9	6	6	6	4.267604e+00	3.652044e+00	1.505925
A.T.TC.TC	ATTNTCMTC	9	6	6	6	4.267604e+00	3.652044e+00	1.440214
A.TCT.C.T	ANTCTNCTT	9	6	6	6	4.267604e+00	3.652044e+00	1.406006
AC...TTCT	ACNNWTTCT	9	6	6	6	4.267604e+00	3.652044e+00	1.411800
CC..T.TTA	CCWWTATTA	9	6	6	6	4.267604e+00	3.652044e+00	1.442712
CATTC...T	CATTCNYNT	9	6	6	6	4.267604e+00	3.648700e+00	1.420017
TT.CC.T.A	TTTCCHTNA	9	6	6	7	4.267604e+00	4.470691e+00	1.443841
TTTC...CA	TTTCMNNCA	9	6	6	6	4.267604e+00	3.652044e+00	1.450173
TT..CAT.C	TTTNCATTC	9	6	6	8	4.267604e+00	5.290538e+00	1.476030
T.T.CAT.C	TTTNCATDC	9	6	6	8	4.267604e+00	4.470691e+00	1.436679
TCA.T..TC	TCATTMNTC	9	6	6	6	4.267604e+00	3.652044e+00	1.522433
T...CATTC	TTNNCATTC	9	6	6	9	4.267604e+00	6.111589e+00	1.394923
T.CC.T.AT	TDCCTTNAT	9	6	6	7	4.267604e+00	4.470691e+00	1.408148
T.C..TCAT	TNCNNTCAT	9	6	6	7	4.267604e+00	4.470691e+00	1.390454
TCAT...C	TCATNNNC	8	5	10	20	4.261741e+00	6.940565e+00	1.321317
ATT.TC.C	ATTTTCTC	8	6	6	6	4.256889e+00	3.637587e+00	1.754040
AT..TCTC	ATTTTCTC	8	6	6	7	4.256889e+00	4.453648e+00	1.681643
A.T.TCTC	ATTTTCTC	8	6	6	7	4.256889e+00	4.453648e+00	1.686934
CATT.T.C	CATTMTHC	8	6	6	7	4.256889e+00	4.453648e+00	1.596519
CATT..TC	CATTCNTC	8	6	6	7	4.256889e+00	4.453648e+00	1.680803
T.CCTT.A	TWCCTTYA	8	6	6	6	4.256889e+00	3.637587e+00	1.597051
T.TTC.AC	TTTTCGAC	8	6	6	7	4.256889e+00	4.449876e+00	1.772564
TT.CA.TC	TTNCATTC	8	6	6	6	4.256889e+00	3.637587e+00	1.624989
A.TTT..TC	ATTTTTNTC	9	6	8	11	4.251358e+00	4.927158e+00	1.305477
TTTT..C.A	TTTTKTCNA	9	6	8	14	4.251358e+00	6.135097e+00	1.342054
TTT..TC.A	TTTTBTCVA	9	6	8	11	4.251358e+00	4.922602e+00	1.429484
A.TTTCC	ANTTTCC	7	6	6	7	4.246228e+00	4.436716e+00	1.725104
ATTC.TC	ATTCHTC	7	6	6	6	4.246228e+00	3.623217e+00	1.742339
CATTC.T	CATTCNT	7	6	6	10	4.246228e+00	6.880836e+00	1.698100
CCTT.AT	CCTTTAT	7	6	6	7	4.246228e+00	4.436716e+00	1.779042
T.CATTC	TNCATTC	7	6	6	6	4.246228e+00	3.623217e+00	1.712787
ATTTT..C	ATTTTNTC	8	6	8	12	4.240295e+00	5.507268e+00	1.503741
A.TTT.TC	ATTTTSTC	8	6	8	13	4.240295e+00	6.111623e+00	1.531946
TCATT..T	TCATTHWT	8	6	8	9	4.240295e+00	3.698850e+00	1.423414
TTTTT..TT	TTTTTNNTT	9	7	6	11	4.233391e+00	5.242375e+00	1.399134
TTTT..TTT	TTTTNWTTT	9	7	6	11	4.233391e+00	6.057556e+00	1.348732
TTT..TTTT	TTTNATTTT	9	7	6	11	4.233391e+00	6.874644e+00	1.396239
T.TT.TTTT	THTTVTTTT	9	7	6	8	4.233391e+00	5.241669e+00	1.436184
TTTT.TTT	TTTTRTTT	8	7	6	9	4.222716e+00	6.035749e+00	1.503833
TTCATT	TTCATT	6	6	8	11	4.218347e+00	4.857263e+00	1.822055
TCATTT	TCATTT	6	6	8	11	4.218347e+00	4.857263e+00	1.822055
AT.AAA.AA	ATNAAAAAA	9	7	7	8	4.214660e+00	4.050207e+00	1.333159
AT.AAAAA	ATNAAAAA	8	7	7	11	4.203781e+00	6.108507e+00	1.443049
C.T.CG.C	CATWCGMC	8	5	6	6	4.188105e+00	3.560056e+00	1.752194
CC.T..T.G	CCWTYYTTG	9	5	8	10	4.184559e+00	4.225944e+00	1.424709
G.T.ATGA	GNTKATGA	8	6	7	9	4.180900e+00	4.691332e+00	1.480926
C...CTTG	CNTYCTTG	8	5	8	9	4.173569e+00	3.610521e+00	1.513899
A.AATGA	ADAATGA	7	6	9	12	4.155517e+00	4.176290e+00	1.557604
TGA.AAA	TGAMAAA	7	6	9	10	4.155517e+00	3.146251e+00	1.578825
TTCG.C	TTCGAC	6	5	8	13	4.151763e+00	5.936987e+00	1.930568
A...CATTC	AMNNCATTC	9	6	6	7	4.119683e+00	4.283001e+00	1.394628
ACA..C.TT	ACARRCTTT	9	6	6	6	4.119683e+00	3.484182e+00	1.541558
CATTC...A	CATTCNDCA	9	6	6	8	4.119683e+00	5.079403e+00	1.480604
T.CTC..AA	TBCTCANAA	9	6	6	7	4.119683e+00	4.284246e+00	1.459169
TCAT...CA	TCATTNNCA	9	6	6	9	4.119683e+00	5.881300e+00	1.359111
T.T.C.ACA	TWTWCGACA	9	6	6	8	4.119683e+00	5.082187e+00	1.523176
TC..A.CAT	TCNNADCAT	9	6	6	6	4.119683e+00	3.487473e+00	1.367654
TTC..CAA	TTCGACAA	8	6	6	8	4.109143e+00	5.062760e+00	1.661887
AT..T.TCA	ATNWTMTCA	9	6	8	9	4.107880e+00	3.527271e+00	1.266520
CA.CATT	CAWCATT	7	6	6	6	4.098656e+00	3.459102e+00	1.722874
TTTTT.A.T	TTTTTNATT	9	7	6	8	4.086141e+00	5.034897e+00	1.450120
TTTT.T.AT	TTTTTTYAT	9	7	6	6	4.086141e+00	3.450066e+00	1.560532
TTTT..ATT	TTTTTYATT	9	7	6	9	4.086141e+00	5.829059e+00	1.444348
TTT.T.ATT	TTTTTNATT	9	7	6	9	4.086141e+00	5.829059e+00	1.412051
T.TTT.ATT	TTTTTNATT	9	7	6	10	4.086141e+00	5.829059e+00	1.412267
TT..ATTTT	TTTNATTTT	9	7	6	10	4.086141e+00	6.624389e+00	1.412464
TTTTTT.A	TTTTTTTA	8	7	6	7	4.075639e+00	4.225216e+00	1.548388
TTTTTTA	TTTTTTA	7	7	6	8	4.065191e+00	4.996336e+00	1.675349
G.CA...CC	GWCAWNDCC	9	5	6	6	4.052165e+00	3.412140e+00	1.476424
T.G.CA..C	TKGWCAATC	9	5	8	9	4.042393e+00	3.440041e+00	1.335234
CA..CG.C	CATWCGVC	8	5	6	6	4.041702e+00	3.396931e+00	1.705841
CA...GCC	CATNNGCC	8	5	6	7	4.041702e+00	4.182364e+00	1.571552
GAATG..A	GAATGNAA	8	6	7	8	4.035600e+00	3.816407e+00	1.509226
CAT..G.C	CATTNGNC	8	5	8	12	4.031551e+00	5.158407e+00	1.467892
GA.AAAA	GAVAAAA	7	6	9	16	4.019642e+00	5.969945e+00	1.568137
CTT.TT..G	CTTBTTTNG	9	6	6	8	4.018923e+00	4.940084e+00	1.480181
C.TTTT..G	CWTTTTTAG	9	6	6	7	4.018923e+00	4.156969e+00	1.494420
CTT.T.T.G	CTTBTTTTG	9	6	6	6	4.018923e+00	3.375002e+00	1.610012
CTT..TT.G	CTTNTTTTG	9	6	6	7	4.018923e+00	4.156969e+00	1.522520
CT..TTT.G	CTTSTTTTG	9	6	6	6	4.018923e+00	3.375002e+00	1.622540
CTT.T..TG	CTTSTTTTG	9	6	6	6	4.018923e+00	3.375002e+00	1.636592
CT..TT.TG	CTTGTTTTG	9	6	6	6	4.018923e+00	3.375002e+00	1.695236
CTT...TTG	CTTNTTTTG	9	6	6	6	4.018923e+00	3.375002e+00	1.571524
C.TT..TTG	CMTTNNTTG	9	6	6	7	4.018923e+00	4.156969e+00	1.372025
C.T.T.TTG	CTTBTTTTG	9	6	6	6	4.018923e+00	3.375002e+00	1.627970
C..TT.TTG	CCATTNTTG	9	6	6	7	4.018923e+00	4.156969e+00	1.445687
CT...TTTG	CTTSTTTTG	9	6	6	7	4.018923e+00	4.156969e+00	1.577049
C.T..TTTG	CTTNTTTTG	9	6	6	7	4.018923e+00	4.156969e+00	1.507473
C.T.TGT.T	CNTDTGTWT	9	6	6	8	4.018923e+00	4.940084e+00	1.426290
G..TTT.TC	GNNTTTBTC	9	6	6	8	4.018923e+00	4.940084e+00	1.409130
GC..TTT.T	GCHTTTTTT	9	6	6	8	4.018923e+00	4.938022e+00	1.523065
GC..TT.TT	GCTTTTTTT	9	6	6	8	4.018923e+00	4.938022e+00	1.490499
TTG.TT..C	TTGWTTKKC	9	6	6	6	4.018923e+00	3.375002e+00	1.512146
TT.TT.G.C	TTNTTYGAC	9	6	6	13	4.018923e+00	8.872989e+00	1.425023
TTG.T.T.C	TTGWTATKC	9	6	6	6	4.018923e+00	3.375002e+00	1.564592
TT.T..TCG	TTWTAWTCG	9	6	6	6	4.018923e+00	3.371746e+00	1.493372
G..TTTT.T	GNWTTTTNT	9	6	8	18	4.010152e+00	8.620533e+00	1.260990
G..TT.TTT	GHTTTTTTT	9	6	8	12	4.010152e+00	5.129190e+00	1.393498
TT.T.TT.G	TTNTNTTHG	9	6	8	8	4.010152e+00	2.817048e+00	1.268064
TGTTT...T	TGTTTNNNT	9	6	8	11	4.010152e+00	4.549572e+00	1.221434
TTGT.T..T	TTGTWTWNT	9	6	8	10	4.010152e+00	3.397007e+00	1.323648
T.T.TG.TT	TNTNTGNTT	9	6	8	12	4.010152e+00	5.131571e+00	1.258366
T..TTG.TT	TNYTTGTTT	9	6	8	8	4.010152e+00	2.820519e+00	1.382738
TCG.CA	TCGACA	6	5	8	13	4.010042e+00	5.684742e+00	1.878247
T.CGAC	TTCGAC	6	5	8	12	4.010042e+00	5.109751e+00	1.973528
CTTGT..T	CTTGTKWT	8	6	6	6	4.008499e+00	3.360925e+00	1.633474
GT.TT.TC	GTWTTKTC	8	6	6	6	4.008499e+00	3.360925e+00	1.560272
G..TTTTC	GNNTTTTC	8	6	6	7	4.008499e+00	4.140414e+00	1.567973
TGCTT..T	TGCTTNNT	8	6	6	8	4.008499e+00	4.920897e+00	1.481782
T.CTTG.T	TNCTTGWT	8	6	6	7	4.008499e+00	4.140414e+00	1.525943
TCGAC	TCGAC	5	5	8	11	3.999373e+00	4.512009e+00	2.163542
G..TTTTT	GNNTTTTT	8	6	8	14	3.999344e+00	6.260752e+00	1.399419
T.TTGT.T	TNTTGTHT	8	6	8	11	3.999344e+00	4.529678e+00	1.407048
T..TTTGT	TNWTTTGT	8	6	8	9	3.999344e+00	3.378733e+00	1.386724
T..TGTTT	TTTTGTTT	8	6	8	8	3.999344e+00	2.804364e+00	1.512634
GC.TTTT	GCHTTTT	7	6	6	8	3.998128e+00	4.901840e+00	1.733018
TTTGTC	TTTGTC	6	6	6	9	3.987810e+00	5.658903e+00	1.948527
AA..CAT.C	AAHHCATWC	9	6	6	8	3.974638e+00	4.877582e+00	1.409204
CTC..AA.A	CTCNNAANA	9	6	6	8	3.974638e+00	4.877582e+00	1.341812
CA..CA.TA	CAWWCAWTA	9	6	6	6	3.974638e+00	3.325472e+00	1.403695
T.C..CAAA	TTCGACAAA	9	6	6	9	3.974638e+00	5.655346e+00	1.507398
TC..A.AAT	TCNAANAAT	9	6	8	12	3.967201e+00	5.059805e+00	1.235870
CAAT..CA	CAATNYCA	8	6	6	6	3.964264e+00	3.311462e+00	1.555501
TC..CAAA	TCGWCAAA	8	6	6	10	3.964264e+00	6.406209e+00	1.620340
ATTTT.T.A	ATTTTNTCA	9	7	6	7	3.941738e+00	4.059319e+00	1.397642
A.TTTTT.A	ANTTTTTNA	9	7	6	8	3.941738e+00	4.831131e+00	1.328632
A..ATTTTT	ANNATTTTT	9	7	6	8	3.941738e+00	4.826368e+00	1.423356
G.A.G.AAA	GHATGNAAA	9	6	7	8	3.903602e+00	3.649729e+00	1.411602
AA..AAGG	AADAAAGG	8	6	7	8	3.893061e+00	3.632527e+00	1.513082
GAA.G.AA	GAADGNAA	8	6	7	9	3.893061e+00	4.284499e+00	1.477975
CG.CA.A	CGACAAA	7	5	8	10	3.881624e+00	3.775852e+00	1.695297
CG.C.AA	CGHCAAA	7	5	8	12	3.881624e+00	4.902528e+00	1.667131
A.G..TTTC	ATGWWTTTC	9	6	6	6	3.875799e+00	3.214710e+00	1.445159
CATT.T..G	CATTWTTMG	9	6	6	6	3.875799e+00	3.214710e+00	1.519450
C.A.T.TTG	CNATTHTTG	9	6	6	7	3.875799e+00	3.975789e+00	1.392428
CAG..TT.T	CAGNHTTTT	9	6	6	8	3.875799e+00	4.737309e+00	1.482251
TCT.TG..A	TCTNTGRNA	9	6	6	6	3.875799e+00	3.214710e+00	1.382257
TC.TTG..A	TCHTTGNYA	9	6	6	7	3.875799e+00	3.975789e+00	1.414190
TTT.G.C.A	TTTYGWCDA	9	6	6	12	3.875799e+00	7.797999e+00	1.454484
TT.TG.C.A	TTTTGNCNA	9	6	6	7	3.875799e+00	3.975789e+00	1.533269
TT.T..CGA	TTNTGNCGA	9	6	6	7	3.875799e+00	3.975789e+00	1.444569
TTG..AT.C	TTGWTATKC	9	6	6	6	3.875799e+00	3.214710e+00	1.450279
T..TT.GAC	TTTTTYGAC	9	6	6	10	3.875799e+00	6.265738e+00	1.555265
TT.T.CA.G	TTYTNCANG	9	6	6	6	3.875799e+00	3.214710e+00	1.446517
TT.TA..CG	TTWTAWTCG	9	6	6	6	3.875799e+00	3.211503e+00	1.472512
T..TT.TGA	TNNTTDTGA	9	6	8	11	3.871341e+00	4.333581e+00	1.272408
TG.TAT..T	TGNTATNNT	9	6	8	13	3.871341e+00	5.463818e+00	1.228154
TT.GTC.A	TTTGTCNA	8	6	6	10	3.865536e+00	6.241305e+00	1.648060
TTT.G.CA	TTTYGWCA	8	6	6	8	3.865536e+00	4.719133e+00	1.568125
TTT..CGA	TTTGTCGA	8	6	6	10	3.865536e+00	6.241305e+00	1.730419
T.T.TCGA	TTTKTCGA	8	6	6	10	3.865536e+00	6.241305e+00	1.717539
T.TT.GAC	TYTTCGAC	8	6	6	9	3.865536e+00	5.479732e+00	1.637041
TGTC.A.T	TGTCRAAT	8	6	6	9	3.865536e+00	5.479732e+00	1.554226
AG..TTTT	AGNWTTTT	8	6	8	16	3.860670e+00	7.126523e+00	1.396748
TTT.T.AG	TTTTTBAG	8	6	8	8	3.860670e+00	2.633947e+00	1.518305
ATGTC.T	ATGTCWT	7	6	6	6	3.855325e+00	3.187063e+00	1.702065
TTGTC.A	TTGTCGA	7	6	6	9	3.855325e+00	5.458317e+00	1.787316
T.TTCGA	THTTCGA	7	6	6	7	3.855325e+00	3.940339e+00	1.710716
ACAA...CA	ACAATANCA	9	6	6	6	3.832348e+00	3.165922e+00	1.424556
C.C..AAAA	CNCNNAAAA	9	6	6	8	3.832348e+00	3.920694e+00	1.342030
C.A..CAAA	CNAWWCAAA	9	6	6	6	3.832348e+00	3.165922e+00	1.375466
A..ATA.CA	ANNATANCA	9	6	8	13	3.829200e+00	5.385193e+00	1.232227
TCA.AA..A	TCAHAANNA	9	6	8	11	3.829200e+00	4.269786e+00	1.265776
ACAA.A.C	ACAAWAYC	8	6	6	8	3.822132e+00	4.657821e+00	1.592125
CA.AAC.A	CAAAACAA	8	6	6	6	3.822132e+00	3.152120e+00	1.691400
CA.A.CAA	CANAACAA	8	6	6	7	3.822132e+00	3.904490e+00	1.626593
C.AA.CAA	CAAAACAA	8	6	6	7	3.822132e+00	3.904490e+00	1.601591
CA..ACAA	CAAAACAA	8	6	6	6	3.822132e+00	3.152120e+00	1.709971
AAAA..CT	AAAAWNCT	8	6	8	16	3.818570e+00	7.037374e+00	1.388370
CT.A.AAA	CTVAAAAA	8	6	8	8	3.818570e+00	2.581960e+00	1.507574
CAAA.CA	CAAAACA	7	6	6	6	3.811969e+00	3.138400e+00	1.726405
CAA.ACA	CAAAACA	7	6	6	6	3.811969e+00	3.138400e+00	1.747629
C..GC.G.T	CNNGCNGTT	9	5	6	7	3.810433e+00	3.892888e+00	1.339550
CAAAAC	CAAAAC	6	6	6	6	3.801857e+00	3.124762e+00	1.931456
GCCG...T	GCCGDWNT	8	5	6	6	3.800241e+00	3.127521e+00	1.527467
C.T..CC.T	CNTNNCCTT	9	5	7	10	3.796411e+00	4.793774e+00	1.335180
C..C.C.TT	CHNCNCNTT	9	5	7	8	3.796411e+00	3.510910e+00	1.368120
TT.C.C..C	TTTCWCNNC	9	5	7	10	3.796411e+00	4.793774e+00	1.387303
T.TC..C.C	TNTCHTCTC	9	5	7	8	3.796411e+00	3.510910e+00	1.464902
T...TCC.C	TNNHTCCTC	9	5	7	11	3.796411e+00	4.788677e+00	1.336000
TT.C...CC	TTNCNYNCC	9	5	7	8	3.796411e+00	3.510910e+00	1.343358
TT.G.CG	TTTGDCG	7	5	8	12	3.786783e+00	4.743796e+00	1.670284
T.TG.CG	TTTGTCG	7	5	8	10	3.786783e+00	3.640650e+00	1.698737
C.TTC..C	CATTCNNC	8	5	7	11	3.785980e+00	5.410701e+00	1.515984
CT...TCC	CTNNYTCC	8	5	7	7	3.785980e+00	2.856075e+00	1.493351
CC.T.C.T	CCHTTCTT	8	5	7	9	3.785980e+00	4.132535e+00	1.586593
TTC.C..C	TTCWCNTC	8	5	7	9	3.785980e+00	4.132535e+00	1.475312
T.TCC..C	TYTCCNNC	8	5	7	10	3.785980e+00	4.771991e+00	1.504319
TC.TC..C	TCWTCNNC	8	5	7	12	3.785980e+00	5.412266e+00	1.473114
TTC...CC	TTCNWNCC	8	5	7	10	3.785980e+00	4.771991e+00	1.455012
TC.T..CC	TCATNNCC	8	5	7	15	3.785980e+00	7.981614e+00	1.427666
T.C.T.CC	TBCNTNCC	8	5	7	9	3.785980e+00	4.132535e+00	1.495209
TC..C.TC	TCNNCNTC	8	5	7	7	3.785980e+00	2.856075e+00	1.469859
CC..CTT	CCNYCTT	7	5	7	8	3.775603e+00	3.476994e+00	1.778222
TCTC..C	TCTCHNC	7	5	7	8	3.775603e+00	3.476994e+00	1.680292
T.CC.TC	TNCCNTC	7	5	7	10	3.775603e+00	4.750362e+00	1.603633
TCC.C.T	TCCNCCT	7	5	7	9	3.775603e+00	4.113331e+00	1.685984
TC..CCT	TCYKCCT	7	5	7	10	3.775603e+00	4.750362e+00	1.760230
TCCTC	TCCTC	5	5	7	9	3.755008e+00	4.075308e+00	2.221400
ATT...CGA	ATTTKTCGA	9	6	6	8	3.735347e+00	4.539377e+00	1.529749
A.T.T.CGA	ATTHTTCGA	9	6	6	6	3.735347e+00	3.056788e+00	1.449770
A...TTCGA	ATTHTTCGA	9	6	6	7	3.735347e+00	3.797540e+00	1.392623
GA.AT.T.C	GAMATYTNC	9	6	6	6	3.735347e+00	3.056788e+00	1.438817
G.A.AT.TC	GNARATKTC	9	6	6	6	3.735347e+00	3.056788e+00	1.420289
TT.GAC..A	TTCGACAAA	9	6	6	9	3.735347e+00	5.282305e+00	1.627488
TTCG..A.A	TTCGACAAA	9	6	6	7	3.735347e+00	3.793970e+00	1.595858
TT.G.CA.A	TTNGACAAA	9	6	6	10	3.735347e+00	6.021517e+00	1.593787
TG.CA.T.A	TGNCAWTNA	9	6	6	7	3.735347e+00	3.796349e+00	1.378642
T.TG.C.AA	TTTGTCNAA	9	6	6	10	3.735347e+00	6.026326e+00	1.588161
T..GTC.AA	TTTGTCGAA	9	6	6	9	3.735347e+00	5.282305e+00	1.629348
T.T..CGAA	TTTGTCGAA	9	6	6	7	3.735347e+00	3.797540e+00	1.581985
T.A.TG.CA	TNAWTGNCA	9	6	6	7	3.735347e+00	3.797540e+00	1.377781
TCGAA...T	TCGAADAAT	9	6	6	7	3.735347e+00	3.797540e+00	1.377604
TCG.A.A.T	TCGAADAAT	9	6	6	6	3.735347e+00	3.056788e+00	1.425440
TCG...AAT	TCGAMAAAT	9	6	6	8	3.735347e+00	4.539377e+00	1.522552
ATT.T..GA	ATTNTTNGA	9	6	8	12	3.735122e+00	4.670788e+00	1.234529
G..GG.GA	GRAGGAGA	8	5	7	8	3.731607e+00	3.423341e+00	1.599662
A.TTG.CA	AWTTGACA	8	6	6	6	3.725236e+00	3.043124e+00	1.564492
TT.GAC.A	TTHGACAA	8	6	6	11	3.725236e+00	6.744527e+00	1.629430
TTG.C.AA	TTGTCRAA	8	6	6	13	3.725236e+00	8.231742e+00	1.556412
T.GTC.AA	TTGTCDAA	8	6	6	11	3.725236e+00	6.744527e+00	1.623403
TT.G.CAA	TTYGACAA	8	6	6	13	3.725236e+00	8.231742e+00	1.564526
TG.CAA.T	TGTCAAWT	8	6	6	6	3.725236e+00	3.043124e+00	1.568258
CT.C.T..T	CTNCTTNNT	9	5	9	13	3.718403e+00	3.479829e+00	1.251817
C.C.TT..T	CNCSTTTNT	9	5	9	14	3.718403e+00	3.954036e+00	1.319011
TTTC....C	TTTCWNNNC	9	5	9	13	3.718403e+00	3.954036e+00	1.196319
T..TTC..C	THHTTCNWC	9	5	9	17	3.718403e+00	5.371959e+00	1.271244
T.T..TC.C	TNTYNTCTC	9	5	9	12	3.718403e+00	3.479829e+00	1.313926
TT..C.T.C	TTYNCNTNC	9	5	9	16	3.718403e+00	5.380882e+00	1.213877
TCT...C.T	TCTBNNCNT	9	5	9	16	3.718403e+00	5.380882e+00	1.243353
T..T.CC.T	TNTTNCCNT	9	5	9	12	3.718403e+00	3.479829e+00	1.218430
T.C...CTT	TNCNTNCTT	9	5	9	14	3.718403e+00	3.954036e+00	1.208854
GG.GGA	GGNGGA	6	5	7	8	3.711014e+00	3.389827e+00	2.015621
C.TT.T.C	CHTTHTNC	8	5	9	12	3.707824e+00	2.985628e+00	1.391385
CCTT...T	CCTTTHTT	8	5	9	10	3.707824e+00	2.514801e+00	1.471887
TTCT...C	TTCTYNNC	8	5	9	10	3.707824e+00	2.514801e+00	1.338361
T...CCTT	TYNNCCTT	8	5	9	12	3.707824e+00	3.457059e+00	1.425458
C.TTC.T	CATTCNT	7	5	9	16	3.697303e+00	4.843999e+00	1.564431
C.TC.TT	CNTCHTT	7	5	9	12	3.697303e+00	3.434451e+00	1.518117
T.TC.TC	TNTCNTC	7	5	9	12	3.697303e+00	3.434451e+00	1.503395
AA.CAA..A	AAACAARNA	9	6	8	8	3.693754e+00	2.429790e+00	1.344405
AA.CA.A.A	AANCANANA	9	6	8	12	3.693754e+00	4.601224e+00	1.227566
A..A.ACAA	ANWAWACAA	9	6	8	10	3.693754e+00	2.968996e+00	1.301822
A...AAACA	ANNNAAACA	9	6	8	11	3.693754e+00	4.057166e+00	1.203722
AAA.AA..C	AAAAAAADC	9	6	8	12	3.693754e+00	4.601224e+00	1.352988
A.AAAA..C	ANAAAAWNC	9	6	8	18	3.693754e+00	7.882570e+00	1.231158
C.AA.A.AA	CDAANANAA	9	6	8	8	3.693754e+00	2.429790e+00	1.234083
ACAAA..A	ACAAAWNA	8	6	8	9	3.683251e+00	2.953703e+00	1.363794
AAACA..A	AAACAAAA	8	6	8	8	3.683251e+00	2.414054e+00	1.475724
A.ACAA.A	ADACAANA	8	6	8	11	3.683251e+00	4.035077e+00	1.382672
AAAAA..C	AAAAANNC	8	6	8	14	3.683251e+00	5.662351e+00	1.365522
G..TG.C.A	GATTGWCMA	9	5	8	9	3.672886e+00	2.943171e+00	1.316706
A.C.GC..G	AACNGCNNG	9	5	6	7	3.671178e+00	3.715950e+00	1.326253
G.C..ATG	GNCNAATG	8	5	8	12	3.662402e+00	4.541745e+00	1.423693
A...CGGC	ANWHCGGC	8	5	6	6	3.661135e+00	2.968771e+00	1.523701
A..C..CCT	ATTCNYCCT	9	5	7	7	3.658309e+00	2.708476e+00	1.474625
C..CCT..A	CYTCCTNRA	9	5	7	7	3.658309e+00	2.708476e+00	1.453997
CA.TC..C	CATTCNTC	8	5	7	11	3.648013e+00	5.180278e+00	1.578122
T.CC..CA	TNCCNNCA	8	5	7	8	3.648013e+00	3.314647e+00	1.447810
GTCG.A	GTCGAA	6	5	8	12	3.641601e+00	4.493559e+00	1.929665
TG.CGA	TGTCGA	6	5	8	13	3.641601e+00	5.028924e+00	1.849811
TTTT..G.G	TTTTNNGNG	9	6	6	8	3.639571e+00	3.675728e+00	1.331813
TTTG..T.G	TTTGWWTNG	9	6	6	6	3.639571e+00	2.947691e+00	1.361398
TG...TTGT	TGNTATTGT	9	6	6	6	3.639571e+00	2.948735e+00	1.407140
A.CT.CC	ANCTNCC	7	5	7	8	3.637771e+00	3.297978e+00	1.654063
GTCGA	GTCGA	5	5	8	11	3.631283e+00	3.937101e+00	2.121352
G.T.TTGT	GRTWTTGT	8	6	6	8	3.629561e+00	4.385472e+00	1.567070
TTG.TT.G	TTGTTTTG	8	6	6	7	3.629561e+00	3.659290e+00	1.591683
TTGT..TG	TTGTTTTG	8	6	6	6	3.629561e+00	2.934686e+00	1.706701
TTG.T.TG	TTGTTNTG	8	6	6	7	3.629561e+00	3.659290e+00	1.618623
T.GTT.TG	TTGTTTTG	8	6	6	6	3.629561e+00	2.934686e+00	1.690892
CTTT.T..T	CTTTNTNHT	9	6	7	8	3.626957e+00	3.288180e+00	1.287143
CTT.T.T.T	CTTNTKTNT	9	6	7	8	3.626957e+00	3.290576e+00	1.312435
CT.TT.T.T	CTBTTNTTT	9	6	7	8	3.626957e+00	3.290576e+00	1.367340
C.TTT.T.T	CYTTTNTHT	9	6	7	8	3.626957e+00	3.290576e+00	1.371122
CTT..TT.T	CTTNNTTRT	9	6	7	9	3.626957e+00	3.910579e+00	1.265035
CTTT...TT	CTTTKNHTT	9	6	7	8	3.626957e+00	3.288180e+00	1.322009
C.TTT..TT	CNTTTNNTT	9	6	7	10	3.626957e+00	4.531493e+00	1.259707
CT.T..TTT	CTNTKNTTT	9	6	7	10	3.626957e+00	4.531493e+00	1.327894
C..TT.TTT	CNNTTNTTT	9	6	7	11	3.626957e+00	5.153323e+00	1.245404
TTTTT...C	TTTTTYNNC	9	6	7	13	3.626957e+00	5.771091e+00	1.290695
TT..TTT.C	TTNWTTTNC	9	6	7	10	3.626957e+00	4.527923e+00	1.276612
TTTTC...T	TTTTCNHWT	9	6	7	10	3.626957e+00	4.531493e+00	1.345048
TTTT.C..T	TTTTYCHNT	9	6	7	14	3.626957e+00	6.399741e+00	1.308532
TCTT.T..T	TCTTNTNTT	9	6	7	7	3.626957e+00	2.671483e+00	1.289407
TTT.T.C.T	TTTNTNCNT	9	6	7	12	3.626957e+00	5.153323e+00	1.278089
T.TTT.C.T	TNTTTTCAT	9	6	7	11	3.626957e+00	5.153323e+00	1.312074
TT.TC.T.T	TTYTCNTWT	9	6	7	8	3.626957e+00	3.290576e+00	1.371067
TTT..CT.T	TTTNNCTNT	9	6	7	11	3.626957e+00	4.531493e+00	1.274341
TT.T.CT.T	TTWTYCTHT	9	6	7	10	3.626957e+00	4.531493e+00	1.373130
TTC.T..TT	TTCNTNNTT	9	6	7	11	3.626957e+00	5.153323e+00	1.274098
T..TTC.TT	TNTTTCATT	9	6	7	9	3.626957e+00	3.910579e+00	1.349581
T.T.T.CTT	TNTNTGCTT	9	6	7	9	3.626957e+00	3.910579e+00	1.316030
T.C.T.TTT	TWCWTDTTT	9	6	7	10	3.626957e+00	4.531493e+00	1.315664
T...CTTTT	THNNCTTTT	9	6	7	8	3.626957e+00	3.290576e+00	1.276946
TGT.TTG	TGTTTTG	7	6	6	6	3.619601e+00	2.921754e+00	1.739587
TG.TTTG	TGTTTTG	7	6	6	6	3.619601e+00	2.921754e+00	1.721520
C.TTTT.T	CNTTTTTT	8	6	7	13	3.616692e+00	6.368751e+00	1.434332
CT.TT.TT	CTTTTNTT	8	6	7	10	3.616692e+00	4.508718e+00	1.469796
C.TTT.TT	CNTTTTTT	8	6	7	15	3.616692e+00	7.612767e+00	1.437566
CTT..TTT	CTTNTTTT	8	6	7	12	3.616692e+00	5.747944e+00	1.456647
C.TT.TTT	CNTTTTTT	8	6	7	11	3.616692e+00	5.127933e+00	1.516199
CT..TTTT	CTTBTTTT	8	6	7	11	3.616692e+00	5.127933e+00	1.501028
C.T.TTTT	CNTTTTTT	8	6	7	14	3.616692e+00	6.990359e+00	1.427034
C..TTTTT	CNTTTTTT	8	6	7	15	3.616692e+00	6.990359e+00	1.401673
TTTT.T.C	TTTTTTNC	8	6	7	11	3.616692e+00	3.889643e+00	1.516199
TTT.TT.C	TTTTTTNC	8	6	7	12	3.616692e+00	3.889643e+00	1.503904
TT.TTT.C	TTTTTTNC	8	6	7	12	3.616692e+00	4.508009e+00	1.449898
T.TTTT.C	TNTTTTNC	8	6	7	17	3.616692e+00	7.611770e+00	1.407464
TTTT..TC	TTTTNNTC	8	6	7	11	3.616692e+00	5.127167e+00	1.402009
T..TTTTC	TNWTTTTC	8	6	7	14	3.616692e+00	6.989419e+00	1.423713
TTTT.C.T	TTTTNCAT	8	6	7	11	3.616692e+00	5.129466e+00	1.429566
TTT.TC.T	TTTYTCWT	8	6	7	10	3.616692e+00	4.510136e+00	1.481418
TT.TTC.T	TTHTTCWT	8	6	7	9	3.616692e+00	3.273852e+00	1.463459
TC.TTT.T	TCNTTTNT	8	6	7	11	3.616692e+00	5.129466e+00	1.403403
TTT.C.TT	TTTYCATT	8	6	7	10	3.616692e+00	3.891599e+00	1.471575
T.T.CTTT	TNTNCTTT	8	6	7	10	3.616692e+00	3.891599e+00	1.443789
GTTTTG	GTTTTG	6	6	6	6	3.609692e+00	2.908382e+00	1.913369
CTTTT.T	CTTTTTT	7	6	7	10	3.606480e+00	4.488929e+00	1.656867
CTT.TTT	CTTNTTT	7	6	7	14	3.606480e+00	6.960409e+00	1.612659
TTT.TTC	TTTTTTC	7	6	7	8	3.606480e+00	3.256052e+00	1.729828
T.TTTTC	TWTTTTC	7	6	7	12	3.606480e+00	5.721681e+00	1.622932
TTTT.CT	TTTTYCT	7	6	7	7	3.606480e+00	2.642394e+00	1.659893
TTTC.TT	TTTCATT	7	6	7	13	3.606480e+00	6.341524e+00	1.629069
TC.TTTT	TCATTTT	7	6	7	11	3.606480e+00	5.105785e+00	1.614164
TGA.A..AT	TGAKAWNAT	9	6	8	9	3.601376e+00	2.846057e+00	1.228200
A.AA..CTG	AAAADNCTG	9	6	6	8	3.597449e+00	4.344116e+00	1.448435
C.TG.A.AA	CNTGNARAA	9	6	6	6	3.597449e+00	2.901118e+00	1.412589
CG..TA.AA	CGAWTAWAA	9	6	6	6	3.597449e+00	2.901118e+00	1.457112
CAA.A.T.G	CAADAATNG	9	6	6	7	3.597449e+00	3.621502e+00	1.366696
C..A.AATG	CKAAWAATG	9	6	6	6	3.597449e+00	2.901118e+00	1.472798
GTC.AA..A	GTCRAAAAA	9	6	6	10	3.597449e+00	5.791355e+00	1.503703
G.AT..CAA	GMATAWCAA	9	6	6	6	3.597449e+00	2.901118e+00	1.437335
GAAA..C.T	GAAAWWCAT	9	6	6	6	3.597449e+00	2.901118e+00	1.424848
TCG..A.AA	TCGNCANAA	9	6	6	7	3.597449e+00	3.617988e+00	1.439309
T.G.CA.AA	TNGNCAAAA	9	6	6	7	3.597449e+00	3.617988e+00	1.525522
T.G.C.AAA	THGWCRAAA	9	6	6	12	3.597449e+00	7.242866e+00	1.441204
T..CAA.GA	TRNCAADGA	9	6	6	7	3.597449e+00	3.620916e+00	1.381761
T..CA.AGA	TNYCANAGA	9	6	6	6	3.597449e+00	2.901118e+00	1.372214
CTTTTT	CTTTTT	6	6	7	12	3.596320e+00	5.697242e+00	1.835113
A.T..C.TC	ADTNTCNTC	9	5	9	11	3.591320e+00	2.809664e+00	1.242627
A...C.TTC	AHNNCATTC	9	5	9	12	3.591320e+00	3.269173e+00	1.246599
A.T.GACA	ATTYGACA	8	6	6	9	3.587482e+00	5.046395e+00	1.551046
GTC.AA.A	GTCGAARA	8	6	6	9	3.587482e+00	5.046395e+00	1.587822
TCGA.A.A	TCGAMAAA	8	6	6	10	3.587482e+00	5.767820e+00	1.703680
T.GAC.AA	TNGACAAA	8	6	6	10	3.587482e+00	5.767820e+00	1.642337
TCG..AAA	TCGACAAA	8	6	6	10	3.587482e+00	5.767820e+00	1.720477
TG.C.AAA	TGWCRAAA	8	6	6	8	3.587482e+00	4.325893e+00	1.539499
CATT...C	CATTMKNC	8	5	9	18	3.580850e+00	5.549572e+00	1.380459
TTCC...A	TTCCNNNA	8	5	9	14	3.580850e+00	4.167629e+00	1.290404
T.CC.T.A	TDCCNTNA	8	5	9	12	3.580850e+00	3.248081e+00	1.347879
A.GACAT	AWGACAT	7	6	6	6	3.577566e+00	2.874251e+00	1.686569
TCGAA.A	TCGAADA	7	6	6	7	3.577566e+00	3.590631e+00	1.678123
T.GACAA	TCGACAA	7	6	6	9	3.577566e+00	5.025732e+00	1.786266
TTTT...TT	TTTTNNWTT	9	6	9	22	3.562489e+00	4.600376e+00	1.202110
TTTTT..T	TTTTTNDT	8	6	9	19	3.552043e+00	5.030565e+00	1.322190
TTTT..TT	TTTTNWTT	8	6	9	21	3.552043e+00	4.572153e+00	1.309419
TTT.T.TT	TTTNTNTT	8	6	9	15	3.552043e+00	3.654877e+00	1.303333
C.A..A.GG	CAARRAWGG	9	5	8	10	3.540243e+00	3.287924e+00	1.357878
CAAG...G	CAAGRANG	8	5	8	9	3.529875e+00	2.745272e+00	1.446433
AAAAAT..T	AAAAATNNT	9	7	6	8	3.524422e+00	4.240607e+00	1.419173
T.AAAAA.T	TNAAAAANT	9	7	6	8	3.524422e+00	4.240607e+00	1.302517
T.A.AAAAT	TGANAAAAT	9	7	6	7	3.524422e+00	3.528996e+00	1.353542
CC..C.AA	CCBYCNAA	8	5	7	8	3.512471e+00	3.137839e+00	1.545914
C..CC.AA	CNNCCYAA	8	5	7	9	3.512471e+00	3.742846e+00	1.447608
C...CCAA	CKNSCCAA	8	5	7	9	3.512471e+00	3.742846e+00	1.514046
G.CGAA	GTCGAA	6	5	8	13	3.509305e+00	4.792079e+00	1.880035
G.ATG..TT	GWATGDDTT	9	6	6	8	3.503372e+00	4.208177e+00	1.374211
TTTG..G.A	TTTGTCGAA	9	6	6	9	3.503372e+00	4.915442e+00	1.492886
T.TT..GAG	TNTTNNGAG	9	6	6	8	3.503372e+00	4.210758e+00	1.313013
TA.TG..TG	TAWTGWWTG	9	6	6	6	3.503372e+00	2.794558e+00	1.376683
TTTG..GA	TTTGWCGA	8	6	6	10	3.493500e+00	5.607881e+00	1.603310
TG..ATTG	TGRNATTG	8	6	6	6	3.493500e+00	2.781211e+00	1.510797
ATTTT...C	ATTTTNNTC	9	6	7	10	3.491828e+00	4.321911e+00	1.321723
A.TTTT..C	ANTTTTKTC	9	6	7	8	3.491828e+00	3.114088e+00	1.372124
AT.TT.T.C	ATWTTTTHC	9	6	7	10	3.491828e+00	4.321911e+00	1.367125
AT..TTT.C	ATNTTTTTC	9	6	7	13	3.491828e+00	6.140334e+00	1.297020
A..TTTT.C	ATNTTTTTC	9	6	7	11	3.491828e+00	4.927158e+00	1.335723
ATT.T..TC	ATTTTNNTC	9	6	7	11	3.491828e+00	4.927158e+00	1.304041
AT.TT..TC	ATTTTNNTC	9	6	7	9	3.491828e+00	3.717556e+00	1.323538
AC..TT.TT	ACNWTTNTT	9	6	7	9	3.491828e+00	3.717556e+00	1.272744
A..TC.TTT	AWWTCWTTT	9	6	7	9	3.491828e+00	3.717556e+00	1.312662
C.TTT.T.A	CCTTTNTTA	9	6	7	7	3.491828e+00	2.511505e+00	1.458551
C.TT..TAT	CYTTNKTAT	9	6	7	10	3.491828e+00	4.317694e+00	1.374120
CA...TTTT	CAGMNTTTT	9	6	7	10	3.491828e+00	4.321208e+00	1.386336
TTTTC...A	TTTTCNHHA	9	6	7	10	3.491828e+00	4.321911e+00	1.311264
TTT.C.T.A	TTTNCNTNA	9	6	7	9	3.491828e+00	3.717556e+00	1.363595
TTTT...CA	TTTTNNNCA	9	6	7	12	3.491828e+00	5.526771e+00	1.267395
T.TTT..CA	TTTTTTNCA	9	6	7	9	3.491828e+00	3.712383e+00	1.350293
TTT..T.CA	TTTNWTNCA	9	6	7	8	3.491828e+00	3.106413e+00	1.312752
TT.ATT..C	TTNATTDNC	9	6	7	8	3.491828e+00	3.114088e+00	1.304826
TTT..AT.C	TTTNCATNC	9	6	7	10	3.491828e+00	4.314184e+00	1.354760
TTT.T..AC	TTTBTCKAC	9	6	7	9	3.491828e+00	3.713029e+00	1.482699
TT.TT..AC	TTWTTCGAC	9	6	7	10	3.491828e+00	4.316991e+00	1.488554
TAT.T..TC	TATNTWYTC	9	6	7	8	3.491828e+00	3.114088e+00	1.324885
TTT..A.TC	TTTNNATTC	9	6	7	8	3.491828e+00	3.111133e+00	1.324733
TT.TC..AT	TTKTCNNAT	9	6	7	10	3.491828e+00	3.717556e+00	1.282744
TT.T.C.AT	TTWTNCNAT	9	6	7	8	3.491828e+00	3.114088e+00	1.303822
T.TT..CAT	TTTTTNCAT	9	6	7	10	3.491828e+00	4.319802e+00	1.338434
T.T..CATT	TTTTYCATT	9	6	7	10	3.491828e+00	4.321911e+00	1.378642
G...ATGA	GNNNATGA	8	5	10	20	3.489045e+00	5.071945e+00	1.246431
ATT.T.TC	ATTTTSTC	8	6	7	10	3.481689e+00	4.300883e+00	1.636244
AT.TT.TC	ATTTTBTC	8	6	7	12	3.481689e+00	4.903688e+00	1.520171
CA.TTT.T	CANTTTYT	8	6	7	10	3.481689e+00	4.300883e+00	1.424524
C.TT.ATT	CWTTWATT	8	6	7	9	3.481689e+00	3.698850e+00	1.415665
TTT.TC.A	TTTKTCNA	8	6	7	17	3.481689e+00	8.531389e+00	1.463406
TT.TTC.A	TTTTTCBA	8	6	7	9	3.481689e+00	3.695637e+00	1.560776
TTTT..CA	TTTTNNCA	8	6	7	15	3.481689e+00	7.316799e+00	1.400595
TT.TA.TC	TTWTANTC	8	6	7	7	3.481689e+00	2.494961e+00	1.408676
TTT..CAT	TTTNNCAT	8	6	7	12	3.481689e+00	5.505648e+00	1.389925
T..TTCAT	TNHTTCAT	8	6	7	12	3.481689e+00	4.903688e+00	1.423952
T.TCA.TT	TKTCATTT	8	6	7	8	3.481689e+00	3.097586e+00	1.539287
TTT.CAT	TTTNCAT	7	6	7	11	3.471601e+00	4.880391e+00	1.575931
T.TCATT	TTTCATT	7	6	7	11	3.471601e+00	4.880391e+00	1.617914
GA..AAA.T	GANAAAAAT	9	6	8	11	3.469981e+00	3.704006e+00	1.248802
T.GA..AAA	TBGAVAAAA	9	6	8	11	3.469981e+00	3.704006e+00	1.380235
T.G..AAAA	TNGAMAAAA	9	6	8	14	3.469981e+00	4.740321e+00	1.292118
T.C..C.AA	TNCNHCNAA	9	5	9	16	3.466611e+00	4.865089e+00	1.252705
T..CA..CA	TKWCANNCA	9	5	9	10	3.466611e+00	2.167061e+00	1.243946
AA.AA..GC	AAAAAAAGC	9	6	6	8	3.461985e+00	4.152055e+00	1.442622
A.AAA..GC	AAAAAADGC	9	6	6	8	3.461985e+00	4.152055e+00	1.473681
A.ACA.A.G	AWACAHANG	9	6	6	8	3.461985e+00	4.147562e+00	1.401014
CGA..A.AA	CGAWTAWAA	9	6	6	6	3.461985e+00	2.747586e+00	1.466812
CAA.AA..G	CAANAATGG	9	6	6	7	3.461985e+00	3.448729e+00	1.392021
CAAA..A.G	CAAAANAAG	9	6	6	7	3.461985e+00	3.449306e+00	1.456870
CAA.A.A.G	CAAAAVAAG	9	6	6	6	3.461985e+00	2.747586e+00	1.575741
CAA..AA.G	CAANNAAKG	9	6	6	7	3.461985e+00	3.449306e+00	1.334239
C..AAAA.G	CTAAAAAWG	9	6	6	7	3.461985e+00	3.449306e+00	1.451661
CAAA...AG	CAAAASAAG	9	6	6	7	3.461985e+00	3.449306e+00	1.536012
CA.AA..AG	CAAAACAAG	9	6	6	6	3.461985e+00	2.747586e+00	1.656624
C.AAA..AG	CAAAASAAG	9	6	6	6	3.461985e+00	2.747586e+00	1.578570
CAA...AAG	CAAAANAAG	9	6	6	6	3.461985e+00	2.747586e+00	1.527554
C.AA..AAG	CAAAANAAG	9	6	6	7	3.461985e+00	3.449306e+00	1.476891
CA..A.AAG	CAAAASAAG	9	6	6	6	3.461985e+00	2.747586e+00	1.595078
C.A.A.AAG	CAAAAVAAG	9	6	6	6	3.461985e+00	2.747586e+00	1.563140
C..AA.AAG	CNAAAVAAG	9	6	6	8	3.461985e+00	4.152055e+00	1.438499
G.C.AA.AA	GTCRAANAA	9	6	6	13	3.461985e+00	7.681353e+00	1.378717
G.A.A.CAA	GMATAWCAA	9	6	6	6	3.461985e+00	2.747586e+00	1.540041
G..AA.CAA	GMMAAWCAA	9	6	6	6	3.461985e+00	2.747586e+00	1.492507
GA.AAA..C	GAVAAANNC	9	6	6	8	3.461985e+00	4.152055e+00	1.381678
ATTTTC	ATTTTC	6	6	7	11	3.461565e+00	4.857263e+00	1.822055
A..AATGA	AWDAATGA	8	6	8	9	3.459672e+00	2.649370e+00	1.357789
GA.AAA.T	GASAAAAT	8	6	8	13	3.459672e+00	4.718127e+00	1.471447
G..AAAAT	GANAAAAT	8	6	8	12	3.459672e+00	4.199942e+00	1.438452
A.CAAG.A	AWCAAGNA	8	6	6	7	3.452154e+00	3.433764e+00	1.476439
A..AAGCA	ANNAAGCA	8	6	6	8	3.452154e+00	4.134126e+00	1.440538
A..ACAAG	AWMACAAG	8	6	6	6	3.452154e+00	2.734294e+00	1.596563
GAAAA..C	GAAAANNC	8	6	6	7	3.452154e+00	3.433764e+00	1.520837
GA.AA.AC	GAMAAWAC	8	6	6	6	3.452154e+00	2.734294e+00	1.520598
AAAA.GC	AAAADGC	7	6	6	8	3.442373e+00	4.116316e+00	1.675550
GG...TG.C	GGHNWTGWC	9	5	6	6	3.441104e+00	2.723865e+00	1.440707
AATGAA	AATGAA	6	6	8	11	3.439218e+00	3.639706e+00	1.747726
AAATGA	AAATGA	6	6	8	11	3.439218e+00	3.639706e+00	1.747726
TT.T..TAT	TTNTNNTAT	9	6	9	14	3.438310e+00	3.463159e+00	1.165494
GACAAA	GACAAA	6	6	6	9	3.432641e+00	4.794904e+00	1.896298
GGC...TG	GGCNNATG	8	5	6	7	3.431293e+00	3.407128e+00	1.519244
G.CG..TG	GBCGWATG	8	5	6	6	3.431293e+00	2.710600e+00	1.662395
CCTT....G	CCTTBHTNG	9	5	7	7	3.430033e+00	2.438055e+00	1.409950
CC....TTG	CCNTYYTTG	9	5	7	9	3.430033e+00	3.629105e+00	1.447858
C.GC.T..T	CWGCTTTTT	9	5	7	10	3.430033e+00	4.225246e+00	1.427028
C.GC...TT	CNGCNBTTT	9	5	7	14	3.430033e+00	6.021751e+00	1.356495
TTG.C...C	TTGNCNNDC	9	5	7	10	3.430033e+00	4.225944e+00	1.304641
T.C..C.TG	TNCYNCNTG	9	5	7	9	3.430033e+00	3.629105e+00	1.286950
T.CG.C..T	THCGNCNNT	9	5	7	11	3.430033e+00	4.822909e+00	1.326873
TT.TTT.A	TTTTTTNA	8	6	9	13	3.427963e+00	3.438895e+00	1.294120
CCAAT	CCAAT	5	5	9	10	3.425485e+00	2.094301e+00	2.011776
C.TT.G.C	CATTNGNC	8	5	7	11	3.419948e+00	4.798870e+00	1.461055
T..TCG.C	TNTTCGNC	8	5	7	11	3.419948e+00	4.800367e+00	1.559983
ATT.TTT	ATTNTTT	7	6	9	12	3.417675e+00	2.972354e+00	1.451820
T.CCGT	TNCCGT	6	5	7	7	3.399934e+00	2.395290e+00	1.843186
AAT.AAA.A	AATNAAAAA	9	7	6	10	3.390217e+00	4.743837e+00	1.361779
AAAAT..AA	AAAATNAAA	9	7	6	10	3.390217e+00	5.438488e+00	1.358762
AAT.A.AAA	AATNAAAAA	9	7	6	9	3.390217e+00	4.743837e+00	1.357217
AAT..AAAA	AATRAAAAA	9	7	6	9	3.390217e+00	4.743837e+00	1.384306
AT.A.AAAA	ATRAAAAAA	9	7	6	6	3.390217e+00	2.665995e+00	1.489776
A.T.AAAAA	AATNAAAAA	9	7	6	8	3.390217e+00	4.050207e+00	1.392031
C.T..T.TG	CTTNTTTTG	9	5	9	10	3.381570e+00	2.041693e+00	1.352551
C..T..TTG	CCWTNNTTG	9	5	9	14	3.381570e+00	3.804536e+00	1.238240
C...T.TTG	CTWNTNTTG	9	5	9	16	3.381570e+00	4.689880e+00	1.199499
C.G..TT.T	CMGNTTTTT	9	5	9	17	3.381570e+00	5.132639e+00	1.327955
C.G..T.TT	CNGNNTTTT	9	5	9	18	3.381570e+00	5.576919e+00	1.253569
G...TTT.C	GNNWTTTYC	9	5	9	9	3.381570e+00	1.602605e+00	1.248622
T..TT.G.C	TTWTTYGNC	9	5	9	22	3.381570e+00	6.911608e+00	1.212682
T.TG..T.C	TTTGHNTNC	9	5	9	10	3.381570e+00	2.038643e+00	1.203621
T.AAAAAA	TAAAAAAA	8	7	6	7	3.380455e+00	3.342173e+00	1.490061
GAA.G..A	GAADGKAA	8	5	10	14	3.377731e+00	2.522542e+00	1.354412
C.T..TTG	CNTNHTTG	8	5	9	11	3.371266e+00	2.461301e+00	1.391829
CT..TG.T	CTNNTGNT	8	5	9	12	3.371266e+00	2.899726e+00	1.287113
TAAAAAA	TAAAAAA	7	7	6	8	3.370743e+00	4.012257e+00	1.619389
ATG.T..GA	ATGHTNNGA	9	6	6	6	3.369526e+00	2.642439e+00	1.333501
AA.G..TGT	AAAGYYTGT	9	6	6	6	3.369526e+00	2.642439e+00	1.510307
GAATG...T	GAATGNNKT	9	6	6	7	3.369526e+00	3.328845e+00	1.335600
TGT.G.A.A	TGTCGWAWA	9	6	6	8	3.369526e+00	4.020832e+00	1.484000
TT..GAG.A	TTNTGAGVA	9	6	6	7	3.369526e+00	3.331131e+00	1.404733
TG...ATGA	TGNNAATGA	9	6	6	9	3.369526e+00	4.710148e+00	1.309332
T...GAATG	TGHNGAATG	9	6	6	8	3.369526e+00	4.020832e+00	1.433392
A..AAGG	AWMAAGG	7	5	10	18	3.367642e+00	3.995385e+00	1.458008
G..TTTC	GWNTTTC	7	5	9	14	3.361021e+00	3.752198e+00	1.510706
GC..TTT	GCNTTTT	7	5	9	14	3.361021e+00	3.752198e+00	1.537253
TTG..GAA	TTGTCGAA	8	6	6	8	3.359784e+00	4.003099e+00	1.635895
ATT.TC..A	ATTTTCNNA	9	6	7	9	3.358983e+00	3.527271e+00	1.296413
ATT.T..CA	ATTTTNNCA	9	6	7	9	3.358983e+00	3.524719e+00	1.276136
A.TTT..CA	ATTTTNWCA	9	6	7	11	3.358983e+00	4.704622e+00	1.278906
A.AT.TC.T	ARATKTCAT	9	6	7	7	3.358983e+00	2.353376e+00	1.372833
C..T.ATTA	CHTTCATTA	9	6	7	7	3.358983e+00	2.353376e+00	1.409089
TTT..C.AA	TTTGTCRAA	9	6	7	12	3.358983e+00	5.294601e+00	1.452536
TTT...CAA	TTTHGWCAA	9	6	7	11	3.358983e+00	4.704622e+00	1.347034
TTT.A..CA	TTTNANNCA	9	6	7	7	3.358983e+00	2.349673e+00	1.263035
T.TT..ACA	THTTCGACA	9	6	7	7	3.358983e+00	2.353376e+00	1.519766
TTTG.C	TTTGWC	6	5	9	19	3.350833e+00	5.909050e+00	1.690160
AATG.TG	AATGWTG	7	6	6	6	3.350091e+00	2.616171e+00	1.665760
A..GAAA.A	ANNGAAAHA	9	6	8	12	3.340818e+00	4.005006e+00	1.218549
A.G..AAAA	ATGNNAAAA	9	6	8	13	3.340818e+00	4.508545e+00	1.205085
G..AAA.AA	GNNAAANAA	9	6	8	12	3.340818e+00	4.000586e+00	1.219129
CTT.ATA	CTTBATA	7	6	7	8	3.338988e+00	2.907409e+00	1.636756
TTCAT.A	TTCATWA	7	6	7	10	3.338988e+00	4.074228e+00	1.595079
TCAT.AT	TCATWAT	7	6	7	8	3.338988e+00	2.907409e+00	1.602420
AAA.GA.A	AAATGAAA	8	6	8	11	3.330611e+00	2.974681e+00	1.345251
AA.A.AAG	AAAANAAG	8	6	8	12	3.330611e+00	3.981505e+00	1.378923
A.AA.AAG	AAAANAAG	8	6	8	11	3.330611e+00	3.477770e+00	1.358270
TCATTA	TCATTA	6	6	7	8	3.329067e+00	2.891319e+00	1.808998
AAAAA.G	AAAAANG	7	6	8	14	3.320459e+00	3.954547e+00	1.493822
ATT.T.T.A	ATTTTNTNA	9	6	9	11	3.316371e+00	2.378434e+00	1.197919
A.T.TTT.A	ANTTTTTNA	9	6	9	14	3.316371e+00	3.682560e+00	1.147561
CAA.AC	CAAWAC	6	5	9	14	3.313514e+00	3.656688e+00	1.677832
G..G.ATG	GNNGAATG	8	5	8	12	3.310707e+00	3.947761e+00	1.445109
GAAAAA	GAAAAA	6	6	8	15	3.310360e+00	5.435994e+00	1.734668
G.CG.A.G	GKCGWATG	8	5	6	6	3.298624e+00	2.559566e+00	1.681877
A..C.GC.T	AWWCKGCWT	9	5	7	8	3.298204e+00	2.857066e+00	1.426499
CGAC....T	CGACADAWT	9	5	7	8	3.298204e+00	2.859967e+00	1.468823
C.T..GAC	CNTTTGAC	8	5	7	7	3.288232e+00	2.266561e+00	1.650779
C...TGAC	CNWWTGAC	8	5	7	11	3.288232e+00	4.579820e+00	1.449008
TCG.C..A	TCGACAAA	8	5	7	11	3.288232e+00	4.576136e+00	1.565243
T.CG.C.A	TTCGACAA	8	5	7	11	3.288232e+00	4.579820e+00	1.497699
TGAC...C	TGACNDNC	8	5	7	8	3.288232e+00	2.843767e+00	1.424991
T...CGAC	TYTTCGAC	8	5	7	9	3.288232e+00	3.421711e+00	1.680094
TCA..C.G	TCANNCNG	8	5	7	11	3.288232e+00	4.579083e+00	1.411243
AT..GCC	ATWNGCC	7	5	7	7	3.278311e+00	2.252461e+00	1.613332
A.T.CCG	AHTNCCG	7	5	7	8	3.278311e+00	2.827668e+00	1.623837
CAT..GC	CATNNGC	7	5	7	7	3.278311e+00	2.252461e+00	1.575303
GA.T.CC	GAATNCC	7	5	7	7	3.278311e+00	2.252461e+00	1.607770
T.CCG.A	TNCCGNA	7	5	7	11	3.278311e+00	4.557053e+00	1.588779
T.CG.CA	TTCGACA	7	5	7	15	3.278311e+00	6.866075e+00	1.692603
G.TTTT..T	GHTTTTTTT	9	6	7	11	3.268246e+00	4.550312e+00	1.333447
GT.TT.T.T	GTWTTNTNT	9	6	7	10	3.268246e+00	3.397007e+00	1.260899
G.TTT.T.T	GNTTTTTTT	9	6	7	11	3.268246e+00	3.970231e+00	1.341204
GTTT...TT	GTTTNNWTT	9	6	7	9	3.268246e+00	3.397007e+00	1.227143
G.T.TT.TT	GNTTTTTTT	9	6	7	11	3.268246e+00	4.550312e+00	1.315203
G..TTT.TT	GMTTTTTTT	9	6	7	10	3.268246e+00	3.972286e+00	1.488896
G..T.TTTT	GHWTTTTTT	9	6	7	13	3.268246e+00	5.708924e+00	1.341340
G...TTTTT	GMHTTTTTT	9	6	7	12	3.268246e+00	5.129190e+00	1.358338
TT.TTT..G	TTTTTTNNG	9	6	7	9	3.268246e+00	2.820519e+00	1.248286
TT..TT.TG	TTTNTTWTG	9	6	7	9	3.268246e+00	3.395743e+00	1.253571
T.T..TTTG	TTTNWTTTG	9	6	7	8	3.268246e+00	2.819361e+00	1.345277
TT.TG.T.T	TTWTGWTDT	9	6	7	9	3.268246e+00	3.396375e+00	1.287312
T.TTG.T.T	TYTTGNTTT	9	6	7	9	3.268246e+00	3.396375e+00	1.379179
TG.T.TT.T	TGNTATTNT	9	6	7	10	3.268246e+00	3.974343e+00	1.252509
T..T.TTGT	TKNTWTTGT	9	6	7	10	3.268246e+00	3.974343e+00	1.297893
T..TG.TTT	TTTTGWTTT	9	6	7	9	3.268246e+00	3.396375e+00	1.293133
CATT....G	CATTNTTNG	9	5	9	11	3.260631e+00	2.290006e+00	1.241436
TG.C..T.A	TGNCANTNA	9	5	9	12	3.260631e+00	2.717326e+00	1.193536
T....GTCA	TNNWNGTCA	9	5	9	14	3.260631e+00	3.577983e+00	1.161573
TT.TTT.G	TTNTTTTG	8	6	7	14	3.258298e+00	6.260752e+00	1.402545
TTTGT..T	TTTGTNTT	8	6	7	9	3.258298e+00	3.376849e+00	1.394112
TT.TGT.T	TTNTGTNT	8	6	7	8	3.258298e+00	2.804364e+00	1.451987
TTTG..TT	TTTGTWTT	8	6	7	8	3.258298e+00	2.802639e+00	1.450763
TT.TG.TT	TTNTGHTT	8	6	7	11	3.258298e+00	4.529678e+00	1.406530
T.TTG.TT	THTTGTTT	8	6	7	10	3.258298e+00	3.953837e+00	1.451995
T.TGT.TT	TWTGTWTT	8	6	7	11	3.258298e+00	4.527475e+00	1.443414
AAAA.AA.A	AAAABAADA	9	7	6	8	3.258266e+00	3.862791e+00	1.375250
AAAA..AAA	AAAATNAAA	9	7	6	11	3.258266e+00	5.214016e+00	1.341393
AAA..AAAA	AAAWNAAAA	9	7	6	11	3.258266e+00	4.537906e+00	1.283537
AA..AAAAA	AANNAAAAA	9	7	6	11	3.258266e+00	3.862791e+00	1.337104
ATG...TC	ATGDHWTC	8	5	9	11	3.250415e+00	2.270061e+00	1.364756
AAA.AAAA	AAAYAAAA	8	7	6	9	3.248628e+00	4.517973e+00	1.444407
G.TTTTT	GNTTTTT	7	6	7	15	3.248402e+00	6.802652e+00	1.556664
TT.TTTG	TTNTTTG	7	6	7	10	3.248402e+00	3.933472e+00	1.549627
T.TTTTG	TNTTTTG	7	6	7	11	3.248402e+00	4.506991e+00	1.603955
TTGTT.T	TTGTTTT	7	6	7	8	3.248402e+00	2.216663e+00	1.607564
TTGT.TT	TTGTWTT	7	6	7	10	3.248402e+00	3.359331e+00	1.587627
T.TTGTT	TWTTGTT	7	6	7	8	3.248402e+00	2.788309e+00	1.594668
T.TGTTT	TNTGTTT	7	6	7	11	3.248402e+00	4.506991e+00	1.557039
ATT.G.C	ATTYGNC	7	5	9	15	3.240256e+00	3.951742e+00	1.477280
TT.G.CA	TTYGNCA	7	5	9	21	3.240256e+00	6.517981e+00	1.524292
TTTTGT	TTTTGT	6	6	7	11	3.238556e+00	4.484468e+00	1.799955
TTGTTT	TTGTTT	6	6	7	11	3.238556e+00	3.913247e+00	1.799955
ATGA..G.A	ATGANNGNA	9	6	6	7	3.237916e+00	3.162576e+00	1.306937
AT.A.GG.A	ATNAAGGHA	9	6	6	7	3.237916e+00	3.162576e+00	1.337643
A...GAATG	ANRNGAATG	9	6	6	6	3.237916e+00	2.492267e+00	1.339658
A.G.AGA.T	AAGNAGANT	9	6	6	6	3.237916e+00	2.492267e+00	1.333460
AGAA...GT	AGAAWNNGT	9	6	6	6	3.237916e+00	2.490762e+00	1.358227
GAATG...A	GAATGNNAA	9	6	6	9	3.237916e+00	4.504770e+00	1.329073
G.ATG.A.A	GHATGNAAA	9	6	6	8	3.237916e+00	3.162576e+00	1.367705
G.ATG..AA	GAATGNAAA	9	6	6	8	3.237916e+00	3.832617e+00	1.404879
GA..A.TGA	GANKAATGA	9	6	6	6	3.237916e+00	2.492267e+00	1.428904
GA.GA.A.T	GAKGANAAT	9	6	6	6	3.237916e+00	2.492267e+00	1.375927
GA.G..AAT	GANGARAAT	9	6	6	6	3.237916e+00	2.492267e+00	1.414851
T.A.GG.AA	TNADGGAAA	9	6	6	7	3.237916e+00	3.162576e+00	1.364152
TG...GAAA	TGNNKGAAA	9	6	6	6	3.237916e+00	2.492267e+00	1.380974
TAA.A..GG	TAATAWWGG	9	6	6	6	3.237916e+00	2.492267e+00	1.383782
A.A.A.CTT	AAADATCTT	9	6	7	10	3.228299e+00	3.912146e+00	1.282992
T.TC.AA.A	TKTCNAADA	9	6	7	12	3.228299e+00	5.059805e+00	1.312954
T.CT.A.AA	TKCTNARAA	9	6	7	10	3.228299e+00	3.912146e+00	1.324304
T.TC..AAA	TNTCNAAAA	9	6	7	11	3.228299e+00	3.912146e+00	1.272389
TC.A..AAT	TCGAAWAAT	9	6	7	11	3.228299e+00	4.485552e+00	1.354968
TC...AAAT	TCNNVAAAT	9	6	7	11	3.228299e+00	4.485552e+00	1.351131
GT.GAA.A	GTCGAAAA	8	6	6	7	3.228295e+00	3.147407e+00	1.707345
GA.TG.AA	GAATGNAA	8	6	6	6	3.228295e+00	2.479259e+00	1.543375
GA..AATG	GANGAATG	8	6	6	7	3.228295e+00	3.147407e+00	1.585878
G.A.AATG	GDAKAATG	8	6	6	7	3.228295e+00	3.147407e+00	1.506760
GAGA.A.T	GAGAAAAT	8	6	6	7	3.228295e+00	3.147407e+00	1.605787
GAGA..AT	GAGAAAAT	8	6	6	7	3.228295e+00	3.147407e+00	1.583060
G.GA.AAT	GAGAAAAT	8	6	6	6	3.228295e+00	2.479259e+00	1.662632
T.AAGG.A	TRAAGGWA	8	6	6	6	3.228295e+00	2.479259e+00	1.518199
AT.AAGG	ATAAAGG	7	6	6	7	3.218724e+00	3.130105e+00	1.694297
A.GAATG	ANGAATG	7	6	6	10	3.218724e+00	5.134700e+00	1.611312
GAATG.A	GAATGNA	7	6	6	6	3.218724e+00	2.466326e+00	1.623244
GGAAA.T	GGAAANT	7	6	6	7	3.218724e+00	3.132331e+00	1.649460
GA.GAAT	GADGAAT	7	6	6	6	3.218724e+00	2.466326e+00	1.649639
A.AATC.T	AAAATCNT	8	6	7	11	3.218384e+00	4.462807e+00	1.456062
T..TCAAA	TNNTCAAA	8	6	7	11	3.218384e+00	4.462807e+00	1.377076
T..C..C.C	TNNCNBCNC	9	4	10	18	3.197188e+00	3.622865e+00	1.208663
G.GA.G..A	GWGADGANA	9	5	8	10	3.194165e+00	2.775759e+00	1.272389
AC..C..GA	ACNBCNNGA	9	5	7	8	3.168480e+00	2.688896e+00	1.323394
A..A.C.GC	AAAANCNGC	9	5	7	10	3.168480e+00	3.818955e+00	1.324129
GC....CAA	GCNWRWCAA	9	5	7	10	3.168480e+00	3.252884e+00	1.297820
C..CCT	CNNCCT	6	4	10	19	3.167385e+00	3.884012e+00	1.647105
C.CC..C	CNCCKCC	7	4	8	16	3.165094e+00	5.150850e+00	1.687397
AGGA.G	AGGANG	6	5	8	8	3.164028e+00	1.751695e+00	1.754994
G.CA..CA	GNCAAWCA	8	5	7	9	3.158612e+00	3.235420e+00	1.408661
CCT.C	CCTYC	5	4	10	15	3.157577e+00	2.429426e+00	1.968699
C....AATG	CNAANAATG	9	5	9	11	3.141774e+00	2.100264e+00	1.221895
TGAC....A	TGACNWNNA	9	5	9	14	3.141774e+00	3.354061e+00	1.152677
T.A..G.CA	TNANTGNCA	9	5	9	12	3.141774e+00	2.517579e+00	1.194764
AT..TTG.T	ATWBTTGDT	9	6	7	9	3.138988e+00	3.211038e+00	1.347116
GTAT..T.T	GTATNNTTT	9	6	7	10	3.138988e+00	3.772988e+00	1.258705
GA.T..TTT	GAHTTHTTT	9	6	7	8	3.138988e+00	2.649913e+00	1.355186
TTTTG...A	TTTTGWNNA	9	6	7	12	3.138988e+00	4.899375e+00	1.290430
TT..T.TGA	TTNNTTTGA	9	6	7	9	3.138988e+00	3.209166e+00	1.369084
T..T.TTGA	TWNTTTTGA	9	6	7	9	3.138988e+00	3.209166e+00	1.290363
T...TTTGA	TTNTTTTGA	9	6	7	11	3.138988e+00	4.333581e+00	1.295036
TT.TA.T.G	TTWTAWTCG	9	6	7	9	3.138988e+00	3.207296e+00	1.311672
TGAT.T..T	TGATATNWT	9	6	7	9	3.138988e+00	3.211038e+00	1.274570
T.GTAT..T	TKGTATNNT	9	6	7	10	3.138988e+00	3.772988e+00	1.274177
T..TGAT.T	TYNTGATWT	9	6	7	9	3.138988e+00	3.211038e+00	1.242715
TG..ATT.T	TGDTATTNT	9	6	7	8	3.138988e+00	2.649913e+00	1.353085
TGT...ATT	TGTNNNATT	9	6	7	7	3.138988e+00	2.089611e+00	1.223030
GA...CAT	GAWDHCAT	8	5	9	11	3.131636e+00	2.080487e+00	1.357634
CGACA	CGACA	5	5	7	10	3.129308e+00	3.738650e+00	2.147873
ATT..TTG	ATTVWTTG	8	6	7	8	3.129143e+00	2.633947e+00	1.448565
GAT.TT.T	GATWTTDT	8	6	7	9	3.129143e+00	3.193001e+00	1.450304
G.TATT.T	GNTATTNT	8	6	7	9	3.129143e+00	3.193001e+00	1.393712
GA..TTTT	GATTTTTT	8	6	7	9	3.129143e+00	3.193001e+00	1.448100
TTT.T.GA	TTTNTCGA	8	6	7	11	3.129143e+00	4.313256e+00	1.618503
TT.TT.GA	TTWTTNGA	8	6	7	12	3.129143e+00	4.874462e+00	1.423587
T..TTTGA	TNWTTTGA	8	6	7	10	3.129143e+00	3.751426e+00	1.408085
G.C.AAT	GNCRAAT	7	5	9	15	3.121555e+00	3.717860e+00	1.455068
TG.C.AA	TGNCRAA	7	5	9	21	3.121555e+00	6.217094e+00	1.500554
GTATT.T	GTATTNT	7	6	7	10	3.119347e+00	3.732689e+00	1.572019
TTTT.AG	TTTTTAG	7	6	7	9	3.119347e+00	3.175081e+00	1.617388
T.TTGAT	TYTTGAT	7	6	7	10	3.119347e+00	3.731356e+00	1.603843
T.TGTAT	TNTGTAT	7	6	7	8	3.119347e+00	2.617515e+00	1.629218
TG.TATT	TGNTATT	7	6	7	9	3.119347e+00	3.175081e+00	1.540969
TTTTGA	TTTTGA	6	6	7	10	3.109602e+00	3.712746e+00	1.786897
A.GG.AA.A	ANGGNAANA	9	6	6	8	3.108423e+00	3.647265e+00	1.282492
AAG.A.G.A	AAGAADGNA	9	6	6	8	3.108423e+00	2.996352e+00	1.323789
A.GAA.G.A	AAGAADGNA	9	6	6	8	3.108423e+00	2.996352e+00	1.339520
A..AGAG.A	ANNAGAGRA	9	6	6	6	3.108423e+00	2.343931e+00	1.316901
A..GGA.AA	AWWGGAAAA	9	6	6	6	3.108423e+00	2.343931e+00	1.421062
A.A.G.GAA	AAAHGWGAA	9	6	6	7	3.108423e+00	2.996352e+00	1.379462
A.AA.GA.G	ANAATGAWG	9	6	6	6	3.108423e+00	2.343931e+00	1.352165
A.AAA.G.G	ANAAASGNG	9	6	6	8	3.108423e+00	3.649729e+00	1.388520
A..AAG.AG	ADHAAGNAG	9	6	6	10	3.108423e+00	4.304066e+00	1.363106
G..GAAA.A	GTNGAAAAA	9	6	6	7	3.108423e+00	2.996352e+00	1.399788
GAAA..G.A	GAAAWWGMA	9	6	6	6	3.108423e+00	2.343931e+00	1.382134
GAA.G..AA	GAATGNAAA	9	6	6	7	3.108423e+00	2.995240e+00	1.423635
G..GA.AAA	GTVGANAAA	9	6	6	8	3.108423e+00	3.649729e+00	1.517331
G...AGAAA	GNNRAGAAA	9	6	6	6	3.108423e+00	2.343931e+00	1.346383
G...AAGAA	GANVAAGAA	9	6	6	8	3.108423e+00	3.649729e+00	1.395705
G.A.AA.GA	GNATAATGA	9	6	6	6	3.108423e+00	2.343931e+00	1.398580
G..AAA.GA	GNCAAAWGA	9	6	6	6	3.108423e+00	2.340463e+00	1.404518
GA.AAA..G	GANAAAMHG	9	6	6	8	3.108423e+00	3.649729e+00	1.452332
G.AAA.A.G	GNAAAAANG	9	6	6	8	3.108423e+00	3.645418e+00	1.307816
A.ATCA..A	AWATCANRA	9	6	7	9	3.099656e+00	3.154356e+00	1.231631
A..ATAC.A	ANNATACMA	9	6	7	10	3.099656e+00	3.708968e+00	1.264538
A.AAT..CA	ANAATAHCA	9	6	7	8	3.099656e+00	2.597870e+00	1.359618
AAT...ACA	AATNNNACA	9	6	7	7	3.099656e+00	2.042200e+00	1.212414
A..A.ATCA	AWNATATCA	9	6	7	9	3.099656e+00	3.154356e+00	1.276433
A.A..ATAC	AAANNATAC	9	6	7	10	3.099656e+00	3.710314e+00	1.252012
AAA..A.TC	AAADAADTC	9	6	7	8	3.099656e+00	2.597870e+00	1.328068
A.CAA..AT	AHCAAVWAT	9	6	7	9	3.099656e+00	3.154356e+00	1.332759
C.A.TA.AA	CGAWTAWAA	9	6	7	9	3.099656e+00	3.154356e+00	1.301184
TCAAA...A	TCAAAANAA	9	6	7	11	3.099656e+00	4.269786e+00	1.284995
TCAA.A..A	TCAAAANWA	9	6	7	9	3.099656e+00	3.154356e+00	1.279280
TCA.A..AA	TCAAANNAA	9	6	7	9	3.099656e+00	3.154356e+00	1.361573
T...CAAAA	TNNWCAAAA	9	6	7	12	3.099656e+00	4.828736e+00	1.287978
A..GGAAA	AWNGGAAA	8	6	6	7	3.098916e+00	2.331077e+00	1.515593
A..AAGGA	ATAAAGGA	8	6	6	6	3.098916e+00	2.328122e+00	1.589408
AAGAA..G	AAGAADGG	8	6	6	7	3.098916e+00	2.981387e+00	1.576085
GAG.A.AA	GAGRARAA	8	6	6	6	3.098916e+00	2.331077e+00	1.515426
A.AATA.C	ANAATANC	8	6	7	9	3.089840e+00	3.136389e+00	1.404598
AAAA..TC	AAAAAATC	8	6	7	9	3.089840e+00	3.136389e+00	1.426841
A.AA.ATC	AHAAWATC	8	6	7	9	3.089840e+00	3.136389e+00	1.444783
CAA..AAT	CAAWBAAT	8	6	7	8	3.089840e+00	2.581960e+00	1.454972
TCAAA..A	TCAAAWNA	8	6	7	10	3.089840e+00	3.691528e+00	1.394226
TC.AA.AA	TCNAAWAA	8	6	7	12	3.089840e+00	4.803941e+00	1.404128
TC.A.AAA	TCGANAAA	8	6	7	11	3.089840e+00	4.247378e+00	1.603850
AGAGA.A	AGAGAAA	7	6	6	6	3.089457e+00	2.318298e+00	1.666133
AG.GAAA	AGAGAAA	7	6	6	7	3.089457e+00	2.966514e+00	1.678800
A.GGAAA	ADGGAAA	7	6	6	7	3.089457e+00	2.966514e+00	1.636796
AA.AAGG	AAVAAGG	7	6	6	7	3.089457e+00	2.966514e+00	1.673181
G.GAAAA	GAGAAAA	7	6	6	8	3.089457e+00	3.615436e+00	1.655811
ATCAA.A	ATCAARA	7	6	7	10	3.080073e+00	3.671532e+00	1.586110
ATACA.A	ATACANA	7	6	7	8	3.080073e+00	2.564460e+00	1.628576
AATA.CA	AATANCA	7	6	7	9	3.080073e+00	3.118539e+00	1.543364
A.AATAC	ANAATAC	7	6	7	10	3.080073e+00	3.671532e+00	1.572367
CT.AAAA	CTAAAAA	7	6	7	9	3.080073e+00	3.118539e+00	1.607730
GC.G.T..T	GCNGNTTTT	9	5	7	10	3.079801e+00	3.680693e+00	1.323590
TTG....GC	TTGWYWNGC	9	5	7	10	3.079801e+00	3.125727e+00	1.305183
TC..G..GT	TCNNGVNGT	9	5	7	8	3.079801e+00	2.571576e+00	1.317031
T.AAA.A.T	TNAAAAANT	9	6	9	14	3.078779e+00	3.234861e+00	1.131012
T.A.A.AAT	TNANAAAAT	9	6	9	11	3.078779e+00	1.999034e+00	1.169369
TCAAAA	TCAAAA	6	6	7	10	3.070357e+00	3.651672e+00	1.782884
TG..TG.C	TGWTTGNC	8	5	7	9	3.069999e+00	3.107795e+00	1.409160
CTT..T..T	CTTNNTNNT	9	5	10	19	3.068454e+00	3.313406e+00	1.072420
CT..TT..T	CTNNTTNNT	9	5	10	23	3.068454e+00	4.375613e+00	1.110515
CTT....TT	CTTKNNNTT	9	5	10	18	3.068454e+00	3.313406e+00	1.109299
TTT.T...C	TTTTTNNNC	9	5	10	23	3.068454e+00	4.718818e+00	1.124584
TT..TT..C	TTNWTTKNC	9	5	10	25	3.068454e+00	5.788300e+00	1.098262
TTT...T.C	TTTNYWTNC	9	5	10	22	3.068454e+00	4.713921e+00	1.089284
TT..T.T.C	TTKWTNTNC	9	5	10	19	3.068454e+00	3.660408e+00	1.109077
T.T.T.T.C	TWTNTNTNC	9	5	10	18	3.068454e+00	3.308332e+00	1.089651
TT...TT.C	TTNNTTTNC	9	5	10	18	3.068454e+00	3.312560e+00	1.117457
TTT..C..T	TTTTNCWWT	9	5	10	25	3.068454e+00	4.729612e+00	1.101215
TT.T.C..T	TTTTNCNWT	9	5	10	23	3.068454e+00	4.375613e+00	1.113070
T.TT.C..T	TTTTNCNNT	9	5	10	24	3.068454e+00	4.729612e+00	1.124666
CTTT...T	CTTTNNNT	8	5	10	20	3.058552e+00	3.982108e+00	1.207933
CTT..T.T	CTTNWTNT	8	5	10	24	3.058552e+00	5.389035e+00	1.224419
C.TT.T.T	CNTTTTTT	8	5	10	19	3.058552e+00	3.631518e+00	1.281122
TT.T.T.C	TTNTTTNC	8	5	10	22	3.058552e+00	3.979392e+00	1.216383
TTT..C.T	TTTNNCAT	8	5	10	23	3.058552e+00	5.038628e+00	1.217572
T..TTC.T	TNNTTCAT	8	5	10	23	3.058552e+00	4.336910e+00	1.215022
TC.TT.T	TCATTNT	7	5	10	23	3.048715e+00	4.647870e+00	1.364289
T.T.CTT	TNTNCTT	7	5	10	20	3.048715e+00	3.949641e+00	1.360825
TGTCG	TGTCG	5	5	7	10	3.040892e+00	3.601147e+00	2.137021
CTTT.T	CTTTWT	6	5	10	25	3.038942e+00	5.302555e+00	1.570124
TTT.TC	TTTNTC	6	5	10	33	3.038942e+00	8.094012e+00	1.622209
T.TTTC	TTTTTC	6	5	10	25	3.038942e+00	5.649471e+00	1.599769
TTC.TT	TTCNTT	6	5	10	27	3.038942e+00	6.347419e+00	1.568243
C.T.TT..C	CNTTTTTNC	9	5	8	15	3.032258e+00	4.901169e+00	1.181002
CT..T.T.C	CTNTTTTNC	9	5	8	8	3.032258e+00	1.587826e+00	1.279890
C.TT...TC	CDTTYNTTC	9	5	8	10	3.032258e+00	2.531011e+00	1.260334
CT...C.TT	CTBNNCNTT	9	5	8	12	3.032258e+00	3.479829e+00	1.299413
C..C.T.TT	CNNCWTTTT	9	5	8	18	3.032258e+00	5.379988e+00	1.225376
C...T.CTT	CNNNTTCTT	9	5	8	8	3.032258e+00	1.589978e+00	1.269215
TTT.C...C	TTTNCATNC	9	5	8	11	3.032258e+00	3.006322e+00	1.338330
TTC.T...C	TTCWTNNHC	9	5	8	18	3.032258e+00	5.857912e+00	1.226596
T.TCT...C	TTTCTYNNC	9	5	8	11	3.032258e+00	3.006322e+00	1.239233
T.CTT...C	TTCTTYNTC	9	5	8	13	3.032258e+00	3.954036e+00	1.298917
TTT..C..C	TTTYNCNNC	9	5	8	14	3.032258e+00	4.423327e+00	1.281268
TT.T.C..C	TTNTTCNNC	9	5	8	16	3.032258e+00	4.898628e+00	1.241248
TC.T..T.C	TCHTNATNC	9	5	8	13	3.032258e+00	3.479829e+00	1.244023
T.T.C.T.C	TTTNCATNC	9	5	8	15	3.032258e+00	4.428946e+00	1.191004
T..TT..CC	TNWTTTNCC	9	5	8	12	3.032258e+00	3.476261e+00	1.245913
T.CT...TC	TNCTTNNTC	9	5	8	12	3.032258e+00	3.479829e+00	1.257339
T.C...TTC	TNCNNTTTC	9	5	8	11	3.032258e+00	3.006322e+00	1.207616
TT..CC..T	TTTKCCNNT	9	5	8	13	3.032258e+00	3.954036e+00	1.204318
T.CC.T..T	TNCCNTNWT	9	5	8	16	3.032258e+00	5.380882e+00	1.190435
T..CCT..T	THNCCTWNT	9	5	8	8	3.032258e+00	1.589978e+00	1.295614
TT.C..C.T	TTNCTNCAT	9	5	8	11	3.032258e+00	3.006322e+00	1.237384
TC.T..C.T	TCNTNNCNT	9	5	8	15	3.032258e+00	4.904560e+00	1.204990
T.C..TC.T	TNCNTTCWT	9	5	8	15	3.032258e+00	3.954036e+00	1.251796
GT.TTG	GTWTTG	6	5	9	14	3.030520e+00	3.124568e+00	1.650131
AA.A..C.G	AAAANNCNG	9	5	9	18	3.024890e+00	4.768459e+00	1.211382
A.AA..C.G	AAAAANCKG	9	5	9	17	3.024890e+00	4.358582e+00	1.287424
CAA.A...G	CAANANWAG	9	5	9	16	3.024890e+00	3.948488e+00	1.163759
CAA..A..G	CAANNAWGG	9	5	9	14	3.024890e+00	3.131854e+00	1.194140
CA.A..A.G	CAAAANAAG	9	5	9	10	3.024890e+00	1.506416e+00	1.310768
G.C.AA..A	GNCRAAWAA	9	5	9	22	3.024890e+00	6.001773e+00	1.170374
G.A..CA.A	GNANDCAAA	9	5	9	10	3.024890e+00	1.506416e+00	1.159694
G.AAA...C	GRAAAWNNC	9	5	9	9	3.024890e+00	1.100245e+00	1.209858
C..T.TTC	CVYTNTTC	8	5	8	8	3.022265e+00	1.574954e+00	1.487987
C.TT.C.T	CNTTNCNT	8	5	8	12	3.022265e+00	3.457059e+00	1.320345
C...TTCT	CNNTTTCT	8	5	8	12	3.022265e+00	3.457059e+00	1.372733
CCT...TT	CCTTBTTT	8	5	8	9	3.022265e+00	2.044577e+00	1.579657
C..T.CTT	CBNTTCTT	8	5	8	11	3.022265e+00	2.985628e+00	1.446536
TTTC...C	TTTCNNNC	8	5	8	13	3.022265e+00	3.457059e+00	1.289547
TTC.T..C	TTCNTNNC	8	5	8	14	3.022265e+00	4.401740e+00	1.325327
T.CTT..C	THCTTNMC	8	5	8	8	3.022265e+00	1.574954e+00	1.423712
TT.C.T.C	TTNCNTTC	8	5	8	15	3.022265e+00	4.401740e+00	1.330367
T...TTCC	TNNWTTCC	8	5	8	14	3.022265e+00	4.398553e+00	1.365159
TT.C..TC	TTNCMTTC	8	5	8	13	3.022265e+00	3.457059e+00	1.432356
TT..C.TC	TTHYCNTC	8	5	8	12	3.022265e+00	3.457059e+00	1.416545
T.T.C.TC	TNTNCNTC	8	5	8	10	3.022265e+00	2.044577e+00	1.355425
TTC..C.T	TTCNNCNT	8	5	8	14	3.022265e+00	3.926085e+00	1.337926
T.CT.C.T	TNCTKCNT	8	5	8	13	3.022265e+00	3.929095e+00	1.329915
T..CTC.T	TTTCTCHT	8	5	8	9	3.022265e+00	2.044577e+00	1.445551
T..CC.TT	TTNCCNTT	8	5	8	11	3.022265e+00	2.985628e+00	1.390149
A.CA..AG	ANCANNAG	8	5	9	12	3.014822e+00	2.296844e+00	1.263259
CAA..A.G	CAADNANG	8	5	9	11	3.014822e+00	1.892440e+00	1.333753
C.TTT.C	CWTTTTC	7	5	8	11	3.012325e+00	2.965075e+00	1.563855
CCT.T.T	CCTTTNT	7	5	8	12	3.012325e+00	3.434451e+00	1.568561
CC.TT.T	CCTTTNT	7	5	8	14	3.012325e+00	4.374746e+00	1.537655
CCT..TT	CCTTNTT	7	5	8	11	3.012325e+00	2.965075e+00	1.577840
CC.T.TT	CCNTNTT	7	5	8	14	3.012325e+00	4.374746e+00	1.493635
