# Supplementary material for: SEARCHPATTOOL: a new method for mining the most specific frequent patterns for binding sites with application to prokaryotic DNA sequences
Source: BMC Bioinformatics. 2007 Sep 20;8:354. doi: 10.1186/1471-2105-8-354 (PMC2082047; doi:10.1186/1471-2105-8-354)
Supplement: Additional file 5 — Searchpattool's software. This archive file contains the application, the source code; a runable example and an explanation of the use of the programs (file readme-searchpattool-doc.pdf) [file 1471-2105-8-354-S5.zip › example&doc/patt-profiles-tot.txt]

Pattern TCG.CAAA Length 8 Density 7 Support 6 Total 7 Zssup 1.016852e+01 Zstot 1.165656e+01 
A   0   0   0   5   0   7   7   7 
C   0   7   0   0   7   0   0   0 
G   0   0   7   0   0   0   0   0 
T   7   0   0   2   0   0   0   0 
MIC: 1.850196
Pattern TTTG.CGA Length 8 Density 7 Support 6 Total 7 Zssup 9.968949e+00 Zstot 1.141788e+01 
A   0   0   0   0   2   0   0   7 
C   0   0   0   0   0   7   0   0 
G   0   0   0   7   0   0   7   0 
T   7   7   7   0   5   0   0   0 
MIC: 1.847610
Pattern TT.TT.GAC Length 9 Density 7 Support 6 Total 8 Zssup 7.758777e+00 Zstot 1.013286e+01 
A   0   0   2   0   0   1   0   8   0 
C   0   0   2   0   0   5   0   0   8 
G   0   0   0   0   0   0   8   0   0 
T   8   8   4   8   8   2   0   0   0 
MIC: 1.624919
Pattern TTCG.CA Length 7 Density 6 Support 7 Total 10 Zssup 6.779202e+00 Zstot 9.297343e+00 
A   0   0   0   0   7   0  10 
C   0   0  10   0   0  10   0 
G   0   0   0  10   1   0   0 
T  10  10   0   0   2   0   0 
MIC: 1.863888
Pattern TTCGAC Length 6 Density 6 Support 7 Total 10 Zssup 6.764960e+00 Zstot 9.268864e+00 
A   0   0   0   0  10   0 
C   0   0  10   0   0  10 
G   0   0   0  10   0   0 
T  10  10   0   0   0   0 
MIC: 2.084042
Pattern GTC.AA.AA Length 9 Density 7 Support 6 Total 8 Zssup 7.094481e+00 Zstot 9.220232e+00 
A   0   0   0   2   8   8   4   8   8 
C   0   0   8   0   0   0   0   0   0 
G   8   0   0   5   0   0   2   0   0 
T   0   8   0   1   0   0   2   0   0 
MIC: 1.575031
Pattern CATTC..C Length 8 Density 6 Support 7 Total 9 Zssup 7.364357e+00 Zstot 9.062640e+00 
A   0   9   0   0   0   1   2   0 
C   9   0   0   0   9   2   1   9 
G   0   0   0   0   0   3   1   0 
T   0   0   9   9   0   3   5   0 
MIC: 1.639118
Pattern TT.TT.G.C Length 9 Density 6 Support 6 Total 13 Zssup 4.018923e+00 Zstot 8.872989e+00 
A   0   0   3   0   0   2   0   8   0 
C   0   0   3   0   0   6   0   0  13 
G   0   0   2   0   0   0  13   1   0 
T  13  13   5  13  13   5   0   4   0 
MIC: 1.425023
Pattern C.G..TTTT Length 9 Density 6 Support 7 Total 13 Zssup 4.915055e+00 Zstot 8.871935e+00 
A   0   7   0   3   2   0   0   0   0 
C  13   4   0   6   4   0   0   0   0 
G   0   1  13   2   0   0   0   0   0 
T   0   1   0   2   7  13  13  13  13 
MIC: 1.440958
Pattern ATTTT.TC Length 8 Density 7 Support 7 Total 9 Zssup 7.099046e+00 Zstot 8.706743e+00 
A   9   0   0   0   0   0   0   0 
C   0   0   0   0   0   4   0   9 
G   0   0   0   0   0   3   0   0 
T   0   9   9   9   9   2   9   0 
MIC: 1.674743
Pattern G..TTTT.T Length 9 Density 6 Support 8 Total 18 Zssup 4.010152e+00 Zstot 8.620533e+00 
A   0   5   7   0   0   0   0   4   0 
C   0   6   4   0   0   0   0   2   0 
G  18   3   0   0   0   0   0   3   0 
T   0   4   7  18  18  18  18   9  18 
MIC: 1.260990
Pattern C.GC..TTT Length 9 Density 6 Support 6 Total 9 Zssup 5.874333e+00 Zstot 8.601308e+00 
A   0   4   0   0   2   0   0   0   0 
C   9   3   0   9   3   1   0   0   0 
G   0   1   9   0   0   2   0   0   0 
T   0   1   0   0   4   6   9   9   9 
MIC: 1.555839
Pattern TTT.TC.A Length 8 Density 6 Support 7 Total 17 Zssup 3.481689e+00 Zstot 8.531389e+00 
A   0   0   0   1   0   0   3  17 
C   0   0   0   3   0  17   4   0 
G   0   0   0   7   0   0   8   0 
T  17  17  17   6  17   0   2   0 
MIC: 1.463406
Pattern T..TCG.CA Length 9 Density 6 Support 6 Total 9 Zssup 5.692035e+00 Zstot 8.320667e+00 
A   0   2   2   0   0   0   5   0   9 
C   0   3   1   0   9   0   0   9   0 
G   0   1   0   0   0   9   0   0   0 
T   9   3   6   9   0   0   4   0   0 
MIC: 1.538978
Pattern T.T..TTTT Length 9 Density 6 Support 7 Total 24 Zssup 2.201579e+00 Zstot 8.305774e+00 
A   0   8   0   3  10   0   0   0   0 
C   0   5   0   4   3   0   0   0   0 
G   0   0   0   9   6   0   0   0   0 
T  24  11  24   8   5  24  24  24  24 
MIC: 1.192018
Pattern G..TTTTTT Length 9 Density 7 Support 6 Total 9 Zssup 5.650778e+00 Zstot 8.254096e+00 
A   0   4   1   0   0   0   0   0   0 
C   0   4   3   0   0   0   0   0   0 
G   9   0   0   0   0   0   0   0   0 
T   0   1   5   9   9   9   9   9   9 
MIC: 1.529486
Pattern TTG.C.AA Length 8 Density 6 Support 6 Total 13 Zssup 3.725236e+00 Zstot 8.231742e+00 
A   0   0   0   4   0   5  13  13 
C   0   0   0   1  13   1   0   0 
G   0   0  13   0   0   6   0   0 
T  13  13   0   8   0   1   0   0 
MIC: 1.556412
Pattern TT.G.CAA Length 8 Density 6 Support 6 Total 13 Zssup 3.725236e+00 Zstot 8.231742e+00 
A   0   0   1   0   8   0  13  13 
C   0   0   6   0   0  13   0   0 
G   0   0   1  13   1   0   0   0 
T  13  13   5   0   4   0   0   0 
MIC: 1.564526
Pattern TG.CGAA Length 7 Density 6 Support 7 Total 10 Zssup 6.055202e+00 Zstot 8.216837e+00 
A   0   0   2   0   0  10  10 
C   0   0   1  10   0   0   0 
G   0  10   0   0  10   0   0 
T  10   0   7   0   0   0   0 
MIC: 1.831170
Pattern TTTT.TC Length 7 Density 6 Support 9 Total 16 Zssup 5.144254e+00 Zstot 8.198127e+00 
A   0   0   0   0   0   0   0 
C   0   0   0   0   5   0  16 
G   0   0   0   0   5   0   0 
T  16  16  16  16   6  16   0 
MIC: 1.658430
Pattern GTCGAA Length 6 Density 6 Support 7 Total 10 Zssup 6.042021e+00 Zstot 8.188695e+00 
A   0   0   0   0  10  10 
C   0   0  10   0   0   0 
G  10   0   0  10   0   0 
T   0  10   0   0   0   0 
MIC: 2.035826
Pattern TTT.TC Length 6 Density 5 Support 10 Total 33 Zssup 3.038942e+00 Zstot 8.094012e+00 
A   0   0   0   1   0   0 
C   0   0   0   8   0  33 
G   0   0   0   9   0   0 
T  33  33  33  15  33   0 
MIC: 1.622209
Pattern TCG.CAA Length 7 Density 6 Support 6 Total 9 Zssup 5.489215e+00 Zstot 7.992226e+00 
A   0   0   0   6   0   9   9 
C   0   9   0   0   9   0   0 
G   0   0   9   0   0   0   0 
T   9   0   0   3   0   0   0 
MIC: 1.877417
Pattern T.CGACA Length 7 Density 6 Support 6 Total 9 Zssup 5.489215e+00 Zstot 7.992226e+00 
A   0   2   0   0   9   0   9 
C   0   0   9   0   0   9   0 
G   0   0   0   9   0   0   0 
T   9   7   0   0   0   0   0 
MIC: 1.904405
Pattern TC.T..CC Length 8 Density 5 Support 7 Total 15 Zssup 3.785980e+00 Zstot 7.981614e+00 
A   0   0   8   0   3   4   0   0 
C   0  15   2   0   4   3  15  15 
G   0   0   1   0   2   4   0   0 
T  15   0   4  15   6   4   0   0 
MIC: 1.427666
Pattern A.AAAA..C Length 9 Density 6 Support 8 Total 18 Zssup 3.693754e+00 Zstot 7.882570e+00 
A  18   9  18  18  18  18   7   4   0 
C   0   3   0   0   0   0   0   3  18 
G   0   2   0   0   0   0   4   6   0 
T   0   4   0   0   0   0   7   5   0 
MIC: 1.231158
Pattern TTT.G.C.A Length 9 Density 6 Support 6 Total 12 Zssup 3.875799e+00 Zstot 7.797999e+00 
A   0   0   0   2   0   6   0   7  12 
C   0   0   0   4   0   0  12   0   0 
G   0   0   0   0  12   1   0   4   0 
T  12  12  12   6   0   5   0   1   0 
MIC: 1.454484
Pattern TTTG.C.A Length 8 Density 6 Support 7 Total 12 Zssup 4.743405e+00 Zstot 7.767384e+00 
A   0   0   0   0   4   0   5  12 
C   0   0   0   0   0  12   0   0 
G   0   0   0  12   1   0   7   0 
T  12  12  12   0   7   0   0   0 
MIC: 1.640032
Pattern TTTCC...A Length 9 Density 6 Support 8 Total 11 Zssup 6.120610e+00 Zstot 7.757321e+00 
A   0   0   0   0   0   4   4   2  11 
C   0   0   0  11  11   3   0   3   0 
G   0   0   0   0   0   2   2   2   0 
T  11  11  11   0   0   2   5   4   0 
MIC: 1.366904
Pattern AAAA..C.G Length 9 Density 6 Support 7 Total 13 Zssup 4.294191e+00 Zstot 7.681353e+00 
A  13  13  13  13   7   2   0   1   0 
C   0   0   0   0   0   2  13   1   0 
G   0   0   0   0   4   6   0   4  13 
T   0   0   0   0   2   3   0   7   0 
MIC: 1.387645
Pattern G.C.AA.AA Length 9 Density 6 Support 6 Total 13 Zssup 3.461985e+00 Zstot 7.681353e+00 
A   0   4   0   5  13  13   5  13  13 
C   0   1  13   0   0   0   2   0   0 
G  13   0   0   6   0   0   3   0   0 
T   0   8   0   2   0   0   3   0   0 
MIC: 1.378717
Pattern AT.TTTT.C Length 9 Density 7 Support 6 Total 8 Zssup 5.960189e+00 Zstot 7.653828e+00 
A   8   0   3   0   0   0   0   2   0 
C   0   0   1   0   0   0   0   2   8 
G   0   0   1   0   0   0   0   0   0 
T   0   8   3   8   8   8   8   4   0 
MIC: 1.450118
Pattern TTTT.TC.A Length 9 Density 7 Support 6 Total 8 Zssup 5.960189e+00 Zstot 7.648605e+00 
A   0   0   0   0   0   0   0   2   8 
C   0   0   0   0   2   0   8   3   0 
G   0   0   0   0   3   0   0   3   0 
T   8   8   8   8   3   8   0   0   0 
MIC: 1.546369
Pattern C.TTT.TT Length 8 Density 6 Support 7 Total 15 Zssup 3.616692e+00 Zstot 7.612767e+00 
A   0   1   0   0   0   3   0   0 
C  15   5   0   0   0   2   0   0 
G   0   3   0   0   0   2   0   0 
T   0   6  15  15  15   8  15  15 
MIC: 1.437566
Pattern T.TTTT.C Length 8 Density 6 Support 7 Total 17 Zssup 3.616692e+00 Zstot 7.611770e+00 
A   0   4   0   0   0   0   3   0 
C   0   2   0   0   0   0   5  17 
G   0   3   0   0   0   0   2   0 
T  17   8  17  17  17  17   7   0 
MIC: 1.407464
Pattern TTTTTC Length 6 Density 6 Support 8 Total 15 Zssup 4.364261e+00 Zstot 7.544503e+00 
A   0   0   0   0   0   0 
C   0   0   0   0   0  15 
G   0   0   0   0   0   0 
T  15  15  15  15  15   0 
MIC: 1.835113
Pattern TGTCG.A Length 7 Density 6 Support 6 Total 9 Zssup 5.197452e+00 Zstot 7.541266e+00 
A   0   0   0   0   0   7   9 
C   0   0   0   9   0   0   0 
G   0   9   0   0   9   0   0 
T   9   0   9   0   0   2   0 
MIC: 1.879243
Pattern TTG.CGA Length 7 Density 6 Support 6 Total 9 Zssup 5.197452e+00 Zstot 7.541266e+00 
A   0   0   0   3   0   0   9 
C   0   0   0   0   9   0   0 
G   0   0   9   0   0   9   0 
T   9   9   0   6   0   0   0 
MIC: 1.862204
Pattern CC.T..TTG Length 9 Density 6 Support 7 Total 8 Zssup 7.015877e+00 Zstot 7.534774e+00 
A   0   0   3   0   1   1   0   0   0 
C   8   8   1   0   2   4   0   0   0 
G   0   0   1   0   1   0   0   0   8 
T   0   0   3   8   4   3   8   8   0 
MIC: 1.508495
Pattern C.GC.T.TT Length 9 Density 6 Support 6 Total 8 Zssup 5.874333e+00 Zstot 7.533911e+00 
A   0   4   0   0   1   0   1   0   0 
C   8   2   0   8   2   0   0   0   0 
G   0   0   8   0   1   0   1   0   0 
T   0   2   0   0   4   8   6   8   8 
MIC: 1.543113
