# Supplementary material for: SEARCHPATTOOL: a new method for mining the most specific frequent patterns for binding sites with application to prokaryotic DNA sequences
Source: BMC Bioinformatics. 2007 Sep 20;8:354. doi: 10.1186/1471-2105-8-354 (PMC2082047; doi:10.1186/1471-2105-8-354)
Supplement: Additional file 5 — Searchpattool's software. This archive file contains the application, the source code; a runable example and an explanation of the use of the programs (file readme-searchpattool-doc.pdf) [file 1471-2105-8-354-S5.zip › example&doc/patt-profiles.txt]

Pattern TCG.CAAA Length 8 Density 7 Support 6 Total 7 Zssup 1.016852e+01 Zstot 1.165656e+01 
A   0   0   0   5   0   7   7   7 
C   0   7   0   0   7   0   0   0 
G   0   0   7   0   0   0   0   0 
T   7   0   0   2   0   0   0   0 
MIC: 1.850196
Pattern TTTG.CGA Length 8 Density 7 Support 6 Total 7 Zssup 9.968949e+00 Zstot 1.141788e+01 
A   0   0   0   0   2   0   0   7 
C   0   0   0   0   0   7   0   0 
G   0   0   0   7   0   0   7   0 
T   7   7   7   0   5   0   0   0 
MIC: 1.847610
Pattern TT.TT.GAC Length 9 Density 7 Support 6 Total 8 Zssup 7.758777e+00 Zstot 1.013286e+01 
A   0   0   2   0   0   1   0   8   0 
C   0   0   2   0   0   5   0   0   8 
G   0   0   0   0   0   0   8   0   0 
T   8   8   4   8   8   2   0   0   0 
MIC: 1.624919
Pattern T.TT.GACA Length 9 Density 7 Support 6 Total 6 Zssup 7.531883e+00 Zstot 7.164317e+00 
A   0   1   0   0   1   0   6   0   6 
C   0   2   0   0   4   0   0   6   0 
G   0   0   0   0   0   6   0   0   0 
T   6   3   6   6   1   0   0   0   0 
MIC: 1.638737
Pattern CATTC..C Length 8 Density 6 Support 7 Total 9 Zssup 7.364357e+00 Zstot 9.062640e+00 
A   0   9   0   0   0   1   2   0 
C   9   0   0   0   9   2   1   9 
G   0   0   0   0   0   3   1   0 
T   0   0   9   9   0   3   5   0 
MIC: 1.639118
Pattern TGTC.AA.A Length 9 Density 7 Support 6 Total 6 Zssup 7.310506e+00 Zstot 6.931292e+00 
A   0   0   0   0   1   6   6   3   6 
C   0   0   0   6   0   0   0   0   0 
G   0   6   0   0   4   0   0   2   0 
T   6   0   6   0   1   0   0   1   0 
MIC: 1.603692
Pattern ATTTT.TC Length 8 Density 7 Support 7 Total 9 Zssup 7.099046e+00 Zstot 8.706743e+00 
A   9   0   0   0   0   0   0   0 
C   0   0   0   0   0   4   0   9 
G   0   0   0   0   0   3   0   0 
T   0   9   9   9   9   2   9   0 
MIC: 1.674743
Pattern GTC.AA.AA Length 9 Density 7 Support 6 Total 8 Zssup 7.094481e+00 Zstot 9.220232e+00 
A   0   0   0   2   8   8   4   8   8 
C   0   0   8   0   0   0   0   0   0 
G   8   0   0   5   0   0   2   0   0 
T   0   8   0   1   0   0   2   0   0 
MIC: 1.575031
Pattern CC.T..TTG Length 9 Density 6 Support 7 Total 8 Zssup 7.015877e+00 Zstot 7.534774e+00 
A   0   0   3   0   1   1   0   0   0 
C   8   8   1   0   2   4   0   0   0 
G   0   0   1   0   1   0   0   0   8 
T   0   0   3   8   4   3   8   8   0 
MIC: 1.508495
Pattern TTCG.CA Length 7 Density 6 Support 7 Total 10 Zssup 6.779202e+00 Zstot 9.297343e+00 
A   0   0   0   0   7   0  10 
C   0   0  10   0   0  10   0 
G   0   0   0  10   1   0   0 
T  10  10   0   0   2   0   0 
MIC: 1.863888
Pattern TTCGAC Length 6 Density 6 Support 7 Total 10 Zssup 6.764960e+00 Zstot 9.268864e+00 
A   0   0   0   0  10   0 
C   0   0  10   0   0  10 
G   0   0   0  10   0   0 
T  10  10   0   0   0   0 
MIC: 2.084042
Pattern TCG.CA.A Length 8 Density 6 Support 7 Total 8 Zssup 6.590823e+00 Zstot 7.006886e+00 
A   0   0   0   5   0   8   7   8 
C   0   8   0   0   8   0   0   0 
G   0   0   8   1   0   0   0   0 
T   8   0   0   2   0   0   1   0 
MIC: 1.740522
Pattern TTTC.C..C Length 9 Density 6 Support 6 Total 6 Zssup 6.386787e+00 Zstot 5.952645e+00 
A   0   0   0   0   3   0   2   2   0 
C   0   0   0   6   0   6   2   1   6 
G   0   0   0   0   0   0   1   1   0 
T   6   6   6   0   3   0   1   2   0 
MIC: 1.510857
Pattern CCTTT.T Length 7 Density 6 Support 8 Total 9 Zssup 6.281939e+00 Zstot 6.300275e+00 
A   0   0   0   0   0   4   0 
C   9   9   0   0   0   1   0 
G   0   0   0   0   0   1   0 
T   0   0   9   9   9   3   9 
MIC: 1.710825
Pattern T.TG.CGA Length 8 Density 6 Support 7 Total 8 Zssup 6.258581e+00 Zstot 6.604277e+00 
A   0   1   0   0   2   0   0   8 
C   0   0   0   0   1   8   0   0 
G   0   0   0   8   0   0   8   0 
T   8   7   8   0   5   0   0   0 
MIC: 1.738259
Pattern TCATC..C Length 8 Density 6 Support 6 Total 6 Zssup 6.179347e+00 Zstot 5.727647e+00 
A   0   0   6   0   0   4   2   0 
C   0   6   0   0   6   0   3   6 
G   0   0   0   0   0   0   1   0 
T   6   0   0   6   0   2   0   0 
MIC: 1.773953
Pattern CTT.TTTT Length 8 Density 7 Support 6 Total 7 Zssup 6.135500e+00 Zstot 6.783236e+00 
A   0   0   0   0   0   0   0   0 
C   7   0   0   2   0   0   0   0 
G   0   0   0   2   0   0   0   0 
T   0   7   7   3   7   7   7   7 
MIC: 1.659527
Pattern TTTCC...A Length 9 Density 6 Support 8 Total 11 Zssup 6.120610e+00 Zstot 7.757321e+00 
A   0   0   0   0   0   4   4   2  11 
C   0   0   0  11  11   3   0   3   0 
G   0   0   0   0   0   2   2   2   0 
T  11  11  11   0   0   2   5   4   0 
MIC: 1.366904
Pattern TG.CGAA Length 7 Density 6 Support 7 Total 10 Zssup 6.055202e+00 Zstot 8.216837e+00 
A   0   0   2   0   0  10  10 
C   0   0   1  10   0   0   0 
G   0  10   0   0  10   0   0 
T  10   0   7   0   0   0   0 
MIC: 1.831170
Pattern GTCGAA Length 6 Density 6 Support 7 Total 10 Zssup 6.042021e+00 Zstot 8.188695e+00 
A   0   0   0   0  10  10 
C   0   0  10   0   0   0 
G  10   0   0  10   0   0 
T   0  10   0   0   0   0 
MIC: 2.035826
Pattern AT.TTTT.C Length 9 Density 7 Support 6 Total 8 Zssup 5.960189e+00 Zstot 7.653828e+00 
A   8   0   3   0   0   0   0   2   0 
C   0   0   1   0   0   0   0   2   8 
G   0   0   1   0   0   0   0   0   0 
T   0   8   3   8   8   8   8   4   0 
MIC: 1.450118
Pattern ATTTT..TC Length 9 Density 7 Support 6 Total 7 Zssup 5.960189e+00 Zstot 6.574431e+00 
A   7   0   0   0   0   2   2   0   0 
C   0   0   0   0   0   2   2   0   7 
G   0   0   0   0   0   1   1   0   0 
T   0   7   7   7   7   2   2   7   0 
MIC: 1.416731
Pattern A.TTTT.TC Length 9 Density 7 Support 6 Total 6 Zssup 5.960189e+00 Zstot 5.496615e+00 
A   6   3   0   0   0   0   0   0   0 
C   0   0   0   0   0   0   1   0   6 
G   0   1   0   0   0   0   2   0   0 
T   0   2   6   6   6   6   3   6   0 
MIC: 1.502589
Pattern AT..TTTTC Length 9 Density 7 Support 6 Total 7 Zssup 5.960189e+00 Zstot 6.574431e+00 
A   7   0   1   1   0   0   0   0   0 
C   0   0   0   1   0   0   0   0   7 
G   0   0   3   1   0   0   0   0   0 
T   0   7   3   4   7   7   7   7   0 
MIC: 1.485828
Pattern TTTT.TC.A Length 9 Density 7 Support 6 Total 8 Zssup 5.960189e+00 Zstot 7.648605e+00 
A   0   0   0   0   0   0   0   2   8 
C   0   0   0   0   2   0   8   3   0 
G   0   0   0   0   3   0   0   3   0 
T   8   8   8   8   3   8   0   0   0 
MIC: 1.546369
Pattern T..TTCATT Length 9 Density 7 Support 6 Total 6 Zssup 5.960189e+00 Zstot 5.496615e+00 
A   0   1   1   0   0   0   6   0   0 
C   0   1   1   0   0   6   0   0   0 
G   0   2   0   0   0   0   0   0   0 
T   6   2   4   6   6   0   0   6   6 
MIC: 1.479987
Pattern T.TCATTT Length 8 Density 7 Support 6 Total 6 Zssup 5.947194e+00 Zstot 5.479198e+00 
A   0   1   0   0   6   0   0   0 
C   0   0   0   6   0   0   0   0 
G   0   1   0   0   0   0   0   0 
T   6   4   6   0   0   6   6   6 
MIC: 1.644268
Pattern TCATTTT Length 7 Density 7 Support 6 Total 7 Zssup 5.934267e+00 Zstot 6.533056e+00 
A   0   0   7   0   0   0   0 
C   0   7   0   0   0   0   0 
G   0   0   0   0   0   0   0 
T   7   0   0   7   7   7   7 
MIC: 1.802696
Pattern CAA..A.GG Length 9 Density 6 Support 7 Total 8 Zssup 5.895773e+00 Zstot 6.162226e+00 
A   0   8   8   3   4   8   3   0   0 
C   8   0   0   0   1   0   1   0   0 
G   0   0   0   4   2   0   1   8   8 
T   0   0   0   1   1   0   3   0   0 
MIC: 1.438852
Pattern C.GC.T.TT Length 9 Density 6 Support 6 Total 8 Zssup 5.874333e+00 Zstot 7.533911e+00 
A   0   4   0   0   1   0   1   0   0 
C   8   2   0   8   2   0   0   0   0 
G   0   0   8   0   1   0   1   0   0 
T   0   2   0   0   4   8   6   8   8 
MIC: 1.543113
Pattern C.GC..TTT Length 9 Density 6 Support 6 Total 9 Zssup 5.874333e+00 Zstot 8.601308e+00 
A   0   4   0   0   2   0   0   0   0 
C   9   3   0   9   3   1   0   0   0 
G   0   1   9   0   0   2   0   0   0 
T   0   1   0   0   4   6   9   9   9 
MIC: 1.555839
Pattern T.TTCG.C Length 8 Density 6 Support 6 Total 8 Zssup 5.861463e+00 Zstot 7.510709e+00 
A   0   1   0   0   0   0   6   0 
C   0   3   0   0   8   0   0   8 
G   0   0   0   0   0   8   0   0 
T   8   4   8   8   0   0   2   0 
MIC: 1.750562
Pattern GA.AAAAT Length 8 Density 7 Support 7 Total 9 Zssup 5.784758e+00 Zstot 6.919039e+00 
A   0   9   2   9   9   9   9   0 
C   0   0   3   0   0   0   0   0 
G   9   0   4   0   0   0   0   0 
T   0   0   0   0   0   0   0   9 
MIC: 1.604096
Pattern T..TCG.CA Length 9 Density 6 Support 6 Total 9 Zssup 5.692035e+00 Zstot 8.320667e+00 
A   0   2   2   0   0   0   5   0   9 
C   0   3   1   0   9   0   0   9   0 
G   0   1   0   0   0   9   0   0   0 
T   9   3   6   9   0   0   4   0   0 
MIC: 1.538978
Pattern T.T.CGAC Length 8 Density 6 Support 6 Total 8 Zssup 5.679428e+00 Zstot 7.258172e+00 
A   0   2   0   2   0   0   8   0 
C   0   2   0   0   8   0   0   8 
G   0   0   0   0   0   8   0   0 
T   8   4   8   6   0   0   0   0 
MIC: 1.718717
Pattern T..TCGAC Length 8 Density 6 Support 6 Total 7 Zssup 5.679428e+00 Zstot 6.224172e+00 
A   0   1   0   0   0   0   7   0 
C   0   3   1   0   7   0   0   7 
G   0   0   0   0   0   7   0   0 
T   7   3   6   7   0   0   0   0 
MIC: 1.791880
Pattern G.TTTTT.T Length 9 Density 7 Support 6 Total 7 Zssup 5.650778e+00 Zstot 6.191187e+00 
A   0   2   0   0   0   0   0   2   0 
C   0   2   0   0   0   0   0   0   0 
G   7   0   0   0   0   0   0   0   0 
T   0   3   7   7   7   7   7   5   7 
MIC: 1.516611
Pattern G..TTTTTT Length 9 Density 7 Support 6 Total 9 Zssup 5.650778e+00 Zstot 8.254096e+00 
A   0   4   1   0   0   0   0   0   0 
C   0   4   3   0   0   0   0   0   0 
G   9   0   0   0   0   0   0   0   0 
T   0   1   5   9   9   9   9   9   9 
MIC: 1.529486
Pattern T.TTGTTT Length 8 Density 7 Support 6 Total 6 Zssup 5.638230e+00 Zstot 5.147108e+00 
A   0   2   0   0   0   0   0   0 
C   0   1   0   0   0   0   0   0 
G   0   0   0   0   6   0   0   0 
T   6   3   6   6   0   6   6   6 
MIC: 1.604515
Pattern G..GAATG Length 8 Density 6 Support 7 Total 9 Zssup 5.577953e+00 Zstot 6.635053e+00 
A   0   5   3   0   9   9   0   0 
C   0   1   3   0   0   0   0   0 
G   9   1   2   9   0   0   0   9 
T   0   2   1   0   0   0   9   0 
MIC: 1.547708
Pattern TC.CC..C Length 8 Density 5 Support 7 Total 8 Zssup 5.565402e+00 Zstot 5.748693e+00 
A   0   0   1   0   0   0   1   0 
C   0   8   2   8   8   2   4   8 
G   0   0   0   0   0   1   0   0 
T   8   0   5   0   0   5   3   0 
MIC: 1.751467
Pattern TCC.CC Length 6 Density 5 Support 7 Total 8 Zssup 5.540383e+00 Zstot 5.707839e+00 
A   0   0   0   0   0   0 
C   0   8   8   0   8   8 
G   0   0   0   3   0   0 
T   8   0   0   5   0   0 
MIC: 2.164287
Pattern CG...ATCA Length 9 Density 6 Support 6 Total 6 Zssup 5.513859e+00 Zstot 5.016172e+00 
A   0   0   4   2   4   6   0   0   6 
C   6   0   0   2   0   0   0   6   0 
G   0   6   1   0   0   0   0   0   0 
T   0   0   1   2   2   0   6   0   0 
MIC: 1.556736
Pattern T...CGACA Length 9 Density 6 Support 6 Total 7 Zssup 5.513859e+00 Zstot 6.024367e+00 
A   0   2   0   2   0   0   7   0   7 
C   0   2   1   0   7   0   0   7   0 
G   0   0   0   0   0   7   0   0   0 
T   7   3   6   5   0   0   0   0   0 
MIC: 1.645706
Pattern TCG.C.AA Length 8 Density 6 Support 6 Total 8 Zssup 5.501505e+00 Zstot 7.010986e+00 
A   0   0   0   6   0   7   8   8 
C   0   8   0   0   8   0   0   0 
G   0   0   8   0   0   0   0   0 
T   8   0   0   2   0   1   0   0 
MIC: 1.789605
Pattern TCG.CAA Length 7 Density 6 Support 6 Total 9 Zssup 5.489215e+00 Zstot 7.992226e+00 
A   0   0   0   6   0   9   9 
C   0   9   0   0   9   0   0 
G   0   0   9   0   0   0   0 
T   9   0   0   3   0   0   0 
MIC: 1.877417
Pattern T.CGACA Length 7 Density 6 Support 6 Total 9 Zssup 5.489215e+00 Zstot 7.992226e+00 
A   0   2   0   0   9   0   9 
C   0   0   9   0   0   9   0 
G   0   0   0   9   0   0   0 
T   9   7   0   0   0   0   0 
MIC: 1.904405
Pattern TCGACA Length 6 Density 6 Support 6 Total 8 Zssup 5.476990e+00 Zstot 6.965362e+00 
A   0   0   0   8   0   8 
C   0   8   0   0   8   0 
G   0   0   8   0   0   0 
T   8   0   0   0   0   0 
MIC: 2.070984
Pattern TT..TTTGA Length 9 Density 7 Support 6 Total 7 Zssup 5.473529e+00 Zstot 5.972329e+00 
A   0   0   2   3   0   0   0   0   7 
C   0   0   2   0   0   0   0   0   0 
G   0   0   1   0   0   0   0   7   0 
T   7   7   2   4   7   7   7   0   0 
MIC: 1.460168
Pattern T..TTTTGA Length 9 Density 7 Support 6 Total 6 Zssup 5.473529e+00 Zstot 4.970665e+00 
A   0   1   1   0   0   0   0   0   6 
C   0   0   2   0   0   0   0   0   0 
G   0   1   1   0   0   0   0   6   0 
T   6   4   2   6   6   6   6   0   0 
MIC: 1.456549
Pattern TG.TATT.T Length 9 Density 7 Support 6 Total 6 Zssup 5.473529e+00 Zstot 4.972575e+00 
A   0   0   3   0   6   0   0   1   0 
C   0   0   0   0   0   0   0   1   0 
G   0   6   2   0   0   0   0   3   0 
T   6   0   1   6   0   6   6   1   6 
MIC: 1.465865
Pattern TTTTT.AG Length 8 Density 7 Support 6 Total 6 Zssup 5.461232e+00 Zstot 4.956062e+00 
A   0   0   0   0   0   0   6   0 
C   0   0   0   0   0   2   0   0 
G   0   0   0   0   0   2   0   6 
T   6   6   6   6   6   2   0   0 
MIC: 1.629184
Pattern TC.AA.AAT Length 9 Density 7 Support 6 Total 7 Zssup 5.419847e+00 Zstot 5.908123e+00 
A   0   0   2   7   7   2   7   7   0 
C   0   7   1   0   0   0   0   0   0 
G   0   0   3   0   0   2   0   0   0 
T   7   0   1   0   0   3   0   0   7 
MIC: 1.436282
Pattern GC.G.TT.T Length 9 Density 6 Support 6 Total 7 Zssup 5.392795e+00 Zstot 5.874647e+00 
A   0   0   4   0   1   0   0   0   0 
C   0   7   2   0   3   0   0   1   0 
G   7   0   1   7   1   0   0   1   0 
T   0   0   0   0   2   7   7   5   7 
MIC: 1.562338
Pattern TTTG.CG Length 7 Density 6 Support 6 Total 8 Zssup 5.368489e+00 Zstot 6.820258e+00 
A   0   0   0   0   2   0   0 
C   0   0   0   0   0   8   0 
G   0   0   0   8   0   0   8 
T   8   8   8   0   6   0   0 
MIC: 1.889617
Pattern TTT.C.T.C Length 9 Density 6 Support 7 Total 8 Zssup 5.363927e+00 Zstot 5.502788e+00 
A   0   0   0   3   0   6   0   2   0 
C   0   0   0   1   8   0   0   0   8 
G   0   0   0   2   0   2   0   2   0 
T   8   8   8   2   0   0   8   4   0 
MIC: 1.473209
Pattern CCTT..TT Length 8 Density 6 Support 7 Total 8 Zssup 5.351611e+00 Zstot 5.482628e+00 
A   0   0   0   0   0   2   0   0 
C   8   8   0   0   2   2   0   0 
G   0   0   0   0   1   0   0   0 
T   0   0   8   8   5   4   8   8 
MIC: 1.623448
Pattern TT.C.TTC Length 8 Density 6 Support 7 Total 9 Zssup 5.351611e+00 Zstot 6.323246e+00 
A   0   0   3   0   5   0   0   0 
C   0   0   3   9   3   0   0   9 
G   0   0   1   0   0   0   0   0 
T   9   9   2   0   1   9   9   0 
MIC: 1.579093
Pattern A.AA.C.GC Length 9 Density 6 Support 6 Total 7 Zssup 5.339669e+00 Zstot 5.808871e+00 
A   7   5   7   7   2   0   0   0   0 
C   0   1   0   0   1   7   1   0   7 
G   0   1   0   0   3   0   2   7   0 
T   0   0   0   0   1   0   4   0   0 
MIC: 1.547130
Pattern CG.CAAA Length 7 Density 6 Support 6 Total 8 Zssup 5.315510e+00 Zstot 6.746550e+00 
A   0   0   6   0   8   8   8 
C   8   0   0   8   0   0   0 
G   0   8   0   0   0   0   0 
T   0   0   2   0   0   0   0 
MIC: 1.880581
Pattern ATT.TT.GA Length 9 Density 7 Support 6 Total 7 Zssup 5.300234e+00 Zstot 5.760018e+00 
A   7   0   0   3   0   0   1   0   7 
C   0   0   0   2   0   0   3   0   0 
G   0   0   0   0   0   0   1   7   0 
T   0   7   7   2   7   7   2   0   0 
MIC: 1.443646
Pattern A.AATA.CA Length 9 Density 7 Support 6 Total 6 Zssup 5.247741e+00 Zstot 4.727888e+00 
A   6   1   6   6   0   6   1   0   6 
C   0   3   0   0   0   0   2   6   0 
G   0   1   0   0   0   0   0   0   0 
T   0   1   0   0   6   0   3   0   0 
MIC: 1.473012
Pattern TCAAAA..A Length 9 Density 7 Support 6 Total 6 Zssup 5.247741e+00 Zstot 4.727888e+00 
A   0   0   6   6   6   6   2   4   6 
C   0   6   0   0   0   0   1   1   0 
G   0   0   0   0   0   0   2   0   0 
T   6   0   0   0   0   0   1   1   0 
MIC: 1.439365
Pattern TCAAA..AA Length 9 Density 7 Support 6 Total 7 Zssup 5.247741e+00 Zstot 5.694946e+00 
A   0   0   7   7   7   4   2   7   7 
C   0   7   0   0   0   0   1   0   0 
G   0   0   0   0   0   0   2   0   0 
T   7   0   0   0   0   3   2   0   0 
MIC: 1.444196
Pattern CT.AAAAA Length 8 Density 7 Support 6 Total 6 Zssup 5.235757e+00 Zstot 4.711782e+00 
A   0   0   2   6   6   6   6   6 
C   6   0   2   0   0   0   0   0 
G   0   0   2   0   0   0   0   0 
T   0   6   0   0   0   0   0   0 
MIC: 1.613117
Pattern TGTCG...A Length 9 Density 6 Support 6 Total 7 Zssup 5.221285e+00 Zstot 5.662134e+00 
A   0   0   0   0   0   5   6   3   7 
C   0   0   0   7   0   0   0   0   0 
G   0   7   0   0   7   0   1   2   0 
T   7   0   7   0   0   2   0   2   0 
MIC: 1.608491
Pattern TGAT...CG Length 9 Density 6 Support 6 Total 6 Zssup 5.221285e+00 Zstot 4.699149e+00 
A   0   0   6   0   2   2   1   0   0 
C   0   0   0   0   0   0   1   6   0 
G   0   6   0   0   0   2   0   0   6 
T   6   0   0   6   4   2   4   0   0 
MIC: 1.545350
Pattern TT.G.CGA Length 8 Density 6 Support 6 Total 8 Zssup 5.209338e+00 Zstot 6.604277e+00 
A   0   0   1   0   2   0   0   8 
C   0   0   0   0   0   8   0   0 
G   0   0   0   8   0   0   8   0 
T   8   8   7   0   6   0   0   0 
MIC: 1.785270
Pattern TGTCG.A Length 7 Density 6 Support 6 Total 9 Zssup 5.197452e+00 Zstot 7.541266e+00 
A   0   0   0   0   0   7   9 
C   0   0   0   9   0   0   0 
G   0   9   0   0   9   0   0 
T   9   0   9   0   0   2   0 
MIC: 1.879243
Pattern TTG.CGA Length 7 Density 6 Support 6 Total 9 Zssup 5.197452e+00 Zstot 7.541266e+00 
A   0   0   0   3   0   0   9 
C   0   0   0   0   9   0   0 
G   0   0   9   0   0   9   0 
T   9   9   0   6   0   0   0 
MIC: 1.862204
Pattern TGTCGA Length 6 Density 6 Support 6 Total 8 Zssup 5.185629e+00 Zstot 6.560234e+00 
A   0   0   0   0   0   8 
C   0   0   0   8   0   0 
G   0   8   0   0   8   0 
T   8   0   8   0   0   0 
MIC: 2.048884
Pattern T..CATTC Length 8 Density 6 Support 7 Total 8 Zssup 5.182019e+00 Zstot 5.270752e+00 
A   0   2   2   0   8   0   0   0 
C   0   0   4   8   0   0   0   8 
G   0   1   1   0   0   0   0   0 
T   8   5   1   0   0   8   8   0 
MIC: 1.590590
Pattern TTTT.TC Length 7 Density 6 Support 9 Total 16 Zssup 5.144254e+00 Zstot 8.198127e+00 
A   0   0   0   0   0   0   0 
C   0   0   0   0   5   0  16 
G   0   0   0   0   5   0   0 
T  16  16  16  16   6  16   0 
MIC: 1.658430
Pattern AAAAAA..C Length 9 Density 7 Support 6 Total 9 Zssup 5.079412e+00 Zstot 7.372512e+00 
A   9   9   9   9   9   9   5   1   0 
C   0   0   0   0   0   0   0   0   9 
G   0   0   0   0   0   0   3   4   0 
T   0   0   0   0   0   0   1   4   0 
MIC: 1.481498
Pattern A.AAAAA.C Length 9 Density 7 Support 6 Total 7 Zssup 5.079412e+00 Zstot 5.485966e+00 
A   7   5   7   7   7   7   7   3   0 
C   0   0   0   0   0   0   0   0   7 
G   0   0   0   0   0   0   0   2   0 
T   0   2   0   0   0   0   0   2   0 
MIC: 1.476150
Pattern AAACAA.A Length 8 Density 7 Support 6 Total 6 Zssup 5.067657e+00 Zstot 4.528958e+00 
A   6   6   6   0   6   6   3   6 
C   0   0   0   6   0   0   0   0 
G   0   0   0   0   0   0   1   0 
T   0   0   0   0   0   0   2   0 
MIC: 1.566099
Pattern TG.CGA..A Length 9 Density 6 Support 6 Total 9 Zssup 5.053533e+00 Zstot 7.332396e+00 
A   0   0   4   0   0   9   6   3   9 
C   0   0   0   9   0   0   0   1   0 
G   0   9   0   0   9   0   1   3   0 
T   9   0   5   0   0   0   2   2   0 
MIC: 1.495152
Pattern GTCGA..A Length 8 Density 6 Support 6 Total 7 Zssup 5.041813e+00 Zstot 5.435102e+00 
A   0   0   0   0   7   6   3   7 
C   0   0   7   0   0   0   0   0 
G   7   0   0   7   0   1   3   0 
T   0   7   0   0   0   0   1   0 
MIC: 1.729459
Pattern GTCG.A.A Length 8 Density 6 Support 6 Total 8 Zssup 5.041813e+00 Zstot 6.370602e+00 
A   0   0   0   0   6   8   4   8 
C   0   0   8   0   0   0   0   0 
G   8   0   0   8   0   0   2   0 
T   0   8   0   0   2   0   2   0 
MIC: 1.668619
Pattern TCAT.A.C Length 8 Density 6 Support 7 Total 9 Zssup 5.016129e+00 Zstot 5.859041e+00 
A   0   0   9   0   3   9   4   0 
C   0   9   0   0   4   0   2   9 
G   0   0   0   0   0   0   1   0 
T   9   0   0   9   2   0   2   0 
MIC: 1.545048
Pattern TT.TTT.AT Length 9 Density 7 Support 7 Total 8 Zssup 4.990381e+00 Zstot 5.034897e+00 
A   0   0   2   0   0   0   1   8   0 
C   0   0   0   0   0   0   3   0   0 
G   0   0   1   0   0   0   1   0   0 
T   8   8   5   8   8   8   3   0   8 
MIC: 1.385053
Pattern TTT.TCA Length 7 Density 6 Support 9 Total 10 Zssup 4.986982e+00 Zstot 4.280002e+00 
A   0   0   0   0   0   0  10 
C   0   0   0   2   0  10   0 
G   0   0   0   3   0   0   0 
T  10  10  10   5  10   0   0 
MIC: 1.645119
Pattern TCATT.T Length 7 Density 6 Support 9 Total 12 Zssup 4.986982e+00 Zstot 5.481437e+00 
A   0   0  12   0   0   4   0 
C   0  12   0   0   0   1   0 
G   0   0   0   0   0   0   0 
T  12   0   0  12  12   7  12 
MIC: 1.626625
Pattern TTTTT.AT Length 8 Density 7 Support 7 Total 11 Zssup 4.978560e+00 Zstot 7.392631e+00 
A   0   0   0   0   0   1  11   0 
C   0   0   0   0   0   3   0   0 
G   0   0   0   0   0   2   0   0 
T  11  11  11  11  11   5   0  11 
MIC: 1.497972
Pattern CTT..T.TG Length 9 Density 6 Support 7 Total 7 Zssup 4.915055e+00 Zstot 4.156969e+00 
A   0   0   0   1   2   0   2   0   0 
C   7   0   0   2   0   0   0   0   0 
G   0   0   0   4   0   0   0   0   7 
T   0   7   7   0   5   7   5   7   0 
MIC: 1.581482
Pattern C.T.TT.TG Length 9 Density 6 Support 7 Total 7 Zssup 4.915055e+00 Zstot 4.156969e+00 
A   0   1   0   0   0   0   1   0   0 
C   7   1   0   2   0   0   1   0   0 
G   0   0   0   3   0   0   0   0   7 
T   0   5   7   2   7   7   5   7   0 
MIC: 1.519455
Pattern CT..T.TTG Length 9 Density 6 Support 7 Total 9 Zssup 4.915055e+00 Zstot 5.724348e+00 
A   0   0   2   2   0   3   0   0   0 
C   9   0   0   2   0   0   0   0   0 
G   0   0   2   4   0   1   0   0   9 
T   0   9   5   1   9   5   9   9   0 
MIC: 1.421495
Pattern C...TTTTG Length 9 Density 6 Support 7 Total 8 Zssup 4.915055e+00 Zstot 4.940084e+00 
A   0   1   3   1   0   0   0   0   0 
C   8   1   0   2   0   0   0   0   0 
G   0   1   0   3   0   0   0   0   8 
T   0   5   5   2   8   8   8   8   0 
MIC: 1.440831
Pattern C.G..TTTT Length 9 Density 6 Support 7 Total 13 Zssup 4.915055e+00 Zstot 8.871935e+00 
A   0   7   0   3   2   0   0   0   0 
C  13   4   0   6   4   0   0   0   0 
G   0   1  13   2   0   0   0   0   0 
T   0   1   0   2   7  13  13  13  13 
MIC: 1.440958
Pattern TT..TTG.C Length 9 Density 6 Support 7 Total 9 Zssup 4.915055e+00 Zstot 5.724348e+00 
A   0   0   3   2   0   0   0   3   0 
C   0   0   2   1   0   0   0   2   9 
G   0   0   3   1   0   0   9   2   0 
T   9   9   1   5   9   9   0   2   0 
MIC: 1.345144
Pattern T..TTTG.C Length 9 Density 6 Support 7 Total 10 Zssup 4.915055e+00 Zstot 6.509768e+00 
A   0   1   5   0   0   0   0   4   0 
C   0   4   1   0   0   0   0   1  10 
G   0   0   2   0   0   0  10   2   0 
T  10   5   2  10  10  10   0   3   0 
MIC: 1.390125
Pattern CTTG.T.T Length 8 Density 6 Support 7 Total 10 Zssup 4.903330e+00 Zstot 6.484860e+00 
A   0   0   0   0   6   0   4   0 
C  10   0   0   0   1   0   1   0 
G   0   0   0  10   0   0   1   0 
T   0  10  10   0   3  10   4  10 
MIC: 1.526855
Pattern TTTTG.C Length 7 Density 6 Support 7 Total 9 Zssup 4.891667e+00 Zstot 5.680564e+00 
A   0   0   0   0   0   3   0 
C   0   0   0   0   0   0   9 
G   0   0   0   0   9   1   0 
T   9   9   9   9   0   5   0 
MIC: 1.725079
Pattern TC.TTTG Length 7 Density 6 Support 7 Total 7 Zssup 4.891667e+00 Zstot 4.123964e+00 
A   0   0   3   0   0   0   0 
C   0   7   0   0   0   0   0 
G   0   0   0   0   0   0   7 
T   7   0   4   7   7   7   0 
MIC: 1.765557
Pattern AAA..GC.G Length 9 Density 6 Support 6 Total 9 Zssup 4.889407e+00 Zstot 7.077851e+00 
A   9   9   9   6   4   0   0   1   0 
C   0   0   0   2   0   0   9   1   0 
G   0   0   0   1   3   9   0   3   9 
T   0   0   0   0   2   0   0   4   0 
MIC: 1.491032
Pattern AA.A.GC.G Length 9 Density 6 Support 6 Total 8 Zssup 4.889407e+00 Zstot 6.162992e+00 
A   8   8   6   8   4   0   0   2   0 
C   0   0   1   0   1   0   8   0   0 
G   0   0   0   0   2   8   0   2   8 
T   0   0   1   0   1   0   0   4   0 
MIC: 1.481171
Pattern G.CGAA.A Length 8 Density 6 Support 6 Total 8 Zssup 4.877906e+00 Zstot 6.141624e+00 
A   0   2   0   0   8   8   4   8 
C   0   0   8   0   0   0   0   0 
G   8   0   0   8   0   0   3   0 
T   0   6   0   0   0   0   1   0 
MIC: 1.686150
Pattern T...GGAAA Length 9 Density 6 Support 8 Total 11 Zssup 4.854669e+00 Zstot 5.853673e+00 
A   0   4   5   2   0   0  11  11  11 
C   0   2   2   2   0   0   0   0   0 
G   0   3   0   3  11  11   0   0   0 
T  11   2   4   4   0   0   0   0   0 
MIC: 1.301826
Pattern AATGAA..A Length 9 Density 7 Support 6 Total 6 Zssup 4.802736e+00 Zstot 4.242376e+00 
A   6   6   0   0   6   6   4   2   6 
C   0   0   0   0   0   0   0   2   0 
G   0   0   0   6   0   0   1   1   0 
T   0   0   6   0   0   0   1   1   0 
MIC: 1.415926
Pattern GA.AAAA.T Length 9 Density 7 Support 6 Total 6 Zssup 4.802736e+00 Zstot 4.242376e+00 
A   0   6   3   6   6   6   6   2   0 
C   0   0   2   0   0   0   0   1   0 
G   6   0   1   0   0   0   0   0   0 
T   0   0   0   0   0   0   0   3   6 
MIC: 1.449242
Pattern GAAAA..AT Length 9 Density 7 Support 6 Total 7 Zssup 4.802736e+00 Zstot 5.141380e+00 
A   0   7   7   7   7   4   3   7   0 
C   0   0   0   0   0   1   3   0   0 
G   7   0   0   0   0   1   0   0   0 
T   0   0   0   0   0   1   1   0   7 
MIC: 1.431397
Pattern G.AAAA.AT Length 9 Density 7 Support 6 Total 8 Zssup 4.802736e+00 Zstot 6.041702e+00 
A   0   4   8   8   8   8   3   8   0 
C   0   0   0   0   0   0   1   0   0 
G   8   2   0   0   0   0   1   0   0 
T   0   2   0   0   0   0   3   0   8 
MIC: 1.383824
Pattern GA..AAAAT Length 9 Density 7 Support 6 Total 7 Zssup 4.802736e+00 Zstot 5.141380e+00 
A   0   7   2   2   7   7   7   7   0 
C   0   0   1   1   0   0   0   0   0 
G   7   0   2   2   0   0   0   0   0 
T   0   0   2   2   0   0   0   0   7 
MIC: 1.351776
Pattern T.GA.AAAA Length 9 Density 7 Support 6 Total 8 Zssup 4.802736e+00 Zstot 6.041702e+00 
A   0   0   0   8   3   8   8   8   8 
C   0   3   0   0   3   0   0   0   0 
G   0   3   8   0   2   0   0   0   0 
T   8   2   0   0   0   0   0   0   0 
MIC: 1.489953
Pattern AAATGA.A Length 8 Density 7 Support 6 Total 6 Zssup 4.791349e+00 Zstot 4.227044e+00 
A   6   6   6   0   0   6   4   6 
C   0   0   0   0   0   0   1   0 
G   0   0   0   0   6   0   0   0 
T   0   0   0   6   0   0   1   0 
MIC: 1.578226
Pattern AAAATGA Length 7 Density 7 Support 6 Total 7 Zssup 4.780020e+00 Zstot 5.105200e+00 
A   7   7   7   7   0   0   7 
C   0   0   0   0   0   0   0 
G   0   0   0   0   0   7   0 
T   0   0   0   0   7   0   0 
MIC: 1.727793
Pattern CATT..T.G Length 9 Density 6 Support 7 Total 7 Zssup 4.754928e+00 Zstot 3.975789e+00 
A   0   7   0   0   3   3   0   2   0 
C   7   0   0   0   1   0   0   2   0 
G   0   0   0   0   1   0   0   0   7 
T   0   0   7   7   2   4   7   3   0 
MIC: 1.408656
Pattern CAG..T.TT Length 9 Density 6 Support 7 Total 9 Zssup 4.754928e+00 Zstot 5.500553e+00 
A   0   9   0   3   2   0   1   0   0 
C   9   0   0   4   2   0   1   0   0 
G   0   0   9   1   1   0   0   0   0 
T   0   0   0   1   4   9   7   9   9 
MIC: 1.432115
Pattern T.TT.G.CA Length 9 Density 6 Support 7 Total 9 Zssup 4.754928e+00 Zstot 5.501299e+00 
A   0   1   0   0   1   0   6   0   9 
C   0   3   0   0   6   0   0   9   0 
G   0   1   0   0   0   9   0   0   0 
T   9   4   9   9   2   0   3   0   0 
MIC: 1.519382
Pattern T.CT..TGA Length 9 Density 6 Support 7 Total 7 Zssup 4.754928e+00 Zstot 3.975789e+00 
A   0   3   0   0   1   2   0   0   7 
C   0   1   7   0   0   0   0   0   0 
G   0   1   0   0   2   2   0   7   0 
T   7   2   0   7   4   3   7   0   0 
MIC: 1.382320
Pattern T.ATT.G.C Length 9 Density 6 Support 7 Total 9 Zssup 4.754928e+00 Zstot 5.499061e+00 
A   0   1   9   0   0   1   0   2   0 
C   0   4   0   0   0   2   0   2   9 
G   0   1   0   0   0   1   9   2   0 
T   9   3   0   9   9   5   0   3   0 
MIC: 1.371894
Pattern TT..T.GAC Length 9 Density 6 Support 7 Total 10 Zssup 4.754928e+00 Zstot 6.265738e+00 
A   0   0   3   1   0   1   0  10   0 
C   0   0   3   1   0   6   0   0  10 
G   0   0   0   0   0   0  10   0   0 
T  10  10   4   8  10   3   0   0   0 
MIC: 1.526262
Pattern AGC..TTT Length 8 Density 6 Support 7 Total 8 Zssup 4.743405e+00 Zstot 4.719133e+00 
A   8   0   0   3   0   0   0   0 
C   0   0   8   1   1   0   0   0 
G   0   8   0   1   2   0   0   0 
T   0   0   0   3   5   8   8   8 
MIC: 1.540561
Pattern TTTG.C.A Length 8 Density 6 Support 7 Total 12 Zssup 4.743405e+00 Zstot 7.767384e+00 
A   0   0   0   0   4   0   5  12 
C   0   0   0   0   0  12   0   0 
G   0   0   0  12   1   0   7   0 
T  12  12  12   0   7   0   0   0 
MIC: 1.640032
Pattern T..TTTTG Length 8 Density 6 Support 9 Total 13 Zssup 4.740389e+00 Zstot 5.682740e+00 
A   0   2   3   0   0   0   0   0 
C   0   2   3   0   0   0   0   0 
G   0   1   5   0   0   0   0  13 
T  13   8   2  13  13  13  13   0 
MIC: 1.416373
Pattern A.CAA.AC Length 8 Density 6 Support 7 Total 7 Zssup 4.694927e+00 Zstot 3.904490e+00 
A   7   3   0   7   7   2   7   0 
C   0   0   7   0   0   1   0   7 
G   0   1   0   0   0   1   0   0 
T   0   3   0   0   0   3   0   0 
MIC: 1.492055
Pattern CAA.AC.A Length 8 Density 6 Support 7 Total 8 Zssup 4.694927e+00 Zstot 4.657821e+00 
A   0   8   8   5   8   0   5   8 
C   8   0   0   1   0   8   2   0 
G   0   0   0   0   0   0   0   0 
T   0   0   0   2   0   0   1   0 
MIC: 1.575073
Pattern ACAA.AC Length 7 Density 6 Support 7 Total 8 Zssup 4.683525e+00 Zstot 4.639195e+00 
A   8   0   8   8   4   8   0 
C   0   8   0   0   0   0   8 
G   0   0   0   0   0   0   0 
T   0   0   0   0   4   0   0 
MIC: 1.748015
Pattern A.AAAGG Length 7 Density 6 Support 8 Total 9 Zssup 4.675692e+00 Zstot 4.259061e+00 
A   9   3   9   9   9   0   0 
C   0   1   0   0   0   0   0 
G   0   1   0   0   0   9   9 
T   0   4   0   0   0   0   0 
MIC: 1.607029
Pattern AAAA.AAG Length 8 Density 7 Support 6 Total 7 Zssup 4.632749e+00 Zstot 4.925133e+00 
A   7   7   7   7   3   7   7   0 
C   0   0   0   0   2   0   0   0 
G   0   0   0   0   2   0   0   7 
T   0   0   0   0   0   0   0   0 
MIC: 1.570204
Pattern G..GATGA Length 8 Density 6 Support 6 Total 6 Zssup 4.608353e+00 Zstot 4.026066e+00 
A   0   0   2   0   6   0   0   6 
C   0   1   0   0   0   0   0   0 
G   6   3   0   6   0   0   6   0 
T   0   2   4   0   0   6   0   0 
MIC: 1.682793
Pattern TGTC.A..A Length 9 Density 6 Support 7 Total 8 Zssup 4.598159e+00 Zstot 4.539377e+00 
A   0   0   0   0   2   8   6   3   8 
C   0   0   0   8   0   0   0   0   0 
G   0   8   0   0   5   0   1   3   0 
T   8   0   8   0   1   0   1   2   0 
MIC: 1.481174
Pattern TGTC..A.A Length 9 Density 6 Support 7 Total 9 Zssup 4.598159e+00 Zstot 5.282305e+00 
A   0   0   0   0   2   6   9   4   9 
C   0   0   0   9   0   0   0   1   0 
G   0   9   0   0   6   0   0   2   0 
T   9   0   9   0   1   3   0   2   0 
MIC: 1.468253
Pattern T.T..GACA Length 9 Density 6 Support 7 Total 9 Zssup 4.598159e+00 Zstot 5.282305e+00 
A   0   2   0   3   1   0   9   0   9 
C   0   2   0   0   6   0   0   9   0 
G   0   1   0   0   0   9   0   0   0 
T   9   4   9   6   2   0   0   0   0 
MIC: 1.492287
Pattern T..T.GACA Length 9 Density 6 Support 7 Total 8 Zssup 4.598159e+00 Zstot 4.539377e+00 
A   0   2   1   0   1   0   8   0   8 
C   0   3   1   0   5   0   0   8   0 
G   0   0   0   0   0   8   0   0   0 
T   8   3   6   8   2   0   0   0   0 
MIC: 1.515159
Pattern TC..C.CC Length 8 Density 5 Support 6 Total 8 Zssup 4.597234e+00 Zstot 4.880707e+00 
A   0   0   3   0   0   1   0   0 
C   0   8   2   4   8   1   8   8 
G   0   0   0   0   0   1   0   0 
T   8   0   3   4   0   5   0   0 
MIC: 1.721735
Pattern CTCC..C Length 7 Density 5 Support 6 Total 8 Zssup 4.586155e+00 Zstot 5.726008e+00 
A   0   0   0   0   0   1   0 
C   8   0   8   8   2   5   8 
G   0   0   0   0   4   1   0 
T   0   8   0   0   2   1   0 
MIC: 1.931176
Pattern C.CCT.C Length 7 Density 5 Support 6 Total 6 Zssup 4.586155e+00 Zstot 3.998913e+00 
A   0   2   0   0   0   0   0 
C   6   2   6   6   0   3   6 
G   0   0   0   0   0   1   0 
T   0   2   0   0   6   2   0 
MIC: 1.879652
Pattern T..C.TC.C Length 9 Density 5 Support 8 Total 10 Zssup 4.581946e+00 Zstot 4.793774e+00 
A   0   2   1   0   3   0   0   3   0 
C   0   4   2  10   4   0  10   2  10 
G   0   1   1   0   0   0   0   0   0 
T  10   3   6   0   3  10   0   5   0 
MIC: 1.390517
Pattern TGTC.AA Length 7 Density 6 Support 7 Total 11 Zssup 4.575561e+00 Zstot 6.717817e+00 
A   0   0   0   0   3  11  11 
C   0   0   0  11   0   0   0 
G   0  11   0   0   7   0   0 
T  11   0  11   0   1   0   0 
MIC: 1.770287
Pattern TT.GACA Length 7 Density 6 Support 7 Total 11 Zssup 4.575561e+00 Zstot 6.717817e+00 
A   0   0   1   0  11   0  11 
C   0   0   7   0   0  11   0 
G   0   0   0  11   0   0   0 
T  11  11   3   0   0   0   0 
MIC: 1.791500
Pattern CCTCC Length 5 Density 5 Support 6 Total 6 Zssup 4.564167e+00 Zstot 3.969361e+00 
A   0   0   0   0   0 
C   6   6   0   6   6 
G   0   0   0   0   0 
T   0   0   6   0   0 
MIC: 2.399687
Pattern C.TCCT Length 6 Density 5 Support 8 Total 8 Zssup 4.547819e+00 Zstot 3.460198e+00 
A   0   1   0   0   0   0 
C   8   3   0   8   8   0 
G   0   1   0   0   0   0 
T   0   3   8   0   0   8 
MIC: 1.898637
Pattern GT.TTG.T Length 8 Density 6 Support 7 Total 7 Zssup 4.480280e+00 Zstot 3.658120e+00 
A   0   0   3   0   0   0   3   0 
C   0   0   1   0   0   0   1   0 
G   7   0   1   0   0   7   0   0 
T   0   7   2   7   7   0   3   7 
MIC: 1.480858
Pattern T.GT.TTG Length 8 Density 6 Support 7 Total 8 Zssup 4.480280e+00 Zstot 4.384820e+00 
A   0   1   0   0   2   0   0   0 
C   0   0   0   0   0   0   0   0 
G   0   2   8   0   1   0   0   8 
T   8   5   0   8   5   8   8   0 
MIC: 1.560188
Pattern GT.TTGT Length 7 Density 6 Support 7 Total 8 Zssup 4.469138e+00 Zstot 4.367278e+00 
A   0   0   4   0   0   0   0 
C   0   0   0   0   0   0   0 
G   8   0   0   0   0   8   0 
T   0   8   4   8   8   0   8 
MIC: 1.732511
Pattern G..G.GAAA Length 9 Density 6 Support 6 Total 6 Zssup 4.464504e+00 Zstot 3.870142e+00 
A   0   2   1   0   3   0   6   6   6 
C   0   1   1   0   0   0   0   0   0 
G   6   1   2   6   0   6   0   0   0 
T   0   2   2   0   3   0   0   0   0 
MIC: 1.411971
Pattern AA.A..CTG Length 9 Density 6 Support 7 Total 9 Zssup 4.444623e+00 Zstot 5.067203e+00 
A   9   9   7   9   4   1   0   0   0 
C   0   0   0   0   1   1   9   0   0 
G   0   0   1   0   2   4   0   0   9 
T   0   0   1   0   2   3   0   9   0 
MIC: 1.395880
Pattern C.A..AATG Length 9 Density 6 Support 7 Total 7 Zssup 4.444623e+00 Zstot 3.622088e+00 
A   0   3   7   4   2   7   7   0   0 
C   7   0   0   0   1   0   0   0   0 
G   0   2   0   0   1   0   0   0   7 
T   0   2   0   3   3   0   0   7   0 
MIC: 1.383306
Pattern G.C.AAT.A Length 9 Density 6 Support 7 Total 9 Zssup 4.444623e+00 Zstot 5.067203e+00 
A   0   3   0   5   9   9   0   3   9 
C   0   2   9   1   0   0   0   1   0 
G   9   2   0   2   0   0   0   4   0 
T   0   2   0   1   0   0   9   1   0 
MIC: 1.337297
Pattern GTC.A..AA Length 9 Density 6 Support 7 Total 10 Zssup 4.444623e+00 Zstot 5.791355e+00 
A   0   0   0   3  10   8   4  10  10 
C   0   0  10   0   0   0   0   0   0 
G  10   0   0   6   0   1   3   0   0 
T   0  10   0   1   0   1   3   0   0 
MIC: 1.476709
Pattern TG.C.AA.A Length 9 Density 6 Support 7 Total 9 Zssup 4.444623e+00 Zstot 5.067203e+00 
A   0   0   3   0   2   9   9   4   9 
C   0   0   0   9   0   0   0   1   0 
G   0   9   0   0   6   0   0   3   0 
T   9   0   6   0   1   0   0   1   0 
MIC: 1.480171
Pattern TCA..AG.A Length 9 Density 6 Support 7 Total 7 Zssup 4.444623e+00 Zstot 3.622088e+00 
A   0   0   7   3   4   7   0   2   7 
C   0   7   0   2   2   0   0   1   0 
G   0   0   0   0   0   0   7   1   0 
T   7   0   0   2   1   0   0   3   0 
MIC: 1.374574
Pattern AAA..GCT Length 8 Density 6 Support 7 Total 8 Zssup 4.433478e+00 Zstot 4.325893e+00 
A   8   8   8   5   3   0   0   0 
C   0   0   0   2   1   0   8   0 
G   0   0   0   1   1   8   0   0 
T   0   0   0   0   3   0   0   8 
MIC: 1.518150
Pattern T.G.CAAA Length 8 Density 6 Support 7 Total 12 Zssup 4.433478e+00 Zstot 7.213448e+00 
A   0   0   0   7   0  12  12  12 
C   0   7   0   1  12   0   0   0 
G   0   0  12   0   0   0   0   0 
T  12   5   0   4   0   0   0   0 
MIC: 1.639657
Pattern CAT.C..C Length 8 Density 5 Support 8 Total 12 Zssup 4.420522e+00 Zstot 5.804150e+00 
A   0  12   0   3   0   2   2   0 
C  12   0   0   0  12   2   3  12 
G   0   0   0   0   0   5   2   0 
T   0   0  12   9   0   3   5   0 
MIC: 1.527981
Pattern C.T.TTT.C Length 9 Density 6 Support 6 Total 8 Zssup 4.418523e+00 Zstot 5.499899e+00 
A   0   2   0   2   0   0   0   2   0 
C   8   1   0   0   0   0   0   1   8 
G   0   2   0   1   0   0   0   1   0 
T   0   3   8   5   8   8   8   4   0 
MIC: 1.390182
Pattern C..TTT.TC Length 9 Density 6 Support 6 Total 8 Zssup 4.418523e+00 Zstot 5.499899e+00 
A   0   4   1   0   0   0   0   0   0 
C   8   0   0   0   0   0   3   0   8 
G   0   2   3   0   0   0   0   0   0 
T   0   2   4   8   8   8   5   8   0 
MIC: 1.534698
Pattern CT.CTT..T Length 9 Density 6 Support 6 Total 10 Zssup 4.418523e+00 Zstot 6.346383e+00 
A   0   0   1   0   0   0   3   3   0 
C  10   0   3  10   0   0   0   4   0 
G   0   0   4   0   0   0   3   0   0 
T   0  10   2   0  10  10   4   3  10 
MIC: 1.446544
Pattern C.TC.TT.T Length 9 Density 6 Support 6 Total 6 Zssup 4.418523e+00 Zstot 3.819307e+00 
A   0   3   0   0   4   0   0   1   0 
C   6   0   0   6   1   0   0   2   0 
G   0   1   0   0   0   0   0   1   0 
T   0   2   6   0   1   6   6   2   6 
MIC: 1.433416
Pattern C.C.TTT.T Length 9 Density 6 Support 6 Total 8 Zssup 4.418523e+00 Zstot 5.502788e+00 
A   0   1   0   0   0   0   0   1   0 
C   8   1   8   4   0   0   0   2   0 
G   0   2   0   3   0   0   0   1   0 
T   0   4   0   1   8   8   8   4   8 
MIC: 1.480764
Pattern TTTCT...C Length 9 Density 6 Support 6 Total 6 Zssup 4.418523e+00 Zstot 3.819307e+00 
A   0   0   0   0   0   0   1   3   0 
C   0   0   0   6   0   3   2   1   6 
G   0   0   0   0   0   1   1   1   0 
T   6   6   6   0   6   2   2   1   0 
MIC: 1.441250
Pattern TTCTT...C Length 9 Density 6 Support 6 Total 8 Zssup 4.418523e+00 Zstot 5.502788e+00 
A   0   0   0   0   0   0   2   2   0 
C   0   0   8   0   0   3   2   1   8 
G   0   0   0   0   0   3   3   0   0 
T   8   8   0   8   8   2   1   5   0 
MIC: 1.481754
Pattern TTT.TC..C Length 9 Density 6 Support 6 Total 8 Zssup 4.418523e+00 Zstot 5.497735e+00 
A   0   0   0   0   0   0   0   6   0 
C   0   0   0   3   0   8   3   0   8 
G   0   0   0   0   0   0   3   0   0 
T   8   8   8   5   8   0   2   2   0 
MIC: 1.611082
Pattern T.TTTC..C Length 9 Density 6 Support 6 Total 7 Zssup 4.418523e+00 Zstot 4.655922e+00 
A   0   1   0   0   0   0   1   4   0 
C   0   1   0   0   0   7   1   0   7 
G   0   0   0   0   0   0   3   2   0 
T   7   5   7   7   7   0   2   1   0 
MIC: 1.473927
Pattern TC.TTT..C Length 9 Density 6 Support 6 Total 6 Zssup 4.418523e+00 Zstot 3.819307e+00 
A   0   0   3   0   0   0   1   3   0 
C   0   6   1   0   0   0   0   1   6 
G   0   0   0   0   0   0   4   1   0 
T   6   0   2   6   6   6   1   1   0 
MIC: 1.470143
Pattern TC.TT.T.C Length 9 Density 6 Support 6 Total 6 Zssup 4.418523e+00 Zstot 3.819307e+00 
A   0   0   4   0   0   4   0   3   0 
C   0   6   0   0   0   1   0   1   6 
G   0   0   0   0   0   0   0   1   0 
T   6   0   2   6   6   1   6   1   0 
MIC: 1.474028
Pattern TT..C.TTC Length 9 Density 6 Support 6 Total 7 Zssup 4.418523e+00 Zstot 4.660431e+00 
A   0   0   1   2   0   6   0   0   0 
C   0   0   1   3   7   1   0   0   7 
G   0   0   1   1   0   0   0   0   0 
T   7   7   4   1   0   0   7   7   0 
MIC: 1.510403
Pattern T.C..TTTC Length 9 Density 6 Support 6 Total 6 Zssup 4.418523e+00 Zstot 3.819307e+00 
A   0   0   0   2   2   0   0   0   0 
C   0   1   6   0   0   0   0   0   6 
G   0   2   0   1   1   0   0   0   0 
T   6   3   0   3   3   6   6   6   0 
MIC: 1.459365
Pattern TT.TCC..T Length 9 Density 6 Support 6 Total 6 Zssup 4.418523e+00 Zstot 3.819307e+00 
A   0   0   1   0   0   0   2   3   0 
C   0   0   0   0   6   6   0   1   0 
G   0   0   0   0   0   0   1   0   0 
T   6   6   5   6   0   0   3   2   6 
MIC: 1.508562
Pattern T.CTCT..T Length 9 Density 6 Support 6 Total 6 Zssup 4.418523e+00 Zstot 3.819307e+00 
A   0   0   0   0   0   0   1   2   0 
C   0   2   6   0   6   0   2   1   0 
G   0   1   0   0   0   0   1   1   0 
T   6   3   0   6   0   6   2   2   6 
MIC: 1.412214
Pattern T.TT.CC.T Length 9 Density 6 Support 6 Total 8 Zssup 4.418523e+00 Zstot 5.502788e+00 
A   0   1   0   0   3   0   0   2   0 
C   0   1   0   0   1   8   8   3   0 
G   0   2   0   0   1   0   0   1   0 
T   8   4   8   8   3   0   0   2   8 
MIC: 1.370383
Pattern T.C.TTC.T Length 9 Density 6 Support 6 Total 8 Zssup 4.418523e+00 Zstot 4.660431e+00 
A   0   2   0   4   0   0   0   2   0 
C   0   3   8   2   0   0   8   1   0 
G   0   1   0   0   0   0   0   0   0 
T   8   2   0   2   8   8   0   5   8 
MIC: 1.436954
Pattern TTC.C.T.T Length 9 Density 6 Support 6 Total 7 Zssup 4.418523e+00 Zstot 4.660431e+00 
A   0   0   0   3   0   2   0   1   0 
C   0   0   7   1   7   0   0   2   0 
G   0   0   0   0   0   3   0   0   0 
T   7   7   0   3   0   2   7   4   7 
MIC: 1.464889
Pattern T.C.T.CTT Length 9 Density 6 Support 6 Total 8 Zssup 4.418523e+00 Zstot 4.660431e+00 
A   0   1   0   2   0   1   0   0   0 
C   0   2   8   2   0   1   8   0   0 
G   0   2   0   0   0   1   0   0   0 
T   8   3   0   4   8   5   0   8   8 
MIC: 1.420050
Pattern C..TTCTT Length 8 Density 6 Support 6 Total 7 Zssup 4.407623e+00 Zstot 4.643084e+00 
A   0   0   3   0   0   0   0   0 
C   7   5   2   0   0   7   0   0 
G   0   1   0   0   0   0   0   0 
T   0   1   2   7   7   0   7   7 
MIC: 1.690596
Pattern TT.T.CTC Length 8 Density 6 Support 6 Total 6 Zssup 4.407623e+00 Zstot 3.804610e+00 
A   0   0   1   0   1   0   0   0 
C   0   0   2   0   3   6   0   6 
G   0   0   0   0   0   0   0   0 
T   6   6   3   6   2   0   6   0 
MIC: 1.634205
Pattern TTTCC..T Length 8 Density 6 Support 6 Total 7 Zssup 4.407623e+00 Zstot 3.804610e+00 
A   0   0   0   0   0   3   3   0 
C   0   0   0   7   7   0   1   0 
G   0   0   0   0   0   0   0   0 
T   7   7   7   0   0   4   3   7 
MIC: 1.612668
Pattern TCCTT..T Length 8 Density 6 Support 6 Total 6 Zssup 4.407623e+00 Zstot 3.804610e+00 
A   0   0   0   0   0   0   4   0 
C   0   6   6   0   0   0   1   0 
G   0   0   0   0   0   2   0   0 
T   6   0   0   6   6   4   1   6 
MIC: 1.678555
Pattern CAAAA..A Length 8 Density 6 Support 9 Total 13 Zssup 4.403297e+00 Zstot 5.119228e+00 
A   0  13  13  13  13   2   8  13 
C  13   0   0   0   0   5   1   0 
G   0   0   0   0   0   3   2   0 
T   0   0   0   0   0   3   2   0 
MIC: 1.392039
Pattern TT.TTT..C Length 9 Density 6 Support 8 Total 12 Zssup 4.397757e+00 Zstot 5.771091e+00 
A   0   0   2   0   0   0   2   2   0 
C   0   0   2   0   0   0   1   4  12 
G   0   0   3   0   0   0   5   3   0 
T  12  12   5  12  12  12   4   3   0 
MIC: 1.282631
Pattern T.TTTC..T Length 9 Density 6 Support 8 Total 12 Zssup 4.397757e+00 Zstot 5.776072e+00 
A   0   3   0   0   0   0   4   2   0 
C   0   0   0   0   0  12   3   3   0 
G   0   3   0   0   0   0   2   1   0 
T  12   6  12  12  12   0   3   6  12 
MIC: 1.289864
Pattern TTTT..C.T Length 9 Density 6 Support 8 Total 13 Zssup 4.397757e+00 Zstot 6.397074e+00 
A   0   0   0   0   4   2   0   7   0 
C   0   0   0   0   3   4  13   1   0 
G   0   0   0   0   1   2   0   3   0 
T  13  13  13  13   5   5   0   2  13 
MIC: 1.274984
Pattern CCTT.TT Length 7 Density 6 Support 6 Total 7 Zssup 4.396780e+00 Zstot 4.625850e+00 
A   0   0   0   0   0   0   0 
C   7   7   0   0   2   0   0 
G   0   0   0   0   2   0   0 
T   0   0   7   7   3   7   7 
MIC: 1.783016
Pattern TTTTC.C Length 7 Density 6 Support 6 Total 8 Zssup 4.396780e+00 Zstot 5.462606e+00 
A   0   0   0   0   0   2   0 
C   0   0   0   0   8   1   8 
G   0   0   0   0   0   0   0 
T   8   8   8   8   0   5   0 
MIC: 1.768814
Pattern TTTCC.T Length 7 Density 6 Support 6 Total 7 Zssup 4.396780e+00 Zstot 4.625850e+00 
A   0   0   0   0   0   2   0 
C   0   0   0   7   7   2   0 
G   0   0   0   0   0   0   0 
T   7   7   7   0   0   3   7 
MIC: 1.752044
Pattern TTTC.CT Length 7 Density 6 Support 6 Total 7 Zssup 4.396780e+00 Zstot 4.625850e+00 
A   0   0   0   0   0   0   0 
C   0   0   0   7   2   7   0 
G   0   0   0   0   1   0   0 
T   7   7   7   0   4   0   7 
MIC: 1.794539
Pattern T.TCTCT Length 7 Density 6 Support 6 Total 6 Zssup 4.396780e+00 Zstot 3.790003e+00 
A   0   1   0   0   0   0   0 
C   0   1   0   6   0   6   0 
G   0   0   0   0   0   0   0 
T   6   4   6   0   6   0   6 
MIC: 1.781791
Pattern T..C.TTC Length 8 Density 5 Support 10 Total 14 Zssup 4.393382e+00 Zstot 4.401740e+00 
A   0   2   5   0   8   0   0   0 
C   0   2   6  14   5   0   0  14 
G   0   1   1   0   0   0   0   0 
T  14   9   2   0   1  14  14   0 
MIC: 1.455148
Pattern CTT.TT.T Length 8 Density 6 Support 8 Total 11 Zssup 4.386532e+00 Zstot 5.127933e+00 
A   0   0   0   2   0   0   1   0 
C  11   0   0   2   0   0   1   0 
G   0   0   0   3   0   0   2   0 
T   0  11  11   4  11  11   7  11 
MIC: 1.435931
Pattern CTT.T.TT Length 8 Density 6 Support 8 Total 12 Zssup 4.386532e+00 Zstot 5.747944e+00 
A   0   0   0   1   0   1   0   0 
C  12   0   0   2   0   1   0   0 
G   0   0   0   3   0   3   0   0 
T   0  12  12   6  12   7  12  12 
MIC: 1.456641
Pattern T.TC.TTT Length 8 Density 6 Support 8 Total 11 Zssup 4.386532e+00 Zstot 4.510136e+00 
A   0   2   0   0   6   0   0   0 
C   0   2   0  11   2   0   0   0 
G   0   1   0   0   1   0   0   0 
T  11   6  11   0   2  11  11  11 
MIC: 1.425379
Pattern CCTT..T Length 7 Density 5 Support 10 Total 18 Zssup 4.382282e+00 Zstot 6.261544e+00 
A   0   0   0   0   0   7   0 
C  18  18   0   0   4   3   0 
G   0   0   0   0   5   1   0 
T   0   0  18  18   9   7  18 
MIC: 1.559125
Pattern C.TTTTT Length 7 Density 6 Support 8 Total 14 Zssup 4.375367e+00 Zstot 5.723316e+00 
A   0   3   0   0   0   0   0 
C  14   3   0   0   0   0   0 
G   0   2   0   0   0   0   0 
T   0   6  14  14  14  14  14 
MIC: 1.584468
Pattern TTTTTC Length 6 Density 6 Support 8 Total 15 Zssup 4.364261e+00 Zstot 7.544503e+00 
A   0   0   0   0   0   0 
C   0   0   0   0   0  15 
G   0   0   0   0   0   0 
T  15  15  15  15  15   0 
MIC: 1.835113
Pattern AAAA..C.G Length 9 Density 6 Support 7 Total 13 Zssup 4.294191e+00 Zstot 7.681353e+00 
A  13  13  13  13   7   2   0   1   0 
C   0   0   0   0   0   2  13   1   0 
G   0   0   0   0   4   6   0   4  13 
T   0   0   0   0   2   3   0   7   0 
MIC: 1.387645
Pattern CAAAA...G Length 9 Density 6 Support 7 Total 8 Zssup 4.294191e+00 Zstot 4.152055e+00 
A   0   8   8   8   8   2   5   5   0 
C   8   0   0   0   0   3   0   1   0 
G   0   0   0   0   0   2   0   1   8 
T   0   0   0   0   0   1   3   1   0 
MIC: 1.401325
Pattern CA.AA.A.G Length 9 Density 6 Support 7 Total 7 Zssup 4.294191e+00 Zstot 3.449306e+00 
A   0   7   5   7   7   2   7   5   0 
C   7   0   0   0   0   3   0   0   0 
G   0   0   1   0   0   2   0   1   7 
T   0   0   1   0   0   0   0   1   0 
MIC: 1.468852
Pattern CAA.A..AG Length 9 Density 6 Support 7 Total 9 Zssup 4.294191e+00 Zstot 4.855836e+00 
A   0   9   9   5   9   1   5   9   0 
C   9   0   0   1   0   4   2   0   0 
G   0   0   0   0   0   2   0   0   9 
T   0   0   0   3   0   2   2   0   0 
MIC: 1.395828
Pattern CA.A..AAG Length 9 Density 6 Support 7 Total 7 Zssup 4.294191e+00 Zstot 3.449306e+00 
A   0   7   5   7   5   0   7   7   0 
C   7   0   0   0   0   4   0   0   0 
G   0   0   0   0   0   2   0   0   7 
T   0   0   2   0   2   1   0   0   0 
MIC: 1.547142
Pattern G.CAAA..A Length 9 Density 6 Support 7 Total 10 Zssup 4.294191e+00 Zstot 5.560654e+00 
A   0   3   0  10  10  10   2   5  10 
C   0   2  10   0   0   0   2   0   0 
G  10   1   0   0   0   0   1   4   0 
T   0   4   0   0   0   0   5   1   0 
MIC: 1.350618
Pattern G.CAA..AA Length 9 Density 6 Support 7 Total 9 Zssup 4.294191e+00 Zstot 4.855836e+00 
A   0   2   0   9   9   5   1   9   9 
C   0   2   9   0   0   1   3   0   0 
G   9   2   0   0   0   1   2   0   0 
T   0   3   0   0   0   2   3   0   0 
MIC: 1.312929
Pattern A.A.CAAG Length 8 Density 6 Support 7 Total 10 Zssup 4.283222e+00 Zstot 5.537540e+00 
A  10   4  10   3   0  10  10   0 
C   0   1   0   0  10   0   0   0 
G   0   1   0   1   0   0   0  10 
T   0   4   0   6   0   0   0   0 
MIC: 1.487985
Pattern CAAA.GA Length 7 Density 6 Support 7 Total 7 Zssup 4.272310e+00 Zstot 3.418318e+00 
A   0   7   7   7   4   0   7 
C   7   0   0   0   0   0   0 
G   0   0   0   0   0   7   0 
T   0   0   0   0   3   0   0 
MIC: 1.719190
Pattern G.CAAAA Length 7 Density 6 Support 7 Total 9 Zssup 4.272310e+00 Zstot 4.815074e+00 
A   0   5   0   9   9   9   9 
C   0   1   9   0   0   0   0 
G   9   0   0   0   0   0   0 
T   0   3   0   0   0   0   0 
MIC: 1.681172
Pattern ATT..C.TC Length 9 Density 6 Support 6 Total 6 Zssup 4.267604e+00 Zstot 3.652044e+00 
A   6   0   0   1   0   0   2   0   0 
C   0   0   0   2   2   6   2   0   6 
G   0   0   0   0   0   0   1   0   0 
T   0   6   6   3   4   0   1   6   0 
MIC: 1.505925
Pattern A.T.TC.TC Length 9 Density 6 Support 6 Total 6 Zssup 4.267604e+00 Zstot 3.652044e+00 
A   6   1   0   2   0   0   3   0   0 
C   0   0   0   1   0   6   2   0   6 
G   0   1   0   1   0   0   1   0   0 
T   0   4   6   2   6   0   0   6   0 
MIC: 1.440214
Pattern A.TCT.C.T Length 9 Density 6 Support 6 Total 6 Zssup 4.267604e+00 Zstot 3.652044e+00 
A   6   3   0   0   0   1   0   1   0 
C   0   1   0   6   0   1   6   1   0 
G   0   1   0   0   0   1   0   0   0 
T   0   1   6   0   6   3   0   4   6 
MIC: 1.406006
Pattern AC...TTCT Length 9 Density 6 Support 6 Total 6 Zssup 4.267604e+00 Zstot 3.652044e+00 
A   6   0   2   2   3   0   0   0   0 
C   0   6   1   1   0   0   0   6   0 
G   0   0   2   2   0   0   0   0   0 
T   0   0   1   1   3   6   6   0   6 
MIC: 1.411800
Pattern CC..T.TTA Length 9 Density 6 Support 6 Total 6 Zssup 4.267604e+00 Zstot 3.652044e+00 
A   0   0   2   2   0   4   0   0   6 
C   6   6   1   0   0   0   0   0   0 
G   0   0   0   1   0   1   0   0   0 
T   0   0   3   3   6   1   6   6   0 
MIC: 1.442712
Pattern CATTC...T Length 9 Density 6 Support 6 Total 6 Zssup 4.267604e+00 Zstot 3.648700e+00 
A   0   6   0   0   0   1   1   1   0 
C   6   0   0   0   6   2   2   2   0 
G   0   0   0   0   0   1   0   2   0 
T   0   0   6   6   0   2   3   1   6 
MIC: 1.420017
Pattern TT.CC.T.A Length 9 Density 6 Support 6 Total 7 Zssup 4.267604e+00 Zstot 4.470691e+00 
A   0   0   1   0   0   2   0   1   7 
C   0   0   0   7   7   2   0   2   0 
G   0   0   1   0   0   0   0   1   0 
T   7   7   5   0   0   3   7   3   0 
MIC: 1.443841
Pattern TTTC...CA Length 9 Density 6 Support 6 Total 6 Zssup 4.267604e+00 Zstot 3.652044e+00 
A   0   0   0   0   3   1   2   0   6 
C   0   0   0   6   3   1   1   6   0 
G   0   0   0   0   0   2   1   0   0 
T   6   6   6   0   0   2   2   0   0 
MIC: 1.450173
Pattern TT..CAT.C Length 9 Density 6 Support 6 Total 8 Zssup 4.267604e+00 Zstot 5.290538e+00 
A   0   0   1   3   0   8   0   1   0 
C   0   0   0   2   8   0   0   0   8 
G   0   0   1   1   0   0   0   1   0 
T   8   8   6   2   0   0   8   6   0 
MIC: 1.476030
Pattern T.T.CAT.C Length 9 Density 6 Support 6 Total 8 Zssup 4.267604e+00 Zstot 4.470691e+00 
A   0   1   0   3   0   8   0   2   0 
C   0   1   0   1   8   0   0   0   8 
G   0   0   0   1   0   0   0   2   0 
T   8   6   8   3   0   0   8   4   0 
MIC: 1.436679
Pattern TCA.T..TC Length 9 Density 6 Support 6 Total 6 Zssup 4.267604e+00 Zstot 3.652044e+00 
A   0   0   6   0   0   2   1   0   0 
C   0   6   0   2   0   3   2   0   6 
G   0   0   0   0   0   0   1   0   0 
T   6   0   0   4   6   1   2   6   0 
MIC: 1.522433
Pattern T...CATTC Length 9 Density 6 Support 6 Total 9 Zssup 4.267604e+00 Zstot 6.111589e+00 
A   0   1   2   3   0   9   0   0   0 
C   0   0   1   2   9   0   0   0   9 
G   0   2   2   1   0   0   0   0   0 
T   9   6   4   3   0   0   9   9   0 
MIC: 1.394923
Pattern T.CC.T.AT Length 9 Density 6 Support 6 Total 7 Zssup 4.267604e+00 Zstot 4.470691e+00 
A   0   2   0   0   1   0   1   7   0 
C   0   0   7   7   1   0   3   0   0 
G   0   2   0   0   1   0   1   0   0 
T   7   3   0   0   4   7   2   0   7 
MIC: 1.408148
Pattern T.C..TCAT Length 9 Density 6 Support 6 Total 7 Zssup 4.267604e+00 Zstot 4.470691e+00 
A   0   1   0   1   2   0   0   7   0 
C   0   3   7   3   2   0   7   0   0 
G   0   1   0   1   1   0   0   0   0 
T   7   2   0   2   2   7   0   0   7 
MIC: 1.390454
Pattern TCAT...C Length 8 Density 5 Support 10 Total 20 Zssup 4.261741e+00 Zstot 6.940565e+00 
A   0   0  20   0   4   9   4   0 
C   0  20   0   0   6   3   8  20 
G   0   0   0   0   2   3   3   0 
T  20   0   0  20   8   5   5   0 
MIC: 1.321317
Pattern ATT.TC.C Length 8 Density 6 Support 6 Total 6 Zssup 4.256889e+00 Zstot 3.637587e+00 
A   6   0   0   0   0   0   1   0 
C   0   0   0   1   0   6   0   6 
G   0   0   0   0   0   0   0   0 
T   0   6   6   5   6   0   5   0 
MIC: 1.754040
Pattern AT..TCTC Length 8 Density 6 Support 6 Total 7 Zssup 4.256889e+00 Zstot 4.453648e+00 
A   7   0   0   1   0   0   0   0 
C   0   0   2   2   0   7   0   7 
G   0   0   0   0   0   0   0   0 
T   0   7   5   4   7   0   7   0 
MIC: 1.681643
Pattern A.T.TCTC Length 8 Density 6 Support 6 Total 7 Zssup 4.256889e+00 Zstot 4.453648e+00 
A   7   0   0   1   0   0   0   0 
C   0   0   0   1   0   7   0   7 
G   0   2   0   0   0   0   0   0 
T   0   5   7   5   7   0   7   0 
MIC: 1.686934
Pattern CATT.T.C Length 8 Density 6 Support 6 Total 7 Zssup 4.256889e+00 Zstot 4.453648e+00 
A   0   7   0   0   3   0   2   0 
C   7   0   0   0   3   0   2   7 
G   0   0   0   0   0   0   0   0 
T   0   0   7   7   1   7   3   0 
MIC: 1.596519
Pattern CATT..TC Length 8 Density 6 Support 6 Total 7 Zssup 4.256889e+00 Zstot 4.453648e+00 
A   0   7   0   0   2   1   0   0 
C   7   0   0   0   5   2   0   7 
G   0   0   0   0   0   1   0   0 
T   0   0   7   7   0   3   7   0 
MIC: 1.680803
Pattern T.CCTT.A Length 8 Density 6 Support 6 Total 6 Zssup 4.256889e+00 Zstot 3.637587e+00 
A   0   2   0   0   0   0   0   6 
C   0   0   6   6   0   0   2   0 
G   0   1   0   0   0   0   1   0 
T   6   3   0   0   6   6   3   0 
MIC: 1.597051
Pattern T.TTC.AC Length 8 Density 6 Support 6 Total 7 Zssup 4.256889e+00 Zstot 4.449876e+00 
A   0   1   0   0   0   0   7   0 
C   0   2   0   0   7   1   0   7 
G   0   0   0   0   0   6   0   0 
T   7   4   7   7   0   0   0   0 
MIC: 1.772564
Pattern TT.CA.TC Length 8 Density 6 Support 6 Total 6 Zssup 4.256889e+00 Zstot 3.637587e+00 
A   0   0   2   0   6   1   0   0 
C   0   0   2   6   0   0   0   6 
G   0   0   1   0   0   0   0   0 
T   6   6   1   0   0   5   6   0 
MIC: 1.624989
Pattern A.TTT..TC Length 9 Density 6 Support 8 Total 11 Zssup 4.251358e+00 Zstot 4.927158e+00 
A  11   3   0   0   0   2   2   0   0 
C   0   0   0   0   0   2   3   0  11 
G   0   1   0   0   0   1   3   0   0 
T   0   7  11  11  11   6   3  11   0 
MIC: 1.305477
Pattern TTTT..C.A Length 9 Density 6 Support 8 Total 14 Zssup 4.251358e+00 Zstot 6.135097e+00 
A   0   0   0   0   0   3   0   5  14 
C   0   0   0   0   3   2  14   4   0 
G   0   0   0   0   6   1   0   4   0 
T  14  14  14  14   5   8   0   1   0 
MIC: 1.342054
Pattern TTT..TC.A Length 9 Density 6 Support 8 Total 11 Zssup 4.251358e+00 Zstot 4.922602e+00 
A   0   0   0   2   0   0   0   4  11 
C   0   0   0   1   3   0  11   3   0 
G   0   0   0   0   5   0   0   4   0 
T  11  11  11   8   3  11   0   0   0 
MIC: 1.429484
Pattern A.TTTCC Length 7 Density 6 Support 6 Total 7 Zssup 4.246228e+00 Zstot 4.436716e+00 
A   7   1   0   0   0   0   0 
C   0   1   0   0   0   7   7 
G   0   3   0   0   0   0   0 
T   0   2   7   7   7   0   0 
MIC: 1.725104
Pattern ATTC.TC Length 7 Density 6 Support 6 Total 6 Zssup 4.246228e+00 Zstot 3.623217e+00 
A   6   0   0   0   2   0   0 
C   0   0   0   6   2   0   6 
G   0   0   0   0   0   0   0 
T   0   6   6   0   2   6   0 
MIC: 1.742339
Pattern CATTC.T Length 7 Density 6 Support 6 Total 10 Zssup 4.246228e+00 Zstot 6.880836e+00 
A   0  10   0   0   0   3   0 
C  10   0   0   0  10   2   0 
G   0   0   0   0   0   1   0 
T   0   0  10  10   0   4  10 
MIC: 1.698100
Pattern CCTT.AT Length 7 Density 6 Support 6 Total 7 Zssup 4.246228e+00 Zstot 4.436716e+00 
A   0   0   0   0   0   7   0 
C   7   7   0   0   1   0   0 
G   0   0   0   0   2   0   0 
T   0   0   7   7   4   0   7 
MIC: 1.779042
Pattern T.CATTC Length 7 Density 6 Support 6 Total 6 Zssup 4.246228e+00 Zstot 3.623217e+00 
A   0   1   0   6   0   0   0 
C   0   2   6   0   0   0   6 
G   0   1   0   0   0   0   0 
T   6   2   0   0   6   6   0 
MIC: 1.712787
Pattern ATTTT..C Length 8 Density 6 Support 8 Total 12 Zssup 4.240295e+00 Zstot 5.507268e+00 
A  12   0   0   0   0   1   1   0 
C   0   0   0   0   0   5   1  12 
G   0   0   0   0   0   4   1   0 
T   0  12  12  12  12   2   9   0 
MIC: 1.503741
Pattern A.TTT.TC Length 8 Density 6 Support 8 Total 13 Zssup 4.240295e+00 Zstot 6.111623e+00 
A  13   3   0   0   0   0   0   0 
C   0   0   0   0   0   5   0  13 
G   0   1   0   0   0   5   0   0 
T   0   9  13  13  13   3  13   0 
MIC: 1.531946
Pattern TCATT..T Length 8 Density 6 Support 8 Total 9 Zssup 4.240295e+00 Zstot 3.698850e+00 
A   0   0   9   0   0   3   3   0 
C   0   9   0   0   0   3   1   0 
G   0   0   0   0   0   0   1   0 
T   9   0   0   9   9   3   4   9 
MIC: 1.423414
Pattern TTTTT..TT Length 9 Density 7 Support 6 Total 11 Zssup 4.233391e+00 Zstot 5.242375e+00 
A   0   0   0   0   0   4   7   0   0 
C   0   0   0   0   0   3   0   0   0 
G   0   0   0   0   0   1   0   0   0 
T  11  11  11  11  11   3   4  11  11 
MIC: 1.399134
Pattern TTTT..TTT Length 9 Density 7 Support 6 Total 11 Zssup 4.233391e+00 Zstot 6.057556e+00 
A   0   0   0   0   3   5   0   0   0 
C   0   0   0   0   2   2   0   0   0 
G   0   0   0   0   2   0   0   0   0 
T  11  11  11  11   4   4  11  11  11 
MIC: 1.348732
Pattern TTT..TTTT Length 9 Density 7 Support 6 Total 11 Zssup 4.233391e+00 Zstot 6.874644e+00 
A   0   0   0   2   8   0   0   0   0 
C   0   0   0   3   0   0   0   0   0 
G   0   0   0   2   2   0   0   0   0 
T  11  11  11   4   1  11  11  11  11 
MIC: 1.396239
Pattern T.TT.TTTT Length 9 Density 7 Support 6 Total 8 Zssup 4.233391e+00 Zstot 5.241669e+00 
A   0   2   0   0   2   0   0   0   0 
C   0   2   0   0   2   0   0   0   0 
G   0   0   0   0   4   0   0   0   0 
T   8   4   8   8   0   8   8   8   8 
MIC: 1.436184
Pattern TTTT.TTT Length 8 Density 7 Support 6 Total 9 Zssup 4.222716e+00 Zstot 6.035749e+00 
A   0   0   0   0   4   0   0   0 
C   0   0   0   0   1   0   0   0 
G   0   0   0   0   3   0   0   0 
T   9   9   9   9   1   9   9   9 
MIC: 1.503833
Pattern TTCATT Length 6 Density 6 Support 8 Total 11 Zssup 4.218347e+00 Zstot 4.857263e+00 
A   0   0   0  11   0   0 
C   0   0  11   0   0   0 
G   0   0   0   0   0   0 
T  11  11   0   0  11  11 
MIC: 1.822055
Pattern TCATTT Length 6 Density 6 Support 8 Total 11 Zssup 4.218347e+00 Zstot 4.857263e+00 
A   0   0  11   0   0   0 
C   0  11   0   0   0   0 
G   0   0   0   0   0   0 
T  11   0   0  11  11  11 
MIC: 1.822055
Pattern AT.AAA.AA Length 9 Density 7 Support 7 Total 8 Zssup 4.214660e+00 Zstot 4.050207e+00 
A   8   0   3   8   8   8   5   8   8 
C   0   0   1   0   0   0   1   0   0 
G   0   0   3   0   0   0   0   0   0 
T   0   8   1   0   0   0   2   0   0 
MIC: 1.333159
Pattern AT.AAAAA Length 8 Density 7 Support 7 Total 11 Zssup 4.203781e+00 Zstot 6.108507e+00 
A  11   0   5  11  11  11  11  11 
C   0   0   2   0   0   0   0   0 
G   0   0   3   0   0   0   0   0 
T   0  11   1   0   0   0   0   0 
MIC: 1.443049
Pattern C.T.CG.C Length 8 Density 5 Support 6 Total 6 Zssup 4.188105e+00 Zstot 3.560056e+00 
A   0   5   0   2   0   0   2   0 
C   6   1   0   1   6   0   3   6 
G   0   0   0   0   0   6   1   0 
T   0   0   6   3   0   0   0   0 
MIC: 1.752194
Pattern CC.T..T.G Length 9 Density 5 Support 8 Total 10 Zssup 4.184559e+00 Zstot 4.225944e+00 
A   0   0   4   0   1   2   0   2   0 
C  10  10   1   0   4   4   0   0   0 
G   0   0   1   0   1   0   0   0  10 
T   0   0   4  10   4   4  10   8   0 
MIC: 1.424709
Pattern G.T.ATGA Length 8 Density 6 Support 7 Total 9 Zssup 4.180900e+00 Zstot 4.691332e+00 
A   0   2   0   2   9   0   0   9 
C   0   1   0   0   0   0   0   0 
G   9   2   0   4   0   0   9   0 
T   0   4   9   3   0   9   0   0 
MIC: 1.480926
Pattern C...CTTG Length 8 Density 5 Support 8 Total 9 Zssup 4.173569e+00 Zstot 3.610521e+00 
A   0   3   1   0   0   0   0   0 
C   9   2   1   4   9   0   0   0 
G   0   1   1   1   0   0   0   9 
T   0   3   6   4   0   9   9   0 
MIC: 1.513899
Pattern A.AATGA Length 7 Density 6 Support 9 Total 12 Zssup 4.155517e+00 Zstot 4.176290e+00 
A  12   7  12  12   0   0  12 
C   0   0   0   0   0   0   0 
G   0   1   0   0   0  12   0 
T   0   4   0   0  12   0   0 
MIC: 1.557604
Pattern TGA.AAA Length 7 Density 6 Support 9 Total 10 Zssup 4.155517e+00 Zstot 3.146251e+00 
A   0   0  10   5  10  10  10 
C   0   0   0   3   0   0   0 
G   0  10   0   2   0   0   0 
T  10   0   0   0   0   0   0 
MIC: 1.578825
Pattern TTCG.C Length 6 Density 5 Support 8 Total 13 Zssup 4.151763e+00 Zstot 5.936987e+00 
A   0   0   0   0  10   0 
C   0   0  13   0   0  13 
G   0   0   0  13   1   0 
T  13  13   0   0   2   0 
MIC: 1.930568
Pattern A...CATTC Length 9 Density 6 Support 6 Total 7 Zssup 4.119683e+00 Zstot 4.283001e+00 
A   7   3   3   1   0   7   0   0   0 
C   0   3   1   2   7   0   0   0   7 
G   0   0   1   1   0   0   0   0   0 
T   0   1   2   3   0   0   7   7   0 
MIC: 1.394628
Pattern ACA..C.TT Length 9 Density 6 Support 6 Total 6 Zssup 4.119683e+00 Zstot 3.484182e+00 
A   6   0   6   2   3   0   1   0   0 
C   0   6   0   1   0   6   0   0   0 
G   0   0   0   3   2   0   0   0   0 
T   0   0   0   0   1   0   5   6   6 
MIC: 1.541558
Pattern CATTC...A Length 9 Density 6 Support 6 Total 8 Zssup 4.119683e+00 Zstot 5.079403e+00 
A   0   8   0   0   0   2   2   0   8 
C   8   0   0   0   8   1   0   5   0 
G   0   0   0   0   0   3   2   2   0 
T   0   0   8   8   0   2   4   1   0 
MIC: 1.480604
Pattern T.CTC..AA Length 9 Density 6 Support 6 Total 7 Zssup 4.119683e+00 Zstot 4.284246e+00 
A   0   0   0   0   0   4   2   7   7 
C   0   3   7   0   7   2   2   0   0 
G   0   2   0   0   0   0   2   0   0 
T   7   2   0   7   0   1   1   0   0 
MIC: 1.459169
Pattern TCAT...CA Length 9 Density 6 Support 6 Total 9 Zssup 4.119683e+00 Zstot 5.881300e+00 
A   0   0   9   0   2   4   1   0   9 
C   0   9   0   0   1   1   3   9   0 
G   0   0   0   0   1   2   2   0   0 
T   9   0   0   9   5   2   3   0   0 
MIC: 1.359111
Pattern T.T.C.ACA Length 9 Density 6 Support 6 Total 8 Zssup 4.119683e+00 Zstot 5.082187e+00 
A   0   3   0   3   0   1   8   0   8 
C   0   1   0   1   8   1   0   8   0 
G   0   0   0   0   0   6   0   0   0 
T   8   4   8   4   0   0   0   0   0 
MIC: 1.523176
Pattern TC..A.CAT Length 9 Density 6 Support 6 Total 6 Zssup 4.119683e+00 Zstot 3.487473e+00 
A   0   0   1   1   6   2   0   6   0 
C   0   6   1   1   0   0   6   0   0 
G   0   0   2   2   0   2   0   0   0 
T   6   0   2   2   0   2   0   0   6 
MIC: 1.367654
Pattern TTC..CAA Length 8 Density 6 Support 6 Total 8 Zssup 4.109143e+00 Zstot 5.062760e+00 
A   0   0   0   1   5   0   8   8 
C   0   0   8   0   0   8   0   0 
G   0   0   0   6   1   0   0   0 
T   8   8   0   1   2   0   0   0 
MIC: 1.661887
Pattern AT..T.TCA Length 9 Density 6 Support 8 Total 9 Zssup 4.107880e+00 Zstot 3.527271e+00 
A   9   0   1   3   0   4   0   0   9 
C   0   0   2   1   0   3   0   9   0 
G   0   0   2   1   0   1   0   0   0 
T   0   9   4   4   9   1   9   0   0 
MIC: 1.266520
Pattern CA.CATT Length 7 Density 6 Support 6 Total 6 Zssup 4.098656e+00 Zstot 3.459102e+00 
A   0   6   2   0   6   0   0 
C   6   0   0   6   0   0   0 
G   0   0   1   0   0   0   0 
T   0   0   3   0   0   6   6 
MIC: 1.722874
Pattern TTTTT.A.T Length 9 Density 7 Support 6 Total 8 Zssup 4.086141e+00 Zstot 5.034897e+00 
A   0   0   0   0   0   2   8   0   0 
C   0   0   0   0   0   2   0   1   0 
G   0   0   0   0   0   1   0   0   0 
T   8   8   8   8   8   3   0   7   8 
MIC: 1.450120
Pattern TTTT.T.AT Length 9 Density 7 Support 6 Total 6 Zssup 4.086141e+00 Zstot 3.450066e+00 
A   0   0   0   0   0   0   0   6   0 
C   0   0   0   0   1   0   3   0   0 
G   0   0   0   0   0   0   0   0   0 
T   6   6   6   6   5   6   3   0   6 
MIC: 1.560532
Pattern TTTT..ATT Length 9 Density 7 Support 6 Total 9 Zssup 4.086141e+00 Zstot 5.829059e+00 
A   0   0   0   0   0   1   9   0   0 
C   0   0   0   0   1   4   0   0   0 
G   0   0   0   0   1   1   0   0   0 
T   9   9   9   9   7   3   0   9   9 
MIC: 1.444348
Pattern TTT.T.ATT Length 9 Density 7 Support 6 Total 9 Zssup 4.086141e+00 Zstot 5.829059e+00 
A   0   0   0   0   0   2   9   0   0 
C   0   0   0   1   0   2   0   0   0 
G   0   0   0   1   0   1   0   0   0 
T   9   9   9   7   9   4   0   9   9 
MIC: 1.412051
Pattern T.TTT.ATT Length 9 Density 7 Support 6 Total 10 Zssup 4.086141e+00 Zstot 5.829059e+00 
A   0   1   0   0   0   1  10   0   0 
C   0   0   0   0   0   4   0   0   0 
G   0   2   0   0   0   2   0   0   0 
T  10   7  10  10  10   3   0  10  10 
MIC: 1.412267
Pattern TT..ATTTT Length 9 Density 7 Support 6 Total 10 Zssup 4.086141e+00 Zstot 6.624389e+00 
A   0   0   1   2  10   0   0   0   0 
C   0   0   0   3   0   0   0   0   0 
G   0   0   1   1   0   0   0   0   0 
T  10  10   8   4   0  10  10  10  10 
MIC: 1.412464
Pattern TTTTTT.A Length 8 Density 7 Support 6 Total 7 Zssup 4.075639e+00 Zstot 4.225216e+00 
A   0   0   0   0   0   0   0   7 
C   0   0   0   0   0   0   2   0 
G   0   0   0   0   0   0   1   0 
T   7   7   7   7   7   7   4   0 
MIC: 1.548388
Pattern TTTTTTA Length 7 Density 7 Support 6 Total 8 Zssup 4.065191e+00 Zstot 4.996336e+00 
A   0   0   0   0   0   0   8 
C   0   0   0   0   0   0   0 
G   0   0   0   0   0   0   0 
T   8   8   8   8   8   8   0 
MIC: 1.675349
Pattern G.CA...CC Length 9 Density 5 Support 6 Total 6 Zssup 4.052165e+00 Zstot 3.412140e+00 
A   0   3   0   6   2   1   2   0   0 
C   0   0   6   0   1   2   0   6   6 
G   6   0   0   0   0   2   2   0   0 
T   0   3   0   0   3   1   2   0   0 
MIC: 1.476424
Pattern T.G.CA..C Length 9 Density 5 Support 8 Total 9 Zssup 4.042393e+00 Zstot 3.440041e+00 
A   0   0   0   4   0   9   5   2   0 
C   0   2   0   1   9   0   1   0   9 
G   0   3   9   1   0   0   1   2   0 
T   9   4   0   3   0   0   2   5   0 
MIC: 1.335234
Pattern CA..CG.C Length 8 Density 5 Support 6 Total 6 Zssup 4.041702e+00 Zstot 3.396931e+00 
A   0   6   1   2   0   0   2   0 
C   6   0   0   0   6   0   2   6 
G   0   0   0   1   0   6   2   0 
T   0   0   5   3   0   0   0   0 
MIC: 1.705841
Pattern CA...GCC Length 8 Density 5 Support 6 Total 7 Zssup 4.041702e+00 Zstot 4.182364e+00 
A   0   7   0   3   2   0   0   0 
C   7   0   1   1   2   0   7   7 
G   0   0   1   1   1   7   0   0 
T   0   0   5   2   2   0   0   0 
MIC: 1.571552
Pattern GAATG..A Length 8 Density 6 Support 7 Total 8 Zssup 4.035600e+00 Zstot 3.816407e+00 
A   0   8   8   0   0   1   5   8 
C   0   0   0   0   0   1   1   0 
G   8   0   0   0   8   4   0   0 
T   0   0   0   8   0   2   2   0 
MIC: 1.509226
Pattern CAT..G.C Length 8 Density 5 Support 8 Total 12 Zssup 4.031551e+00 Zstot 5.158407e+00 
A   0  12   0   3   2   0   4   0 
C  12   0   0   1   5   0   5  12 
G   0   0   0   1   1  12   2   0 
T   0   0  12   7   4   0   1   0 
MIC: 1.467892
Pattern GA.AAAA Length 7 Density 6 Support 9 Total 16 Zssup 4.019642e+00 Zstot 5.969945e+00 
A   0  16   6  16  16  16  16 
C   0   0   5   0   0   0   0 
G  16   0   5   0   0   0   0 
T   0   0   0   0   0   0   0 
MIC: 1.568137
Pattern CTT.TT..G Length 9 Density 6 Support 6 Total 8 Zssup 4.018923e+00 Zstot 4.940084e+00 
A   0   0   0   0   0   0   1   3   0 
C   8   0   0   2   0   0   1   0   0 
G   0   0   0   3   0   0   1   0   8 
T   0   8   8   3   8   8   5   5   0 
MIC: 1.480181
Pattern C.TTTT..G Length 9 Density 6 Support 6 Total 7 Zssup 4.018923e+00 Zstot 4.156969e+00 
A   0   3   0   0   0   0   0   5   0 
C   7   1   0   0   0   0   2   0   0 
G   0   0   0   0   0   0   1   0   7 
T   0   3   7   7   7   7   4   2   0 
MIC: 1.494420
Pattern CTT.T.T.G Length 9 Density 6 Support 6 Total 6 Zssup 4.018923e+00 Zstot 3.375002e+00 
A   0   0   0   0   0   0   0   1   0 
C   6   0   0   2   0   0   0   0   0 
G   0   0   0   2   0   1   0   0   6 
T   0   6   6   2   6   5   6   5   0 
MIC: 1.610012
Pattern CTT..TT.G Length 9 Density 6 Support 6 Total 7 Zssup 4.018923e+00 Zstot 4.156969e+00 
A   0   0   0   1   2   0   0   2   0 
C   7   0   0   3   0   0   0   0   0 
G   0   0   0   2   0   0   0   0   7 
T   0   7   7   1   5   7   7   5   0 
MIC: 1.522520
Pattern CT..TTT.G Length 9 Density 6 Support 6 Total 6 Zssup 4.018923e+00 Zstot 3.375002e+00 
A   0   0   1   0   0   0   0   1   0 
C   6   0   0   2   0   0   0   0   0 
G   0   0   0   3   0   0   0   0   6 
T   0   6   5   1   6   6   6   5   0 
MIC: 1.622540
Pattern CTT.T..TG Length 9 Density 6 Support 6 Total 6 Zssup 4.018923e+00 Zstot 3.375002e+00 
A   0   0   0   0   0   0   1   0   0 
C   6   0   0   2   0   0   0   0   0 
G   0   0   0   3   0   1   0   0   6 
T   0   6   6   1   6   5   5   6   0 
MIC: 1.636592
Pattern CT..TT.TG Length 9 Density 6 Support 6 Total 6 Zssup 4.018923e+00 Zstot 3.375002e+00 
A   0   0   1   0   0   0   1   0   0 
C   6   0   0   2   0   0   0   0   0 
G   0   0   0   4   0   0   0   0   6 
T   0   6   5   0   6   6   5   6   0 
MIC: 1.695236
Pattern CTT...TTG Length 9 Density 6 Support 6 Total 6 Zssup 4.018923e+00 Zstot 3.375002e+00 
A   0   0   0   1   1   0   0   0   0 
C   6   0   0   2   0   0   0   0   0 
G   0   0   0   2   0   1   0   0   6 
T   0   6   6   1   5   5   6   6   0 
MIC: 1.571524
Pattern C.TT..TTG Length 9 Density 6 Support 6 Total 7 Zssup 4.018923e+00 Zstot 4.156969e+00 
A   0   3   0   0   2   3   0   0   0 
C   7   3   0   0   1   1   0   0   0 
G   0   0   0   0   2   1   0   0   7 
T   0   1   7   7   2   2   7   7   0 
MIC: 1.372025
Pattern C.T.T.TTG Length 9 Density 6 Support 6 Total 6 Zssup 4.018923e+00 Zstot 3.375002e+00 
A   0   0   0   0   0   0   0   0   0 
C   6   1   0   2   0   0   0   0   0 
G   0   0   0   2   0   1   0   0   6 
T   0   5   6   2   6   5   6   6   0 
MIC: 1.627970
Pattern C..TT.TTG Length 9 Density 6 Support 6 Total 7 Zssup 4.018923e+00 Zstot 4.156969e+00 
A   0   1   4   0   0   1   0   0   0 
C   7   4   1   0   0   3   0   0   0 
G   0   1   0   0   0   1   0   0   7 
T   0   1   2   7   7   2   7   7   0 
MIC: 1.445687
Pattern CT...TTTG Length 9 Density 6 Support 6 Total 7 Zssup 4.018923e+00 Zstot 4.156969e+00 
A   0   0   2   1   2   0   0   0   0 
C   7   0   0   3   0   0   0   0   0 
G   0   0   0   3   0   0   0   0   7 
T   0   7   5   0   5   7   7   7   0 
MIC: 1.577049
Pattern C.T..TTTG Length 9 Density 6 Support 6 Total 7 Zssup 4.018923e+00 Zstot 4.156969e+00 
A   0   0   0   1   1   0   0   0   0 
C   7   2   0   2   0   0   0   0   0 
G   0   0   0   2   1   0   0   0   7 
T   0   5   7   2   5   7   7   7   0 
MIC: 1.507473
Pattern C.T.TGT.T Length 9 Density 6 Support 6 Total 8 Zssup 4.018923e+00 Zstot 4.940084e+00 
A   0   1   0   3   0   0   0   4   0 
C   8   1   0   0   0   0   0   0   0 
G   0   3   0   2   0   8   0   0   0 
T   0   3   8   3   8   0   8   4   8 
MIC: 1.426290
Pattern G..TTT.TC Length 9 Density 6 Support 6 Total 8 Zssup 4.018923e+00 Zstot 4.940084e+00 
A   0   3   1   0   0   0   0   0   0 
C   0   1   1   0   0   0   2   0   8 
G   8   2   2   0   0   0   4   0   0 
T   0   2   4   8   8   8   2   8   0 
MIC: 1.409130
Pattern GC..TTT.T Length 9 Density 6 Support 6 Total 8 Zssup 4.018923e+00 Zstot 4.938022e+00 
A   0   0   4   0   0   0   0   1   0 
C   0   8   2   0   0   0   0   2   0 
G   8   0   0   2   0   0   0   0   0 
T   0   0   2   6   8   8   8   5   8 
MIC: 1.523065
Pattern GC..TT.TT Length 9 Density 6 Support 6 Total 8 Zssup 4.018923e+00 Zstot 4.938022e+00 
A   0   0   1   0   0   0   2   0   0 
C   0   8   2   1   0   0   0   0   0 
G   8   0   0   2   0   0   1   0   0 
T   0   0   5   5   8   8   5   8   8 
MIC: 1.490499
Pattern TTG.TT..C Length 9 Density 6 Support 6 Total 6 Zssup 4.018923e+00 Zstot 3.375002e+00 
A   0   0   0   3   0   0   1   0   0 
C   0   0   0   0   0   0   0   1   6 
G   0   0   6   0   0   0   3   3   0 
T   6   6   0   3   6   6   2   2   0 
MIC: 1.512146
Pattern TT.TT.G.C Length 9 Density 6 Support 6 Total 13 Zssup 4.018923e+00 Zstot 8.872989e+00 
A   0   0   3   0   0   2   0   8   0 
C   0   0   3   0   0   6   0   0  13 
G   0   0   2   0   0   0  13   1   0 
T  13  13   5  13  13   5   0   4   0 
MIC: 1.425023
Pattern TTG.T.T.C Length 9 Density 6 Support 6 Total 6 Zssup 4.018923e+00 Zstot 3.375002e+00 
A   0   0   0   3   0   4   0   0   0 
C   0   0   0   0   0   0   0   0   6 
G   0   0   6   0   0   0   0   3   0 
T   6   6   0   3   6   2   6   3   0 
MIC: 1.564592
Pattern TT.T..TCG Length 9 Density 6 Support 6 Total 6 Zssup 4.018923e+00 Zstot 3.371746e+00 
A   0   0   2   0   5   2   0   0   0 
C   0   0   0   0   1   0   0   6   0 
G   0   0   1   0   0   1   0   0   6 
T   6   6   3   6   0   3   6   0   0 
MIC: 1.493372
Pattern G..TTTT.T Length 9 Density 6 Support 8 Total 18 Zssup 4.010152e+00 Zstot 8.620533e+00 
A   0   5   7   0   0   0   0   4   0 
C   0   6   4   0   0   0   0   2   0 
G  18   3   0   0   0   0   0   3   0 
T   0   4   7  18  18  18  18   9  18 
MIC: 1.260990
Pattern G..TT.TTT Length 9 Density 6 Support 8 Total 12 Zssup 4.010152e+00 Zstot 5.129190e+00 
A   0   5   2   0   0   0   0   0   0 
C   0   4   3   0   0   1   0   0   0 
G  12   0   0   0   0   2   0   0   0 
T   0   3   7  12  12   9  12  12  12 
MIC: 1.393498
Pattern TT.T.TT.G Length 9 Density 6 Support 8 Total 8 Zssup 4.010152e+00 Zstot 2.817048e+00 
A   0   0   2   0   3   0   0   2   0 
C   0   0   1   0   2   0   0   3   0 
G   0   0   1   0   1   0   0   0   8 
T   8   8   4   8   2   8   8   3   0 
MIC: 1.268064
Pattern TGTTT...T Length 9 Density 6 Support 8 Total 11 Zssup 4.010152e+00 Zstot 4.549572e+00 
A   0   0   0   0   0   3   4   5   0 
C   0   0   0   0   0   3   1   2   0 
G   0  11   0   0   0   2   3   1   0 
T  11   0  11  11  11   3   3   3  11 
MIC: 1.221434
Pattern TTGT.T..T Length 9 Density 6 Support 8 Total 10 Zssup 4.010152e+00 Zstot 3.397007e+00 
A   0   0   0   0   5   0   4   2   0 
C   0   0   0   0   0   0   0   3   0 
G   0   0  10   0   0   0   1   2   0 
T  10  10   0  10   5  10   5   3  10 
MIC: 1.323648
Pattern T.T.TG.TT Length 9 Density 6 Support 8 Total 12 Zssup 4.010152e+00 Zstot 5.131571e+00 
A   0   2   0   3   0   0   2   0   0 
C   0   4   0   2   0   0   5   0   0 
G   0   3   0   3   0  12   1   0   0 
T  12   3  12   4  12   0   4  12  12 
MIC: 1.258366
Pattern T..TTG.TT Length 9 Density 6 Support 8 Total 8 Zssup 4.010152e+00 Zstot 2.820519e+00 
A   0   3   0   0   0   0   2   0   0 
C   0   1   4   0   0   0   1   0   0 
G   0   2   0   0   0   8   0   0   0 
T   8   2   4   8   8   0   5   8   8 
MIC: 1.382738
Pattern TCG.CA Length 6 Density 5 Support 8 Total 13 Zssup 4.010042e+00 Zstot 5.684742e+00 
A   0   0   0   8   0  13 
C   0  13   0   0  13   0 
G   0   0  13   1   0   0 
T  13   0   0   4   0   0 
MIC: 1.878247
Pattern T.CGAC Length 6 Density 5 Support 8 Total 12 Zssup 4.010042e+00 Zstot 5.109751e+00 
A   0   2   0   0  12   0 
C   0   0  12   0   0  12 
G   0   0   0  12   0   0 
T  12  10   0   0   0   0 
MIC: 1.973528
Pattern CTTGT..T Length 8 Density 6 Support 6 Total 6 Zssup 4.008499e+00 Zstot 3.360925e+00 
A   0   0   0   0   0   0   2   0 
C   6   0   0   0   0   0   1   0 
G   0   0   0   6   0   3   0   0 
T   0   6   6   0   6   3   3   6 
MIC: 1.633474
Pattern GT.TT.TC Length 8 Density 6 Support 6 Total 6 Zssup 4.008499e+00 Zstot 3.360925e+00 
A   0   0   2   0   0   1   0   0 
C   0   0   1   0   0   0   0   6 
G   6   0   0   0   0   2   0   0 
T   0   6   3   6   6   3   6   0 
MIC: 1.560272
Pattern G..TTTTC Length 8 Density 6 Support 6 Total 7 Zssup 4.008499e+00 Zstot 4.140414e+00 
A   0   1   3   0   0   0   0   0 
C   0   2   0   0   0   0   0   7 
G   7   1   0   0   0   0   0   0 
T   0   3   4   7   7   7   7   0 
MIC: 1.567973
Pattern TGCTT..T Length 8 Density 6 Support 6 Total 8 Zssup 4.008499e+00 Zstot 4.920897e+00 
A   0   0   0   0   0   2   4   0 
C   0   0   8   0   0   2   1   0 
G   0   8   0   0   0   1   1   0 
T   8   0   0   8   8   3   2   8 
MIC: 1.481782
Pattern T.CTTG.T Length 8 Density 6 Support 6 Total 7 Zssup 4.008499e+00 Zstot 4.140414e+00 
A   0   1   0   0   0   0   3   0 
C   0   2   7   0   0   0   1   0 
G   0   1   0   0   0   7   0   0 
T   7   3   0   7   7   0   3   7 
MIC: 1.525943
Pattern TCGAC Length 5 Density 5 Support 8 Total 11 Zssup 3.999373e+00 Zstot 4.512009e+00 
A   0   0   0  11   0 
C   0  11   0   0  11 
G   0   0  11   0   0 
T  11   0   0   0   0 
MIC: 2.163542
Pattern G..TTTTT Length 8 Density 6 Support 8 Total 14 Zssup 3.999344e+00 Zstot 6.260752e+00 
A   0   5   3   0   0   0   0   0 
C   0   5   4   0   0   0   0   0 
G  14   2   1   0   0   0   0   0 
T   0   2   6  14  14  14  14  14 
MIC: 1.399419
Pattern T.TTGT.T Length 8 Density 6 Support 8 Total 11 Zssup 3.999344e+00 Zstot 4.529678e+00 
A   0   4   0   0   0   0   4   0 
C   0   1   0   0   0   0   1   0 
G   0   2   0   0  11   0   0   0 
T  11   4  11  11   0  11   6  11 
MIC: 1.407048
Pattern T..TTTGT Length 8 Density 6 Support 8 Total 9 Zssup 3.999344e+00 Zstot 3.378733e+00 
A   0   1   3   0   0   0   0   0 
C   0   2   1   0   0   0   0   0 
G   0   3   1   0   0   0   9   0 
T   9   3   4   9   9   9   0   9 
MIC: 1.386724
Pattern T..TGTTT Length 8 Density 6 Support 8 Total 8 Zssup 3.999344e+00 Zstot 2.804364e+00 
A   0   2   0   0   0   0   0   0 
C   0   1   1   0   0   0   0   0 
G   0   0   1   0   8   0   0   0 
T   8   5   6   8   0   8   8   8 
MIC: 1.512634
Pattern GC.TTTT Length 7 Density 6 Support 6 Total 8 Zssup 3.998128e+00 Zstot 4.901840e+00 
A   0   0   2   0   0   0   0 
C   0   8   3   0   0   0   0 
G   8   0   0   0   0   0   0 
T   0   0   3   8   8   8   8 
MIC: 1.733018
Pattern TTTGTC Length 6 Density 6 Support 6 Total 9 Zssup 3.987810e+00 Zstot 5.658903e+00 
A   0   0   0   0   0   0 
C   0   0   0   0   0   9 
G   0   0   0   9   0   0 
T   9   9   9   0   9   0 
MIC: 1.948527
Pattern AA..CAT.C Length 9 Density 6 Support 6 Total 8 Zssup 3.974638e+00 Zstot 4.877582e+00 
A   8   8   3   4   0   8   0   4   0 
C   0   0   2   2   8   0   0   0   8 
G   0   0   0   0   0   0   0   1   0 
T   0   0   3   2   0   0   8   3   0 
MIC: 1.409204
Pattern CTC..AA.A Length 9 Density 6 Support 6 Total 8 Zssup 3.974638e+00 Zstot 4.877582e+00 
A   0   0   0   3   3   8   8   4   8 
C   8   0   8   2   2   0   0   2   0 
G   0   0   0   1   2   0   0   1   0 
T   0   8   0   2   1   0   0   1   0 
MIC: 1.341812
Pattern CA..CA.TA Length 9 Density 6 Support 6 Total 6 Zssup 3.974638e+00 Zstot 3.325472e+00 
A   0   6   2   2   0   6   3   0   6 
C   6   0   1   0   6   0   0   0   0 
G   0   0   0   1   0   0   1   0   0 
T   0   0   3   3   0   0   2   6   0 
MIC: 1.403695
Pattern T.C..CAAA Length 9 Density 6 Support 6 Total 9 Zssup 3.974638e+00 Zstot 5.655346e+00 
A   0   2   0   2   6   0   9   9   9 
C   0   1   9   1   0   9   0   0   0 
G   0   1   0   6   0   0   0   0   0 
T   9   5   0   0   3   0   0   0   0 
MIC: 1.507398
Pattern TC..A.AAT Length 9 Density 6 Support 8 Total 12 Zssup 3.967201e+00 Zstot 5.059805e+00 
A   0   0   3   7  12   4  12  12   0 
C   0  12   2   1   0   1   0   0   0 
G   0   0   4   2   0   3   0   0   0 
T  12   0   3   2   0   4   0   0  12 
MIC: 1.235870
Pattern CAAT..CA Length 8 Density 6 Support 6 Total 6 Zssup 3.964264e+00 Zstot 3.311462e+00 
A   0   6   6   0   3   1   0   6 
C   6   0   0   0   1   3   6   0 
G   0   0   0   0   1   0   0   0 
T   0   0   0   6   1   2   0   0 
MIC: 1.555501
Pattern TC..CAAA Length 8 Density 6 Support 6 Total 10 Zssup 3.964264e+00 Zstot 6.406209e+00 
A   0   0   1   5   0  10  10  10 
C   0  10   2   1  10   0   0   0 
G   0   0   7   1   0   0   0   0 
T  10   0   0   3   0   0   0   0 
MIC: 1.620340
Pattern ATTTT.T.A Length 9 Density 7 Support 6 Total 7 Zssup 3.941738e+00 Zstot 4.059319e+00 
A   7   0   0   0   0   1   0   1   7 
C   0   0   0   0   0   3   0   4   0 
G   0   0   0   0   0   1   0   1   0 
T   0   7   7   7   7   2   7   1   0 
MIC: 1.397642
Pattern A.TTTTT.A Length 9 Density 7 Support 6 Total 8 Zssup 3.941738e+00 Zstot 4.831131e+00 
A   8   3   0   0   0   0   0   1   8 
C   0   2   0   0   0   0   0   2   0 
G   0   1   0   0   0   0   0   3   0 
T   0   2   8   8   8   8   8   2   0 
MIC: 1.328632
Pattern A..ATTTTT Length 9 Density 7 Support 6 Total 8 Zssup 3.941738e+00 Zstot 4.826368e+00 
A   8   3   3   8   0   0   0   0   0 
C   0   1   0   0   0   0   0   0   0 
G   0   2   5   0   0   0   0   0   0 
T   0   2   0   0   8   8   8   8   8 
MIC: 1.423356
Pattern G.A.G.AAA Length 9 Density 6 Support 7 Total 8 Zssup 3.903602e+00 Zstot 3.649729e+00 
A   0   4   8   0   0   2   8   8   8 
C   0   2   0   2   0   2   0   0   0 
G   8   0   0   0   8   1   0   0   0 
T   0   2   0   6   0   3   0   0   0 
MIC: 1.411602
Pattern AA..AAGG Length 8 Density 6 Support 7 Total 8 Zssup 3.893061e+00 Zstot 3.632527e+00 
A   8   8   4   5   8   8   0   0 
C   0   0   0   1   0   0   0   0 
G   0   0   2   2   0   0   8   8 
T   0   0   2   0   0   0   0   0 
MIC: 1.513082
Pattern GAA.G.AA Length 8 Density 6 Support 7 Total 9 Zssup 3.893061e+00 Zstot 4.284499e+00 
A   0   9   9   1   0   2   9   9 
C   0   0   0   0   0   1   0   0 
G   9   0   0   3   9   3   0   0 
T   0   0   0   5   0   3   0   0 
MIC: 1.477975
Pattern CG.CA.A Length 7 Density 5 Support 8 Total 10 Zssup 3.881624e+00 Zstot 3.775852e+00 
A   0   0   6   0  10   8  10 
C  10   0   1  10   0   0   0 
G   0  10   1   0   0   0   0 
T   0   0   2   0   0   2   0 
MIC: 1.695297
Pattern CG.C.AA Length 7 Density 5 Support 8 Total 12 Zssup 3.881624e+00 Zstot 4.902528e+00 
A   0   0   7   0   8  12  12 
C  12   0   1  12   0   0   0 
G   0  12   0   0   2   0   0 
T   0   0   4   0   2   0   0 
MIC: 1.667131
Pattern A.G..TTTC Length 9 Density 6 Support 6 Total 6 Zssup 3.875799e+00 Zstot 3.214710e+00 
A   6   2   0   3   2   0   0   0   0 
C   0   0   0   0   1   0   0   0   6 
G   0   0   6   1   0   0   0   0   0 
T   0   4   0   2   3   6   6   6   0 
MIC: 1.445159
Pattern CATT.T..G Length 9 Density 6 Support 6 Total 6 Zssup 3.875799e+00 Zstot 3.214710e+00 
A   0   6   0   0   2   0   0   2   0 
C   6   0   0   0   1   0   2   3   0 
G   0   0   0   0   0   0   0   0   6 
T   0   0   6   6   3   6   4   1   0 
MIC: 1.519450
Pattern C.A.T.TTG Length 9 Density 6 Support 6 Total 7 Zssup 3.875799e+00 Zstot 3.975789e+00 
A   0   1   7   2   0   2   0   0   0 
C   7   2   0   0   0   2   0   0   0 
G   0   2   0   1   0   0   0   0   7 
T   0   2   0   4   7   3   7   7   0 
MIC: 1.392428
Pattern CAG..TT.T Length 9 Density 6 Support 6 Total 8 Zssup 3.875799e+00 Zstot 4.737309e+00 
A   0   8   0   2   3   0   0   0   0 
C   8   0   0   3   2   0   0   0   0 
G   0   0   8   1   0   0   0   1   0 
T   0   0   0   2   3   8   8   7   8 
MIC: 1.482251
Pattern TCT.TG..A Length 9 Density 6 Support 6 Total 6 Zssup 3.875799e+00 Zstot 3.214710e+00 
A   0   0   0   1   0   0   2   1   6 
C   0   6   0   1   0   0   0   1   0 
G   0   0   0   1   0   6   3   1   0 
T   6   0   6   3   6   0   1   3   0 
MIC: 1.382257
Pattern TC.TTG..A Length 9 Density 6 Support 6 Total 7 Zssup 3.875799e+00 Zstot 3.975789e+00 
A   0   0   2   0   0   0   2   0   7 
C   0   7   2   0   0   0   1   3   0 
G   0   0   0   0   0   7   2   1   0 
T   7   0   3   7   7   0   2   3   0 
MIC: 1.414190
Pattern TTT.G.C.A Length 9 Density 6 Support 6 Total 12 Zssup 3.875799e+00 Zstot 7.797999e+00 
A   0   0   0   2   0   6   0   7  12 
C   0   0   0   4   0   0  12   0   0 
G   0   0   0   0  12   1   0   4   0 
T  12  12  12   6   0   5   0   1   0 
MIC: 1.454484
Pattern TT.TG.C.A Length 9 Density 6 Support 6 Total 7 Zssup 3.875799e+00 Zstot 3.975789e+00 
A   0   0   1   0   0   2   0   3   7 
C   0   0   0   0   0   1   7   0   0 
G   0   0   0   0   7   1   0   4   0 
T   7   7   6   7   0   3   0   0   0 
MIC: 1.533269
Pattern TT.T..CGA Length 9 Density 6 Support 6 Total 7 Zssup 3.875799e+00 Zstot 3.975789e+00 
A   0   0   3   0   2   2   0   0   7 
C   0   0   0   0   0   1   7   0   0 
G   0   0   0   0   4   1   0   7   0 
T   7   7   4   7   1   3   0   0   0 
MIC: 1.444569
Pattern TTG..AT.C Length 9 Density 6 Support 6 Total 6 Zssup 3.875799e+00 Zstot 3.214710e+00 
A   0   0   0   3   0   6   0   1   0 
C   0   0   0   0   1   0   0   0   6 
G   0   0   6   1   1   0   0   2   0 
T   6   6   0   2   4   0   6   3   0 
MIC: 1.450279
Pattern T..TT.GAC Length 9 Density 6 Support 6 Total 10 Zssup 3.875799e+00 Zstot 6.265738e+00 
A   0   0   2   0   0   1   0  10   0 
C   0   2   2   0   0   5   0   0  10 
G   0   0   0   0   0   0  10   0   0 
T  10   8   6  10  10   4   0   0   0 
MIC: 1.555265
Pattern TT.T.CA.G Length 9 Density 6 Support 6 Total 6 Zssup 3.875799e+00 Zstot 3.214710e+00 
A   0   0   0   0   1   0   6   1   0 
C   0   0   3   0   1   6   0   1   0 
G   0   0   0   0   1   0   0   2   6 
T   6   6   3   6   3   0   0   2   0 
MIC: 1.446517
Pattern TT.TA..CG Length 9 Density 6 Support 6 Total 6 Zssup 3.875799e+00 Zstot 3.211503e+00 
A   0   0   3   0   6   2   1   0   0 
C   0   0   0   0   0   0   0   6   0 
G   0   0   1   0   0   1   0   0   6 
T   6   6   2   6   0   3   5   0   0 
MIC: 1.472512
Pattern T..TT.TGA Length 9 Density 6 Support 8 Total 11 Zssup 3.871341e+00 Zstot 4.333581e+00 
A   0   2   3   0   0   4   0   0  11 
C   0   1   4   0   0   0   0   0   0 
G   0   3   1   0   0   1   0  11   0 
T  11   5   3  11  11   6  11   0   0 
MIC: 1.272408
Pattern TG.TAT..T Length 9 Density 6 Support 8 Total 13 Zssup 3.871341e+00 Zstot 5.463818e+00 
A   0   0   6   0  13   0   2   5   0 
C   0   0   1   0   0   0   2   3   0 
G   0  13   3   0   0   0   3   3   0 
T  13   0   3  13   0  13   6   2  13 
MIC: 1.228154
Pattern TT.GTC.A Length 8 Density 6 Support 6 Total 10 Zssup 3.865536e+00 Zstot 6.241305e+00 
A   0   0   1   0   0   0   4  10 
C   0   0   1   0   0  10   0   0 
G   0   0   1  10   0   0   6   0 
T  10  10   7   0  10   0   0   0 
MIC: 1.648060
Pattern TTT.G.CA Length 8 Density 6 Support 6 Total 8 Zssup 3.865536e+00 Zstot 4.719133e+00 
A   0   0   0   1   0   4   0   8 
C   0   0   0   3   0   0   8   0 
G   0   0   0   0   8   1   0   0 
T   8   8   8   4   0   3   0   0 
MIC: 1.568125
Pattern TTT..CGA Length 8 Density 6 Support 6 Total 10 Zssup 3.865536e+00 Zstot 6.241305e+00 
A   0   0   0   0   2   0   0  10 
C   0   0   0   0   0  10   0   0 
G   0   0   0   7   0   0  10   0 
T  10  10  10   3   8   0   0   0 
MIC: 1.730419
Pattern T.T.TCGA Length 8 Density 6 Support 6 Total 10 Zssup 3.865536e+00 Zstot 6.241305e+00 
A   0   0   0   0   0   0   0  10 
C   0   0   0   0   0  10   0   0 
G   0   2   0   5   0   0  10   0 
T  10   8  10   5  10   0   0   0 
MIC: 1.717539
Pattern T.TT.GAC Length 8 Density 6 Support 6 Total 9 Zssup 3.865536e+00 Zstot 5.479732e+00 
A   0   2   0   0   1   0   9   0 
C   0   3   0   0   6   0   0   9 
G   0   0   0   0   0   9   0   0 
T   9   4   9   9   2   0   0   0 
MIC: 1.637041
Pattern TGTC.A.T Length 8 Density 6 Support 6 Total 9 Zssup 3.865536e+00 Zstot 5.479732e+00 
A   0   0   0   0   4   9   5   0 
C   0   0   0   9   1   0   1   0 
G   0   9   0   0   4   0   1   0 
T   9   0   9   0   0   0   2   9 
MIC: 1.554226
Pattern AG..TTTT Length 8 Density 6 Support 8 Total 16 Zssup 3.860670e+00 Zstot 7.126523e+00 
A  16   0   4   7   0   0   0   0 
C   0   0   5   3   0   0   0   0 
G   0  16   4   0   0   0   0   0 
T   0   0   3   6  16  16  16  16 
MIC: 1.396748
Pattern TTT.T.AG Length 8 Density 6 Support 8 Total 8 Zssup 3.860670e+00 Zstot 2.633947e+00 
A   0   0   0   0   0   0   8   0 
C   0   0   0   1   0   2   0   0 
G   0   0   0   1   0   3   0   8 
T   8   8   8   6   8   3   0   0 
MIC: 1.518305
Pattern ATGTC.T Length 7 Density 6 Support 6 Total 6 Zssup 3.855325e+00 Zstot 3.187063e+00 
A   6   0   0   0   0   3   0 
C   0   0   0   0   6   0   0 
G   0   0   6   0   0   1   0 
T   0   6   0   6   0   2   6 
MIC: 1.702065
Pattern TTGTC.A Length 7 Density 6 Support 6 Total 9 Zssup 3.855325e+00 Zstot 5.458317e+00 
A   0   0   0   0   0   2   9 
C   0   0   0   0   9   0   0 
G   0   0   9   0   0   6   0 
T   9   9   0   9   0   1   0 
MIC: 1.787316
Pattern T.TTCGA Length 7 Density 6 Support 6 Total 7 Zssup 3.855325e+00 Zstot 3.940339e+00 
A   0   2   0   0   0   0   7 
C   0   2   0   0   7   0   0 
G   0   0   0   0   0   7   0 
T   7   3   7   7   0   0   0 
MIC: 1.710716
Pattern ACAA...CA Length 9 Density 6 Support 6 Total 6 Zssup 3.832348e+00 Zstot 3.165922e+00 
A   6   0   6   6   1   4   1   0   6 
C   0   6   0   0   0   1   2   6   0 
G   0   0   0   0   1   0   1   0   0 
T   0   0   0   0   4   1   2   0   0 
MIC: 1.424556
Pattern C.C..AAAA Length 9 Density 6 Support 6 Total 8 Zssup 3.832348e+00 Zstot 3.920694e+00 
A   0   1   0   3   3   8   8   8   8 
C   8   2   8   1   1   0   0   0   0 
G   0   1   0   1   3   0   0   0   0 
T   0   4   0   3   1   0   0   0   0 
MIC: 1.342030
Pattern C.A..CAAA Length 9 Density 6 Support 6 Total 6 Zssup 3.832348e+00 Zstot 3.165922e+00 
A   0   3   6   3   3   0   6   6   6 
C   6   1   0   1   1   6   0   0   0 
G   0   1   0   0   0   0   0   0   0 
T   0   1   0   2   2   0   0   0   0 
MIC: 1.375466
Pattern A..ATA.CA Length 9 Density 6 Support 8 Total 13 Zssup 3.829200e+00 Zstot 5.385193e+00 
A  13   2   6  13   0  13   3   0  13 
C   0   3   3   0   0   0   3  13   0 
G   0   3   2   0   0   0   1   0   0 
T   0   5   2   0  13   0   6   0   0 
MIC: 1.232227
Pattern TCA.AA..A Length 9 Density 6 Support 8 Total 11 Zssup 3.829200e+00 Zstot 4.269786e+00 
A   0   0  11   6  11  11   3   5  11 
C   0  11   0   1   0   0   1   3   0 
G   0   0   0   0   0   0   4   1   0 
T  11   0   0   4   0   0   3   2   0 
MIC: 1.265776
Pattern ACAA.A.C Length 8 Density 6 Support 6 Total 8 Zssup 3.822132e+00 Zstot 4.657821e+00 
A   8   0   8   8   3   8   0   0 
C   0   8   0   0   0   0   4   8 
G   0   0   0   0   1   0   1   0 
T   0   0   0   0   4   0   3   0 
MIC: 1.592125
Pattern CA.AAC.A Length 8 Density 6 Support 6 Total 6 Zssup 3.822132e+00 Zstot 3.152120e+00 
A   0   6   5   6   6   0   5   6 
C   6   0   0   0   0   6   0   0 
G   0   0   0   0   0   0   0   0 
T   0   0   1   0   0   0   1   0 
MIC: 1.691400
Pattern CA.A.CAA Length 8 Density 6 Support 6 Total 7 Zssup 3.822132e+00 Zstot 3.904490e+00 
A   0   7   4   7   5   0   7   7 
C   7   0   0   0   0   7   0   0 
G   0   0   0   0   0   0   0   0 
T   0   0   3   0   2   0   0   0 
MIC: 1.626593
Pattern C.AA.CAA Length 8 Density 6 Support 6 Total 7 Zssup 3.822132e+00 Zstot 3.904490e+00 
A   0   4   7   7   5   0   7   7 
C   7   2   0   0   1   7   0   0 
G   0   1   0   0   0   0   0   0 
T   0   0   0   0   1   0   0   0 
MIC: 1.601591
Pattern CA..ACAA Length 8 Density 6 Support 6 Total 6 Zssup 3.822132e+00 Zstot 3.152120e+00 
A   0   6   5   5   6   0   6   6 
C   6   0   0   1   0   6   0   0 
G   0   0   0   0   0   0   0   0 
T   0   0   1   0   0   0   0   0 
MIC: 1.709971
Pattern AAAA..CT Length 8 Density 6 Support 8 Total 16 Zssup 3.818570e+00 Zstot 7.037374e+00 
A  16  16  16  16   6   3   0   0 
C   0   0   0   0   0   4  16   0 
G   0   0   0   0   3   5   0   0 
T   0   0   0   0   7   4   0  16 
MIC: 1.388370
Pattern CT.A.AAA Length 8 Density 6 Support 8 Total 8 Zssup 3.818570e+00 Zstot 2.581960e+00 
A   0   0   3   8   6   8   8   8 
C   8   0   3   0   1   0   0   0 
G   0   0   2   0   1   0   0   0 
T   0   8   0   0   0   0   0   0 
MIC: 1.507574
Pattern CAAA.CA Length 7 Density 6 Support 6 Total 6 Zssup 3.811969e+00 Zstot 3.138400e+00 
A   0   6   6   6   4   0   6 
C   6   0   0   0   0   6   0 
G   0   0   0   0   1   0   0 
T   0   0   0   0   1   0   0 
MIC: 1.726405
Pattern CAA.ACA Length 7 Density 6 Support 6 Total 6 Zssup 3.811969e+00 Zstot 3.138400e+00 
A   0   6   6   4   6   0   6 
C   6   0   0   1   0   6   0 
G   0   0   0   1   0   0   0 
T   0   0   0   0   0   0   0 
MIC: 1.747629
Pattern C..GC.G.T Length 9 Density 5 Support 6 Total 7 Zssup 3.810433e+00 Zstot 3.892888e+00 
A   0   3   2   0   0   3   0   1   0 
C   7   2   1   0   7   1   0   1   0 
G   0   1   1   7   0   1   7   1   0 
T   0   1   3   0   0   2   0   4   7 
MIC: 1.339550
Pattern CAAAAC Length 6 Density 6 Support 6 Total 6 Zssup 3.801857e+00 Zstot 3.124762e+00 
A   0   6   6   6   6   0 
C   6   0   0   0   0   6 
G   0   0   0   0   0   0 
T   0   0   0   0   0   0 
MIC: 1.931456
Pattern GCCG...T Length 8 Density 5 Support 6 Total 6 Zssup 3.800241e+00 Zstot 3.127521e+00 
A   0   0   0   0   2   3   2   0 
C   0   6   6   0   0   1   1   0 
G   6   0   0   6   2   0   1   0 
T   0   0   0   0   2   2   2   6 
MIC: 1.527467
Pattern C.T..CC.T Length 9 Density 5 Support 7 Total 10 Zssup 3.796411e+00 Zstot 4.793774e+00 
A   0   3   0   2   3   0   0   1   0 
C  10   2   0   2   3  10  10   0   0 
G   0   1   0   1   1   0   0   3   0 
T   0   4  10   5   3   0   0   6  10 
MIC: 1.335180
Pattern C..C.C.TT Length 9 Density 5 Support 7 Total 8 Zssup 3.796411e+00 Zstot 3.510910e+00 
A   0   2   1   0   2   0   2   0   0 
C   8   2   3   8   3   8   3   0   0 
G   0   0   1   0   2   0   2   0   0 
T   0   4   3   0   1   0   1   8   8 
MIC: 1.368120
Pattern TT.C.C..C Length 9 Density 5 Support 7 Total 10 Zssup 3.796411e+00 Zstot 4.793774e+00 
A   0   0   1   0   4   0   2   3   0 
C   0   0   3  10   1  10   4   3  10 
G   0   0   0   0   0   0   2   1   0 
T  10  10   6   0   5   0   2   3   0 
MIC: 1.387303
Pattern T.TC..C.C Length 9 Density 5 Support 7 Total 8 Zssup 3.796411e+00 Zstot 3.510910e+00 
A   0   2   0   0   3   0   0   2   0 
C   0   2   0   8   3   2   8   1   8 
G   0   1   0   0   0   0   0   0   0 
T   8   3   8   0   2   6   0   5   0 
MIC: 1.464902
Pattern T...TCC.C Length 9 Density 5 Support 7 Total 11 Zssup 3.796411e+00 Zstot 4.788677e+00 
A   0   2   3   3   0   0   0   2   0 
C   0   3   3   4   0  11  11   2  11 
G   0   1   1   0   0   0   0   1   0 
T  11   5   4   4  11   0   0   6   0 
MIC: 1.336000
Pattern TT.C...CC Length 9 Density 5 Support 7 Total 8 Zssup 3.796411e+00 Zstot 3.510910e+00 
A   0   0   1   0   3   1   2   0   0 
C   0   0   3   8   1   3   2   8   8 
G   0   0   1   0   2   0   2   0   0 
T   8   8   3   0   2   4   2   0   0 
MIC: 1.343358
Pattern TT.G.CG Length 7 Density 5 Support 8 Total 12 Zssup 3.786783e+00 Zstot 4.743796e+00 
A   0   0   2   0   4   0   0 
C   0   0   2   0   0  12   0 
G   0   0   0  12   1   0  12 
T  12  12   8   0   7   0   0 
MIC: 1.670284
Pattern T.TG.CG Length 7 Density 5 Support 8 Total 10 Zssup 3.786783e+00 Zstot 3.640650e+00 
A   0   2   0   0   2   0   0 
C   0   0   0   0   1  10   0 
G   0   0   0  10   1   0  10 
T  10   8  10   0   6   0   0 
MIC: 1.698737
Pattern C.TTC..C Length 8 Density 5 Support 7 Total 11 Zssup 3.785980e+00 Zstot 5.410701e+00 
A   0   9   0   0   0   2   2   0 
C  11   1   0   0  11   2   2  11 
G   0   0   0   0   0   3   2   0 
T   0   1  11  11   0   4   5   0 
MIC: 1.515984
Pattern CT...TCC Length 8 Density 5 Support 7 Total 7 Zssup 3.785980e+00 Zstot 2.856075e+00 
A   0   0   1   2   1   0   0   0 
C   7   0   2   1   3   0   7   7 
G   0   0   1   1   0   0   0   0 
T   0   7   3   3   3   7   0   0 
MIC: 1.493351
Pattern CC.T.C.T Length 8 Density 5 Support 7 Total 9 Zssup 3.785980e+00 Zstot 4.132535e+00 
A   0   0   5   0   2   0   1   0 
C   9   9   1   0   1   9   2   0 
G   0   0   0   0   0   0   0   0 
T   0   0   3   9   6   0   6   9 
MIC: 1.586593
Pattern TTC.C..C Length 8 Density 5 Support 7 Total 9 Zssup 3.785980e+00 Zstot 4.132535e+00 
A   0   0   0   4   0   2   2   0 
C   0   0   9   1   9   3   1   9 
G   0   0   0   0   0   1   1   0 
T   9   9   0   4   0   3   5   0 
MIC: 1.475312
Pattern T.TCC..C Length 8 Density 5 Support 7 Total 10 Zssup 3.785980e+00 Zstot 4.771991e+00 
A   0   1   0   0   0   1   3   0 
C   0   5   0  10  10   4   3  10 
G   0   1   0   0   0   2   2   0 
T  10   3  10   0   0   3   2   0 
MIC: 1.504319
Pattern TC.TC..C Length 8 Density 5 Support 7 Total 12 Zssup 3.785980e+00 Zstot 5.412266e+00 
A   0   0   6   0   0   4   5   0 
C   0  12   2   0  12   2   4  12 
G   0   0   0   0   0   4   1   0 
T  12   0   4  12   0   2   2   0 
MIC: 1.473114
Pattern TTC...CC Length 8 Density 5 Support 7 Total 10 Zssup 3.785980e+00 Zstot 4.771991e+00 
A   0   0   0   4   4   4   0   0 
C   0   0  10   1   1   2  10  10 
G   0   0   0   3   0   2   0   0 
T  10  10   0   2   5   2   0   0 
MIC: 1.455012
Pattern TC.T..CC Length 8 Density 5 Support 7 Total 15 Zssup 3.785980e+00 Zstot 7.981614e+00 
A   0   0   8   0   3   4   0   0 
C   0  15   2   0   4   3  15  15 
G   0   0   1   0   2   4   0   0 
T  15   0   4  15   6   4   0   0 
MIC: 1.427666
Pattern T.C.T.CC Length 8 Density 5 Support 7 Total 9 Zssup 3.785980e+00 Zstot 4.132535e+00 
A   0   0   0   3   0   2   0   0 
C   0   3   9   2   0   1   9   9 
G   0   1   0   1   0   3   0   0 
T   9   5   0   3   9   3   0   0 
MIC: 1.495209
Pattern TC..C.TC Length 8 Density 5 Support 7 Total 7 Zssup 3.785980e+00 Zstot 2.856075e+00 
A   0   0   1   1   0   1   0   0 
C   0   7   1   3   7   2   0   7 
G   0   0   2   1   0   1   0   0 
T   7   0   3   2   0   3   7   0 
MIC: 1.469859
Pattern CC..CTT Length 7 Density 5 Support 7 Total 8 Zssup 3.775603e+00 Zstot 3.476994e+00 
A   0   0   1   0   0   0   0 
C   8   8   1   4   8   0   0 
G   0   0   2   0   0   0   0 
T   0   0   4   4   0   8   8 
MIC: 1.778222
Pattern TCTC..C Length 7 Density 5 Support 7 Total 8 Zssup 3.775603e+00 Zstot 3.476994e+00 
A   0   0   0   0   2   3   0 
C   0   8   0   8   4   1   8 
G   0   0   0   0   0   1   0 
T   8   0   8   0   2   3   0 
MIC: 1.680292
Pattern T.CC.TC Length 7 Density 5 Support 7 Total 10 Zssup 3.775603e+00 Zstot 4.750362e+00 
A   0   4   0   0   2   0   0 
C   0   2  10  10   2   0  10 
G   0   1   0   0   2   0   0 
T  10   3   0   0   4  10   0 
MIC: 1.603633
Pattern TCC.C.T Length 7 Density 5 Support 7 Total 9 Zssup 3.775603e+00 Zstot 4.113331e+00 
A   0   0   0   2   0   1   0 
C   0   9   9   1   9   5   0 
G   0   0   0   3   0   1   0 
T   9   0   0   3   0   2   9 
MIC: 1.685984
Pattern TC..CCT Length 7 Density 5 Support 7 Total 10 Zssup 3.775603e+00 Zstot 4.750362e+00 
A   0   0   2   0   0   0   0 
C   0  10   5   2  10  10   0 
G   0   0   0   3   0   0   0 
T  10   0   3   5   0   0  10 
MIC: 1.760230
Pattern TCCTC Length 5 Density 5 Support 7 Total 9 Zssup 3.755008e+00 Zstot 4.075308e+00 
A   0   0   0   0   0 
C   0   9   9   0   9 
G   0   0   0   0   0 
T   9   0   0   9   0 
MIC: 2.221400
Pattern ATT...CGA Length 9 Density 6 Support 6 Total 8 Zssup 3.735347e+00 Zstot 4.539377e+00 
A   8   0   0   2   0   1   0   0   8 
C   0   0   0   1   0   1   8   0   0 
G   0   0   0   0   4   0   0   8   0 
T   0   8   8   5   4   6   0   0   0 
MIC: 1.529749
Pattern A.T.T.CGA Length 9 Density 6 Support 6 Total 6 Zssup 3.735347e+00 Zstot 3.056788e+00 
A   6   1   0   2   0   1   0   0   6 
C   0   1   0   2   0   1   6   0   0 
G   0   0   0   0   0   0   0   6   0 
T   0   4   6   2   6   4   0   0   0 
MIC: 1.449770
Pattern A...TTCGA Length 9 Density 6 Support 6 Total 7 Zssup 3.735347e+00 Zstot 3.797540e+00 
A   7   2   1   3   0   0   0   0   7 
C   0   1   1   2   0   0   7   0   0 
G   0   0   1   0   0   0   0   7   0 
T   0   4   4   2   7   7   0   0   0 
MIC: 1.392623
Pattern GA.AT.T.C Length 9 Density 6 Support 6 Total 6 Zssup 3.735347e+00 Zstot 3.056788e+00 
A   0   6   3   6   0   0   0   1   0 
C   0   0   2   0   0   3   0   1   6 
G   6   0   0   0   0   1   0   1   0 
T   0   0   1   0   6   2   6   3   0 
MIC: 1.438817
Pattern G.A.AT.TC Length 9 Density 6 Support 6 Total 6 Zssup 3.735347e+00 Zstot 3.056788e+00 
A   0   3   6   2   6   0   1   0   0 
C   0   1   0   1   0   0   0   0   6 
G   6   1   0   3   0   0   2   0   0 
T   0   1   0   0   0   6   3   6   0 
MIC: 1.420289
Pattern TT.GAC..A Length 9 Density 6 Support 6 Total 9 Zssup 3.735347e+00 Zstot 5.282305e+00 
A   0   0   0   0   9   0   6   8   9 
C   0   0   6   0   0   9   0   0   0 
G   0   0   0   9   0   0   2   1   0 
T   9   9   3   0   0   0   1   0   0 
MIC: 1.627488
Pattern TTCG..A.A Length 9 Density 6 Support 6 Total 7 Zssup 3.735347e+00 Zstot 3.793970e+00 
A   0   0   0   0   4   0   7   5   7 
C   0   0   7   0   1   6   0   0   0 
G   0   0   0   7   1   0   0   0   0 
T   7   7   0   0   1   1   0   2   0 
MIC: 1.595858
Pattern TT.G.CA.A Length 9 Density 6 Support 6 Total 10 Zssup 3.735347e+00 Zstot 6.021517e+00 
A   0   0   0   0   6   0  10   9  10 
C   0   0   6   0   0  10   0   0   0 
G   0   0   0  10   1   0   0   0   0 
T  10  10   4   0   3   0   0   1   0 
MIC: 1.593787
Pattern TG.CA.T.A Length 9 Density 6 Support 6 Total 7 Zssup 3.735347e+00 Zstot 3.796349e+00 
A   0   0   2   0   7   3   0   2   7 
C   0   0   3   7   0   1   0   1   0 
G   0   7   1   0   0   0   0   3   0 
T   7   0   1   0   0   3   7   1   0 
MIC: 1.378642
Pattern T.TG.C.AA Length 9 Density 6 Support 6 Total 10 Zssup 3.735347e+00 Zstot 6.026326e+00 
A   0   1   0   0   3   0   4  10  10 
C   0   0   0   0   1  10   0   0   0 
G   0   0   0  10   0   0   6   0   0 
T  10   9  10   0   6   0   0   0   0 
MIC: 1.588161
Pattern T..GTC.AA Length 9 Density 6 Support 6 Total 9 Zssup 3.735347e+00 Zstot 5.282305e+00 
A   0   0   1   0   0   0   3   9   9 
C   0   1   2   0   0   9   0   0   0 
G   0   0   0   9   0   0   6   0   0 
T   9   8   6   0   9   0   0   0   0 
MIC: 1.629348
Pattern T.T..CGAA Length 9 Density 6 Support 6 Total 7 Zssup 3.735347e+00 Zstot 3.797540e+00 
A   0   2   0   1   1   0   0   7   7 
C   0   0   0   0   1   7   0   0   0 
G   0   0   0   6   1   0   7   0   0 
T   7   5   7   0   4   0   0   0   0 
MIC: 1.581985
Pattern T.A.TG.CA Length 9 Density 6 Support 6 Total 7 Zssup 3.735347e+00 Zstot 3.797540e+00 
A   0   1   7   3   0   0   1   0   7 
C   0   3   0   0   0   0   1   7   0 
G   0   1   0   1   0   7   3   0   0 
T   7   2   0   3   7   0   2   0   0 
MIC: 1.377781
Pattern TCGAA...T Length 9 Density 6 Support 6 Total 7 Zssup 3.735347e+00 Zstot 3.797540e+00 
A   0   0   0   7   7   2   4   4   0 
C   0   7   0   0   0   0   1   0   0 
G   0   0   7   0   0   2   1   1   0 
T   7   0   0   0   0   3   1   2   7 
MIC: 1.377604
Pattern TCG.A.A.T Length 9 Density 6 Support 6 Total 6 Zssup 3.735347e+00 Zstot 3.056788e+00 
A   0   0   0   4   6   2   6   4   0 
C   0   6   0   0   0   0   0   0   0 
G   0   0   6   1   0   2   0   1   0 
T   6   0   0   1   0   2   0   1   6 
MIC: 1.425440
Pattern TCG...AAT Length 9 Density 6 Support 6 Total 8 Zssup 3.735347e+00 Zstot 4.539377e+00 
A   0   0   0   6   4   5   8   8   0 
C   0   8   0   0   4   0   0   0   0 
G   0   0   8   1   0   1   0   0   0 
T   8   0   0   1   0   2   0   0   8 
MIC: 1.522552
Pattern ATT.T..GA Length 9 Density 6 Support 8 Total 12 Zssup 3.735122e+00 Zstot 4.670788e+00 
A  12   0   0   4   0   2   3   0  12 
C   0   0   0   3   0   2   4   0   0 
G   0   0   0   1   0   1   2  12   0 
T   0  12  12   4  12   7   3   0   0 
MIC: 1.234529
Pattern G..GG.GA Length 8 Density 5 Support 7 Total 8 Zssup 3.731607e+00 Zstot 3.423341e+00 
A   0   3   5   0   0   5   0   8 
C   0   0   1   0   0   0   0   0 
G   8   4   2   8   8   2   8   0 
T   0   1   0   0   0   1   0   0 
MIC: 1.599662
Pattern A.TTG.CA Length 8 Density 6 Support 6 Total 6 Zssup 3.725236e+00 Zstot 3.043124e+00 
A   6   3   0   0   0   4   0   6 
C   0   1   0   0   0   1   6   0 
G   0   0   0   0   6   1   0   0 
T   0   2   6   6   0   0   0   0 
MIC: 1.564492
Pattern TT.GAC.A Length 8 Density 6 Support 6 Total 11 Zssup 3.725236e+00 Zstot 6.744527e+00 
A   0   0   1   0  11   0   8  11 
C   0   0   6   0   0  11   0   0 
G   0   0   0  11   0   0   2   0 
T  11  11   4   0   0   0   1   0 
MIC: 1.629430
Pattern TTG.C.AA Length 8 Density 6 Support 6 Total 13 Zssup 3.725236e+00 Zstot 8.231742e+00 
A   0   0   0   4   0   5  13  13 
C   0   0   0   1  13   1   0   0 
G   0   0  13   0   0   6   0   0 
T  13  13   0   8   0   1   0   0 
MIC: 1.556412
Pattern T.GTC.AA Length 8 Density 6 Support 6 Total 11 Zssup 3.725236e+00 Zstot 6.744527e+00 
A   0   1   0   0   0   4  11  11 
C   0   2   0   0  11   0   0   0 
G   0   0  11   0   0   6   0   0 
T  11   8   0  11   0   1   0   0 
MIC: 1.623403
Pattern TT.G.CAA Length 8 Density 6 Support 6 Total 13 Zssup 3.725236e+00 Zstot 8.231742e+00 
A   0   0   1   0   8   0  13  13 
C   0   0   6   0   0  13   0   0 
G   0   0   1  13   1   0   0   0 
T  13  13   5   0   4   0   0   0 
MIC: 1.564526
Pattern TG.CAA.T Length 8 Density 6 Support 6 Total 6 Zssup 3.725236e+00 Zstot 3.043124e+00 
A   0   0   0   0   6   6   2   0 
C   0   0   1   6   0   0   0   0 
G   0   6   1   0   0   0   1   0 
T   6   0   4   0   0   0   3   6 
MIC: 1.568258
Pattern CT.C.T..T Length 9 Density 5 Support 9 Total 13 Zssup 3.718403e+00 Zstot 3.479829e+00 
A   0   0   2   0   1   0   3   4   0 
C  13   0   3  13   1   0   1   4   0 
G   0   0   4   0   1   0   4   1   0 
T   0  13   4   0  10  13   5   4  13 
MIC: 1.251817
Pattern C.C.TT..T Length 9 Density 5 Support 9 Total 14 Zssup 3.718403e+00 Zstot 3.954036e+00 
A   0   2   0   2   0   0   0   2   0 
C  14   4  14   7   0   0   4   4   0 
G   0   2   0   4   0   0   2   2   0 
T   0   6   0   1  14  14   8   6  14 
MIC: 1.319011
Pattern TTTC....C Length 9 Density 5 Support 9 Total 13 Zssup 3.718403e+00 Zstot 3.954036e+00 
A   0   0   0   0   4   2   4   3   0 
C   0   0   0  13   2   6   3   3  13 
G   0   0   0   0   1   2   3   3   0 
T  13  13  13   0   6   3   3   4   0 
MIC: 1.196319
Pattern T..TTC..C Length 9 Density 5 Support 9 Total 17 Zssup 3.718403e+00 Zstot 5.371959e+00 
A   0   3   5   0   0   0   4   6   0 
C   0   5   5   0   0  17   4   1  17 
G   0   0   0   0   0   0   7   3   0 
T  17   9   7  17  17   0   2   7   0 
MIC: 1.271244
Pattern T.T..TC.C Length 9 Density 5 Support 9 Total 12 Zssup 3.718403e+00 Zstot 3.479829e+00 
A   0   5   0   0   4   0   0   2   0 
C   0   2   0   6   4   0  12   3  12 
G   0   1   0   1   1   0   0   0   0 
T  12   4  12   5   3  12   0   7   0 
MIC: 1.313926
Pattern TT..C.T.C Length 9 Density 5 Support 9 Total 16 Zssup 3.718403e+00 Zstot 5.380882e+00 
A   0   0   2   4   0   8   0   3   0 
C   0   0   5   4  16   4   0   3  16 
G   0   0   1   2   0   2   0   3   0 
T  16  16   8   6   0   2  16   7   0 
MIC: 1.213877
Pattern TCT...C.T Length 9 Density 5 Support 9 Total 16 Zssup 3.718403e+00 Zstot 5.380882e+00 
A   0   0   0   0   5   4   0   3   0 
C   0  16   0   5   4   1  16   5   0 
G   0   0   0   5   1   5   0   3   0 
T  16   0  16   6   6   6   0   5  16 
MIC: 1.243353
Pattern T..T.CC.T Length 9 Density 5 Support 9 Total 12 Zssup 3.718403e+00 Zstot 3.479829e+00 
A   0   1   2   0   5   0   0   4   0 
C   0   2   1   0   1  12  12   3   0 
G   0   3   1   0   2   0   0   2   0 
T  12   6   8  12   4   0   0   3  12 
MIC: 1.218430
Pattern T.C...CTT Length 9 Density 5 Support 9 Total 14 Zssup 3.718403e+00 Zstot 3.954036e+00 
A   0   4   0   5   2   1   0   0   0 
C   0   2  14   3   2   3  14   0   0 
G   0   2   0   1   2   3   0   0   0 
T  14   6   0   5   8   7   0  14  14 
MIC: 1.208854
Pattern GG.GGA Length 6 Density 5 Support 7 Total 8 Zssup 3.711014e+00 Zstot 3.389827e+00 
A   0   0   5   0   0   8 
C   0   0   3   0   0   0 
G   8   8   0   8   8   0 
T   0   0   0   0   0   0 
MIC: 2.015621
Pattern C.TT.T.C Length 8 Density 5 Support 9 Total 12 Zssup 3.707824e+00 Zstot 2.985628e+00 
A   0   7   0   0   5   0   4   0 
C  12   1   0   0   4   0   3  12 
G   0   0   0   0   0   0   1   0 
T   0   4  12  12   3  12   4   0 
MIC: 1.391385
Pattern CCTT...T Length 8 Density 5 Support 9 Total 10 Zssup 3.707824e+00 Zstot 2.514801e+00 
A   0   0   0   0   1   3   1   0 
C  10  10   0   0   2   3   1   0 
G   0   0   0   0   1   0   0   0 
T   0   0  10  10   6   4   8  10 
MIC: 1.471887
Pattern TTCT...C Length 8 Density 5 Support 9 Total 10 Zssup 3.707824e+00 Zstot 2.514801e+00 
A   0   0   0   0   1   2   3   0 
C   0   0  10   0   4   3   2  10 
G   0   0   0   0   1   2   2   0 
T  10  10   0  10   4   3   3   0 
MIC: 1.338361
Pattern T...CCTT Length 8 Density 5 Support 9 Total 12 Zssup 3.707824e+00 Zstot 3.457059e+00 
A   0   1   3   1   0   0   0   0 
C   0   6   5   3  12  12   0   0 
G   0   1   1   5   0   0   0   0 
T  12   4   3   3   0   0  12  12 
MIC: 1.425458
Pattern C.TTC.T Length 7 Density 5 Support 9 Total 16 Zssup 3.697303e+00 Zstot 4.843999e+00 
A   0  10   0   0   0   4   0 
C  16   4   0   0  16   3   0 
G   0   0   0   0   0   1   0 
T   0   2  16  16   0   8  16 
MIC: 1.564431
Pattern C.TC.TT Length 7 Density 5 Support 9 Total 12 Zssup 3.697303e+00 Zstot 3.434451e+00 
A   0   3   0   0   6   0   0 
C  12   2   0  12   3   0   0 
G   0   2   0   0   0   0   0 
T   0   5  12   0   3  12  12 
MIC: 1.518117
Pattern T.TC.TC Length 7 Density 5 Support 9 Total 12 Zssup 3.697303e+00 Zstot 3.434451e+00 
A   0   4   0   0   5   0   0 
C   0   3   0  12   4   0  12 
G   0   1   0   0   1   0   0 
T  12   4  12   0   2  12   0 
MIC: 1.503395
Pattern AA.CAA..A Length 9 Density 6 Support 8 Total 8 Zssup 3.693754e+00 Zstot 2.429790e+00 
A   8   8   5   0   8   8   4   2   8 
C   0   0   0   8   0   0   0   2   0 
G   0   0   1   0   0   0   4   1   0 
T   0   0   2   0   0   0   0   3   0 
MIC: 1.344405
Pattern AA.CA.A.A Length 9 Density 6 Support 8 Total 12 Zssup 3.693754e+00 Zstot 4.601224e+00 
A  12  12   4   0  12   4  12   3  12 
C   0   0   1  12   0   3   0   3   0 
G   0   0   5   0   0   2   0   4   0 
T   0   0   2   0   0   3   0   2   0 
MIC: 1.227566
Pattern A..A.ACAA Length 9 Density 6 Support 8 Total 10 Zssup 3.693754e+00 Zstot 2.968996e+00 
A  10   3   5  10   5  10   0  10  10 
C   0   2   1   0   0   0  10   0   0 
G   0   3   0   0   0   0   0   0   0 
T   0   2   4   0   5   0   0   0   0 
MIC: 1.301822
Pattern A...AAACA Length 9 Density 6 Support 8 Total 11 Zssup 3.693754e+00 Zstot 4.057166e+00 
A  11   3   3   3  11  11  11   0  11 
C   0   1   3   2   0   0   0  11   0 
G   0   2   1   3   0   0   0   0   0 
T   0   5   4   3   0   0   0   0   0 
MIC: 1.203722
Pattern AAA.AA..C Length 9 Density 6 Support 8 Total 12 Zssup 3.693754e+00 Zstot 4.601224e+00 
A  12  12  12   9  12  12   7   3   0 
C   0   0   0   2   0   0   0   0  12 
G   0   0   0   1   0   0   3   4   0 
T   0   0   0   0   0   0   2   5   0 
MIC: 1.352988
Pattern A.AAAA..C Length 9 Density 6 Support 8 Total 18 Zssup 3.693754e+00 Zstot 7.882570e+00 
A  18   9  18  18  18  18   7   4   0 
C   0   3   0   0   0   0   0   3  18 
G   0   2   0   0   0   0   4   6   0 
T   0   4   0   0   0   0   7   5   0 
MIC: 1.231158
Pattern C.AA.A.AA Length 9 Density 6 Support 8 Total 8 Zssup 3.693754e+00 Zstot 2.429790e+00 
A   0   3   8   8   2   8   4   8   8 
C   8   0   0   0   1   0   1   0   0 
G   0   3   0   0   2   0   1   0   0 
T   0   2   0   0   3   0   2   0   0 
MIC: 1.234083
Pattern ACAAA..A Length 8 Density 6 Support 8 Total 9 Zssup 3.683251e+00 Zstot 2.953703e+00 
A   9   0   9   9   9   4   3   9 
C   0   9   0   0   0   1   3   0 
G   0   0   0   0   0   1   2   0 
T   0   0   0   0   0   3   1   0 
MIC: 1.363794
Pattern AAACA..A Length 8 Density 6 Support 8 Total 8 Zssup 3.683251e+00 Zstot 2.414054e+00 
A   8   8   8   0   8   6   5   8 
C   0   0   0   8   0   1   0   0 
G   0   0   0   0   0   1   1   0 
T   0   0   0   0   0   0   2   0 
MIC: 1.475724
Pattern A.ACAA.A Length 8 Density 6 Support 8 Total 11 Zssup 3.683251e+00 Zstot 4.035077e+00 
A  11   6  11   0  11  11   4  11 
C   0   0   0  11   0   0   2   0 
G   0   1   0   0   0   0   1   0 
T   0   4   0   0   0   0   4   0 
MIC: 1.382672
Pattern AAAAA..C Length 8 Density 6 Support 8 Total 14 Zssup 3.683251e+00 Zstot 5.662351e+00 
A  14  14  14  14  14   6   2   0 
C   0   0   0   0   0   1   2  14 
G   0   0   0   0   0   4   5   0 
T   0   0   0   0   0   3   5   0 
MIC: 1.365522
Pattern G..TG.C.A Length 9 Density 5 Support 8 Total 9 Zssup 3.672886e+00 Zstot 2.943171e+00 
A   0   5   2   0   0   3   0   4   9 
C   0   2   1   0   0   1   9   3   0 
G   9   0   1   0   9   1   0   2   0 
T   0   2   5   9   0   4   0   0   0 
MIC: 1.316706
Pattern A.C.GC..G Length 9 Density 5 Support 6 Total 7 Zssup 3.671178e+00 Zstot 3.715950e+00 
A   7   4   0   2   0   0   3   1   0 
C   0   1   7   1   0   7   1   1   0 
G   0   1   0   1   7   0   1   2   7 
T   0   1   0   3   0   0   2   3   0 
MIC: 1.326253
Pattern G.C..ATG Length 8 Density 5 Support 8 Total 12 Zssup 3.662402e+00 Zstot 4.541745e+00 
A   0   1   0   4   7  12   0   0 
C   0   2  12   1   1   0   0   0 
G  12   5   0   5   1   0   0  12 
T   0   4   0   2   3   0  12   0 
MIC: 1.423693
Pattern A...CGGC Length 8 Density 5 Support 6 Total 6 Zssup 3.661135e+00 Zstot 2.968771e+00 
A   6   2   2   2   0   0   0   0 
C   0   1   0   2   6   0   0   6 
G   0   1   1   0   0   6   6   0 
T   0   2   3   2   0   0   0   0 
MIC: 1.523701
Pattern A..C..CCT Length 9 Density 5 Support 7 Total 7 Zssup 3.658309e+00 Zstot 2.708476e+00 
A   7   2   2   0   1   0   0   0   0 
C   0   1   0   7   3   3   7   7   0 
G   0   0   0   0   1   1   0   0   0 
T   0   4   5   0   2   3   0   0   7 
MIC: 1.474625
Pattern C..CCT..A Length 9 Density 5 Support 7 Total 7 Zssup 3.658309e+00 Zstot 2.708476e+00 
A   0   0   0   0   0   0   1   3   7 
C   7   3   2   7   7   0   2   0   0 
G   0   1   1   0   0   0   1   3   0 
T   0   3   4   0   0   7   3   1   0 
MIC: 1.453997
Pattern CA.TC..C Length 8 Density 5 Support 7 Total 11 Zssup 3.648013e+00 Zstot 5.180278e+00 
A   0  11   0   0   0   1   2   0 
C  11   0   2   0  11   3   1  11 
G   0   0   0   0   0   3   2   0 
T   0   0   9  11   0   4   6   0 
MIC: 1.578122
Pattern T.CC..CA Length 8 Density 5 Support 7 Total 8 Zssup 3.648013e+00 Zstot 3.314647e+00 
A   0   2   0   0   1   1   0   8 
C   0   1   8   8   1   1   8   0 
G   0   1   0   0   3   2   0   0 
T   8   4   0   0   3   4   0   0 
MIC: 1.447810
Pattern GTCG.A Length 6 Density 5 Support 8 Total 12 Zssup 3.641601e+00 Zstot 4.493559e+00 
A   0   0   0   0  10  12 
C   0   0  12   0   0   0 
G  12   0   0  12   0   0 
T   0  12   0   0   2   0 
MIC: 1.929665
Pattern TG.CGA Length 6 Density 5 Support 8 Total 13 Zssup 3.641601e+00 Zstot 5.028924e+00 
A   0   0   4   0   0  13 
C   0   0   1  13   0   0 
G   0  13   0   0  13   0 
T  13   0   8   0   0   0 
MIC: 1.849811
Pattern TTTT..G.G Length 9 Density 6 Support 6 Total 8 Zssup 3.639571e+00 Zstot 3.675728e+00 
A   0   0   0   0   1   3   0   4   0 
C   0   0   0   0   3   1   0   1   0 
G   0   0   0   0   1   1   8   2   8 
T   8   8   8   8   3   3   0   1   0 
MIC: 1.331813
Pattern TTTG..T.G Length 9 Density 6 Support 6 Total 6 Zssup 3.639571e+00 Zstot 2.947691e+00 
A   0   0   0   0   2   2   0   1   0 
C   0   0   0   0   0   0   0   1   0 
G   0   0   0   6   1   1   0   1   6 
T   6   6   6   0   3   3   6   3   0 
MIC: 1.361398
Pattern TG...TTGT Length 9 Density 6 Support 6 Total 6 Zssup 3.639571e+00 Zstot 2.948735e+00 
A   0   0   2   1   4   0   0   0   0 
C   0   0   1   0   1   0   0   0   0 
G   0   6   2   1   0   0   0   6   0 
T   6   0   1   4   1   6   6   0   6 
MIC: 1.407140
Pattern A.CT.CC Length 7 Density 5 Support 7 Total 8 Zssup 3.637771e+00 Zstot 3.297978e+00 
A   8   2   0   0   1   0   0 
C   0   2   8   0   2   8   8 
G   0   2   0   0   4   0   0 
T   0   2   0   8   1   0   0 
MIC: 1.654063
Pattern GTCGA Length 5 Density 5 Support 8 Total 11 Zssup 3.631283e+00 Zstot 3.937101e+00 
A   0   0   0   0  11 
C   0   0  11   0   0 
G  11   0   0  11   0 
T   0  11   0   0   0 
MIC: 2.121352
Pattern G.T.TTGT Length 8 Density 6 Support 6 Total 8 Zssup 3.629561e+00 Zstot 4.385472e+00 
A   0   3   0   4   0   0   0   0 
C   0   1   0   1   0   0   0   0 
G   8   4   0   0   0   0   8   0 
T   0   0   8   3   8   8   0   8 
MIC: 1.567070
Pattern TTG.TT.G Length 8 Density 6 Support 6 Total 7 Zssup 3.629561e+00 Zstot 3.659290e+00 
A   0   0   0   1   0   0   0   0 
C   0   0   0   0   0   0   1   0 
G   0   0   7   1   0   0   2   7 
T   7   7   0   5   7   7   4   0 
MIC: 1.591683
Pattern TTGT..TG Length 8 Density 6 Support 6 Total 6 Zssup 3.629561e+00 Zstot 2.934686e+00 
A   0   0   0   0   0   1   0   0 
C   0   0   0   0   0   0   0   0 
G   0   0   6   0   1   0   0   6 
T   6   6   0   6   5   5   6   0 
MIC: 1.706701
Pattern TTG.T.TG Length 8 Density 6 Support 6 Total 7 Zssup 3.629561e+00 Zstot 3.659290e+00 
A   0   0   0   2   0   3   0   0 
C   0   0   0   0   0   0   0   0 
G   0   0   7   0   0   0   0   7 
T   7   7   0   5   7   4   7   0 
MIC: 1.618623
Pattern T.GTT.TG Length 8 Density 6 Support 6 Total 6 Zssup 3.629561e+00 Zstot 2.934686e+00 
A   0   1   0   0   0   1   0   0 
C   0   0   0   0   0   0   0   0 
G   0   0   6   0   0   0   0   6 
T   6   5   0   6   6   5   6   0 
MIC: 1.690892
Pattern CTTT.T..T Length 9 Density 6 Support 7 Total 8 Zssup 3.626957e+00 Zstot 3.288180e+00 
A   0   0   0   0   3   0   3   3   0 
C   8   0   0   0   1   0   1   2   0 
G   0   0   0   0   3   0   1   0   0 
T   0   8   8   8   1   8   3   3   8 
MIC: 1.287143
Pattern CTT.T.T.T Length 9 Density 6 Support 7 Total 8 Zssup 3.626957e+00 Zstot 3.290576e+00 
A   0   0   0   1   0   1   0   2   0 
C   8   0   0   1   0   0   0   1   0 
G   0   0   0   3   0   3   0   2   0 
T   0   8   8   3   8   4   8   3   8 
MIC: 1.312435
Pattern CT.TT.T.T Length 9 Density 6 Support 7 Total 8 Zssup 3.626957e+00 Zstot 3.290576e+00 
A   0   0   0   0   0   3   0   2   0 
C   8   0   3   0   0   1   0   0   0 
G   0   0   2   0   0   3   0   1   0 
T   0   8   3   8   8   1   8   5   8 
MIC: 1.367340
Pattern C.TTT.T.T Length 9 Density 6 Support 7 Total 8 Zssup 3.626957e+00 Zstot 3.290576e+00 
A   0   0   0   0   0   2   0   2   0 
C   8   4   0   0   0   1   0   2   0 
G   0   1   0   0   0   3   0   0   0 
T   0   3   8   8   8   2   8   4   8 
MIC: 1.371122
Pattern CTT..TT.T Length 9 Density 6 Support 7 Total 9 Zssup 3.626957e+00 Zstot 3.910579e+00 
A   0   0   0   2   2   0   0   4   0 
C   9   0   0   2   2   0   0   1   0 
G   0   0   0   2   1   0   0   3   0 
T   0   9   9   3   4   9   9   1   9 
MIC: 1.265035
Pattern CTTT...TT Length 9 Density 6 Support 7 Total 8 Zssup 3.626957e+00 Zstot 3.288180e+00 
A   0   0   0   0   1   3   3   0   0 
C   8   0   0   0   0   1   2   0   0 
G   0   0   0   0   3   1   0   0   0 
T   0   8   8   8   4   3   3   8   8 
MIC: 1.322009
Pattern C.TTT..TT Length 9 Density 6 Support 7 Total 10 Zssup 3.626957e+00 Zstot 4.531493e+00 
A   0   2   0   0   0   2   2   0   0 
C  10   2   0   0   0   3   3   0   0 
G   0   2   0   0   0   2   1   0   0 
T   0   4  10  10  10   3   4  10  10 
MIC: 1.259707
Pattern CT.T..TTT Length 9 Density 6 Support 7 Total 10 Zssup 3.626957e+00 Zstot 4.531493e+00 
A   0   0   1   0   1   3   0   0   0 
C  10   0   3   0   0   3   0   0   0 
G   0   0   3   0   4   2   0   0   0 
T   0  10   3  10   5   2  10  10  10 
MIC: 1.327894
Pattern C..TT.TTT Length 9 Density 6 Support 7 Total 11 Zssup 3.626957e+00 Zstot 5.153323e+00 
A   0   2   2   0   0   3   0   0   0 
C  11   2   2   0   0   2   0   0   0 
G   0   2   3   0   0   2   0   0   0 
T   0   5   4  11  11   4  11  11  11 
MIC: 1.245404
Pattern TTTTT...C Length 9 Density 6 Support 7 Total 13 Zssup 3.626957e+00 Zstot 5.771091e+00 
A   0   0   0   0   0   2   3   5   0 
C   0   0   0   0   0   5   2   4  13 
G   0   0   0   0   0   1   5   2   0 
T  13  13  13  13  13   5   3   2   0 
MIC: 1.290695
Pattern TT..TTT.C Length 9 Density 6 Support 7 Total 10 Zssup 3.626957e+00 Zstot 4.527923e+00 
A   0   0   1   4   0   0   0   2   0 
C   0   0   2   1   0   0   0   2  10 
G   0   0   2   1   0   0   0   1   0 
T  10  10   5   4  10  10  10   5   0 
MIC: 1.276612
Pattern TTTTC...T Length 9 Density 6 Support 7 Total 10 Zssup 3.626957e+00 Zstot 4.531493e+00 
A   0   0   0   0   0   2   3   4   0 
C   0   0   0   0  10   5   3   2   0 
G   0   0   0   0   0   1   0   0   0 
T  10  10  10  10   0   2   4   4  10 
MIC: 1.345048
Pattern TTTT.C..T Length 9 Density 6 Support 7 Total 14 Zssup 3.626957e+00 Zstot 6.399741e+00 
A   0   0   0   0   2   0   5   4   0 
C   0   0   0   0   5  14   4   3   0 
G   0   0   0   0   1   0   0   1   0 
T  14  14  14  14   6   0   5   6  14 
MIC: 1.308532
Pattern TCTT.T..T Length 9 Density 6 Support 7 Total 7 Zssup 3.626957e+00 Zstot 2.671483e+00 
A   0   0   0   0   2   0   1   1   0 
C   0   7   0   0   1   0   3   1   0 
G   0   0   0   0   1   0   1   1   0 
T   7   0   7   7   3   7   2   4   7 
MIC: 1.289407
Pattern TTT.T.C.T Length 9 Density 6 Support 7 Total 12 Zssup 3.626957e+00 Zstot 5.153323e+00 
A   0   0   0   2   0   2   0   3   0 
C   0   0   0   4   0   2  12   4   0 
G   0   0   0   1   0   4   0   2   0 
T  12  12  12   5  12   4   0   3  12 
MIC: 1.278089
Pattern T.TTT.C.T Length 9 Density 6 Support 7 Total 11 Zssup 3.626957e+00 Zstot 5.153323e+00 
A   0   3   0   0   0   1   0   6   0 
C   0   2   0   0   0   3  11   3   0 
G   0   1   0   0   0   1   0   1   0 
T  11   5  11  11  11   6   0   1  11 
MIC: 1.312074
Pattern TT.TC.T.T Length 9 Density 6 Support 7 Total 8 Zssup 3.626957e+00 Zstot 3.290576e+00 
A   0   0   0   0   0   2   0   3   0 
C   0   0   3   0   8   3   0   1   0 
G   0   0   1   0   0   2   0   0   0 
T   8   8   4   8   0   1   8   4   8 
MIC: 1.371067
Pattern TTT..CT.T Length 9 Density 6 Support 7 Total 11 Zssup 3.626957e+00 Zstot 4.531493e+00 
A   0   0   0   2   1   0   0   3   0 
C   0   0   0   3   3  11   0   2   0 
G   0   0   0   1   2   0   0   2   0 
T  11  11  11   5   5   0  11   4  11 
MIC: 1.274341
Pattern TT.T.CT.T Length 9 Density 6 Support 7 Total 10 Zssup 3.626957e+00 Zstot 4.531493e+00 
A   0   0   4   0   0   0   0   3   0 
C   0   0   1   0   3  10   0   3   0 
G   0   0   0   0   2   0   0   0   0 
T  10  10   5  10   5   0  10   4  10 
MIC: 1.373130
Pattern TTC.T..TT Length 9 Density 6 Support 7 Total 11 Zssup 3.626957e+00 Zstot 5.153323e+00 
A   0   0   0   5   0   2   2   0   0 
C   0   0  11   3   0   3   3   0   0 
G   0   0   0   1   0   1   2   0   0 
T  11  11   0   2  11   5   4  11  11 
MIC: 1.274098
Pattern T..TTC.TT Length 9 Density 6 Support 7 Total 9 Zssup 3.626957e+00 Zstot 3.910579e+00 
A   0   2   2   0   0   0   6   0   0 
C   0   1   1   0   0   9   1   0   0 
G   0   2   0   0   0   0   0   0   0 
T   9   4   6   9   9   0   2   9   9 
MIC: 1.349581
Pattern T.T.T.CTT Length 9 Density 6 Support 7 Total 9 Zssup 3.626957e+00 Zstot 3.910579e+00 
A   0   2   0   3   0   2   0   0   0 
C   0   3   0   2   0   1   9   0   0 
G   0   1   0   3   0   5   0   0   0 
T   9   3   9   1   9   1   0   9   9 
MIC: 1.316030
Pattern T.C.T.TTT Length 9 Density 6 Support 7 Total 10 Zssup 3.626957e+00 Zstot 4.531493e+00 
A   0   4   0   5   0   3   0   0   0 
C   0   1  10   1   0   0   0   0   0 
G   0   1   0   0   0   4   0   0   0 
T  10   4   0   4  10   3  10  10  10 
MIC: 1.315664
Pattern T...CTTTT Length 9 Density 6 Support 7 Total 8 Zssup 3.626957e+00 Zstot 3.290576e+00 
A   0   4   2   3   0   0   0   0   0 
C   0   2   2   1   8   0   0   0   0 
G   0   0   1   1   0   0   0   0   0 
T   8   2   3   3   0   8   8   8   8 
MIC: 1.276946
Pattern TGT.TTG Length 7 Density 6 Support 6 Total 6 Zssup 3.619601e+00 Zstot 2.921754e+00 
A   0   0   0   0   0   0   0 
C   0   0   0   1   0   0   0 
G   0   6   0   1   0   0   6 
T   6   0   6   4   6   6   0 
MIC: 1.739587
Pattern TG.TTTG Length 7 Density 6 Support 6 Total 6 Zssup 3.619601e+00 Zstot 2.921754e+00 
A   0   0   1   0   0   0   0 
C   0   0   1   0   0   0   0 
G   0   6   0   0   0   0   6 
T   6   0   4   6   6   6   0 
MIC: 1.721520
Pattern C.TTTT.T Length 8 Density 6 Support 7 Total 13 Zssup 3.616692e+00 Zstot 6.368751e+00 
A   0   5   0   0   0   0   1   0 
C  13   2   0   0   0   0   3   0 
G   0   2   0   0   0   0   1   0 
T   0   4  13  13  13  13   8  13 
MIC: 1.434332
Pattern CT.TT.TT Length 8 Density 6 Support 7 Total 10 Zssup 3.616692e+00 Zstot 4.508718e+00 
A   0   0   0   0   0   2   0   0 
C  10   0   2   0   0   1   0   0 
G   0   0   2   0   0   3   0   0 
T   0  10   6  10  10   4  10  10 
MIC: 1.469796
Pattern C.TTT.TT Length 8 Density 6 Support 7 Total 15 Zssup 3.616692e+00 Zstot 7.612767e+00 
A   0   1   0   0   0   3   0   0 
C  15   5   0   0   0   2   0   0 
G   0   3   0   0   0   2   0   0 
T   0   6  15  15  15   8  15  15 
MIC: 1.437566
Pattern CTT..TTT Length 8 Density 6 Support 7 Total 12 Zssup 3.616692e+00 Zstot 5.747944e+00 
A   0   0   0   2   2   0   0   0 
C  12   0   0   2   3   0   0   0 
G   0   0   0   4   0   0   0   0 
T   0  12  12   4   7  12  12  12 
MIC: 1.456647
Pattern C.TT.TTT Length 8 Density 6 Support 7 Total 11 Zssup 3.616692e+00 Zstot 5.127933e+00 
A   0   1   0   0   0   0   0   0 
C  11   4   0   0   2   0   0   0 
G   0   2   0   0   1   0   0   0 
T   0   4  11  11   8  11  11  11 
MIC: 1.516199
Pattern CT..TTTT Length 8 Density 6 Support 7 Total 11 Zssup 3.616692e+00 Zstot 5.127933e+00 
A   0   0   1   0   0   0   0   0 
C  11   0   1   3   0   0   0   0 
G   0   0   2   4   0   0   0   0 
T   0  11   7   4  11  11  11  11 
MIC: 1.501028
Pattern C.T.TTTT Length 8 Density 6 Support 7 Total 14 Zssup 3.616692e+00 Zstot 6.990359e+00 
A   0   2   0   2   0   0   0   0 
C  14   2   0   2   0   0   0   0 
G   0   3   0   2   0   0   0   0 
T   0   7  14   8  14  14  14  14 
MIC: 1.427034
Pattern C..TTTTT Length 8 Density 6 Support 7 Total 15 Zssup 3.616692e+00 Zstot 6.990359e+00 
A   0   5   3   0   0   0   0   0 
C  15   3   1   0   0   0   0   0 
G   0   3   3   0   0   0   0   0 
T   0   4   8  15  15  15  15  15 
MIC: 1.401673
Pattern TTTT.T.C Length 8 Density 6 Support 7 Total 11 Zssup 3.616692e+00 Zstot 3.889643e+00 
A   0   0   0   0   0   0   1   0 
C   0   0   0   0   2   0   4  11 
G   0   0   0   0   1   0   2   0 
T  11  11  11  11   8  11   4   0 
MIC: 1.516199
Pattern TTT.TT.C Length 8 Density 6 Support 7 Total 12 Zssup 3.616692e+00 Zstot 3.889643e+00 
A   0   0   0   1   0   0   1   0 
C   0   0   0   3   0   0   4  12 
G   0   0   0   0   0   0   2   0 
T  12  12  12   8  12  12   5   0 
MIC: 1.503904
Pattern TT.TTT.C Length 8 Density 6 Support 7 Total 12 Zssup 3.616692e+00 Zstot 4.508009e+00 
A   0   0   1   0   0   0   3   0 
C   0   0   2   0   0   0   3  12 
G   0   0   1   0   0   0   1   0 
T  12  12   8  12  12  12   5   0 
MIC: 1.449898
Pattern T.TTTT.C Length 8 Density 6 Support 7 Total 17 Zssup 3.616692e+00 Zstot 7.611770e+00 
A   0   4   0   0   0   0   3   0 
C   0   2   0   0   0   0   5  17 
G   0   3   0   0   0   0   2   0 
T  17   8  17  17  17  17   7   0 
MIC: 1.407464
Pattern TTTT..TC Length 8 Density 6 Support 7 Total 11 Zssup 3.616692e+00 Zstot 5.127167e+00 
A   0   0   0   0   3   2   0   0 
C   0   0   0   0   3   3   0  11 
G   0   0   0   0   1   2   0   0 
T  11  11  11  11   4   4  11   0 
MIC: 1.402009
Pattern T..TTTTC Length 8 Density 6 Support 7 Total 14 Zssup 3.616692e+00 Zstot 6.989419e+00 
A   0   2   5   0   0   0   0   0 
C   0   2   1   0   0   0   0  14 
G   0   5   1   0   0   0   0   0 
T  14   5   7  14  14  14  14   0 
MIC: 1.423713
Pattern TTTT.C.T Length 8 Density 6 Support 7 Total 11 Zssup 3.616692e+00 Zstot 5.129466e+00 
A   0   0   0   0   1   0   6   0 
C   0   0   0   0   3  11   1   0 
G   0   0   0   0   2   0   1   0 
T  11  11  11  11   5   0   3  11 
MIC: 1.429566
Pattern TTT.TC.T Length 8 Density 6 Support 7 Total 10 Zssup 3.616692e+00 Zstot 4.510136e+00 
A   0   0   0   0   0   0   4   0 
C   0   0   0   4   0  10   1   0 
G   0   0   0   1   0   0   1   0 
T  10  10  10   5  10   0   4  10 
MIC: 1.481418
Pattern TT.TTC.T Length 8 Density 6 Support 7 Total 9 Zssup 3.616692e+00 Zstot 3.273852e+00 
A   0   0   1   0   0   0   4   0 
C   0   0   3   0   0   9   1   0 
G   0   0   0   0   0   0   1   0 
T   9   9   5   9   9   0   3   9 
MIC: 1.463459
Pattern TC.TTT.T Length 8 Density 6 Support 7 Total 11 Zssup 3.616692e+00 Zstot 5.129466e+00 
A   0   0   3   0   0   0   4   0 
C   0  11   4   0   0   0   1   0 
G   0   0   2   0   0   0   2   0 
T  11   0   2  11  11  11   4  11 
MIC: 1.403403
Pattern TTT.C.TT Length 8 Density 6 Support 7 Total 10 Zssup 3.616692e+00 Zstot 3.891599e+00 
A   0   0   0   1   0   6   0   0 
C   0   0   0   3  10   1   0   0 
G   0   0   0   1   0   0   0   0 
T  10  10  10   5   0   3  10  10 
MIC: 1.471575
Pattern T.T.CTTT Length 8 Density 6 Support 7 Total 10 Zssup 3.616692e+00 Zstot 3.891599e+00 
A   0   1   0   1   0   0   0   0 
C   0   4   0   2  10   0   0   0 
G   0   2   0   3   0   0   0   0 
T  10   3  10   4   0  10  10  10 
MIC: 1.443789
Pattern GTTTTG Length 6 Density 6 Support 6 Total 6 Zssup 3.609692e+00 Zstot 2.908382e+00 
A   0   0   0   0   0   0 
C   0   0   0   0   0   0 
G   6   0   0   0   0   6 
T   0   6   6   6   6   0 
MIC: 1.913369
Pattern CTTTT.T Length 7 Density 6 Support 7 Total 10 Zssup 3.606480e+00 Zstot 4.488929e+00 
A   0   0   0   0   0   1   0 
C  10   0   0   0   0   0   0 
G   0   0   0   0   0   3   0 
T   0  10  10  10  10   6  10 
MIC: 1.656867
Pattern CTT.TTT Length 7 Density 6 Support 7 Total 14 Zssup 3.606480e+00 Zstot 6.960409e+00 
A   0   0   0   1   0   0   0 
C  14   0   0   3   0   0   0 
G   0   0   0   4   0   0   0 
T   0  14  14   6  14  14  14 
MIC: 1.612659
Pattern TTT.TTC Length 7 Density 6 Support 7 Total 8 Zssup 3.606480e+00 Zstot 3.256052e+00 
A   0   0   0   0   0   0   0 
C   0   0   0   2   0   0   8 
G   0   0   0   0   0   0   0 
T   8   8   8   6   8   8   0 
MIC: 1.729828
Pattern T.TTTTC Length 7 Density 6 Support 7 Total 12 Zssup 3.606480e+00 Zstot 5.721681e+00 
A   0   4   0   0   0   0   0 
C   0   2   0   0   0   0  12 
G   0   0   0   0   0   0   0 
T  12   6  12  12  12  12   0 
MIC: 1.622932
Pattern TTTT.CT Length 7 Density 6 Support 7 Total 7 Zssup 3.606480e+00 Zstot 2.642394e+00 
A   0   0   0   0   1   0   0 
C   0   0   0   0   3   7   0 
G   0   0   0   0   0   0   0 
T   7   7   7   7   3   0   7 
MIC: 1.659893
Pattern TTTC.TT Length 7 Density 6 Support 7 Total 13 Zssup 3.606480e+00 Zstot 6.341524e+00 
A   0   0   0   0   7   0   0 
C   0   0   0  13   3   0   0 
G   0   0   0   0   0   0   0 
T  13  13  13   0   3  13  13 
MIC: 1.629069
Pattern TC.TTTT Length 7 Density 6 Support 7 Total 11 Zssup 3.606480e+00 Zstot 5.105785e+00 
A   0   0   7   0   0   0   0 
C   0  11   1   0   0   0   0 
G   0   0   1   0   0   0   0 
T  11   0   2  11  11  11  11 
MIC: 1.614164
Pattern TGA.A..AT Length 9 Density 6 Support 8 Total 9 Zssup 3.601376e+00 Zstot 2.846057e+00 
A   0   0   9   1   9   4   4   9   0 
C   0   0   0   1   0   1   2   0   0 
G   0   9   0   3   0   1   2   0   0 
T   9   0   0   4   0   3   1   0   9 
MIC: 1.228200
Pattern A.AA..CTG Length 9 Density 6 Support 6 Total 8 Zssup 3.597449e+00 Zstot 4.344116e+00 
A   8   7   8   8   3   2   0   0   0 
C   0   1   0   0   0   1   8   0   0 
G   0   0   0   0   2   3   0   0   8 
T   0   0   0   0   3   2   0   8   0 
MIC: 1.448435
Pattern C.TG.A.AA Length 9 Density 6 Support 6 Total 6 Zssup 3.597449e+00 Zstot 2.901118e+00 
A   0   2   0   0   3   6   3   6   6 
C   6   2   0   0   1   0   0   0   0 
G   0   1   0   6   1   0   3   0   0 
T   0   1   6   0   1   0   0   0   0 
MIC: 1.412589
Pattern CG..TA.AA Length 9 Density 6 Support 6 Total 6 Zssup 3.597449e+00 Zstot 2.901118e+00 
A   0   0   5   3   0   6   2   6   6 
C   6   0   0   1   0   0   1   0   0 
G   0   6   0   0   0   0   0   0   0 
T   0   0   1   2   6   0   3   0   0 
MIC: 1.457112
Pattern CAA.A.T.G Length 9 Density 6 Support 6 Total 7 Zssup 3.597449e+00 Zstot 3.621502e+00 
A   0   7   7   3   7   4   0   2   0 
C   7   0   0   0   0   1   0   2   0 
G   0   0   0   2   0   0   0   2   7 
T   0   0   0   2   0   2   7   1   0 
MIC: 1.366696
Pattern C..A.AATG Length 9 Density 6 Support 6 Total 6 Zssup 3.597449e+00 Zstot 2.901118e+00 
A   0   1   4   6   3   6   6   0   0 
C   6   0   0   0   0   0   0   0   0 
G   0   3   2   0   1   0   0   0   6 
T   0   2   0   0   2   0   0   6   0 
MIC: 1.472798
Pattern GTC.AA..A Length 9 Density 6 Support 6 Total 10 Zssup 3.597449e+00 Zstot 5.791355e+00 
A   0   0   0   4  10  10   6   8  10 
C   0   0  10   0   0   0   0   0   0 
G  10   0   0   5   0   0   2   2   0 
T   0  10   0   1   0   0   2   0   0 
MIC: 1.503703
Pattern G.AT..CAA Length 9 Density 6 Support 6 Total 6 Zssup 3.597449e+00 Zstot 2.901118e+00 
A   0   3   6   0   4   2   0   6   6 
C   0   2   0   0   1   1   6   0   0 
G   6   0   0   0   1   0   0   0   0 
T   0   1   0   6   0   3   0   0   0 
MIC: 1.437335
Pattern GAAA..C.T Length 9 Density 6 Support 6 Total 6 Zssup 3.597449e+00 Zstot 2.901118e+00 
A   0   6   6   6   3   2   0   4   0 
C   0   0   0   0   0   1   6   0   0 
G   6   0   0   0   1   0   0   0   0 
T   0   0   0   0   2   3   0   2   6 
MIC: 1.424848
Pattern TCG..A.AA Length 9 Density 6 Support 6 Total 7 Zssup 3.597449e+00 Zstot 3.617988e+00 
A   0   0   0   3   1   7   4   7   7 
C   0   7   0   1   4   0   0   0   0 
G   0   0   7   1   0   0   0   0   0 
T   7   0   0   2   2   0   3   0   0 
MIC: 1.439309
Pattern T.G.CA.AA Length 9 Density 6 Support 6 Total 7 Zssup 3.597449e+00 Zstot 3.617988e+00 
A   0   0   0   3   0   7   6   7   7 
C   0   4   0   1   7   0   0   0   0 
G   0   0   7   1   0   0   0   0   0 
T   7   3   0   2   0   0   1   0   0 
MIC: 1.525522
Pattern T.G.C.AAA Length 9 Density 6 Support 6 Total 12 Zssup 3.597449e+00 Zstot 7.242866e+00 
A   0   1   0   5   0   6  12  12  12 
C   0   4   0   1  12   0   0   0   0 
G   0   0  12   0   0   4   0   0   0 
T  12   7   0   6   0   2   0   0   0 
MIC: 1.441204
Pattern T..CAA.GA Length 9 Density 6 Support 6 Total 7 Zssup 3.597449e+00 Zstot 3.620916e+00 
A   0   3   2   0   7   7   3   0   7 
C   0   1   2   7   0   0   0   0   0 
G   0   3   1   0   0   0   2   7   0 
T   7   0   2   0   0   0   2   0   0 
MIC: 1.381761
Pattern T..CA.AGA Length 9 Density 6 Support 6 Total 6 Zssup 3.597449e+00 Zstot 2.901118e+00 
A   0   3   1   0   6   3   6   0   6 
C   0   1   3   6   0   1   0   0   0 
G   0   1   0   0   0   1   0   6   0 
T   6   1   2   0   0   1   0   0   0 
MIC: 1.372214
Pattern CTTTTT Length 6 Density 6 Support 7 Total 12 Zssup 3.596320e+00 Zstot 5.697242e+00 
A   0   0   0   0   0   0 
C  12   0   0   0   0   0 
G   0   0   0   0   0   0 
T   0  12  12  12  12  12 
MIC: 1.835113
Pattern A.T..C.TC Length 9 Density 5 Support 9 Total 11 Zssup 3.591320e+00 Zstot 2.809664e+00 
A  11   4   0   2   2   0   5   0   0 
C   0   0   0   2   3  11   2   0  11 
G   0   1   0   3   0   0   1   0   0 
T   0   6  11   4   6   0   3  11   0 
MIC: 1.242627
Pattern A...C.TTC Length 9 Density 5 Support 9 Total 12 Zssup 3.591320e+00 Zstot 3.269173e+00 
A  12   5   3   3   0   7   0   0   0 
C   0   4   2   4  12   3   0   0  12 
G   0   0   2   1   0   0   0   0   0 
T   0   3   5   4   0   2  12  12   0 
MIC: 1.246599
Pattern A.T.GACA Length 8 Density 6 Support 6 Total 9 Zssup 3.587482e+00 Zstot 5.046395e+00 
A   9   2   0   0   0   9   0   9 
C   0   1   0   4   0   0   9   0 
G   0   1   0   1   9   0   0   0 
T   0   5   9   4   0   0   0   0 
MIC: 1.551046
Pattern GTC.AA.A Length 8 Density 6 Support 6 Total 9 Zssup 3.587482e+00 Zstot 5.046395e+00 
A   0   0   0   2   9   9   4   9 
C   0   0   9   0   0   0   0   0 
G   9   0   0   6   0   0   3   0 
T   0   9   0   1   0   0   2   0 
MIC: 1.587822
Pattern TCGA.A.A Length 8 Density 6 Support 6 Total 10 Zssup 3.587482e+00 Zstot 5.767820e+00 
A   0   0   0  10   5  10   8  10 
C   0  10   0   0   5   0   2   0 
G   0   0  10   0   0   0   0   0 
T  10   0   0   0   0   0   0   0 
MIC: 1.703680
Pattern T.GAC.AA Length 8 Density 6 Support 6 Total 10 Zssup 3.587482e+00 Zstot 5.767820e+00 
A   0   0   0  10   0   7  10  10 
C   0   6   0   0  10   1   0   0 
G   0   0  10   0   0   1   0   0 
T  10   4   0   0   0   1   0   0 
MIC: 1.642337
Pattern TCG..AAA Length 8 Density 6 Support 6 Total 10 Zssup 3.587482e+00 Zstot 5.767820e+00 
A   0   0   0   8   3  10  10  10 
C   0  10   0   0   7   0   0   0 
G   0   0  10   0   0   0   0   0 
T  10   0   0   2   0   0   0   0 
MIC: 1.720477
Pattern TG.C.AAA Length 8 Density 6 Support 6 Total 8 Zssup 3.587482e+00 Zstot 4.325893e+00 
A   0   0   3   0   4   8   8   8 
C   0   0   1   8   0   0   0   0 
G   0   8   0   0   3   0   0   0 
T   8   0   4   0   1   0   0   0 
MIC: 1.539499
Pattern CATT...C Length 8 Density 5 Support 9 Total 18 Zssup 3.580850e+00 Zstot 5.549572e+00 
A   0  18   0   0   5   1   5   0 
C  18   0   0   0   9   3   4  18 
G   0   0   0   0   1   7   2   0 
T   0   0  18  18   3   7   7   0 
MIC: 1.380459
Pattern TTCC...A Length 8 Density 5 Support 9 Total 14 Zssup 3.580850e+00 Zstot 4.167629e+00 
A   0   0   0   0   4   4   3  14 
C   0   0  14  14   3   1   4   0 
G   0   0   0   0   3   3   3   0 
T  14  14   0   0   4   6   4   0 
MIC: 1.290404
Pattern T.CC.T.A Length 8 Density 5 Support 9 Total 12 Zssup 3.580850e+00 Zstot 3.248081e+00 
A   0   3   0   0   2   0   2  12 
C   0   0  12  12   2   0   4   0 
G   0   3   0   0   2   0   2   0 
T  12   6   0   0   6  12   4   0 
MIC: 1.347879
Pattern A.GACAT Length 7 Density 6 Support 6 Total 6 Zssup 3.577566e+00 Zstot 2.874251e+00 
A   6   2   0   6   0   6   0 
C   0   1   0   0   6   0   0 
G   0   0   6   0   0   0   0 
T   0   3   0   0   0   0   6 
MIC: 1.686569
Pattern TCGAA.A Length 7 Density 6 Support 6 Total 7 Zssup 3.577566e+00 Zstot 3.590631e+00 
A   0   0   0   7   7   3   7 
C   0   7   0   0   0   0   0 
G   0   0   7   0   0   2   0 
T   7   0   0   0   0   2   0 
MIC: 1.678123
Pattern T.GACAA Length 7 Density 6 Support 6 Total 9 Zssup 3.577566e+00 Zstot 5.025732e+00 
A   0   1   0   9   0   9   9 
C   0   6   0   0   9   0   0 
G   0   0   9   0   0   0   0 
T   9   2   0   0   0   0   0 
MIC: 1.786266
Pattern TTTT...TT Length 9 Density 6 Support 9 Total 22 Zssup 3.562489e+00 Zstot 4.600376e+00 
A   0   0   0   0   4   7   9   0   0 
C   0   0   0   0   4   6   2   0   0 
G   0   0   0   0   3   1   0   0   0 
T  22  22  22  22  11   8  11  22  22 
MIC: 1.202110
Pattern TTTTT..T Length 8 Density 6 Support 9 Total 19 Zssup 3.552043e+00 Zstot 5.030565e+00 
A   0   0   0   0   0   6  11   0 
C   0   0   0   0   0   5   0   0 
G   0   0   0   0   0   2   2   0 
T  19  19  19  19  19   6   6  19 
MIC: 1.322190
Pattern TTTT..TT Length 8 Density 6 Support 9 Total 21 Zssup 3.552043e+00 Zstot 4.572153e+00 
A   0   0   0   0   6   9   0   0 
C   0   0   0   0   5   3   0   0 
G   0   0   0   0   4   0   0   0 
T  21  21  21  21   6   9  21  21 
MIC: 1.309419
Pattern TTT.T.TT Length 8 Density 6 Support 9 Total 15 Zssup 3.552043e+00 Zstot 3.654877e+00 
A   0   0   0   2   0   5   0   0 
C   0   0   0   2   0   4   0   0 
G   0   0   0   5   0   1   0   0 
T  15  15  15   6  15   5  15  15 
MIC: 1.303333
Pattern C.A..A.GG Length 9 Density 5 Support 8 Total 10 Zssup 3.540243e+00 Zstot 3.287924e+00 
A   0   8  10   4   4  10   4   0   0 
C  10   0   0   0   1   0   1   0   0 
G   0   0   0   4   4   0   1  10  10 
T   0   2   0   2   1   0   4   0   0 
MIC: 1.357878
Pattern CAAG...G Length 8 Density 5 Support 8 Total 9 Zssup 3.529875e+00 Zstot 2.745272e+00 
A   0   9   9   0   4   6   3   0 
C   9   0   0   0   1   1   1   0 
G   0   0   0   9   4   1   2   9 
T   0   0   0   0   0   1   3   0 
MIC: 1.446433
Pattern AAAAAT..T Length 9 Density 7 Support 6 Total 8 Zssup 3.524422e+00 Zstot 4.240607e+00 
A   8   8   8   8   8   0   0   2   0 
C   0   0   0   0   0   0   5   2   0 
G   0   0   0   0   0   0   0   1   0 
T   0   0   0   0   0   8   3   3   8 
MIC: 1.419173
Pattern T.AAAAA.T Length 9 Density 7 Support 6 Total 8 Zssup 3.524422e+00 Zstot 4.240607e+00 
A   0   2   8   8   8   8   8   2   0 
C   0   3   0   0   0   0   0   1   0 
G   0   2   0   0   0   0   0   2   0 
T   8   1   0   0   0   0   0   3   8 
MIC: 1.302517
Pattern T.A.AAAAT Length 9 Density 7 Support 6 Total 7 Zssup 3.524422e+00 Zstot 3.528996e+00 
A   0   1   7   2   7   7   7   7   0 
C   0   1   0   1   0   0   0   0   0 
G   0   4   0   3   0   0   0   0   0 
T   7   1   0   1   0   0   0   0   7 
MIC: 1.353542
Pattern CC..C.AA Length 8 Density 5 Support 7 Total 8 Zssup 3.512471e+00 Zstot 3.137839e+00 
A   0   0   0   1   0   1   8   8 
C   8   8   2   3   8   1   0   0 
G   0   0   3   0   0   2   0   0 
T   0   0   3   4   0   4   0   0 
MIC: 1.545914
Pattern C..CC.AA Length 8 Density 5 Support 7 Total 9 Zssup 3.512471e+00 Zstot 3.742846e+00 
A   0   3   1   0   0   1   9   9 
C   9   3   2   9   9   3   0   0 
G   0   1   2   0   0   1   0   0 
T   0   2   4   0   0   4   0   0 
MIC: 1.447608
Pattern C...CCAA Length 8 Density 5 Support 7 Total 9 Zssup 3.512471e+00 Zstot 3.742846e+00 
A   0   1   1   1   0   0   9   9 
C   9   1   3   3   9   9   0   0 
G   0   4   3   4   0   0   0   0 
T   0   3   2   1   0   0   0   0 
MIC: 1.514046
Pattern G.CGAA Length 6 Density 5 Support 8 Total 13 Zssup 3.509305e+00 Zstot 4.792079e+00 
A   0   2   0   0  13  13 
C   0   1  13   0   0   0 
G  13   0   0  13   0   0 
T   0  10   0   0   0   0 
MIC: 1.880035
Pattern G.ATG..TT Length 9 Density 6 Support 6 Total 8 Zssup 3.503372e+00 Zstot 4.208177e+00 
A   0   3   8   0   0   2   3   0   0 
C   0   1   0   0   0   0   0   0   0 
G   8   0   0   0   8   2   2   0   0 
T   0   4   0   8   0   4   3   8   8 
MIC: 1.374211
Pattern TTTG..G.A Length 9 Density 6 Support 6 Total 9 Zssup 3.503372e+00 Zstot 4.915442e+00 
A   0   0   0   0   3   0   0   5   9 
C   0   0   0   0   0   6   0   1   0 
G   0   0   0   9   0   1   9   1   0 
T   9   9   9   0   6   2   0   2   0 
MIC: 1.492886
Pattern T.TT..GAG Length 9 Density 6 Support 6 Total 8 Zssup 3.503372e+00 Zstot 4.210758e+00 
A   0   1   0   0   1   2   0   8   0 
C   0   1   0   0   2   1   0   0   0 
G   0   2   0   0   2   2   8   0   8 
T   8   4   8   8   3   3   0   0   0 
MIC: 1.313013
Pattern TA.TG..TG Length 9 Density 6 Support 6 Total 6 Zssup 3.503372e+00 Zstot 2.794558e+00 
A   0   6   2   0   0   3   3   0   0 
C   0   0   1   0   0   1   0   0   0 
G   0   0   0   0   6   0   1   0   6 
T   6   0   3   6   0   2   2   6   0 
MIC: 1.376683
Pattern TTTG..GA Length 8 Density 6 Support 6 Total 10 Zssup 3.493500e+00 Zstot 5.607881e+00 
A   0   0   0   0   3   0   0  10 
C   0   0   0   0   1   7   0   0 
G   0   0   0  10   1   2  10   0 
T  10  10  10   0   5   1   0   0 
MIC: 1.603310
Pattern TG..ATTG Length 8 Density 6 Support 6 Total 6 Zssup 3.493500e+00 Zstot 2.781211e+00 
A   0   0   2   1   6   0   0   0 
C   0   0   0   1   0   0   0   0 
G   0   6   3   1   0   0   0   6 
T   6   0   1   3   0   6   6   0 
MIC: 1.510797
Pattern ATTTT...C Length 9 Density 6 Support 7 Total 10 Zssup 3.491828e+00 Zstot 4.321911e+00 
A  10   0   0   0   0   3   2   1   0 
C   0   0   0   0   0   3   3   2  10 
G   0   0   0   0   0   1   1   0   0 
T   0  10  10  10  10   3   4   7   0 
MIC: 1.321723
Pattern A.TTTT..C Length 9 Density 6 Support 7 Total 8 Zssup 3.491828e+00 Zstot 3.114088e+00 
A   8   3   0   0   0   0   0   1   0 
C   0   1   0   0   0   0   1   1   8 
G   0   1   0   0   0   0   3   0   0 
T   0   3   8   8   8   8   4   6   0 
MIC: 1.372124
Pattern AT.TT.T.C Length 9 Density 6 Support 7 Total 10 Zssup 3.491828e+00 Zstot 4.321911e+00 
A  10   0   4   0   0   0   0   3   0 
C   0   0   1   0   0   1   0   3  10 
G   0   0   1   0   0   1   0   0   0 
T   0  10   4  10  10   8  10   4   0 
MIC: 1.367125
Pattern AT..TTT.C Length 9 Density 6 Support 7 Total 13 Zssup 3.491828e+00 Zstot 6.140334e+00 
A  13   0   4   2   0   0   0   3   0 
C   0   0   2   2   0   0   0   3  13 
G   0   0   3   1   0   0   0   0   0 
T   0  13   4   8  13  13  13   7   0 
MIC: 1.297020
Pattern A..TTTT.C Length 9 Density 6 Support 7 Total 11 Zssup 3.491828e+00 Zstot 4.927158e+00 
A  11   2   4   0   0   0   0   3   0 
C   0   0   2   0   0   0   0   2  11 
G   0   1   1   0   0   0   0   0   0 
T   0   8   4  11  11  11  11   6   0 
MIC: 1.335723
Pattern ATT.T..TC Length 9 Density 6 Support 7 Total 11 Zssup 3.491828e+00 Zstot 4.927158e+00 
A  11   0   0   2   0   3   4   0   0 
C   0   0   0   2   0   4   3   0  11 
G   0   0   0   0   0   1   1   0   0 
T   0  11  11   7  11   3   3  11   0 
MIC: 1.304041
Pattern AT.TT..TC Length 9 Density 6 Support 7 Total 9 Zssup 3.491828e+00 Zstot 3.717556e+00 
A   9   0   1   0   0   2   2   0   0 
C   0   0   0   0   0   2   2   0   9 
G   0   0   1   0   0   1   1   0   0 
T   0   9   7   9   9   4   4   9   0 
MIC: 1.323538
Pattern AC..TT.TT Length 9 Density 6 Support 7 Total 9 Zssup 3.491828e+00 Zstot 3.717556e+00 
A   9   0   2   3   0   0   2   0   0 
C   0   9   2   2   0   0   3   0   0 
G   0   0   2   0   0   0   1   0   0 
T   0   0   3   4   9   9   3   9   9 
MIC: 1.272744
Pattern A..TC.TTT Length 9 Density 6 Support 7 Total 9 Zssup 3.491828e+00 Zstot 3.717556e+00 
A   9   3   3   0   0   4   0   0   0 
C   0   0   0   0   9   2   0   0   0 
G   0   2   2   0   0   0   0   0   0 
T   0   4   4   9   0   3   9   9   9 
MIC: 1.312662
Pattern C.TTT.T.A Length 9 Density 6 Support 7 Total 7 Zssup 3.491828e+00 Zstot 2.511505e+00 
A   0   0   0   0   0   4   0   1   7 
C   7   4   0   0   0   0   0   0   0 
G   0   1   0   0   0   0   0   1   0 
T   0   2   7   7   7   3   7   5   0 
MIC: 1.458551
Pattern C.TT..TAT Length 9 Density 6 Support 7 Total 10 Zssup 3.491828e+00 Zstot 4.317694e+00 
A   0   1   0   0   2   2   0  10   0 
C  10   4   0   0   1   0   0   0   0 
G   0   0   0   0   5   4   0   0   0 
T   0   5  10  10   2   4  10   0  10 
MIC: 1.374120
Pattern CA...TTTT Length 9 Density 6 Support 7 Total 10 Zssup 3.491828e+00 Zstot 4.321208e+00 
A   0  10   1   3   4   0   0   0   0 
C  10   0   0   5   2   0   0   0   0 
G   0   0   7   1   1   0   0   0   0 
T   0   0   2   1   3  10  10  10  10 
MIC: 1.386336
Pattern TTTTC...A Length 9 Density 6 Support 7 Total 10 Zssup 3.491828e+00 Zstot 4.321911e+00 
A   0   0   0   0   0   3   3   3  10 
C   0   0   0   0  10   1   3   4   0 
G   0   0   0   0   0   3   0   0   0 
T  10  10  10  10   0   3   4   3   0 
MIC: 1.311264
Pattern TTT.C.T.A Length 9 Density 6 Support 7 Total 9 Zssup 3.491828e+00 Zstot 3.717556e+00 
A   0   0   0   0   0   3   0   2   9 
C   0   0   0   5   9   2   0   2   0 
G   0   0   0   0   0   1   0   1   0 
T   9   9   9   4   0   3   9   4   0 
MIC: 1.363595
Pattern TTTT...CA Length 9 Density 6 Support 7 Total 12 Zssup 3.491828e+00 Zstot 5.526771e+00 
A   0   0   0   0   2   3   3   0  12 
C   0   0   0   0   4   1   4  12   0 
G   0   0   0   0   1   4   2   0   0 
T  12  12  12  12   5   4   3   0   0 
MIC: 1.267395
Pattern T.TTT..CA Length 9 Density 6 Support 7 Total 9 Zssup 3.491828e+00 Zstot 3.712383e+00 
A   0   0   0   0   0   2   1   0   9 
C   0   2   0   0   0   0   3   9   0 
G   0   2   0   0   0   2   2   0   0 
T   9   5   9   9   9   5   3   0   0 
MIC: 1.350293
Pattern TTT..T.CA Length 9 Density 6 Support 7 Total 8 Zssup 3.491828e+00 Zstot 3.106413e+00 
A   0   0   0   1   3   0   1   0   8 
C   0   0   0   2   1   0   3   8   0 
G   0   0   0   1   0   0   1   0   0 
T   8   8   8   4   4   8   3   0   0 
MIC: 1.312752
Pattern TT.ATT..C Length 9 Density 6 Support 7 Total 8 Zssup 3.491828e+00 Zstot 3.114088e+00 
A   0   0   2   8   0   0   2   1   0 
C   0   0   2   0   0   0   0   2   8 
G   0   0   3   0   0   0   2   1   0 
T   8   8   1   0   8   8   4   4   0 
MIC: 1.304826
Pattern TTT..AT.C Length 9 Density 6 Support 7 Total 10 Zssup 3.491828e+00 Zstot 4.314184e+00 
A   0   0   0   3   0  10   0   1   0 
C   0   0   0   1   6   0   0   2  10 
G   0   0   0   2   2   0   0   2   0 
T  10  10  10   4   2   0  10   5   0 
MIC: 1.354760
Pattern TTT.T..AC Length 9 Density 6 Support 7 Total 9 Zssup 3.491828e+00 Zstot 3.713029e+00 
A   0   0   0   0   0   1   0   9   0 
C   0   0   0   3   0   6   2   0   9 
G   0   0   0   1   0   0   4   0   0 
T   9   9   9   5   9   2   3   0   0 
MIC: 1.482699
Pattern TT.TT..AC Length 9 Density 6 Support 7 Total 10 Zssup 3.491828e+00 Zstot 4.316991e+00 
A   0   0   3   0   0   1   0  10   0 
C   0   0   2   0   0   6   1   0  10 
G   0   0   0   0   0   1   8   0   0 
T  10  10   5  10  10   2   1   0   0 
MIC: 1.488554
Pattern TAT.T..TC Length 9 Density 6 Support 7 Total 8 Zssup 3.491828e+00 Zstot 3.114088e+00 
A   0   8   0   3   0   4   1   0   0 
C   0   0   0   1   0   1   3   0   8 
G   0   0   0   2   0   0   0   0   0 
T   8   0   8   2   8   3   4   8   0 
MIC: 1.324885
Pattern TTT..A.TC Length 9 Density 6 Support 7 Total 8 Zssup 3.491828e+00 Zstot 3.111133e+00 
A   0   0   0   1   1   8   1   0   0 
C   0   0   0   1   4   0   1   0   8 
G   0   0   0   2   1   0   1   0   0 
T   8   8   8   4   2   0   5   8   0 
MIC: 1.324733
Pattern TT.TC..AT Length 9 Density 6 Support 7 Total 10 Zssup 3.491828e+00 Zstot 3.717556e+00 
A   0   0   1   0   0   3   4  10   0 
C   0   0   1   0  10   3   2   0   0 
G   0   0   4   0   0   3   1   0   0 
T  10  10   4  10   0   1   3   0  10 
MIC: 1.282744
Pattern TT.T.C.AT Length 9 Density 6 Support 7 Total 8 Zssup 3.491828e+00 Zstot 3.114088e+00 
A   0   0   3   0   2   0   1   8   0 
C   0   0   0   0   3   8   3   0   0 
G   0   0   1   0   1   0   1   0   0 
T   8   8   4   8   2   0   3   0   8 
MIC: 1.303822
Pattern T.TT..CAT Length 9 Density 6 Support 7 Total 10 Zssup 3.491828e+00 Zstot 4.319802e+00 
A   0   1   0   0   2   2   0  10   0 
C   0   1   0   0   2   2  10   0   0 
G   0   1   0   0   0   1   0   0   0 
T  10   7  10  10   6   5   0   0  10 
MIC: 1.338434
Pattern T.T..CATT Length 9 Density 6 Support 7 Total 10 Zssup 3.491828e+00 Zstot 4.321911e+00 
A   0   1   0   2   1   0  10   0   0 
C   0   0   0   0   4  10   0   0   0 
G   0   2   0   2   1   0   0   0   0 
T  10   7  10   6   4   0   0  10  10 
MIC: 1.378642
Pattern G...ATGA Length 8 Density 5 Support 10 Total 20 Zssup 3.489045e+00 Zstot 5.071945e+00 
A   0   5   5   8  20   0   0  20 
C   0   3   3   2   0   0   0   0 
G  20   8   3   6   0   0  20   0 
T   0   4   9   4   0  20   0   0 
MIC: 1.246431
Pattern ATT.T.TC Length 8 Density 6 Support 7 Total 10 Zssup 3.481689e+00 Zstot 4.300883e+00 
A  10   0   0   0   0   0   0   0 
C   0   0   0   1   0   5   0  10 
G   0   0   0   0   0   3   0   0 
T   0  10  10   9  10   2  10   0 
MIC: 1.636244
Pattern AT.TT.TC Length 8 Density 6 Support 7 Total 12 Zssup 3.481689e+00 Zstot 4.903688e+00 
A  12   0   1   0   0   0   0   0 
C   0   0   1   0   0   4   0  12 
G   0   0   1   0   0   4   0   0 
T   0  12   9  12  12   4  12   0 
MIC: 1.520171
Pattern CA.TTT.T Length 8 Density 6 Support 7 Total 10 Zssup 3.481689e+00 Zstot 4.300883e+00 
A   0  10   2   0   0   0   1   0 
C  10   0   1   0   0   0   3   0 
G   0   0   2   0   0   0   1   0 
T   0   0   5  10  10  10   5  10 
MIC: 1.424524
Pattern C.TT.ATT Length 8 Density 6 Support 7 Total 9 Zssup 3.481689e+00 Zstot 3.698850e+00 
A   0   4   0   0   4   9   0   0 
C   9   2   0   0   1   0   0   0 
G   0   0   0   0   1   0   0   0 
T   0   3   9   9   3   0   9   9 
MIC: 1.415665
Pattern TTT.TC.A Length 8 Density 6 Support 7 Total 17 Zssup 3.481689e+00 Zstot 8.531389e+00 
A   0   0   0   1   0   0   3  17 
C   0   0   0   3   0  17   4   0 
G   0   0   0   7   0   0   8   0 
T  17  17  17   6  17   0   2   0 
MIC: 1.463406
Pattern TT.TTC.A Length 8 Density 6 Support 7 Total 9 Zssup 3.481689e+00 Zstot 3.695637e+00 
A   0   0   2   0   0   0   0   9 
C   0   0   1   0   0   9   3   0 
G   0   0   0   0   0   0   5   0 
T   9   9   6   9   9   0   1   0 
MIC: 1.560776
Pattern TTTT..CA Length 8 Density 6 Support 7 Total 15 Zssup 3.481689e+00 Zstot 7.316799e+00 
A   0   0   0   0   2   3   0  15 
C   0   0   0   0   4   4  15   0 
G   0   0   0   0   4   2   0   0 
T  15  15  15  15   5   6   0   0 
MIC: 1.400595
Pattern TT.TA.TC Length 8 Density 6 Support 7 Total 7 Zssup 3.481689e+00 Zstot 2.494961e+00 
A   0   0   3   0   7   2   0   0 
C   0   0   0   0   0   1   0   7 
G   0   0   1   0   0   2   0   0 
T   7   7   3   7   0   2   7   0 
MIC: 1.408676
Pattern TTT..CAT Length 8 Density 6 Support 7 Total 12 Zssup 3.481689e+00 Zstot 5.505648e+00 
A   0   0   0   2   3   0  12   0 
C   0   0   0   2   3  12   0   0 
G   0   0   0   2   2   0   0   0 
T  12  12  12   6   4   0   0  12 
MIC: 1.389925
Pattern T..TTCAT Length 8 Density 6 Support 7 Total 12 Zssup 3.481689e+00 Zstot 4.903688e+00 
A   0   2   4   0   0   0  12   0 
C   0   2   3   0   0  12   0   0 
G   0   4   0   0   0   0   0   0 
T  12   4   5  12  12   0   0  12 
MIC: 1.423952
Pattern T.TCA.TT Length 8 Density 6 Support 7 Total 8 Zssup 3.481689e+00 Zstot 3.097586e+00 
A   0   1   0   0   8   2   0   0 
C   0   0   0   8   0   0   0   0 
G   0   3   0   0   0   0   0   0 
T   8   4   8   0   0   6   8   8 
MIC: 1.539287
Pattern TTT.CAT Length 7 Density 6 Support 7 Total 11 Zssup 3.471601e+00 Zstot 4.880391e+00 
A   0   0   0   3   0  11   0 
C   0   0   0   2  11   0   0 
G   0   0   0   1   0   0   0 
T  11  11  11   5   0   0  11 
MIC: 1.575931
Pattern T.TCATT Length 7 Density 6 Support 7 Total 11 Zssup 3.471601e+00 Zstot 4.880391e+00 
A   0   1   0   0  11   0   0 
C   0   1   0  11   0   0   0 
G   0   2   0   0   0   0   0 
T  11   7  11   0   0  11  11 
MIC: 1.617914
Pattern GA..AAA.T Length 9 Density 6 Support 8 Total 11 Zssup 3.469981e+00 Zstot 3.704006e+00 
A   0  11   3   6  11  11  11   7   0 
C   0   0   3   1   0   0   0   1   0 
G  11   0   3   2   0   0   0   0   0 
T   0   0   2   2   0   0   0   3  11 
MIC: 1.248802
Pattern T.GA..AAA Length 9 Density 6 Support 8 Total 11 Zssup 3.469981e+00 Zstot 3.704006e+00 
A   0   0   0  11   3   8  11  11  11 
C   0   4   0   0   5   0   0   0   0 
G   0   3  11   0   3   1   0   0   0 
T  11   4   0   0   0   2   0   0   0 
MIC: 1.380235
Pattern T.G..AAAA Length 9 Density 6 Support 8 Total 14 Zssup 3.469981e+00 Zstot 4.740321e+00 
A   0   1   0   8   5  14  14  14  14 
C   0   4   0   1   6   0   0   0   0 
G   0   4  14   2   3   0   0   0   0 
T  14   5   0   3   0   0   0   0   0 
MIC: 1.292118
Pattern T.C..C.AA Length 9 Density 5 Support 9 Total 16 Zssup 3.466611e+00 Zstot 4.865089e+00 
A   0   2   0   2   9   0   9  16  16 
C   0   5  16   2   2  16   1   0   0 
G   0   3   0   8   0   0   1   0   0 
T  16   6   0   4   5   0   5   0   0 
MIC: 1.252705
Pattern T..CA..CA Length 9 Density 5 Support 9 Total 10 Zssup 3.466611e+00 Zstot 2.167061e+00 
A   0   1   5   0  10   2   3   0  10 
C   0   0   0  10   0   1   2  10   0 
G   0   5   1   0   0   3   2   0   0 
T  10   4   4   0   0   4   3   0   0 
MIC: 1.243946
Pattern AA.AA..GC Length 9 Density 6 Support 6 Total 8 Zssup 3.461985e+00 Zstot 4.152055e+00 
A   8   8   5   8   8   5   5   0   0 
C   0   0   1   0   0   2   0   0   8 
G   0   0   0   0   0   1   2   8   0 
T   0   0   2   0   0   0   1   0   0 
MIC: 1.442622
Pattern A.AAA..GC Length 9 Density 6 Support 6 Total 8 Zssup 3.461985e+00 Zstot 4.152055e+00 
A   8   5   8   8   8   6   2   0   0 
C   0   0   0   0   0   2   0   0   8 
G   0   2   0   0   0   0   2   8   0 
T   0   1   0   0   0   0   4   0   0 
MIC: 1.473681
Pattern A.ACA.A.G Length 9 Density 6 Support 6 Total 8 Zssup 3.461985e+00 Zstot 4.147562e+00 
A   8   4   8   0   8   3   8   3   0 
C   0   0   0   8   0   2   0   3   0 
G   0   0   0   0   0   0   0   1   8 
T   0   4   0   0   0   3   0   1   0 
MIC: 1.401014
Pattern CGA..A.AA Length 9 Density 6 Support 6 Total 6 Zssup 3.461985e+00 Zstot 2.747586e+00 
A   0   0   6   3   0   6   3   6   6 
C   6   0   0   1   0   0   1   0   0 
G   0   6   0   0   1   0   0   0   0 
T   0   0   0   2   5   0   2   0   0 
MIC: 1.466812
Pattern CAA.AA..G Length 9 Density 6 Support 6 Total 7 Zssup 3.461985e+00 Zstot 3.448729e+00 
A   0   7   7   2   7   7   2   1   0 
C   7   0   0   1   0   0   0   1   0 
G   0   0   0   3   0   0   1   4   7 
T   0   0   0   1   0   0   4   1   0 
MIC: 1.392021
Pattern CAAA..A.G Length 9 Density 6 Support 6 Total 7 Zssup 3.461985e+00 Zstot 3.449306e+00 
A   0   7   7   7   5   2   7   5   0 
C   7   0   0   0   1   2   0   0   0 
G   0   0   0   0   0   2   0   2   7 
T   0   0   0   0   1   1   0   0   0 
MIC: 1.456870
Pattern CAA.A.A.G Length 9 Density 6 Support 6 Total 6 Zssup 3.461985e+00 Zstot 2.747586e+00 
A   0   6   6   5   6   2   6   5   0 
C   6   0   0   1   0   2   0   0   0 
G   0   0   0   0   0   2   0   1   6 
T   0   0   0   0   0   0   0   0   0 
MIC: 1.575741
Pattern CAA..AA.G Length 9 Density 6 Support 6 Total 7 Zssup 3.461985e+00 Zstot 3.449306e+00 
A   0   7   7   2   2   7   7   1   0 
C   7   0   0   1   2   0   0   0   0 
G   0   0   0   1   1   0   0   3   7 
T   0   0   0   3   2   0   0   3   0 
MIC: 1.334239
Pattern C..AAAA.G Length 9 Density 6 Support 6 Total 7 Zssup 3.461985e+00 Zstot 3.449306e+00 
A   0   2   4   7   7   7   7   3   0 
C   7   0   1   0   0   0   0   0   0 
G   0   0   2   0   0   0   0   1   7 
T   0   5   0   0   0   0   0   3   0 
MIC: 1.451661
Pattern CAAA...AG Length 9 Density 6 Support 6 Total 7 Zssup 3.461985e+00 Zstot 3.449306e+00 
A   0   7   7   7   5   0   5   7   0 
C   7   0   0   0   0   3   0   0   0 
G   0   0   0   0   0   3   0   0   7 
T   0   0   0   0   2   1   2   0   0 
MIC: 1.536012
Pattern CA.AA..AG Length 9 Density 6 Support 6 Total 6 Zssup 3.461985e+00 Zstot 2.747586e+00 
A   0   6   5   6   6   0   5   6   0 
C   6   0   0   0   0   4   0   0   0 
G   0   0   0   0   0   2   0   0   6 
T   0   0   1   0   0   0   1   0   0 
MIC: 1.656624
Pattern C.AAA..AG Length 9 Density 6 Support 6 Total 6 Zssup 3.461985e+00 Zstot 2.747586e+00 
A   0   5   6   6   6   1   5   6   0 
C   6   0   0   0   0   3   0   0   0 
G   0   0   0   0   0   2   0   0   6 
T   0   1   0   0   0   0   1   0   0 
MIC: 1.578570
Pattern CAA...AAG Length 9 Density 6 Support 6 Total 6 Zssup 3.461985e+00 Zstot 2.747586e+00 
A   0   6   6   5   5   1   6   6   0 
C   6   0   0   1   0   2   0   0   0 
G   0   0   0   0   0   2   0   0   6 
T   0   0   0   0   1   1   0   0   0 
MIC: 1.527554
Pattern C.AA..AAG Length 9 Density 6 Support 6 Total 7 Zssup 3.461985e+00 Zstot 3.449306e+00 
A   0   5   7   7   5   1   7   7   0 
C   7   0   0   0   0   2   0   0   0 
G   0   0   0   0   0   3   0   0   7 
T   0   2   0   0   2   1   0   0   0 
MIC: 1.476891
Pattern CA..A.AAG Length 9 Density 6 Support 6 Total 6 Zssup 3.461985e+00 Zstot 2.747586e+00 
A   0   6   5   5   6   1   6   6   0 
C   6   0   0   1   0   3   0   0   0 
G   0   0   0   0   0   2   0   0   6 
T   0   0   1   0   0   0   0   0   0 
MIC: 1.595078
Pattern C.A.A.AAG Length 9 Density 6 Support 6 Total 6 Zssup 3.461985e+00 Zstot 2.747586e+00 
A   0   5   6   5   6   2   6   6   0 
C   6   0   0   1   0   2   0   0   0 
G   0   0   0   0   0   2   0   0   6 
T   0   1   0   0   0   0   0   0   0 
MIC: 1.563140
Pattern C..AA.AAG Length 9 Density 6 Support 6 Total 8 Zssup 3.461985e+00 Zstot 4.152055e+00 
A   0   5   5   8   8   3   8   8   0 
C   8   0   1   0   0   3   0   0   0 
G   0   0   1   0   0   2   0   0   8 
T   0   3   1   0   0   0   0   0   0 
MIC: 1.438499
Pattern G.C.AA.AA Length 9 Density 6 Support 6 Total 13 Zssup 3.461985e+00 Zstot 7.681353e+00 
A   0   4   0   5  13  13   5  13  13 
C   0   1  13   0   0   0   2   0   0 
G  13   0   0   6   0   0   3   0   0 
T   0   8   0   2   0   0   3   0   0 
MIC: 1.378717
Pattern G.A.A.CAA Length 9 Density 6 Support 6 Total 6 Zssup 3.461985e+00 Zstot 2.747586e+00 
A   0   3   6   2   6   3   0   6   6 
C   0   3   0   0   0   0   6   0   0 
G   6   0   0   0   0   0   0   0   0 
T   0   0   0   4   0   3   0   0   0 
MIC: 1.540041
Pattern G..AA.CAA Length 9 Density 6 Support 6 Total 6 Zssup 3.461985e+00 Zstot 2.747586e+00 
A   0   2   2   6   6   3   0   6   6 
C   0   3   3   0   0   0   6   0   0 
G   6   1   0   0   0   0   0   0   0 
T   0   0   1   0   0   3   0   0   0 
MIC: 1.492507
Pattern GA.AAA..C Length 9 Density 6 Support 6 Total 8 Zssup 3.461985e+00 Zstot 4.152055e+00 
A   0   8   2   8   8   8   4   2   0 
C   0   0   4   0   0   0   2   2   8 
G   8   0   2   0   0   0   1   1   0 
T   0   0   0   0   0   0   1   3   0 
MIC: 1.381678
Pattern ATTTTC Length 6 Density 6 Support 7 Total 11 Zssup 3.461565e+00 Zstot 4.857263e+00 
A  11   0   0   0   0   0 
C   0   0   0   0   0  11 
G   0   0   0   0   0   0 
T   0  11  11  11  11   0 
MIC: 1.822055
Pattern A..AATGA Length 8 Density 6 Support 8 Total 9 Zssup 3.459672e+00 Zstot 2.649370e+00 
A   9   4   3   9   9   0   0   9 
C   0   1   0   0   0   0   0   0 
G   0   1   3   0   0   0   9   0 
T   0   3   3   0   0   9   0   0 
MIC: 1.357789
Pattern GA.AAA.T Length 8 Density 6 Support 8 Total 13 Zssup 3.459672e+00 Zstot 4.718127e+00 
A   0  13   3  13  13  13   9   0 
C   0   0   5   0   0   0   1   0 
G  13   0   5   0   0   0   0   0 
T   0   0   0   0   0   0   3  13 
MIC: 1.471447
Pattern G..AAAAT Length 8 Density 6 Support 8 Total 12 Zssup 3.459672e+00 Zstot 4.199942e+00 
A   0   9   2  12  12  12  12   0 
C   0   1   4   0   0   0   0   0 
G  12   1   5   0   0   0   0   0 
T   0   1   1   0   0   0   0  12 
MIC: 1.438452
Pattern A.CAAG.A Length 8 Density 6 Support 6 Total 7 Zssup 3.452154e+00 Zstot 3.433764e+00 
A   7   3   0   7   7   0   3   7 
C   0   0   7   0   0   0   1   0 
G   0   1   0   0   0   7   2   0 
T   0   3   0   0   0   0   1   0 
MIC: 1.476439
Pattern A..AAGCA Length 8 Density 6 Support 6 Total 8 Zssup 3.452154e+00 Zstot 4.134126e+00 
A   8   2   3   8   8   0   0   8 
C   0   1   1   0   0   0   8   0 
G   0   1   2   0   0   8   0   0 
T   0   4   2   0   0   0   0   0 
MIC: 1.440538
Pattern A..ACAAG Length 8 Density 6 Support 6 Total 6 Zssup 3.452154e+00 Zstot 2.734294e+00 
A   6   3   3   6   0   6   6   0 
C   0   0   3   0   6   0   0   0 
G   0   1   0   0   0   0   0   6 
T   0   2   0   0   0   0   0   0 
MIC: 1.596563
Pattern GAAAA..C Length 8 Density 6 Support 6 Total 7 Zssup 3.452154e+00 Zstot 3.433764e+00 
A   0   7   7   7   7   4   3   0 
C   0   0   0   0   0   0   1   7 
G   7   0   0   0   0   0   2   0 
T   0   0   0   0   0   3   1   0 
MIC: 1.520837
Pattern GA.AA.AC Length 8 Density 6 Support 6 Total 6 Zssup 3.452154e+00 Zstot 2.734294e+00 
A   0   6   3   6   6   3   6   0 
C   0   0   2   0   0   0   0   6 
G   6   0   0   0   0   1   0   0 
T   0   0   1   0   0   2   0   0 
MIC: 1.520598
Pattern AAAA.GC Length 7 Density 6 Support 6 Total 8 Zssup 3.442373e+00 Zstot 4.116316e+00 
A   8   8   8   8   3   0   0 
C   0   0   0   0   0   0   8 
G   0   0   0   0   3   8   0 
T   0   0   0   0   2   0   0 
MIC: 1.675550
Pattern GG...TG.C Length 9 Density 5 Support 6 Total 6 Zssup 3.441104e+00 Zstot 2.723865e+00 
A   0   0   2   1   3   0   0   3   0 
C   0   0   2   2   0   0   0   0   6 
G   6   6   0   2   1   0   6   0   0 
T   0   0   2   1   2   6   0   3   0 
MIC: 1.440707
Pattern AATGAA Length 6 Density 6 Support 8 Total 11 Zssup 3.439218e+00 Zstot 3.639706e+00 
A  11  11   0   0  11  11 
C   0   0   0   0   0   0 
G   0   0   0  11   0   0 
T   0   0  11   0   0   0 
MIC: 1.747726
Pattern AAATGA Length 6 Density 6 Support 8 Total 11 Zssup 3.439218e+00 Zstot 3.639706e+00 
A  11  11  11   0   0  11 
C   0   0   0   0   0   0 
G   0   0   0   0  11   0 
T   0   0   0  11   0   0 
MIC: 1.747726
Pattern TT.T..TAT Length 9 Density 6 Support 9 Total 14 Zssup 3.438310e+00 Zstot 3.463159e+00 
A   0   0   3   0   1   4   0  14   0 
C   0   0   1   0   3   3   0   0   0 
G   0   0   4   0   3   3   0   0   0 
T  14  14   6  14   7   4  14   0  14 
MIC: 1.165494
Pattern GACAAA Length 6 Density 6 Support 6 Total 9 Zssup 3.432641e+00 Zstot 4.794904e+00 
A   0   9   0   9   9   9 
C   0   0   9   0   0   0 
G   9   0   0   0   0   0 
T   0   0   0   0   0   0 
MIC: 1.896298
Pattern GGC...TG Length 8 Density 5 Support 6 Total 7 Zssup 3.431293e+00 Zstot 3.407128e+00 
A   0   0   0   2   2   5   0   0 
C   0   0   7   1   1   1   0   0 
G   7   7   0   2   1   1   0   7 
T   0   0   0   2   3   0   7   0 
MIC: 1.519244
Pattern G.CG..TG Length 8 Density 5 Support 6 Total 6 Zssup 3.431293e+00 Zstot 2.710600e+00 
A   0   0   0   0   3   5   0   0 
C   0   2   6   0   1   0   0   0 
G   6   2   0   6   0   0   0   6 
T   0   2   0   0   2   1   6   0 
MIC: 1.662395
Pattern CCTT....G Length 9 Density 5 Support 7 Total 7 Zssup 3.430033e+00 Zstot 2.438055e+00 
A   0   0   0   0   0   2   2   1   0 
C   7   7   0   0   3   3   1   2   0 
G   0   0   0   0   2   0   0   1   7 
T   0   0   7   7   2   2   4   3   0 
MIC: 1.409950
Pattern CC....TTG Length 9 Density 5 Support 7 Total 9 Zssup 3.430033e+00 Zstot 3.629105e+00 
A   0   0   3   0   1   2   0   0   0 
C   9   9   1   1   3   4   0   0   0 
G   0   0   2   0   1   0   0   0   9 
T   0   0   3   8   4   3   9   9   0 
MIC: 1.447858
Pattern C.GC.T..T Length 9 Density 5 Support 7 Total 10 Zssup 3.430033e+00 Zstot 4.225246e+00 
A   0   4   0   0   1   0   3   1   0 
C  10   2   0  10   2   0   0   1   0 
G   0   0  10   0   1   0   1   0   0 
T   0   4   0   0   6  10   6   8  10 
MIC: 1.427028
Pattern C.GC...TT Length 9 Density 5 Support 7 Total 14 Zssup 3.430033e+00 Zstot 6.021751e+00 
A   0   6   0   0   3   0   1   0   0 
C  14   3   0  14   4   1   2   0   0 
G   0   2  14   0   2   5   2   0   0 
T   0   3   0   0   5   8   9  14  14 
MIC: 1.356495
Pattern TTG.C...C Length 9 Density 5 Support 7 Total 10 Zssup 3.430033e+00 Zstot 4.225944e+00 
A   0   0   0   5   0   4   4   4   0 
C   0   0   0   2  10   3   3   0  10 
G   0   0  10   2   0   1   2   3   0 
T  10  10   0   1   0   2   1   3   0 
MIC: 1.304641
Pattern T.C..C.TG Length 9 Density 5 Support 7 Total 9 Zssup 3.430033e+00 Zstot 3.629105e+00 
A   0   2   0   1   2   0   3   0   0 
C   0   2   9   3   3   9   2   0   0 
G   0   2   0   1   3   0   1   0   9 
T   9   3   0   4   1   0   3   9   0 
MIC: 1.286950
Pattern T.CG.C..T Length 9 Density 5 Support 7 Total 11 Zssup 3.430033e+00 Zstot 4.822909e+00 
A   0   3   0   0   3   0   5   3   0 
C   0   5  11   0   4  11   1   1   0 
G   0   0   0  11   3   0   3   2   0 
T  11   3   0   0   1   0   2   5  11 
MIC: 1.326873
Pattern TT.TTT.A Length 8 Density 6 Support 9 Total 13 Zssup 3.427963e+00 Zstot 3.438895e+00 
A   0   0   3   0   0   0   2  13 
C   0   0   1   0   0   0   3   0 
G   0   0   2   0   0   0   4   0 
T  13  13   7  13  13  13   4   0 
MIC: 1.294120
Pattern CCAAT Length 5 Density 5 Support 9 Total 10 Zssup 3.425485e+00 Zstot 2.094301e+00 
A   0   0  10  10   0 
C  10  10   0   0   0 
G   0   0   0   0   0 
T   0   0   0   0  10 
MIC: 2.011776
Pattern C.TT.G.C Length 8 Density 5 Support 7 Total 11 Zssup 3.419948e+00 Zstot 4.798870e+00 
A   0   7   0   0   1   0   5   0 
C  11   0   0   0   3   0   2  11 
G   0   1   0   0   2  11   2   0 
T   0   3  11  11   5   0   2   0 
MIC: 1.461055
Pattern T..TCG.C Length 8 Density 5 Support 7 Total 11 Zssup 3.419948e+00 Zstot 4.800367e+00 
A   0   2   2   0   0   0   7   0 
C   0   4   1   0  11   0   0  11 
G   0   1   0   0   0  11   0   0 
T  11   4   8  11   0   0   4   0 
MIC: 1.559983
Pattern ATT.TTT Length 7 Density 6 Support 9 Total 12 Zssup 3.417675e+00 Zstot 2.972354e+00 
A  12   0   0   2   0   0   0 
C   0   0   0   3   0   0   0 
G   0   0   0   2   0   0   0 
T   0  12  12   5  12  12  12 
MIC: 1.451820
Pattern T.CCGT Length 6 Density 5 Support 7 Total 7 Zssup 3.399934e+00 Zstot 2.395290e+00 
A   0   2   0   0   0   0 
C   0   2   7   7   0   0 
G   0   2   0   0   7   0 
T   7   1   0   0   0   7 
MIC: 1.843186
Pattern AAT.AAA.A Length 9 Density 7 Support 6 Total 10 Zssup 3.390217e+00 Zstot 4.743837e+00 
A  10  10   0   3  10  10  10   7  10 
C   0   0   0   2   0   0   0   2   0 
G   0   0   0   4   0   0   0   0   0 
T   0   0  10   1   0   0   0   1   0 
MIC: 1.361779
Pattern AAAAT..AA Length 9 Density 7 Support 6 Total 10 Zssup 3.390217e+00 Zstot 5.438488e+00 
A  10  10  10  10   0   4   8  10  10 
C   0   0   0   0   0   1   1   0   0 
G   0   0   0   0   0   3   0   0   0 
T   0   0   0   0  10   2   1   0   0 
MIC: 1.358762
Pattern AAT.A.AAA Length 9 Density 7 Support 6 Total 9 Zssup 3.390217e+00 Zstot 4.743837e+00 
A   9   9   0   4   9   7   9   9   9 
C   0   0   0   1   0   1   0   0   0 
G   0   0   0   2   0   1   0   0   0 
T   0   0   9   2   0   0   0   0   0 
MIC: 1.357217
Pattern AAT..AAAA Length 9 Density 7 Support 6 Total 9 Zssup 3.390217e+00 Zstot 4.743837e+00 
A   9   9   0   3   7   9   9   9   9 
C   0   0   0   1   1   0   0   0   0 
G   0   0   0   4   1   0   0   0   0 
T   0   0   9   1   0   0   0   0   0 
MIC: 1.384306
Pattern AT.A.AAAA Length 9 Density 7 Support 6 Total 6 Zssup 3.390217e+00 Zstot 2.665995e+00 
A   6   0   3   6   5   6   6   6   6 
C   0   0   0   0   0   0   0   0   0 
G   0   0   3   0   1   0   0   0   0 
T   0   6   0   0   0   0   0   0   0 
MIC: 1.489776
Pattern A.T.AAAAA Length 9 Density 7 Support 6 Total 8 Zssup 3.390217e+00 Zstot 4.050207e+00 
A   8   7   0   3   8   8   8   8   8 
C   0   0   0   1   0   0   0   0   0 
G   0   1   0   2   0   0   0   0   0 
T   0   0   8   2   0   0   0   0   0 
MIC: 1.392031
Pattern C.T..T.TG Length 9 Density 5 Support 9 Total 10 Zssup 3.381570e+00 Zstot 2.041693e+00 
A   0   1   0   1   2   0   2   0   0 
C  10   2   0   2   0   0   1   0   0 
G   0   0   0   4   1   0   0   0  10 
T   0   7  10   3   7  10   7  10   0 
MIC: 1.352551
Pattern C..T..TTG Length 9 Density 5 Support 9 Total 14 Zssup 3.381570e+00 Zstot 3.804536e+00 
A   0   4   5   0   3   5   0   0   0 
C  14   8   1   0   2   4   0   0   0 
G   0   1   1   0   2   1   0   0  14 
T   0   1   7  14   7   4  14  14   0 
MIC: 1.238240
Pattern C...T.TTG Length 9 Density 5 Support 9 Total 16 Zssup 3.381570e+00 Zstot 4.689880e+00 
A   0   1   7   3   0   4   0   0   0 
C  16   4   1   2   0   3   0   0   0 
G   0   2   2   4   0   1   0   0  16 
T   0   9   6   7  16   8  16  16   0 
MIC: 1.199499
Pattern C.G..TT.T Length 9 Density 5 Support 9 Total 17 Zssup 3.381570e+00 Zstot 5.132639e+00 
A   0   8   0   4   4   0   0   0   0 
C  17   5   0   6   4   0   0   0   0 
G   0   3  17   2   0   0   0   4   0 
T   0   1   0   5   9  17  17  13  17 
MIC: 1.327955
Pattern C.G..T.TT Length 9 Density 5 Support 9 Total 18 Zssup 3.381570e+00 Zstot 5.576919e+00 
A   0   9   0   5   3   0   1   0   0 
C  18   4   0   8   4   0   2   0   0 
G   0   3  18   2   2   0   2   0   0 
T   0   2   0   3   9  18  13  18  18 
MIC: 1.253569
Pattern G...TTT.C Length 9 Density 5 Support 9 Total 9 Zssup 3.381570e+00 Zstot 1.602605e+00 
A   0   2   3   3   0   0   0   0   0 
C   0   2   3   0   0   0   0   4   9 
G   9   2   1   2   0   0   0   1   0 
T   0   3   2   4   9   9   9   4   0 
MIC: 1.248622
Pattern T..TT.G.C Length 9 Density 5 Support 9 Total 22 Zssup 3.381570e+00 Zstot 6.911608e+00 
A   0   1   9   0   0   3   0  10   0 
C   0   6   3   0   0   7   0   3  22 
G   0   2   2   0   0   2  22   3   0 
T  22  13   8  22  22  10   0   6   0 
MIC: 1.212682
Pattern T.TG..T.C Length 9 Density 5 Support 9 Total 10 Zssup 3.381570e+00 Zstot 2.038643e+00 
A   0   2   0   0   3   4   0   2   0 
C   0   1   0   0   3   2   0   2  10 
G   0   1   0  10   0   1   0   1   0 
T  10   6  10   0   4   3  10   5   0 
MIC: 1.203621
Pattern T.AAAAAA Length 8 Density 7 Support 6 Total 7 Zssup 3.380455e+00 Zstot 3.342173e+00 
A   0   4   7   7   7   7   7   7 
C   0   1   0   0   0   0   0   0 
G   0   2   0   0   0   0   0   0 
T   7   0   0   0   0   0   0   0 
MIC: 1.490061
Pattern GAA.G..A Length 8 Density 5 Support 10 Total 14 Zssup 3.377731e+00 Zstot 2.522542e+00 
A   0  14  14   1   0   2   9  14 
C   0   0   0   0   0   1   1   0 
G  14   0   0   5  14   6   2   0 
T   0   0   0   8   0   5   2   0 
MIC: 1.354412
Pattern C.T..TTG Length 8 Density 5 Support 9 Total 11 Zssup 3.371266e+00 Zstot 2.461301e+00 
A   0   3   0   2   1   0   0   0 
C  11   2   0   3   6   0   0   0 
G   0   1   0   1   0   0   0  11 
T   0   5  11   5   4  11  11   0 
MIC: 1.391829
Pattern CT..TG.T Length 8 Density 5 Support 9 Total 12 Zssup 3.371266e+00 Zstot 2.899726e+00 
A   0   0   3   2   0   0   4   0 
C  12   0   2   1   0   0   2   0 
G   0   0   2   5   0  12   2   0 
T   0  12   5   4  12   0   4  12 
MIC: 1.287113
Pattern TAAAAAA Length 7 Density 7 Support 6 Total 8 Zssup 3.370743e+00 Zstot 4.012257e+00 
A   0   8   8   8   8   8   8 
C   0   0   0   0   0   0   0 
G   0   0   0   0   0   0   0 
T   8   0   0   0   0   0   0 
MIC: 1.619389
Pattern ATG.T..GA Length 9 Density 6 Support 6 Total 6 Zssup 3.369526e+00 Zstot 2.642439e+00 
A   6   0   0   2   0   2   2   0   6 
C   0   0   0   2   0   2   2   0   0 
G   0   0   6   0   0   1   1   6   0 
T   0   6   0   2   6   1   1   0   0 
MIC: 1.333501
Pattern AA.G..TGT Length 9 Density 6 Support 6 Total 6 Zssup 3.369526e+00 Zstot 2.642439e+00 
A   6   6   5   0   1   0   0   0   0 
C   0   0   0   0   2   3   0   0   0 
G   0   0   0   6   0   1   0   6   0 
T   0   0   1   0   3   2   6   0   6 
MIC: 1.510307
Pattern GAATG...T Length 9 Density 6 Support 6 Total 7 Zssup 3.369526e+00 Zstot 3.328845e+00 
A   0   7   7   0   0   3   2   1   0 
C   0   0   0   0   0   1   1   0   0 
G   7   0   0   0   7   2   1   3   0 
T   0   0   0   7   0   1   3   3   7 
MIC: 1.335600
Pattern TGT.G.A.A Length 9 Density 6 Support 6 Total 8 Zssup 3.369526e+00 Zstot 4.020832e+00 
A   0   0   0   0   0   4   8   4   8 
C   0   0   0   6   0   0   0   0   0 
G   0   8   0   1   8   1   0   1   0 
T   8   0   8   1   0   3   0   3   0 
MIC: 1.484000
Pattern TT..GAG.A Length 9 Density 6 Support 6 Total 7 Zssup 3.369526e+00 Zstot 3.331131e+00 
A   0   0   1   1   0   7   0   2   7 
C   0   0   2   0   0   0   0   2   0 
G   0   0   2   2   7   0   7   3   0 
T   7   7   2   4   0   0   0   0   0 
MIC: 1.404733
Pattern TG...ATGA Length 9 Density 6 Support 6 Total 9 Zssup 3.369526e+00 Zstot 4.710148e+00 
A   0   0   3   2   5   9   0   0   9 
C   0   0   2   2   1   0   0   0   0 
G   0   9   3   1   1   0   0   9   0 
T   9   0   1   4   2   0   9   0   0 
MIC: 1.309332
Pattern T...GAATG Length 9 Density 6 Support 6 Total 8 Zssup 3.369526e+00 Zstot 4.020832e+00 
A   0   1   4   2   0   8   8   0   0 
C   0   2   2   3   0   0   0   0   0 
G   0   5   0   1   8   0   0   0   8 
T   8   0   2   2   0   0   0   8   0 
MIC: 1.433392
Pattern A..AAGG Length 7 Density 5 Support 10 Total 18 Zssup 3.367642e+00 Zstot 3.995385e+00 
A  18   7   9  18  18   0   0 
C   0   1   5   0   0   0   0 
G   0   3   4   0   0  18  18 
T   0   7   0   0   0   0   0 
MIC: 1.458008
Pattern G..TTTC Length 7 Density 5 Support 9 Total 14 Zssup 3.361021e+00 Zstot 3.752198e+00 
A   0   7   2   0   0   0   0 
C   0   0   2   0   0   0  14 
G  14   1   3   0   0   0   0 
T   0   6   7  14  14  14   0 
MIC: 1.510706
Pattern GC..TTT Length 7 Density 5 Support 9 Total 14 Zssup 3.361021e+00 Zstot 3.752198e+00 
A   0   0   5   0   0   0   0 
C   0  14   4   2   0   0   0 
G  14   0   1   4   0   0   0 
T   0   0   4   8  14  14  14 
MIC: 1.537253
Pattern TTG..GAA Length 8 Density 6 Support 6 Total 8 Zssup 3.359784e+00 Zstot 4.003099e+00 
A   0   0   0   2   1   0   8   8 
C   0   0   0   1   6   0   0   0 
G   0   0   8   0   0   8   0   0 
T   8   8   0   5   1   0   0   0 
MIC: 1.635895
Pattern ATT.TC..A Length 9 Density 6 Support 7 Total 9 Zssup 3.358983e+00 Zstot 3.527271e+00 
A   9   0   0   2   0   0   2   2   9 
C   0   0   0   0   0   9   3   3   0 
G   0   0   0   1   0   0   1   2   0 
T   0   9   9   6   9   0   3   2   0 
MIC: 1.296413
Pattern ATT.T..CA Length 9 Density 6 Support 7 Total 9 Zssup 3.358983e+00 Zstot 3.524719e+00 
A   9   0   0   1   0   2   2   0   9 
C   0   0   0   1   0   3   1   9   0 
G   0   0   0   1   0   2   2   0   0 
T   0   9   9   6   9   2   4   0   0 
MIC: 1.276136
Pattern A.TTT..CA Length 9 Density 6 Support 7 Total 11 Zssup 3.358983e+00 Zstot 4.704622e+00 
A  11   2   0   0   0   1   4   0  11 
C   0   2   0   0   0   4   1  11   0 
G   0   1   0   0   0   3   1   0   0 
T   0   6  11  11  11   3   5   0   0 
MIC: 1.278906
Pattern A.AT.TC.T Length 9 Density 6 Support 7 Total 7 Zssup 3.358983e+00 Zstot 2.353376e+00 
A   7   3   7   0   1   0   0   4   0 
C   0   1   0   0   0   0   7   0   0 
G   0   3   0   0   3   0   0   1   0 
T   0   0   0   7   3   7   0   2   7 
MIC: 1.372833
Pattern C..T.ATTA Length 9 Density 6 Support 7 Total 7 Zssup 3.358983e+00 Zstot 2.353376e+00 
A   0   2   0   0   1   7   0   0   7 
C   7   2   2   0   4   0   0   0   0 
G   0   0   1   0   0   0   0   0   0 
T   0   3   4   7   2   0   7   7   0 
MIC: 1.409089
Pattern TTT..C.AA Length 9 Density 6 Support 7 Total 12 Zssup 3.358983e+00 Zstot 5.294601e+00 
A   0   0   0   0   3   0   5  12  12 
C   0   0   0   2   1  12   1   0   0 
G   0   0   0   9   0   0   5   0   0 
T  12  12  12   1   8   0   1   0   0 
MIC: 1.452536
Pattern TTT...CAA Length 9 Density 6 Support 7 Total 11 Zssup 3.358983e+00 Zstot 4.704622e+00 
A   0   0   0   3   1   5   0  11  11 
C   0   0   0   3   2   1  11   0   0 
G   0   0   0   0   7   1   0   0   0 
T  11  11  11   5   1   4   0   0   0 
MIC: 1.347034
Pattern TTT.A..CA Length 9 Density 6 Support 7 Total 7 Zssup 3.358983e+00 Zstot 2.349673e+00 
A   0   0   0   1   7   1   2   0   7 
C   0   0   0   3   0   1   1   7   0 
G   0   0   0   1   0   2   1   0   0 
T   7   7   7   2   0   3   3   0   0 
MIC: 1.263035
Pattern T.TT..ACA Length 9 Density 6 Support 7 Total 7 Zssup 3.358983e+00 Zstot 2.353376e+00 
A   0   2   0   0   2   1   7   0   7 
C   0   2   0   0   4   0   0   7   0 
G   0   0   0   0   0   6   0   0   0 
T   7   3   7   7   1   0   0   0   0 
MIC: 1.519766
Pattern TTTG.C Length 6 Density 5 Support 9 Total 19 Zssup 3.350833e+00 Zstot 5.909050e+00 
A   0   0   0   0   6   0 
C   0   0   0   0   1  19 
G   0   0   0  19   3   0 
T  19  19  19   0   9   0 
MIC: 1.690160
Pattern AATG.TG Length 7 Density 6 Support 6 Total 6 Zssup 3.350091e+00 Zstot 2.616171e+00 
A   6   6   0   0   3   0   0 
C   0   0   0   0   1   0   0 
G   0   0   0   6   0   0   6 
T   0   0   6   0   2   6   0 
MIC: 1.665760
Pattern A..GAAA.A Length 9 Density 6 Support 8 Total 12 Zssup 3.340818e+00 Zstot 4.005006e+00 
A  12   6   3   0  12  12  12   6  12 
C   0   1   2   0   0   0   0   3   0 
G   0   3   3  12   0   0   0   0   0 
T   0   2   4   0   0   0   0   3   0 
MIC: 1.218549
Pattern A.G..AAAA Length 9 Density 6 Support 8 Total 13 Zssup 3.340818e+00 Zstot 4.508545e+00 
A  13   2   0   5   5  13  13  13  13 
C   0   3   0   2   1   0   0   0   0 
G   0   1  13   4   3   0   0   0   0 
T   0   7   0   2   4   0   0   0   0 
MIC: 1.205085
Pattern G..AAA.AA Length 9 Density 6 Support 8 Total 12 Zssup 3.340818e+00 Zstot 4.000586e+00 
A   0   3   4  12  12  12   5  12  12 
C   0   3   5   0   0   0   3   0   0 
G  12   4   1   0   0   0   2   0   0 
T   0   2   2   0   0   0   2   0   0 
MIC: 1.219129
Pattern CTT.ATA Length 7 Density 6 Support 7 Total 8 Zssup 3.338988e+00 Zstot 2.907409e+00 
A   0   0   0   0   8   0   8 
C   8   0   0   2   0   0   0 
G   0   0   0   3   0   0   0 
T   0   8   8   3   0   8   0 
MIC: 1.636756
Pattern TTCAT.A Length 7 Density 6 Support 7 Total 10 Zssup 3.338988e+00 Zstot 4.074228e+00 
A   0   0   0  10   0   4  10 
C   0   0  10   0   0   2   0 
G   0   0   0   0   0   0   0 
T  10  10   0   0  10   4   0 
MIC: 1.595079
Pattern TCAT.AT Length 7 Density 6 Support 7 Total 8 Zssup 3.338988e+00 Zstot 2.907409e+00 
A   0   0   8   0   3   8   0 
C   0   8   0   0   1   0   0 
G   0   0   0   0   0   0   0 
T   8   0   0   8   4   0   8 
MIC: 1.602420
Pattern AAA.GA.A Length 8 Density 6 Support 8 Total 11 Zssup 3.330611e+00 Zstot 2.974681e+00 
A  11  11  11   2   0  11   6  11 
C   0   0   0   1   0   0   1   0 
G   0   0   0   2  11   0   2   0 
T   0   0   0   6   0   0   2   0 
MIC: 1.345251
Pattern AA.A.AAG Length 8 Density 6 Support 8 Total 12 Zssup 3.330611e+00 Zstot 3.981505e+00 
A  12  12   7  12   6  12  12   0 
C   0   0   3   0   3   0   0   0 
G   0   0   1   0   2   0   0  12 
T   0   0   1   0   1   0   0   0 
MIC: 1.378923
Pattern A.AA.AAG Length 8 Density 6 Support 8 Total 11 Zssup 3.330611e+00 Zstot 3.477770e+00 
A  11   7  11  11   4  11  11   0 
C   0   2   0   0   3   0   0   0 
G   0   1   0   0   2   0   0  11 
T   0   1   0   0   2   0   0   0 
MIC: 1.358270
Pattern TCATTA Length 6 Density 6 Support 7 Total 8 Zssup 3.329067e+00 Zstot 2.891319e+00 
A   0   0   8   0   0   8 
C   0   8   0   0   0   0 
G   0   0   0   0   0   0 
T   8   0   0   8   8   0 
MIC: 1.808998
Pattern AAAAA.G Length 7 Density 6 Support 8 Total 14 Zssup 3.320459e+00 Zstot 3.954547e+00 
A  14  14  14  14  14   6   0 
C   0   0   0   0   0   2   0 
G   0   0   0   0   0   3  14 
T   0   0   0   0   0   3   0 
MIC: 1.493822
Pattern ATT.T.T.A Length 9 Density 6 Support 9 Total 11 Zssup 3.316371e+00 Zstot 2.378434e+00 
A  11   0   0   2   0   2   0   3  11 
C   0   0   0   1   0   3   0   4   0 
G   0   0   0   1   0   1   0   3   0 
T   0  11  11   7  11   5  11   1   0 
MIC: 1.197919
Pattern A.T.TTT.A Length 9 Density 6 Support 9 Total 14 Zssup 3.316371e+00 Zstot 3.682560e+00 
A  14   5   0   3   0   0   0   4  14 
C   0   2   0   2   0   0   0   2   0 
G   0   2   0   1   0   0   0   5   0 
T   0   5  14   8  14  14  14   3   0 
MIC: 1.147561
Pattern CAA.AC Length 6 Density 5 Support 9 Total 14 Zssup 3.313514e+00 Zstot 3.656688e+00 
A   0  14  14   6  14   0 
C  14   0   0   1   0  14 
G   0   0   0   2   0   0 
T   0   0   0   5   0   0 
MIC: 1.677832
Pattern G..G.ATG Length 8 Density 5 Support 8 Total 12 Zssup 3.310707e+00 Zstot 3.947761e+00 
A   0   5   3   0   9  12   0   0 
C   0   2   5   0   0   0   0   0 
G  12   3   2  12   0   0   0  12 
T   0   2   2   0   3   0  12   0 
MIC: 1.445109
Pattern GAAAAA Length 6 Density 6 Support 8 Total 15 Zssup 3.310360e+00 Zstot 5.435994e+00 
A   0  15  15  15  15  15 
C   0   0   0   0   0   0 
G  15   0   0   0   0   0 
T   0   0   0   0   0   0 
MIC: 1.734668
Pattern G.CG.A.G Length 8 Density 5 Support 6 Total 6 Zssup 3.298624e+00 Zstot 2.559566e+00 
A   0   0   0   0   3   6   0   0 
C   0   1   6   0   0   0   0   0 
G   6   3   0   6   1   0   1   6 
T   0   2   0   0   2   0   5   0 
MIC: 1.681877
Pattern A..C.GC.T Length 9 Density 5 Support 7 Total 8 Zssup 3.298204e+00 Zstot 2.857066e+00 
A   8   3   4   0   0   0   0   3   0 
C   0   1   0   8   1   0   8   1   0 
G   0   0   0   0   3   8   0   0   0 
T   0   4   4   0   4   0   0   4   8 
MIC: 1.426499
Pattern CGAC....T Length 9 Density 5 Support 7 Total 8 Zssup 3.298204e+00 Zstot 2.859967e+00 
A   0   0   8   0   6   4   5   4   0 
C   8   0   0   8   0   0   1   0   0 
G   0   8   0   0   2   2   0   0   0 
T   0   0   0   0   0   2   2   4   8 
MIC: 1.468823
Pattern C.T..GAC Length 8 Density 5 Support 7 Total 7 Zssup 3.288232e+00 Zstot 2.266561e+00 
A   0   4   0   1   0   0   7   0 
C   7   0   0   1   2   0   0   7 
G   0   0   0   0   0   7   0   0 
T   0   3   7   5   5   0   0   0 
MIC: 1.650779
Pattern C...TGAC Length 8 Density 5 Support 7 Total 11 Zssup 3.288232e+00 Zstot 4.579820e+00 
A   0   5   4   5   0   0  11   0 
C  11   1   2   1   0   0   0  11 
G   0   2   0   0   0  11   0   0 
T   0   3   5   5  11   0   0   0 
MIC: 1.449008
Pattern TCG.C..A Length 8 Density 5 Support 7 Total 11 Zssup 3.288232e+00 Zstot 4.576136e+00 
A   0   0   0   7   0   8   8  11 
C   0  11   0   0  11   0   0   0 
G   0   0  11   2   0   2   1   0 
T  11   0   0   2   0   1   2   0 
MIC: 1.565243
Pattern T.CG.C.A Length 8 Density 5 Support 7 Total 11 Zssup 3.288232e+00 Zstot 4.579820e+00 
A   0   2   0   0   7   0   7  11 
C   0   2  11   0   1  11   1   0 
G   0   0   0  11   1   0   2   0 
T  11   7   0   0   2   0   1   0 
MIC: 1.497699
Pattern TGAC...C Length 8 Density 5 Support 7 Total 8 Zssup 3.288232e+00 Zstot 2.843767e+00 
A   0   0   8   0   4   4   3   0 
C   0   0   0   8   2   0   2   8 
G   0   8   0   0   1   2   1   0 
T   8   0   0   0   1   2   2   0 
MIC: 1.424991
Pattern T...CGAC Length 8 Density 5 Support 7 Total 9 Zssup 3.288232e+00 Zstot 3.421711e+00 
A   0   2   0   2   0   0   9   0 
C   0   3   1   0   9   0   0   9 
G   0   0   0   0   0   9   0   0 
T   9   4   8   7   0   0   0   0 
MIC: 1.680094
Pattern TCA..C.G Length 8 Density 5 Support 7 Total 11 Zssup 3.288232e+00 Zstot 4.579083e+00 
A   0   0  11   2   4   0   5   0 
C   0  11   0   3   1  11   3   0 
G   0   0   0   1   3   0   2  11 
T  11   0   0   5   3   0   1   0 
MIC: 1.411243
Pattern AT..GCC Length 7 Density 5 Support 7 Total 7 Zssup 3.278311e+00 Zstot 2.252461e+00 
A   7   0   3   1   0   0   0 
C   0   0   0   2   0   7   7 
G   0   0   1   2   7   0   0 
T   0   7   3   2   0   0   0 
MIC: 1.613332
Pattern A.T.CCG Length 7 Density 5 Support 7 Total 8 Zssup 3.278311e+00 Zstot 2.827668e+00 
A   8   4   0   4   0   0   0 
C   0   2   0   1   8   8   0 
G   0   0   0   2   0   0   8 
T   0   2   8   1   0   0   0 
MIC: 1.623837
Pattern CAT..GC Length 7 Density 5 Support 7 Total 7 Zssup 3.278311e+00 Zstot 2.252461e+00 
A   0   7   0   2   2   0   0 
C   7   0   0   1   2   0   7 
G   0   0   0   1   2   7   0 
T   0   0   7   3   1   0   0 
MIC: 1.575303
Pattern GA.T.CC Length 7 Density 5 Support 7 Total 7 Zssup 3.278311e+00 Zstot 2.252461e+00 
A   0   7   4   0   2   0   0 
C   0   0   1   0   1   7   7 
G   7   0   0   0   1   0   0 
T   0   0   2   7   3   0   0 
MIC: 1.607770
Pattern T.CCG.A Length 7 Density 5 Support 7 Total 11 Zssup 3.278311e+00 Zstot 4.557053e+00 
A   0   3   0   0   0   2  11 
C   0   1  11  11   0   1   0 
G   0   4   0   0  11   4   0 
T  11   3   0   0   0   4   0 
MIC: 1.588779
Pattern T.CG.CA Length 7 Density 5 Support 7 Total 15 Zssup 3.278311e+00 Zstot 6.866075e+00 
A   0   3   0   0   9   0  15 
C   0   2  15   0   0  15   0 
G   0   0   0  15   4   0   0 
T  15  10   0   0   2   0   0 
MIC: 1.692603
Pattern G.TTTT..T Length 9 Density 6 Support 7 Total 11 Zssup 3.268246e+00 Zstot 4.550312e+00 
A   0   4   0   0   0   0   1   3   0 
C   0   3   0   0   0   0   3   1   0 
G  11   0   0   0   0   0   0   1   0 
T   0   4  11  11  11  11   7   6  11 
MIC: 1.333447
Pattern GT.TT.T.T Length 9 Density 6 Support 7 Total 10 Zssup 3.268246e+00 Zstot 3.397007e+00 
A   0   0   5   0   0   2   0   4   0 
C   0   0   1   0   0   1   0   2   0 
G  10   0   0   0   0   3   0   1   0 
T   0  10   4  10  10   4  10   3  10 
MIC: 1.260899
Pattern G.TTT.T.T Length 9 Density 6 Support 7 Total 11 Zssup 3.268246e+00 Zstot 3.970231e+00 
A   0   3   0   0   0   0   0   3   0 
C   0   3   0   0   0   2   0   1   0 
G  11   1   0   0   0   2   0   0   0 
T   0   4  11  11  11   7  11   7  11 
MIC: 1.341204
Pattern GTTT...TT Length 9 Density 6 Support 7 Total 9 Zssup 3.268246e+00 Zstot 3.397007e+00 
A   0   0   0   0   2   3   3   0   0 
C   0   0   0   0   3   1   1   0   0 
G   9   0   0   0   2   2   1   0   0 
T   0   9   9   9   2   3   4   9   9 
MIC: 1.227143
Pattern G.T.TT.TT Length 9 Density 6 Support 7 Total 11 Zssup 3.268246e+00 Zstot 4.550312e+00 
A   0   3   0   2   0   0   2   0   0 
C   0   5   0   2   0   0   0   0   0 
G  11   2   0   1   0   0   3   0   0 
T   0   1  11   6  11  11   6  11  11 
MIC: 1.315203
Pattern G..TTT.TT Length 9 Density 6 Support 7 Total 10 Zssup 3.268246e+00 Zstot 3.972286e+00 
A   0   4   1   0   0   0   1   0   0 
C   0   5   3   0   0   0   0   0   0 
G  10   0   0   0   0   0   0   0   0 
T   0   1   6  10  10  10   9  10  10 
MIC: 1.488896
Pattern G..T.TTTT Length 9 Density 6 Support 7 Total 13 Zssup 3.268246e+00 Zstot 5.708924e+00 
A   0   4   4   0   1   0   0   0   0 
C   0   5   3   0   1   0   0   0   0 
G  13   0   0   0   2   0   0   0   0 
T   0   4   6  13   9  13  13  13  13 
MIC: 1.341340
Pattern G...TTTTT Length 9 Density 6 Support 7 Total 12 Zssup 3.268246e+00 Zstot 5.129190e+00 
A   0   5   3   1   0   0   0   0   0 
C   0   5   3   1   0   0   0   0   0 
G  12   1   0   1   0   0   0   0   0 
T   0   1   6   9  12  12  12  12  12 
MIC: 1.358338
Pattern TT.TTT..G Length 9 Density 6 Support 7 Total 9 Zssup 3.268246e+00 Zstot 2.820519e+00 
A   0   0   1   0   0   0   3   2   0 
C   0   0   2   0   0   0   2   2   0 
G   0   0   1   0   0   0   2   1   9 
T   9   9   5   9   9   9   2   4   0 
MIC: 1.248286
Pattern TT..TT.TG Length 9 Density 6 Support 7 Total 9 Zssup 3.268246e+00 Zstot 3.395743e+00 
A   0   0   1   2   0   0   3   0   0 
C   0   0   2   2   0   0   1   0   0 
G   0   0   1   1   0   0   1   0   9 
T   9   9   5   4   9   9   4   9   0 
MIC: 1.253571
Pattern T.T..TTTG Length 9 Density 6 Support 7 Total 8 Zssup 3.268246e+00 Zstot 2.819361e+00 
A   0   0   0   1   3   0   0   0   0 
C   0   1   0   3   1   0   0   0   0 
G   0   2   0   2   0   0   0   0   8 
T   8   5   8   2   4   8   8   8   0 
MIC: 1.345277
Pattern TT.TG.T.T Length 9 Density 6 Support 7 Total 9 Zssup 3.268246e+00 Zstot 3.396375e+00 
A   0   0   3   0   0   4   0   3   0 
C   0   0   1   0   0   2   0   0   0 
G   0   0   1   0   9   0   0   1   0 
T   9   9   4   9   0   3   9   5   9 
MIC: 1.287312
Pattern T.TTG.T.T Length 9 Density 6 Support 7 Total 9 Zssup 3.268246e+00 Zstot 3.396375e+00 
A   0   1   0   0   0   4   0   1   0 
C   0   4   0   0   0   0   0   1   0 
G   0   0   0   0   9   0   0   2   0 
T   9   4   9   9   0   5   9   5   9 
MIC: 1.379179
Pattern TG.T.TT.T Length 9 Density 6 Support 7 Total 10 Zssup 3.268246e+00 Zstot 3.974343e+00 
A   0   0   4   0   6   0   0   2   0 
C   0   0   2   0   1   0   0   2   0 
G   0  10   2   0   1   0   0   4   0 
T  10   0   2  10   2  10  10   2  10 
MIC: 1.252509
Pattern T..T.TTGT Length 9 Density 6 Support 7 Total 10 Zssup 3.268246e+00 Zstot 3.974343e+00 
A   0   1   2   0   3   0   0   0   0 
C   0   1   2   0   1   0   0   0   0 
G   0   4   5   0   1   0   0  10   0 
T  10   4   1  10   5  10  10   0  10 
MIC: 1.297893
Pattern T..TG.TTT Length 9 Density 6 Support 7 Total 9 Zssup 3.268246e+00 Zstot 3.396375e+00 
A   0   1   2   0   0   4   0   0   0 
C   0   2   1   0   0   1   0   0   0 
G   0   1   1   0   9   0   0   0   0 
T   9   5   5   9   0   4   9   9   9 
MIC: 1.293133
Pattern CATT....G Length 9 Density 5 Support 9 Total 11 Zssup 3.260631e+00 Zstot 2.290006e+00 
A   0  11   0   0   4   3   0   3   0 
C  11   0   0   0   1   0   3   3   0 
G   0   0   0   0   2   2   1   1  11 
T   0   0  11  11   4   6   7   4   0 
MIC: 1.241436
Pattern TG.C..T.A Length 9 Density 5 Support 9 Total 12 Zssup 3.260631e+00 Zstot 2.717326e+00 
A   0   0   5   0   7   6   0   3  12 
C   0   0   4  12   0   1   0   3   0 
G   0  12   2   0   2   2   0   3   0 
T  12   0   1   0   3   3  12   3   0 
MIC: 1.193536
Pattern T....GTCA Length 9 Density 5 Support 9 Total 14 Zssup 3.260631e+00 Zstot 3.577983e+00 
A   0   4   5   5   2   0   0   0  14 
C   0   2   3   1   4   0   0  14   0 
G   0   5   3   1   2  14   0   0   0 
T  14   3   3   7   6   0  14   0   0 
MIC: 1.161573
Pattern TT.TTT.G Length 8 Density 6 Support 7 Total 14 Zssup 3.258298e+00 Zstot 6.260752e+00 
A   0   0   2   0   0   0   2   0 
C   0   0   3   0   0   0   2   0 
G   0   0   5   0   0   0   2  14 
T  14  14   4  14  14  14   8   0 
MIC: 1.402545
Pattern TTTGT..T Length 8 Density 6 Support 7 Total 9 Zssup 3.258298e+00 Zstot 3.376849e+00 
A   0   0   0   0   0   2   1   0 
C   0   0   0   0   0   1   1   0 
G   0   0   0   9   0   2   2   0 
T   9   9   9   0   9   4   5   9 
MIC: 1.394112
Pattern TT.TGT.T Length 8 Density 6 Support 7 Total 8 Zssup 3.258298e+00 Zstot 2.804364e+00 
A   0   0   2   0   0   0   3   0 
C   0   0   1   0   0   0   0   0 
G   0   0   1   0   8   0   0   0 
T   8   8   4   8   0   8   5   8 
MIC: 1.451987
Pattern TTTG..TT Length 8 Density 6 Support 7 Total 8 Zssup 3.258298e+00 Zstot 2.802639e+00 
A   0   0   0   0   2   4   0   0 
C   0   0   0   0   1   0   0   0 
G   0   0   0   8   0   1   0   0 
T   8   8   8   0   5   3   8   8 
MIC: 1.450763
Pattern TT.TG.TT Length 8 Density 6 Support 7 Total 11 Zssup 3.258298e+00 Zstot 4.529678e+00 
A   0   0   2   0   0   3   0   0 
C   0   0   2   0   0   3   0   0 
G   0   0   3   0  11   0   0   0 
T  11  11   4  11   0   5  11  11 
MIC: 1.406530
Pattern T.TTG.TT Length 8 Density 6 Support 7 Total 10 Zssup 3.258298e+00 Zstot 3.953837e+00 
A   0   3   0   0   0   3   0   0 
C   0   3   0   0   0   1   0   0 
G   0   0   0   0  10   0   0   0 
T  10   4  10  10   0   6  10  10 
MIC: 1.451995
Pattern T.TGT.TT Length 8 Density 6 Support 7 Total 11 Zssup 3.258298e+00 Zstot 4.527475e+00 
A   0   5   0   0   0   5   0   0 
C   0   1   0   0   0   0   0   0 
G   0   0   0  11   0   1   0   0 
T  11   5  11   0  11   5  11  11 
MIC: 1.443414
Pattern AAAA.AA.A Length 9 Density 7 Support 6 Total 8 Zssup 3.258266e+00 Zstot 3.862791e+00 
A   8   8   8   8   0   8   8   4   8 
C   0   0   0   0   4   0   0   0   0 
G   0   0   0   0   2   0   0   2   0 
T   0   0   0   0   2   0   0   2   0 
MIC: 1.375250
Pattern AAAA..AAA Length 9 Density 7 Support 6 Total 11 Zssup 3.258266e+00 Zstot 5.214016e+00 
A  11  11  11  11   1   4  11  11  11 
C   0   0   0   0   2   2   0   0   0 
G   0   0   0   0   0   3   0   0   0 
T   0   0   0   0   8   2   0   0   0 
MIC: 1.341393
Pattern AAA..AAAA Length 9 Density 7 Support 6 Total 11 Zssup 3.258266e+00 Zstot 4.537906e+00 
A  11  11  11   4   4  11  11  11  11 
C   0   0   0   0   2   0   0   0   0 
G   0   0   0   2   2   0   0   0   0 
T   0   0   0   5   3   0   0   0   0 
MIC: 1.283537
Pattern AA..AAAAA Length 9 Density 7 Support 6 Total 11 Zssup 3.258266e+00 Zstot 3.862791e+00 
A  11  11   4   3  11  11  11  11  11 
C   0   0   0   1   0   0   0   0   0 
G   0   0   0   3   0   0   0   0   0 
T   0   0   7   4   0   0   0   0   0 
MIC: 1.337104
Pattern ATG...TC Length 8 Density 5 Support 9 Total 11 Zssup 3.250415e+00 Zstot 2.270061e+00 
A  11   0   0   6   4   5   0   0 
C   0   0   0   0   3   0   0  11 
G   0   0  11   1   0   2   0   0 
T   0  11   0   4   4   4  11   0 
MIC: 1.364756
Pattern AAA.AAAA Length 8 Density 7 Support 6 Total 9 Zssup 3.248628e+00 Zstot 4.517973e+00 
A   9   9   9   1   9   9   9   9 
C   0   0   0   3   0   0   0   0 
G   0   0   0   1   0   0   0   0 
T   0   0   0   4   0   0   0   0 
MIC: 1.444407
Pattern G.TTTTT Length 7 Density 6 Support 7 Total 15 Zssup 3.248402e+00 Zstot 6.802652e+00 
A   0   6   0   0   0   0   0 
C   0   3   0   0   0   0   0 
G  15   1   0   0   0   0   0 
T   0   5  15  15  15  15  15 
MIC: 1.556664
Pattern TT.TTTG Length 7 Density 6 Support 7 Total 10 Zssup 3.248402e+00 Zstot 3.933472e+00 
A   0   0   4   0   0   0   0 
C   0   0   2   0   0   0   0 
G   0   0   2   0   0   0  10 
T  10  10   2  10  10  10   0 
MIC: 1.549627
Pattern T.TTTTG Length 7 Density 6 Support 7 Total 11 Zssup 3.248402e+00 Zstot 4.506991e+00 
A   0   1   0   0   0   0   0 
C   0   4   0   0   0   0   0 
G   0   4   0   0   0   0  11 
T  11   2  11  11  11  11   0 
MIC: 1.603955
Pattern TTGTT.T Length 7 Density 6 Support 7 Total 8 Zssup 3.248402e+00 Zstot 2.216663e+00 
A   0   0   0   0   0   2   0 
C   0   0   0   0   0   0   0 
G   0   0   8   0   0   1   0 
T   8   8   0   8   8   5   8 
MIC: 1.607564
Pattern TTGT.TT Length 7 Density 6 Support 7 Total 10 Zssup 3.248402e+00 Zstot 3.359331e+00 
A   0   0   0   0   3   0   0 
C   0   0   0   0   0   0   0 
G   0   0  10   0   2   0   0 
T  10  10   0  10   5  10  10 
MIC: 1.587627
Pattern T.TTGTT Length 7 Density 6 Support 7 Total 8 Zssup 3.248402e+00 Zstot 2.788309e+00 
A   0   3   0   0   0   0   0 
C   0   1   0   0   0   0   0 
G   0   0   0   0   8   0   0 
T   8   4   8   8   0   8   8 
MIC: 1.594668
Pattern T.TGTTT Length 7 Density 6 Support 7 Total 11 Zssup 3.248402e+00 Zstot 4.506991e+00 
A   0   2   0   0   0   0   0 
C   0   2   0   0   0   0   0 
G   0   2   0  11   0   0   0 
T  11   5  11   0  11  11  11 
MIC: 1.557039
Pattern ATT.G.C Length 7 Density 5 Support 9 Total 15 Zssup 3.240256e+00 Zstot 3.951742e+00 
A  15   0   0   1   0   6   0 
C   0   0   0   5   0   3  15 
G   0   0   0   2  15   2   0 
T   0  15  15   7   0   4   0 
MIC: 1.477280
Pattern TT.G.CA Length 7 Density 5 Support 9 Total 21 Zssup 3.240256e+00 Zstot 6.517981e+00 
A   0   0   1   0  11   0  21 
C   0   0  10   0   2  21   0 
G   0   0   2  21   2   0   0 
T  21  21   8   0   6   0   0 
MIC: 1.524292
Pattern TTTTGT Length 6 Density 6 Support 7 Total 11 Zssup 3.238556e+00 Zstot 4.484468e+00 
A   0   0   0   0   0   0 
C   0   0   0   0   0   0 
G   0   0   0   0  11   0 
T  11  11  11  11   0  11 
MIC: 1.799955
Pattern TTGTTT Length 6 Density 6 Support 7 Total 11 Zssup 3.238556e+00 Zstot 3.913247e+00 
A   0   0   0   0   0   0 
C   0   0   0   0   0   0 
G   0   0  11   0   0   0 
T  11  11   0  11  11  11 
MIC: 1.799955
Pattern ATGA..G.A Length 9 Density 6 Support 6 Total 7 Zssup 3.237916e+00 Zstot 3.162576e+00 
A   7   0   0   7   2   2   0   2   7 
C   0   0   0   0   1   1   0   1   0 
G   0   0   7   0   2   3   7   3   0 
T   0   7   0   0   2   1   0   1   0 
MIC: 1.306937
Pattern AT.A.GG.A Length 9 Density 6 Support 6 Total 7 Zssup 3.237916e+00 Zstot 3.162576e+00 
A   7   0   2   7   4   0   0   3   7 
C   0   0   1   0   1   0   0   2   0 
G   0   0   3   0   1   7   7   0   0 
T   0   7   1   0   1   0   0   2   0 
MIC: 1.337643
Pattern A...GAATG Length 9 Density 6 Support 6 Total 6 Zssup 3.237916e+00 Zstot 2.492267e+00 
A   6   1   3   2   0   6   6   0   0 
C   0   2   0   1   0   0   0   0   0 
G   0   2   2   2   6   0   0   0   6 
T   0   1   1   1   0   0   0   6   0 
MIC: 1.339658
Pattern A.G.AGA.T Length 9 Density 6 Support 6 Total 6 Zssup 3.237916e+00 Zstot 2.492267e+00 
A   6   4   0   3   6   0   6   1   0 
C   0   0   0   1   0   0   0   1   0 
G   0   1   6   1   0   6   0   1   0 
T   0   1   0   1   0   0   0   3   6 
MIC: 1.333460
Pattern AGAA...GT Length 9 Density 6 Support 6 Total 6 Zssup 3.237916e+00 Zstot 2.490762e+00 
A   6   0   6   6   3   1   1   0   0 
C   0   0   0   0   0   2   2   0   0 
G   0   6   0   0   0   1   1   6   0 
T   0   0   0   0   3   2   2   0   6 
MIC: 1.358227
Pattern GAATG...A Length 9 Density 6 Support 6 Total 9 Zssup 3.237916e+00 Zstot 4.504770e+00 
A   0   9   9   0   0   3   4   6   9 
C   0   0   0   0   0   1   2   2   0 
G   9   0   0   0   9   2   1   0   0 
T   0   0   0   9   0   3   2   1   0 
MIC: 1.329073
Pattern G.ATG.A.A Length 9 Density 6 Support 6 Total 8 Zssup 3.237916e+00 Zstot 3.162576e+00 
A   0   4   8   0   0   3   8   6   8 
C   0   2   0   0   0   1   0   0   0 
G   8   0   0   0   8   1   0   1   0 
T   0   2   0   8   0   3   0   1   0 
MIC: 1.367705
Pattern G.ATG..AA Length 9 Density 6 Support 6 Total 8 Zssup 3.237916e+00 Zstot 3.832617e+00 
A   0   6   8   0   0   2   6   8   8 
C   0   1   0   0   0   1   1   0   0 
G   8   0   0   0   8   2   0   0   0 
T   0   1   0   8   0   3   1   0   0 
MIC: 1.404879
Pattern GA..A.TGA Length 9 Density 6 Support 6 Total 6 Zssup 3.237916e+00 Zstot 2.492267e+00 
A   0   6   2   1   6   4   0   0   6 
C   0   0   1   0   0   0   0   0   0 
G   6   0   2   3   0   2   0   6   0 
T   0   0   1   2   0   0   6   0   0 
MIC: 1.428904
Pattern GA.GA.A.T Length 9 Density 6 Support 6 Total 6 Zssup 3.237916e+00 Zstot 2.492267e+00 
A   0   6   0   0   6   2   6   4   0 
C   0   0   1   0   0   1   0   1   0 
G   6   0   2   6   0   1   0   0   0 
T   0   0   3   0   0   2   0   1   6 
MIC: 1.375927
Pattern GA.G..AAT Length 9 Density 6 Support 6 Total 6 Zssup 3.237916e+00 Zstot 2.492267e+00 
A   0   6   1   0   4   3   6   6   0 
C   0   0   1   0   0   0   0   0   0 
G   6   0   2   6   2   2   0   0   0 
T   0   0   2   0   0   1   0   0   6 
MIC: 1.414851
Pattern T.A.GG.AA Length 9 Density 6 Support 6 Total 7 Zssup 3.237916e+00 Zstot 3.162576e+00 
A   0   3   7   3   0   0   5   7   7 
C   0   1   0   0   0   0   1   0   0 
G   0   2   0   2   7   7   0   0   0 
T   7   1   0   2   0   0   1   0   0 
MIC: 1.364152
Pattern TG...GAAA Length 9 Density 6 Support 6 Total 6 Zssup 3.237916e+00 Zstot 2.492267e+00 
A   0   0   2   2   0   0   6   6   6 
C   0   0   1   2   0   0   0   0   0 
G   0   6   1   1   3   6   0   0   0 
T   6   0   2   1   3   0   0   0   0 
MIC: 1.380974
Pattern TAA.A..GG Length 9 Density 6 Support 6 Total 6 Zssup 3.237916e+00 Zstot 2.492267e+00 
A   0   6   6   1   6   3   3   0   0 
C   0   0   0   1   0   1   0   0   0 
G   0   0   0   0   0   0   1   6   6 
T   6   0   0   4   0   2   2   0   0 
MIC: 1.383782
Pattern A.A.A.CTT Length 9 Density 6 Support 7 Total 10 Zssup 3.228299e+00 Zstot 3.912146e+00 
A  10   6  10   4  10   2   0   0   0 
C   0   1   0   0   0   1  10   0   0 
G   0   1   0   3   0   1   0   0   0 
T   0   2   0   3   0   6   0  10  10 
MIC: 1.282992
Pattern T.TC.AA.A Length 9 Density 6 Support 7 Total 12 Zssup 3.228299e+00 Zstot 5.059805e+00 
A   0   1   0   0   4  12  12   6  12 
C   0   1   0  12   3   0   0   0   0 
G   0   6   0   0   4   0   0   3   0 
T  12   4  12   0   1   0   0   3   0 
MIC: 1.312954
Pattern T.CT.A.AA Length 9 Density 6 Support 7 Total 10 Zssup 3.228299e+00 Zstot 3.912146e+00 
A   0   1   0   0   3  10   4  10  10 
C   0   1  10   0   4   0   2   0   0 
G   0   4   0   0   1   0   4   0   0 
T  10   4   0  10   2   0   0   0   0 
MIC: 1.324304
Pattern T.TC..AAA Length 9 Density 6 Support 7 Total 11 Zssup 3.228299e+00 Zstot 3.912146e+00 
A   0   2   0   0   5   6  11  11  11 
C   0   1   0  11   1   2   0   0   0 
G   0   4   0   0   3   0   0   0   0 
T  11   4  11   0   2   3   0   0   0 
MIC: 1.272389
Pattern TC.A..AAT Length 9 Density 6 Support 7 Total 11 Zssup 3.228299e+00 Zstot 4.485552e+00 
A   0   0   3  11   7   5  11  11   0 
C   0  11   1   0   3   0   0   0   0 
G   0   0   6   0   0   2   0   0   0 
T  11   0   1   0   1   4   0   0  11 
MIC: 1.354968
Pattern TC...AAAT Length 9 Density 6 Support 7 Total 11 Zssup 3.228299e+00 Zstot 4.485552e+00 
A   0   0   2   5   4  11  11  11   0 
C   0  11   3   1   6   0   0   0   0 
G   0   0   5   2   1   0   0   0   0 
T  11   0   1   3   0   0   0   0  11 
MIC: 1.351131
Pattern GT.GAA.A Length 8 Density 6 Support 6 Total 7 Zssup 3.228295e+00 Zstot 3.147407e+00 
A   0   0   0   0   7   7   4   7 
C   0   0   6   0   0   0   0   0 
G   7   0   1   7   0   0   2   0 
T   0   7   0   0   0   0   1   0 
MIC: 1.707345
Pattern GA.TG.AA Length 8 Density 6 Support 6 Total 6 Zssup 3.228295e+00 Zstot 2.479259e+00 
A   0   6   5   0   0   1   6   6 
C   0   0   0   0   0   1   0   0 
G   6   0   0   0   6   2   0   0 
T   0   0   1   6   0   2   0   0 
MIC: 1.543375
Pattern GA..AATG Length 8 Density 6 Support 6 Total 7 Zssup 3.228295e+00 Zstot 3.147407e+00 
A   0   7   3   0   7   7   0   0 
C   0   0   1   0   0   0   0   0 
G   7   0   2   5   0   0   0   7 
T   0   0   1   2   0   0   7   0 
MIC: 1.585878
Pattern G.A.AATG Length 8 Density 6 Support 6 Total 7 Zssup 3.228295e+00 Zstot 3.147407e+00 
A   0   3   7   1   7   7   0   0 
C   0   0   0   0   0   0   0   0 
G   7   2   0   3   0   0   0   7 
T   0   2   0   3   0   0   7   0 
MIC: 1.506760
Pattern GAGA.A.T Length 8 Density 6 Support 6 Total 7 Zssup 3.228295e+00 Zstot 3.147407e+00 
A   0   7   0   7   5   7   5   0 
C   0   0   0   0   0   0   2   0 
G   7   0   7   0   1   0   0   0 
T   0   0   0   0   1   0   0   7 
MIC: 1.605787
Pattern GAGA..AT Length 8 Density 6 Support 6 Total 7 Zssup 3.228295e+00 Zstot 3.147407e+00 
A   0   7   0   7   4   5   7   0 
C   0   0   0   0   0   0   0   0 
G   7   0   7   0   2   2   0   0 
T   0   0   0   0   1   0   0   7 
MIC: 1.583060
Pattern G.GA.AAT Length 8 Density 6 Support 6 Total 6 Zssup 3.228295e+00 Zstot 2.479259e+00 
A   0   5   0   6   5   6   6   0 
C   0   0   0   0   0   0   0   0 
G   6   0   6   0   1   0   0   0 
T   0   1   0   0   0   0   0   6 
MIC: 1.662632
Pattern T.AAGG.A Length 8 Density 6 Support 6 Total 6 Zssup 3.228295e+00 Zstot 2.479259e+00 
A   0   3   6   6   0   0   3   6 
C   0   1   0   0   0   0   1   0 
G   0   2   0   0   6   6   0   0 
T   6   0   0   0   0   0   2   0 
MIC: 1.518199
Pattern AT.AAGG Length 7 Density 6 Support 6 Total 7 Zssup 3.218724e+00 Zstot 3.130105e+00 
A   7   0   4   7   7   0   0 
C   0   0   2   0   0   0   0 
G   0   0   1   0   0   7   7 
T   0   7   0   0   0   0   0 
MIC: 1.694297
Pattern A.GAATG Length 7 Density 6 Support 6 Total 10 Zssup 3.218724e+00 Zstot 5.134700e+00 
A  10   4   0  10  10   0   0 
C   0   1   0   0   0   0   0 
G   0   2  10   0   0   0  10 
T   0   3   0   0   0  10   0 
MIC: 1.611312
Pattern GAATG.A Length 7 Density 6 Support 6 Total 6 Zssup 3.218724e+00 Zstot 2.466326e+00 
A   0   6   6   0   0   2   6 
C   0   0   0   0   0   1   0 
G   6   0   0   0   6   2   0 
T   0   0   0   6   0   1   0 
MIC: 1.623244
Pattern GGAAA.T Length 7 Density 6 Support 6 Total 7 Zssup 3.218724e+00 Zstot 3.132331e+00 
A   0   0   7   7   7   2   0 
C   0   0   0   0   0   3   0 
G   7   7   0   0   0   1   0 
T   0   0   0   0   0   1   7 
MIC: 1.649460
Pattern GA.GAAT Length 7 Density 6 Support 6 Total 6 Zssup 3.218724e+00 Zstot 2.466326e+00 
A   0   6   2   0   6   6   0 
C   0   0   0   0   0   0   0 
G   6   0   2   6   0   0   0 
T   0   0   2   0   0   0   6 
MIC: 1.649639
Pattern A.AATC.T Length 8 Density 6 Support 7 Total 11 Zssup 3.218384e+00 Zstot 4.462807e+00 
A  11   8  11  11   0   0   4   0 
C   0   0   0   0   0  11   3   0 
G   0   0   0   0   0   0   2   0 
T   0   3   0   0  11   0   2  11 
MIC: 1.456062
Pattern T..TCAAA Length 8 Density 6 Support 7 Total 11 Zssup 3.218384e+00 Zstot 4.462807e+00 
A   0   3   3   0   0  11  11  11 
C   0   3   2   0  11   0   0   0 
G   0   1   4   0   0   0   0   0 
T  11   4   2  11   0   0   0   0 
MIC: 1.377076
Pattern T..C..C.C Length 9 Density 4 Support 10 Total 18 Zssup 3.197188e+00 Zstot 3.622865e+00 
A   0   4   4   0   6   0   0   4   0 
C   0   6   5  18   4   7  18   4  18 
G   0   1   1   0   1   1   0   3   0 
T  18   7   8   0   7  10   0   7   0 
MIC: 1.208663
Pattern G.GA.G..A Length 9 Density 5 Support 8 Total 10 Zssup 3.194165e+00 Zstot 2.775759e+00 
A   0   5   0  10   3   0   6   3  10 
C   0   0   0   0   0   0   1   1   0 
G  10   2  10   0   4  10   2   4   0 
T   0   3   0   0   3   0   1   2   0 
MIC: 1.272389
Pattern AC..C..GA Length 9 Density 5 Support 7 Total 8 Zssup 3.168480e+00 Zstot 2.688896e+00 
A   8   0   3   0   0   2   2   0   8 
C   0   8   1   2   8   3   1   0   0 
G   0   0   1   4   0   2   1   8   0 
T   0   0   3   2   0   1   4   0   0 
MIC: 1.323394
Pattern A..A.C.GC Length 9 Density 5 Support 7 Total 10 Zssup 3.168480e+00 Zstot 3.818955e+00 
A  10   6   7  10   3   0   2   0   0 
C   0   2   2   0   2  10   1   0  10 
G   0   1   0   0   3   0   2  10   0 
T   0   1   1   0   2   0   5   0   0 
MIC: 1.324129
Pattern GC....CAA Length 9 Density 5 Support 7 Total 10 Zssup 3.168480e+00 Zstot 3.252884e+00 
A   0   0   4   5   5   5   0  10  10 
C   0  10   2   0   1   2  10   0   0 
G  10   0   2   2   3   0   0   0   0 
T   0   0   2   3   1   3   0   0   0 
MIC: 1.297820
Pattern C..CCT Length 6 Density 4 Support 10 Total 19 Zssup 3.167385e+00 Zstot 3.884012e+00 
A   0   2   3   0   0   0 
C  19   8   4  19  19   0 
G   0   4   4   0   0   0 
T   0   5   8   0   0  19 
MIC: 1.647105
Pattern C.CC..C Length 7 Density 4 Support 8 Total 16 Zssup 3.165094e+00 Zstot 5.150850e+00 
A   0   4   0   0   0   2   0 
C  16   3  16  16   2   9  16 
G   0   1   0   0   8   2   0 
T   0   8   0   0   6   3   0 
MIC: 1.687397
Pattern AGGA.G Length 6 Density 5 Support 8 Total 8 Zssup 3.164028e+00 Zstot 1.751695e+00 
A   8   0   0   8   3   0 
C   0   0   0   0   1   0 
G   0   8   8   0   3   8 
T   0   0   0   0   1   0 
MIC: 1.754994
Pattern G.CA..CA Length 8 Density 5 Support 7 Total 9 Zssup 3.158612e+00 Zstot 3.235420e+00 
A   0   4   0   9   5   3   0   9 
C   0   2   9   0   1   0   9   0 
G   9   1   0   0   1   2   0   0 
T   0   2   0   0   2   4   0   0 
MIC: 1.408661
Pattern CCT.C Length 5 Density 4 Support 10 Total 15 Zssup 3.157577e+00 Zstot 2.429426e+00 
A   0   0   0   1   0 
C  15  15   0   6  15 
G   0   0   0   2   0 
T   0   0  15   6   0 
MIC: 1.968699
Pattern C....AATG Length 9 Density 5 Support 9 Total 11 Zssup 3.141774e+00 Zstot 2.100264e+00 
A   0   4   7   6   4  11  11   0   0 
C  11   1   1   2   2   0   0   0   0 
G   0   3   3   0   1   0   0   0  11 
T   0   3   0   3   4   0   0  11   0 
MIC: 1.221895
Pattern TGAC....A Length 9 Density 5 Support 9 Total 14 Zssup 3.141774e+00 Zstot 3.354061e+00 
A   0   0  14   0   6   7   3   3  14 
C   0   0   0  14   2   1   3   5   0 
G   0  14   0   0   4   1   3   2   0 
T  14   0   0   0   2   5   5   4   0 
MIC: 1.152677
Pattern T.A..G.CA Length 9 Density 5 Support 9 Total 12 Zssup 3.141774e+00 Zstot 2.517579e+00 
A   0   3  12   3   3   0   1   0  12 
C   0   3   0   2   2   0   2  12   0 
G   0   3   0   1   0  12   4   0   0 
T  12   3   0   6   7   0   5   0   0 
MIC: 1.194764
Pattern AT..TTG.T Length 9 Density 6 Support 7 Total 9 Zssup 3.138988e+00 Zstot 3.211038e+00 
A   9   0   3   0   0   0   0   5   0 
C   0   0   2   3   0   0   0   0   0 
G   0   0   0   1   0   0   9   1   0 
T   0   9   4   5   9   9   0   3   9 
MIC: 1.347116
Pattern GTAT..T.T Length 9 Density 6 Support 7 Total 10 Zssup 3.138988e+00 Zstot 3.772988e+00 
A   0   0  10   0   1   2   0   2   0 
C   0   0   0   0   2   1   0   1   0 
G  10   0   0   0   2   3   0   1   0 
T   0  10   0  10   5   4  10   6  10 
MIC: 1.258705
Pattern GA.T..TTT Length 9 Density 6 Support 7 Total 8 Zssup 3.138988e+00 Zstot 2.649913e+00 
A   0   8   2   0   0   2   0   0   0 
C   0   0   2   0   2   2   0   0   0 
G   8   0   0   0   1   0   0   0   0 
T   0   0   4   8   5   4   8   8   8 
MIC: 1.355186
Pattern TTTTG...A Length 9 Density 6 Support 7 Total 12 Zssup 3.138988e+00 Zstot 4.899375e+00 
A   0   0   0   0   0   6   2   5  12 
C   0   0   0   0   0   0   6   1   0 
G   0   0   0   0  12   1   2   3   0 
T  12  12  12  12   0   5   2   3   0 
MIC: 1.290430
Pattern TT..T.TGA Length 9 Density 6 Support 7 Total 9 Zssup 3.138988e+00 Zstot 3.209166e+00 
A   0   0   3   4   0   2   0   0   9 
C   0   0   2   0   0   0   0   0   0 
G   0   0   2   0   0   0   0   9   0 
T   9   9   2   5   9   7   9   0   0 
MIC: 1.369084
Pattern T..T.TTGA Length 9 Density 6 Support 7 Total 9 Zssup 3.138988e+00 Zstot 3.209166e+00 
A   0   4   2   0   1   0   0   0   9 
C   0   0   3   0   1   0   0   0   0 
G   0   1   1   0   1   0   0   9   0 
T   9   4   3   9   6   9   9   0   0 
MIC: 1.290363
Pattern T...TTTGA Length 9 Density 6 Support 7 Total 11 Zssup 3.138988e+00 Zstot 4.333581e+00 
A   0   1   2   3   0   0   0   0  11 
C   0   1   3   0   0   0   0   0   0 
G   0   2   1   2   0   0   0  11   0 
T  11   7   5   6  11  11  11   0   0 
MIC: 1.295036
Pattern TT.TA.T.G Length 9 Density 6 Support 7 Total 9 Zssup 3.138988e+00 Zstot 3.207296e+00 
A   0   0   3   0   9   4   0   2   0 
C   0   0   1   0   0   0   0   5   0 
G   0   0   1   0   0   2   0   0   9 
T   9   9   4   9   0   3   9   2   0 
MIC: 1.311672
Pattern TGAT.T..T Length 9 Density 6 Support 7 Total 9 Zssup 3.138988e+00 Zstot 3.211038e+00 
A   0   0   9   0   6   0   1   4   0 
C   0   0   0   0   0   0   2   1   0 
G   0   9   0   0   1   0   2   1   0 
T   9   0   0   9   2   9   4   3   9 
MIC: 1.274570
Pattern T.GTAT..T Length 9 Density 6 Support 7 Total 10 Zssup 3.138988e+00 Zstot 3.772988e+00 
A   0   0   0   0  10   0   2   3   0 
C   0   2   0   0   0   0   2   2   0 
G   0   3  10   0   0   0   1   2   0 
T  10   5   0  10   0  10   5   3  10 
MIC: 1.274177
Pattern T..TGAT.T Length 9 Density 6 Support 7 Total 9 Zssup 3.138988e+00 Zstot 3.211038e+00 
A   0   1   2   0   0   9   0   3   0 
C   0   3   1   0   0   0   0   1   0 
G   0   1   2   0   9   0   0   1   0 
T   9   4   4   9   0   0   9   4   9 
MIC: 1.242715
Pattern TG..ATT.T Length 9 Density 6 Support 7 Total 8 Zssup 3.138988e+00 Zstot 2.649913e+00 
A   0   0   3   0   8   0   0   2   0 
C   0   0   0   1   0   0   0   1   0 
G   0   8   2   1   0   0   0   4   0 
T   8   0   3   6   0   8   8   1   8 
MIC: 1.353085
Pattern TGT...ATT Length 9 Density 6 Support 7 Total 7 Zssup 3.138988e+00 Zstot 2.089611e+00 
A   0   0   0   1   3   2   7   0   0 
C   0   0   0   2   1   2   0   0   0 
G   0   7   0   1   1   1   0   0   0 
T   7   0   7   3   2   2   0   7   7 
MIC: 1.223030
Pattern GA...CAT Length 8 Density 5 Support 9 Total 11 Zssup 3.131636e+00 Zstot 2.080487e+00 
A   0  11   4   4   4   0  11   0 
C   0   0   2   0   1  11   0   0 
G  11   0   0   3   0   0   0   0 
T   0   0   5   4   6   0   0  11 
MIC: 1.357634
Pattern CGACA Length 5 Density 5 Support 7 Total 10 Zssup 3.129308e+00 Zstot 3.738650e+00 
A   0   0  10   0  10 
C  10   0   0  10   0 
G   0  10   0   0   0 
T   0   0   0   0   0 
MIC: 2.147873
Pattern ATT..TTG Length 8 Density 6 Support 7 Total 8 Zssup 3.129143e+00 Zstot 2.633947e+00 
A   8   0   0   4   4   0   0   0 
C   0   0   0   2   0   0   0   0 
G   0   0   0   2   1   0   0   8 
T   0   8   8   0   3   8   8   0 
MIC: 1.448565
Pattern GAT.TT.T Length 8 Density 6 Support 7 Total 9 Zssup 3.129143e+00 Zstot 3.193001e+00 
A   0   9   0   3   0   0   1   0 
C   0   0   0   2   0   0   0   0 
G   9   0   0   0   0   0   3   0 
T   0   0   9   4   9   9   5   9 
MIC: 1.450304
Pattern G.TATT.T Length 8 Density 6 Support 7 Total 9 Zssup 3.129143e+00 Zstot 3.193001e+00 
A   0   3   0   9   0   0   2   0 
C   0   1   0   0   0   0   2   0 
G   9   3   0   0   0   0   4   0 
T   0   2   9   0   9   9   1   9 
MIC: 1.393712
Pattern GA..TTTT Length 8 Density 6 Support 7 Total 9 Zssup 3.129143e+00 Zstot 3.193001e+00 
A   0   9   2   2   0   0   0   0 
C   0   0   2   2   0   0   0   0 
G   9   0   0   0   0   0   0   0 
T   0   0   5   5   9   9   9   9 
MIC: 1.448100
Pattern TTT.T.GA Length 8 Density 6 Support 7 Total 11 Zssup 3.129143e+00 Zstot 4.313256e+00 
A   0   0   0   0   0   2   0  11 
C   0   0   0   0   0   8   0   0 
G   0   0   0   5   0   0  11   0 
T  11  11  11   6  11   1   0   0 
MIC: 1.618503
Pattern TT.TT.GA Length 8 Density 6 Support 7 Total 12 Zssup 3.129143e+00 Zstot 4.874462e+00 
A   0   0   4   0   0   2   0  12 
C   0   0   2   0   0   5   0   0 
G   0   0   0   0   0   1  12   0 
T  12  12   6  12  12   4   0   0 
MIC: 1.423587
Pattern T..TTTGA Length 8 Density 6 Support 7 Total 10 Zssup 3.129143e+00 Zstot 3.751426e+00 
A   0   2   4   0   0   0   0  10 
C   0   3   1   0   0   0   0   0 
G   0   1   0   0   0   0  10   0 
T  10   4   5  10  10  10   0   0 
MIC: 1.408085
Pattern G.C.AAT Length 7 Density 5 Support 9 Total 15 Zssup 3.121555e+00 Zstot 3.717860e+00 
A   0   4   0   7  15  15   0 
C   0   2  15   2   0   0   0 
G  15   3   0   5   0   0   0 
T   0   6   0   1   0   0  15 
MIC: 1.455068
Pattern TG.C.AA Length 7 Density 5 Support 9 Total 21 Zssup 3.121555e+00 Zstot 6.217094e+00 
A   0   0   6   0   8  21  21 
C   0   0   2  21   2   0   0 
G   0  21   2   0  10   0   0 
T  21   0  11   0   1   0   0 
MIC: 1.500554
Pattern GTATT.T Length 7 Density 6 Support 7 Total 10 Zssup 3.119347e+00 Zstot 3.732689e+00 
A   0   0  10   0   0   1   0 
C   0   0   0   0   0   2   0 
G  10   0   0   0   0   4   0 
T   0  10   0  10  10   3  10 
MIC: 1.572019
Pattern TTTT.AG Length 7 Density 6 Support 7 Total 9 Zssup 3.119347e+00 Zstot 3.175081e+00 
A   0   0   0   0   0   9   0 
C   0   0   0   0   2   0   0 
G   0   0   0   0   2   0   9 
T   9   9   9   9   5   0   0 
MIC: 1.617388
Pattern T.TTGAT Length 7 Density 6 Support 7 Total 10 Zssup 3.119347e+00 Zstot 3.731356e+00 
A   0   2   0   0   0  10   0 
C   0   4   0   0   0   0   0 
G   0   0   0   0  10   0   0 
T  10   4  10  10   0   0  10 
MIC: 1.603843
Pattern T.TGTAT Length 7 Density 6 Support 7 Total 8 Zssup 3.119347e+00 Zstot 2.617515e+00 
A   0   5   0   0   0   8   0 
C   0   0   0   0   0   0   0 
G   0   0   0   8   0   0   0 
T   8   3   8   0   8   0   8 
MIC: 1.629218
Pattern TG.TATT Length 7 Density 6 Support 7 Total 9 Zssup 3.119347e+00 Zstot 3.175081e+00 
A   0   0   4   0   9   0   0 
C   0   0   1   0   0   0   0 
G   0   9   2   0   0   0   0 
T   9   0   2   9   0   9   9 
MIC: 1.540969
Pattern TTTTGA Length 6 Density 6 Support 7 Total 10 Zssup 3.109602e+00 Zstot 3.712746e+00 
A   0   0   0   0   0  10 
C   0   0   0   0   0   0 
G   0   0   0   0  10   0 
T  10  10  10  10   0   0 
MIC: 1.786897
Pattern A.GG.AA.A Length 9 Density 6 Support 6 Total 8 Zssup 3.108423e+00 Zstot 3.647265e+00 
A   8   2   0   0   3   8   8   4   8 
C   0   1   0   0   1   0   0   2   0 
G   0   3   8   8   1   0   0   1   0 
T   0   2   0   0   3   0   0   1   0 
MIC: 1.282492
Pattern AAG.A.G.A Length 9 Density 6 Support 6 Total 8 Zssup 3.108423e+00 Zstot 2.996352e+00 
A   8   8   0   5   8   4   0   3   8 
C   0   0   0   1   0   0   0   2   0 
G   0   0   8   1   0   2   8   2   0 
T   0   0   0   1   0   2   0   1   0 
MIC: 1.323789
Pattern A.GAA.G.A Length 9 Density 6 Support 6 Total 8 Zssup 3.108423e+00 Zstot 2.996352e+00 
A   8   5   0   8   8   2   0   2   8 
C   0   0   0   0   0   0   0   1   0 
G   0   1   8   0   0   2   8   3   0 
T   0   2   0   0   0   4   0   2   0 
MIC: 1.339520
Pattern A..AGAG.A Length 9 Density 6 Support 6 Total 6 Zssup 3.108423e+00 Zstot 2.343931e+00 
A   6   2   2   6   0   6   0   3   6 
C   0   1   1   0   0   0   0   1   0 
G   0   1   2   0   6   0   6   2   0 
T   0   2   1   0   0   0   0   0   0 
MIC: 1.316901
Pattern A..GGA.AA Length 9 Density 6 Support 6 Total 6 Zssup 3.108423e+00 Zstot 2.343931e+00 
A   6   2   3   0   0   6   5   6   6 
C   0   0   1   0   0   0   0   0   0 
G   0   1   0   6   6   0   0   0   0 
T   0   3   2   0   0   0   1   0   0 
MIC: 1.421062
Pattern A.A.G.GAA Length 9 Density 6 Support 6 Total 7 Zssup 3.108423e+00 Zstot 2.996352e+00 
A   7   4   7   2   0   3   0   7   7 
C   0   0   0   3   0   0   0   0   0 
G   0   2   0   0   7   1   7   0   0 
T   0   1   0   2   0   3   0   0   0 
MIC: 1.379462
Pattern A.AA.GA.G Length 9 Density 6 Support 6 Total 6 Zssup 3.108423e+00 Zstot 2.343931e+00 
A   6   2   6   6   1   0   6   2   0 
C   0   1   0   0   0   0   0   1   0 
G   0   2   0   0   1   6   0   0   6 
T   0   1   0   0   4   0   0   3   0 
MIC: 1.352165
Pattern A.AAA.G.G Length 9 Density 6 Support 6 Total 8 Zssup 3.108423e+00 Zstot 3.649729e+00 
A   8   4   8   8   8   1   0   4   0 
C   0   1   0   0   0   3   0   2   0 
G   0   2   0   0   0   4   8   1   8 
T   0   1   0   0   0   0   0   1   0 
MIC: 1.388520
Pattern A..AAG.AG Length 9 Density 6 Support 6 Total 10 Zssup 3.108423e+00 Zstot 4.304066e+00 
A  10   3   4  10  10   0   2  10   0 
C   0   0   3   0   0   0   4   0   0 
G   0   4   0   0   0  10   3   0  10 
T   0   3   3   0   0   0   1   0   0 
MIC: 1.363106
Pattern G..GAAA.A Length 9 Density 6 Support 6 Total 7 Zssup 3.108423e+00 Zstot 2.996352e+00 
A   0   1   2   0   7   7   7   5   7 
C   0   2   3   0   0   0   0   0   0 
G   7   0   1   7   0   0   0   1   0 
T   0   4   1   0   0   0   0   1   0 
MIC: 1.399788
Pattern GAAA..G.A Length 9 Density 6 Support 6 Total 6 Zssup 3.108423e+00 Zstot 2.343931e+00 
A   0   6   6   6   3   3   0   3   6 
C   0   0   0   0   1   1   0   2   0 
G   6   0   0   0   0   0   6   1   0 
T   0   0   0   0   2   2   0   0   0 
MIC: 1.382134
Pattern GAA.G..AA Length 9 Density 6 Support 6 Total 7 Zssup 3.108423e+00 Zstot 2.995240e+00 
A   0   7   7   0   0   1   4   7   7 
C   0   0   0   0   0   1   1   0   0 
G   7   0   0   1   7   3   1   0   0 
T   0   0   0   6   0   2   1   0   0 
MIC: 1.423635
Pattern G..GA.AAA Length 9 Density 6 Support 6 Total 8 Zssup 3.108423e+00 Zstot 3.649729e+00 
A   0   2   2   0   8   5   8   8   8 
C   0   0   3   0   0   0   0   0   0 
G   8   0   3   8   0   3   0   0   0 
T   0   6   0   0   0   0   0   0   0 
MIC: 1.517331
Pattern G...AGAAA Length 9 Density 6 Support 6 Total 6 Zssup 3.108423e+00 Zstot 2.343931e+00 
A   0   1   2   2   6   0   6   6   6 
C   0   1   1   1   0   0   0   0   0 
G   6   1   2   3   0   6   0   0   0 
T   0   3   1   0   0   0   0   0   0 
MIC: 1.346383
Pattern G...AAGAA Length 9 Density 6 Support 6 Total 8 Zssup 3.108423e+00 Zstot 3.649729e+00 
A   0   5   1   2   8   8   0   8   8 
C   0   0   3   3   0   0   0   0   0 
G   8   1   2   3   0   0   8   0   0 
T   0   2   2   0   0   0   0   0   0 
MIC: 1.395705
Pattern G.A.AA.GA Length 9 Density 6 Support 6 Total 6 Zssup 3.108423e+00 Zstot 2.343931e+00 
A   0   1   6   1   6   6   2   0   6 
C   0   1   0   0   0   0   0   0   0 
G   6   1   0   1   0   0   0   6   0 
T   0   3   0   4   0   0   4   0   0 
MIC: 1.398580
Pattern G..AAA.GA Length 9 Density 6 Support 6 Total 6 Zssup 3.108423e+00 Zstot 2.340463e+00 
A   0   1   1   6   6   6   2   0   6 
C   0   1   4   0   0   0   0   0   0 
G   6   1   0   0   0   0   1   6   0 
T   0   3   1   0   0   0   3   0   0 
MIC: 1.404518
Pattern GA.AAA..G Length 9 Density 6 Support 6 Total 8 Zssup 3.108423e+00 Zstot 3.649729e+00 
A   0   8   5   8   8   8   4   2   0 
C   0   0   0   0   0   0   3   2   0 
G   8   0   3   0   0   0   0   0   8 
T   0   0   0   0   0   0   1   4   0 
MIC: 1.452332
Pattern G.AAA.A.G Length 9 Density 6 Support 6 Total 8 Zssup 3.108423e+00 Zstot 3.645418e+00 
A   0   4   8   8   8   5   8   3   0 
C   0   1   0   0   0   1   0   2   0 
G   8   1   0   0   0   0   0   1   8 
T   0   2   0   0   0   2   0   2   0 
MIC: 1.307816
Pattern A.ATCA..A Length 9 Density 6 Support 7 Total 9 Zssup 3.099656e+00 Zstot 3.154356e+00 
A   9   4   9   0   0   9   4   4   9 
C   0   1   0   0   9   0   2   1   0 
G   0   1   0   0   0   0   1   3   0 
T   0   3   0   9   0   0   2   1   0 
MIC: 1.231631
Pattern A..ATAC.A Length 9 Density 6 Support 7 Total 10 Zssup 3.099656e+00 Zstot 3.708968e+00 
A  10   3   5  10   0  10   0   5  10 
C   0   2   1   0   0   0  10   3   0 
G   0   2   2   0   0   0   0   2   0 
T   0   3   2   0  10   0   0   0   0 
MIC: 1.264538
Pattern A.AAT..CA Length 9 Density 6 Support 7 Total 8 Zssup 3.099656e+00 Zstot 2.597870e+00 
A   8   1   8   8   0   6   3   0   8 
C   0   4   0   0   0   1   2   8   0 
G   0   1   0   0   0   1   0   0   0 
T   0   2   0   0   8   0   3   0   0 
MIC: 1.359618
Pattern AAT...ACA Length 9 Density 6 Support 7 Total 7 Zssup 3.099656e+00 Zstot 2.042200e+00 
A   7   7   0   2   2   3   7   0   7 
C   0   0   0   1   1   1   0   7   0 
G   0   0   0   2   1   2   0   0   0 
T   0   0   7   2   3   1   0   0   0 
MIC: 1.212414
Pattern A..A.ATCA Length 9 Density 6 Support 7 Total 9 Zssup 3.099656e+00 Zstot 3.154356e+00 
A   9   3   4   9   2   9   0   0   9 
C   0   1   2   0   1   0   0   9   0 
G   0   1   2   0   0   0   0   0   0 
T   0   4   1   0   6   0   9   0   0 
MIC: 1.276433
Pattern A.A..ATAC Length 9 Density 6 Support 7 Total 10 Zssup 3.099656e+00 Zstot 3.710314e+00 
A  10   6  10   4   5  10   0  10   0 
C   0   1   0   3   2   0   0   0  10 
G   0   1   0   1   2   0   0   0   0 
T   0   2   0   2   1   0  10   0   0 
MIC: 1.252012
Pattern AAA..A.TC Length 9 Density 6 Support 7 Total 8 Zssup 3.099656e+00 Zstot 2.597870e+00 
A   8   8   8   4   5   8   4   0   0 
C   0   0   0   0   1   0   0   0   8 
G   0   0   0   2   2   0   2   0   0 
T   0   0   0   2   0   0   2   8   0 
MIC: 1.328068
Pattern A.CAA..AT Length 9 Density 6 Support 7 Total 9 Zssup 3.099656e+00 Zstot 3.154356e+00 
A   9   3   0   9   9   5   4   9   0 
C   0   1   9   0   0   1   0   0   0 
G   0   0   0   0   0   3   2   0   0 
T   0   5   0   0   0   0   3   0   9 
MIC: 1.332759
Pattern C.A.TA.AA Length 9 Density 6 Support 7 Total 9 Zssup 3.099656e+00 Zstot 3.154356e+00 
A   0   2   9   3   0   9   4   9   9 
C   9   0   0   2   0   0   1   0   0 
G   0   5   0   0   0   0   1   0   0 
T   0   2   0   4   9   0   3   0   0 
MIC: 1.301184
Pattern TCAAA...A Length 9 Density 6 Support 7 Total 11 Zssup 3.099656e+00 Zstot 4.269786e+00 
A   0   0  11  11  11   6   5   7  11 
C   0  11   0   0   0   2   1   2   0 
G   0   0   0   0   0   0   3   1   0 
T  11   0   0   0   0   3   2   1   0 
MIC: 1.284995
Pattern TCAA.A..A Length 9 Density 6 Support 7 Total 9 Zssup 3.099656e+00 Zstot 3.154356e+00 
A   0   0   9   9   6   9   3   4   9 
C   0   9   0   0   1   0   1   1   0 
G   0   0   0   0   1   0   3   0   0 
T   9   0   0   0   1   0   2   4   0 
MIC: 1.279280
Pattern TCA.A..AA Length 9 Density 6 Support 7 Total 9 Zssup 3.099656e+00 Zstot 3.154356e+00 
A   0   0   9   7   9   5   2   9   9 
C   0   9   0   0   0   0   2   0   0 
G   0   0   0   0   0   0   2   0   0 
T   9   0   0   2   0   4   3   0   0 
MIC: 1.361573
Pattern T...CAAAA Length 9 Density 6 Support 7 Total 12 Zssup 3.099656e+00 Zstot 4.828736e+00 
A   0   3   2   5   0  12  12  12  12 
C   0   3   2   1  12   0   0   0   0 
G   0   1   6   0   0   0   0   0   0 
T  12   5   2   6   0   0   0   0   0 
MIC: 1.287978
Pattern A..GGAAA Length 8 Density 6 Support 6 Total 7 Zssup 3.098916e+00 Zstot 2.331077e+00 
A   7   3   4   0   0   7   7   7 
C   0   0   0   0   0   0   0   0 
G   0   1   0   7   7   0   0   0 
T   0   3   3   0   0   0   0   0 
MIC: 1.515593
Pattern A..AAGGA Length 8 Density 6 Support 6 Total 6 Zssup 3.098916e+00 Zstot 2.328122e+00 
A   6   1   4   6   6   0   0   6 
C   0   0   2   0   0   0   0   0 
G   0   1   0   0   0   6   6   0 
T   0   4   0   0   0   0   0   0 
MIC: 1.589408
Pattern AAGAA..G Length 8 Density 6 Support 6 Total 7 Zssup 3.098916e+00 Zstot 2.981387e+00 
A   7   7   0   7   7   2   1   0 
C   0   0   0   0   0   0   1   0 
G   0   0   7   0   0   2   5   7 
T   0   0   0   0   0   3   0   0 
MIC: 1.576085
Pattern GAG.A.AA Length 8 Density 6 Support 6 Total 6 Zssup 3.098916e+00 Zstot 2.331077e+00 
A   0   6   0   2   6   3   6   6 
C   0   0   0   0   0   0   0   0 
G   6   0   6   3   0   2   0   0 
T   0   0   0   1   0   1   0   0 
MIC: 1.515426
Pattern A.AATA.C Length 8 Density 6 Support 7 Total 9 Zssup 3.089840e+00 Zstot 3.136389e+00 
A   9   1   9   9   0   9   2   0 
C   0   4   0   0   0   0   3   9 
G   0   2   0   0   0   0   1   0 
T   0   2   0   0   9   0   3   0 
MIC: 1.404598
Pattern AAAA..TC Length 8 Density 6 Support 7 Total 9 Zssup 3.089840e+00 Zstot 3.136389e+00 
A   9   9   9   9   5   5   0   0 
C   0   0   0   0   0   0   0   9 
G   0   0   0   0   2   2   0   0 
T   0   0   0   0   2   2   9   0 
MIC: 1.426841
Pattern A.AA.ATC Length 8 Density 6 Support 7 Total 9 Zssup 3.089840e+00 Zstot 3.136389e+00 
A   9   5   9   9   4   9   0   0 
C   0   3   0   0   0   0   0   9 
G   0   0   0   0   2   0   0   0 
T   0   1   0   0   3   0   9   0 
MIC: 1.444783
Pattern CAA..AAT Length 8 Density 6 Support 7 Total 8 Zssup 3.089840e+00 Zstot 2.581960e+00 
A   0   8   8   3   0   8   8   0 
C   8   0   0   1   2   0   0   0 
G   0   0   0   0   2   0   0   0 
T   0   0   0   4   4   0   0   8 
MIC: 1.454972
Pattern TCAAA..A Length 8 Density 6 Support 7 Total 10 Zssup 3.089840e+00 Zstot 3.691528e+00 
A   0   0  10  10  10   5   4  10 
C   0  10   0   0   0   0   1   0 
G   0   0   0   0   0   1   3   0 
T  10   0   0   0   0   4   2   0 
MIC: 1.394226
Pattern TC.AA.AA Length 8 Density 6 Support 7 Total 12 Zssup 3.089840e+00 Zstot 4.803941e+00 
A   0   0   4  12  12   6  12  12 
C   0  12   1   0   0   0   0   0 
G   0   0   5   0   0   2   0   0 
T  12   0   2   0   0   4   0   0 
MIC: 1.404128
Pattern TC.A.AAA Length 8 Density 6 Support 7 Total 11 Zssup 3.089840e+00 Zstot 4.247378e+00 
A   0   0   1  11   6  11  11  11 
C   0  11   0   0   5   0   0   0 
G   0   0   8   0   0   0   0   0 
T  11   0   2   0   0   0   0   0 
MIC: 1.603850
Pattern AGAGA.A Length 7 Density 6 Support 6 Total 6 Zssup 3.089457e+00 Zstot 2.318298e+00 
A   6   0   6   0   6   4   6 
C   0   0   0   0   0   0   0 
G   0   6   0   6   0   1   0 
T   0   0   0   0   0   1   0 
MIC: 1.666133
Pattern AG.GAAA Length 7 Density 6 Support 6 Total 7 Zssup 3.089457e+00 Zstot 2.966514e+00 
A   7   0   4   0   7   7   7 
C   0   0   1   0   0   0   0 
G   0   7   2   7   0   0   0 
T   0   0   0   0   0   0   0 
MIC: 1.678800
Pattern A.GGAAA Length 7 Density 6 Support 6 Total 7 Zssup 3.089457e+00 Zstot 2.966514e+00 
A   7   3   0   0   7   7   7 
C   0   0   0   0   0   0   0 
G   0   2   7   7   0   0   0 
T   0   2   0   0   0   0   0 
MIC: 1.636796
Pattern AA.AAGG Length 7 Density 6 Support 6 Total 7 Zssup 3.089457e+00 Zstot 2.966514e+00 
A   7   7   3   7   7   0   0 
C   0   0   2   0   0   0   0 
G   0   0   2   0   0   7   7 
T   0   0   0   0   0   0   0 
MIC: 1.673181
Pattern G.GAAAA Length 7 Density 6 Support 6 Total 8 Zssup 3.089457e+00 Zstot 3.615436e+00 
A   0   5   0   8   8   8   8 
C   0   0   0   0   0   0   0 
G   8   1   8   0   0   0   0 
T   0   2   0   0   0   0   0 
MIC: 1.655811
Pattern ATCAA.A Length 7 Density 6 Support 7 Total 10 Zssup 3.080073e+00 Zstot 3.671532e+00 
A  10   0   0  10  10   4  10 
C   0   0  10   0   0   0   0 
G   0   0   0   0   0   4   0 
T   0  10   0   0   0   2   0 
MIC: 1.586110
Pattern ATACA.A Length 7 Density 6 Support 7 Total 8 Zssup 3.080073e+00 Zstot 2.564460e+00 
A   8   0   8   0   8   3   8 
C   0   0   0   8   0   0   0 
G   0   0   0   0   0   0   0 
T   0   8   0   0   0   5   0 
MIC: 1.628576
Pattern AATA.CA Length 7 Density 6 Support 7 Total 9 Zssup 3.080073e+00 Zstot 3.118539e+00 
A   9   9   0   9   2   0   9 
C   0   0   0   0   2   9   0 
G   0   0   0   0   1   0   0 
T   0   0   9   0   4   0   0 
MIC: 1.543364
Pattern A.AATAC Length 7 Density 6 Support 7 Total 10 Zssup 3.080073e+00 Zstot 3.671532e+00 
A  10   3  10  10   0  10   0 
C   0   4   0   0   0   0  10 
G   0   2   0   0   0   0   0 
T   0   1   0   0  10   0   0 
MIC: 1.572367
Pattern CT.AAAA Length 7 Density 6 Support 7 Total 9 Zssup 3.080073e+00 Zstot 3.118539e+00 
A   0   0   5   9   9   9   9 
C   9   0   2   0   0   0   0 
G   0   0   2   0   0   0   0 
T   0   9   0   0   0   0   0 
MIC: 1.607730
Pattern GC.G.T..T Length 9 Density 5 Support 7 Total 10 Zssup 3.079801e+00 Zstot 3.680693e+00 
A   0   0   5   0   2   0   1   1   0 
C   0  10   2   0   3   0   0   1   0 
G  10   0   1  10   2   0   2   2   0 
T   0   0   2   0   3  10   7   6  10 
MIC: 1.323590
Pattern TTG....GC Length 9 Density 5 Support 7 Total 10 Zssup 3.079801e+00 Zstot 3.125727e+00 
A   0   0   0   3   1   3   2   0   0 
C   0   0   0   0   3   2   2   0  10 
G   0   0  10   2   1   0   2  10   0 
T  10  10   0   5   5   5   4   0   0 
MIC: 1.305183
Pattern TC..G..GT Length 9 Density 5 Support 7 Total 8 Zssup 3.079801e+00 Zstot 2.571576e+00 
A   0   0   4   1   0   2   3   0   0 
C   0   8   1   2   0   4   1   0   0 
G   0   0   1   3   8   2   1   8   0 
T   8   0   2   2   0   0   3   0   8 
MIC: 1.317031
Pattern T.AAA.A.T Length 9 Density 6 Support 9 Total 14 Zssup 3.078779e+00 Zstot 3.234861e+00 
A   0   3  14  14  14   8  14   5   0 
C   0   5   0   0   0   1   0   2   0 
G   0   2   0   0   0   2   0   2   0 
T  14   4   0   0   0   3   0   5  14 
MIC: 1.131012
Pattern T.A.A.AAT Length 9 Density 6 Support 9 Total 11 Zssup 3.078779e+00 Zstot 1.999034e+00 
A   0   1  11   5  11   7  11  11   0 
C   0   3   0   1   0   1   0   0   0 
G   0   4   0   3   0   1   0   0   0 
T  11   3   0   2   0   2   0   0  11 
MIC: 1.169369
Pattern TCAAAA Length 6 Density 6 Support 7 Total 10 Zssup 3.070357e+00 Zstot 3.651672e+00 
A   0   0  10  10  10  10 
C   0  10   0   0   0   0 
G   0   0   0   0   0   0 
T  10   0   0   0   0   0 
MIC: 1.782884
Pattern TG..TG.C Length 8 Density 5 Support 7 Total 9 Zssup 3.069999e+00 Zstot 3.107795e+00 
A   0   0   4   2   0   0   2   0 
C   0   0   2   1   0   0   1   9 
G   0   9   0   1   0   9   2   0 
T   9   0   3   5   9   0   4   0 
MIC: 1.409160
Pattern CTT..T..T Length 9 Density 5 Support 10 Total 19 Zssup 3.068454e+00 Zstot 3.313406e+00 
A   0   0   0   2   6   0   5   5   0 
C  19   0   0   4   3   0   3   4   0 
G   0   0   0   5   4   0   2   3   0 
T   0  19  19   8   6  19   9   7  19 
MIC: 1.072420
Pattern CT..TT..T Length 9 Density 5 Support 10 Total 23 Zssup 3.068454e+00 Zstot 4.375613e+00 
A   0   0   4   5   0   0   3   8   0 
C  23   0   6  10   0   0   7   6   0 
G   0   0   7   3   0   0   4   3   0 
T   0  23   6   5  23  23   9   6  23 
MIC: 1.110515
Pattern CTT....TT Length 9 Density 5 Support 10 Total 18 Zssup 3.068454e+00 Zstot 3.313406e+00 
A   0   0   0   2   4   4   6   0   0 
C  18   0   0   1   3   4   6   0   0 
G   0   0   0   7   5   3   1   0   0 
T   0  18  18   8   6   7   5  18  18 
MIC: 1.109299
Pattern TTT.T...C Length 9 Density 5 Support 10 Total 23 Zssup 3.068454e+00 Zstot 4.718818e+00 
A   0   0   0   2   0   4   4   9   0 
C   0   0   0   6   0   8   4   6  23 
G   0   0   0   2   0   2   6   3   0 
T  23  23  23  13  23   9   9   5   0 
MIC: 1.124584
Pattern TT..TT..C Length 9 Density 5 Support 10 Total 25 Zssup 3.068454e+00 Zstot 5.788300e+00 
A   0   0   4   8   0   0   4   6   0 
C   0   0   6   3   0   0   2   8  25 
G   0   0   6   2   0   0   9   4   0 
T  25  25   9  12  25  25  10   7   0 
MIC: 1.098262
Pattern TTT...T.C Length 9 Density 5 Support 10 Total 22 Zssup 3.068454e+00 Zstot 4.713921e+00 
A   0   0   0   5   3  10   0   6   0 
C   0   0   0   3   8   3   0   5  22 
G   0   0   0   6   2   2   0   3   0 
T  22  22  22   8   9   7  22   8   0 
MIC: 1.089284
Pattern TT..T.T.C Length 9 Density 5 Support 10 Total 19 Zssup 3.068454e+00 Zstot 3.660408e+00 
A   0   0   2   7   0   6   0   4   0 
C   0   0   2   2   0   2   0   3  19 
G   0   0   6   2   0   1   0   3   0 
T  19  19   9   8  19  10  19   9   0 
MIC: 1.109077
Pattern T.T.T.T.C Length 9 Density 5 Support 10 Total 18 Zssup 3.068454e+00 Zstot 3.308332e+00 
A   0   5   0   4   0   6   0   4   0 
C   0   3   0   5   0   4   0   4  18 
G   0   1   0   4   0   1   0   2   0 
T  18   9  18   5  18   7  18   8   0 
MIC: 1.089651
Pattern TT...TT.C Length 9 Density 5 Support 10 Total 18 Zssup 3.068454e+00 Zstot 3.312560e+00 
A   0   0   1   4   4   0   0   3   0 
C   0   0   6   3   2   0   0   4  18 
G   0   0   4   3   2   0   0   3   0 
T  18  18   7   8  10  18  18   8   0 
MIC: 1.117457
Pattern TTT..C..T Length 9 Density 5 Support 10 Total 25 Zssup 3.068454e+00 Zstot 4.729612e+00 
A   0   0   0   3   5   0   9   8   0 
C   0   0   0   3   7  25   4   3   0 
G   0   0   0   5   4   0   1   3   0 
T  25  25  25  14   9   0  11  11  25 
MIC: 1.101215
Pattern TT.T.C..T Length 9 Density 5 Support 10 Total 23 Zssup 3.068454e+00 Zstot 4.375613e+00 
A   0   0   5   0   4   0   5   8   0 
C   0   0   2   0   6  23   6   4   0 
G   0   0   2   0   4   0   2   1   0 
T  23  23  14  23   9   0  10  10  23 
MIC: 1.113070
Pattern T.TT.C..T Length 9 Density 5 Support 10 Total 24 Zssup 3.068454e+00 Zstot 4.729612e+00 
A   0   3   0   0   4   0   8   6   0 
C   0   2   0   0   6  24   8   6   0 
G   0   5   0   0   2   0   2   2   0 
T  24  14  24  24  12   0   6  10  24 
MIC: 1.124666
Pattern CTTT...T Length 8 Density 5 Support 10 Total 20 Zssup 3.058552e+00 Zstot 3.982108e+00 
A   0   0   0   0   5   4   5   0 
C  20   0   0   0   2   4   4   0 
G   0   0   0   0   4   4   1   0 
T   0  20  20  20   9   8  10  20 
MIC: 1.207933
Pattern CTT..T.T Length 8 Density 5 Support 10 Total 24 Zssup 3.058552e+00 Zstot 5.389035e+00 
A   0   0   0   4   8   0   6   0 
C  24   0   0   2   3   0   3   0 
G   0   0   0  10   2   0   3   0 
T   0  24  24   8  11  24  12  24 
MIC: 1.224419
Pattern C.TT.T.T Length 8 Density 5 Support 10 Total 19 Zssup 3.058552e+00 Zstot 3.631518e+00 
A   0   5   0   0   1   0   3   0 
C  19   4   0   0   2   0   4   0 
G   0   2   0   0   3   0   1   0 
T   0   8  19  19  13  19  11  19 
MIC: 1.281122
Pattern TT.T.T.C Length 8 Density 5 Support 10 Total 22 Zssup 3.058552e+00 Zstot 3.979392e+00 
A   0   0   4   0   6   0   6   0 
C   0   0   3   0   3   0   5  22 
G   0   0   4   0   1   0   3   0 
T  22  22  11  22  12  22   8   0 
MIC: 1.216383
Pattern TTT..C.T Length 8 Density 5 Support 10 Total 23 Zssup 3.058552e+00 Zstot 5.038628e+00 
A   0   0   0   4   4   0  12   0 
C   0   0   0   5   6  23   2   0 
G   0   0   0   3   3   0   3   0 
T  23  23  23  11  10   0   6  23 
MIC: 1.217572
Pattern T..TTC.T Length 8 Density 5 Support 10 Total 23 Zssup 3.058552e+00 Zstot 4.336910e+00 
A   0   6   7   0   0   0  12   0 
C   0   4   6   0   0  23   4   0 
G   0   4   1   0   0   0   1   0 
T  23   9   9  23  23   0   6  23 
MIC: 1.215022
Pattern TC.TT.T Length 7 Density 5 Support 10 Total 23 Zssup 3.048715e+00 Zstot 4.647870e+00 
A   0   0  12   0   0   6   0 
C   0  23   3   0   0   3   0 
G   0   0   2   0   0   3   0 
T  23   0   6  23  23  11  23 
MIC: 1.364289
Pattern T.T.CTT Length 7 Density 5 Support 10 Total 20 Zssup 3.048715e+00 Zstot 3.949641e+00 
A   0   5   0   4   0   0   0 
C   0   6   0   3  20   0   0 
G   0   4   0   7   0   0   0 
T  20   5  20   6   0  20  20 
MIC: 1.360825
Pattern TGTCG Length 5 Density 5 Support 7 Total 10 Zssup 3.040892e+00 Zstot 3.601147e+00 
A   0   0   0   0   0 
C   0   0   0  10   0 
G   0  10   0   0  10 
T  10   0  10   0   0 
MIC: 2.137021
Pattern CTTT.T Length 6 Density 5 Support 10 Total 25 Zssup 3.038942e+00 Zstot 5.302555e+00 
A   0   0   0   0   7   0 
C  25   0   0   0   3   0 
G   0   0   0   0   3   0 
T   0  25  25  25  12  25 
MIC: 1.570124
Pattern TTT.TC Length 6 Density 5 Support 10 Total 33 Zssup 3.038942e+00 Zstot 8.094012e+00 
A   0   0   0   1   0   0 
C   0   0   0   8   0  33 
G   0   0   0   9   0   0 
T  33  33  33  15  33   0 
MIC: 1.622209
Pattern T.TTTC Length 6 Density 5 Support 10 Total 25 Zssup 3.038942e+00 Zstot 5.649471e+00 
A   0   4   0   0   0   0 
C   0   2   0   0   0  25 
G   0   4   0   0   0   0 
T  25  15  25  25  25   0 
MIC: 1.599769
Pattern TTC.TT Length 6 Density 5 Support 10 Total 27 Zssup 3.038942e+00 Zstot 6.347419e+00 
A   0   0   0  11   0   0 
C   0   0  27   5   0   0 
G   0   0   0   2   0   0 
T  27  27   0   9  27  27 
MIC: 1.568243
Pattern C.T.TT..C Length 9 Density 5 Support 8 Total 15 Zssup 3.032258e+00 Zstot 4.901169e+00 
A   0   5   0   2   0   0   4   5   0 
C  15   3   0   2   0   0   2   2  15 
G   0   3   0   3   0   0   1   3   0 
T   0   4  15   8  15  15   8   5   0 
MIC: 1.181002
Pattern CT..T.T.C Length 9 Density 5 Support 8 Total 8 Zssup 3.032258e+00 Zstot 1.587826e+00 
A   0   0   3   2   0   1   0   2   0 
C   8   0   1   1   0   2   0   3   8 
G   0   0   1   0   0   0   0   1   0 
T   0   8   3   5   8   5   8   2   0 
MIC: 1.279890
Pattern C.TT...TC Length 9 Density 5 Support 8 Total 10 Zssup 3.032258e+00 Zstot 2.531011e+00 
A   0   4   0   0   1   2   1   0   0 
C  10   0   0   0   3   2   2   0  10 
G   0   3   0   0   1   1   1   0   0 
T   0   3  10  10   5   5   6  10   0 
MIC: 1.260334
Pattern CT...C.TT Length 9 Density 5 Support 8 Total 12 Zssup 3.032258e+00 Zstot 3.479829e+00 
A   0   0   0   3   2   0   2   0   0 
C  12   0   5   4   2  12   5   0   0 
G   0   0   3   1   6   0   2   0   0 
T   0  12   4   4   2   0   3  12  12 
MIC: 1.299413
Pattern C..C.T.TT Length 9 Density 5 Support 8 Total 18 Zssup 3.032258e+00 Zstot 5.379988e+00 
A   0   6   4   0   6   0   3   0   0 
C  18   4   4  18   3   0   1   0   0 
G   0   4   8   0   1   0   3   0   0 
T   0   4   2   0   8  18  11  18  18 
MIC: 1.225376
Pattern C...T.CTT Length 9 Density 5 Support 8 Total 8 Zssup 3.032258e+00 Zstot 1.589978e+00 
A   0   1   1   3   0   0   0   0   0 
C   8   2   2   1   0   2   8   0   0 
G   0   1   1   1   0   1   0   0   0 
T   0   4   4   3   8   5   0   8   8 
MIC: 1.269215
Pattern TTT.C...C Length 9 Density 5 Support 8 Total 11 Zssup 3.032258e+00 Zstot 3.006322e+00 
A   0   0   0   4   0   8   0   3   0 
C   0   0   0   2  11   0   3   1  11 
G   0   0   0   2   0   2   0   2   0 
T  11  11  11   3   0   1   8   5   0 
MIC: 1.338330
Pattern TTC.T...C Length 9 Density 5 Support 8 Total 18 Zssup 3.032258e+00 Zstot 5.857912e+00 
A   0   0   0   6   0   3   6   7   0 
C   0   0  18   3   0   6   5   5  18 
G   0   0   0   1   0   3   5   0   0 
T  18  18   0   8  18   6   2   6   0 
MIC: 1.226596
Pattern T.TCT...C Length 9 Density 5 Support 8 Total 11 Zssup 3.032258e+00 Zstot 3.006322e+00 
A   0   2   0   0   0   0   3   4   0 
C   0   1   0  11   0   4   2   2  11 
G   0   2   0   0   0   2   1   2   0 
T  11   6  11   0  11   5   5   3   0 
MIC: 1.239233
Pattern T.CTT...C Length 9 Density 5 Support 8 Total 13 Zssup 3.032258e+00 Zstot 3.954036e+00 
A   0   1   0   0   0   0   4   2   0 
C   0   2  13   0   0   5   4   2  13 
G   0   2   0   0   0   3   3   1   0 
T  13   8   0  13  13   5   2   8   0 
MIC: 1.298917
Pattern TTT..C..C Length 9 Density 5 Support 8 Total 14 Zssup 3.032258e+00 Zstot 4.423327e+00 
A   0   0   0   1   6   0   4   6   0 
C   0   0   0   6   0  14   3   3  14 
G   0   0   0   1   0   0   4   2   0 
T  14  14  14   6   8   0   3   3   0 
MIC: 1.281268
Pattern TT.T.C..C Length 9 Density 5 Support 8 Total 16 Zssup 3.032258e+00 Zstot 4.898628e+00 
A   0   0   3   0   2   0   1   7   0 
C   0   0   5   0   4  16   3   3  16 
G   0   0   2   0   1   0   6   1   0 
T  16  16   6  16   9   0   6   5   0 
MIC: 1.241248
Pattern TC.T..T.C Length 9 Density 5 Support 8 Total 13 Zssup 3.032258e+00 Zstot 3.479829e+00 
A   0   0   4   0   2   7   0   3   0 
C   0  13   2   0   3   3   0   3  13 
G   0   0   0   0   2   0   0   2   0 
T  13   0   7  13   6   3  13   5   0 
MIC: 1.244023
Pattern T.T.C.T.C Length 9 Density 5 Support 8 Total 15 Zssup 3.032258e+00 Zstot 4.428946e+00 
A   0   3   0   6   0   8   0   3   0 
C   0   3   0   1  15   2   0   2  15 
G   0   1   0   3   0   2   0   4   0 
T  15   8  15   5   0   3  15   6   0 
MIC: 1.191004
Pattern T..TT..CC Length 9 Density 5 Support 8 Total 12 Zssup 3.032258e+00 Zstot 3.476261e+00 
A   0   1   4   0   0   1   3   0   0 
C   0   3   2   0   0   1   2  12  12 
G   0   3   0   0   0   3   3   0   0 
T  12   5   6  12  12   7   4   0   0 
MIC: 1.245913
Pattern T.CT...TC Length 9 Density 5 Support 8 Total 12 Zssup 3.032258e+00 Zstot 3.479829e+00 
A   0   1   0   0   2   2   3   0   0 
C   0   3  12   0   2   3   3   0  12 
G   0   2   0   0   0   2   1   0   0 
T  12   6   0  12   8   5   5  12   0 
MIC: 1.257339
Pattern T.C...TTC Length 9 Density 5 Support 8 Total 11 Zssup 3.032258e+00 Zstot 3.006322e+00 
A   0   1   0   2   3   2   0   0   0 
C   0   3  11   3   2   2   0   0  11 
G   0   3   0   1   2   1   0   0   0 
T  11   4   0   5   4   6  11  11   0 
MIC: 1.207616
Pattern TT..CC..T Length 9 Density 5 Support 8 Total 13 Zssup 3.032258e+00 Zstot 3.954036e+00 
A   0   0   3   3   0   0   4   3   0 
C   0   0   1   0  13  13   3   2   0 
G   0   0   2   4   0   0   2   2   0 
T  13  13   7   6   0   0   4   6  13 
MIC: 1.204318
Pattern T.CC.T..T Length 9 Density 5 Support 8 Total 16 Zssup 3.032258e+00 Zstot 5.380882e+00 
A   0   6   0   0   5   0   3   7   0 
C   0   2  16  16   2   0   5   3   0 
G   0   3   0   0   3   0   2   0   0 
T  16   5   0   0   6  16   6   6  16 
MIC: 1.190435
Pattern T..CCT..T Length 9 Density 5 Support 8 Total 8 Zssup 3.032258e+00 Zstot 1.589978e+00 
A   0   2   1   0   0   0   3   1   0 
C   0   2   2   8   8   0   1   4   0 
G   0   0   1   0   0   0   0   1   0 
T   8   4   4   0   0   8   4   2   8 
MIC: 1.295614
Pattern TT.C..C.T Length 9 Density 5 Support 8 Total 11 Zssup 3.032258e+00 Zstot 3.006322e+00 
A   0   0   1   0   2   2   0   6   0 
C   0   0   2  11   1   1  11   2   0 
G   0   0   3   0   1   4   0   1   0 
T  11  11   5   0   7   4   0   2  11 
MIC: 1.237384
Pattern TC.T..C.T Length 9 Density 5 Support 8 Total 15 Zssup 3.032258e+00 Zstot 4.904560e+00 
A   0   0   3   0   4   3   0   5   0 
C   0  15   4   0   4   2  15   6   0 
G   0   0   2   0   1   3   0   1   0 
T  15   0   6  15   6   7   0   3  15 
MIC: 1.204990
Pattern T.C..TC.T Length 9 Density 5 Support 8 Total 15 Zssup 3.032258e+00 Zstot 3.954036e+00 
A   0   3   0   5   3   0   0   7   0 
C   0   6  15   5   3   0  15   1   0 
G   0   2   0   1   1   0   0   0   0 
T  15   4   0   4   8  15   0   7  15 
MIC: 1.251796
Pattern GT.TTG Length 6 Density 5 Support 9 Total 14 Zssup 3.030520e+00 Zstot 3.124568e+00 
A   0   0   5   0   0   0 
C   0   0   2   0   0   0 
G  14   0   1   0   0  14 
T   0  14   6  14  14   0 
MIC: 1.650131
Pattern AA.A..C.G Length 9 Density 5 Support 9 Total 18 Zssup 3.024890e+00 Zstot 4.768459e+00 
A  18  18  13  18   9   3   0   2   0 
C   0   0   2   0   2   2  18   3   0 
G   0   0   2   0   4   8   0   4  18 
T   0   0   1   0   3   5   0   9   0 
MIC: 1.211382
Pattern A.AA..C.G Length 9 Density 5 Support 9 Total 17 Zssup 3.024890e+00 Zstot 4.358582e+00 
A  17  13  17  17   9   5   0   1   0 
C   0   4   0   0   0   2  17   3   0 
G   0   0   0   0   4   6   0   5  17 
T   0   0   0   0   4   4   0   8   0 
MIC: 1.287424
Pattern CAA.A...G Length 9 Density 5 Support 9 Total 16 Zssup 3.024890e+00 Zstot 3.948488e+00 
A   0  16  16   8  16   7   6   9   0 
C  16   0   0   1   0   4   2   2   0 
G   0   0   0   3   0   2   1   4  16 
T   0   0   0   4   0   3   7   1   0 
MIC: 1.163759
Pattern CAA..A..G Length 9 Density 5 Support 9 Total 14 Zssup 3.024890e+00 Zstot 3.131854e+00 
A   0  14  14   4   7  14   7   1   0 
C  14   0   0   1   2   0   1   1   0 
G   0   0   0   4   2   0   1   8  14 
T   0   0   0   5   3   0   5   4   0 
MIC: 1.194140
Pattern CA.A..A.G Length 9 Density 5 Support 9 Total 10 Zssup 3.024890e+00 Zstot 1.506416e+00 
A   0  10   7  10   7   3  10   7   0 
C  10   0   0   0   1   4   0   0   0 
G   0   0   1   0   0   2   0   2  10 
T   0   0   2   0   2   1   0   1   0 
MIC: 1.310768
Pattern G.C.AA..A Length 9 Density 5 Support 9 Total 22 Zssup 3.024890e+00 Zstot 6.001773e+00 
A   0   6   0  10  22  22   8  13  22 
C   0   3  22   2   0   0   2   2   0 
G  22   3   0   7   0   0   3   6   0 
T   0  10   0   3   0   0   9   1   0 
MIC: 1.170374
Pattern G.A..CA.A Length 9 Density 5 Support 9 Total 10 Zssup 3.024890e+00 Zstot 1.506416e+00 
A   0   5  10   3   4   0  10   6  10 
C   0   1   0   1   0  10   0   1   0 
G  10   2   0   2   3   0   0   1   0 
T   0   2   0   4   3   0   0   2   0 
MIC: 1.159694
Pattern G.AAA...C Length 9 Density 5 Support 9 Total 9 Zssup 3.024890e+00 Zstot 1.100245e+00 
A   0   4   9   9   9   4   2   3   0 
C   0   1   0   0   0   2   1   2   9 
G   9   4   0   0   0   0   3   2   0 
T   0   0   0   0   0   3   3   2   0 
MIC: 1.209858
Pattern C..T.TTC Length 8 Density 5 Support 8 Total 8 Zssup 3.022265e+00 Zstot 1.574954e+00 
A   0   4   0   0   2   0   0   0 
C   8   2   3   0   4   0   0   8 
G   0   2   1   0   1   0   0   0 
T   0   0   4   8   1   8   8   0 
MIC: 1.487987
Pattern C.TT.C.T Length 8 Density 5 Support 8 Total 12 Zssup 3.022265e+00 Zstot 3.457059e+00 
A   0   2   0   0   3   0   3   0 
C  12   3   0   0   3  12   4   0 
G   0   3   0   0   1   0   2   0 
T   0   4  12  12   5   0   3  12 
MIC: 1.320345
Pattern C...TTCT Length 8 Density 5 Support 8 Total 12 Zssup 3.022265e+00 Zstot 3.457059e+00 
A   0   4   2   3   0   0   0   0 
C  12   2   2   2   0   0  12   0 
G   0   4   5   0   0   0   0   0 
T   0   2   3   7  12  12   0  12 
MIC: 1.372733
Pattern CCT...TT Length 8 Density 5 Support 8 Total 9 Zssup 3.022265e+00 Zstot 2.044577e+00 
A   0   0   0   0   0   2   0   0 
C   9   9   0   1   3   2   0   0 
G   0   0   0   0   1   0   0   0 
T   0   0   9   8   5   5   9   9 
MIC: 1.579657
Pattern C..T.CTT Length 8 Density 5 Support 8 Total 11 Zssup 3.022265e+00 Zstot 2.985628e+00 
A   0   0   3   0   1   0   0   0 
C  11   6   3   0   1  11   0   0 
G   0   1   2   0   2   0   0   0 
T   0   4   3  11   7   0  11  11 
MIC: 1.446536
Pattern TTTC...C Length 8 Density 5 Support 8 Total 13 Zssup 3.022265e+00 Zstot 3.457059e+00 
A   0   0   0   0   4   3   4   0 
C   0   0   0  13   3   2   3  13 
G   0   0   0   0   2   3   3   0 
T  13  13  13   0   4   5   3   0 
MIC: 1.289547
Pattern TTC.T..C Length 8 Density 5 Support 8 Total 14 Zssup 3.022265e+00 Zstot 4.401740e+00 
A   0   0   0   5   0   2   2   0 
C   0   0  14   3   0   3   5  14 
G   0   0   0   2   0   4   2   0 
T  14  14   0   4  14   5   5   0 
MIC: 1.325327
Pattern T.CTT..C Length 8 Density 5 Support 8 Total 8 Zssup 3.022265e+00 Zstot 1.574954e+00 
A   0   2   0   0   0   1   4   0 
C   0   2   8   0   0   1   3   8 
G   0   0   0   0   0   2   0   0 
T   8   4   0   8   8   4   1   0 
MIC: 1.423712
Pattern TT.C.T.C Length 8 Density 5 Support 8 Total 15 Zssup 3.022265e+00 Zstot 4.401740e+00 
A   0   0   5   0   7   0   2   0 
C   0   0   3  15   3   0   1  15 
G   0   0   2   0   2   0   3   0 
T  15  15   5   0   3  15   9   0 
MIC: 1.330367
Pattern T...TTCC Length 8 Density 5 Support 8 Total 14 Zssup 3.022265e+00 Zstot 4.398553e+00 
A   0   2   4   4   0   0   0   0 
C   0   5   3   3   0   0  14  14 
G   0   2   1   0   0   0   0   0 
T  14   5   6   7  14  14   0   0 
MIC: 1.365159
Pattern TT.C..TC Length 8 Density 5 Support 8 Total 13 Zssup 3.022265e+00 Zstot 3.457059e+00 
A   0   0   4   0   6   2   0   0 
C   0   0   5  13   4   2   0  13 
G   0   0   1   0   0   0   0   0 
T  13  13   3   0   3   9  13   0 
MIC: 1.432356
Pattern TT..C.TC Length 8 Density 5 Support 8 Total 12 Zssup 3.022265e+00 Zstot 3.457059e+00 
A   0   0   3   2   0   3   0   0 
C   0   0   5   4  12   3   0  12 
G   0   0   0   0   0   1   0   0 
T  12  12   4   6   0   5  12   0 
MIC: 1.416545
Pattern T.T.C.TC Length 8 Density 5 Support 8 Total 10 Zssup 3.022265e+00 Zstot 2.044577e+00 
A   0   2   0   1   0   1   0   0 
C   0   3   0   2  10   3   0  10 
G   0   1   0   2   0   2   0   0 
T  10   4  10   5   0   4  10   0 
MIC: 1.355425
Pattern TTC..C.T Length 8 Density 5 Support 8 Total 14 Zssup 3.022265e+00 Zstot 3.926085e+00 
A   0   0   0   3   1   0   6   0 
C   0   0  14   3   3  14   4   0 
G   0   0   0   3   4   0   2   0 
T  14  14   0   5   6   0   2  14 
MIC: 1.337926
Pattern T.CT.C.T Length 8 Density 5 Support 8 Total 13 Zssup 3.022265e+00 Zstot 3.929095e+00 
A   0   3   0   0   1   0   4   0 
C   0   2  13   0   2  13   3   0 
G   0   3   0   0   4   0   1   0 
T  13   5   0  13   6   0   5  13 
MIC: 1.329915
Pattern T..CTC.T Length 8 Density 5 Support 8 Total 9 Zssup 3.022265e+00 Zstot 2.044577e+00 
A   0   1   2   0   0   0   1   0 
C   0   2   2   9   0   9   3   0 
G   0   1   0   0   0   0   0   0 
T   9   5   5   0   9   0   5   9 
MIC: 1.445551
Pattern T..CC.TT Length 8 Density 5 Support 8 Total 11 Zssup 3.022265e+00 Zstot 2.985628e+00 
A   0   2   2   0   0   3   0   0 
C   0   1   2  11  11   3   0   0 
G   0   0   4   0   0   1   0   0 
T  11   8   3   0   0   4  11  11 
MIC: 1.390149
Pattern A.CA..AG Length 8 Density 5 Support 9 Total 12 Zssup 3.014822e+00 Zstot 2.296844e+00 
A  12   4   0  12   4   5  12   0 
C   0   2  12   0   5   2   0   0 
G   0   2   0   0   1   2   0  12 
T   0   4   0   0   2   3   0   0 
MIC: 1.263259
Pattern CAA..A.G Length 8 Density 5 Support 9 Total 11 Zssup 3.014822e+00 Zstot 1.892440e+00 
A   0  11  11   4   5  11   5   0 
C  11   0   0   0   1   0   1   0 
G   0   0   0   6   3   0   2  11 
T   0   0   0   1   2   0   3   0 
MIC: 1.333753
Pattern C.TTT.C Length 7 Density 5 Support 8 Total 11 Zssup 3.012325e+00 Zstot 2.965075e+00 
A   0   5   0   0   0   1   0 
C  11   0   0   0   0   3  11 
G   0   1   0   0   0   1   0 
T   0   5  11  11  11   6   0 
MIC: 1.563855
Pattern CCT.T.T Length 7 Density 5 Support 8 Total 12 Zssup 3.012325e+00 Zstot 3.434451e+00 
A   0   0   0   2   0   5   0 
C  12  12   0   0   0   2   0 
G   0   0   0   1   0   1   0 
T   0   0  12   9  12   4  12 
MIC: 1.568561
Pattern CC.TT.T Length 7 Density 5 Support 8 Total 14 Zssup 3.012325e+00 Zstot 4.374746e+00 
A   0   0   3   0   0   4   0 
C  14  14   1   0   0   5   0 
G   0   0   1   0   0   1   0 
T   0   0   9  14  14   4  14 
MIC: 1.537655
Pattern CCT..TT Length 7 Density 5 Support 8 Total 11 Zssup 3.012325e+00 Zstot 2.965075e+00 
A   0   0   0   2   1   0   0 
C  11  11   0   2   4   0   0 
G   0   0   0   0   2   0   0 
T   0   0  11   7   4  11  11 
MIC: 1.577840
Pattern CC.T.TT Length 7 Density 5 Support 8 Total 14 Zssup 3.012325e+00 Zstot 4.374746e+00 
A   0   0   3   0   3   0   0 
C  14  14   1   0   4   0   0 
G   0   0   3   0   3   0   0 
T   0   0   7  14   4  14  14 
MIC: 1.493635
