# Supplementary material for: SEARCHPATTOOL: a new method for mining the most specific frequent patterns for binding sites with application to prokaryotic DNA sequences
Source: BMC Bioinformatics. 2007 Sep 20;8:354. doi: 10.1186/1471-2105-8-354 (PMC2082047; doi:10.1186/1471-2105-8-354)
Supplement: Additional file 5 — Searchpattool's software. This archive file contains the application, the source code; a runable example and an explanation of the use of the programs (file readme-searchpattool-doc.pdf) [file 1471-2105-8-354-S5.zip › example&doc/patt-rev-com-tot.txt]

Pattern	Length	Density	support	total	zs-sup	zs-tot	#revcomp
TCG.CAAA	8	7	6	7	1.016852e+01	1.165656e+01	2
TTTG.CGA	8	7	6	7	9.968949e+00	1.141788e+01	1
TT.TT.GAC	9	7	6	8	7.758777e+00	1.013286e+01	6
TTCG.CA	7	6	7	10	6.779202e+00	9.297343e+00	19
TTCGAC	6	6	7	10	6.764960e+00	9.268864e+00	21
GTC.AA.AA	9	7	6	8	7.094481e+00	9.220232e+00	3
CATTC..C	8	6	7	9	7.364357e+00	9.062640e+00	0
TT.TT.G.C	9	6	6	13	4.018923e+00	8.872989e+00	31
C.G..TTTT	9	6	7	13	4.915055e+00	8.871935e+00	30
ATTTT.TC	8	7	7	9	7.099046e+00	8.706743e+00	0
G..TTTT.T	9	6	8	18	4.010152e+00	8.620533e+00	26
C.GC..TTT	9	6	6	9	5.874333e+00	8.601308e+00	0
TTT.TC.A	8	6	7	17	3.481689e+00	8.531389e+00	0
T..TCG.CA	9	6	6	9	5.692035e+00	8.320667e+00	0
T.T..TTTT	9	6	7	24	2.201579e+00	8.305774e+00	0
G..TTTTTT	9	7	6	9	5.650778e+00	8.254096e+00	0
TTG.C.AA	8	6	6	13	3.725236e+00	8.231742e+00	18
TT.G.CAA	8	6	6	13	3.725236e+00	8.231742e+00	17
TG.CGAA	7	6	7	10	6.055202e+00	8.216837e+00	4
TTTT.TC	7	6	9	16	5.144254e+00	8.198127e+00	0
GTCGAA	6	6	7	10	6.042021e+00	8.188695e+00	5
TTT.TC	6	5	10	33	3.038942e+00	8.094012e+00	0
TCG.CAA	7	6	6	9	5.489215e+00	7.992226e+00	38
T.CGACA	7	6	6	9	5.489215e+00	7.992226e+00	37
TC.T..CC	8	5	7	15	3.785980e+00	7.981614e+00	0
A.AAAA..C	9	6	8	18	3.693754e+00	7.882570e+00	11
TTT.G.C.A	9	6	6	12	3.875799e+00	7.797999e+00	0
TTTG.C.A	8	6	7	12	4.743405e+00	7.767384e+00	0
TTTCC...A	9	6	8	11	6.120610e+00	7.757321e+00	0
AAAA..C.G	9	6	7	13	4.294191e+00	7.681353e+00	9
G.C.AA.AA	9	6	6	13	3.461985e+00	7.681353e+00	8
AT.TTTT.C	9	7	6	8	5.960189e+00	7.653828e+00	0
TTTT.TC.A	9	7	6	8	5.960189e+00	7.648605e+00	0
C.TTT.TT	8	6	7	15	3.616692e+00	7.612767e+00	0
T.TTTT.C	8	6	7	17	3.616692e+00	7.611770e+00	0
TTTTTC	6	6	8	15	4.364261e+00	7.544503e+00	0
TGTCG.A	7	6	6	9	5.197452e+00	7.541266e+00	24
TTG.CGA	7	6	6	9	5.197452e+00	7.541266e+00	23
CC.T..TTG	9	6	7	8	7.015877e+00	7.534774e+00	0
C.GC.T.TT	9	6	6	8	5.874333e+00	7.533911e+00	0
