# Supplementary material for: SEARCHPATTOOL: a new method for mining the most specific frequent patterns for binding sites with application to prokaryotic DNA sequences
Source: BMC Bioinformatics. 2007 Sep 20;8:354. doi: 10.1186/1471-2105-8-354 (PMC2082047; doi:10.1186/1471-2105-8-354)
Supplement: Additional file 5 — Searchpattool's software. This archive file contains the application, the source code; a runable example and an explanation of the use of the programs (file readme-searchpattool-doc.pdf) [file 1471-2105-8-354-S5.zip › example&doc/patt-rev-com.txt]

Pattern	Length	Density	support	total	zs-sup	zs-tot	#revcomp
TCG.CAAA	8	7	6	7	1.016852e+01	1.165656e+01	2
TTTG.CGA	8	7	6	7	9.968949e+00	1.141788e+01	1
TT.TT.GAC	9	7	6	8	7.758777e+00	1.013286e+01	8
T.TT.GACA	9	7	6	6	7.531883e+00	7.164317e+00	6
CATTC..C	8	6	7	9	7.364357e+00	9.062640e+00	40
TGTC.AA.A	9	7	6	6	7.310506e+00	6.931292e+00	4
ATTTT.TC	8	7	7	9	7.099046e+00	8.706743e+00	33
GTC.AA.AA	9	7	6	8	7.094481e+00	9.220232e+00	3
CC.T..TTG	9	6	7	8	7.015877e+00	7.534774e+00	29
TTCG.CA	7	6	7	10	6.779202e+00	9.297343e+00	19
TTCGAC	6	6	7	10	6.764960e+00	9.268864e+00	20
TCG.CA.A	8	6	7	8	6.590823e+00	7.006886e+00	15
TTTC.C..C	9	6	6	6	6.386787e+00	5.952645e+00	137
CCTTT.T	7	6	8	9	6.281939e+00	6.300275e+00	119
T.TG.CGA	8	6	7	8	6.258581e+00	6.604277e+00	12
TCATC..C	8	6	6	6	6.179347e+00	5.727647e+00	121
CTT.TTTT	8	7	6	7	6.135500e+00	6.783236e+00	120
TTTCC...A	9	6	8	11	6.120610e+00	7.757321e+00	98
TG.CGAA	7	6	7	10	6.055202e+00	8.216837e+00	10
GTCGAA	6	6	7	10	6.042021e+00	8.188695e+00	11
AT.TTTT.C	9	7	6	8	5.960189e+00	7.653828e+00	102
ATTTT..TC	9	7	6	7	5.960189e+00	6.574431e+00	103
A.TTTT.TC	9	7	6	6	5.960189e+00	5.496615e+00	100
AT..TTTTC	9	7	6	7	5.960189e+00	6.574431e+00	101
TTTT.TC.A	9	7	6	8	5.960189e+00	7.648605e+00	104
T..TTCATT	9	7	6	6	5.960189e+00	5.496615e+00	99
T.TCATTT	8	7	6	6	5.947194e+00	5.479198e+00	105
TCATTTT	7	7	6	7	5.934267e+00	6.533056e+00	106
CAA..A.GG	9	6	7	8	5.895773e+00	6.162226e+00	9
C.GC.T.TT	9	6	6	8	5.874333e+00	7.533911e+00	96
C.GC..TTT	9	6	6	9	5.874333e+00	8.601308e+00	95
T.TTCG.C	8	6	6	8	5.861463e+00	7.510709e+00	97
GA.AAAAT	8	7	7	9	5.784758e+00	6.919039e+00	7
T..TCG.CA	9	6	6	9	5.692035e+00	8.320667e+00	77
T.T.CGAC	8	6	6	8	5.679428e+00	7.258172e+00	79
T..TCGAC	8	6	6	7	5.679428e+00	6.224172e+00	78
G.TTTTT.T	9	7	6	7	5.650778e+00	6.191187e+00	75
G..TTTTTT	9	7	6	9	5.650778e+00	8.254096e+00	74
T.TTGTTT	8	7	6	6	5.638230e+00	5.147108e+00	76
G..GAATG	8	6	7	9	5.577953e+00	6.635053e+00	5
TC.CC..C	8	5	7	8	5.565402e+00	5.748693e+00	412
TCC.CC	6	5	7	8	5.540383e+00	5.707839e+00	428
CG...ATCA	9	6	6	6	5.513859e+00	5.016172e+00	67
T...CGACA	9	6	6	7	5.513859e+00	6.024367e+00	66
TCG.C.AA	8	6	6	8	5.501505e+00	7.010986e+00	68
TCG.CAA	7	6	6	9	5.489215e+00	7.992226e+00	70
T.CGACA	7	6	6	9	5.489215e+00	7.992226e+00	69
TCGACA	6	6	6	8	5.476990e+00	6.965362e+00	71
TT..TTTGA	9	7	6	7	5.473529e+00	5.972329e+00	64
T..TTTTGA	9	7	6	6	5.473529e+00	4.970665e+00	63
TG.TATT.T	9	7	6	6	5.473529e+00	4.972575e+00	62
TTTTT.AG	8	7	6	6	5.461232e+00	4.956062e+00	65
TC.AA.AAT	9	7	6	7	5.419847e+00	5.908123e+00	61
GC.G.TT.T	9	6	6	7	5.392795e+00	5.874647e+00	59
TTTG.CG	7	6	6	8	5.368489e+00	6.820258e+00	60
TTT.C.T.C	9	6	7	8	5.363927e+00	5.502788e+00	323
CCTT..TT	8	6	7	8	5.351611e+00	5.482628e+00	324
TT.C.TTC	8	6	7	9	5.351611e+00	6.323246e+00	325
A.AA.C.GC	9	6	6	7	5.339669e+00	5.808871e+00	54
CG.CAAA	7	6	6	8	5.315510e+00	6.746550e+00	55
ATT.TT.GA	9	7	6	7	5.300234e+00	5.760018e+00	53
A.AATA.CA	9	7	6	6	5.247741e+00	4.727888e+00	51
TCAAAA..A	9	7	6	6	5.247741e+00	4.727888e+00	50
TCAAA..AA	9	7	6	7	5.247741e+00	5.694946e+00	49
CT.AAAAA	8	7	6	6	5.235757e+00	4.711782e+00	52
TGTCG...A	9	6	6	7	5.221285e+00	5.662134e+00	44
TGAT...CG	9	6	6	6	5.221285e+00	4.699149e+00	43
TT.G.CGA	8	6	6	8	5.209338e+00	6.604277e+00	45
TGTCG.A	7	6	6	9	5.197452e+00	7.541266e+00	47
TTG.CGA	7	6	6	9	5.197452e+00	7.541266e+00	46
TGTCGA	6	6	6	8	5.185629e+00	6.560234e+00	48
T..CATTC	8	6	7	8	5.182019e+00	5.270752e+00	268
TTTT.TC	7	6	9	16	5.144254e+00	8.198127e+00	270
AAAAAA..C	9	7	6	9	5.079412e+00	7.372512e+00	38
A.AAAAA.C	9	7	6	7	5.079412e+00	5.485966e+00	37
AAACAA.A	8	7	6	6	5.067657e+00	4.528958e+00	39
TG.CGA..A	9	6	6	9	5.053533e+00	7.332396e+00	34
GTCGA..A	8	6	6	7	5.041813e+00	5.435102e+00	36
GTCG.A.A	8	6	6	8	5.041813e+00	6.370602e+00	35
TCAT.A.C	8	6	7	9	5.016129e+00	5.859041e+00	241
TT.TTT.AT	9	7	7	8	4.990381e+00	5.034897e+00	237
TTT.TCA	7	6	9	10	4.986982e+00	4.280002e+00	244
TCATT.T	7	6	9	12	4.986982e+00	5.481437e+00	243
TTTTT.AT	8	7	7	11	4.978560e+00	7.392631e+00	238
CTT..T.TG	9	6	7	7	4.915055e+00	4.156969e+00	190
C.T.TT.TG	9	6	7	7	4.915055e+00	4.156969e+00	188
CT..T.TTG	9	6	7	9	4.915055e+00	5.724348e+00	189
C...TTTTG	9	6	7	8	4.915055e+00	4.940084e+00	187
C.G..TTTT	9	6	7	13	4.915055e+00	8.871935e+00	186
TT..TTG.C	9	6	7	9	4.915055e+00	5.724348e+00	192
T..TTTG.C	9	6	7	10	4.915055e+00	6.509768e+00	191
CTTG.T.T	8	6	7	10	4.903330e+00	6.484860e+00	193
TTTTG.C	7	6	7	9	4.891667e+00	5.680564e+00	195
TC.TTTG	7	6	7	7	4.891667e+00	4.123964e+00	194
AAA..GC.G	9	6	6	9	4.889407e+00	7.077851e+00	31
AA.A.GC.G	9	6	6	8	4.889407e+00	6.162992e+00	30
G.CGAA.A	8	6	6	8	4.877906e+00	6.141624e+00	32
T...GGAAA	9	6	8	11	4.854669e+00	5.853673e+00	18
AATGAA..A	9	7	6	6	4.802736e+00	4.242376e+00	26
GA.AAAA.T	9	7	6	6	4.802736e+00	4.242376e+00	23
GAAAA..AT	9	7	6	7	4.802736e+00	5.141380e+00	24
G.AAAA.AT	9	7	6	8	4.802736e+00	6.041702e+00	21
GA..AAAAT	9	7	6	7	4.802736e+00	5.141380e+00	22
T.GA.AAAA	9	7	6	8	4.802736e+00	6.041702e+00	25
AAATGA.A	8	7	6	6	4.791349e+00	4.227044e+00	27
AAAATGA	7	7	6	7	4.780020e+00	5.105200e+00	28
CATT..T.G	9	6	7	7	4.754928e+00	3.975789e+00	139
CAG..T.TT	9	6	7	9	4.754928e+00	5.500553e+00	138
T.TT.G.CA	9	6	7	9	4.754928e+00	5.501299e+00	142
T.CT..TGA	9	6	7	7	4.754928e+00	3.975789e+00	143
T.ATT.G.C	9	6	7	9	4.754928e+00	5.499061e+00	140
TT..T.GAC	9	6	7	10	4.754928e+00	6.265738e+00	141
AGC..TTT	8	6	7	8	4.743405e+00	4.719133e+00	144
TTTG.C.A	8	6	7	12	4.743405e+00	7.767384e+00	145
T..TTTTG	8	6	9	13	4.740389e+00	5.682740e+00	170
A.CAA.AC	8	6	7	7	4.694927e+00	3.904490e+00	134
CAA.AC.A	8	6	7	8	4.694927e+00	4.657821e+00	135
ACAA.AC	7	6	7	8	4.683525e+00	4.639195e+00	136
A.AAAGG	7	6	8	9	4.675692e+00	4.259061e+00	14
AAAA.AAG	8	7	6	7	4.632749e+00	4.925133e+00	17
G..GATGA	8	6	6	6	4.608353e+00	4.026066e+00	16
TGTC.A..A	9	6	7	8	4.598159e+00	4.539377e+00	125
TGTC..A.A	9	6	7	9	4.598159e+00	5.282305e+00	124
T.T..GACA	9	6	7	9	4.598159e+00	5.282305e+00	123
T..T.GACA	9	6	7	8	4.598159e+00	4.539377e+00	122
TC..C.CC	8	5	6	8	4.597234e+00	4.880707e+00	0
CTCC..C	7	5	6	8	4.586155e+00	5.726008e+00	0
C.CCT.C	7	5	6	6	4.586155e+00	3.998913e+00	0
T..C.TC.C	9	5	8	10	4.581946e+00	4.793774e+00	818
TGTC.AA	7	6	7	11	4.575561e+00	6.717817e+00	131
TT.GACA	7	6	7	11	4.575561e+00	6.717817e+00	130
CCTCC	5	5	6	6	4.564167e+00	3.969361e+00	0
C.TCCT	6	5	8	8	4.547819e+00	3.460198e+00	824
GT.TTG.T	8	6	7	7	4.480280e+00	3.658120e+00	116
T.GT.TTG	8	6	7	8	4.480280e+00	4.384820e+00	117
GT.TTGT	7	6	7	8	4.469138e+00	4.367278e+00	118
G..G.GAAA	9	6	6	6	4.464504e+00	3.870142e+00	13
AA.A..CTG	9	6	7	9	4.444623e+00	5.067203e+00	108
C.A..AATG	9	6	7	7	4.444623e+00	3.622088e+00	107
G.C.AAT.A	9	6	7	9	4.444623e+00	5.067203e+00	111
GTC.A..AA	9	6	7	10	4.444623e+00	5.791355e+00	112
TG.C.AA.A	9	6	7	9	4.444623e+00	5.067203e+00	109
TCA..AG.A	9	6	7	7	4.444623e+00	3.622088e+00	110
AAA..GCT	8	6	7	8	4.433478e+00	4.325893e+00	113
T.G.CAAA	8	6	7	12	4.433478e+00	7.213448e+00	114
CAT.C..C	8	5	8	12	4.420522e+00	5.804150e+00	721
C.T.TTT.C	9	6	6	8	4.418523e+00	5.499899e+00	878
C..TTT.TC	9	6	6	8	4.418523e+00	5.499899e+00	877
CT.CTT..T	9	6	6	10	4.418523e+00	6.346383e+00	868
C.TC.TT.T	9	6	6	6	4.418523e+00	3.819307e+00	866
C.C.TTT.T	9	6	6	8	4.418523e+00	5.502788e+00	867
TTTCT...C	9	6	6	6	4.418523e+00	3.819307e+00	873
TTCTT...C	9	6	6	8	4.418523e+00	5.502788e+00	874
TTT.TC..C	9	6	6	8	4.418523e+00	5.497735e+00	872
T.TTTC..C	9	6	6	7	4.418523e+00	4.655922e+00	869
TC.TTT..C	9	6	6	6	4.418523e+00	3.819307e+00	876
TC.TT.T.C	9	6	6	6	4.418523e+00	3.819307e+00	875
TT..C.TTC	9	6	6	7	4.418523e+00	4.660431e+00	871
T.C..TTTC	9	6	6	6	4.418523e+00	3.819307e+00	870
TT.TCC..T	9	6	6	6	4.418523e+00	3.819307e+00	864
T.CTCT..T	9	6	6	6	4.418523e+00	3.819307e+00	863
T.TT.CC.T	9	6	6	8	4.418523e+00	5.502788e+00	860
T.C.TTC.T	9	6	6	8	4.418523e+00	4.660431e+00	862
TTC.C.T.T	9	6	6	7	4.418523e+00	4.660431e+00	865
T.C.T.CTT	9	6	6	8	4.418523e+00	4.660431e+00	861
C..TTCTT	8	6	6	7	4.407623e+00	4.643084e+00	894
TT.T.CTC	8	6	6	6	4.407623e+00	3.804610e+00	895
TTTCC..T	8	6	6	7	4.407623e+00	3.804610e+00	892
TCCTT..T	8	6	6	6	4.407623e+00	3.804610e+00	893
CAAAA..A	8	6	9	13	4.403297e+00	5.119228e+00	115
TT.TTT..C	9	6	8	12	4.397757e+00	5.771091e+00	709
T.TTTC..T	9	6	8	12	4.397757e+00	5.776072e+00	707
TTTT..C.T	9	6	8	13	4.397757e+00	6.397074e+00	708
CCTT.TT	7	6	6	7	4.396780e+00	4.625850e+00	906
TTTTC.C	7	6	6	8	4.396780e+00	5.462606e+00	907
TTTCC.T	7	6	6	7	4.396780e+00	4.625850e+00	905
TTTC.CT	7	6	6	7	4.396780e+00	4.625850e+00	904
T.TCTCT	7	6	6	6	4.396780e+00	3.790003e+00	903
T..C.TTC	8	5	10	14	4.393382e+00	4.401740e+00	681
CTT.TT.T	8	6	8	11	4.386532e+00	5.127933e+00	715
CTT.T.TT	8	6	8	12	4.386532e+00	5.747944e+00	714
T.TC.TTT	8	6	8	11	4.386532e+00	4.510136e+00	713
CCTT..T	7	5	10	18	4.382282e+00	6.261544e+00	692
C.TTTTT	7	6	8	14	4.375367e+00	5.723316e+00	717
TTTTTC	6	6	8	15	4.364261e+00	7.544503e+00	722
AAAA..C.G	9	6	7	13	4.294191e+00	7.681353e+00	89
CAAAA...G	9	6	7	8	4.294191e+00	4.152055e+00	88
CA.AA.A.G	9	6	7	7	4.294191e+00	3.449306e+00	86
CAA.A..AG	9	6	7	9	4.294191e+00	4.855836e+00	87
CA.A..AAG	9	6	7	7	4.294191e+00	3.449306e+00	85
G.CAAA..A	9	6	7	10	4.294191e+00	5.560654e+00	91
G.CAA..AA	9	6	7	9	4.294191e+00	4.855836e+00	90
A.A.CAAG	8	6	7	10	4.283222e+00	5.537540e+00	92
CAAA.GA	7	6	7	7	4.272310e+00	3.418318e+00	94
G.CAAAA	7	6	7	9	4.272310e+00	4.815074e+00	93
ATT..C.TC	9	6	6	6	4.267604e+00	3.652044e+00	792
A.T.TC.TC	9	6	6	6	4.267604e+00	3.652044e+00	791
A.TCT.C.T	9	6	6	6	4.267604e+00	3.652044e+00	785
AC...TTCT	9	6	6	6	4.267604e+00	3.652044e+00	786
CC..T.TTA	9	6	6	6	4.267604e+00	3.652044e+00	795
CATTC...T	9	6	6	6	4.267604e+00	3.648700e+00	784
TT.CC.T.A	9	6	6	7	4.267604e+00	4.470691e+00	793
TTTC...CA	9	6	6	6	4.267604e+00	3.652044e+00	794
TT..CAT.C	9	6	6	8	4.267604e+00	5.290538e+00	789
T.T.CAT.C	9	6	6	8	4.267604e+00	4.470691e+00	788
TCA.T..TC	9	6	6	6	4.267604e+00	3.652044e+00	790
T...CATTC	9	6	6	9	4.267604e+00	6.111589e+00	787
T.CC.T.AT	9	6	6	7	4.267604e+00	4.470691e+00	783
T.C..TCAT	9	6	6	7	4.267604e+00	4.470691e+00	782
TCAT...C	8	5	10	20	4.261741e+00	6.940565e+00	596
ATT.TC.C	8	6	6	6	4.256889e+00	3.637587e+00	808
AT..TCTC	8	6	6	7	4.256889e+00	4.453648e+00	807
A.T.TCTC	8	6	6	7	4.256889e+00	4.453648e+00	806
CATT.T.C	8	6	6	7	4.256889e+00	4.453648e+00	805
CATT..TC	8	6	6	7	4.256889e+00	4.453648e+00	804
T.CCTT.A	8	6	6	6	4.256889e+00	3.637587e+00	809
T.TTC.AC	8	6	6	7	4.256889e+00	4.449876e+00	802
TT.CA.TC	8	6	6	6	4.256889e+00	3.637587e+00	803
A.TTT..TC	9	6	8	11	4.251358e+00	4.927158e+00	610
TTTT..C.A	9	6	8	14	4.251358e+00	6.135097e+00	612
TTT..TC.A	9	6	8	11	4.251358e+00	4.922602e+00	611
A.TTTCC	7	6	6	7	4.246228e+00	4.436716e+00	813
ATTC.TC	7	6	6	6	4.246228e+00	3.623217e+00	814
CATTC.T	7	6	6	10	4.246228e+00	6.880836e+00	811
CCTT.AT	7	6	6	7	4.246228e+00	4.436716e+00	810
T.CATTC	7	6	6	6	4.246228e+00	3.623217e+00	812
ATTTT..C	8	6	8	12	4.240295e+00	5.507268e+00	639
A.TTT.TC	8	6	8	13	4.240295e+00	6.111623e+00	638
TCATT..T	8	6	8	9	4.240295e+00	3.698850e+00	637
TTTTT..TT	9	7	6	11	4.233391e+00	5.242375e+00	768
TTTT..TTT	9	7	6	11	4.233391e+00	6.057556e+00	767
TTT..TTTT	9	7	6	11	4.233391e+00	6.874644e+00	766
T.TT.TTTT	9	7	6	8	4.233391e+00	5.241669e+00	765
TTTT.TTT	8	7	6	9	4.222716e+00	6.035749e+00	770
TTCATT	6	6	8	11	4.218347e+00	4.857263e+00	647
TCATTT	6	6	8	11	4.218347e+00	4.857263e+00	648
AT.AAA.AA	9	7	7	8	4.214660e+00	4.050207e+00	81
AT.AAAAA	8	7	7	11	4.203781e+00	6.108507e+00	84
C.T.CG.C	8	5	6	6	4.188105e+00	3.560056e+00	723
CC.T..T.G	9	5	8	10	4.184559e+00	4.225944e+00	554
G.T.ATGA	8	6	7	9	4.180900e+00	4.691332e+00	80
C...CTTG	8	5	8	9	4.173569e+00	3.610521e+00	555
A.AATGA	7	6	9	12	4.155517e+00	4.176290e+00	83
TGA.AAA	7	6	9	10	4.155517e+00	3.146251e+00	82
TTCG.C	6	5	8	13	4.151763e+00	5.936987e+00	562
A...CATTC	9	6	6	7	4.119683e+00	4.283001e+00	687
ACA..C.TT	9	6	6	6	4.119683e+00	3.484182e+00	686
CATTC...A	9	6	6	8	4.119683e+00	5.079403e+00	691
T.CTC..AA	9	6	6	7	4.119683e+00	4.284246e+00	689
TCAT...CA	9	6	6	9	4.119683e+00	5.881300e+00	690
T.T.C.ACA	9	6	6	8	4.119683e+00	5.082187e+00	688
TC..A.CAT	9	6	6	6	4.119683e+00	3.487473e+00	685
TTC..CAA	8	6	6	8	4.109143e+00	5.062760e+00	695
AT..T.TCA	9	6	8	9	4.107880e+00	3.527271e+00	521
CA.CATT	7	6	6	6	4.098656e+00	3.459102e+00	706
TTTTT.A.T	9	7	6	8	4.086141e+00	5.034897e+00	671
TTTT.T.AT	9	7	6	6	4.086141e+00	3.450066e+00	670
TTTT..ATT	9	7	6	9	4.086141e+00	5.829059e+00	669
TTT.T.ATT	9	7	6	9	4.086141e+00	5.829059e+00	668
T.TTT.ATT	9	7	6	10	4.086141e+00	5.829059e+00	666
TT..ATTTT	9	7	6	10	4.086141e+00	6.624389e+00	667
TTTTTT.A	8	7	6	7	4.075639e+00	4.225216e+00	680
TTTTTTA	7	7	6	8	4.065191e+00	4.996336e+00	684
G.CA...CC	9	5	6	6	4.052165e+00	3.412140e+00	646
T.G.CA..C	9	5	8	9	4.042393e+00	3.440041e+00	447
CA..CG.C	8	5	6	6	4.041702e+00	3.396931e+00	652
CA...GCC	8	5	6	7	4.041702e+00	4.182364e+00	651
GAATG..A	8	6	7	8	4.035600e+00	3.816407e+00	72
CAT..G.C	8	5	8	12	4.031551e+00	5.158407e+00	449
GA.AAAA	7	6	9	16	4.019642e+00	5.969945e+00	73
CTT.TT..G	9	6	6	8	4.018923e+00	4.940084e+00	631
C.TTTT..G	9	6	6	7	4.018923e+00	4.156969e+00	623
CTT.T.T.G	9	6	6	6	4.018923e+00	3.375002e+00	630
CTT..TT.G	9	6	6	7	4.018923e+00	4.156969e+00	628
CT..TTT.G	9	6	6	6	4.018923e+00	3.375002e+00	626
CTT.T..TG	9	6	6	6	4.018923e+00	3.375002e+00	629
CT..TT.TG	9	6	6	6	4.018923e+00	3.375002e+00	625
CTT...TTG	9	6	6	6	4.018923e+00	3.375002e+00	627
C.TT..TTG	9	6	6	7	4.018923e+00	4.156969e+00	622
C.T.T.TTG	9	6	6	6	4.018923e+00	3.375002e+00	621
C..TT.TTG	9	6	6	7	4.018923e+00	4.156969e+00	619
CT...TTTG	9	6	6	7	4.018923e+00	4.156969e+00	624
C.T..TTTG	9	6	6	7	4.018923e+00	4.156969e+00	620
C.T.TGT.T	9	6	6	8	4.018923e+00	4.940084e+00	617
G..TTT.TC	9	6	6	8	4.018923e+00	4.940084e+00	635
GC..TTT.T	9	6	6	8	4.018923e+00	4.938022e+00	616
GC..TT.TT	9	6	6	8	4.018923e+00	4.938022e+00	615
TTG.TT..C	9	6	6	6	4.018923e+00	3.375002e+00	634
TT.TT.G.C	9	6	6	13	4.018923e+00	8.872989e+00	632
TTG.T.T.C	9	6	6	6	4.018923e+00	3.375002e+00	633
TT.T..TCG	9	6	6	6	4.018923e+00	3.371746e+00	618
G..TTTT.T	9	6	8	18	4.010152e+00	8.620533e+00	441
G..TT.TTT	9	6	8	12	4.010152e+00	5.129190e+00	440
TT.T.TT.G	9	6	8	8	4.010152e+00	2.817048e+00	442
TGTTT...T	9	6	8	11	4.010152e+00	4.549572e+00	439
TTGT.T..T	9	6	8	10	4.010152e+00	3.397007e+00	438
T.T.TG.TT	9	6	8	12	4.010152e+00	5.131571e+00	437
T..TTG.TT	9	6	8	8	4.010152e+00	2.820519e+00	436
TCG.CA	6	5	8	13	4.010042e+00	5.684742e+00	456
T.CGAC	6	5	8	12	4.010042e+00	5.109751e+00	455
CTTGT..T	8	6	6	6	4.008499e+00	3.360925e+00	642
GT.TT.TC	8	6	6	6	4.008499e+00	3.360925e+00	644
G..TTTTC	8	6	6	7	4.008499e+00	4.140414e+00	643
TGCTT..T	8	6	6	8	4.008499e+00	4.920897e+00	641
T.CTTG.T	8	6	6	7	4.008499e+00	4.140414e+00	640
TCGAC	5	5	8	11	3.999373e+00	4.512009e+00	461
G..TTTTT	8	6	8	14	3.999344e+00	6.260752e+00	446
T.TTGT.T	8	6	8	11	3.999344e+00	4.529678e+00	445
T..TTTGT	8	6	8	9	3.999344e+00	3.378733e+00	443
T..TGTTT	8	6	8	8	3.999344e+00	2.804364e+00	444
GC.TTTT	7	6	6	8	3.998128e+00	4.901840e+00	645
TTTGTC	6	6	6	9	3.987810e+00	5.658903e+00	650
AA..CAT.C	9	6	6	8	3.974638e+00	4.877582e+00	563
CTC..AA.A	9	6	6	8	3.974638e+00	4.877582e+00	565
CA..CA.TA	9	6	6	6	3.974638e+00	3.325472e+00	566
T.C..CAAA	9	6	6	9	3.974638e+00	5.655346e+00	564
TC..A.AAT	9	6	8	12	3.967201e+00	5.059805e+00	411
CAAT..CA	8	6	6	6	3.964264e+00	3.311462e+00	568
TC..CAAA	8	6	6	10	3.964264e+00	6.406209e+00	567
ATTTT.T.A	9	7	6	7	3.941738e+00	4.059319e+00	558
A.TTTTT.A	9	7	6	8	3.941738e+00	4.831131e+00	557
A..ATTTTT	9	7	6	8	3.941738e+00	4.826368e+00	556
G.A.G.AAA	9	6	7	8	3.903602e+00	3.649729e+00	56
AA..AAGG	8	6	7	8	3.893061e+00	3.632527e+00	57
GAA.G.AA	8	6	7	9	3.893061e+00	4.284499e+00	58
CG.CA.A	7	5	8	10	3.881624e+00	3.775852e+00	378
CG.C.AA	7	5	8	12	3.881624e+00	4.902528e+00	377
A.G..TTTC	9	6	6	6	3.875799e+00	3.214710e+00	529
CATT.T..G	9	6	6	6	3.875799e+00	3.214710e+00	526
C.A.T.TTG	9	6	6	7	3.875799e+00	3.975789e+00	525
CAG..TT.T	9	6	6	8	3.875799e+00	4.737309e+00	522
TCT.TG..A	9	6	6	6	3.875799e+00	3.214710e+00	534
TC.TTG..A	9	6	6	7	3.875799e+00	3.975789e+00	533
TTT.G.C.A	9	6	6	12	3.875799e+00	7.797999e+00	532
TT.TG.C.A	9	6	6	7	3.875799e+00	3.975789e+00	531
TT.T..CGA	9	6	6	7	3.875799e+00	3.975789e+00	530
TTG..AT.C	9	6	6	6	3.875799e+00	3.214710e+00	528
T..TT.GAC	9	6	6	10	3.875799e+00	6.265738e+00	527
TT.T.CA.G	9	6	6	6	3.875799e+00	3.214710e+00	523
TT.TA..CG	9	6	6	6	3.875799e+00	3.211503e+00	524
T..TT.TGA	9	6	8	11	3.871341e+00	4.333581e+00	358
TG.TAT..T	9	6	8	13	3.871341e+00	5.463818e+00	357
TT.GTC.A	8	6	6	10	3.865536e+00	6.241305e+00	541
TTT.G.CA	8	6	6	8	3.865536e+00	4.719133e+00	543
TTT..CGA	8	6	6	10	3.865536e+00	6.241305e+00	542
T.T.TCGA	8	6	6	10	3.865536e+00	6.241305e+00	540
T.TT.GAC	8	6	6	9	3.865536e+00	5.479732e+00	539
TGTC.A.T	8	6	6	9	3.865536e+00	5.479732e+00	538
AG..TTTT	8	6	8	16	3.860670e+00	7.126523e+00	364
TTT.T.AG	8	6	8	8	3.860670e+00	2.633947e+00	365
ATGTC.T	7	6	6	6	3.855325e+00	3.187063e+00	547
TTGTC.A	7	6	6	9	3.855325e+00	5.458317e+00	549
T.TTCGA	7	6	6	7	3.855325e+00	3.940339e+00	548
ACAA...CA	9	6	6	6	3.832348e+00	3.165922e+00	459
C.C..AAAA	9	6	6	8	3.832348e+00	3.920694e+00	457
C.A..CAAA	9	6	6	6	3.832348e+00	3.165922e+00	458
A..ATA.CA	9	6	8	13	3.829200e+00	5.385193e+00	342
TCA.AA..A	9	6	8	11	3.829200e+00	4.269786e+00	341
ACAA.A.C	8	6	6	8	3.822132e+00	4.657821e+00	462
CA.AAC.A	8	6	6	6	3.822132e+00	3.152120e+00	466
CA.A.CAA	8	6	6	7	3.822132e+00	3.904490e+00	465
C.AA.CAA	8	6	6	7	3.822132e+00	3.904490e+00	463
CA..ACAA	8	6	6	6	3.822132e+00	3.152120e+00	464
AAAA..CT	8	6	8	16	3.818570e+00	7.037374e+00	349
CT.A.AAA	8	6	8	8	3.818570e+00	2.581960e+00	350
CAAA.CA	7	6	6	6	3.811969e+00	3.138400e+00	492
CAA.ACA	7	6	6	6	3.811969e+00	3.138400e+00	491
C..GC.G.T	9	5	6	7	3.810433e+00	3.892888e+00	448
CAAAAC	6	6	6	6	3.801857e+00	3.124762e+00	513
GCCG...T	8	5	6	6	3.800241e+00	3.127521e+00	450
C.T..CC.T	9	5	7	10	3.796411e+00	4.793774e+00	0
C..C.C.TT	9	5	7	8	3.796411e+00	3.510910e+00	0
TT.C.C..C	9	5	7	10	3.796411e+00	4.793774e+00	0
T.TC..C.C	9	5	7	8	3.796411e+00	3.510910e+00	0
T...TCC.C	9	5	7	11	3.796411e+00	4.788677e+00	0
TT.C...CC	9	5	7	8	3.796411e+00	3.510910e+00	0
TT.G.CG	7	5	8	12	3.786783e+00	4.743796e+00	327
T.TG.CG	7	5	8	10	3.786783e+00	3.640650e+00	326
C.TTC..C	8	5	7	11	3.785980e+00	5.410701e+00	0
CT...TCC	8	5	7	7	3.785980e+00	2.856075e+00	0
CC.T.C.T	8	5	7	9	3.785980e+00	4.132535e+00	0
TTC.C..C	8	5	7	9	3.785980e+00	4.132535e+00	0
T.TCC..C	8	5	7	10	3.785980e+00	4.771991e+00	0
TC.TC..C	8	5	7	12	3.785980e+00	5.412266e+00	0
TTC...CC	8	5	7	10	3.785980e+00	4.771991e+00	0
TC.T..CC	8	5	7	15	3.785980e+00	7.981614e+00	0
T.C.T.CC	8	5	7	9	3.785980e+00	4.132535e+00	0
TC..C.TC	8	5	7	7	3.785980e+00	2.856075e+00	0
CC..CTT	7	5	7	8	3.775603e+00	3.476994e+00	0
TCTC..C	7	5	7	8	3.775603e+00	3.476994e+00	0
T.CC.TC	7	5	7	10	3.775603e+00	4.750362e+00	0
TCC.C.T	7	5	7	9	3.775603e+00	4.113331e+00	0
TC..CCT	7	5	7	10	3.775603e+00	4.750362e+00	0
TCCTC	5	5	7	9	3.755008e+00	4.075308e+00	0
ATT...CGA	9	6	6	8	3.735347e+00	4.539377e+00	410
A.T.T.CGA	9	6	6	6	3.735347e+00	3.056788e+00	409
A...TTCGA	9	6	6	7	3.735347e+00	3.797540e+00	408
GA.AT.T.C	9	6	6	6	3.735347e+00	3.056788e+00	399
G.A.AT.TC	9	6	6	6	3.735347e+00	3.056788e+00	398
TT.GAC..A	9	6	6	9	3.735347e+00	5.282305e+00	405
TTCG..A.A	9	6	6	7	3.735347e+00	3.793970e+00	406
TT.G.CA.A	9	6	6	10	3.735347e+00	6.021517e+00	404
TG.CA.T.A	9	6	6	7	3.735347e+00	3.796349e+00	407
T.TG.C.AA	9	6	6	10	3.735347e+00	6.026326e+00	402
T..GTC.AA	9	6	6	9	3.735347e+00	5.282305e+00	400
T.T..CGAA	9	6	6	7	3.735347e+00	3.797540e+00	401
T.A.TG.CA	9	6	6	7	3.735347e+00	3.797540e+00	403
TCGAA...T	9	6	6	7	3.735347e+00	3.797540e+00	397
TCG.A.A.T	9	6	6	6	3.735347e+00	3.056788e+00	396
TCG...AAT	9	6	6	8	3.735347e+00	4.539377e+00	395
ATT.T..GA	9	6	8	12	3.735122e+00	4.670788e+00	317
G..GG.GA	8	5	7	8	3.731607e+00	3.423341e+00	41
A.TTG.CA	8	6	6	6	3.725236e+00	3.043124e+00	418
TT.GAC.A	8	6	6	11	3.725236e+00	6.744527e+00	416
TTG.C.AA	8	6	6	13	3.725236e+00	8.231742e+00	417
T.GTC.AA	8	6	6	11	3.725236e+00	6.744527e+00	414
TT.G.CAA	8	6	6	13	3.725236e+00	8.231742e+00	415
TG.CAA.T	8	6	6	6	3.725236e+00	3.043124e+00	413
CT.C.T..T	9	5	9	13	3.718403e+00	3.479829e+00	0
C.C.TT..T	9	5	9	14	3.718403e+00	3.954036e+00	0
TTTC....C	9	5	9	13	3.718403e+00	3.954036e+00	0
T..TTC..C	9	5	9	17	3.718403e+00	5.371959e+00	0
T.T..TC.C	9	5	9	12	3.718403e+00	3.479829e+00	0
TT..C.T.C	9	5	9	16	3.718403e+00	5.380882e+00	0
TCT...C.T	9	5	9	16	3.718403e+00	5.380882e+00	0
T..T.CC.T	9	5	9	12	3.718403e+00	3.479829e+00	0
T.C...CTT	9	5	9	14	3.718403e+00	3.954036e+00	0
GG.GGA	6	5	7	8	3.711014e+00	3.389827e+00	42
C.TT.T.C	8	5	9	12	3.707824e+00	2.985628e+00	0
CCTT...T	8	5	9	10	3.707824e+00	2.514801e+00	0
TTCT...C	8	5	9	10	3.707824e+00	2.514801e+00	0
T...CCTT	8	5	9	12	3.707824e+00	3.457059e+00	0
C.TTC.T	7	5	9	16	3.697303e+00	4.843999e+00	0
C.TC.TT	7	5	9	12	3.697303e+00	3.434451e+00	0
T.TC.TC	7	5	9	12	3.697303e+00	3.434451e+00	0
AA.CAA..A	9	6	8	8	3.693754e+00	2.429790e+00	298
AA.CA.A.A	9	6	8	12	3.693754e+00	4.601224e+00	297
A..A.ACAA	9	6	8	10	3.693754e+00	2.968996e+00	296
A...AAACA	9	6	8	11	3.693754e+00	4.057166e+00	295
AAA.AA..C	9	6	8	12	3.693754e+00	4.601224e+00	293
A.AAAA..C	9	6	8	18	3.693754e+00	7.882570e+00	292
C.AA.A.AA	9	6	8	8	3.693754e+00	2.429790e+00	294
ACAAA..A	8	6	8	9	3.683251e+00	2.953703e+00	309
AAACA..A	8	6	8	8	3.683251e+00	2.414054e+00	310
A.ACAA.A	8	6	8	11	3.683251e+00	4.035077e+00	308
AAAAA..C	8	6	8	14	3.683251e+00	5.662351e+00	307
G..TG.C.A	9	5	8	9	3.672886e+00	2.943171e+00	265
A.C.GC..G	9	5	6	7	3.671178e+00	3.715950e+00	368
G.C..ATG	8	5	8	12	3.662402e+00	4.541745e+00	269
A...CGGC	8	5	6	6	3.661135e+00	2.968771e+00	370
A..C..CCT	9	5	7	7	3.658309e+00	2.708476e+00	0
C..CCT..A	9	5	7	7	3.658309e+00	2.708476e+00	0
CA.TC..C	8	5	7	11	3.648013e+00	5.180278e+00	0
T.CC..CA	8	5	7	8	3.648013e+00	3.314647e+00	0
GTCG.A	6	5	8	12	3.641601e+00	4.493559e+00	300
TG.CGA	6	5	8	13	3.641601e+00	5.028924e+00	299
TTTT..G.G	9	6	6	8	3.639571e+00	3.675728e+00	355
TTTG..T.G	9	6	6	6	3.639571e+00	2.947691e+00	356
TG...TTGT	9	6	6	6	3.639571e+00	2.948735e+00	354
A.CT.CC	7	5	7	8	3.637771e+00	3.297978e+00	0
GTCGA	5	5	8	11	3.631283e+00	3.937101e+00	306
G.T.TTGT	8	6	6	8	3.629561e+00	4.385472e+00	359
TTG.TT.G	8	6	6	7	3.629561e+00	3.659290e+00	362
TTGT..TG	8	6	6	6	3.629561e+00	2.934686e+00	363
TTG.T.TG	8	6	6	7	3.629561e+00	3.659290e+00	361
T.GTT.TG	8	6	6	6	3.629561e+00	2.934686e+00	360
CTTT.T..T	9	6	7	8	3.626957e+00	3.288180e+00	0
CTT.T.T.T	9	6	7	8	3.626957e+00	3.290576e+00	0
CT.TT.T.T	9	6	7	8	3.626957e+00	3.290576e+00	0
C.TTT.T.T	9	6	7	8	3.626957e+00	3.290576e+00	0
CTT..TT.T	9	6	7	9	3.626957e+00	3.910579e+00	0
CTTT...TT	9	6	7	8	3.626957e+00	3.288180e+00	0
C.TTT..TT	9	6	7	10	3.626957e+00	4.531493e+00	0
CT.T..TTT	9	6	7	10	3.626957e+00	4.531493e+00	0
C..TT.TTT	9	6	7	11	3.626957e+00	5.153323e+00	0
TTTTT...C	9	6	7	13	3.626957e+00	5.771091e+00	0
TT..TTT.C	9	6	7	10	3.626957e+00	4.527923e+00	0
TTTTC...T	9	6	7	10	3.626957e+00	4.531493e+00	0
TTTT.C..T	9	6	7	14	3.626957e+00	6.399741e+00	0
TCTT.T..T	9	6	7	7	3.626957e+00	2.671483e+00	0
TTT.T.C.T	9	6	7	12	3.626957e+00	5.153323e+00	0
T.TTT.C.T	9	6	7	11	3.626957e+00	5.153323e+00	0
TT.TC.T.T	9	6	7	8	3.626957e+00	3.290576e+00	0
TTT..CT.T	9	6	7	11	3.626957e+00	4.531493e+00	0
TT.T.CT.T	9	6	7	10	3.626957e+00	4.531493e+00	0
TTC.T..TT	9	6	7	11	3.626957e+00	5.153323e+00	0
T..TTC.TT	9	6	7	9	3.626957e+00	3.910579e+00	0
T.T.T.CTT	9	6	7	9	3.626957e+00	3.910579e+00	0
T.C.T.TTT	9	6	7	10	3.626957e+00	4.531493e+00	0
T...CTTTT	9	6	7	8	3.626957e+00	3.290576e+00	0
TGT.TTG	7	6	6	6	3.619601e+00	2.921754e+00	367
TG.TTTG	7	6	6	6	3.619601e+00	2.921754e+00	366
C.TTTT.T	8	6	7	13	3.616692e+00	6.368751e+00	0
CT.TT.TT	8	6	7	10	3.616692e+00	4.508718e+00	0
C.TTT.TT	8	6	7	15	3.616692e+00	7.612767e+00	0
CTT..TTT	8	6	7	12	3.616692e+00	5.747944e+00	0
C.TT.TTT	8	6	7	11	3.616692e+00	5.127933e+00	0
CT..TTTT	8	6	7	11	3.616692e+00	5.127933e+00	0
C.T.TTTT	8	6	7	14	3.616692e+00	6.990359e+00	0
C..TTTTT	8	6	7	15	3.616692e+00	6.990359e+00	0
TTTT.T.C	8	6	7	11	3.616692e+00	3.889643e+00	0
TTT.TT.C	8	6	7	12	3.616692e+00	3.889643e+00	0
TT.TTT.C	8	6	7	12	3.616692e+00	4.508009e+00	0
T.TTTT.C	8	6	7	17	3.616692e+00	7.611770e+00	0
TTTT..TC	8	6	7	11	3.616692e+00	5.127167e+00	0
T..TTTTC	8	6	7	14	3.616692e+00	6.989419e+00	0
TTTT.C.T	8	6	7	11	3.616692e+00	5.129466e+00	0
TTT.TC.T	8	6	7	10	3.616692e+00	4.510136e+00	0
TT.TTC.T	8	6	7	9	3.616692e+00	3.273852e+00	0
TC.TTT.T	8	6	7	11	3.616692e+00	5.129466e+00	0
TTT.C.TT	8	6	7	10	3.616692e+00	3.891599e+00	0
T.T.CTTT	8	6	7	10	3.616692e+00	3.891599e+00	0
GTTTTG	6	6	6	6	3.609692e+00	2.908382e+00	369
CTTTT.T	7	6	7	10	3.606480e+00	4.488929e+00	0
CTT.TTT	7	6	7	14	3.606480e+00	6.960409e+00	0
TTT.TTC	7	6	7	8	3.606480e+00	3.256052e+00	0
T.TTTTC	7	6	7	12	3.606480e+00	5.721681e+00	0
TTTT.CT	7	6	7	7	3.606480e+00	2.642394e+00	0
TTTC.TT	7	6	7	13	3.606480e+00	6.341524e+00	0
TC.TTTT	7	6	7	11	3.606480e+00	5.105785e+00	0
TGA.A..AT	9	6	8	9	3.601376e+00	2.846057e+00	254
A.AA..CTG	9	6	6	8	3.597449e+00	4.344116e+00	331
C.TG.A.AA	9	6	6	6	3.597449e+00	2.901118e+00	339
CG..TA.AA	9	6	6	6	3.597449e+00	2.901118e+00	340
CAA.A.T.G	9	6	6	7	3.597449e+00	3.621502e+00	330
C..A.AATG	9	6	6	6	3.597449e+00	2.901118e+00	329
GTC.AA..A	9	6	6	10	3.597449e+00	5.791355e+00	338
G.AT..CAA	9	6	6	6	3.597449e+00	2.901118e+00	337
GAAA..C.T	9	6	6	6	3.597449e+00	2.901118e+00	328
TCG..A.AA	9	6	6	7	3.597449e+00	3.617988e+00	336
T.G.CA.AA	9	6	6	7	3.597449e+00	3.617988e+00	335
T.G.C.AAA	9	6	6	12	3.597449e+00	7.242866e+00	334
T..CAA.GA	9	6	6	7	3.597449e+00	3.620916e+00	333
T..CA.AGA	9	6	6	6	3.597449e+00	2.901118e+00	332
CTTTTT	6	6	7	12	3.596320e+00	5.697242e+00	0
A.T..C.TC	9	5	9	11	3.591320e+00	2.809664e+00	0
A...C.TTC	9	5	9	12	3.591320e+00	3.269173e+00	0
A.T.GACA	8	6	6	9	3.587482e+00	5.046395e+00	348
GTC.AA.A	8	6	6	9	3.587482e+00	5.046395e+00	347
TCGA.A.A	8	6	6	10	3.587482e+00	5.767820e+00	346
T.GAC.AA	8	6	6	10	3.587482e+00	5.767820e+00	343
TCG..AAA	8	6	6	10	3.587482e+00	5.767820e+00	345
TG.C.AAA	8	6	6	8	3.587482e+00	4.325893e+00	344
CATT...C	8	5	9	18	3.580850e+00	5.549572e+00	0
TTCC...A	8	5	9	14	3.580850e+00	4.167629e+00	0
T.CC.T.A	8	5	9	12	3.580850e+00	3.248081e+00	0
A.GACAT	7	6	6	6	3.577566e+00	2.874251e+00	351
TCGAA.A	7	6	6	7	3.577566e+00	3.590631e+00	353
T.GACAA	7	6	6	9	3.577566e+00	5.025732e+00	352
TTTT...TT	9	6	9	22	3.562489e+00	4.600376e+00	0
TTTTT..T	8	6	9	19	3.552043e+00	5.030565e+00	0
TTTT..TT	8	6	9	21	3.552043e+00	4.572153e+00	0
TTT.T.TT	8	6	9	15	3.552043e+00	3.654877e+00	0
C.A..A.GG	9	5	8	10	3.540243e+00	3.287924e+00	240
CAAG...G	8	5	8	9	3.529875e+00	2.745272e+00	242
AAAAAT..T	9	7	6	8	3.524422e+00	4.240607e+00	322
T.AAAAA.T	9	7	6	8	3.524422e+00	4.240607e+00	321
T.A.AAAAT	9	7	6	7	3.524422e+00	3.528996e+00	320
CC..C.AA	8	5	7	8	3.512471e+00	3.137839e+00	0
C..CC.AA	8	5	7	9	3.512471e+00	3.742846e+00	0
C...CCAA	8	5	7	9	3.512471e+00	3.742846e+00	0
G.CGAA	6	5	8	13	3.509305e+00	4.792079e+00	245
G.ATG..TT	9	6	6	8	3.503372e+00	4.208177e+00	313
TTTG..G.A	9	6	6	9	3.503372e+00	4.915442e+00	316
T.TT..GAG	9	6	6	8	3.503372e+00	4.210758e+00	314
TA.TG..TG	9	6	6	6	3.503372e+00	2.794558e+00	315
TTTG..GA	8	6	6	10	3.493500e+00	5.607881e+00	319
TG..ATTG	8	6	6	6	3.493500e+00	2.781211e+00	318
ATTTT...C	9	6	7	10	3.491828e+00	4.321911e+00	0
A.TTTT..C	9	6	7	8	3.491828e+00	3.114088e+00	0
AT.TT.T.C	9	6	7	10	3.491828e+00	4.321911e+00	0
AT..TTT.C	9	6	7	13	3.491828e+00	6.140334e+00	0
A..TTTT.C	9	6	7	11	3.491828e+00	4.927158e+00	0
ATT.T..TC	9	6	7	11	3.491828e+00	4.927158e+00	0
AT.TT..TC	9	6	7	9	3.491828e+00	3.717556e+00	0
AC..TT.TT	9	6	7	9	3.491828e+00	3.717556e+00	0
A..TC.TTT	9	6	7	9	3.491828e+00	3.717556e+00	0
C.TTT.T.A	9	6	7	7	3.491828e+00	2.511505e+00	0
C.TT..TAT	9	6	7	10	3.491828e+00	4.317694e+00	0
CA...TTTT	9	6	7	10	3.491828e+00	4.321208e+00	0
TTTTC...A	9	6	7	10	3.491828e+00	4.321911e+00	0
TTT.C.T.A	9	6	7	9	3.491828e+00	3.717556e+00	0
TTTT...CA	9	6	7	12	3.491828e+00	5.526771e+00	0
T.TTT..CA	9	6	7	9	3.491828e+00	3.712383e+00	0
TTT..T.CA	9	6	7	8	3.491828e+00	3.106413e+00	0
TT.ATT..C	9	6	7	8	3.491828e+00	3.114088e+00	0
TTT..AT.C	9	6	7	10	3.491828e+00	4.314184e+00	0
TTT.T..AC	9	6	7	9	3.491828e+00	3.713029e+00	0
TT.TT..AC	9	6	7	10	3.491828e+00	4.316991e+00	0
TAT.T..TC	9	6	7	8	3.491828e+00	3.114088e+00	0
TTT..A.TC	9	6	7	8	3.491828e+00	3.111133e+00	0
TT.TC..AT	9	6	7	10	3.491828e+00	3.717556e+00	0
TT.T.C.AT	9	6	7	8	3.491828e+00	3.114088e+00	0
T.TT..CAT	9	6	7	10	3.491828e+00	4.319802e+00	0
T.T..CATT	9	6	7	10	3.491828e+00	4.321911e+00	0
G...ATGA	8	5	10	20	3.489045e+00	5.071945e+00	210
ATT.T.TC	8	6	7	10	3.481689e+00	4.300883e+00	0
AT.TT.TC	8	6	7	12	3.481689e+00	4.903688e+00	0
CA.TTT.T	8	6	7	10	3.481689e+00	4.300883e+00	0
C.TT.ATT	8	6	7	9	3.481689e+00	3.698850e+00	0
TTT.TC.A	8	6	7	17	3.481689e+00	8.531389e+00	0
TT.TTC.A	8	6	7	9	3.481689e+00	3.695637e+00	0
TTTT..CA	8	6	7	15	3.481689e+00	7.316799e+00	0
TT.TA.TC	8	6	7	7	3.481689e+00	2.494961e+00	0
TTT..CAT	8	6	7	12	3.481689e+00	5.505648e+00	0
T..TTCAT	8	6	7	12	3.481689e+00	4.903688e+00	0
T.TCA.TT	8	6	7	8	3.481689e+00	3.097586e+00	0
TTT.CAT	7	6	7	11	3.471601e+00	4.880391e+00	0
T.TCATT	7	6	7	11	3.471601e+00	4.880391e+00	0
GA..AAA.T	9	6	8	11	3.469981e+00	3.704006e+00	219
T.GA..AAA	9	6	8	11	3.469981e+00	3.704006e+00	221
T.G..AAAA	9	6	8	14	3.469981e+00	4.740321e+00	220
T.C..C.AA	9	5	9	16	3.466611e+00	4.865089e+00	0
T..CA..CA	9	5	9	10	3.466611e+00	2.167061e+00	0
AA.AA..GC	9	6	6	8	3.461985e+00	4.152055e+00	287
A.AAA..GC	9	6	6	8	3.461985e+00	4.152055e+00	286
A.ACA.A.G	9	6	6	8	3.461985e+00	4.147562e+00	284
CGA..A.AA	9	6	6	6	3.461985e+00	2.747586e+00	291
CAA.AA..G	9	6	6	7	3.461985e+00	3.448729e+00	281
CAAA..A.G	9	6	6	7	3.461985e+00	3.449306e+00	283
CAA.A.A.G	9	6	6	6	3.461985e+00	2.747586e+00	280
CAA..AA.G	9	6	6	7	3.461985e+00	3.449306e+00	279
C..AAAA.G	9	6	6	7	3.461985e+00	3.449306e+00	272
CAAA...AG	9	6	6	7	3.461985e+00	3.449306e+00	282
CA.AA..AG	9	6	6	6	3.461985e+00	2.747586e+00	277
C.AAA..AG	9	6	6	6	3.461985e+00	2.747586e+00	275
CAA...AAG	9	6	6	6	3.461985e+00	2.747586e+00	278
C.AA..AAG	9	6	6	7	3.461985e+00	3.449306e+00	274
CA..A.AAG	9	6	6	6	3.461985e+00	2.747586e+00	276
C.A.A.AAG	9	6	6	6	3.461985e+00	2.747586e+00	273
C..AA.AAG	9	6	6	8	3.461985e+00	4.152055e+00	271
G.C.AA.AA	9	6	6	13	3.461985e+00	7.681353e+00	289
G.A.A.CAA	9	6	6	6	3.461985e+00	2.747586e+00	290
G..AA.CAA	9	6	6	6	3.461985e+00	2.747586e+00	288
GA.AAA..C	9	6	6	8	3.461985e+00	4.152055e+00	285
ATTTTC	6	6	7	11	3.461565e+00	4.857263e+00	0
A..AATGA	8	6	8	9	3.459672e+00	2.649370e+00	229
GA.AAA.T	8	6	8	13	3.459672e+00	4.718127e+00	228
G..AAAAT	8	6	8	12	3.459672e+00	4.199942e+00	227
A.CAAG.A	8	6	6	7	3.452154e+00	3.433764e+00	305
A..AAGCA	8	6	6	8	3.452154e+00	4.134126e+00	304
A..ACAAG	8	6	6	6	3.452154e+00	2.734294e+00	301
GAAAA..C	8	6	6	7	3.452154e+00	3.433764e+00	303
GA.AA.AC	8	6	6	6	3.452154e+00	2.734294e+00	302
AAAA.GC	7	6	6	8	3.442373e+00	4.116316e+00	311
GG...TG.C	9	5	6	6	3.441104e+00	2.723865e+00	264
AATGAA	6	6	8	11	3.439218e+00	3.639706e+00	235
AAATGA	6	6	8	11	3.439218e+00	3.639706e+00	236
TT.T..TAT	9	6	9	14	3.438310e+00	3.463159e+00	0
GACAAA	6	6	6	9	3.432641e+00	4.794904e+00	312
GGC...TG	8	5	6	7	3.431293e+00	3.407128e+00	267
G.CG..TG	8	5	6	6	3.431293e+00	2.710600e+00	266
CCTT....G	9	5	7	7	3.430033e+00	2.438055e+00	0
CC....TTG	9	5	7	9	3.430033e+00	3.629105e+00	0
C.GC.T..T	9	5	7	10	3.430033e+00	4.225246e+00	0
C.GC...TT	9	5	7	14	3.430033e+00	6.021751e+00	0
TTG.C...C	9	5	7	10	3.430033e+00	4.225944e+00	0
T.C..C.TG	9	5	7	9	3.430033e+00	3.629105e+00	0
T.CG.C..T	9	5	7	11	3.430033e+00	4.822909e+00	0
TT.TTT.A	8	6	9	13	3.427963e+00	3.438895e+00	0
CCAAT	5	5	9	10	3.425485e+00	2.094301e+00	0
C.TT.G.C	8	5	7	11	3.419948e+00	4.798870e+00	0
T..TCG.C	8	5	7	11	3.419948e+00	4.800367e+00	0
ATT.TTT	7	6	9	12	3.417675e+00	2.972354e+00	0
T.CCGT	6	5	7	7	3.399934e+00	2.395290e+00	0
AAT.AAA.A	9	7	6	10	3.390217e+00	4.743837e+00	260
AAAAT..AA	9	7	6	10	3.390217e+00	5.438488e+00	261
AAT.A.AAA	9	7	6	9	3.390217e+00	4.743837e+00	259
AAT..AAAA	9	7	6	9	3.390217e+00	4.743837e+00	258
AT.A.AAAA	9	7	6	6	3.390217e+00	2.665995e+00	257
A.T.AAAAA	9	7	6	8	3.390217e+00	4.050207e+00	256
C.T..T.TG	9	5	9	10	3.381570e+00	2.041693e+00	973
C..T..TTG	9	5	9	14	3.381570e+00	3.804536e+00	972
C...T.TTG	9	5	9	16	3.381570e+00	4.689880e+00	971
C.G..TT.T	9	5	9	17	3.381570e+00	5.132639e+00	970
C.G..T.TT	9	5	9	18	3.381570e+00	5.576919e+00	969
G...TTT.C	9	5	9	9	3.381570e+00	1.602605e+00	976
T..TT.G.C	9	5	9	22	3.381570e+00	6.911608e+00	974
T.TG..T.C	9	5	9	10	3.381570e+00	2.038643e+00	975
T.AAAAAA	8	7	6	7	3.380455e+00	3.342173e+00	262
GAA.G..A	8	5	10	14	3.377731e+00	2.522542e+00	179
C.T..TTG	8	5	9	11	3.371266e+00	2.461301e+00	995
CT..TG.T	8	5	9	12	3.371266e+00	2.899726e+00	994
TAAAAAA	7	7	6	8	3.370743e+00	4.012257e+00	263
ATG.T..GA	9	6	6	6	3.369526e+00	2.642439e+00	252
AA.G..TGT	9	6	6	6	3.369526e+00	2.642439e+00	247
GAATG...T	9	6	6	7	3.369526e+00	3.328845e+00	246
TGT.G.A.A	9	6	6	8	3.369526e+00	4.020832e+00	251
TT..GAG.A	9	6	6	7	3.369526e+00	3.331131e+00	249
TG...ATGA	9	6	6	9	3.369526e+00	4.710148e+00	250
T...GAATG	9	6	6	8	3.369526e+00	4.020832e+00	248
A..AAGG	7	5	10	18	3.367642e+00	3.995385e+00	183
G..TTTC	7	5	9	14	3.361021e+00	3.752198e+00	0
GC..TTT	7	5	9	14	3.361021e+00	3.752198e+00	0
TTG..GAA	8	6	6	8	3.359784e+00	4.003099e+00	253
ATT.TC..A	9	6	7	9	3.358983e+00	3.527271e+00	0
ATT.T..CA	9	6	7	9	3.358983e+00	3.524719e+00	0
A.TTT..CA	9	6	7	11	3.358983e+00	4.704622e+00	0
A.AT.TC.T	9	6	7	7	3.358983e+00	2.353376e+00	0
C..T.ATTA	9	6	7	7	3.358983e+00	2.353376e+00	0
TTT..C.AA	9	6	7	12	3.358983e+00	5.294601e+00	0
TTT...CAA	9	6	7	11	3.358983e+00	4.704622e+00	0
TTT.A..CA	9	6	7	7	3.358983e+00	2.349673e+00	0
T.TT..ACA	9	6	7	7	3.358983e+00	2.353376e+00	0
TTTG.C	6	5	9	19	3.350833e+00	5.909050e+00	0
AATG.TG	7	6	6	6	3.350091e+00	2.616171e+00	255
A..GAAA.A	9	6	8	12	3.340818e+00	4.005006e+00	172
A.G..AAAA	9	6	8	13	3.340818e+00	4.508545e+00	173
G..AAA.AA	9	6	8	12	3.340818e+00	4.000586e+00	171
CTT.ATA	7	6	7	8	3.338988e+00	2.907409e+00	0
TTCAT.A	7	6	7	10	3.338988e+00	4.074228e+00	0
TCAT.AT	7	6	7	8	3.338988e+00	2.907409e+00	0
AAA.GA.A	8	6	8	11	3.330611e+00	2.974681e+00	182
AA.A.AAG	8	6	8	12	3.330611e+00	3.981505e+00	181
A.AA.AAG	8	6	8	11	3.330611e+00	3.477770e+00	180
TCATTA	6	6	7	8	3.329067e+00	2.891319e+00	0
AAAAA.G	7	6	8	14	3.320459e+00	3.954547e+00	184
ATT.T.T.A	9	6	9	11	3.316371e+00	2.378434e+00	917
A.T.TTT.A	9	6	9	14	3.316371e+00	3.682560e+00	916
CAA.AC	6	5	9	14	3.313514e+00	3.656688e+00	968
G..G.ATG	8	5	8	12	3.310707e+00	3.947761e+00	146
GAAAAA	6	6	8	15	3.310360e+00	5.435994e+00	185
G.CG.A.G	8	5	6	6	3.298624e+00	2.559566e+00	239
A..C.GC.T	9	5	7	8	3.298204e+00	2.857066e+00	0
CGAC....T	9	5	7	8	3.298204e+00	2.859967e+00	0
C.T..GAC	8	5	7	7	3.288232e+00	2.266561e+00	0
C...TGAC	8	5	7	11	3.288232e+00	4.579820e+00	0
TCG.C..A	8	5	7	11	3.288232e+00	4.576136e+00	0
T.CG.C.A	8	5	7	11	3.288232e+00	4.579820e+00	0
TGAC...C	8	5	7	8	3.288232e+00	2.843767e+00	0
T...CGAC	8	5	7	9	3.288232e+00	3.421711e+00	0
TCA..C.G	8	5	7	11	3.288232e+00	4.579083e+00	0
AT..GCC	7	5	7	7	3.278311e+00	2.252461e+00	0
A.T.CCG	7	5	7	8	3.278311e+00	2.827668e+00	0
CAT..GC	7	5	7	7	3.278311e+00	2.252461e+00	0
GA.T.CC	7	5	7	7	3.278311e+00	2.252461e+00	0
T.CCG.A	7	5	7	11	3.278311e+00	4.557053e+00	0
T.CG.CA	7	5	7	15	3.278311e+00	6.866075e+00	0
G.TTTT..T	9	6	7	11	3.268246e+00	4.550312e+00	0
GT.TT.T.T	9	6	7	10	3.268246e+00	3.397007e+00	0
G.TTT.T.T	9	6	7	11	3.268246e+00	3.970231e+00	0
GTTT...TT	9	6	7	9	3.268246e+00	3.397007e+00	0
G.T.TT.TT	9	6	7	11	3.268246e+00	4.550312e+00	0
G..TTT.TT	9	6	7	10	3.268246e+00	3.972286e+00	0
G..T.TTTT	9	6	7	13	3.268246e+00	5.708924e+00	0
G...TTTTT	9	6	7	12	3.268246e+00	5.129190e+00	0
TT.TTT..G	9	6	7	9	3.268246e+00	2.820519e+00	0
TT..TT.TG	9	6	7	9	3.268246e+00	3.395743e+00	0
T.T..TTTG	9	6	7	8	3.268246e+00	2.819361e+00	0
TT.TG.T.T	9	6	7	9	3.268246e+00	3.396375e+00	0
T.TTG.T.T	9	6	7	9	3.268246e+00	3.396375e+00	0
TG.T.TT.T	9	6	7	10	3.268246e+00	3.974343e+00	0
T..T.TTGT	9	6	7	10	3.268246e+00	3.974343e+00	0
T..TG.TTT	9	6	7	9	3.268246e+00	3.396375e+00	0
CATT....G	9	5	9	11	3.260631e+00	2.290006e+00	827
TG.C..T.A	9	5	9	12	3.260631e+00	2.717326e+00	829
T....GTCA	9	5	9	14	3.260631e+00	3.577983e+00	828
TT.TTT.G	8	6	7	14	3.258298e+00	6.260752e+00	0
TTTGT..T	8	6	7	9	3.258298e+00	3.376849e+00	0
TT.TGT.T	8	6	7	8	3.258298e+00	2.804364e+00	0
TTTG..TT	8	6	7	8	3.258298e+00	2.802639e+00	0
TT.TG.TT	8	6	7	11	3.258298e+00	4.529678e+00	0
T.TTG.TT	8	6	7	10	3.258298e+00	3.953837e+00	0
T.TGT.TT	8	6	7	11	3.258298e+00	4.527475e+00	0
AAAA.AA.A	9	7	6	8	3.258266e+00	3.862791e+00	233
AAAA..AAA	9	7	6	11	3.258266e+00	5.214016e+00	232
AAA..AAAA	9	7	6	11	3.258266e+00	4.537906e+00	231
AA..AAAAA	9	7	6	11	3.258266e+00	3.862791e+00	230
ATG...TC	8	5	9	11	3.250415e+00	2.270061e+00	843
AAA.AAAA	8	7	6	9	3.248628e+00	4.517973e+00	234
G.TTTTT	7	6	7	15	3.248402e+00	6.802652e+00	0
TT.TTTG	7	6	7	10	3.248402e+00	3.933472e+00	0
T.TTTTG	7	6	7	11	3.248402e+00	4.506991e+00	0
TTGTT.T	7	6	7	8	3.248402e+00	2.216663e+00	0
TTGT.TT	7	6	7	10	3.248402e+00	3.359331e+00	0
T.TTGTT	7	6	7	8	3.248402e+00	2.788309e+00	0
T.TGTTT	7	6	7	11	3.248402e+00	4.506991e+00	0
ATT.G.C	7	5	9	15	3.240256e+00	3.951742e+00	852
TT.G.CA	7	5	9	21	3.240256e+00	6.517981e+00	853
TTTTGT	6	6	7	11	3.238556e+00	4.484468e+00	0
TTGTTT	6	6	7	11	3.238556e+00	3.913247e+00	0
ATGA..G.A	9	6	6	7	3.237916e+00	3.162576e+00	209
AT.A.GG.A	9	6	6	7	3.237916e+00	3.162576e+00	208
A...GAATG	9	6	6	6	3.237916e+00	2.492267e+00	201
A.G.AGA.T	9	6	6	6	3.237916e+00	2.492267e+00	198
AGAA...GT	9	6	6	6	3.237916e+00	2.490762e+00	199
GAATG...A	9	6	6	9	3.237916e+00	4.504770e+00	207
G.ATG.A.A	9	6	6	8	3.237916e+00	3.162576e+00	205
G.ATG..AA	9	6	6	8	3.237916e+00	3.832617e+00	204
GA..A.TGA	9	6	6	6	3.237916e+00	2.492267e+00	206
GA.GA.A.T	9	6	6	6	3.237916e+00	2.492267e+00	197
GA.G..AAT	9	6	6	6	3.237916e+00	2.492267e+00	196
T.A.GG.AA	9	6	6	7	3.237916e+00	3.162576e+00	202
TG...GAAA	9	6	6	6	3.237916e+00	2.492267e+00	203
TAA.A..GG	9	6	6	6	3.237916e+00	2.492267e+00	200
A.A.A.CTT	9	6	7	10	3.228299e+00	3.912146e+00	0
T.TC.AA.A	9	6	7	12	3.228299e+00	5.059805e+00	0
T.CT.A.AA	9	6	7	10	3.228299e+00	3.912146e+00	0
T.TC..AAA	9	6	7	11	3.228299e+00	3.912146e+00	0
TC.A..AAT	9	6	7	11	3.228299e+00	4.485552e+00	0
TC...AAAT	9	6	7	11	3.228299e+00	4.485552e+00	0
GT.GAA.A	8	6	6	7	3.228295e+00	3.147407e+00	217
GA.TG.AA	8	6	6	6	3.228295e+00	2.479259e+00	218
GA..AATG	8	6	6	7	3.228295e+00	3.147407e+00	215
G.A.AATG	8	6	6	7	3.228295e+00	3.147407e+00	214
GAGA.A.T	8	6	6	7	3.228295e+00	3.147407e+00	213
GAGA..AT	8	6	6	7	3.228295e+00	3.147407e+00	212
G.GA.AAT	8	6	6	6	3.228295e+00	2.479259e+00	211
T.AAGG.A	8	6	6	6	3.228295e+00	2.479259e+00	216
AT.AAGG	7	6	6	7	3.218724e+00	3.130105e+00	225
A.GAATG	7	6	6	10	3.218724e+00	5.134700e+00	224
GAATG.A	7	6	6	6	3.218724e+00	2.466326e+00	226
GGAAA.T	7	6	6	7	3.218724e+00	3.132331e+00	222
GA.GAAT	7	6	6	6	3.218724e+00	2.466326e+00	223
A.AATC.T	8	6	7	11	3.218384e+00	4.462807e+00	0
T..TCAAA	8	6	7	11	3.218384e+00	4.462807e+00	0
T..C..C.C	9	4	10	18	3.197188e+00	3.622865e+00	0
G.GA.G..A	9	5	8	10	3.194165e+00	2.775759e+00	129
AC..C..GA	9	5	7	8	3.168480e+00	2.688896e+00	915
A..A.C.GC	9	5	7	10	3.168480e+00	3.818955e+00	913
GC....CAA	9	5	7	10	3.168480e+00	3.252884e+00	914
C..CCT	6	4	10	19	3.167385e+00	3.884012e+00	0
C.CC..C	7	4	8	16	3.165094e+00	5.150850e+00	0
AGGA.G	6	5	8	8	3.164028e+00	1.751695e+00	133
G.CA..CA	8	5	7	9	3.158612e+00	3.235420e+00	919
CCT.C	5	4	10	15	3.157577e+00	2.429426e+00	0
C....AATG	9	5	9	11	3.141774e+00	2.100264e+00	755
TGAC....A	9	5	9	14	3.141774e+00	3.354061e+00	757
T.A..G.CA	9	5	9	12	3.141774e+00	2.517579e+00	756
AT..TTG.T	9	6	7	9	3.138988e+00	3.211038e+00	886
GTAT..T.T	9	6	7	10	3.138988e+00	3.772988e+00	884
GA.T..TTT	9	6	7	8	3.138988e+00	2.649913e+00	885
TTTTG...A	9	6	7	12	3.138988e+00	4.899375e+00	891
TT..T.TGA	9	6	7	9	3.138988e+00	3.209166e+00	890
T..T.TTGA	9	6	7	9	3.138988e+00	3.209166e+00	889
T...TTTGA	9	6	7	11	3.138988e+00	4.333581e+00	888
TT.TA.T.G	9	6	7	9	3.138988e+00	3.207296e+00	887
TGAT.T..T	9	6	7	9	3.138988e+00	3.211038e+00	883
T.GTAT..T	9	6	7	10	3.138988e+00	3.772988e+00	880
T..TGAT.T	9	6	7	9	3.138988e+00	3.211038e+00	879
TG..ATT.T	9	6	7	8	3.138988e+00	2.649913e+00	881
TGT...ATT	9	6	7	7	3.138988e+00	2.089611e+00	882
GA...CAT	8	5	9	11	3.131636e+00	2.080487e+00	769
CGACA	5	5	7	10	3.129308e+00	3.738650e+00	940
ATT..TTG	8	6	7	8	3.129143e+00	2.633947e+00	899
GAT.TT.T	8	6	7	9	3.129143e+00	3.193001e+00	898
G.TATT.T	8	6	7	9	3.129143e+00	3.193001e+00	896
GA..TTTT	8	6	7	9	3.129143e+00	3.193001e+00	897
TTT.T.GA	8	6	7	11	3.129143e+00	4.313256e+00	902
TT.TT.GA	8	6	7	12	3.129143e+00	4.874462e+00	901
T..TTTGA	8	6	7	10	3.129143e+00	3.751426e+00	900
G.C.AAT	7	5	9	15	3.121555e+00	3.717860e+00	778
TG.C.AA	7	5	9	21	3.121555e+00	6.217094e+00	779
GTATT.T	7	6	7	10	3.119347e+00	3.732689e+00	911
TTTT.AG	7	6	7	9	3.119347e+00	3.175081e+00	912
T.TTGAT	7	6	7	10	3.119347e+00	3.731356e+00	908
T.TGTAT	7	6	7	8	3.119347e+00	2.617515e+00	909
TG.TATT	7	6	7	9	3.119347e+00	3.175081e+00	910
TTTTGA	6	6	7	10	3.109602e+00	3.712746e+00	918
A.GG.AA.A	9	6	6	8	3.108423e+00	3.647265e+00	162
AAG.A.G.A	9	6	6	8	3.108423e+00	2.996352e+00	165
A.GAA.G.A	9	6	6	8	3.108423e+00	2.996352e+00	163
A..AGAG.A	9	6	6	6	3.108423e+00	2.343931e+00	161
A..GGA.AA	9	6	6	6	3.108423e+00	2.343931e+00	160
A.A.G.GAA	9	6	6	7	3.108423e+00	2.996352e+00	164
A.AA.GA.G	9	6	6	6	3.108423e+00	2.343931e+00	150
A.AAA.G.G	9	6	6	8	3.108423e+00	3.649729e+00	151
A..AAG.AG	9	6	6	10	3.108423e+00	4.304066e+00	149
G..GAAA.A	9	6	6	7	3.108423e+00	2.996352e+00	155
GAAA..G.A	9	6	6	6	3.108423e+00	2.343931e+00	159
GAA.G..AA	9	6	6	7	3.108423e+00	2.995240e+00	158
G..GA.AAA	9	6	6	8	3.108423e+00	3.649729e+00	154
G...AGAAA	9	6	6	6	3.108423e+00	2.343931e+00	152
G...AAGAA	9	6	6	8	3.108423e+00	3.649729e+00	153
G.A.AA.GA	9	6	6	6	3.108423e+00	2.343931e+00	157
G..AAA.GA	9	6	6	6	3.108423e+00	2.340463e+00	156
GA.AAA..G	9	6	6	8	3.108423e+00	3.649729e+00	148
G.AAA.A.G	9	6	6	8	3.108423e+00	3.645418e+00	147
A.ATCA..A	9	6	7	9	3.099656e+00	3.154356e+00	840
A..ATAC.A	9	6	7	10	3.099656e+00	3.708968e+00	839
A.AAT..CA	9	6	7	8	3.099656e+00	2.597870e+00	841
AAT...ACA	9	6	7	7	3.099656e+00	2.042200e+00	842
A..A.ATCA	9	6	7	9	3.099656e+00	3.154356e+00	838
A.A..ATAC	9	6	7	10	3.099656e+00	3.710314e+00	831
AAA..A.TC	9	6	7	8	3.099656e+00	2.597870e+00	832
A.CAA..AT	9	6	7	9	3.099656e+00	3.154356e+00	830
C.A.TA.AA	9	6	7	9	3.099656e+00	3.154356e+00	837
TCAAA...A	9	6	7	11	3.099656e+00	4.269786e+00	836
TCAA.A..A	9	6	7	9	3.099656e+00	3.154356e+00	835
TCA.A..AA	9	6	7	9	3.099656e+00	3.154356e+00	834
T...CAAAA	9	6	7	12	3.099656e+00	4.828736e+00	833
A..GGAAA	8	6	6	7	3.098916e+00	2.331077e+00	168
A..AAGGA	8	6	6	6	3.098916e+00	2.328122e+00	169
AAGAA..G	8	6	6	7	3.098916e+00	2.981387e+00	166
GAG.A.AA	8	6	6	6	3.098916e+00	2.331077e+00	167
A.AATA.C	8	6	7	9	3.089840e+00	3.136389e+00	847
AAAA..TC	8	6	7	9	3.089840e+00	3.136389e+00	848
A.AA.ATC	8	6	7	9	3.089840e+00	3.136389e+00	846
CAA..AAT	8	6	7	8	3.089840e+00	2.581960e+00	845
TCAAA..A	8	6	7	10	3.089840e+00	3.691528e+00	851
TC.AA.AA	8	6	7	12	3.089840e+00	4.803941e+00	850
TC.A.AAA	8	6	7	11	3.089840e+00	4.247378e+00	849
AGAGA.A	7	6	6	6	3.089457e+00	2.318298e+00	178
AG.GAAA	7	6	6	7	3.089457e+00	2.966514e+00	177
A.GGAAA	7	6	6	7	3.089457e+00	2.966514e+00	176
AA.AAGG	7	6	6	7	3.089457e+00	2.966514e+00	174
G.GAAAA	7	6	6	8	3.089457e+00	3.615436e+00	175
ATCAA.A	7	6	7	10	3.080073e+00	3.671532e+00	856
ATACA.A	7	6	7	8	3.080073e+00	2.564460e+00	857
AATA.CA	7	6	7	9	3.080073e+00	3.118539e+00	858
A.AATAC	7	6	7	10	3.080073e+00	3.671532e+00	854
CT.AAAA	7	6	7	9	3.080073e+00	3.118539e+00	855
GC.G.T..T	9	5	7	10	3.079801e+00	3.680693e+00	820
TTG....GC	9	5	7	10	3.079801e+00	3.125727e+00	821
TC..G..GT	9	5	7	8	3.079801e+00	2.571576e+00	819
T.AAA.A.T	9	6	9	14	3.078779e+00	3.234861e+00	719
T.A.A.AAT	9	6	9	11	3.078779e+00	1.999034e+00	718
TCAAAA	6	6	7	10	3.070357e+00	3.651672e+00	859
TG..TG.C	8	5	7	9	3.069999e+00	3.107795e+00	825
CTT..T..T	9	5	10	19	3.068454e+00	3.313406e+00	0
CT..TT..T	9	5	10	23	3.068454e+00	4.375613e+00	0
CTT....TT	9	5	10	18	3.068454e+00	3.313406e+00	0
TTT.T...C	9	5	10	23	3.068454e+00	4.718818e+00	0
TT..TT..C	9	5	10	25	3.068454e+00	5.788300e+00	0
TTT...T.C	9	5	10	22	3.068454e+00	4.713921e+00	0
TT..T.T.C	9	5	10	19	3.068454e+00	3.660408e+00	0
T.T.T.T.C	9	5	10	18	3.068454e+00	3.308332e+00	0
TT...TT.C	9	5	10	18	3.068454e+00	3.312560e+00	0
TTT..C..T	9	5	10	25	3.068454e+00	4.729612e+00	0
TT.T.C..T	9	5	10	23	3.068454e+00	4.375613e+00	0
T.TT.C..T	9	5	10	24	3.068454e+00	4.729612e+00	0
CTTT...T	8	5	10	20	3.058552e+00	3.982108e+00	0
CTT..T.T	8	5	10	24	3.058552e+00	5.389035e+00	0
C.TT.T.T	8	5	10	19	3.058552e+00	3.631518e+00	0
TT.T.T.C	8	5	10	22	3.058552e+00	3.979392e+00	0
TTT..C.T	8	5	10	23	3.058552e+00	5.038628e+00	0
T..TTC.T	8	5	10	23	3.058552e+00	4.336910e+00	0
TC.TT.T	7	5	10	23	3.048715e+00	4.647870e+00	0
T.T.CTT	7	5	10	20	3.048715e+00	3.949641e+00	0
TGTCG	5	5	7	10	3.040892e+00	3.601147e+00	844
CTTT.T	6	5	10	25	3.038942e+00	5.302555e+00	0
TTT.TC	6	5	10	33	3.038942e+00	8.094012e+00	0
T.TTTC	6	5	10	25	3.038942e+00	5.649471e+00	0
TTC.TT	6	5	10	27	3.038942e+00	6.347419e+00	0
C.T.TT..C	9	5	8	15	3.032258e+00	4.901169e+00	0
CT..T.T.C	9	5	8	8	3.032258e+00	1.587826e+00	0
C.TT...TC	9	5	8	10	3.032258e+00	2.531011e+00	0
CT...C.TT	9	5	8	12	3.032258e+00	3.479829e+00	0
C..C.T.TT	9	5	8	18	3.032258e+00	5.379988e+00	0
C...T.CTT	9	5	8	8	3.032258e+00	1.589978e+00	0
TTT.C...C	9	5	8	11	3.032258e+00	3.006322e+00	0
TTC.T...C	9	5	8	18	3.032258e+00	5.857912e+00	0
T.TCT...C	9	5	8	11	3.032258e+00	3.006322e+00	0
T.CTT...C	9	5	8	13	3.032258e+00	3.954036e+00	0
TTT..C..C	9	5	8	14	3.032258e+00	4.423327e+00	0
TT.T.C..C	9	5	8	16	3.032258e+00	4.898628e+00	0
TC.T..T.C	9	5	8	13	3.032258e+00	3.479829e+00	0
T.T.C.T.C	9	5	8	15	3.032258e+00	4.428946e+00	0
T..TT..CC	9	5	8	12	3.032258e+00	3.476261e+00	0
T.CT...TC	9	5	8	12	3.032258e+00	3.479829e+00	0
T.C...TTC	9	5	8	11	3.032258e+00	3.006322e+00	0
TT..CC..T	9	5	8	13	3.032258e+00	3.954036e+00	0
T.CC.T..T	9	5	8	16	3.032258e+00	5.380882e+00	0
T..CCT..T	9	5	8	8	3.032258e+00	1.589978e+00	0
TT.C..C.T	9	5	8	11	3.032258e+00	3.006322e+00	0
TC.T..C.T	9	5	8	15	3.032258e+00	4.904560e+00	0
T.C..TC.T	9	5	8	15	3.032258e+00	3.954036e+00	0
GT.TTG	6	5	9	14	3.030520e+00	3.124568e+00	720
AA.A..C.G	9	5	9	18	3.024890e+00	4.768459e+00	676
A.AA..C.G	9	5	9	17	3.024890e+00	4.358582e+00	675
CAA.A...G	9	5	9	16	3.024890e+00	3.948488e+00	674
CAA..A..G	9	5	9	14	3.024890e+00	3.131854e+00	673
CA.A..A.G	9	5	9	10	3.024890e+00	1.506416e+00	672
G.C.AA..A	9	5	9	22	3.024890e+00	6.001773e+00	678
G.A..CA.A	9	5	9	10	3.024890e+00	1.506416e+00	679
G.AAA...C	9	5	9	9	3.024890e+00	1.100245e+00	677
C..T.TTC	8	5	8	8	3.022265e+00	1.574954e+00	0
C.TT.C.T	8	5	8	12	3.022265e+00	3.457059e+00	0
C...TTCT	8	5	8	12	3.022265e+00	3.457059e+00	0
CCT...TT	8	5	8	9	3.022265e+00	2.044577e+00	0
C..T.CTT	8	5	8	11	3.022265e+00	2.985628e+00	0
TTTC...C	8	5	8	13	3.022265e+00	3.457059e+00	0
TTC.T..C	8	5	8	14	3.022265e+00	4.401740e+00	0
T.CTT..C	8	5	8	8	3.022265e+00	1.574954e+00	0
TT.C.T.C	8	5	8	15	3.022265e+00	4.401740e+00	0
T...TTCC	8	5	8	14	3.022265e+00	4.398553e+00	0
TT.C..TC	8	5	8	13	3.022265e+00	3.457059e+00	0
TT..C.TC	8	5	8	12	3.022265e+00	3.457059e+00	0
T.T.C.TC	8	5	8	10	3.022265e+00	2.044577e+00	0
TTC..C.T	8	5	8	14	3.022265e+00	3.926085e+00	0
T.CT.C.T	8	5	8	13	3.022265e+00	3.929095e+00	0
T..CTC.T	8	5	8	9	3.022265e+00	2.044577e+00	0
T..CC.TT	8	5	8	11	3.022265e+00	2.985628e+00	0
A.CA..AG	8	5	9	12	3.014822e+00	2.296844e+00	683
CAA..A.G	8	5	9	11	3.014822e+00	1.892440e+00	682
C.TTT.C	7	5	8	11	3.012325e+00	2.965075e+00	0
CCT.T.T	7	5	8	12	3.012325e+00	3.434451e+00	0
CC.TT.T	7	5	8	14	3.012325e+00	4.374746e+00	0
CCT..TT	7	5	8	11	3.012325e+00	2.965075e+00	0
CC.T.TT	7	5	8	14	3.012325e+00	4.374746e+00	0
