# Supplementary material for: SEARCHPATTOOL: a new method for mining the most specific frequent patterns for binding sites with application to prokaryotic DNA sequences
Source: BMC Bioinformatics. 2007 Sep 20;8:354. doi: 10.1186/1471-2105-8-354 (PMC2082047; doi:10.1186/1471-2105-8-354)
Supplement: Additional file 5 — Searchpattool's software. This archive file contains the application, the source code; a runable example and an explanation of the use of the programs (file readme-searchpattool-doc.pdf) [file 1471-2105-8-354-S5.zip › example&doc/patt-similarity-tot.txt]

Pattern	Length	Density	support	total	zs-sup	zs-tot	patt1	patt2	patt3	patt4	patt5	patt6	patt7	patt8	patt9	patt10	patt11	patt12	patt13	patt14	patt15	patt16	patt17	patt18	patt19	patt20	patt21	patt22	patt23	patt24	patt25	patt26	patt27	patt28	patt29	patt30	patt31	patt32	patt33	patt34	patt35	patt36	patt37	patt38	patt39	patt40
TCG.CAAA	8	7	6	7	1.016852e+01	1.165656e+01	1.000000	0.000000	0.000000	0.000000	0.000000	0.000000	0.000000	0.000000	0.000000	0.000000	0.000000	0.000000	0.000000	0.000000	0.000000	0.000000	0.000000	0.000000	0.000000	0.000000	0.000000	0.000000	0.000000	0.000000	0.000000	0.000000	0.000000	0.000000	0.000000	0.000000	0.000000	0.000000	0.000000	0.000000	0.000000	0.000000	0.000000	0.000000	0.000000	0.000000
TTTG.CGA	8	7	6	7	9.968949e+00	1.141788e+01	0.000000	1.000000	0.000000	0.000000	0.000000	0.000000	0.000000	0.000000	0.000000	0.000000	0.000000	0.000000	0.504202	0.000000	0.000000	0.000000	0.000000	0.000000	0.000000	0.000000	0.000000	0.000000	0.000000	0.000000	0.000000	0.000000	0.339286	0.791667	0.000000	0.000000	0.000000	0.000000	0.267857	0.000000	0.000000	0.000000	0.000000	0.000000	0.000000	0.000000
TT.TT.GAC	9	7	6	8	7.758777e+00	1.013286e+01	0.000000	0.000000	1.000000	0.000000	0.000000	0.000000	0.000000	0.807692	0.000000	0.000000	0.000000	0.000000	0.000000	0.000000	0.000000	0.000000	0.000000	0.000000	0.000000	0.000000	0.000000	0.000000	0.000000	0.000000	0.000000	0.000000	0.000000	0.000000	0.000000	0.000000	0.000000	0.000000	0.000000	0.000000	0.000000	0.000000	0.000000	0.000000	0.000000	0.000000
TTCG.CA	7	6	7	10	6.779202e+00	9.297343e+00	0.000000	0.000000	0.000000	1.000000	0.000000	0.000000	0.000000	0.000000	0.000000	0.000000	0.000000	0.000000	0.000000	0.633333	0.000000	0.000000	0.000000	0.530769	0.000000	0.000000	0.000000	0.000000	0.000000	0.738889	0.000000	0.000000	0.275000	0.000000	0.000000	0.000000	0.000000	0.000000	0.000000	0.000000	0.000000	0.000000	0.000000	0.000000	0.000000	0.000000
TTCGAC	6	6	7	10	6.764960e+00	9.268864e+00	0.000000	0.000000	0.562500	0.700000	1.000000	0.000000	0.211111	0.442308	0.000000	0.000000	0.000000	0.000000	0.000000	0.422222	0.000000	0.000000	0.000000	0.442308	0.000000	0.000000	0.000000	0.000000	0.000000	0.738889	0.000000	0.000000	0.275000	0.000000	0.000000	0.000000	0.000000	0.000000	0.000000	0.000000	0.000000	0.000000	0.000000	0.000000	0.000000	0.000000
GTC.AA.AA	9	7	6	8	7.094481e+00	9.220232e+00	0.000000	0.000000	0.000000	0.000000	0.000000	1.000000	0.000000	0.000000	0.000000	0.000000	0.000000	0.000000	0.000000	0.000000	0.000000	0.000000	0.000000	0.000000	0.000000	0.000000	0.000000	0.000000	0.000000	0.000000	0.000000	0.000000	0.000000	0.000000	0.000000	0.000000	0.807692	0.000000	0.000000	0.000000	0.000000	0.000000	0.000000	0.000000	0.000000	0.000000
CATTC..C	8	6	7	9	7.364357e+00	9.062640e+00	0.000000	0.000000	0.000000	0.000000	0.000000	0.000000	1.000000	0.000000	0.000000	0.000000	0.000000	0.000000	0.000000	0.000000	0.000000	0.000000	0.000000	0.000000	0.000000	0.000000	0.000000	0.000000	0.000000	0.000000	0.000000	0.000000	0.000000	0.000000	0.000000	0.000000	0.000000	0.000000	0.000000	0.000000	0.000000	0.000000	0.000000	0.000000	0.000000	0.000000
TT.TT.G.C	9	6	6	13	4.018923e+00	8.872989e+00	0.000000	0.000000	0.807692	0.000000	0.000000	0.000000	0.000000	1.000000	0.000000	0.000000	0.000000	0.000000	0.000000	0.000000	0.000000	0.000000	0.000000	0.000000	0.000000	0.000000	0.000000	0.000000	0.000000	0.000000	0.000000	0.000000	0.000000	0.000000	0.000000	0.000000	0.000000	0.000000	0.000000	0.000000	0.000000	0.000000	0.000000	0.000000	0.000000	0.000000
C.G..TTTT	9	6	7	13	4.915055e+00	8.871935e+00	0.000000	0.000000	0.000000	0.000000	0.000000	0.000000	0.000000	0.000000	1.000000	0.000000	0.000000	0.564103	0.000000	0.000000	0.000000	0.000000	0.000000	0.000000	0.000000	0.000000	0.000000	0.000000	0.000000	0.000000	0.000000	0.000000	0.000000	0.000000	0.000000	0.000000	0.000000	0.000000	0.000000	0.000000	0.000000	0.000000	0.000000	0.000000	0.000000	0.605769
ATTTT.TC	8	7	7	9	7.099046e+00	8.706743e+00	0.000000	0.000000	0.000000	0.000000	0.000000	0.000000	0.000000	0.000000	0.000000	1.000000	0.000000	0.000000	0.000000	0.000000	0.000000	0.000000	0.000000	0.000000	0.000000	0.000000	0.000000	0.000000	0.000000	0.000000	0.000000	0.000000	0.000000	0.000000	0.000000	0.000000	0.000000	0.118056	0.000000	0.000000	0.000000	0.000000	0.000000	0.000000	0.000000	0.000000
G..TTTT.T	9	6	8	18	4.010152e+00	8.620533e+00	0.000000	0.000000	0.000000	0.000000	0.000000	0.000000	0.000000	0.000000	0.000000	0.000000	1.000000	0.000000	0.000000	0.000000	0.000000	0.750000	0.000000	0.000000	0.000000	0.000000	0.000000	0.000000	0.000000	0.000000	0.000000	0.000000	0.000000	0.000000	0.000000	0.000000	0.000000	0.000000	0.000000	0.000000	0.000000	0.000000	0.000000	0.000000	0.000000	0.000000
C.GC..TTT	9	6	6	9	5.874333e+00	8.601308e+00	0.000000	0.000000	0.000000	0.000000	0.000000	0.000000	0.000000	0.000000	0.564103	0.000000	0.000000	1.000000	0.000000	0.000000	0.000000	0.000000	0.000000	0.000000	0.000000	0.000000	0.000000	0.000000	0.000000	0.000000	0.000000	0.000000	0.000000	0.000000	0.000000	0.000000	0.000000	0.000000	0.000000	0.000000	0.000000	0.000000	0.000000	0.000000	0.000000	0.708333
TTT.TC.A	8	6	7	17	3.481689e+00	8.531389e+00	0.000000	0.504202	0.275735	0.000000	0.000000	0.000000	0.000000	0.203620	0.000000	0.000000	0.000000	0.000000	1.000000	0.000000	0.000000	0.000000	0.000000	0.135747	0.000000	0.000000	0.000000	0.000000	0.000000	0.000000	0.000000	0.000000	0.213235	0.497549	0.000000	0.000000	0.000000	0.000000	0.735294	0.000000	0.000000	0.000000	0.000000	0.000000	0.000000	0.000000
T..TCG.CA	9	6	6	9	5.692035e+00	8.320667e+00	0.000000	0.000000	0.000000	0.000000	0.000000	0.000000	0.000000	0.000000	0.000000	0.000000	0.000000	0.000000	0.000000	1.000000	0.000000	0.000000	0.000000	0.000000	0.000000	0.000000	0.000000	0.000000	0.000000	0.000000	0.000000	0.000000	0.000000	0.000000	0.000000	0.000000	0.000000	0.000000	0.000000	0.000000	0.000000	0.000000	0.000000	0.000000	0.000000	0.000000
T.T..TTTT	9	6	7	24	2.201579e+00	8.305774e+00	0.000000	0.000000	0.000000	0.000000	0.000000	0.000000	0.000000	0.000000	0.000000	0.000000	0.000000	0.000000	0.000000	0.000000	1.000000	0.000000	0.000000	0.000000	0.000000	0.000000	0.000000	0.000000	0.000000	0.000000	0.000000	0.000000	0.000000	0.000000	0.000000	0.000000	0.000000	0.000000	0.000000	0.000000	0.000000	0.000000	0.000000	0.000000	0.000000	0.000000
G..TTTTTT	9	7	6	9	5.650778e+00	8.254096e+00	0.000000	0.000000	0.000000	0.000000	0.000000	0.000000	0.000000	0.000000	0.000000	0.000000	0.750000	0.000000	0.000000	0.000000	0.000000	1.000000	0.000000	0.000000	0.000000	0.000000	0.000000	0.000000	0.000000	0.000000	0.000000	0.000000	0.000000	0.000000	0.000000	0.000000	0.000000	0.000000	0.000000	0.000000	0.000000	0.000000	0.000000	0.000000	0.000000	0.000000
TTG.C.AA	8	6	6	13	3.725236e+00	8.231742e+00	0.000000	0.000000	0.000000	0.000000	0.000000	0.000000	0.000000	0.000000	0.000000	0.000000	0.000000	0.000000	0.000000	0.000000	0.000000	0.000000	1.000000	0.000000	0.000000	0.000000	0.000000	0.000000	0.000000	0.000000	0.000000	0.000000	0.000000	0.000000	0.000000	0.000000	0.000000	0.000000	0.000000	0.000000	0.000000	0.000000	0.000000	0.000000	0.000000	0.000000
TT.G.CAA	8	6	6	13	3.725236e+00	8.231742e+00	0.000000	0.000000	0.000000	0.000000	0.000000	0.000000	0.000000	0.000000	0.000000	0.000000	0.000000	0.000000	0.135747	0.000000	0.000000	0.000000	0.000000	1.000000	0.000000	0.000000	0.000000	0.000000	0.000000	0.000000	0.000000	0.000000	0.560897	0.400641	0.000000	0.000000	0.000000	0.000000	0.100962	0.000000	0.000000	0.000000	0.000000	0.000000	0.000000	0.000000
TG.CGAA	7	6	7	10	6.055202e+00	8.216837e+00	0.000000	0.000000	0.000000	0.000000	0.000000	0.000000	0.000000	0.000000	0.000000	0.000000	0.000000	0.000000	0.000000	0.000000	0.000000	0.000000	0.530769	0.000000	1.000000	0.000000	0.000000	0.000000	0.000000	0.000000	0.000000	0.000000	0.000000	0.000000	0.000000	0.000000	0.000000	0.000000	0.000000	0.000000	0.000000	0.000000	0.738889	0.000000	0.000000	0.000000
TTTT.TC	7	6	9	16	5.144254e+00	8.198127e+00	0.000000	0.000000	0.000000	0.000000	0.000000	0.000000	0.000000	0.000000	0.000000	0.781250	0.000000	0.000000	0.000000	0.000000	0.000000	0.000000	0.000000	0.000000	0.000000	1.000000	0.000000	0.000000	0.000000	0.000000	0.000000	0.000000	0.218750	0.000000	0.000000	0.000000	0.000000	0.281250	0.750000	0.000000	0.258333	0.000000	0.000000	0.000000	0.000000	0.000000
GTCGAA	6	6	7	10	6.042021e+00	8.188695e+00	0.000000	0.000000	0.000000	0.000000	0.000000	0.562500	0.000000	0.000000	0.000000	0.000000	0.000000	0.000000	0.000000	0.000000	0.000000	0.000000	0.442308	0.000000	0.700000	0.000000	1.000000	0.000000	0.000000	0.000000	0.000000	0.000000	0.000000	0.000000	0.000000	0.000000	0.442308	0.000000	0.000000	0.000000	0.000000	0.000000	0.738889	0.000000	0.000000	0.000000
TTT.TC	6	5	10	33	3.038942e+00	8.094012e+00	0.000000	0.432900	0.232955	0.000000	0.000000	0.000000	0.000000	0.268065	0.000000	0.636364	0.000000	0.000000	0.757576	0.000000	0.000000	0.000000	0.000000	0.107226	0.000000	0.742424	0.000000	1.000000	0.000000	0.000000	0.000000	0.000000	0.170455	0.397727	0.000000	0.000000	0.000000	0.388258	0.621212	0.000000	0.387879	0.727273	0.000000	0.000000	0.000000	0.000000
TCG.CAA	7	6	6	9	5.489215e+00	7.992226e+00	0.888889	0.000000	0.000000	0.000000	0.000000	0.000000	0.000000	0.000000	0.000000	0.000000	0.000000	0.000000	0.000000	0.000000	0.000000	0.000000	0.000000	0.564103	0.000000	0.000000	0.000000	0.000000	1.000000	0.000000	0.000000	0.000000	0.291667	0.000000	0.000000	0.000000	0.000000	0.000000	0.000000	0.000000	0.000000	0.000000	0.000000	0.000000	0.000000	0.000000
T.CGACA	7	6	6	9	5.489215e+00	7.992226e+00	0.000000	0.000000	0.000000	0.738889	0.000000	0.000000	0.000000	0.000000	0.000000	0.000000	0.000000	0.000000	0.000000	0.444444	0.000000	0.000000	0.000000	0.470086	0.000000	0.000000	0.000000	0.000000	0.000000	1.000000	0.000000	0.000000	0.194444	0.000000	0.000000	0.000000	0.000000	0.000000	0.000000	0.000000	0.000000	0.000000	0.000000	0.000000	0.000000	0.000000
TC.T..CC	8	5	7	15	3.785980e+00	7.981614e+00	0.000000	0.000000	0.000000	0.000000	0.000000	0.000000	0.000000	0.000000	0.000000	0.000000	0.000000	0.000000	0.000000	0.000000	0.000000	0.000000	0.000000	0.000000	0.000000	0.000000	0.000000	0.000000	0.000000	0.000000	1.000000	0.000000	0.000000	0.000000	0.000000	0.000000	0.000000	0.095833	0.000000	0.000000	0.062745	0.000000	0.000000	0.000000	0.000000	0.000000
A.AAAA..C	9	6	8	18	3.693754e+00	7.882570e+00	0.000000	0.000000	0.000000	0.000000	0.000000	0.000000	0.000000	0.000000	0.000000	0.000000	0.000000	0.000000	0.000000	0.000000	0.000000	0.000000	0.000000	0.000000	0.000000	0.000000	0.000000	0.000000	0.000000	0.000000	0.000000	1.000000	0.000000	0.000000	0.000000	0.000000	0.000000	0.000000	0.000000	0.000000	0.000000	0.000000	0.000000	0.000000	0.000000	0.000000
TTT.G.C.A	9	6	6	12	3.875799e+00	7.797999e+00	0.000000	0.000000	0.000000	0.000000	0.000000	0.000000	0.000000	0.000000	0.000000	0.000000	0.000000	0.000000	0.000000	0.000000	0.000000	0.000000	0.000000	0.000000	0.000000	0.000000	0.000000	0.000000	0.000000	0.000000	0.000000	0.000000	1.000000	0.000000	0.000000	0.000000	0.000000	0.000000	0.312500	0.000000	0.000000	0.000000	0.000000	0.000000	0.000000	0.000000
TTTG.C.A	8	6	7	12	4.743405e+00	7.767384e+00	0.000000	0.791667	0.000000	0.000000	0.000000	0.000000	0.000000	0.000000	0.000000	0.000000	0.000000	0.000000	0.497549	0.000000	0.000000	0.000000	0.000000	0.400641	0.000000	0.000000	0.000000	0.000000	0.000000	0.000000	0.000000	0.000000	0.500000	1.000000	0.000000	0.000000	0.000000	0.000000	0.312500	0.000000	0.000000	0.000000	0.000000	0.000000	0.000000	0.000000
TTTCC...A	9	6	8	11	6.120610e+00	7.757321e+00	0.000000	0.000000	0.000000	0.000000	0.000000	0.000000	0.000000	0.000000	0.000000	0.000000	0.000000	0.000000	0.000000	0.000000	0.000000	0.000000	0.000000	0.000000	0.000000	0.000000	0.000000	0.000000	0.000000	0.000000	0.000000	0.000000	0.000000	0.000000	1.000000	0.000000	0.000000	0.000000	0.000000	0.000000	0.000000	0.000000	0.000000	0.000000	0.000000	0.000000
AAAA..C.G	9	6	7	13	4.294191e+00	7.681353e+00	0.000000	0.000000	0.000000	0.000000	0.000000	0.000000	0.000000	0.000000	0.000000	0.000000	0.000000	0.000000	0.000000	0.000000	0.000000	0.000000	0.000000	0.000000	0.000000	0.000000	0.000000	0.000000	0.000000	0.000000	0.000000	0.000000	0.000000	0.000000	0.000000	1.000000	0.000000	0.000000	0.000000	0.000000	0.000000	0.000000	0.000000	0.000000	0.000000	0.000000
G.C.AA.AA	9	6	6	13	3.461985e+00	7.681353e+00	0.000000	0.000000	0.000000	0.000000	0.000000	0.807692	0.000000	0.000000	0.000000	0.000000	0.000000	0.000000	0.000000	0.000000	0.000000	0.000000	0.000000	0.000000	0.000000	0.000000	0.000000	0.000000	0.000000	0.000000	0.000000	0.000000	0.000000	0.000000	0.000000	0.000000	1.000000	0.000000	0.000000	0.000000	0.000000	0.000000	0.000000	0.000000	0.000000	0.000000
AT.TTTT.C	9	7	6	8	5.960189e+00	7.653828e+00	0.000000	0.000000	0.000000	0.000000	0.000000	0.000000	0.000000	0.000000	0.000000	0.000000	0.000000	0.000000	0.000000	0.000000	0.000000	0.000000	0.000000	0.000000	0.000000	0.000000	0.000000	0.000000	0.000000	0.000000	0.000000	0.000000	0.000000	0.000000	0.000000	0.000000	0.000000	1.000000	0.000000	0.000000	0.000000	0.000000	0.000000	0.000000	0.000000	0.000000
TTTT.TC.A	9	7	6	8	5.960189e+00	7.648605e+00	0.000000	0.000000	0.000000	0.000000	0.000000	0.000000	0.000000	0.000000	0.000000	0.000000	0.000000	0.000000	0.000000	0.000000	0.000000	0.000000	0.000000	0.000000	0.000000	0.000000	0.000000	0.000000	0.000000	0.000000	0.000000	0.000000	0.312500	0.000000	0.000000	0.000000	0.000000	0.000000	1.000000	0.000000	0.000000	0.000000	0.000000	0.000000	0.000000	0.000000
C.TTT.TT	8	6	7	15	3.616692e+00	7.612767e+00	0.000000	0.000000	0.000000	0.000000	0.000000	0.000000	0.000000	0.000000	0.071795	0.000000	0.244444	0.000000	0.000000	0.000000	0.000000	0.355556	0.000000	0.000000	0.000000	0.000000	0.000000	0.000000	0.000000	0.000000	0.000000	0.000000	0.000000	0.000000	0.000000	0.000000	0.000000	0.000000	0.000000	1.000000	0.000000	0.000000	0.000000	0.000000	0.095833	0.000000
T.TTTT.C	8	6	7	17	3.616692e+00	7.611770e+00	0.000000	0.000000	0.000000	0.000000	0.000000	0.000000	0.000000	0.000000	0.000000	0.000000	0.000000	0.000000	0.000000	0.000000	0.000000	0.000000	0.000000	0.000000	0.000000	0.000000	0.000000	0.000000	0.000000	0.000000	0.062745	0.000000	0.000000	0.000000	0.000000	0.000000	0.000000	0.735294	0.183824	0.000000	1.000000	0.000000	0.000000	0.000000	0.000000	0.000000
TTTTTC	6	6	8	15	4.364261e+00	7.544503e+00	0.000000	0.000000	0.287500	0.000000	0.000000	0.000000	0.000000	0.215385	0.000000	0.177778	0.000000	0.000000	0.376471	0.000000	0.000000	0.000000	0.000000	0.000000	0.000000	0.387500	0.000000	0.727273	0.000000	0.000000	0.000000	0.000000	0.000000	0.000000	0.000000	0.000000	0.000000	0.479167	0.287500	0.000000	0.533333	1.000000	0.000000	0.000000	0.000000	0.000000
TGTCG.A	7	6	6	9	5.197452e+00	7.541266e+00	0.000000	0.000000	0.000000	0.000000	0.000000	0.000000	0.000000	0.000000	0.000000	0.000000	0.000000	0.000000	0.000000	0.000000	0.000000	0.000000	0.470086	0.000000	0.738889	0.000000	0.000000	0.000000	0.000000	0.000000	0.000000	0.000000	0.000000	0.000000	0.000000	0.000000	0.000000	0.000000	0.000000	0.000000	0.000000	0.000000	1.000000	0.000000	0.000000	0.000000
TTG.CGA	7	6	6	9	5.197452e+00	7.541266e+00	0.000000	0.888889	0.000000	0.000000	0.000000	0.000000	0.000000	0.000000	0.000000	0.000000	0.000000	0.000000	0.424837	0.000000	0.000000	0.000000	0.564103	0.000000	0.000000	0.000000	0.000000	0.000000	0.000000	0.000000	0.000000	0.000000	0.291667	0.680556	0.000000	0.000000	0.000000	0.000000	0.236111	0.000000	0.000000	0.000000	0.000000	1.000000	0.000000	0.000000
CC.T..TTG	9	6	7	8	7.015877e+00	7.534774e+00	0.000000	0.000000	0.000000	0.000000	0.000000	0.000000	0.000000	0.000000	0.000000	0.000000	0.000000	0.000000	0.000000	0.000000	0.000000	0.000000	0.000000	0.000000	0.000000	0.000000	0.000000	0.000000	0.000000	0.000000	0.000000	0.000000	0.000000	0.000000	0.000000	0.000000	0.000000	0.000000	0.000000	0.000000	0.000000	0.000000	0.000000	0.000000	1.000000	0.000000
C.GC.T.TT	9	6	6	8	5.874333e+00	7.533911e+00	0.000000	0.000000	0.000000	0.000000	0.000000	0.000000	0.000000	0.000000	0.605769	0.000000	0.000000	0.708333	0.000000	0.000000	0.000000	0.000000	0.000000	0.000000	0.000000	0.000000	0.000000	0.000000	0.000000	0.000000	0.000000	0.000000	0.000000	0.000000	0.000000	0.000000	0.000000	0.000000	0.000000	0.000000	0.000000	0.000000	0.000000	0.000000	0.000000	1.000000
