# Supplementary material for: SEARCHPATTOOL: a new method for mining the most specific frequent patterns for binding sites with application to prokaryotic DNA sequences
Source: BMC Bioinformatics. 2007 Sep 20;8:354. doi: 10.1186/1471-2105-8-354 (PMC2082047; doi:10.1186/1471-2105-8-354)
Supplement: Additional file 5 — Searchpattool's software. This archive file contains the application, the source code; a runable example and an explanation of the use of the programs (file readme-searchpattool-doc.pdf) [file 1471-2105-8-354-S5.zip › example&doc/promospo0abs.txt]

>abrB	
TCCTTTATCTATGATACCATCTTAGCCTTTAAGATCAAGAATATATACATACGCCCTGAAAAAGAATAATTAAAATTAAAAATCTTTAATGAAAATAAAAAAAGTCTGTTCGTGTCGAATTTTGTCGTATATAATCAAATGAAATAAAAAACTTTGGTTCGAAAGTCTTGATTTAAAAGGATTTTTAGTAGGATAATAGCTTTATTAAATATTTATAAAATGCTGTTATTTCGGTAGTTTCCAAGACATTACTGACTATAAGAACTAATTCTTACAATCAATAGTAAACAAAATGATTGACGATTATTGGAAACCTTGTTATGCTATGAAGGTAAGGATTTTGTCGAATAATGACGAAGAAAAATATAATTTAAACAAATAAGTATCTCTTGGGAGGAGAATGTTTATGAAATCTACTGGTATTGTACGTAAAGTTGATGAATTAGGACGT
>dltA	
TACATTACACTTTTTAAAAGTTAAAAAGATCTTTTGACTCCAGGTATCTTTTCCTTTATTATGAATCAGCTCGAAACATTCCATTCTTGCCCTTGCAGGTATAAAGATTCATTTTCAAAAACATACGCCGATATATTAATTTGAGGGAGATTAGGGAAAAAATGAAACTTTTTGAGCATCTGATCGTCAAATAATCATGTGATTGTCGAAAAAACGGGAAGGGAATTTTTGATATGCTGCAATTAATGAAACAGCTGTATGAAAAACCCGCTGTCAAGTGGACATGTCATACAGGCTTTTATTTGATGATACTGCTTGTTTTGTTTTTTATGTATGGTTTTCACACCGCGAATACCGGTTCATATATTTATAACGATTTCTAATTGGAGAGAGAATAACTATGAAACTTTTACATGCTATTCAAACACATGCGGAAACTTATCCGCAAACC
>kinC	
AATTATGCTAAAAAAGGCGGAGTGATATCATCTCCGCCTTTTTTGCGTGCCAATTTTTGATTACCGCCGCCTAAGATAAGACATCAAGATATTTGGTAATGAATGATTTGGGATACTTTACATATTTTACTCAATTATTTGTCGAAGAATGGTACAATAAGTAGAGAAACACAAGCGGCAGGTGGTCATATGAGAAAATATCAAGCTCGTATCATTTCCATCATTTTGGCAATGATTTTT
>sinI	
CTTTTTTACCATTCGACATCATTCTCGTTTTTTTTGAGAAAATACGATTATAATAAAGGTATATTGGAAAAAAATTCTGGTGATTTAATGGCAAATGACTTCCAGAGACTAATGAAGCATACAATAAGTCATGGCCGGACTGGCTGAAATACATAAACAAGTATTTTAGGAGGAGAAACTGCATGAAGAATGCAAAACAAGAGCACTTTGAATTGGATCAAGAATGGGTTGAA
>sinR	
ATGTGCTATAATATCACAAGGAAGGTGATGACATTGATTGGCCAGCGTATTAAACAATACCGTAAAGAAAAAGGCTACTCACTA
>spo0A	
CTGCCGGAGTTTCCGGCAGTTTTTTTATTTTGATCCCTCTTCACTTCTCAGAATACATACGGTAAAATATACAAAAGAAGATTTTTCGACAAATTCACGTTTCCTTGTTTGTCAAATTTCATTTTTAGTCGAAAAACAGAGAAAAACATAGAATAACAAAGATATGCCACTAATATTGGTGATTATGATTTTTTTAGAGGGTATATAGCGGTTTTGTCGAATGTAAACATGTAGCAAGGGTGAATCCTGTTAACTACATTTGGGGAGGAAGAAACGTGGAGAAAATTAAAGTTTGTGTTGCTGATGATAATCGAGAGCTGGTAAGC
>spo0F	
AAGTGAATCCTCCTTTATAACGTACAATATCAGTATACAACAAAAGAGAAAATGCTCAGAAAATGTCGTAAAGTAGACTATTATAATTAAAGGAAATAGGAAAATCAAACAGAATACATACAATACTGCTTACTTTTGACGAAAATCATAATATTGGGGTGTAAAATGATGAATGAAAAAATTTTAATCGTTGATGATCAATACGGCATTCGTATT
>spoIIAA	
TTATGCCGAATGACCACTAGTTTTGTCACGGTGAAGGAATTCATTCCGTCGAAATCGAAACACTCATTATCCGATCATATCAAGGAGGAATGAGCATGAGCCTTGGAATTGACATGAATGTCAAAGAATCTGTGCTTTGTATTCGA
>spoIIE	
CCTTTGTATTATATAACTTGTGCTTAGAAGCACAAAACAATATGGCGGTGTAGCTCAGCTGGCTAGAGCGTACGGTTCATACCCGTGAGGTCGGGGGTTCGATCCCCTCCGCCGCTACCATATTTGTTTGGCCCGTTGGTCAAGCGGTTAAGACACCGCCCTTTCACGGCGGTAACACGGGTTCGAATCCCGTACGGGTCATCCTAACAAATCGGTTTCTCTTGCAGAAGCCGATTTTTTTCATTTTTAGACAACATTCCGGAAATTCTTTTCATAAACGAATATCAAGGCAGAAACCGTCGAAGATTTCTTTGGTATTGTTACCTTCTTTTGACAAAATCCTATCTGTGCTTTCGCTATAATGACAGGCAACGAATATAACAGGTGGGAGATGAGAGGAATGGAAAAAGCAGAAAGAAGAGTGAACGGGCCAATGGCGGGACAAGCTTTG
>spoIIGA	
GTGGAAAAAAAGCTGCCGTCATTGGCAGCTTTTTTTATATCCTCTCATTATACTTCCTCGACAAATTAAGCAGATTTCCCTGAAAAATTGTATTTTCCTCTCAACATTAATTGACAGACTTTCCCACAGAGCTTGCTTTATACTTATGAAGCAAGAAGGGGAACAGCGTGAGGCAAGAAAGAAAGGAGTCAGATGTGAAAATCTATTTAGATGTCATTTGGCTGTTAAACTTTTGTTTTGATGCA
