# Supplementary material for: SEARCHPATTOOL: a new method for mining the most specific frequent patterns for binding sites with application to prokaryotic DNA sequences
Source: BMC Bioinformatics. 2007 Sep 20;8:354. doi: 10.1186/1471-2105-8-354 (PMC2082047; doi:10.1186/1471-2105-8-354)
Supplement: Additional file 5 — Searchpattool's software. This archive file contains the application, the source code; a runable example and an explanation of the use of the programs (file readme-searchpattool-doc.pdf) [file 1471-2105-8-354-S5.zip › example&doc/random-scores.txt]

Totpatt	Time	zs1	zs2	zs3	zs4	zs5	zs6	zs7	zs8	zs9	zs10	zs11	zs12	zs13	zs14	zs15	zs16	zs17	zs18	zs19	zs20	zs21	zs22	zs23	zs24	zs25	zs26	zs27	zs28	zs29	zs30	zs31	zs32	zs33	zs34	zs35	zs36	zs37	zs38	zs39	zs40	zs41	zs42	zs43	zs44	zs45	zs46	zs47	zs48
28213	2.00	1.239611e+01	1.239611e+01	1.239611e+01	1.239611e+01	1.237262e+01	1.237262e+01	1.234927e+01	1.232604e+01	1.216779e+01	1.056483e+01	1.032354e+01	8.961858e+00	8.961858e+00	8.961858e+00	8.961858e+00	8.961858e+00	8.961858e+00	8.926560e+00	8.470257e+00	8.452880e+00	8.285379e+00	8.285379e+00	8.285379e+00	8.285379e+00	8.252278e+00	8.252278e+00	8.190669e+00	8.190669e+00	8.190669e+00	8.190669e+00	8.174227e+00	8.174227e+00	8.157873e+00	8.141605e+00	7.882477e+00	7.882477e+00	7.870709e+00	7.866419e+00	7.866419e+00	7.866419e+00	7.850447e+00	7.850447e+00	7.850447e+00	7.850447e+00	7.834560e+00	7.780068e+00	7.601741e+00	7.586125e+00
27288	1.00	1.146784e+01	1.064480e+01	9.627154e+00	9.577559e+00	8.961858e+00	8.944162e+00	8.842976e+00	8.705249e+00	8.705249e+00	8.687972e+00	8.452880e+00	8.452880e+00	8.438164e+00	8.285379e+00	8.285379e+00	7.882477e+00	7.882477e+00	7.650183e+00	7.621926e+00	7.517289e+00	7.398314e+00	7.398314e+00	7.287909e+00	7.278606e+00	7.278606e+00	7.278606e+00	7.278606e+00	7.263492e+00	7.263492e+00	7.248459e+00	7.248459e+00	7.248459e+00	7.233506e+00	7.180120e+00	6.713300e+00	6.713300e+00	6.713300e+00	6.713300e+00	6.713300e+00	6.713300e+00	6.713300e+00	6.713300e+00	6.699048e+00	6.684871e+00	6.668146e+00	6.668146e+00	6.646237e+00	6.646237e+00
26956	2.00	1.058363e+01	1.056483e+01	9.521719e+00	9.133116e+00	8.961858e+00	8.961858e+00	8.961858e+00	8.961858e+00	8.961858e+00	8.705249e+00	8.705249e+00	8.687972e+00	8.452880e+00	8.285379e+00	7.882477e+00	7.882477e+00	7.882477e+00	7.882477e+00	7.882477e+00	7.866419e+00	7.866419e+00	7.866419e+00	7.850447e+00	7.834560e+00	7.818757e+00	7.601741e+00	7.601741e+00	7.601741e+00	7.517289e+00	7.517289e+00	7.501737e+00	7.486269e+00	7.470885e+00	7.413462e+00	7.413462e+00	7.294050e+00	7.278606e+00	7.278606e+00	7.278606e+00	7.278606e+00	7.278606e+00	7.263492e+00	7.263492e+00	7.248459e+00	7.233506e+00	7.233506e+00	6.713300e+00	6.699048e+00
28555	2.00	1.642159e+01	1.579810e+01	1.463147e+01	1.258591e+01	1.239611e+01	1.239611e+01	1.239611e+01	1.239611e+01	1.239611e+01	1.239611e+01	1.239611e+01	1.237262e+01	1.168891e+01	1.148977e+01	1.148977e+01	1.146784e+01	1.146784e+01	1.117016e+01	1.056483e+01	1.054438e+01	1.054438e+01	1.052405e+01	1.038376e+01	1.036357e+01	1.034350e+01	9.608224e+00	9.133116e+00	9.133116e+00	9.133116e+00	9.133116e+00	9.114996e+00	9.114996e+00	9.096974e+00	9.096974e+00	9.079048e+00	8.961858e+00	8.961858e+00	8.961858e+00	8.961858e+00	8.961858e+00	8.961858e+00	8.961858e+00	8.961858e+00	8.961858e+00	8.961858e+00	8.944162e+00	8.944162e+00	8.944162e+00
28528	2.00	2.626052e+01	2.251224e+01	1.717158e+01	1.468793e+01	1.451468e+01	1.448758e+01	1.239611e+01	1.239611e+01	1.237262e+01	1.205204e+01	1.197433e+01	1.148977e+01	1.146784e+01	1.056483e+01	1.054438e+01	1.054438e+01	1.054438e+01	1.054438e+01	1.052405e+01	1.034570e+01	9.856656e+00	9.745940e+00	9.655964e+00	9.637103e+00	9.133116e+00	9.133116e+00	9.114996e+00	8.961858e+00	8.961858e+00	8.961858e+00	8.961858e+00	8.961858e+00	8.961858e+00	8.961858e+00	8.961858e+00	8.961858e+00	8.961858e+00	8.961858e+00	8.961858e+00	8.961858e+00	8.961858e+00	8.961858e+00	8.961858e+00	8.961858e+00	8.961858e+00	8.961858e+00	8.944162e+00	8.944162e+00
27751	2.00	1.239611e+01	1.026854e+01	9.114996e+00	8.961858e+00	8.961858e+00	8.961858e+00	8.961858e+00	8.961858e+00	8.961858e+00	8.961858e+00	8.961858e+00	8.961858e+00	8.944162e+00	8.944162e+00	8.705249e+00	8.455034e+00	8.452880e+00	8.285379e+00	8.285379e+00	8.190669e+00	8.045565e+00	8.045565e+00	8.029357e+00	7.882477e+00	7.882477e+00	7.882477e+00	7.882477e+00	7.882477e+00	7.866419e+00	7.850447e+00	7.850447e+00	7.834560e+00	7.811653e+00	7.653008e+00	7.517289e+00	7.514030e+00	7.470885e+00	7.278606e+00	7.278606e+00	7.263492e+00	7.263492e+00	7.263492e+00	7.248459e+00	7.248459e+00	7.209813e+00	7.061316e+00	6.851273e+00	6.851273e+00
28396	2.00	1.988047e+01	1.454193e+01	1.270250e+01	1.239611e+01	1.239611e+01	1.239611e+01	1.239611e+01	1.237262e+01	1.237262e+01	1.148977e+01	1.144603e+01	1.056483e+01	1.056483e+01	1.056483e+01	1.056483e+01	1.054438e+01	1.036357e+01	1.036357e+01	9.674926e+00	9.133116e+00	9.114996e+00	9.114996e+00	9.096974e+00	9.096974e+00	8.961858e+00	8.961858e+00	8.961858e+00	8.961858e+00	8.961858e+00	8.961858e+00	8.961858e+00	8.961858e+00	8.961858e+00	8.961858e+00	8.961858e+00	8.944162e+00	8.944162e+00	8.944162e+00	8.944162e+00	8.944162e+00	8.944162e+00	8.944162e+00	8.944162e+00	8.926560e+00	8.926560e+00	8.926560e+00	8.926560e+00	8.860506e+00
27863	2.00	1.239611e+01	1.239611e+01	1.148977e+01	1.054438e+01	1.054438e+01	1.054438e+01	9.133116e+00	9.133116e+00	8.961858e+00	8.961858e+00	8.961858e+00	8.961858e+00	8.961858e+00	8.961858e+00	8.961858e+00	8.961858e+00	8.961858e+00	8.961858e+00	8.944162e+00	8.944162e+00	8.944162e+00	8.926560e+00	8.926560e+00	8.926560e+00	8.860506e+00	8.799088e+00	8.705249e+00	8.452880e+00	8.285379e+00	8.190669e+00	8.190669e+00	8.045565e+00	7.882477e+00	7.882477e+00	7.882477e+00	7.882477e+00	7.882477e+00	7.882477e+00	7.866419e+00	7.653008e+00	7.606508e+00	7.601741e+00	7.601741e+00	7.586125e+00	7.517289e+00	7.517289e+00	7.517289e+00	7.517289e+00
27258	1.00	2.186243e+01	1.507417e+01	1.239611e+01	1.239611e+01	1.237262e+01	1.234927e+01	1.198373e+01	1.180920e+01	1.180920e+01	1.064480e+01	9.577559e+00	9.133116e+00	8.705249e+00	8.700451e+00	8.700451e+00	8.687972e+00	8.452880e+00	8.190669e+00	8.190669e+00	8.174227e+00	8.157873e+00	7.882477e+00	7.882477e+00	7.882477e+00	7.882477e+00	7.866419e+00	7.818757e+00	7.501737e+00	7.470885e+00	7.278606e+00	7.278606e+00	7.278606e+00	7.263492e+00	7.233506e+00	7.233506e+00	6.713300e+00	6.668146e+00	6.631838e+00	6.631838e+00	6.631838e+00	6.631838e+00	6.631838e+00	6.631838e+00	6.617842e+00	6.547650e+00	6.547650e+00	6.547650e+00	6.547650e+00
27703	1.00	1.454193e+01	1.451468e+01	1.239611e+01	1.239611e+01	1.239611e+01	1.237262e+01	1.205204e+01	1.202915e+01	1.202915e+01	1.114766e+01	1.056483e+01	1.054438e+01	1.036357e+01	9.674926e+00	9.655964e+00	9.133116e+00	9.114996e+00	9.114996e+00	9.103138e+00	8.961858e+00	8.961858e+00	8.961858e+00	8.961858e+00	8.961858e+00	8.944162e+00	8.944162e+00	8.944162e+00	8.926560e+00	8.705249e+00	8.705249e+00	8.455034e+00	8.452880e+00	8.434160e+00	8.421385e+00	8.418928e+00	8.418928e+00	8.417324e+00	8.417324e+00	8.385340e+00	8.285379e+00	8.190669e+00	8.190669e+00	8.190669e+00	8.174227e+00	8.045565e+00	7.882477e+00	7.882477e+00	7.882477e+00
27620	1.00	1.146784e+01	1.144603e+01	1.064480e+01	9.577559e+00	9.133116e+00	9.133116e+00	9.114996e+00	8.961858e+00	8.961858e+00	8.961858e+00	8.961858e+00	8.944162e+00	8.842976e+00	8.825539e+00	8.705249e+00	8.705249e+00	8.705249e+00	8.285379e+00	8.285379e+00	8.268785e+00	7.882477e+00	7.882477e+00	7.882477e+00	7.882477e+00	7.882477e+00	7.866419e+00	7.866419e+00	7.850447e+00	7.817579e+00	7.601741e+00	7.517289e+00	7.486269e+00	7.428690e+00	7.428690e+00	7.303133e+00	7.278606e+00	7.278606e+00	7.278606e+00	7.278606e+00	7.263492e+00	7.263492e+00	7.263492e+00	7.263492e+00	7.233506e+00	7.233506e+00	7.223753e+00	7.001167e+00	6.952716e+00
27251	2.00	1.454193e+01	1.454193e+01	1.239611e+01	1.239611e+01	1.239611e+01	1.237262e+01	1.237262e+01	1.237262e+01	1.148977e+01	1.146784e+01	9.674926e+00	9.674926e+00	8.961858e+00	8.961858e+00	8.961858e+00	8.961858e+00	8.944162e+00	8.944162e+00	8.860506e+00	8.842976e+00	8.705249e+00	8.435858e+00	8.268785e+00	8.190669e+00	8.190669e+00	8.190669e+00	8.174227e+00	8.174227e+00	8.174227e+00	8.045565e+00	8.029357e+00	7.882477e+00	7.882477e+00	7.882477e+00	7.882477e+00	7.882477e+00	7.882477e+00	7.866419e+00	7.850447e+00	7.850447e+00	7.795819e+00	7.517289e+00	7.364357e+00	7.278606e+00	7.278606e+00	7.278606e+00	7.278606e+00	7.278606e+00
27758	2.00	1.239611e+01	1.237262e+01	1.148977e+01	1.056483e+01	1.056483e+01	1.056483e+01	9.019791e+00	8.961858e+00	8.961858e+00	8.961858e+00	8.961858e+00	8.961858e+00	8.944162e+00	8.944162e+00	8.926560e+00	8.926560e+00	8.860506e+00	8.511727e+00	8.235859e+00	8.190669e+00	8.174227e+00	8.045565e+00	7.882477e+00	7.780068e+00	7.637426e+00	7.621926e+00	7.601741e+00	7.601741e+00	7.601741e+00	7.517289e+00	7.517289e+00	7.501737e+00	7.501737e+00	7.294050e+00	7.294050e+00	7.294050e+00	7.278606e+00	7.263492e+00	7.263492e+00	7.263492e+00	7.263492e+00	7.233506e+00	7.233506e+00	7.194927e+00	7.180120e+00	7.032083e+00	6.952716e+00	6.938024e+00
28348	2.00	8.961858e+00	8.944162e+00	8.781576e+00	8.455034e+00	8.402089e+00	8.285379e+00	8.285379e+00	8.268785e+00	8.252278e+00	7.882477e+00	7.850447e+00	7.601741e+00	7.601741e+00	7.586125e+00	7.586125e+00	7.586125e+00	7.278606e+00	7.278606e+00	7.278606e+00	7.278606e+00	7.263492e+00	7.263492e+00	7.248459e+00	6.713300e+00	6.699048e+00	6.646237e+00	6.646237e+00	6.632219e+00	6.631838e+00	6.631838e+00	6.631838e+00	6.631838e+00	6.625599e+00	6.618276e+00	6.617842e+00	6.547650e+00	6.547650e+00	6.533569e+00	6.533569e+00	6.519564e+00	6.507077e+00	6.505634e+00	6.491778e+00	6.386787e+00	6.386787e+00	6.386787e+00	6.386787e+00	6.386787e+00
27303	2.00	1.239611e+01	1.239611e+01	1.239611e+01	1.239611e+01	1.239611e+01	1.239611e+01	1.239611e+01	1.237262e+01	1.234927e+01	1.148977e+01	1.052405e+01	9.764981e+00	9.114996e+00	9.114996e+00	9.114996e+00	9.096974e+00	8.961858e+00	8.961858e+00	8.961858e+00	8.961858e+00	8.961858e+00	8.961858e+00	8.961858e+00	8.961858e+00	8.961858e+00	8.961858e+00	8.961858e+00	8.944162e+00	8.860506e+00	8.816695e+00	8.705249e+00	8.285379e+00	8.285379e+00	8.268785e+00	8.252278e+00	8.190669e+00	8.190669e+00	8.190669e+00	8.190669e+00	8.190669e+00	8.190669e+00	8.190669e+00	8.174227e+00	8.157873e+00	8.045565e+00	8.045565e+00	8.029357e+00	7.882899e+00
28425	2.00	1.579810e+01	1.349069e+01	1.346526e+01	1.239611e+01	1.239611e+01	1.239611e+01	1.239611e+01	1.239611e+01	1.237262e+01	1.234927e+01	1.168891e+01	1.148977e+01	1.148977e+01	1.056483e+01	1.056483e+01	1.044778e+01	1.042753e+01	9.627154e+00	9.133116e+00	8.961858e+00	8.961858e+00	8.961858e+00	8.961858e+00	8.961858e+00	8.961858e+00	8.944162e+00	8.926560e+00	8.926560e+00	8.926560e+00	8.860506e+00	8.860506e+00	8.705249e+00	8.705249e+00	8.687972e+00	8.486929e+00	8.435858e+00	8.435858e+00	8.418928e+00	8.285379e+00	8.285379e+00	8.285379e+00	8.285379e+00	8.268785e+00	8.190669e+00	8.190669e+00	8.190669e+00	8.190669e+00	8.190669e+00
27578	2.00	9.114996e+00	8.961858e+00	8.961858e+00	8.961858e+00	8.961858e+00	8.926560e+00	8.926560e+00	8.705249e+00	8.705249e+00	8.045565e+00	7.882477e+00	7.882477e+00	7.795819e+00	7.517289e+00	7.501737e+00	7.413462e+00	7.413462e+00	7.278606e+00	7.278606e+00	7.278606e+00	7.278606e+00	7.263492e+00	7.046661e+00	7.015877e+00	6.938024e+00	6.938024e+00	6.851273e+00	6.631838e+00	6.631838e+00	6.631838e+00	6.617842e+00	6.617842e+00	6.547650e+00	6.547650e+00	6.547650e+00	6.547650e+00	6.547650e+00	6.547650e+00	6.547650e+00	6.533569e+00	6.533569e+00	6.533569e+00	6.519564e+00	6.386787e+00	6.386787e+00	6.386787e+00	6.386787e+00	6.373161e+00
28317	2.00	1.405261e+01	1.239611e+01	1.197433e+01	1.146784e+01	1.056483e+01	1.056483e+01	1.054438e+01	1.003165e+01	1.000009e+01	9.133116e+00	8.961858e+00	8.961858e+00	8.961858e+00	8.961858e+00	8.961858e+00	8.961858e+00	8.961858e+00	8.961858e+00	8.944162e+00	8.944162e+00	8.944162e+00	8.926560e+00	8.926560e+00	8.926560e+00	8.842976e+00	8.781576e+00	8.647257e+00	8.472626e+00	8.435858e+00	8.435858e+00	8.435858e+00	8.435858e+00	8.418928e+00	8.418928e+00	8.402089e+00	8.285379e+00	8.285379e+00	8.285379e+00	8.268785e+00	8.190669e+00	8.045565e+00	7.882477e+00	7.882477e+00	7.866419e+00	7.601741e+00	7.601741e+00	7.601741e+00	7.601741e+00
28424	2.00	1.991715e+01	1.579810e+01	1.451468e+01	1.272661e+01	1.239611e+01	1.239611e+01	1.239611e+01	1.239611e+01	1.239611e+01	1.239611e+01	1.205204e+01	1.205204e+01	1.168891e+01	1.128287e+01	1.116905e+01	1.056483e+01	1.054438e+01	1.038376e+01	1.036357e+01	1.032570e+01	9.837479e+00	9.745940e+00	9.655964e+00	9.238226e+00	9.151730e+00	9.133116e+00	9.133116e+00	9.133116e+00	9.133116e+00	9.133116e+00	9.133116e+00	9.133116e+00	9.133116e+00	9.121096e+00	9.114996e+00	9.114996e+00	9.114996e+00	9.114996e+00	9.096974e+00	9.079048e+00	8.961858e+00	8.961858e+00	8.961858e+00	8.961858e+00	8.944162e+00	8.944162e+00	8.926560e+00	8.705249e+00
27743	2.00	1.239611e+01	1.239611e+01	1.237262e+01	1.192893e+01	1.148977e+01	1.148977e+01	1.144603e+01	1.056483e+01	1.056483e+01	1.054438e+01	1.052405e+01	8.961858e+00	8.961858e+00	8.961858e+00	8.961858e+00	8.961858e+00	8.961858e+00	8.961858e+00	8.961858e+00	8.944162e+00	8.944162e+00	8.944162e+00	8.944162e+00	8.926560e+00	8.926560e+00	8.909051e+00	8.860506e+00	8.860506e+00	8.825539e+00	8.799088e+00	8.705249e+00	8.705249e+00	8.705249e+00	8.670788e+00	8.452880e+00	8.452880e+00	8.438920e+00	8.285379e+00	8.190669e+00	8.190669e+00	8.174227e+00	8.045565e+00	8.045565e+00	7.882477e+00	7.882477e+00	7.882477e+00	7.882477e+00	7.882477e+00
27858	2.00	1.239611e+01	8.961858e+00	8.961858e+00	8.961858e+00	8.961858e+00	8.961858e+00	8.705249e+00	8.705249e+00	8.705249e+00	8.705249e+00	8.705249e+00	8.705249e+00	8.670788e+00	8.670788e+00	8.653695e+00	8.268785e+00	8.268785e+00	8.268785e+00	8.252977e+00	8.190669e+00	8.045565e+00	8.029357e+00	7.882477e+00	7.850447e+00	7.601741e+00	7.517289e+00	7.517289e+00	7.517289e+00	7.015877e+00	6.851273e+00	6.836943e+00	6.779202e+00	6.632219e+00	6.632219e+00	6.632219e+00	6.631838e+00	6.631838e+00	6.631838e+00	6.631838e+00	6.631838e+00	6.617842e+00	6.617842e+00	6.617842e+00	6.590072e+00	6.547650e+00	6.547650e+00	6.547650e+00	6.533569e+00
27227	2.00	1.237262e+01	1.148977e+01	1.054438e+01	8.961858e+00	8.961858e+00	8.961858e+00	8.860506e+00	8.705249e+00	8.653695e+00	8.268785e+00	8.174227e+00	7.601741e+00	7.601741e+00	7.413462e+00	7.413462e+00	7.278912e+00	7.278606e+00	7.278606e+00	7.263492e+00	7.263492e+00	6.713300e+00	6.699048e+00	6.699048e+00	6.632219e+00	6.631838e+00	6.631838e+00	6.631838e+00	6.631838e+00	6.631838e+00	6.631838e+00	6.631838e+00	6.631838e+00	6.617842e+00	6.617842e+00	6.603921e+00	6.590072e+00	6.547650e+00	6.547650e+00	6.547650e+00	6.533569e+00	6.533569e+00	6.505634e+00	6.505634e+00	6.386787e+00	6.386787e+00	6.386787e+00	6.386787e+00	6.386787e+00
27625	2.00	1.579810e+01	1.239611e+01	1.239611e+01	1.239611e+01	1.239611e+01	1.239611e+01	1.239611e+01	1.237262e+01	1.237262e+01	1.168891e+01	1.148977e+01	1.146784e+01	1.056483e+01	1.056483e+01	1.038376e+01	1.038376e+01	9.764981e+00	9.133116e+00	9.133116e+00	9.133116e+00	9.096974e+00	9.096974e+00	8.961858e+00	8.944162e+00	8.860506e+00	8.842976e+00	8.797499e+00	8.797499e+00	8.705249e+00	8.705249e+00	8.687972e+00	8.687972e+00	8.486929e+00	8.452880e+00	8.435858e+00	8.385340e+00	8.285379e+00	8.285379e+00	8.285379e+00	8.268785e+00	8.268785e+00	8.190669e+00	8.190669e+00	8.190669e+00	8.190669e+00	8.190669e+00	8.190669e+00	8.174227e+00
28083	2.00	1.239611e+01	1.146784e+01	1.146784e+01	1.036357e+01	1.034570e+01	9.856656e+00	9.133116e+00	9.114996e+00	9.096974e+00	9.079048e+00	8.961858e+00	8.961858e+00	8.961858e+00	8.961858e+00	8.961858e+00	8.961858e+00	8.961858e+00	8.961858e+00	8.961858e+00	8.961858e+00	8.961858e+00	8.961858e+00	8.961858e+00	8.944162e+00	8.944162e+00	8.944162e+00	8.944162e+00	8.842976e+00	8.842976e+00	8.705249e+00	8.285379e+00	8.252278e+00	8.190669e+00	8.045565e+00	8.045565e+00	7.882477e+00	7.882477e+00	7.882477e+00	7.882477e+00	7.866419e+00	7.866419e+00	7.866419e+00	7.850447e+00	7.850447e+00	7.834560e+00	7.801564e+00	7.653008e+00	7.601741e+00
28674	2.00	1.448758e+01	1.239611e+01	1.239611e+01	1.234927e+01	1.114766e+01	1.056483e+01	1.056483e+01	1.056483e+01	1.054438e+01	1.054438e+01	9.637103e+00	9.133116e+00	9.103138e+00	9.096974e+00	8.961858e+00	8.961858e+00	8.961858e+00	8.961858e+00	8.961858e+00	8.961858e+00	8.961858e+00	8.961858e+00	8.961858e+00	8.961858e+00	8.961858e+00	8.961858e+00	8.944162e+00	8.944162e+00	8.944162e+00	8.944162e+00	8.944162e+00	8.944162e+00	8.944162e+00	8.944162e+00	8.926560e+00	8.926560e+00	8.926560e+00	8.909051e+00	8.816695e+00	8.705249e+00	8.705249e+00	8.705249e+00	8.285379e+00	8.268785e+00	8.190669e+00	8.190669e+00	8.157873e+00	8.045565e+00
27800	2.00	1.239611e+01	1.239611e+01	1.148977e+01	1.116905e+01	1.116905e+01	1.056483e+01	1.038376e+01	1.026854e+01	1.026854e+01	9.784124e+00	9.133116e+00	9.121096e+00	9.121096e+00	8.961858e+00	8.961858e+00	8.961858e+00	8.961858e+00	8.961858e+00	8.926560e+00	8.909051e+00	8.860506e+00	8.687972e+00	8.452880e+00	8.452880e+00	8.452880e+00	8.435858e+00	8.285379e+00	8.285379e+00	8.285379e+00	8.268785e+00	8.252278e+00	8.235859e+00	8.190669e+00	8.190669e+00	8.045565e+00	8.013234e+00	7.898983e+00	7.882477e+00	7.882477e+00	7.850447e+00	7.850447e+00	7.817579e+00	7.570592e+00	7.517289e+00	7.517289e+00	7.514030e+00	7.514030e+00	7.294050e+00
27512	2.00	1.579810e+01	1.346526e+01	1.168891e+01	1.060391e+01	1.056483e+01	1.042753e+01	9.540233e+00	9.055584e+00	8.961858e+00	8.961858e+00	8.961858e+00	8.961858e+00	8.961858e+00	8.944162e+00	8.944162e+00	8.909051e+00	8.687972e+00	8.687972e+00	8.545870e+00	8.452880e+00	8.452880e+00	8.452880e+00	8.435858e+00	8.285379e+00	8.285379e+00	8.268785e+00	7.866419e+00	7.601741e+00	7.586125e+00	7.517289e+00	7.517289e+00	7.501737e+00	7.294050e+00	7.278606e+00	7.278606e+00	7.278606e+00	7.278606e+00	7.263492e+00	7.263492e+00	7.263492e+00	7.248459e+00	7.248459e+00	7.248459e+00	7.248459e+00	7.218631e+00	6.938024e+00	6.923412e+00	6.713300e+00
27767	2.00	3.068213e+01	2.990983e+01	2.990983e+01	2.190259e+01	2.186243e+01	1.991715e+01	1.991715e+01	1.974185e+01	1.974185e+01	1.917010e+01	1.699024e+01	1.699024e+01	1.695888e+01	1.623346e+01	1.510234e+01	1.507417e+01	1.454193e+01	1.451468e+01	1.451468e+01	1.451468e+01	1.451468e+01	1.448758e+01	1.448758e+01	1.414275e+01	1.414275e+01	1.414275e+01	1.411619e+01	1.272661e+01	1.272661e+01	1.239611e+01	1.239611e+01	1.239611e+01	1.239611e+01	1.239611e+01	1.239611e+01	1.237262e+01	1.237262e+01	1.237262e+01	1.234927e+01	1.234927e+01	1.205204e+01	1.205204e+01	1.205204e+01	1.205204e+01	1.205204e+01	1.205204e+01	1.205204e+01	1.205204e+01
27755	2.00	1.205204e+01	1.197433e+01	1.192893e+01	8.961858e+00	8.944162e+00	8.944162e+00	8.944162e+00	8.926560e+00	8.705249e+00	8.472626e+00	8.438920e+00	8.434160e+00	8.418928e+00	8.285379e+00	8.285379e+00	8.029357e+00	7.882477e+00	7.882477e+00	7.601741e+00	7.601741e+00	7.601741e+00	7.601741e+00	7.586125e+00	7.570592e+00	7.517289e+00	7.501737e+00	7.413462e+00	7.413462e+00	7.278606e+00	7.278606e+00	7.278606e+00	7.263492e+00	7.263492e+00	7.015877e+00	6.952716e+00	6.836943e+00	6.713300e+00	6.713300e+00	6.713300e+00	6.646237e+00	6.646237e+00	6.639705e+00	6.631838e+00	6.631838e+00	6.631838e+00	6.631838e+00	6.631838e+00	6.631838e+00
27150	2.00	1.579810e+01	1.448758e+01	1.168891e+01	1.146784e+01	1.146784e+01	1.056483e+01	9.784124e+00	9.764981e+00	9.637103e+00	9.608224e+00	9.114996e+00	8.961858e+00	8.961858e+00	8.961858e+00	8.944162e+00	8.944162e+00	8.944162e+00	8.926560e+00	8.842976e+00	8.842976e+00	8.705249e+00	8.705249e+00	8.486929e+00	8.455034e+00	8.452880e+00	8.452880e+00	8.435858e+00	8.435858e+00	8.418928e+00	8.418928e+00	8.268785e+00	8.268785e+00	8.045565e+00	8.045565e+00	7.898983e+00	7.882899e+00	7.882477e+00	7.882477e+00	7.882477e+00	7.882477e+00	7.882477e+00	7.882477e+00	7.866419e+00	7.866419e+00	7.850447e+00	7.801564e+00	7.764401e+00	7.653008e+00
27316	2.00	1.052405e+01	9.037640e+00	8.961858e+00	8.961858e+00	8.961858e+00	8.944162e+00	8.944162e+00	8.926560e+00	8.528753e+00	8.285379e+00	8.285379e+00	8.285379e+00	7.866419e+00	7.785635e+00	7.754032e+00	7.653008e+00	7.601741e+00	7.601741e+00	7.278606e+00	7.278606e+00	7.263855e+00	7.263492e+00	7.263492e+00	7.248459e+00	7.248459e+00	7.233506e+00	7.233506e+00	7.218631e+00	7.209813e+00	7.193642e+00	7.163854e+00	6.986535e+00	6.952716e+00	6.713300e+00	6.713300e+00	6.713300e+00	6.713300e+00	6.713300e+00	6.713300e+00	6.713300e+00	6.713300e+00	6.699048e+00	6.699048e+00	6.699048e+00	6.684871e+00	6.646237e+00	6.646237e+00	6.646237e+00
28093	2.00	1.699024e+01	1.454193e+01	1.454193e+01	1.454193e+01	1.454193e+01	1.448758e+01	1.239611e+01	1.239611e+01	1.237262e+01	1.234927e+01	1.234927e+01	1.080968e+01	1.038376e+01	1.026854e+01	9.674926e+00	9.674926e+00	9.674926e+00	9.674926e+00	9.637103e+00	9.133116e+00	9.133116e+00	9.114996e+00	9.096974e+00	9.096974e+00	9.079048e+00	9.061218e+00	8.961858e+00	8.961858e+00	8.961858e+00	8.961858e+00	8.961858e+00	8.961858e+00	8.961858e+00	8.961858e+00	8.961858e+00	8.961858e+00	8.944162e+00	8.944162e+00	8.944162e+00	8.926560e+00	8.909051e+00	8.705249e+00	8.486929e+00	8.418928e+00	8.285379e+00	8.190669e+00	8.190669e+00	8.174227e+00
28039	2.00	1.576871e+01	1.346526e+01	1.237262e+01	1.166664e+01	1.148977e+01	1.146784e+01	1.064480e+01	1.056483e+01	1.042753e+01	1.034570e+01	1.028603e+01	9.856656e+00	9.799431e+00	9.608224e+00	9.577559e+00	9.114996e+00	8.961858e+00	8.961858e+00	8.961858e+00	8.961858e+00	8.944162e+00	8.944162e+00	8.860506e+00	8.842976e+00	8.285379e+00	8.174227e+00	7.882477e+00	7.882477e+00	7.882477e+00	7.866419e+00	7.866419e+00	7.653008e+00	7.634424e+00	7.601741e+00	7.601741e+00	7.517289e+00	7.517289e+00	7.501737e+00	7.486269e+00	7.379627e+00	7.294050e+00	7.278606e+00	7.278606e+00	7.278606e+00	7.263492e+00	7.263492e+00	7.248459e+00	7.248459e+00
28163	2.00	1.239611e+01	1.239611e+01	1.239611e+01	1.239611e+01	1.239611e+01	1.239611e+01	1.239611e+01	1.239611e+01	1.237262e+01	1.216779e+01	1.202915e+01	1.183182e+01	1.116905e+01	1.056483e+01	1.056483e+01	1.056483e+01	1.054438e+01	9.608224e+00	9.507682e+00	9.133116e+00	9.133116e+00	9.121096e+00	9.114996e+00	8.961858e+00	8.961858e+00	8.961858e+00	8.961858e+00	8.961858e+00	8.961858e+00	8.961858e+00	8.961858e+00	8.961858e+00	8.961858e+00	8.961858e+00	8.961858e+00	8.944162e+00	8.926560e+00	8.926560e+00	8.717898e+00	8.705249e+00	8.470257e+00	8.469904e+00	8.435858e+00	8.418928e+00	8.417324e+00	8.285379e+00	8.285379e+00	8.285379e+00
27008	2.00	1.239611e+01	1.239611e+01	1.239611e+01	1.239611e+01	1.214460e+01	1.148977e+01	1.148977e+01	1.146784e+01	1.144603e+01	1.056483e+01	1.038376e+01	1.028603e+01	9.799431e+00	9.133116e+00	9.133116e+00	9.114996e+00	9.114996e+00	9.114996e+00	8.961858e+00	8.961858e+00	8.961858e+00	8.961858e+00	8.961858e+00	8.961858e+00	8.961858e+00	8.944162e+00	8.944162e+00	8.944162e+00	8.944162e+00	8.944162e+00	8.944162e+00	8.944162e+00	8.860506e+00	8.860506e+00	8.842976e+00	8.825539e+00	8.670788e+00	8.670788e+00	8.453208e+00	8.435858e+00	8.285379e+00	8.285379e+00	8.268785e+00	8.268785e+00	8.252278e+00	8.190669e+00	8.190669e+00	8.190669e+00
28406	2.00	1.702178e+01	1.579810e+01	1.579810e+01	1.579810e+01	1.205204e+01	1.205204e+01	1.205204e+01	1.168891e+01	1.168891e+01	1.168891e+01	1.083049e+01	1.038376e+01	9.627154e+00	9.133116e+00	9.133116e+00	9.133116e+00	9.114996e+00	9.114996e+00	9.096974e+00	8.961858e+00	8.961858e+00	8.961858e+00	8.961858e+00	8.961858e+00	8.961858e+00	8.944162e+00	8.944162e+00	8.705249e+00	8.687972e+00	8.549367e+00	8.438164e+00	8.434160e+00	8.434160e+00	8.434160e+00	8.418928e+00	8.418928e+00	8.285379e+00	7.882477e+00	7.882477e+00	7.882477e+00	7.882477e+00	7.882477e+00	7.882477e+00	7.882477e+00	7.882477e+00	7.882477e+00	7.882477e+00	7.866419e+00
27760	2.00	1.576871e+01	1.202915e+01	1.166664e+01	1.038376e+01	1.038376e+01	9.608224e+00	9.133116e+00	9.133116e+00	9.114996e+00	9.114996e+00	9.096974e+00	8.961858e+00	8.670788e+00	8.452880e+00	8.452880e+00	8.435858e+00	8.418928e+00	8.417324e+00	8.402089e+00	8.402089e+00	7.882477e+00	7.882477e+00	7.882477e+00	7.882477e+00	7.882477e+00	7.882477e+00	7.866419e+00	7.866419e+00	7.866419e+00	7.866419e+00	7.866419e+00	7.866419e+00	7.850447e+00	7.834560e+00	7.769791e+00	7.634424e+00	7.349168e+00	7.278606e+00	7.278606e+00	7.278606e+00	7.278606e+00	7.278606e+00	7.278606e+00	7.263492e+00	7.263492e+00	7.263492e+00	7.263492e+00	7.263492e+00
28143	2.00	1.991715e+01	1.454193e+01	1.272661e+01	1.239611e+01	1.239611e+01	1.239611e+01	1.237262e+01	1.234927e+01	1.205204e+01	1.202915e+01	1.148977e+01	1.056483e+01	1.056483e+01	1.056483e+01	1.056483e+01	1.056483e+01	1.036357e+01	1.028603e+01	9.799431e+00	9.674926e+00	9.507682e+00	9.133116e+00	9.133116e+00	9.133116e+00	9.133116e+00	8.961858e+00	8.961858e+00	8.961858e+00	8.961858e+00	8.961858e+00	8.961858e+00	8.961858e+00	8.961858e+00	8.961858e+00	8.961858e+00	8.961858e+00	8.944162e+00	8.926560e+00	8.909051e+00	8.860506e+00	8.816695e+00	8.705249e+00	8.705249e+00	8.705249e+00	8.705249e+00	8.705249e+00	8.705249e+00	8.566570e+00
27646	2.00	1.702178e+01	1.579810e+01	1.448758e+01	1.239611e+01	1.239611e+01	1.239611e+01	1.239611e+01	1.239611e+01	1.239611e+01	1.239611e+01	1.237262e+01	1.234927e+01	1.234927e+01	1.168891e+01	1.163439e+01	1.148977e+01	1.142433e+01	1.114766e+01	1.083049e+01	1.056483e+01	1.056483e+01	1.056483e+01	1.056483e+01	1.056483e+01	1.054438e+01	1.026854e+01	9.637103e+00	9.133116e+00	9.133116e+00	9.114996e+00	9.103138e+00	9.096974e+00	8.961858e+00	8.961858e+00	8.961858e+00	8.961858e+00	8.961858e+00	8.961858e+00	8.961858e+00	8.961858e+00	8.961858e+00	8.944162e+00	8.944162e+00	8.944162e+00	8.944162e+00	8.860506e+00	8.816695e+00	8.808194e+00
27184	2.00	8.961858e+00	8.944162e+00	8.944162e+00	8.285379e+00	8.252278e+00	7.621926e+00	7.621926e+00	7.180120e+00	7.180120e+00	6.986535e+00	6.952716e+00	6.713300e+00	6.646237e+00	6.631838e+00	6.631838e+00	6.618276e+00	6.617842e+00	6.590823e+00	6.533569e+00	6.533569e+00	6.533569e+00	6.519564e+00	6.519564e+00	6.397149e+00	6.386787e+00	6.386787e+00	6.386787e+00	6.386787e+00	6.386787e+00	6.386787e+00	6.386787e+00	6.386787e+00	6.386787e+00	6.386787e+00	6.386787e+00	6.386787e+00	6.373161e+00	6.373161e+00	6.258581e+00	6.210430e+00	6.183448e+00	6.179347e+00	6.153017e+00	6.117842e+00	6.104616e+00	6.104616e+00	6.104333e+00	6.104333e+00
27867	2.00	1.579810e+01	1.239611e+01	1.237262e+01	1.237262e+01	1.168891e+01	1.148977e+01	1.144603e+01	1.114766e+01	1.026854e+01	9.784124e+00	9.133116e+00	9.133116e+00	9.114996e+00	9.114996e+00	9.103138e+00	8.961858e+00	8.961858e+00	8.961858e+00	8.944162e+00	8.944162e+00	8.944162e+00	8.886399e+00	8.860506e+00	8.825539e+00	8.705249e+00	8.687972e+00	8.670788e+00	8.452880e+00	8.452880e+00	8.435858e+00	8.418928e+00	8.418928e+00	8.418928e+00	8.268785e+00	8.268785e+00	8.230702e+00	8.190669e+00	8.174227e+00	8.174227e+00	8.045565e+00	7.898983e+00	7.882477e+00	7.882477e+00	7.882477e+00	7.882477e+00	7.882477e+00	7.882477e+00	7.866419e+00
27104	1.00	1.579810e+01	1.200638e+01	1.168891e+01	1.148977e+01	1.148977e+01	1.146784e+01	1.054438e+01	1.030581e+01	9.818404e+00	9.627154e+00	9.608224e+00	9.133116e+00	9.133116e+00	8.961858e+00	8.944162e+00	8.944162e+00	8.860506e+00	8.860506e+00	8.842976e+00	8.705249e+00	8.705249e+00	8.687972e+00	8.455034e+00	8.452880e+00	8.435858e+00	8.402089e+00	8.400578e+00	8.285379e+00	8.285379e+00	8.268785e+00	8.045565e+00	8.029357e+00	7.882477e+00	7.882477e+00	7.870709e+00	7.866419e+00	7.866419e+00	7.866419e+00	7.850447e+00	7.811653e+00	7.769791e+00	7.769791e+00	7.653008e+00	7.653008e+00	7.650183e+00	7.637426e+00	7.634424e+00	7.517289e+00
27743	1.00	1.056483e+01	1.048325e+01	9.705917e+00	9.133116e+00	8.961858e+00	8.961858e+00	8.961858e+00	8.705249e+00	8.452880e+00	7.882477e+00	7.882477e+00	7.882477e+00	7.866419e+00	7.866419e+00	7.866419e+00	7.811653e+00	7.601741e+00	7.517289e+00	7.294050e+00	7.287909e+00	7.278606e+00	7.278606e+00	7.263492e+00	7.248459e+00	7.061316e+00	7.015877e+00	6.807914e+00	6.752561e+00	6.713300e+00	6.699048e+00	6.668146e+00	6.631838e+00	6.631838e+00	6.631838e+00	6.631838e+00	6.631838e+00	6.631838e+00	6.617842e+00	6.617842e+00	6.617842e+00	6.617842e+00	6.604912e+00	6.603921e+00	6.603921e+00	6.603921e+00	6.603921e+00	6.590072e+00	6.547650e+00
27591	2.00	1.579810e+01	1.239611e+01	1.239611e+01	1.168891e+01	1.163439e+01	1.148977e+01	1.056483e+01	1.056483e+01	1.056483e+01	9.784124e+00	9.627154e+00	9.133116e+00	9.114996e+00	8.961858e+00	8.961858e+00	8.961858e+00	8.961858e+00	8.961858e+00	8.961858e+00	8.961858e+00	8.961858e+00	8.961858e+00	8.961858e+00	8.961858e+00	8.961858e+00	8.961858e+00	8.961858e+00	8.944162e+00	8.944162e+00	8.944162e+00	8.860506e+00	8.705249e+00	8.285379e+00	8.285379e+00	8.285379e+00	8.285379e+00	8.268785e+00	8.252278e+00	8.190669e+00	8.190669e+00	8.045565e+00	8.045565e+00	8.045565e+00	8.006086e+00	7.898983e+00	7.882477e+00	7.882477e+00	7.866419e+00
28105	2.00	1.702178e+01	1.349069e+01	1.197433e+01	1.083049e+01	1.062430e+01	1.044778e+01	9.558846e+00	9.133116e+00	9.133116e+00	9.079048e+00	8.961858e+00	8.961858e+00	8.961858e+00	8.705249e+00	8.472626e+00	8.452880e+00	8.398483e+00	8.285379e+00	8.285379e+00	8.285379e+00	8.268785e+00	8.045565e+00	8.045565e+00	7.882477e+00	7.882477e+00	7.882477e+00	7.882477e+00	7.882477e+00	7.882477e+00	7.882477e+00	7.866419e+00	7.850447e+00	7.850447e+00	7.834560e+00	7.834560e+00	7.785635e+00	7.785635e+00	7.695965e+00	7.601741e+00	7.601741e+00	7.601741e+00	7.601741e+00	7.586125e+00	7.323072e+00	7.278606e+00	7.278606e+00	7.278606e+00	7.278606e+00
27617	2.00	1.148977e+01	1.146784e+01	1.128287e+01	9.151730e+00	8.961858e+00	8.961858e+00	8.944162e+00	8.860506e+00	8.842976e+00	8.705249e+00	8.452880e+00	8.435858e+00	8.435858e+00	8.285379e+00	8.285379e+00	8.285379e+00	8.285379e+00	8.268785e+00	8.268785e+00	8.252278e+00	8.252278e+00	7.870709e+00	7.870709e+00	7.866419e+00	7.817579e+00	7.811653e+00	7.653008e+00	7.653008e+00	7.653008e+00	7.601741e+00	7.586125e+00	7.413462e+00	7.413462e+00	7.278606e+00	7.278606e+00	7.278606e+00	7.278606e+00	7.278606e+00	7.278606e+00	7.278606e+00	7.278606e+00	7.263492e+00	7.223753e+00	7.209813e+00	7.209813e+00	7.209813e+00	7.061316e+00	6.952716e+00
27676	2.00	2.251224e+01	1.468793e+01	1.454193e+01	1.454193e+01	1.451468e+01	1.239611e+01	1.239611e+01	1.239611e+01	1.239611e+01	1.239611e+01	1.237262e+01	1.216779e+01	1.212153e+01	1.148977e+01	1.056483e+01	1.056483e+01	1.056483e+01	1.056483e+01	1.056483e+01	1.054438e+01	1.052405e+01	9.674926e+00	9.674926e+00	9.655964e+00	9.133116e+00	9.114996e+00	9.079048e+00	8.961858e+00	8.961858e+00	8.961858e+00	8.961858e+00	8.961858e+00	8.961858e+00	8.961858e+00	8.961858e+00	8.961858e+00	8.961858e+00	8.961858e+00	8.961858e+00	8.961858e+00	8.944162e+00	8.944162e+00	8.944162e+00	8.944162e+00	8.944162e+00	8.944162e+00	8.944162e+00	8.926560e+00
27691	2.00	1.239611e+01	1.202915e+01	9.096974e+00	8.961858e+00	8.961858e+00	8.944162e+00	8.944162e+00	8.909051e+00	8.705249e+00	8.705249e+00	8.670788e+00	8.670788e+00	8.417324e+00	8.285379e+00	8.285379e+00	8.268785e+00	8.252278e+00	8.252278e+00	8.190669e+00	7.866419e+00	7.866419e+00	7.866419e+00	7.866419e+00	7.866419e+00	7.850447e+00	7.850447e+00	7.834560e+00	7.637426e+00	7.601741e+00	7.586125e+00	7.586125e+00	7.517289e+00	7.428690e+00	7.428690e+00	7.278606e+00	7.278606e+00	7.278606e+00	7.278606e+00	7.263492e+00	7.263492e+00	7.248459e+00	7.233506e+00	7.194927e+00	7.001167e+00	6.646237e+00	6.646237e+00	6.632219e+00	6.631838e+00
28046	2.00	1.148977e+01	1.146784e+01	1.056483e+01	8.961858e+00	8.961858e+00	8.961858e+00	8.961858e+00	8.961858e+00	8.944162e+00	8.860506e+00	8.842976e+00	8.705249e+00	8.705249e+00	8.705249e+00	8.687972e+00	8.687972e+00	8.687972e+00	8.418928e+00	8.285379e+00	8.045565e+00	7.882477e+00	7.882477e+00	7.882477e+00	7.882477e+00	7.882477e+00	7.517289e+00	7.501737e+00	7.294050e+00	7.278606e+00	7.278606e+00	7.278606e+00	7.263492e+00	6.952716e+00	6.938024e+00	6.851273e+00	6.713300e+00	6.713300e+00	6.713300e+00	6.699048e+00	6.646237e+00	6.639705e+00	6.631838e+00	6.631838e+00	6.631838e+00	6.631838e+00	6.631838e+00	6.631838e+00	6.631838e+00
28418	2.00	1.849399e+01	1.579810e+01	1.579810e+01	1.454193e+01	1.372158e+01	1.349069e+01	1.239611e+01	1.239611e+01	1.239611e+01	1.239611e+01	1.239611e+01	1.239611e+01	1.237262e+01	1.232604e+01	1.232604e+01	1.168891e+01	1.168891e+01	1.148977e+01	1.148977e+01	1.144603e+01	1.116905e+01	1.056483e+01	1.054438e+01	1.044778e+01	1.038376e+01	1.038376e+01	1.038376e+01	1.038376e+01	1.034570e+01	9.856656e+00	9.674926e+00	9.627154e+00	9.608224e+00	9.133116e+00	9.133116e+00	9.133116e+00	9.133116e+00	9.121096e+00	9.079048e+00	8.961858e+00	8.961858e+00	8.961858e+00	8.961858e+00	8.961858e+00	8.961858e+00	8.961858e+00	8.961858e+00	8.961858e+00
27732	2.00	1.239611e+01	1.237262e+01	1.148977e+01	9.133116e+00	9.133116e+00	9.114996e+00	8.961858e+00	8.961858e+00	8.961858e+00	8.944162e+00	8.926560e+00	8.860506e+00	8.705249e+00	8.190669e+00	8.174227e+00	7.866419e+00	7.850447e+00	7.653008e+00	7.601741e+00	7.586125e+00	7.501737e+00	7.470885e+00	7.263492e+00	7.263492e+00	7.263492e+00	7.233506e+00	7.209813e+00	6.713300e+00	6.699048e+00	6.631838e+00	6.631838e+00	6.631838e+00	6.631838e+00	6.631838e+00	6.631838e+00	6.631838e+00	6.617842e+00	6.617842e+00	6.617842e+00	6.603921e+00	6.590072e+00	6.547650e+00	6.547650e+00	6.547650e+00	6.547650e+00	6.547650e+00	6.547650e+00	6.533569e+00
27528	2.00	1.239611e+01	9.114996e+00	8.961858e+00	8.961858e+00	8.961858e+00	8.926560e+00	8.705249e+00	8.705249e+00	8.705249e+00	8.687972e+00	8.687972e+00	8.566570e+00	8.285379e+00	8.285379e+00	8.190669e+00	8.045565e+00	8.045565e+00	8.013234e+00	7.882477e+00	7.866419e+00	7.801564e+00	7.601741e+00	7.517289e+00	7.364357e+00	7.287909e+00	7.287909e+00	7.248459e+00	7.248459e+00	7.208657e+00	6.851273e+00	6.851273e+00	6.822687e+00	6.646237e+00	6.646237e+00	6.631838e+00	6.631838e+00	6.631838e+00	6.631838e+00	6.631838e+00	6.631838e+00	6.617842e+00	6.617842e+00	6.617842e+00	6.603921e+00	6.603921e+00	6.561655e+00	6.547650e+00	6.547650e+00
27645	1.00	1.579810e+01	1.168891e+01	1.148977e+01	1.148977e+01	1.148977e+01	1.116905e+01	1.054438e+01	9.133116e+00	9.133116e+00	9.133116e+00	9.133116e+00	9.121096e+00	9.114996e+00	9.114996e+00	9.114996e+00	9.114996e+00	9.096974e+00	9.079048e+00	8.961858e+00	8.944162e+00	8.860506e+00	8.860506e+00	8.860506e+00	8.705249e+00	8.705249e+00	8.705249e+00	8.687972e+00	8.486929e+00	8.452880e+00	8.452880e+00	8.452880e+00	8.452880e+00	8.438164e+00	8.435858e+00	8.435858e+00	8.435858e+00	8.402089e+00	8.285379e+00	8.285379e+00	8.285379e+00	8.285379e+00	8.285379e+00	8.268785e+00	8.029357e+00	7.882477e+00	7.882477e+00	7.882477e+00	7.882477e+00
27199	1.00	1.239611e+01	1.239611e+01	1.148977e+01	1.056483e+01	1.038376e+01	9.133116e+00	9.114996e+00	9.114996e+00	9.096974e+00	8.961858e+00	8.961858e+00	8.961858e+00	8.860506e+00	8.687972e+00	8.486929e+00	8.452880e+00	8.452880e+00	8.285379e+00	8.268785e+00	8.190669e+00	8.190669e+00	8.045565e+00	7.882477e+00	7.882477e+00	7.882477e+00	7.882477e+00	7.866419e+00	7.866419e+00	7.850447e+00	7.850447e+00	7.834560e+00	7.834560e+00	7.517289e+00	7.517289e+00	7.428690e+00	7.428690e+00	7.294050e+00	7.278606e+00	7.278606e+00	7.278606e+00	7.278606e+00	7.278606e+00	7.278606e+00	7.263492e+00	7.263492e+00	7.263492e+00	7.263492e+00	7.248459e+00
27402	2.00	1.239611e+01	1.234927e+01	9.133116e+00	8.961858e+00	8.961858e+00	8.961858e+00	8.961858e+00	8.944162e+00	8.944162e+00	8.909051e+00	8.670788e+00	8.285379e+00	8.190669e+00	8.157873e+00	8.045565e+00	7.882477e+00	7.882477e+00	7.882477e+00	7.882477e+00	7.850447e+00	7.601741e+00	7.586125e+00	7.278606e+00	7.278606e+00	7.278606e+00	7.248459e+00	7.233506e+00	7.015877e+00	7.015877e+00	6.923412e+00	6.851273e+00	6.713300e+00	6.699048e+00	6.699048e+00	6.699048e+00	6.646237e+00	6.631838e+00	6.631838e+00	6.631838e+00	6.631838e+00	6.617842e+00	6.617842e+00	6.603921e+00	6.590072e+00	6.547650e+00	6.547650e+00	6.547650e+00	6.533569e+00
27747	2.00	1.526779e+01	1.451468e+01	1.239611e+01	1.234927e+01	1.234927e+01	1.207622e+01	1.064480e+01	1.054438e+01	1.054438e+01	9.784124e+00	9.764981e+00	9.655964e+00	9.577559e+00	9.079048e+00	8.961858e+00	8.961858e+00	8.961858e+00	8.961858e+00	8.961858e+00	8.961858e+00	8.944162e+00	8.926560e+00	8.799088e+00	8.687972e+00	8.285379e+00	8.285379e+00	8.268785e+00	8.190669e+00	8.157873e+00	8.157873e+00	8.045565e+00	8.045565e+00	8.045565e+00	7.898983e+00	7.882899e+00	7.882477e+00	7.866419e+00	7.866419e+00	7.850447e+00	7.653008e+00	7.586125e+00	7.570592e+00	7.517289e+00	7.501737e+00	7.486269e+00	7.470885e+00	7.278912e+00	7.278912e+00
27830	2.00	1.451468e+01	1.239611e+01	1.239611e+01	1.216779e+01	1.148977e+01	1.064480e+01	1.052405e+01	1.050382e+01	1.038376e+01	1.032354e+01	9.784124e+00	9.655964e+00	9.577559e+00	9.133116e+00	9.133116e+00	9.133116e+00	9.114996e+00	8.961858e+00	8.961858e+00	8.961858e+00	8.961858e+00	8.961858e+00	8.961858e+00	8.961858e+00	8.961858e+00	8.961858e+00	8.961858e+00	8.961858e+00	8.961858e+00	8.944162e+00	8.944162e+00	8.944162e+00	8.944162e+00	8.926560e+00	8.926560e+00	8.926560e+00	8.926560e+00	8.926560e+00	8.860506e+00	8.687972e+00	8.470257e+00	8.452880e+00	8.452880e+00	8.435858e+00	8.190669e+00	8.190669e+00	7.898983e+00	7.882477e+00
27999	2.00	1.702178e+01	1.702178e+01	1.699024e+01	1.699024e+01	1.579810e+01	1.579810e+01	1.576871e+01	1.465886e+01	1.465886e+01	1.465886e+01	1.463147e+01	1.260976e+01	1.260976e+01	1.260976e+01	1.258591e+01	1.251152e+01	1.239611e+01	1.239611e+01	1.239611e+01	1.239611e+01	1.239611e+01	1.239611e+01	1.239611e+01	1.239611e+01	1.237262e+01	1.237262e+01	1.237262e+01	1.232604e+01	1.202915e+01	1.168891e+01	1.168891e+01	1.166664e+01	1.161215e+01	1.148977e+01	1.146784e+01	1.127637e+01	1.116905e+01	1.083049e+01	1.083049e+01	1.080968e+01	1.080968e+01	1.052405e+01	1.038376e+01	1.034350e+01	9.784124e+00	9.784124e+00	9.627154e+00	9.627154e+00
27941	2.00	1.883358e+01	1.668775e+01	1.454193e+01	1.451468e+01	1.264344e+01	1.239611e+01	1.239611e+01	1.239611e+01	1.239611e+01	1.239611e+01	1.239611e+01	1.239611e+01	1.239611e+01	1.239611e+01	1.239611e+01	1.237262e+01	1.237262e+01	1.214460e+01	1.163439e+01	1.148977e+01	1.148977e+01	1.144603e+01	1.142433e+01	1.115918e+01	1.056483e+01	1.054438e+01	1.054438e+01	1.054438e+01	1.054438e+01	1.038376e+01	1.036357e+01	1.026854e+01	1.024859e+01	9.784124e+00	9.764981e+00	9.674926e+00	9.655964e+00	9.133116e+00	9.133116e+00	9.133116e+00	9.079048e+00	8.961858e+00	8.961858e+00	8.961858e+00	8.961858e+00	8.961858e+00	8.961858e+00	8.961858e+00
27698	2.00	1.579810e+01	1.234927e+01	1.168891e+01	1.144603e+01	9.133116e+00	8.961858e+00	8.961858e+00	8.961858e+00	8.961858e+00	8.961858e+00	8.961858e+00	8.961858e+00	8.944162e+00	8.926560e+00	8.926560e+00	8.825539e+00	8.670788e+00	8.438164e+00	8.268785e+00	8.252278e+00	8.157873e+00	8.029357e+00	7.882477e+00	7.850447e+00	7.601741e+00	7.601741e+00	7.517289e+00	7.517289e+00	7.413462e+00	7.413462e+00	7.379627e+00	7.278606e+00	7.278606e+00	7.278606e+00	7.278606e+00	7.248459e+00	6.952716e+00	6.938024e+00	6.836943e+00	6.807914e+00	6.632219e+00	6.631838e+00	6.631838e+00	6.631838e+00	6.631838e+00	6.631838e+00	6.631838e+00	6.631838e+00
27892	2.00	1.702178e+01	1.702178e+01	1.702178e+01	1.702178e+01	1.349069e+01	1.239611e+01	1.239611e+01	1.239611e+01	1.239611e+01	1.237262e+01	1.237262e+01	1.237262e+01	1.237262e+01	1.146784e+01	1.083049e+01	1.083049e+01	1.083049e+01	1.083049e+01	1.064480e+01	1.064480e+01	1.054438e+01	1.044778e+01	1.038376e+01	1.038376e+01	1.034570e+01	9.856656e+00	9.577559e+00	9.577559e+00	9.133116e+00	9.133116e+00	9.133116e+00	9.114996e+00	9.114996e+00	9.114996e+00	9.096974e+00	9.096974e+00	9.079048e+00	8.961858e+00	8.961858e+00	8.961858e+00	8.961858e+00	8.961858e+00	8.961858e+00	8.961858e+00	8.961858e+00	8.961858e+00	8.961858e+00	8.944162e+00
28028	2.00	1.239611e+01	1.239611e+01	1.237262e+01	1.052405e+01	9.745940e+00	8.961858e+00	8.961858e+00	8.961858e+00	8.961858e+00	8.961858e+00	8.961858e+00	8.961858e+00	8.961858e+00	8.961858e+00	8.944162e+00	8.944162e+00	8.944162e+00	8.926560e+00	8.705249e+00	8.705249e+00	8.268785e+00	8.268785e+00	8.252278e+00	8.190669e+00	8.190669e+00	8.174227e+00	7.866901e+00	7.866419e+00	7.854664e+00	7.653008e+00	7.653008e+00	7.601741e+00	7.601741e+00	7.601741e+00	7.586125e+00	7.501737e+00	7.501737e+00	7.379627e+00	7.379627e+00	7.278606e+00	7.263855e+00	7.263492e+00	7.209813e+00	7.209813e+00	7.015877e+00	7.001167e+00	6.938024e+00	6.923412e+00
28101	2.00	1.414275e+01	1.346526e+01	1.239611e+01	1.239611e+01	1.239611e+01	1.239611e+01	1.239611e+01	1.237262e+01	1.148977e+01	1.148977e+01	1.148977e+01	1.148977e+01	1.146784e+01	1.146784e+01	1.054438e+01	1.042753e+01	1.038376e+01	1.038376e+01	9.955717e+00	9.784124e+00	9.627154e+00	9.608224e+00	9.133116e+00	9.133116e+00	9.133116e+00	9.133116e+00	9.114996e+00	9.114996e+00	9.114996e+00	9.114996e+00	8.961858e+00	8.961858e+00	8.961858e+00	8.961858e+00	8.961858e+00	8.961858e+00	8.961858e+00	8.961858e+00	8.961858e+00	8.961858e+00	8.944162e+00	8.860506e+00	8.860506e+00	8.860506e+00	8.860506e+00	8.842976e+00	8.842976e+00	8.705249e+00
27790	2.00	1.699024e+01	1.239611e+01	1.148977e+01	1.148977e+01	1.080968e+01	1.056483e+01	9.114996e+00	8.961858e+00	8.961858e+00	8.961858e+00	8.961858e+00	8.961858e+00	8.961858e+00	8.944162e+00	8.944162e+00	8.944162e+00	8.944162e+00	8.926560e+00	8.909051e+00	8.860506e+00	8.860506e+00	8.816695e+00	8.797499e+00	8.797499e+00	8.687972e+00	8.438164e+00	8.418928e+00	8.285379e+00	8.285379e+00	8.268785e+00	8.190669e+00	7.882477e+00	7.882477e+00	7.866419e+00	7.866419e+00	7.866419e+00	7.570592e+00	7.570592e+00	7.555141e+00	7.470885e+00	7.428690e+00	7.428690e+00	7.294050e+00	7.278606e+00	7.278606e+00	7.263492e+00	7.263492e+00	6.713300e+00
27690	1.00	1.451468e+01	9.655964e+00	9.133116e+00	8.961858e+00	8.944162e+00	8.926560e+00	8.909051e+00	8.705249e+00	8.705249e+00	7.882477e+00	7.866419e+00	7.601741e+00	7.470885e+00	7.379627e+00	7.364357e+00	7.278606e+00	7.248459e+00	7.162907e+00	6.952716e+00	6.779202e+00	6.713300e+00	6.631838e+00	6.631838e+00	6.631838e+00	6.603921e+00	6.547650e+00	6.547650e+00	6.547650e+00	6.547650e+00	6.547650e+00	6.547650e+00	6.547650e+00	6.533569e+00	6.533569e+00	6.519564e+00	6.386787e+00	6.386787e+00	6.386787e+00	6.386787e+00	6.386787e+00	6.386787e+00	6.386787e+00	6.386787e+00	6.386787e+00	6.386787e+00	6.386787e+00	6.386787e+00	6.386787e+00
28049	1.00	1.056483e+01	1.052405e+01	8.961858e+00	8.961858e+00	8.961858e+00	8.961858e+00	8.961858e+00	8.961858e+00	8.961858e+00	8.944162e+00	8.944162e+00	8.944162e+00	8.944162e+00	8.532255e+00	8.285379e+00	8.285379e+00	8.285379e+00	8.268785e+00	8.252278e+00	8.045565e+00	7.882477e+00	7.817579e+00	7.653008e+00	7.570592e+00	7.517289e+00	7.501737e+00	7.501737e+00	7.501737e+00	7.379627e+00	7.294050e+00	7.263855e+00	7.223753e+00	7.209813e+00	7.015877e+00	6.851273e+00	6.684871e+00	6.646237e+00	6.646237e+00	6.646237e+00	6.632219e+00	6.631838e+00	6.631838e+00	6.618276e+00	6.617842e+00	6.590072e+00	6.547650e+00	6.547650e+00	6.547650e+00
28890	2.00	1.239611e+01	1.239611e+01	1.239611e+01	1.237262e+01	1.237262e+01	1.205204e+01	1.056483e+01	9.784124e+00	9.133116e+00	8.961858e+00	8.961858e+00	8.961858e+00	8.961858e+00	8.961858e+00	8.961858e+00	8.961858e+00	8.961858e+00	8.961858e+00	8.961858e+00	8.961858e+00	8.961858e+00	8.961858e+00	8.961858e+00	8.961858e+00	8.961858e+00	8.961858e+00	8.961858e+00	8.944162e+00	8.944162e+00	8.944162e+00	8.944162e+00	8.944162e+00	8.944162e+00	8.944162e+00	8.926560e+00	8.926560e+00	8.926560e+00	8.705249e+00	8.687972e+00	8.434160e+00	8.285379e+00	8.285379e+00	8.285379e+00	8.285379e+00	8.285379e+00	8.190669e+00	8.190669e+00	8.190669e+00
27579	2.00	1.148977e+01	1.116905e+01	1.062430e+01	1.034570e+01	1.034570e+01	9.856656e+00	9.856656e+00	9.627154e+00	9.608224e+00	9.558846e+00	9.133116e+00	9.121096e+00	9.114996e+00	8.961858e+00	8.961858e+00	8.961858e+00	8.944162e+00	8.926560e+00	8.860506e+00	8.816695e+00	8.486929e+00	8.285379e+00	8.268785e+00	8.045565e+00	8.045565e+00	8.029357e+00	7.882477e+00	7.882477e+00	7.882477e+00	7.882477e+00	7.866419e+00	7.866419e+00	7.866419e+00	7.785635e+00	7.653008e+00	7.650183e+00	7.634424e+00	7.601741e+00	7.601741e+00	7.601741e+00	7.586125e+00	7.555141e+00	7.517289e+00	7.517289e+00	7.501737e+00	7.278606e+00	7.278606e+00	7.278606e+00
27845	2.00	1.239611e+01	1.056483e+01	1.032570e+01	9.837479e+00	8.961858e+00	8.961858e+00	8.961858e+00	8.961858e+00	8.961858e+00	8.961858e+00	8.961858e+00	8.944162e+00	8.944162e+00	8.944162e+00	8.944162e+00	8.944162e+00	8.944162e+00	8.944162e+00	8.926560e+00	8.926560e+00	8.705249e+00	8.705249e+00	8.705249e+00	8.705249e+00	8.435858e+00	8.285379e+00	8.285379e+00	8.285379e+00	8.285379e+00	8.285379e+00	8.268785e+00	8.252278e+00	8.190669e+00	7.882477e+00	7.882477e+00	7.882477e+00	7.850447e+00	7.850447e+00	7.817579e+00	7.811653e+00	7.811653e+00	7.601741e+00	7.517289e+00	7.517289e+00	7.517289e+00	7.501737e+00	7.501737e+00	7.379627e+00
27784	2.00	1.239611e+01	1.239611e+01	1.239611e+01	1.202915e+01	1.148977e+01	9.133116e+00	9.133116e+00	9.133116e+00	9.114996e+00	9.079048e+00	8.961858e+00	8.961858e+00	8.961858e+00	8.961858e+00	8.961858e+00	8.961858e+00	8.944162e+00	8.926560e+00	8.860506e+00	8.452880e+00	8.452880e+00	8.452880e+00	8.417324e+00	8.285379e+00	8.285379e+00	8.268785e+00	8.252278e+00	8.252278e+00	8.252278e+00	8.235859e+00	8.190669e+00	8.190669e+00	8.190669e+00	7.882477e+00	7.882477e+00	7.882477e+00	7.882477e+00	7.882477e+00	7.882477e+00	7.866419e+00	7.866419e+00	7.866419e+00	7.866419e+00	7.850447e+00	7.601741e+00	7.601741e+00	7.586125e+00	7.517289e+00
28051	2.00	1.239611e+01	1.239611e+01	1.148977e+01	1.148977e+01	9.114996e+00	8.944162e+00	8.944162e+00	8.944162e+00	8.860506e+00	8.860506e+00	8.705249e+00	8.687972e+00	8.687972e+00	8.285379e+00	8.190669e+00	8.190669e+00	7.882477e+00	7.882477e+00	7.882477e+00	7.882477e+00	7.866419e+00	7.866419e+00	7.866419e+00	7.850447e+00	7.850447e+00	7.801564e+00	7.601741e+00	7.586125e+00	7.486269e+00	7.278606e+00	7.278606e+00	7.263492e+00	7.248459e+00	7.248459e+00	7.248459e+00	7.248459e+00	7.233506e+00	7.208657e+00	6.713300e+00	6.713300e+00	6.713300e+00	6.646237e+00	6.631838e+00	6.631838e+00	6.631838e+00	6.631838e+00	6.631838e+00	6.631838e+00
28291	2.00	1.645212e+01	1.465886e+01	1.260976e+01	1.239611e+01	1.239611e+01	1.239611e+01	1.237262e+01	1.216779e+01	1.216779e+01	1.205204e+01	1.148977e+01	1.119159e+01	1.056483e+01	1.056483e+01	1.054438e+01	1.026854e+01	1.001205e+01	9.133116e+00	9.114996e+00	9.096974e+00	8.961858e+00	8.961858e+00	8.961858e+00	8.961858e+00	8.961858e+00	8.961858e+00	8.961858e+00	8.961858e+00	8.961858e+00	8.961858e+00	8.961858e+00	8.961858e+00	8.944162e+00	8.944162e+00	8.944162e+00	8.909051e+00	8.860506e+00	8.705249e+00	8.705249e+00	8.705249e+00	8.705249e+00	8.705249e+00	8.705249e+00	8.705249e+00	8.670788e+00	8.566570e+00	8.486929e+00	8.486929e+00
27696	2.00	8.961858e+00	8.961858e+00	8.961858e+00	8.961858e+00	8.961858e+00	8.944162e+00	8.944162e+00	8.705249e+00	8.705249e+00	8.705249e+00	8.705249e+00	8.687972e+00	8.687972e+00	8.486929e+00	8.435858e+00	8.285379e+00	8.268785e+00	8.252278e+00	8.252278e+00	8.252278e+00	8.045565e+00	7.882477e+00	7.882477e+00	7.882477e+00	7.882477e+00	7.866419e+00	7.601741e+00	7.586125e+00	7.517289e+00	7.287909e+00	7.278606e+00	7.278606e+00	7.278606e+00	7.278606e+00	7.263492e+00	7.263492e+00	7.263492e+00	7.248459e+00	7.242734e+00	7.218631e+00	7.001167e+00	6.851273e+00	6.713300e+00	6.699048e+00	6.699048e+00	6.653887e+00	6.646237e+00	6.632219e+00
28097	2.00	1.451468e+01	1.239611e+01	1.239611e+01	1.239611e+01	1.239611e+01	1.234927e+01	1.148977e+01	1.064480e+01	1.056483e+01	1.038376e+01	1.036357e+01	9.655964e+00	9.577559e+00	9.114996e+00	8.961858e+00	8.961858e+00	8.961858e+00	8.961858e+00	8.961858e+00	8.961858e+00	8.961858e+00	8.944162e+00	8.926560e+00	8.909051e+00	8.860506e+00	8.705249e+00	8.705249e+00	8.705249e+00	8.687972e+00	8.687972e+00	8.687972e+00	8.670788e+00	8.670788e+00	8.455034e+00	8.436136e+00	8.285379e+00	8.285379e+00	8.268785e+00	8.268785e+00	8.252278e+00	8.190669e+00	8.190669e+00	8.190669e+00	8.190669e+00	8.157873e+00	8.045565e+00	8.029357e+00	7.882477e+00
28320	2.00	2.090723e+01	1.702178e+01	1.582931e+01	1.454193e+01	1.349069e+01	1.239611e+01	1.239611e+01	1.237262e+01	1.148977e+01	1.146784e+01	1.146784e+01	1.128287e+01	1.083049e+01	1.062430e+01	1.056483e+01	1.056483e+01	1.056483e+01	1.054438e+01	1.054438e+01	1.052405e+01	1.044778e+01	1.038376e+01	9.764981e+00	9.674926e+00	9.558846e+00	9.151730e+00	9.133116e+00	9.133116e+00	9.133116e+00	9.133116e+00	9.133116e+00	9.114996e+00	9.114996e+00	9.114996e+00	9.079048e+00	8.961858e+00	8.961858e+00	8.961858e+00	8.961858e+00	8.961858e+00	8.961858e+00	8.961858e+00	8.961858e+00	8.961858e+00	8.961858e+00	8.961858e+00	8.961858e+00	8.961858e+00
28184	2.00	1.377076e+01	1.239611e+01	1.239611e+01	1.237262e+01	1.216779e+01	1.064480e+01	1.056483e+01	1.054438e+01	1.054438e+01	9.764981e+00	9.646465e+00	9.577559e+00	9.133116e+00	9.114996e+00	9.114996e+00	9.055584e+00	8.961858e+00	8.961858e+00	8.961858e+00	8.961858e+00	8.961858e+00	8.961858e+00	8.961858e+00	8.961858e+00	8.944162e+00	8.944162e+00	8.944162e+00	8.944162e+00	8.926560e+00	8.926560e+00	8.909051e+00	8.816695e+00	8.687972e+00	8.670788e+00	8.545870e+00	8.470257e+00	8.452880e+00	8.436136e+00	8.285379e+00	8.268785e+00	8.268785e+00	8.190669e+00	8.190669e+00	8.174227e+00	7.882899e+00	7.882477e+00	7.882477e+00	7.882477e+00
28098	2.00	1.454193e+01	1.454193e+01	1.451468e+01	1.239611e+01	1.148977e+01	9.784124e+00	9.674926e+00	9.674926e+00	9.655964e+00	9.133116e+00	9.133116e+00	9.114996e+00	8.961858e+00	8.961858e+00	8.961858e+00	8.961858e+00	8.944162e+00	8.944162e+00	8.944162e+00	8.860506e+00	8.705249e+00	8.705249e+00	8.647257e+00	8.452880e+00	8.435858e+00	8.402089e+00	8.285379e+00	8.285379e+00	8.285379e+00	8.190669e+00	8.045565e+00	7.898983e+00	7.882477e+00	7.882477e+00	7.882477e+00	7.882477e+00	7.882477e+00	7.882477e+00	7.882477e+00	7.866419e+00	7.866419e+00	7.850447e+00	7.818757e+00	7.586125e+00	7.517289e+00	7.517289e+00	7.501737e+00	7.501737e+00
27631	1.00	9.114996e+00	8.961858e+00	8.647257e+00	8.452880e+00	8.285379e+00	8.285379e+00	7.882477e+00	7.882477e+00	7.882477e+00	7.882477e+00	7.882477e+00	7.882477e+00	7.866419e+00	7.866419e+00	7.850447e+00	7.834560e+00	7.811653e+00	7.795819e+00	7.570592e+00	7.501737e+00	7.278606e+00	7.278606e+00	7.278606e+00	7.278606e+00	7.263492e+00	7.248459e+00	7.061316e+00	7.046661e+00	7.001167e+00	6.713300e+00	6.713300e+00	6.713300e+00	6.684871e+00	6.684871e+00	6.670770e+00	6.670770e+00	6.668146e+00	6.646237e+00	6.646237e+00	6.631838e+00	6.631838e+00	6.631838e+00	6.631838e+00	6.631838e+00	6.631838e+00	6.631838e+00	6.631838e+00	6.631838e+00
28326	1.00	1.346526e+01	1.056483e+01	1.054438e+01	1.042753e+01	9.133116e+00	8.961858e+00	8.961858e+00	8.961858e+00	8.961858e+00	8.961858e+00	8.944162e+00	8.687972e+00	8.435858e+00	8.402089e+00	8.285379e+00	8.285379e+00	8.045565e+00	7.621926e+00	7.601741e+00	7.586125e+00	7.517289e+00	7.517289e+00	7.294050e+00	7.278912e+00	7.278606e+00	7.278606e+00	7.278606e+00	7.263492e+00	7.263492e+00	7.248459e+00	7.248459e+00	7.248459e+00	7.180120e+00	7.147971e+00	6.952716e+00	6.938024e+00	6.851273e+00	6.684871e+00	6.653887e+00	6.646237e+00	6.646237e+00	6.631838e+00	6.631838e+00	6.631838e+00	6.631838e+00	6.625599e+00	6.617842e+00	6.617842e+00
28182	1.00	1.702178e+01	1.454193e+01	1.239611e+01	1.148977e+01	1.148977e+01	1.083049e+01	9.674926e+00	9.133116e+00	9.133116e+00	9.133116e+00	9.133116e+00	9.133116e+00	9.133116e+00	9.114996e+00	9.096974e+00	9.096974e+00	9.079048e+00	8.961858e+00	8.961858e+00	8.961858e+00	8.961858e+00	8.944162e+00	8.944162e+00	8.944162e+00	8.944162e+00	8.944162e+00	8.860506e+00	8.860506e+00	8.452974e+00	8.452880e+00	8.190669e+00	7.882477e+00	7.882477e+00	7.882477e+00	7.882477e+00	7.866419e+00	7.653008e+00	7.601741e+00	7.517289e+00	7.303133e+00	7.303133e+00	7.287909e+00	7.278606e+00	7.278606e+00	7.278606e+00	7.209813e+00	6.952716e+00	6.952716e+00
28228	2.00	1.702178e+01	1.454193e+01	1.239611e+01	1.239611e+01	1.237262e+01	1.142433e+01	1.083049e+01	9.674926e+00	9.133116e+00	9.133116e+00	9.133116e+00	9.133116e+00	9.133116e+00	9.114996e+00	8.961858e+00	8.961858e+00	8.961858e+00	8.961858e+00	8.961858e+00	8.944162e+00	8.944162e+00	8.944162e+00	8.808194e+00	8.799088e+00	8.687972e+00	8.670788e+00	8.486929e+00	8.452880e+00	8.285379e+00	8.285379e+00	8.285379e+00	8.268785e+00	8.268785e+00	8.268785e+00	8.235859e+00	8.190669e+00	8.190669e+00	8.174227e+00	7.882477e+00	7.882477e+00	7.882477e+00	7.882477e+00	7.882477e+00	7.882477e+00	7.882477e+00	7.882477e+00	7.882477e+00	7.866419e+00
27699	2.00	8.961858e+00	8.961858e+00	8.926560e+00	8.926560e+00	8.705249e+00	8.687972e+00	8.285379e+00	8.268785e+00	8.045565e+00	7.882477e+00	7.882477e+00	7.882477e+00	7.866419e+00	6.851273e+00	6.713300e+00	6.646237e+00	6.632219e+00	6.631838e+00	6.631838e+00	6.631838e+00	6.617842e+00	6.617842e+00	6.617842e+00	6.603921e+00	6.547650e+00	6.547650e+00	6.533569e+00	6.533569e+00	6.533569e+00	6.533569e+00	6.533569e+00	6.519564e+00	6.519564e+00	6.505634e+00	6.453250e+00	6.392921e+00	6.386787e+00	6.386787e+00	6.386787e+00	6.386787e+00	6.373161e+00	6.310162e+00	6.296650e+00	6.192684e+00	6.192684e+00	6.192684e+00	6.192684e+00	6.183448e+00
27962	2.00	1.645212e+01	1.144603e+01	1.119159e+01	1.064480e+01	1.062430e+01	1.056483e+01	1.054438e+01	1.050382e+01	9.577559e+00	9.558846e+00	9.133116e+00	8.961858e+00	8.961858e+00	8.961858e+00	8.961858e+00	8.961858e+00	8.961858e+00	8.944162e+00	8.944162e+00	8.944162e+00	8.926560e+00	8.825539e+00	8.799088e+00	8.705249e+00	8.705249e+00	8.285379e+00	8.285379e+00	8.268785e+00	8.268785e+00	8.252278e+00	7.882477e+00	7.882477e+00	7.866419e+00	7.866419e+00	7.801564e+00	7.795819e+00	7.795819e+00	7.637426e+00	7.601741e+00	7.601741e+00	7.601741e+00	7.601741e+00	7.586125e+00	7.517289e+00	7.501737e+00	7.501737e+00	7.455584e+00	7.294050e+00
27382	2.00	1.239611e+01	1.237262e+01	1.237262e+01	1.148977e+01	1.056483e+01	9.133116e+00	9.133116e+00	8.961858e+00	8.961858e+00	8.961858e+00	8.944162e+00	8.944162e+00	8.926560e+00	8.860506e+00	8.705249e+00	8.705249e+00	8.705249e+00	8.687972e+00	8.486929e+00	8.452880e+00	8.285379e+00	8.190669e+00	8.174227e+00	8.174227e+00	7.882477e+00	7.882477e+00	7.882477e+00	7.882477e+00	7.882477e+00	7.882477e+00	7.882477e+00	7.866419e+00	7.866419e+00	7.834560e+00	7.818757e+00	7.586125e+00	7.517289e+00	7.501737e+00	7.501737e+00	7.501737e+00	7.501737e+00	7.470885e+00	7.379627e+00	7.379627e+00	7.294050e+00	7.278606e+00	7.278606e+00	7.278606e+00
28165	2.00	1.448758e+01	1.239611e+01	1.148977e+01	1.056483e+01	9.637103e+00	9.096974e+00	8.961858e+00	8.961858e+00	8.961858e+00	8.961858e+00	8.961858e+00	8.961858e+00	8.961858e+00	8.944162e+00	8.944162e+00	8.944162e+00	8.944162e+00	8.944162e+00	8.944162e+00	8.926560e+00	8.926560e+00	8.926560e+00	8.909051e+00	8.909051e+00	8.909051e+00	8.860506e+00	8.705249e+00	8.705249e+00	8.705249e+00	8.705249e+00	8.687972e+00	8.469904e+00	8.435858e+00	8.285379e+00	8.190669e+00	8.045565e+00	7.882477e+00	7.882477e+00	7.882477e+00	7.882477e+00	7.866419e+00	7.866419e+00	7.866419e+00	7.850447e+00	7.601741e+00	7.517289e+00	7.501737e+00	7.486269e+00
27536	2.00	1.239611e+01	1.239611e+01	1.205204e+01	1.148977e+01	1.146784e+01	1.056483e+01	1.056483e+01	1.026854e+01	1.026854e+01	9.627154e+00	9.133116e+00	9.096974e+00	8.961858e+00	8.961858e+00	8.961858e+00	8.961858e+00	8.961858e+00	8.961858e+00	8.961858e+00	8.961858e+00	8.926560e+00	8.926560e+00	8.860506e+00	8.842976e+00	8.705249e+00	8.687972e+00	8.687972e+00	8.687972e+00	8.687972e+00	8.670788e+00	8.452880e+00	8.434160e+00	8.285379e+00	8.190669e+00	8.190669e+00	8.029357e+00	7.882477e+00	7.850447e+00	7.850447e+00	7.850447e+00	7.850447e+00	7.650183e+00	7.601741e+00	7.601741e+00	7.586125e+00	7.586125e+00	7.517289e+00	7.517289e+00
27086	2.00	1.146784e+01	1.036357e+01	9.133116e+00	8.961858e+00	8.961858e+00	8.944162e+00	8.909051e+00	8.842976e+00	8.687972e+00	8.486929e+00	8.435858e+00	8.285379e+00	8.268785e+00	7.882477e+00	7.882477e+00	7.866419e+00	7.866419e+00	7.601741e+00	7.601741e+00	7.601741e+00	7.517289e+00	7.517289e+00	7.517289e+00	7.486269e+00	7.455584e+00	7.278606e+00	7.263492e+00	7.263492e+00	7.062009e+00	7.015877e+00	6.952716e+00	6.938024e+00	6.713300e+00	6.699048e+00	6.653887e+00	6.646237e+00	6.632219e+00	6.631838e+00	6.631838e+00	6.631838e+00	6.631838e+00	6.631838e+00	6.617842e+00	6.617842e+00	6.617842e+00	6.617842e+00	6.617842e+00	6.617842e+00
28327	2.00	1.239611e+01	1.237262e+01	1.234927e+01	1.146784e+01	1.064480e+01	1.056483e+01	1.054438e+01	9.784124e+00	9.577559e+00	9.096974e+00	8.961858e+00	8.961858e+00	8.961858e+00	8.961858e+00	8.944162e+00	8.944162e+00	8.944162e+00	8.926560e+00	8.926560e+00	8.842976e+00	8.705249e+00	8.705249e+00	8.687972e+00	8.285379e+00	8.285379e+00	8.285379e+00	8.252278e+00	8.190669e+00	8.174227e+00	8.157873e+00	8.045565e+00	7.898983e+00	7.882477e+00	7.817579e+00	7.621926e+00	7.601741e+00	7.601741e+00	7.601741e+00	7.601741e+00	7.586125e+00	7.501737e+00	7.294050e+00	7.278912e+00	7.263492e+00	7.263492e+00	7.248459e+00	7.223753e+00	7.180120e+00
27491	2.00	1.239611e+01	1.056483e+01	1.034570e+01	9.856656e+00	8.961858e+00	8.961858e+00	8.961858e+00	8.961858e+00	8.961858e+00	8.944162e+00	8.944162e+00	8.926560e+00	8.926560e+00	8.909051e+00	8.909051e+00	8.705249e+00	8.285379e+00	8.285379e+00	8.285379e+00	8.285379e+00	8.235859e+00	8.190669e+00	7.882477e+00	7.882477e+00	7.866419e+00	7.850447e+00	7.834560e+00	7.601741e+00	7.601741e+00	7.586125e+00	7.517289e+00	7.517289e+00	7.517289e+00	7.379627e+00	7.294050e+00	7.278606e+00	7.278606e+00	7.278606e+00	7.278606e+00	7.278606e+00	7.278606e+00	7.278606e+00	7.278606e+00	7.278606e+00	7.278606e+00	7.278606e+00	7.278606e+00	7.278606e+00
27754	2.00	1.702178e+01	1.239611e+01	1.239611e+01	1.237262e+01	1.237262e+01	1.202915e+01	1.148977e+01	1.146784e+01	1.114766e+01	1.083049e+01	1.056483e+01	1.056483e+01	1.054438e+01	9.133116e+00	9.133116e+00	9.114996e+00	9.114996e+00	9.114996e+00	9.103138e+00	8.961858e+00	8.961858e+00	8.961858e+00	8.961858e+00	8.961858e+00	8.961858e+00	8.961858e+00	8.944162e+00	8.944162e+00	8.944162e+00	8.944162e+00	8.926560e+00	8.926560e+00	8.860506e+00	8.842976e+00	8.705249e+00	8.705249e+00	8.705249e+00	8.452880e+00	8.452880e+00	8.435858e+00	8.435858e+00	8.418928e+00	8.418928e+00	8.417324e+00	8.285379e+00	8.285379e+00	8.285379e+00	8.190669e+00
27529	2.00	1.451468e+01	1.237262e+01	1.146784e+01	1.056483e+01	9.655964e+00	9.114996e+00	9.096974e+00	9.096974e+00	8.961858e+00	8.842976e+00	8.705249e+00	8.705249e+00	8.687972e+00	8.647257e+00	8.452974e+00	8.418928e+00	8.174227e+00	7.882477e+00	7.882477e+00	7.882477e+00	7.882477e+00	7.882477e+00	7.882477e+00	7.866419e+00	7.866419e+00	7.866419e+00	7.866419e+00	7.866419e+00	7.866419e+00	7.850447e+00	7.795819e+00	7.517289e+00	7.501737e+00	7.501737e+00	7.501737e+00	7.428690e+00	7.428690e+00	7.294050e+00	7.278606e+00	7.263492e+00	7.248459e+00	7.248459e+00	7.248459e+00	7.046661e+00	6.639705e+00	6.631838e+00	6.631838e+00	6.631838e+00
27559	1.00	1.239611e+01	1.237262e+01	1.237262e+01	1.214460e+01	1.214460e+01	1.116905e+01	1.056483e+01	1.056483e+01	1.056483e+01	1.054438e+01	9.121096e+00	8.961858e+00	8.961858e+00	8.961858e+00	8.961858e+00	8.961858e+00	8.961858e+00	8.961858e+00	8.961858e+00	8.961858e+00	8.961858e+00	8.961858e+00	8.961858e+00	8.961858e+00	8.944162e+00	8.944162e+00	8.944162e+00	8.926560e+00	8.705249e+00	8.453208e+00	8.453208e+00	8.285379e+00	8.285379e+00	8.285379e+00	8.268785e+00	8.268785e+00	8.190669e+00	8.174227e+00	8.174227e+00	7.882477e+00	7.882477e+00	7.866419e+00	7.866419e+00	7.866419e+00	7.866419e+00	7.866419e+00	7.866419e+00	7.653008e+00
27924	2.00	1.454193e+01	1.239611e+01	1.239611e+01	1.183182e+01	1.148977e+01	1.064480e+01	1.026854e+01	9.784124e+00	9.674926e+00	9.577559e+00	9.133116e+00	9.133116e+00	8.961858e+00	8.961858e+00	8.961858e+00	8.961858e+00	8.961858e+00	8.944162e+00	8.944162e+00	8.944162e+00	8.926560e+00	8.860506e+00	8.717898e+00	8.705249e+00	8.705249e+00	8.705249e+00	8.687972e+00	8.452880e+00	8.419390e+00	8.285379e+00	8.285379e+00	8.268785e+00	8.190669e+00	8.190669e+00	8.045565e+00	7.898983e+00	7.882477e+00	7.882477e+00	7.882477e+00	7.870709e+00	7.866419e+00	7.866419e+00	7.866419e+00	7.801564e+00	7.517289e+00	7.517289e+00	7.517289e+00	7.517289e+00
27338	2.00	1.148977e+01	1.116905e+01	9.121096e+00	9.055584e+00	8.860506e+00	8.545870e+00	8.285379e+00	8.285379e+00	8.029357e+00	7.834560e+00	7.637426e+00	7.621926e+00	7.586125e+00	7.517289e+00	7.278606e+00	7.278606e+00	7.263492e+00	7.248459e+00	7.248459e+00	7.248459e+00	7.194927e+00	7.180120e+00	6.836943e+00	6.646237e+00	6.646237e+00	6.631838e+00	6.631838e+00	6.631838e+00	6.631838e+00	6.631838e+00	6.603921e+00	6.590072e+00	6.547650e+00	6.547650e+00	6.547650e+00	6.533569e+00	6.533569e+00	6.424896e+00	6.386787e+00	6.386787e+00	6.386787e+00	6.386787e+00	6.386787e+00	6.237638e+00	6.192684e+00	6.179347e+00	6.104333e+00	6.104333e+00
27018	2.00	1.465886e+01	1.260976e+01	9.627154e+00	9.079048e+00	8.961858e+00	8.944162e+00	8.926560e+00	8.452880e+00	8.452880e+00	8.285379e+00	8.268785e+00	8.268785e+00	8.045565e+00	7.882477e+00	7.882477e+00	7.882477e+00	7.866419e+00	7.866419e+00	7.850447e+00	7.817579e+00	7.811653e+00	7.801564e+00	7.801564e+00	7.653008e+00	7.650183e+00	7.637426e+00	7.555141e+00	7.278606e+00	7.278606e+00	7.278606e+00	7.278606e+00	7.278606e+00	7.278606e+00	7.263492e+00	7.248459e+00	7.223753e+00	7.209813e+00	7.208657e+00	7.208657e+00	7.194927e+00	7.061316e+00	6.851273e+00	6.807914e+00	6.752561e+00	6.713300e+00	6.713300e+00	6.713300e+00	6.668146e+00
28255	2.00	1.146784e+01	8.926560e+00	8.842976e+00	8.705249e+00	8.687972e+00	8.285379e+00	8.285379e+00	8.045565e+00	8.045565e+00	7.882477e+00	7.811653e+00	7.601741e+00	7.379627e+00	7.278606e+00	7.263492e+00	7.162907e+00	7.061316e+00	6.851273e+00	6.851273e+00	6.752561e+00	6.713300e+00	6.670770e+00	6.646237e+00	6.646237e+00	6.631838e+00	6.631838e+00	6.631838e+00	6.631838e+00	6.617842e+00	6.617842e+00	6.603921e+00	6.590072e+00	6.547650e+00	6.547650e+00	6.547650e+00	6.547650e+00	6.547650e+00	6.547650e+00	6.547650e+00	6.547650e+00	6.533569e+00	6.533569e+00	6.519564e+00	6.519564e+00	6.386787e+00	6.386787e+00	6.386787e+00	6.386787e+00
27914	2.00	1.239611e+01	1.239611e+01	1.239611e+01	1.239611e+01	1.239611e+01	1.237262e+01	1.216779e+01	1.216779e+01	1.148977e+01	1.056483e+01	1.052405e+01	9.764981e+00	9.133116e+00	9.114996e+00	9.096974e+00	9.096974e+00	8.961858e+00	8.961858e+00	8.961858e+00	8.961858e+00	8.961858e+00	8.961858e+00	8.961858e+00	8.944162e+00	8.944162e+00	8.944162e+00	8.944162e+00	8.926560e+00	8.926560e+00	8.860506e+00	8.705249e+00	8.705249e+00	8.470257e+00	8.470257e+00	8.285379e+00	8.252278e+00	8.190669e+00	8.190669e+00	8.190669e+00	8.190669e+00	8.190669e+00	8.174227e+00	8.045565e+00	7.882899e+00	7.882477e+00	7.882477e+00	7.882477e+00	7.882477e+00
28138	2.00	2.251224e+01	1.702178e+01	1.702178e+01	1.702178e+01	1.668775e+01	1.579810e+01	1.579810e+01	1.468793e+01	1.239611e+01	1.239611e+01	1.205204e+01	1.205204e+01	1.168891e+01	1.168891e+01	1.148977e+01	1.148977e+01	1.148977e+01	1.148977e+01	1.148977e+01	1.148977e+01	1.146784e+01	1.115918e+01	1.083049e+01	1.083049e+01	1.083049e+01	1.064480e+01	1.056483e+01	1.054438e+01	1.054438e+01	1.038376e+01	1.038376e+01	1.038376e+01	1.038376e+01	1.038376e+01	1.036357e+01	9.784124e+00	9.764981e+00	9.627154e+00	9.589398e+00	9.577559e+00	9.133116e+00	9.133116e+00	9.133116e+00	9.133116e+00	9.133116e+00	9.133116e+00	9.133116e+00	9.133116e+00
27745	2.00	1.234927e+01	1.234927e+01	1.148977e+01	1.116905e+01	9.784124e+00	9.121096e+00	8.961858e+00	8.961858e+00	8.961858e+00	8.961858e+00	8.961858e+00	8.944162e+00	8.944162e+00	8.926560e+00	8.860506e+00	8.779974e+00	8.779974e+00	8.705249e+00	8.705249e+00	8.687972e+00	8.687972e+00	8.452880e+00	8.421385e+00	8.285379e+00	8.285379e+00	8.285379e+00	8.268785e+00	8.268785e+00	8.236327e+00	8.157873e+00	8.157873e+00	8.045565e+00	8.045565e+00	7.898983e+00	7.882477e+00	7.882477e+00	7.882477e+00	7.866419e+00	7.866419e+00	7.850447e+00	7.834560e+00	7.817579e+00	7.586125e+00	7.428690e+00	7.428690e+00	7.364357e+00	7.303133e+00	7.278606e+00
27756	2.00	1.239611e+01	1.239611e+01	1.148977e+01	1.056483e+01	1.054438e+01	1.050382e+01	9.133116e+00	9.096974e+00	8.961858e+00	8.961858e+00	8.961858e+00	8.961858e+00	8.961858e+00	8.961858e+00	8.961858e+00	8.961858e+00	8.961858e+00	8.961858e+00	8.944162e+00	8.944162e+00	8.944162e+00	8.944162e+00	8.909051e+00	8.860506e+00	8.816695e+00	8.816695e+00	8.670788e+00	8.452974e+00	8.435858e+00	8.285379e+00	8.285379e+00	8.268785e+00	8.190669e+00	8.190669e+00	8.045565e+00	7.997197e+00	7.882477e+00	7.882477e+00	7.882477e+00	7.882477e+00	7.882477e+00	7.882477e+00	7.882477e+00	7.882477e+00	7.882477e+00	7.882477e+00	7.866419e+00	7.866419e+00
27889	1.00	1.645212e+01	1.237262e+01	1.237262e+01	1.237262e+01	1.216779e+01	1.197433e+01	1.197433e+01	1.148977e+01	1.144603e+01	1.119159e+01	1.064480e+01	1.056483e+01	1.056483e+01	1.054438e+01	9.784124e+00	9.784124e+00	9.577559e+00	8.961858e+00	8.961858e+00	8.961858e+00	8.961858e+00	8.961858e+00	8.961858e+00	8.944162e+00	8.944162e+00	8.944162e+00	8.926560e+00	8.926560e+00	8.926560e+00	8.926560e+00	8.926560e+00	8.926560e+00	8.909051e+00	8.909051e+00	8.860506e+00	8.825539e+00	8.472626e+00	8.472626e+00	8.470257e+00	8.285379e+00	8.285379e+00	8.268785e+00	8.174227e+00	8.174227e+00	8.174227e+00	7.898983e+00	7.898983e+00	7.882477e+00
27436	1.00	1.668775e+01	1.343996e+01	1.239611e+01	1.237262e+01	1.148977e+01	1.148977e+01	1.115918e+01	1.056483e+01	1.056483e+01	1.052405e+01	1.052405e+01	1.040739e+01	1.038376e+01	9.133116e+00	9.133116e+00	9.133116e+00	9.114996e+00	9.114996e+00	8.961858e+00	8.961858e+00	8.926560e+00	8.860506e+00	8.860506e+00	8.816695e+00	8.705249e+00	8.486929e+00	8.486929e+00	8.469904e+00	8.452880e+00	8.452880e+00	8.418928e+00	8.285379e+00	8.268785e+00	8.268785e+00	8.252278e+00	8.190669e+00	8.174227e+00	7.882477e+00	7.882477e+00	7.882477e+00	7.882477e+00	7.882477e+00	7.882477e+00	7.882477e+00	7.866419e+00	7.850447e+00	7.850447e+00	7.850447e+00
28723	2.00	1.600236e+01	1.239611e+01	1.239611e+01	1.239611e+01	1.239611e+01	1.237262e+01	1.237262e+01	1.212153e+01	1.205204e+01	1.202915e+01	1.151291e+01	1.148977e+01	1.056483e+01	1.054438e+01	1.054438e+01	1.038376e+01	1.038376e+01	1.022874e+01	9.745940e+00	9.133116e+00	9.133116e+00	9.114996e+00	8.961858e+00	8.961858e+00	8.961858e+00	8.961858e+00	8.961858e+00	8.961858e+00	8.961858e+00	8.961858e+00	8.961858e+00	8.961858e+00	8.961858e+00	8.944162e+00	8.944162e+00	8.944162e+00	8.944162e+00	8.944162e+00	8.926560e+00	8.860506e+00	8.687972e+00	8.670788e+00	8.452880e+00	8.452880e+00	8.452880e+00	8.436250e+00	8.434160e+00	8.417324e+00
27326	2.00	1.699024e+01	1.699024e+01	1.579810e+01	1.579810e+01	1.576871e+01	1.573948e+01	1.463147e+01	1.454193e+01	1.414275e+01	1.414275e+01	1.414275e+01	1.357242e+01	1.357242e+01	1.258591e+01	1.239611e+01	1.237262e+01	1.205204e+01	1.205204e+01	1.202915e+01	1.168891e+01	1.168891e+01	1.166664e+01	1.164449e+01	1.148977e+01	1.148977e+01	1.146784e+01	1.080968e+01	1.080968e+01	1.062430e+01	1.062430e+01	1.058363e+01	1.056483e+01	1.036357e+01	1.036357e+01	1.034350e+01	1.032570e+01	1.032570e+01	1.030581e+01	1.030581e+01	9.955717e+00	9.955717e+00	9.955717e+00	9.837479e+00	9.837479e+00	9.818404e+00	9.818404e+00	9.674926e+00	9.627154e+00
27502	2.00	1.239611e+01	1.239611e+01	1.237262e+01	1.148977e+01	9.133116e+00	8.961858e+00	8.961858e+00	8.961858e+00	8.961858e+00	8.860506e+00	8.705249e+00	8.452880e+00	8.285379e+00	8.268785e+00	8.190669e+00	8.190669e+00	8.174227e+00	8.045565e+00	8.029357e+00	7.882477e+00	7.882477e+00	7.882477e+00	7.882477e+00	7.882477e+00	7.882477e+00	7.866419e+00	7.866419e+00	7.801564e+00	7.785635e+00	7.653008e+00	7.637426e+00	7.601741e+00	7.517289e+00	7.517289e+00	7.517289e+00	7.501737e+00	7.278606e+00	7.278606e+00	7.263492e+00	7.248459e+00	7.209813e+00	7.208657e+00	7.194927e+00	7.193642e+00	7.015877e+00	6.952716e+00	6.851273e+00	6.836943e+00
27887	2.00	8.961858e+00	8.961858e+00	8.944162e+00	8.944162e+00	8.926560e+00	8.926560e+00	8.252278e+00	8.029357e+00	7.866419e+00	7.653008e+00	7.601741e+00	7.601741e+00	7.517289e+00	7.501737e+00	7.263492e+00	7.263492e+00	7.248459e+00	7.209813e+00	6.836943e+00	6.631838e+00	6.631838e+00	6.631838e+00	6.631838e+00	6.631838e+00	6.631838e+00	6.631838e+00	6.618276e+00	6.617842e+00	6.617842e+00	6.617842e+00	6.603921e+00	6.590072e+00	6.547650e+00	6.547650e+00	6.547650e+00	6.533569e+00	6.533569e+00	6.519564e+00	6.386787e+00	6.386787e+00	6.386787e+00	6.386787e+00	6.386787e+00	6.386787e+00	6.386787e+00	6.386787e+00	6.373161e+00	6.373161e+00
28167	2.00	1.239611e+01	1.239611e+01	1.237262e+01	1.180920e+01	1.148977e+01	1.024859e+01	9.133116e+00	9.133116e+00	9.096974e+00	8.961858e+00	8.944162e+00	8.860506e+00	8.705249e+00	8.700451e+00	8.647257e+00	8.452880e+00	8.452880e+00	8.435858e+00	8.285379e+00	8.285379e+00	8.235859e+00	8.190669e+00	8.190669e+00	8.174227e+00	7.882477e+00	7.882477e+00	7.850447e+00	7.811653e+00	7.601741e+00	7.517289e+00	7.517289e+00	7.517289e+00	7.501737e+00	7.498551e+00	7.486269e+00	7.278606e+00	7.278606e+00	7.278606e+00	7.278606e+00	7.272769e+00	7.263492e+00	7.263492e+00	7.263492e+00	7.061316e+00	6.923412e+00	6.713300e+00	6.713300e+00	6.699048e+00
27605	2.00	1.699024e+01	1.454193e+01	1.237262e+01	1.205204e+01	1.200638e+01	1.148977e+01	1.148977e+01	1.146784e+01	1.080968e+01	1.064480e+01	1.052405e+01	1.036357e+01	9.674926e+00	9.577559e+00	9.133116e+00	9.133116e+00	9.114996e+00	9.096974e+00	8.961858e+00	8.961858e+00	8.961858e+00	8.961858e+00	8.961858e+00	8.944162e+00	8.860506e+00	8.860506e+00	8.842976e+00	8.705249e+00	8.705249e+00	8.705249e+00	8.687972e+00	8.687972e+00	8.486929e+00	8.486929e+00	8.455034e+00	8.452880e+00	8.452880e+00	8.434160e+00	8.400578e+00	8.285379e+00	8.285379e+00	8.285379e+00	8.174227e+00	8.045565e+00	7.882477e+00	7.882477e+00	7.882477e+00	7.882477e+00
27572	2.00	1.448758e+01	1.148977e+01	1.148977e+01	1.146784e+01	1.060391e+01	1.056483e+01	1.054438e+01	9.637103e+00	9.540233e+00	8.961858e+00	8.944162e+00	8.944162e+00	8.909051e+00	8.860506e+00	8.860506e+00	8.842976e+00	8.705249e+00	8.435858e+00	8.285379e+00	8.285379e+00	8.285379e+00	8.285379e+00	8.268785e+00	8.045565e+00	7.882477e+00	7.882477e+00	7.882477e+00	7.882477e+00	7.882477e+00	7.882477e+00	7.882477e+00	7.866419e+00	7.834560e+00	7.817579e+00	7.817579e+00	7.653008e+00	7.601741e+00	7.601741e+00	7.586125e+00	7.586125e+00	7.486269e+00	7.455584e+00	7.428690e+00	7.428690e+00	7.379627e+00	7.294050e+00	7.278912e+00	7.278606e+00
28149	2.00	1.451468e+01	1.239611e+01	1.239611e+01	1.239611e+01	1.202915e+01	1.178670e+01	9.655964e+00	9.133116e+00	9.114996e+00	8.961858e+00	8.961858e+00	8.961858e+00	8.944162e+00	8.944162e+00	8.944162e+00	8.705249e+00	8.687972e+00	8.683097e+00	8.417324e+00	8.285379e+00	8.285379e+00	8.285379e+00	8.190669e+00	8.190669e+00	8.190669e+00	7.882477e+00	7.882477e+00	7.882477e+00	7.882477e+00	7.882477e+00	7.866419e+00	7.866419e+00	7.601741e+00	7.586125e+00	7.517289e+00	7.470885e+00	7.278606e+00	7.278606e+00	7.278606e+00	7.001167e+00	6.713300e+00	6.699048e+00	6.646237e+00	6.646237e+00	6.646237e+00	6.631838e+00	6.631838e+00	6.631838e+00
27704	2.00	9.784124e+00	8.961858e+00	8.961858e+00	8.961858e+00	8.285379e+00	8.285379e+00	8.268785e+00	7.898983e+00	7.882477e+00	7.866419e+00	7.586125e+00	7.517289e+00	7.470885e+00	7.428690e+00	7.428690e+00	7.278606e+00	7.278606e+00	7.278606e+00	7.278606e+00	7.278606e+00	7.278606e+00	7.263492e+00	7.263492e+00	7.263492e+00	7.263492e+00	7.263492e+00	7.263492e+00	7.248459e+00	6.923412e+00	6.699048e+00	6.646237e+00	6.646237e+00	6.632219e+00	6.631838e+00	6.631838e+00	6.631838e+00	6.631838e+00	6.617842e+00	6.547650e+00	6.547650e+00	6.547650e+00	6.547650e+00	6.547650e+00	6.547650e+00	6.533569e+00	6.533569e+00	6.533569e+00	6.519564e+00
28067	1.00	1.239611e+01	1.214460e+01	1.148977e+01	1.146784e+01	9.784124e+00	9.764981e+00	8.961858e+00	8.961858e+00	8.961858e+00	8.961858e+00	8.961858e+00	8.961858e+00	8.860506e+00	8.842976e+00	8.705249e+00	8.453208e+00	8.285379e+00	8.285379e+00	8.285379e+00	8.268785e+00	8.190669e+00	8.045565e+00	7.898983e+00	7.882899e+00	7.882477e+00	7.601741e+00	7.601741e+00	7.501737e+00	7.501737e+00	7.470885e+00	7.248459e+00	7.248459e+00	7.248459e+00	7.248459e+00	6.952716e+00	6.851273e+00	6.646237e+00	6.646237e+00	6.646237e+00	6.632219e+00	6.631838e+00	6.631838e+00	6.631838e+00	6.631838e+00	6.631838e+00	6.617842e+00	6.590072e+00	6.547650e+00
28484	1.00	1.239611e+01	1.239611e+01	1.237262e+01	1.237262e+01	1.237262e+01	1.237262e+01	1.234927e+01	1.205204e+01	1.056483e+01	1.056483e+01	1.054438e+01	1.054438e+01	9.133116e+00	9.114996e+00	8.961858e+00	8.961858e+00	8.961858e+00	8.961858e+00	8.961858e+00	8.961858e+00	8.961858e+00	8.961858e+00	8.961858e+00	8.961858e+00	8.961858e+00	8.961858e+00	8.944162e+00	8.944162e+00	8.944162e+00	8.944162e+00	8.926560e+00	8.705249e+00	8.705249e+00	8.705249e+00	8.705249e+00	8.705249e+00	8.705249e+00	8.687972e+00	8.434160e+00	8.268785e+00	8.268785e+00	8.190669e+00	8.190669e+00	8.174227e+00	8.174227e+00	8.174227e+00	8.174227e+00	8.157873e+00
28252	1.00	1.237262e+01	1.202915e+01	1.148977e+01	1.148977e+01	1.146784e+01	8.961858e+00	8.961858e+00	8.961858e+00	8.961858e+00	8.961858e+00	8.961858e+00	8.961858e+00	8.944162e+00	8.944162e+00	8.921859e+00	8.860506e+00	8.860506e+00	8.842976e+00	8.705249e+00	8.705249e+00	8.670788e+00	8.653695e+00	8.486929e+00	8.452880e+00	8.417324e+00	8.285379e+00	8.285379e+00	8.285379e+00	8.268785e+00	8.268785e+00	8.268785e+00	8.268785e+00	8.264058e+00	8.252278e+00	8.252278e+00	8.174227e+00	8.045565e+00	7.882477e+00	7.882477e+00	7.882477e+00	7.882477e+00	7.882477e+00	7.850447e+00	7.850447e+00	7.801564e+00	7.653008e+00	7.653008e+00	7.653008e+00
27425	2.00	1.148977e+01	1.144603e+01	1.064480e+01	1.056483e+01	9.627154e+00	9.577559e+00	8.961858e+00	8.961858e+00	8.961858e+00	8.961858e+00	8.961858e+00	8.860506e+00	8.825539e+00	8.452880e+00	8.452880e+00	8.285379e+00	7.882477e+00	7.882477e+00	7.801564e+00	7.785635e+00	7.650183e+00	7.601741e+00	7.601741e+00	7.586125e+00	7.517289e+00	7.517289e+00	7.517289e+00	7.517289e+00	7.517289e+00	7.517289e+00	7.501737e+00	7.379627e+00	7.294050e+00	7.278606e+00	7.278606e+00	7.278606e+00	7.278606e+00	7.278606e+00	7.278606e+00	7.278606e+00	7.278606e+00	7.278606e+00	7.278606e+00	7.263492e+00	7.263492e+00	7.263492e+00	7.263492e+00	7.248459e+00
28288	2.00	1.239611e+01	1.034570e+01	9.856656e+00	9.784124e+00	8.961858e+00	8.961858e+00	8.961858e+00	8.961858e+00	8.944162e+00	8.944162e+00	8.944162e+00	8.909051e+00	8.909051e+00	8.705249e+00	8.705249e+00	8.285379e+00	8.252278e+00	8.190669e+00	8.029357e+00	7.898983e+00	7.882477e+00	7.866419e+00	7.850447e+00	7.601741e+00	7.586125e+00	7.586125e+00	7.428690e+00	7.428690e+00	7.278606e+00	7.248459e+00	7.162907e+00	7.001167e+00	6.952716e+00	6.938024e+00	6.836943e+00	6.670770e+00	6.646237e+00	6.631838e+00	6.631838e+00	6.631838e+00	6.631838e+00	6.631838e+00	6.631838e+00	6.631838e+00	6.631838e+00	6.618276e+00	6.617842e+00	6.617842e+00
28507	2.00	1.239611e+01	1.052405e+01	1.036357e+01	1.024859e+01	8.961858e+00	8.961858e+00	8.961858e+00	8.961858e+00	8.961858e+00	8.961858e+00	8.961858e+00	8.961858e+00	8.944162e+00	8.944162e+00	8.944162e+00	8.944162e+00	8.944162e+00	8.926560e+00	8.799088e+00	8.647257e+00	8.252278e+00	8.190669e+00	7.882477e+00	7.882477e+00	7.637426e+00	7.601741e+00	7.586125e+00	7.586125e+00	7.517289e+00	7.517289e+00	7.517289e+00	7.517289e+00	7.517289e+00	7.501737e+00	7.498551e+00	7.486269e+00	7.278606e+00	7.278606e+00	7.278606e+00	7.278606e+00	7.278606e+00	7.263855e+00	7.263492e+00	7.194927e+00	7.062009e+00	7.001167e+00	6.986535e+00	6.713300e+00
28196	2.00	1.454193e+01	1.239611e+01	1.239611e+01	1.237262e+01	1.237262e+01	1.237262e+01	1.148977e+01	1.056483e+01	1.056483e+01	1.054438e+01	1.054438e+01	1.026854e+01	9.674926e+00	9.114996e+00	9.114996e+00	8.961858e+00	8.961858e+00	8.961858e+00	8.961858e+00	8.961858e+00	8.961858e+00	8.961858e+00	8.961858e+00	8.961858e+00	8.961858e+00	8.961858e+00	8.944162e+00	8.944162e+00	8.944162e+00	8.944162e+00	8.944162e+00	8.944162e+00	8.926560e+00	8.926560e+00	8.909051e+00	8.860506e+00	8.705249e+00	8.705249e+00	8.235859e+00	8.190669e+00	8.190669e+00	8.174227e+00	8.174227e+00	8.174227e+00	7.866419e+00	7.866419e+00	7.866419e+00	7.866419e+00
28242	2.00	1.148977e+01	1.146784e+01	1.116905e+01	9.121096e+00	9.096974e+00	9.079048e+00	8.961858e+00	8.961858e+00	8.961858e+00	8.961858e+00	8.860506e+00	8.842976e+00	8.705249e+00	8.705249e+00	8.438164e+00	8.285379e+00	8.285379e+00	8.029357e+00	7.882477e+00	7.882477e+00	7.882477e+00	7.866419e+00	7.866419e+00	7.866419e+00	7.866419e+00	7.811653e+00	7.517289e+00	7.501737e+00	7.486269e+00	7.379627e+00	7.364357e+00	7.364357e+00	7.349168e+00	7.278606e+00	7.278606e+00	7.278606e+00	7.272769e+00	7.263492e+00	7.061316e+00	6.836943e+00	6.807914e+00	6.646237e+00	6.646237e+00	6.631838e+00	6.631838e+00	6.631838e+00	6.631838e+00	6.617842e+00
27726	2.00	1.702178e+01	1.239611e+01	1.239611e+01	1.234927e+01	1.234927e+01	1.148977e+01	1.148977e+01	1.148977e+01	1.148977e+01	1.144603e+01	1.083049e+01	1.056483e+01	1.054438e+01	1.036357e+01	9.488995e+00	9.133116e+00	9.133116e+00	9.114996e+00	9.096974e+00	8.961858e+00	8.961858e+00	8.961858e+00	8.961858e+00	8.944162e+00	8.944162e+00	8.944162e+00	8.944162e+00	8.944162e+00	8.944162e+00	8.926560e+00	8.926560e+00	8.926560e+00	8.909051e+00	8.860506e+00	8.860506e+00	8.860506e+00	8.860506e+00	8.825539e+00	8.705249e+00	8.705249e+00	8.486929e+00	8.452880e+00	8.435858e+00	8.435858e+00	8.435858e+00	8.421385e+00	8.418928e+00	8.268785e+00
28328	2.00	1.623346e+01	1.311891e+01	1.205204e+01	1.147727e+01	1.146784e+01	1.074877e+01	1.064480e+01	1.038376e+01	9.577559e+00	9.114996e+00	8.961858e+00	8.944162e+00	8.926560e+00	8.842976e+00	8.705249e+00	8.486929e+00	8.452880e+00	8.434160e+00	8.285379e+00	8.268785e+00	8.235859e+00	7.882477e+00	7.882477e+00	7.882477e+00	7.866419e+00	7.428690e+00	7.428690e+00	7.303133e+00	7.303133e+00	7.303133e+00	7.278606e+00	7.278606e+00	7.278606e+00	7.278606e+00	7.278606e+00	7.263492e+00	7.263492e+00	7.248459e+00	7.248459e+00	7.076888e+00	6.738168e+00	6.713300e+00	6.713300e+00	6.684871e+00	6.668146e+00	6.646237e+00	6.632219e+00	6.631838e+00
27682	2.00	1.699024e+01	1.576871e+01	1.454193e+01	1.205204e+01	1.205204e+01	1.202915e+01	1.166664e+01	1.148977e+01	1.146784e+01	1.146784e+01	1.144603e+01	1.080968e+01	1.064480e+01	1.038376e+01	1.036357e+01	9.674926e+00	9.608224e+00	9.577559e+00	9.133116e+00	9.133116e+00	9.133116e+00	9.114996e+00	9.096974e+00	8.961858e+00	8.961858e+00	8.961858e+00	8.944162e+00	8.860506e+00	8.842976e+00	8.842976e+00	8.825539e+00	8.705249e+00	8.687972e+00	8.435858e+00	8.434160e+00	8.434160e+00	8.417324e+00	8.385340e+00	8.285379e+00	8.285379e+00	8.285379e+00	8.268785e+00	8.268785e+00	8.268785e+00	8.045565e+00	7.882477e+00	7.882477e+00	7.882477e+00
27415	2.00	1.454193e+01	1.239611e+01	1.239611e+01	1.239611e+01	1.234927e+01	1.148977e+01	9.674926e+00	9.627154e+00	9.133116e+00	9.114996e+00	9.114996e+00	9.114996e+00	8.961858e+00	8.961858e+00	8.961858e+00	8.961858e+00	8.961858e+00	8.961858e+00	8.961858e+00	8.961858e+00	8.961858e+00	8.961858e+00	8.944162e+00	8.944162e+00	8.944162e+00	8.926560e+00	8.860506e+00	8.705249e+00	8.705249e+00	8.452880e+00	8.435858e+00	8.285379e+00	8.285379e+00	8.285379e+00	8.252278e+00	8.190669e+00	8.190669e+00	8.190669e+00	8.157873e+00	8.029357e+00	7.882477e+00	7.882477e+00	7.882477e+00	7.882477e+00	7.866419e+00	7.866419e+00	7.850447e+00	7.850447e+00
28167	2.00	1.239611e+01	1.237262e+01	1.237262e+01	1.054438e+01	9.627154e+00	8.961858e+00	8.961858e+00	8.647257e+00	8.452880e+00	8.438164e+00	8.268785e+00	8.190669e+00	8.174227e+00	8.174227e+00	7.882477e+00	7.882477e+00	7.882477e+00	7.882477e+00	7.882477e+00	7.882477e+00	7.882477e+00	7.882477e+00	7.882477e+00	7.866419e+00	7.866419e+00	7.866419e+00	7.850447e+00	7.850447e+00	7.650183e+00	7.601741e+00	7.601741e+00	7.586125e+00	7.517289e+00	7.517289e+00	7.501737e+00	7.501737e+00	7.278912e+00	7.278606e+00	7.278606e+00	7.278606e+00	7.263492e+00	7.248459e+00	7.001167e+00	6.713300e+00	6.668146e+00	6.632219e+00	6.631838e+00	6.631838e+00
28413	2.00	1.668775e+01	1.377076e+01	1.239611e+01	1.239611e+01	1.239611e+01	1.239611e+01	1.239611e+01	1.239611e+01	1.239611e+01	1.237262e+01	1.237262e+01	1.237262e+01	1.237262e+01	1.237262e+01	1.237262e+01	1.197433e+01	1.115918e+01	1.056483e+01	1.056483e+01	1.056483e+01	1.056483e+01	1.056483e+01	1.056483e+01	1.054438e+01	1.054438e+01	1.038376e+01	1.038376e+01	1.026854e+01	9.646465e+00	9.133116e+00	9.133116e+00	9.114996e+00	9.114996e+00	8.961858e+00	8.961858e+00	8.961858e+00	8.961858e+00	8.961858e+00	8.961858e+00	8.961858e+00	8.961858e+00	8.961858e+00	8.961858e+00	8.961858e+00	8.961858e+00	8.961858e+00	8.961858e+00	8.961858e+00
27872	2.00	1.148977e+01	1.148977e+01	1.146784e+01	1.144603e+01	1.056483e+01	1.026854e+01	8.961858e+00	8.961858e+00	8.961858e+00	8.961858e+00	8.961858e+00	8.961858e+00	8.944162e+00	8.860506e+00	8.860506e+00	8.842976e+00	8.825539e+00	8.705249e+00	8.705249e+00	8.687972e+00	8.630076e+00	8.285379e+00	8.285379e+00	8.285379e+00	8.285379e+00	8.285379e+00	8.268785e+00	7.882477e+00	7.882477e+00	7.882477e+00	7.882477e+00	7.882477e+00	7.866419e+00	7.601741e+00	7.601741e+00	7.601741e+00	7.601741e+00	7.586125e+00	7.570592e+00	7.517289e+00	7.517289e+00	7.514030e+00	7.364357e+00	7.303133e+00	7.303133e+00	7.303133e+00	7.294050e+00	7.278606e+00
27474	2.00	1.060391e+01	9.784124e+00	9.784124e+00	9.540233e+00	8.961858e+00	8.961858e+00	8.961858e+00	8.961858e+00	8.816695e+00	8.452880e+00	8.285379e+00	8.285379e+00	8.285379e+00	8.285379e+00	8.268785e+00	8.252278e+00	8.045565e+00	7.923794e+00	7.898983e+00	7.898983e+00	7.882477e+00	7.601741e+00	7.278606e+00	7.278606e+00	7.263492e+00	7.248459e+00	7.110014e+00	7.015877e+00	6.938024e+00	6.938024e+00	6.851273e+00	6.684871e+00	6.668146e+00	6.646237e+00	6.646237e+00	6.646237e+00	6.646237e+00	6.632219e+00	6.631838e+00	6.631838e+00	6.618276e+00	6.547650e+00	6.547650e+00	6.547650e+00	6.533569e+00	6.533569e+00	6.386787e+00	6.386787e+00
28035	1.00	1.239611e+01	1.026854e+01	8.961858e+00	8.961858e+00	8.961858e+00	8.944162e+00	8.926560e+00	8.799088e+00	8.705249e+00	8.705249e+00	8.566570e+00	8.285379e+00	8.235859e+00	8.190669e+00	8.045565e+00	8.029357e+00	7.514030e+00	7.428690e+00	7.428690e+00	6.851273e+00	6.836943e+00	6.670770e+00	6.646237e+00	6.631838e+00	6.631838e+00	6.631838e+00	6.617842e+00	6.604405e+00	6.561655e+00	6.547650e+00	6.533569e+00	6.533569e+00	6.519564e+00	6.386787e+00	6.386787e+00	6.373161e+00	6.373161e+00	6.373161e+00	6.353144e+00	6.310162e+00	6.310162e+00	6.192684e+00	6.192684e+00	6.192684e+00	6.143256e+00	6.117842e+00	6.117842e+00	6.117842e+00
27954	1.00	1.702178e+01	1.702178e+01	1.205204e+01	1.202915e+01	1.146784e+01	1.116905e+01	1.083049e+01	1.083049e+01	1.036357e+01	9.133116e+00	9.133116e+00	9.121096e+00	9.114996e+00	8.961858e+00	8.961858e+00	8.961858e+00	8.961858e+00	8.944162e+00	8.842976e+00	8.705249e+00	8.705249e+00	8.705249e+00	8.687972e+00	8.452880e+00	8.434160e+00	8.417324e+00	8.402089e+00	7.882477e+00	7.882477e+00	7.882477e+00	7.882477e+00	7.882477e+00	7.882477e+00	7.866419e+00	7.621926e+00	7.601741e+00	7.601741e+00	7.364357e+00	7.303133e+00	7.278606e+00	7.278606e+00	7.263492e+00	7.248459e+00	7.248459e+00	7.180120e+00	7.062009e+00	7.015877e+00	6.793520e+00
27862	2.00	1.579810e+01	1.454193e+01	1.454193e+01	1.451468e+01	1.239611e+01	1.239611e+01	1.202915e+01	1.168891e+01	1.148977e+01	1.056483e+01	1.056483e+01	1.038376e+01	1.026854e+01	9.674926e+00	9.674926e+00	9.655964e+00	9.133116e+00	9.133116e+00	9.133116e+00	9.114996e+00	9.114996e+00	9.096974e+00	8.961858e+00	8.961858e+00	8.961858e+00	8.961858e+00	8.961858e+00	8.961858e+00	8.961858e+00	8.944162e+00	8.944162e+00	8.944162e+00	8.944162e+00	8.926560e+00	8.926560e+00	8.926560e+00	8.860506e+00	8.705249e+00	8.705249e+00	8.705249e+00	8.687972e+00	8.435858e+00	8.435858e+00	8.435858e+00	8.435858e+00	8.417324e+00	8.285379e+00	8.285379e+00
28316	2.00	1.377076e+01	1.237262e+01	1.148977e+01	1.056483e+01	9.646465e+00	8.961858e+00	8.961858e+00	8.961858e+00	8.961858e+00	8.961858e+00	8.961858e+00	8.961858e+00	8.961858e+00	8.961858e+00	8.961858e+00	8.961858e+00	8.961858e+00	8.961858e+00	8.944162e+00	8.944162e+00	8.926560e+00	8.926560e+00	8.926560e+00	8.926560e+00	8.909051e+00	8.909051e+00	8.860506e+00	8.764158e+00	8.486929e+00	8.285379e+00	8.285379e+00	8.268785e+00	8.268785e+00	8.252278e+00	8.174227e+00	7.882477e+00	7.882477e+00	7.866419e+00	7.653008e+00	7.653008e+00	7.601741e+00	7.601741e+00	7.601741e+00	7.601741e+00	7.586125e+00	7.586125e+00	7.586125e+00	7.586125e+00
28311	2.00	1.579810e+01	1.239611e+01	1.239611e+01	1.168891e+01	1.148977e+01	1.148977e+01	1.148977e+01	1.144603e+01	1.109660e+01	1.056483e+01	9.162271e+00	9.133116e+00	9.133116e+00	9.096974e+00	8.961858e+00	8.961858e+00	8.961858e+00	8.961858e+00	8.961858e+00	8.961858e+00	8.961858e+00	8.944162e+00	8.944162e+00	8.944162e+00	8.860506e+00	8.860506e+00	8.860506e+00	8.825539e+00	8.781576e+00	8.452880e+00	8.452880e+00	8.452880e+00	8.435858e+00	8.418928e+00	8.418928e+00	8.285379e+00	8.285379e+00	8.285379e+00	8.285379e+00	8.285379e+00	8.268785e+00	8.268785e+00	8.190669e+00	8.190669e+00	8.045565e+00	7.882477e+00	7.882477e+00	7.866419e+00
27229	2.00	1.148977e+01	1.148977e+01	1.146784e+01	1.146784e+01	1.054438e+01	9.627154e+00	8.961858e+00	8.944162e+00	8.944162e+00	8.944162e+00	8.926560e+00	8.860506e+00	8.860506e+00	8.842976e+00	8.842976e+00	8.705249e+00	8.452880e+00	8.418928e+00	8.285379e+00	8.285379e+00	8.045565e+00	8.045565e+00	7.882477e+00	7.882477e+00	7.817579e+00	7.811653e+00	7.653008e+00	7.650183e+00	7.601741e+00	7.517289e+00	7.517289e+00	7.501737e+00	7.428690e+00	7.428690e+00	7.303133e+00	7.278912e+00	7.278606e+00	7.278606e+00	7.278606e+00	7.278606e+00	7.278606e+00	7.278606e+00	7.263492e+00	7.248459e+00	7.248459e+00	7.248459e+00	7.223753e+00	7.209813e+00
28090	2.00	1.239611e+01	1.237262e+01	1.237262e+01	9.114996e+00	9.114996e+00	8.961858e+00	8.961858e+00	8.961858e+00	8.944162e+00	8.285379e+00	8.268785e+00	8.190669e+00	8.174227e+00	8.174227e+00	7.882477e+00	7.882477e+00	7.882477e+00	7.882477e+00	7.882477e+00	7.882477e+00	7.882477e+00	7.866419e+00	7.866419e+00	7.866419e+00	7.866419e+00	7.811653e+00	7.785635e+00	7.606508e+00	7.517289e+00	7.501737e+00	7.193642e+00	7.165391e+00	7.061316e+00	6.684871e+00	6.670770e+00	6.646237e+00	6.632219e+00	6.631838e+00	6.631838e+00	6.631838e+00	6.631838e+00	6.631838e+00	6.631838e+00	6.631838e+00	6.631838e+00	6.631838e+00	6.617842e+00	6.617842e+00
27536	2.00	1.702178e+01	1.239611e+01	1.239611e+01	1.239611e+01	1.239611e+01	1.239611e+01	1.239611e+01	1.202915e+01	1.202915e+01	1.146784e+01	1.116905e+01	1.083049e+01	1.060391e+01	1.054438e+01	1.030581e+01	9.818404e+00	9.540233e+00	9.133116e+00	9.133116e+00	9.121096e+00	9.114996e+00	9.114996e+00	9.114996e+00	9.096974e+00	8.961858e+00	8.961858e+00	8.961858e+00	8.961858e+00	8.944162e+00	8.944162e+00	8.944162e+00	8.842976e+00	8.705249e+00	8.705249e+00	8.486929e+00	8.452880e+00	8.435858e+00	8.435858e+00	8.417324e+00	8.417324e+00	8.285379e+00	8.285379e+00	8.190669e+00	8.190669e+00	8.190669e+00	8.190669e+00	8.190669e+00	8.190669e+00
28076	2.00	3.073806e+01	2.281253e+01	1.920548e+01	1.702178e+01	1.702178e+01	1.702178e+01	1.702178e+01	1.702178e+01	1.699024e+01	1.699024e+01	1.668775e+01	1.665673e+01	1.462274e+01	1.454193e+01	1.454193e+01	1.454193e+01	1.451468e+01	1.239611e+01	1.239611e+01	1.239611e+01	1.239611e+01	1.239611e+01	1.239611e+01	1.239611e+01	1.239611e+01	1.239611e+01	1.239611e+01	1.239611e+01	1.239611e+01	1.239611e+01	1.239611e+01	1.239611e+01	1.237262e+01	1.237262e+01	1.237262e+01	1.237262e+01	1.237262e+01	1.237262e+01	1.237262e+01	1.234927e+01	1.234927e+01	1.163439e+01	1.115918e+01	1.113770e+01	1.083049e+01	1.083049e+01	1.083049e+01	1.083049e+01
28436	2.00	1.239611e+01	1.239611e+01	9.627154e+00	9.114996e+00	9.096974e+00	8.961858e+00	8.961858e+00	8.961858e+00	8.961858e+00	8.961858e+00	8.961858e+00	8.452880e+00	8.435858e+00	8.435858e+00	8.435858e+00	8.435858e+00	8.285379e+00	8.190669e+00	8.190669e+00	8.045565e+00	7.882477e+00	7.882477e+00	7.882477e+00	7.882477e+00	7.882477e+00	7.882477e+00	7.866419e+00	7.866419e+00	7.866419e+00	7.850447e+00	7.850447e+00	7.653008e+00	7.650183e+00	7.517289e+00	7.278606e+00	7.278606e+00	7.278606e+00	7.278606e+00	7.278606e+00	7.278606e+00	7.278606e+00	7.278606e+00	7.278606e+00	7.278606e+00	7.263492e+00	7.263492e+00	7.263492e+00	7.263492e+00
28849	2.00	8.816695e+00	8.705249e+00	8.285379e+00	8.252278e+00	7.959201e+00	7.882477e+00	7.882477e+00	7.882477e+00	7.882477e+00	7.601741e+00	7.601741e+00	7.601741e+00	7.570592e+00	7.501737e+00	7.428690e+00	7.428690e+00	7.379627e+00	7.278606e+00	7.248459e+00	7.233506e+00	7.001167e+00	6.952716e+00	6.952716e+00	6.854960e+00	6.646237e+00	6.631838e+00	6.631838e+00	6.631838e+00	6.631838e+00	6.631838e+00	6.631838e+00	6.631838e+00	6.618276e+00	6.617842e+00	6.617842e+00	6.617842e+00	6.603921e+00	6.603921e+00	6.590072e+00	6.547650e+00	6.547650e+00	6.547650e+00	6.547650e+00	6.547650e+00	6.547650e+00	6.533569e+00	6.519564e+00	6.505634e+00
28484	2.00	1.239611e+01	1.239611e+01	1.239611e+01	1.239611e+01	1.239611e+01	1.239611e+01	1.239611e+01	1.237262e+01	1.237262e+01	1.237262e+01	1.056483e+01	1.036357e+01	9.784124e+00	9.114996e+00	9.114996e+00	9.114996e+00	9.114996e+00	9.096974e+00	8.961858e+00	8.961858e+00	8.961858e+00	8.961858e+00	8.961858e+00	8.961858e+00	8.961858e+00	8.961858e+00	8.961858e+00	8.961858e+00	8.961858e+00	8.944162e+00	8.944162e+00	8.944162e+00	8.944162e+00	8.944162e+00	8.944162e+00	8.944162e+00	8.944162e+00	8.944162e+00	8.926560e+00	8.909051e+00	8.909051e+00	8.909051e+00	8.909051e+00	8.705249e+00	8.705249e+00	8.705249e+00	8.687972e+00	8.687972e+00
27555	2.00	1.114766e+01	9.103138e+00	8.670788e+00	8.285379e+00	8.268785e+00	8.045565e+00	7.882477e+00	7.882477e+00	7.866419e+00	7.866419e+00	7.834560e+00	7.383246e+00	7.383246e+00	7.379627e+00	7.278606e+00	7.278606e+00	7.263492e+00	7.001167e+00	6.851273e+00	6.646237e+00	6.632219e+00	6.631838e+00	6.631838e+00	6.631838e+00	6.631838e+00	6.631838e+00	6.631838e+00	6.631838e+00	6.631838e+00	6.617842e+00	6.617842e+00	6.617842e+00	6.604912e+00	6.603921e+00	6.603921e+00	6.547650e+00	6.547650e+00	6.547650e+00	6.547650e+00	6.547650e+00	6.547650e+00	6.547650e+00	6.547650e+00	6.519564e+00	6.519564e+00	6.519564e+00	6.505634e+00	6.386787e+00
28136	1.00	1.239611e+01	1.200638e+01	1.148977e+01	1.148977e+01	1.146784e+01	1.142433e+01	9.764981e+00	9.133116e+00	9.133116e+00	9.114996e+00	9.114996e+00	9.114996e+00	9.096974e+00	8.961858e+00	8.961858e+00	8.944162e+00	8.944162e+00	8.860506e+00	8.860506e+00	8.842976e+00	8.808194e+00	8.705249e+00	8.705249e+00	8.670788e+00	8.435858e+00	8.400578e+00	8.190669e+00	7.882899e+00	7.882477e+00	7.866419e+00	7.866419e+00	7.866419e+00	7.850447e+00	7.601741e+00	7.601741e+00	7.586125e+00	7.570592e+00	7.570592e+00	7.501737e+00	7.278606e+00	7.278606e+00	7.278606e+00	7.278606e+00	7.278606e+00	7.278606e+00	7.278606e+00	7.278606e+00	7.263492e+00
27706	1.00	1.668775e+01	1.237262e+01	1.234927e+01	1.148977e+01	1.115918e+01	1.056483e+01	1.052405e+01	1.036357e+01	9.133116e+00	9.079048e+00	8.961858e+00	8.961858e+00	8.961858e+00	8.944162e+00	8.926560e+00	8.909051e+00	8.860506e+00	8.799088e+00	8.705249e+00	8.705249e+00	8.705249e+00	8.486929e+00	8.452880e+00	8.452880e+00	8.435858e+00	8.402089e+00	8.285379e+00	8.285379e+00	8.268785e+00	8.268785e+00	8.268785e+00	8.268785e+00	8.174227e+00	8.157873e+00	8.045565e+00	8.045565e+00	8.045565e+00	8.029357e+00	7.866419e+00	7.866419e+00	7.850447e+00	7.817579e+00	7.785635e+00	7.601741e+00	7.601741e+00	7.586125e+00	7.517289e+00	7.517289e+00
27630	2.00	1.056483e+01	1.056483e+01	8.961858e+00	8.961858e+00	8.944162e+00	8.452880e+00	8.452880e+00	8.385340e+00	8.285379e+00	8.285379e+00	8.268785e+00	7.653008e+00	7.601741e+00	7.570592e+00	7.517289e+00	7.501737e+00	7.501737e+00	7.294050e+00	7.294050e+00	7.278606e+00	7.278606e+00	7.263492e+00	7.263492e+00	7.263492e+00	7.209813e+00	6.699048e+00	6.699048e+00	6.699048e+00	6.684871e+00	6.670770e+00	6.668146e+00	6.668146e+00	6.646237e+00	6.646237e+00	6.632219e+00	6.631838e+00	6.631838e+00	6.631838e+00	6.631838e+00	6.617842e+00	6.617842e+00	6.617842e+00	6.617842e+00	6.617842e+00	6.617842e+00	6.611568e+00	6.604912e+00	6.603921e+00
28303	2.00	1.991715e+01	1.454193e+01	1.272661e+01	1.239611e+01	1.239611e+01	1.239611e+01	1.237262e+01	1.237262e+01	1.237262e+01	1.237262e+01	1.234927e+01	1.202915e+01	1.200638e+01	1.183182e+01	1.056483e+01	1.056483e+01	1.054438e+01	1.038376e+01	1.038376e+01	1.036357e+01	9.674926e+00	9.133116e+00	9.133116e+00	9.133116e+00	9.133116e+00	9.114996e+00	9.114996e+00	9.114996e+00	9.096974e+00	9.079048e+00	8.961858e+00	8.961858e+00	8.961858e+00	8.961858e+00	8.961858e+00	8.961858e+00	8.961858e+00	8.961858e+00	8.961858e+00	8.961858e+00	8.961858e+00	8.944162e+00	8.944162e+00	8.944162e+00	8.926560e+00	8.717898e+00	8.705249e+00	8.705249e+00
28519	2.00	1.879879e+01	1.702178e+01	1.668775e+01	1.454193e+01	1.261944e+01	1.239611e+01	1.239611e+01	1.237262e+01	1.216779e+01	1.212153e+01	1.115918e+01	1.083049e+01	1.056483e+01	1.056483e+01	1.056483e+01	1.054438e+01	1.038376e+01	1.038376e+01	1.036357e+01	9.973175e+00	9.784124e+00	9.674926e+00	9.133116e+00	9.133116e+00	9.133116e+00	9.133116e+00	9.133116e+00	8.961858e+00	8.961858e+00	8.961858e+00	8.961858e+00	8.961858e+00	8.961858e+00	8.961858e+00	8.961858e+00	8.961858e+00	8.961858e+00	8.944162e+00	8.944162e+00	8.944162e+00	8.926560e+00	8.926560e+00	8.909051e+00	8.909051e+00	8.687972e+00	8.653695e+00	8.486929e+00	8.470257e+00
28107	2.00	1.202915e+01	1.148977e+01	1.116905e+01	1.116905e+01	1.116905e+01	1.050382e+01	1.026854e+01	9.121096e+00	9.121096e+00	9.121096e+00	8.961858e+00	8.961858e+00	8.944162e+00	8.944162e+00	8.944162e+00	8.926560e+00	8.860506e+00	8.705249e+00	8.687972e+00	8.670788e+00	8.452880e+00	8.452880e+00	8.452880e+00	8.417324e+00	8.285379e+00	8.268785e+00	8.029357e+00	7.882477e+00	7.514030e+00	7.287909e+00	7.278606e+00	7.263492e+00	7.248878e+00	6.952716e+00	6.836943e+00	6.738168e+00	6.713300e+00	6.713300e+00	6.713300e+00	6.699048e+00	6.699048e+00	6.668146e+00	6.668146e+00	6.668146e+00	6.646237e+00	6.632219e+00	6.631838e+00	6.631838e+00
28133	2.00	1.465886e+01	1.465886e+01	1.311891e+01	1.260976e+01	1.260976e+01	1.239611e+01	1.239611e+01	1.237262e+01	1.148977e+01	1.074877e+01	1.064480e+01	1.056483e+01	1.056483e+01	1.054438e+01	9.577559e+00	9.552049e+00	9.114996e+00	9.114996e+00	9.096974e+00	8.961858e+00	8.961858e+00	8.961858e+00	8.961858e+00	8.961858e+00	8.961858e+00	8.944162e+00	8.944162e+00	8.944162e+00	8.944162e+00	8.860506e+00	8.705249e+00	8.452880e+00	8.452880e+00	8.452880e+00	8.435858e+00	8.402089e+00	8.285379e+00	8.285379e+00	8.268785e+00	8.190669e+00	8.190669e+00	8.174227e+00	7.882477e+00	7.882477e+00	7.882477e+00	7.866419e+00	7.866419e+00	7.866419e+00
27670	2.00	1.237262e+01	1.146784e+01	9.608224e+00	8.961858e+00	8.961858e+00	8.961858e+00	8.842976e+00	8.687972e+00	8.285379e+00	8.285379e+00	8.285379e+00	8.285379e+00	8.174227e+00	7.866419e+00	7.801564e+00	7.754032e+00	7.634424e+00	7.555141e+00	7.501737e+00	7.278606e+00	7.278606e+00	7.278606e+00	7.263492e+00	7.263492e+00	7.263492e+00	7.263492e+00	7.248459e+00	7.248459e+00	7.248459e+00	7.248459e+00	7.208657e+00	7.163854e+00	7.015877e+00	7.015877e+00	6.752561e+00	6.699048e+00	6.684871e+00	6.684871e+00	6.646237e+00	6.646237e+00	6.646237e+00	6.646237e+00	6.631838e+00	6.631838e+00	6.617842e+00	6.617842e+00	6.604912e+00	6.603921e+00
27876	2.00	1.645212e+01	1.600236e+01	1.216779e+01	1.161896e+01	1.151291e+01	1.119159e+01	1.056483e+01	1.026854e+01	9.133116e+00	8.961858e+00	8.961858e+00	8.961858e+00	8.944162e+00	8.944162e+00	8.705984e+00	8.687972e+00	8.687972e+00	8.670788e+00	8.470257e+00	8.285379e+00	8.268785e+00	7.882477e+00	7.601741e+00	7.601741e+00	7.601741e+00	7.601741e+00	7.586125e+00	7.586125e+00	7.570592e+00	7.514030e+00	7.379627e+00	7.364357e+00	7.364357e+00	7.349168e+00	7.294050e+00	6.938024e+00	6.738168e+00	6.646237e+00	6.632219e+00	6.617842e+00	6.617842e+00	6.617842e+00	6.590072e+00	6.590072e+00	6.590072e+00	6.547650e+00	6.547650e+00	6.547650e+00
27850	2.00	1.148977e+01	1.056483e+01	1.054438e+01	9.133116e+00	9.133116e+00	9.133116e+00	9.133116e+00	9.133116e+00	9.114996e+00	9.114996e+00	9.096974e+00	8.961858e+00	8.961858e+00	8.961858e+00	8.961858e+00	8.961858e+00	8.961858e+00	8.961858e+00	8.961858e+00	8.961858e+00	8.961858e+00	8.961858e+00	8.961858e+00	8.961858e+00	8.961858e+00	8.961858e+00	8.944162e+00	8.944162e+00	8.944162e+00	8.944162e+00	8.860506e+00	8.816695e+00	8.816695e+00	8.779974e+00	8.779974e+00	8.252278e+00	8.013234e+00	7.882477e+00	7.866419e+00	7.866419e+00	7.866419e+00	7.834560e+00	7.586125e+00	7.586125e+00	7.517289e+00	7.517289e+00	7.517289e+00	7.517289e+00
27929	2.00	1.148977e+01	1.144603e+01	1.128287e+01	9.151730e+00	9.133116e+00	8.944162e+00	8.926560e+00	8.926560e+00	8.860506e+00	8.825539e+00	8.705249e+00	8.435858e+00	8.285379e+00	8.285379e+00	8.285379e+00	8.268785e+00	8.252278e+00	8.235859e+00	8.157421e+00	8.029357e+00	7.882477e+00	7.517289e+00	7.501737e+00	7.501737e+00	7.278606e+00	7.278606e+00	7.278606e+00	7.278606e+00	7.278606e+00	7.278606e+00	7.263492e+00	6.952716e+00	6.938024e+00	6.938024e+00	6.923412e+00	6.923412e+00	6.908880e+00	6.902139e+00	6.836943e+00	6.713300e+00	6.713300e+00	6.713300e+00	6.713300e+00	6.699048e+00	6.684871e+00	6.684871e+00	6.653887e+00	6.646237e+00
28082	2.00	1.239611e+01	1.148977e+01	1.144603e+01	1.026854e+01	9.784124e+00	9.133116e+00	8.961858e+00	8.961858e+00	8.961858e+00	8.961858e+00	8.944162e+00	8.944162e+00	8.860506e+00	8.825539e+00	8.705249e+00	8.687972e+00	8.687972e+00	8.670788e+00	8.486929e+00	8.486929e+00	8.452880e+00	8.402089e+00	8.285379e+00	8.285379e+00	8.285379e+00	8.285379e+00	8.285379e+00	8.268785e+00	8.268785e+00	8.190669e+00	8.045565e+00	8.029357e+00	8.029357e+00	8.029357e+00	7.898983e+00	7.882477e+00	7.882477e+00	7.882477e+00	7.882477e+00	7.882477e+00	7.882477e+00	7.870709e+00	7.866419e+00	7.653008e+00	7.586125e+00	7.517289e+00	7.517289e+00	7.514030e+00
28503	2.00	1.702178e+01	1.576871e+01	1.454193e+01	1.454193e+01	1.454193e+01	1.451468e+01	1.448758e+01	1.349069e+01	1.239611e+01	1.239611e+01	1.239611e+01	1.239611e+01	1.239611e+01	1.239611e+01	1.239611e+01	1.239611e+01	1.239611e+01	1.239611e+01	1.239611e+01	1.239611e+01	1.239611e+01	1.239611e+01	1.239611e+01	1.237262e+01	1.237262e+01	1.237262e+01	1.237262e+01	1.234927e+01	1.234927e+01	1.234927e+01	1.234927e+01	1.216779e+01	1.197433e+01	1.166664e+01	1.148977e+01	1.148977e+01	1.146784e+01	1.144603e+01	1.144603e+01	1.083049e+01	1.056483e+01	1.056483e+01	1.056483e+01	1.056483e+01	1.054438e+01	1.052405e+01	1.044778e+01	1.038376e+01
28495	2.00	1.639122e+01	1.579810e+01	1.576871e+01	1.343996e+01	1.239611e+01	1.239611e+01	1.234927e+01	1.202915e+01	1.168891e+01	1.166664e+01	1.148977e+01	1.146784e+01	1.146784e+01	1.144603e+01	1.114885e+01	1.114766e+01	1.054438e+01	1.052405e+01	1.040739e+01	1.036357e+01	9.133116e+00	9.114996e+00	9.114996e+00	9.103138e+00	8.961858e+00	8.944162e+00	8.944162e+00	8.944162e+00	8.926560e+00	8.926560e+00	8.909051e+00	8.860506e+00	8.842976e+00	8.842976e+00	8.825539e+00	8.816695e+00	8.816695e+00	8.781576e+00	8.781576e+00	8.705249e+00	8.705249e+00	8.705249e+00	8.705249e+00	8.647257e+00	8.455034e+00	8.435858e+00	8.418928e+00	8.418928e+00
27787	2.00	1.064480e+01	9.784124e+00	9.577559e+00	8.961858e+00	8.961858e+00	8.944162e+00	8.687972e+00	7.898983e+00	7.882477e+00	7.882477e+00	7.882477e+00	7.866419e+00	7.785635e+00	7.601741e+00	7.601741e+00	7.278606e+00	7.278606e+00	7.193642e+00	7.015877e+00	6.952716e+00	6.952716e+00	6.938024e+00	6.713300e+00	6.699048e+00	6.699048e+00	6.699048e+00	6.684871e+00	6.670770e+00	6.631838e+00	6.631838e+00	6.547650e+00	6.547650e+00	6.547650e+00	6.533569e+00	6.533569e+00	6.519564e+00	6.386787e+00	6.386787e+00	6.386787e+00	6.386787e+00	6.386787e+00	6.386787e+00	6.386787e+00	6.373161e+00	6.373161e+00	6.359607e+00	6.359607e+00	6.359607e+00
28064	2.00	1.576871e+01	1.454193e+01	1.454193e+01	1.448758e+01	1.349069e+01	1.239611e+01	1.239611e+01	1.239611e+01	1.239611e+01	1.239611e+01	1.239611e+01	1.239611e+01	1.239611e+01	1.239611e+01	1.237262e+01	1.216779e+01	1.205204e+01	1.166664e+01	1.148977e+01	1.146784e+01	1.056483e+01	1.056483e+01	1.056483e+01	1.054438e+01	1.052405e+01	1.052405e+01	1.044778e+01	9.674926e+00	9.674926e+00	9.637103e+00	9.627154e+00	9.589398e+00	9.589398e+00	9.133116e+00	9.133116e+00	8.961858e+00	8.961858e+00	8.961858e+00	8.961858e+00	8.961858e+00	8.961858e+00	8.961858e+00	8.961858e+00	8.961858e+00	8.961858e+00	8.961858e+00	8.961858e+00	8.961858e+00
28178	2.00	1.205204e+01	1.062430e+01	1.054438e+01	1.034570e+01	9.856656e+00	9.558846e+00	9.114996e+00	8.961858e+00	8.944162e+00	8.926560e+00	8.705249e+00	8.705249e+00	8.687972e+00	8.670788e+00	8.452880e+00	8.434160e+00	8.285379e+00	8.013234e+00	7.882477e+00	7.882477e+00	7.882477e+00	7.882477e+00	7.882477e+00	7.882477e+00	7.882477e+00	7.882477e+00	7.882477e+00	7.866419e+00	7.866419e+00	7.850447e+00	7.817579e+00	7.601741e+00	7.517289e+00	7.501737e+00	7.486269e+00	7.278912e+00	7.272769e+00	7.248459e+00	7.233506e+00	7.233506e+00	7.233506e+00	7.233506e+00	7.223753e+00	6.952716e+00	6.822687e+00	6.713300e+00	6.684871e+00	6.668146e+00
27669	2.00	1.849399e+01	1.702178e+01	1.702178e+01	1.702178e+01	1.699024e+01	1.695888e+01	1.642159e+01	1.579810e+01	1.579810e+01	1.465886e+01	1.372158e+01	1.311891e+01	1.260976e+01	1.239611e+01	1.239611e+01	1.237262e+01	1.237262e+01	1.237262e+01	1.234927e+01	1.214460e+01	1.205204e+01	1.205204e+01	1.168891e+01	1.168891e+01	1.146784e+01	1.146784e+01	1.144603e+01	1.117016e+01	1.114766e+01	1.083049e+01	1.083049e+01	1.083049e+01	1.080968e+01	1.078897e+01	1.078059e+01	1.074877e+01	1.060391e+01	1.056483e+01	1.054438e+01	1.038376e+01	1.038376e+01	1.038376e+01	1.038376e+01	1.036357e+01	1.036357e+01	1.034350e+01	1.032570e+01	1.026854e+01
28403	1.00	1.237262e+01	8.961858e+00	8.961858e+00	8.944162e+00	8.566570e+00	8.566570e+00	8.452880e+00	8.285379e+00	8.285379e+00	8.174227e+00	7.882477e+00	7.882477e+00	7.653008e+00	7.601741e+00	7.601741e+00	7.586125e+00	7.501737e+00	7.501737e+00	7.486269e+00	7.278606e+00	7.278606e+00	7.248459e+00	7.209813e+00	6.668146e+00	6.646237e+00	6.646237e+00	6.631838e+00	6.631838e+00	6.631838e+00	6.631838e+00	6.631838e+00	6.617842e+00	6.617842e+00	6.617842e+00	6.617842e+00	6.617842e+00	6.617842e+00	6.617842e+00	6.617842e+00	6.617842e+00	6.603921e+00	6.590072e+00	6.590072e+00	6.590072e+00	6.561655e+00	6.561655e+00	6.547650e+00	6.547650e+00
28048	2.00	1.454193e+01	1.454193e+01	1.239611e+01	1.239611e+01	1.239611e+01	1.239611e+01	1.239611e+01	1.237262e+01	1.202915e+01	1.180920e+01	1.148977e+01	1.148977e+01	1.056483e+01	1.056483e+01	1.056483e+01	1.054438e+01	1.054438e+01	1.054438e+01	1.038376e+01	9.674926e+00	9.674926e+00	9.133116e+00	9.133116e+00	9.133116e+00	9.133116e+00	9.133116e+00	9.133116e+00	9.133116e+00	8.961858e+00	8.961858e+00	8.961858e+00	8.961858e+00	8.961858e+00	8.961858e+00	8.961858e+00	8.961858e+00	8.961858e+00	8.961858e+00	8.961858e+00	8.944162e+00	8.944162e+00	8.926560e+00	8.926560e+00	8.926560e+00	8.926560e+00	8.926560e+00	8.860506e+00	8.860506e+00
28037	2.00	1.239611e+01	1.056483e+01	9.507682e+00	9.114996e+00	8.961858e+00	8.961858e+00	8.961858e+00	8.961858e+00	8.961858e+00	8.944162e+00	8.705249e+00	8.455034e+00	8.285379e+00	8.285379e+00	8.268785e+00	8.268785e+00	8.190669e+00	8.134148e+00	8.045565e+00	8.045565e+00	8.029357e+00	8.029357e+00	8.013234e+00	7.882477e+00	7.850447e+00	7.601741e+00	7.601741e+00	7.601741e+00	7.601741e+00	7.601741e+00	7.586125e+00	7.517289e+00	7.517289e+00	7.517289e+00	7.517289e+00	7.501737e+00	7.501737e+00	7.501737e+00	7.501737e+00	7.486269e+00	7.455584e+00	7.379627e+00	7.379627e+00	7.294050e+00	7.278606e+00	7.263492e+00	7.263492e+00	7.248459e+00
27799	2.00	1.454193e+01	1.239611e+01	1.239611e+01	1.062430e+01	1.056483e+01	1.056483e+01	9.784124e+00	9.674926e+00	9.558846e+00	8.961858e+00	8.961858e+00	8.961858e+00	8.961858e+00	8.961858e+00	8.961858e+00	8.961858e+00	8.944162e+00	8.944162e+00	8.944162e+00	8.944162e+00	8.926560e+00	8.816695e+00	8.705249e+00	8.705249e+00	8.486929e+00	8.268785e+00	8.190669e+00	8.190669e+00	8.029357e+00	8.029357e+00	7.898983e+00	7.882477e+00	7.882477e+00	7.882477e+00	7.882477e+00	7.882477e+00	7.866419e+00	7.601741e+00	7.601741e+00	7.586125e+00	7.586125e+00	7.586125e+00	7.517289e+00	7.517289e+00	7.501737e+00	7.413462e+00	7.413462e+00	7.364357e+00
28825	2.00	1.056483e+01	1.001205e+01	8.961858e+00	8.961858e+00	8.961858e+00	8.961858e+00	8.961858e+00	8.961858e+00	8.944162e+00	8.944162e+00	8.944162e+00	8.926560e+00	8.926560e+00	8.909051e+00	8.705249e+00	8.705249e+00	8.705249e+00	8.705249e+00	8.687972e+00	8.687972e+00	8.687972e+00	8.469904e+00	8.285379e+00	8.285379e+00	8.285379e+00	8.285379e+00	8.252278e+00	8.045565e+00	7.811653e+00	7.637426e+00	7.601741e+00	7.601741e+00	7.601741e+00	7.586125e+00	7.586125e+00	7.586125e+00	7.570592e+00	7.555141e+00	7.555141e+00	7.517289e+00	7.517289e+00	7.517289e+00	7.501737e+00	7.398314e+00	7.398314e+00	7.379627e+00	7.379627e+00	7.302942e+00
27881	2.00	1.237262e+01	1.144603e+01	1.056483e+01	1.054438e+01	1.024859e+01	8.961858e+00	8.961858e+00	8.961858e+00	8.944162e+00	8.926560e+00	8.825539e+00	8.705249e+00	8.687972e+00	8.687972e+00	8.653695e+00	8.268785e+00	8.174227e+00	7.882477e+00	7.866419e+00	7.653008e+00	7.517289e+00	7.498551e+00	7.470885e+00	7.379627e+00	7.364357e+00	7.294050e+00	7.278912e+00	7.278606e+00	7.263492e+00	7.263492e+00	7.263492e+00	7.248459e+00	7.248459e+00	7.209813e+00	6.952716e+00	6.632219e+00	6.631838e+00	6.631838e+00	6.631838e+00	6.617842e+00	6.617842e+00	6.617842e+00	6.603921e+00	6.603921e+00	6.590072e+00	6.590072e+00	6.547650e+00	6.547650e+00
27836	2.00	1.251152e+01	1.237262e+01	1.234927e+01	1.148977e+01	1.127637e+01	1.064480e+01	1.026854e+01	9.577559e+00	9.114996e+00	8.961858e+00	8.961858e+00	8.944162e+00	8.944162e+00	8.926560e+00	8.860506e+00	8.705249e+00	8.705249e+00	8.687972e+00	8.687972e+00	8.452880e+00	8.452880e+00	8.435858e+00	8.285379e+00	8.285379e+00	8.252278e+00	8.174227e+00	8.157873e+00	7.882477e+00	7.882477e+00	7.882477e+00	7.882477e+00	7.882477e+00	7.866419e+00	7.866419e+00	7.850447e+00	7.834560e+00	7.817579e+00	7.817579e+00	7.817579e+00	7.795819e+00	7.795819e+00	7.517289e+00	7.514030e+00	7.501737e+00	7.303133e+00	7.287909e+00	7.278606e+00	7.278606e+00
27349	2.00	1.702178e+01	1.699024e+01	1.239611e+01	1.239611e+01	1.148977e+01	1.083049e+01	1.080968e+01	9.133116e+00	9.114996e+00	9.114996e+00	8.961858e+00	8.961858e+00	8.961858e+00	8.944162e+00	8.860506e+00	8.705249e+00	8.285379e+00	8.285379e+00	8.190669e+00	8.190669e+00	8.045565e+00	7.882477e+00	7.882477e+00	7.882477e+00	7.882477e+00	7.866419e+00	7.866419e+00	7.866419e+00	7.866419e+00	7.850447e+00	7.817579e+00	7.601741e+00	7.517289e+00	7.517289e+00	7.278606e+00	7.278606e+00	7.278606e+00	7.278606e+00	7.278606e+00	7.263492e+00	7.263492e+00	7.223753e+00	6.851273e+00	6.713300e+00	6.699048e+00	6.699048e+00	6.646237e+00	6.646237e+00
26924	2.00	1.239611e+01	1.237262e+01	1.237262e+01	1.060391e+01	1.034570e+01	9.856656e+00	9.540233e+00	8.961858e+00	8.961858e+00	8.961858e+00	8.961858e+00	8.961858e+00	8.961858e+00	8.944162e+00	8.944162e+00	8.944162e+00	8.904080e+00	8.687972e+00	8.687972e+00	8.435858e+00	8.285379e+00	8.285379e+00	8.285379e+00	8.285379e+00	8.285379e+00	8.268785e+00	8.268785e+00	8.247335e+00	8.190669e+00	8.174227e+00	8.174227e+00	8.045565e+00	7.882477e+00	7.882477e+00	7.866419e+00	7.850447e+00	7.850447e+00	7.850447e+00	7.834560e+00	7.601741e+00	7.517289e+00	7.517289e+00	7.501737e+00	7.501737e+00	7.379627e+00	7.364357e+00	7.349168e+00	7.278606e+00
28156	2.00	1.239611e+01	1.237262e+01	1.237262e+01	1.195157e+01	1.064480e+01	1.064480e+01	1.056483e+01	9.784124e+00	9.577559e+00	9.577559e+00	9.133116e+00	8.961858e+00	8.961858e+00	8.961858e+00	8.961858e+00	8.961858e+00	8.961858e+00	8.961858e+00	8.961858e+00	8.944162e+00	8.944162e+00	8.944162e+00	8.816695e+00	8.799088e+00	8.799088e+00	8.781576e+00	8.687972e+00	8.486929e+00	8.455728e+00	8.418928e+00	8.285379e+00	8.285379e+00	8.285379e+00	8.268785e+00	8.190669e+00	8.174227e+00	8.174227e+00	7.898983e+00	7.882477e+00	7.882477e+00	7.882477e+00	7.882477e+00	7.882477e+00	7.882477e+00	7.882477e+00	7.882477e+00	7.882477e+00	7.866419e+00
28073	2.00	1.699024e+01	1.573948e+01	1.239611e+01	1.239611e+01	1.237262e+01	1.164449e+01	1.148977e+01	1.146784e+01	1.128287e+01	1.080968e+01	1.062430e+01	1.036357e+01	1.034570e+01	1.034350e+01	1.026854e+01	9.856656e+00	9.558846e+00	9.151730e+00	9.133116e+00	9.133116e+00	9.096974e+00	8.961858e+00	8.860506e+00	8.842976e+00	8.799088e+00	8.705249e+00	8.705249e+00	8.705249e+00	8.285379e+00	8.285379e+00	8.285379e+00	8.268785e+00	8.268785e+00	8.268785e+00	8.252278e+00	8.190669e+00	8.190669e+00	8.174227e+00	8.124408e+00	7.882477e+00	7.882477e+00	7.882477e+00	7.882477e+00	7.882477e+00	7.882477e+00	7.882477e+00	7.870709e+00	7.866419e+00
28187	2.00	1.062430e+01	9.558846e+00	8.961858e+00	8.944162e+00	8.944162e+00	8.285379e+00	8.285379e+00	8.268785e+00	8.045565e+00	8.029357e+00	7.811653e+00	7.811653e+00	7.801564e+00	7.601741e+00	7.586125e+00	7.501737e+00	7.486269e+00	7.428690e+00	7.428690e+00	7.413462e+00	7.413462e+00	7.278606e+00	7.278606e+00	7.278606e+00	7.208657e+00	7.061316e+00	7.061316e+00	6.938024e+00	6.851273e+00	6.836943e+00	6.713300e+00	6.713300e+00	6.713300e+00	6.699048e+00	6.699048e+00	6.699048e+00	6.684871e+00	6.646237e+00	6.646237e+00	6.632219e+00	6.631838e+00	6.631838e+00	6.617842e+00	6.617842e+00	6.547650e+00	6.547650e+00	6.533569e+00	6.519564e+00
27199	1.00	1.239611e+01	1.054438e+01	9.114996e+00	8.944162e+00	8.799088e+00	8.469904e+00	8.285379e+00	8.285379e+00	8.190669e+00	7.882477e+00	7.882477e+00	7.882477e+00	7.882477e+00	7.882477e+00	7.882477e+00	7.866419e+00	7.866419e+00	7.866419e+00	7.866419e+00	7.834560e+00	7.811653e+00	7.653008e+00	7.653008e+00	7.653008e+00	7.517289e+00	7.517289e+00	7.501737e+00	7.501737e+00	7.303133e+00	7.278912e+00	7.278606e+00	7.278606e+00	7.263492e+00	7.263492e+00	7.233506e+00	7.209813e+00	7.209813e+00	7.209813e+00	7.061316e+00	6.752561e+00	6.713300e+00	6.699048e+00	6.646237e+00	6.646237e+00	6.631838e+00	6.631838e+00	6.631838e+00	6.631838e+00
27544	1.00	1.056483e+01	8.961858e+00	8.944162e+00	8.944162e+00	8.705249e+00	8.268785e+00	8.268785e+00	7.882477e+00	7.882477e+00	7.866419e+00	7.653008e+00	7.517289e+00	7.294050e+00	7.278606e+00	7.278606e+00	7.263492e+00	7.209813e+00	6.952716e+00	6.713300e+00	6.632219e+00	6.632219e+00	6.631838e+00	6.631838e+00	6.631838e+00	6.631838e+00	6.631838e+00	6.631838e+00	6.631838e+00	6.631838e+00	6.617842e+00	6.617842e+00	6.617842e+00	6.617842e+00	6.603921e+00	6.603921e+00	6.547650e+00	6.547650e+00	6.547650e+00	6.533569e+00	6.386787e+00	6.386787e+00	6.386787e+00	6.386787e+00	6.373161e+00	6.373161e+00	6.373161e+00	6.353288e+00	6.353288e+00
27644	2.00	1.148977e+01	1.062430e+01	9.558846e+00	9.133116e+00	9.133116e+00	9.096974e+00	8.860506e+00	8.687972e+00	8.455034e+00	8.452880e+00	8.435858e+00	8.435858e+00	8.421385e+00	8.045565e+00	7.882477e+00	7.882477e+00	7.882477e+00	7.866419e+00	7.866419e+00	7.850447e+00	7.834560e+00	7.795819e+00	7.653008e+00	7.653008e+00	7.601741e+00	7.586125e+00	7.570592e+00	7.531883e+00	7.501737e+00	7.379627e+00	7.310506e+00	7.303133e+00	7.278606e+00	7.278606e+00	7.278606e+00	7.278606e+00	7.278606e+00	7.278606e+00	7.278606e+00	7.263492e+00	7.257711e+00	7.248459e+00	7.209813e+00	7.209813e+00	7.046661e+00	6.851273e+00	6.713300e+00	6.713300e+00
27375	2.00	1.205204e+01	1.024859e+01	9.133116e+00	8.944162e+00	8.944162e+00	8.799088e+00	8.434160e+00	8.285379e+00	8.268785e+00	8.252278e+00	8.045565e+00	8.045565e+00	8.045565e+00	7.882477e+00	7.882477e+00	7.882477e+00	7.882477e+00	7.882477e+00	7.882477e+00	7.866419e+00	7.850447e+00	7.850447e+00	7.517289e+00	7.501737e+00	7.501737e+00	7.498551e+00	7.287909e+00	7.278606e+00	7.278606e+00	7.278606e+00	7.278606e+00	7.278606e+00	7.263492e+00	7.248459e+00	6.851273e+00	6.851273e+00	6.851273e+00	6.646237e+00	6.632219e+00	6.631838e+00	6.631838e+00	6.631838e+00	6.631838e+00	6.631838e+00	6.631838e+00	6.631838e+00	6.631838e+00	6.631838e+00
27400	2.00	1.234927e+01	1.234927e+01	1.202915e+01	1.148977e+01	1.056483e+01	1.054438e+01	1.034350e+01	9.133116e+00	9.114996e+00	9.114996e+00	9.114996e+00	8.961858e+00	8.961858e+00	8.961858e+00	8.961858e+00	8.961858e+00	8.961858e+00	8.944162e+00	8.944162e+00	8.944162e+00	8.944162e+00	8.944162e+00	8.926560e+00	8.926560e+00	8.926560e+00	8.926560e+00	8.860506e+00	8.687972e+00	8.452880e+00	8.452880e+00	8.452880e+00	8.435858e+00	8.417324e+00	8.402089e+00	8.285379e+00	8.157873e+00	8.157873e+00	8.045565e+00	8.045565e+00	7.882477e+00	7.882477e+00	7.882477e+00	7.882477e+00	7.882477e+00	7.882477e+00	7.882477e+00	7.882477e+00	7.866419e+00
27683	2.00	1.359798e+01	1.359798e+01	1.239611e+01	1.239611e+01	1.237262e+01	1.232604e+01	1.205204e+01	1.148977e+01	1.146784e+01	1.146784e+01	1.146784e+01	1.064480e+01	1.060391e+01	1.056483e+01	1.054438e+01	9.577559e+00	9.540233e+00	9.114996e+00	9.114996e+00	8.961858e+00	8.961858e+00	8.961858e+00	8.944162e+00	8.860506e+00	8.842976e+00	8.842976e+00	8.842976e+00	8.705249e+00	8.705249e+00	8.705249e+00	8.455034e+00	8.452880e+00	8.452880e+00	8.452880e+00	8.435858e+00	8.435858e+00	8.434160e+00	8.285379e+00	8.285379e+00	8.285379e+00	8.285379e+00	8.268785e+00	8.268785e+00	8.190669e+00	8.190669e+00	8.174227e+00	8.141605e+00	8.045565e+00
27918	2.00	1.702178e+01	1.695888e+01	1.239611e+01	1.239611e+01	1.239611e+01	1.239611e+01	1.239611e+01	1.237262e+01	1.083049e+01	1.078897e+01	9.133116e+00	9.096974e+00	8.961858e+00	8.961858e+00	8.961858e+00	8.961858e+00	8.961858e+00	8.944162e+00	8.944162e+00	8.926560e+00	8.486929e+00	8.452880e+00	8.435858e+00	8.435858e+00	8.435858e+00	8.418928e+00	8.285379e+00	8.285379e+00	8.285379e+00	8.285379e+00	8.190669e+00	8.190669e+00	8.190669e+00	8.190669e+00	8.190669e+00	8.174227e+00	7.882477e+00	7.882477e+00	7.882477e+00	7.882477e+00	7.882477e+00	7.882477e+00	7.882477e+00	7.882477e+00	7.882477e+00	7.882477e+00	7.882477e+00	7.866419e+00
27425	2.00	1.239611e+01	1.239611e+01	1.148977e+01	1.148977e+01	1.026854e+01	9.133116e+00	8.961858e+00	8.860506e+00	8.860506e+00	8.705249e+00	8.687972e+00	8.670788e+00	8.452880e+00	8.452880e+00	8.252278e+00	8.236327e+00	8.235859e+00	8.190669e+00	8.190669e+00	7.882477e+00	7.882477e+00	7.882477e+00	7.882477e+00	7.882477e+00	7.882477e+00	7.586125e+00	7.517289e+00	7.514030e+00	7.379627e+00	7.303133e+00	7.278606e+00	7.278606e+00	7.278606e+00	7.278606e+00	7.278606e+00	7.278606e+00	7.263492e+00	7.263492e+00	7.248459e+00	7.248459e+00	7.248459e+00	6.713300e+00	6.713300e+00	6.668146e+00	6.668146e+00	6.631838e+00	6.631838e+00	6.631838e+00
27479	2.00	1.668775e+01	1.579810e+01	1.454193e+01	1.451468e+01	1.239611e+01	1.239611e+01	1.239611e+01	1.237262e+01	1.237262e+01	1.234927e+01	1.168891e+01	1.148977e+01	1.148977e+01	1.148977e+01	1.146784e+01	1.146784e+01	1.146784e+01	1.144603e+01	1.116905e+01	1.115918e+01	1.056483e+01	1.054438e+01	1.054438e+01	9.674926e+00	9.655964e+00	9.627154e+00	9.133116e+00	9.133116e+00	9.121096e+00	9.114996e+00	9.114996e+00	9.114996e+00	9.114996e+00	8.961858e+00	8.961858e+00	8.961858e+00	8.961858e+00	8.961858e+00	8.961858e+00	8.961858e+00	8.961858e+00	8.961858e+00	8.944162e+00	8.944162e+00	8.944162e+00	8.860506e+00	8.860506e+00	8.860506e+00
28065	2.00	1.239611e+01	1.239611e+01	1.237262e+01	1.237262e+01	1.056483e+01	1.052405e+01	1.050382e+01	1.024859e+01	9.114996e+00	9.096974e+00	8.961858e+00	8.961858e+00	8.961858e+00	8.961858e+00	8.961858e+00	8.961858e+00	8.961858e+00	8.961858e+00	8.961858e+00	8.961858e+00	8.961858e+00	8.944162e+00	8.944162e+00	8.944162e+00	8.926560e+00	8.926560e+00	8.926560e+00	8.909051e+00	8.705249e+00	8.705249e+00	8.486929e+00	8.452974e+00	8.419390e+00	8.285379e+00	8.252278e+00	8.190669e+00	8.190669e+00	8.174227e+00	8.174227e+00	7.882477e+00	7.882477e+00	7.882477e+00	7.882477e+00	7.866419e+00	7.866419e+00	7.866419e+00	7.866419e+00	7.866419e+00
28075	1.00	1.645212e+01	1.216779e+01	1.197433e+01	1.119159e+01	1.056483e+01	1.003165e+01	8.961858e+00	8.961858e+00	8.961858e+00	8.961858e+00	8.961858e+00	8.944162e+00	8.944162e+00	8.926560e+00	8.816695e+00	8.799088e+00	8.764158e+00	8.472626e+00	8.470257e+00	8.268785e+00	7.601741e+00	7.570592e+00	7.517289e+00	7.517289e+00	7.501737e+00	7.318189e+00	7.294050e+00	7.263492e+00	7.015877e+00	6.986535e+00	6.699048e+00	6.632219e+00	6.631838e+00	6.631838e+00	6.631838e+00	6.631838e+00	6.631838e+00	6.617842e+00	6.617842e+00	6.603921e+00	6.603921e+00	6.547650e+00	6.547650e+00	6.547650e+00	6.547650e+00	6.547650e+00	6.547650e+00	6.533569e+00
28195	1.00	1.454193e+01	1.454193e+01	1.239611e+01	1.237262e+01	1.237262e+01	1.052405e+01	1.038376e+01	1.038376e+01	9.674926e+00	9.674926e+00	9.133116e+00	9.133116e+00	9.133116e+00	9.133116e+00	9.133116e+00	9.133116e+00	9.133116e+00	9.114996e+00	9.114996e+00	8.961858e+00	8.961858e+00	8.961858e+00	8.961858e+00	8.961858e+00	8.961858e+00	8.961858e+00	8.944162e+00	8.926560e+00	8.816695e+00	8.705249e+00	8.705249e+00	8.705249e+00	8.687972e+00	8.486929e+00	8.455034e+00	8.452974e+00	8.285379e+00	8.285379e+00	8.285379e+00	8.268785e+00	8.190669e+00	8.174227e+00	8.174227e+00	7.882477e+00	7.882477e+00	7.882477e+00	7.882477e+00	7.882477e+00
27704	1.00	1.579810e+01	1.463147e+01	1.258591e+01	1.239611e+01	1.205204e+01	1.202915e+01	1.168891e+01	9.979797e+00	9.784124e+00	8.961858e+00	8.961858e+00	8.705249e+00	8.705249e+00	8.687972e+00	8.434160e+00	8.417324e+00	8.268785e+00	8.268785e+00	8.252278e+00	8.190669e+00	8.045565e+00	7.898983e+00	7.882477e+00	7.882477e+00	7.882477e+00	7.882477e+00	7.882477e+00	7.866419e+00	7.866419e+00	7.817579e+00	7.739505e+00	7.601741e+00	7.586125e+00	7.278606e+00	7.278606e+00	7.278606e+00	7.278606e+00	7.278606e+00	7.278606e+00	7.278606e+00	7.278606e+00	7.278606e+00	7.278606e+00	7.263492e+00	7.263492e+00	7.263492e+00	7.263492e+00	7.263492e+00
27951	1.00	2.251224e+01	1.600236e+01	1.468793e+01	1.451468e+01	1.239611e+01	1.239611e+01	1.237262e+01	1.237262e+01	1.237262e+01	1.216779e+01	1.151291e+01	1.060391e+01	1.056483e+01	1.056483e+01	1.054438e+01	1.036357e+01	1.026854e+01	9.655964e+00	9.540233e+00	8.961858e+00	8.961858e+00	8.961858e+00	8.961858e+00	8.961858e+00	8.961858e+00	8.961858e+00	8.944162e+00	8.926560e+00	8.926560e+00	8.705249e+00	8.705249e+00	8.705249e+00	8.705249e+00	8.687972e+00	8.470257e+00	8.285379e+00	8.268785e+00	8.268785e+00	8.190669e+00	8.190669e+00	8.174227e+00	8.174227e+00	8.174227e+00	8.045565e+00	7.882477e+00	7.866419e+00	7.866419e+00	7.601741e+00
28206	2.00	1.454193e+01	1.454193e+01	1.239611e+01	1.239611e+01	1.239611e+01	1.239611e+01	1.239611e+01	1.237262e+01	1.237262e+01	1.237262e+01	1.234927e+01	1.232604e+01	1.216779e+01	1.216779e+01	1.205204e+01	1.202915e+01	1.146784e+01	1.064480e+01	1.056483e+01	1.056483e+01	1.056483e+01	1.054438e+01	1.054438e+01	1.036357e+01	1.036357e+01	1.026854e+01	9.674926e+00	9.674926e+00	9.577559e+00	9.238226e+00	9.133116e+00	9.114996e+00	9.114996e+00	9.114996e+00	9.114996e+00	9.096974e+00	8.961858e+00	8.961858e+00	8.961858e+00	8.961858e+00	8.961858e+00	8.961858e+00	8.961858e+00	8.961858e+00	8.961858e+00	8.961858e+00	8.961858e+00	8.961858e+00
27391	2.00	1.699024e+01	1.579810e+01	1.454193e+01	1.359798e+01	1.359798e+01	1.239611e+01	1.239611e+01	1.237262e+01	1.168891e+01	1.148977e+01	1.146784e+01	1.080968e+01	1.034570e+01	1.032570e+01	9.856656e+00	9.837479e+00	9.674926e+00	9.608224e+00	9.133116e+00	9.114996e+00	9.114996e+00	9.114996e+00	9.114996e+00	9.114996e+00	9.096974e+00	9.096974e+00	9.037640e+00	8.961858e+00	8.961858e+00	8.961858e+00	8.961858e+00	8.961858e+00	8.961858e+00	8.944162e+00	8.944162e+00	8.944162e+00	8.926560e+00	8.868812e+00	8.860506e+00	8.842976e+00	8.528753e+00	8.486929e+00	8.455034e+00	8.452880e+00	8.452880e+00	8.438164e+00	8.435858e+00	8.435858e+00
27704	2.00	1.239611e+01	1.205204e+01	1.148977e+01	1.148977e+01	1.148977e+01	1.056483e+01	1.054438e+01	1.052405e+01	9.764981e+00	8.961858e+00	8.961858e+00	8.961858e+00	8.944162e+00	8.944162e+00	8.944162e+00	8.926560e+00	8.860506e+00	8.860506e+00	8.860506e+00	8.705249e+00	8.687972e+00	8.687972e+00	8.434160e+00	8.285379e+00	8.285379e+00	8.285379e+00	8.285379e+00	8.268785e+00	8.190669e+00	8.045565e+00	8.045565e+00	8.029357e+00	7.882899e+00	7.866419e+00	7.653008e+00	7.486269e+00	7.470885e+00	7.303133e+00	7.294050e+00	7.278912e+00	7.278606e+00	7.278606e+00	7.278606e+00	7.278606e+00	7.272769e+00	7.263855e+00	7.263492e+00	7.263492e+00
28118	2.00	1.239611e+01	1.239611e+01	1.237262e+01	1.237262e+01	1.234927e+01	1.146784e+01	1.064480e+01	9.577559e+00	8.961858e+00	8.961858e+00	8.961858e+00	8.961858e+00	8.961858e+00	8.961858e+00	8.961858e+00	8.944162e+00	8.944162e+00	8.944162e+00	8.944162e+00	8.944162e+00	8.944162e+00	8.944162e+00	8.944162e+00	8.842976e+00	8.816695e+00	8.268785e+00	8.190669e+00	8.190669e+00	8.174227e+00	8.174227e+00	8.157873e+00	8.045565e+00	7.882477e+00	7.882477e+00	7.866419e+00	7.850447e+00	7.850447e+00	7.834560e+00	7.834560e+00	7.653008e+00	7.637426e+00	7.601741e+00	7.517289e+00	7.486269e+00	7.470885e+00	7.278606e+00	7.278606e+00	7.248459e+00
27541	2.00	1.239611e+01	1.148977e+01	1.146784e+01	1.064480e+01	1.056483e+01	1.052405e+01	9.577559e+00	9.133116e+00	9.133116e+00	8.961858e+00	8.961858e+00	8.961858e+00	8.961858e+00	8.961858e+00	8.961858e+00	8.961858e+00	8.961858e+00	8.944162e+00	8.944162e+00	8.944162e+00	8.860506e+00	8.842976e+00	8.705249e+00	8.687972e+00	8.670788e+00	8.402089e+00	8.285379e+00	8.285379e+00	8.285379e+00	8.285379e+00	8.268785e+00	8.268785e+00	8.190669e+00	8.045565e+00	8.045565e+00	8.029357e+00	8.029357e+00	7.882477e+00	7.882477e+00	7.882477e+00	7.882477e+00	7.882477e+00	7.866419e+00	7.866419e+00	7.866419e+00	7.817579e+00	7.801564e+00	7.601741e+00
28391	2.00	1.239611e+01	1.239611e+01	1.054438e+01	1.026854e+01	8.961858e+00	8.944162e+00	8.926560e+00	8.705249e+00	8.687972e+00	8.687972e+00	8.687972e+00	8.670788e+00	8.452880e+00	8.452880e+00	8.452880e+00	8.285379e+00	8.268785e+00	8.190669e+00	8.190669e+00	7.882477e+00	7.882477e+00	7.882477e+00	7.882477e+00	7.866419e+00	7.866419e+00	7.850447e+00	7.811653e+00	7.586125e+00	7.555141e+00	7.517289e+00	7.514030e+00	7.486269e+00	7.470885e+00	7.278912e+00	7.278606e+00	7.278606e+00	7.278606e+00	7.263492e+00	7.061316e+00	6.752561e+00	6.668146e+00	6.668146e+00	6.668146e+00	6.646237e+00	6.632219e+00	6.631838e+00	6.631838e+00	6.631838e+00
27257	2.00	1.239611e+01	1.148977e+01	1.146784e+01	1.056483e+01	8.961858e+00	8.961858e+00	8.961858e+00	8.961858e+00	8.944162e+00	8.860506e+00	8.842976e+00	8.687972e+00	8.687972e+00	8.687972e+00	8.486929e+00	8.452880e+00	8.418928e+00	8.285379e+00	8.285379e+00	8.190669e+00	8.045565e+00	8.029357e+00	8.013234e+00	7.882477e+00	7.882477e+00	7.882477e+00	7.882477e+00	7.882477e+00	7.882477e+00	7.882477e+00	7.882477e+00	7.882477e+00	7.882477e+00	7.882477e+00	7.866419e+00	7.866419e+00	7.801564e+00	7.586125e+00	7.517289e+00	7.517289e+00	7.517289e+00	7.486269e+00	7.428690e+00	7.428690e+00	7.364357e+00	7.294050e+00	7.278606e+00	7.278606e+00
28170	2.00	1.239611e+01	1.146784e+01	1.128287e+01	1.056483e+01	9.151730e+00	9.114996e+00	8.961858e+00	8.961858e+00	8.961858e+00	8.961858e+00	8.944162e+00	8.944162e+00	8.926560e+00	8.842976e+00	8.705249e+00	8.670788e+00	8.452880e+00	8.452880e+00	8.452880e+00	8.452880e+00	8.418928e+00	8.268785e+00	8.190669e+00	8.045565e+00	7.882477e+00	7.866419e+00	7.866419e+00	7.866419e+00	7.653008e+00	7.601741e+00	7.601741e+00	7.601741e+00	7.517289e+00	7.517289e+00	7.501737e+00	7.428690e+00	7.428690e+00	7.379627e+00	7.294050e+00	7.278606e+00	7.278606e+00	7.278606e+00	7.278606e+00	7.278606e+00	7.278606e+00	7.278606e+00	7.278606e+00	7.278606e+00
28065	2.00	1.349069e+01	1.349069e+01	1.239611e+01	1.148977e+01	1.148977e+01	1.146784e+01	1.044778e+01	1.044778e+01	1.032570e+01	9.837479e+00	9.133116e+00	8.961858e+00	8.961858e+00	8.961858e+00	8.961858e+00	8.944162e+00	8.944162e+00	8.944162e+00	8.944162e+00	8.944162e+00	8.860506e+00	8.860506e+00	8.842976e+00	8.797499e+00	8.797499e+00	8.705249e+00	8.687972e+00	8.452880e+00	8.452880e+00	8.435858e+00	8.285379e+00	8.285379e+00	8.285379e+00	8.285379e+00	8.285379e+00	8.285379e+00	8.268785e+00	8.268785e+00	8.268785e+00	8.268785e+00	8.268785e+00	8.268785e+00	8.268785e+00	8.252278e+00	8.190669e+00	7.882477e+00	7.882477e+00	7.882477e+00
27276	1.00	1.148977e+01	8.961858e+00	8.944162e+00	8.909051e+00	8.860506e+00	8.486929e+00	8.285379e+00	8.285379e+00	8.285379e+00	8.285379e+00	7.882477e+00	7.882477e+00	7.882477e+00	7.834560e+00	7.653008e+00	7.621926e+00	7.233506e+00	7.209813e+00	7.180120e+00	6.779202e+00	6.713300e+00	6.684871e+00	6.646237e+00	6.646237e+00	6.646237e+00	6.646237e+00	6.631838e+00	6.631838e+00	6.617842e+00	6.617842e+00	6.547650e+00	6.547650e+00	6.533569e+00	6.533569e+00	6.386787e+00	6.386787e+00	6.386787e+00	6.386787e+00	6.386787e+00	6.383390e+00	6.373161e+00	6.196938e+00	6.192684e+00	6.192684e+00	6.183448e+00	6.179347e+00	6.156582e+00	6.117842e+00
27898	1.00	1.454193e+01	1.116905e+01	1.056483e+01	1.056483e+01	9.674926e+00	9.121096e+00	8.961858e+00	8.961858e+00	8.961858e+00	8.961858e+00	8.961858e+00	8.961858e+00	8.961858e+00	8.961858e+00	8.944162e+00	8.705249e+00	8.705249e+00	8.705249e+00	8.647257e+00	8.418928e+00	8.285379e+00	8.252278e+00	8.252278e+00	8.045565e+00	7.882477e+00	7.866419e+00	7.850447e+00	7.850447e+00	7.601741e+00	7.601741e+00	7.586125e+00	7.517289e+00	7.517289e+00	7.517289e+00	7.379627e+00	7.294050e+00	7.294050e+00	7.278606e+00	7.278606e+00	7.278606e+00	7.278606e+00	7.233506e+00	7.233506e+00	6.952716e+00	6.851273e+00	6.699048e+00	6.646237e+00	6.639705e+00
28283	1.00	1.197433e+01	1.064480e+01	1.056483e+01	1.056483e+01	9.577559e+00	8.961858e+00	8.961858e+00	8.961858e+00	8.961858e+00	8.944162e+00	8.926560e+00	8.705249e+00	8.705249e+00	8.647257e+00	8.647257e+00	8.472626e+00	8.452880e+00	8.285379e+00	8.285379e+00	8.268785e+00	7.882477e+00	7.795819e+00	7.601741e+00	7.601741e+00	7.586125e+00	7.517289e+00	7.517289e+00	7.294050e+00	7.294050e+00	7.287909e+00	7.278606e+00	7.278606e+00	7.263492e+00	7.263492e+00	7.046661e+00	6.793520e+00	6.713300e+00	6.713300e+00	6.684871e+00	6.668146e+00	6.646237e+00	6.646237e+00	6.632219e+00	6.631838e+00	6.631838e+00	6.631838e+00	6.631838e+00	6.631838e+00
28188	2.00	1.699024e+01	1.239611e+01	1.237262e+01	1.237262e+01	1.216779e+01	1.183182e+01	1.146784e+01	1.080968e+01	1.036357e+01	1.034350e+01	9.627154e+00	9.114996e+00	9.114996e+00	9.114996e+00	8.961858e+00	8.961858e+00	8.961858e+00	8.961858e+00	8.944162e+00	8.944162e+00	8.944162e+00	8.944162e+00	8.944162e+00	8.944162e+00	8.926560e+00	8.842976e+00	8.717898e+00	8.470257e+00	8.452880e+00	8.452880e+00	8.418928e+00	8.285379e+00	8.285379e+00	8.285379e+00	8.285379e+00	8.268785e+00	8.190669e+00	8.174227e+00	8.174227e+00	7.882477e+00	7.882477e+00	7.882477e+00	7.866419e+00	7.850447e+00	7.653008e+00	7.650183e+00	7.601741e+00	7.586125e+00
27571	2.00	1.343996e+01	1.239611e+01	1.239611e+01	1.216779e+01	1.148977e+01	1.146784e+01	1.116905e+01	1.056483e+01	1.040739e+01	1.038376e+01	1.036357e+01	9.133116e+00	9.133116e+00	9.133116e+00	9.133116e+00	9.121096e+00	9.114996e+00	9.096974e+00	8.961858e+00	8.961858e+00	8.961858e+00	8.961858e+00	8.961858e+00	8.961858e+00	8.961858e+00	8.961858e+00	8.961858e+00	8.961858e+00	8.961858e+00	8.961858e+00	8.961858e+00	8.961858e+00	8.860506e+00	8.842976e+00	8.687972e+00	8.670788e+00	8.470257e+00	8.452880e+00	8.452880e+00	8.452880e+00	8.452880e+00	8.285379e+00	8.285379e+00	8.285379e+00	8.190669e+00	8.190669e+00	8.045565e+00	7.882477e+00
28041	2.00	1.239611e+01	1.034350e+01	9.114996e+00	9.114996e+00	9.096974e+00	8.961858e+00	8.961858e+00	8.961858e+00	8.944162e+00	8.705249e+00	8.705249e+00	8.435858e+00	8.268785e+00	8.268785e+00	8.252278e+00	8.190669e+00	7.882477e+00	7.882477e+00	7.882477e+00	7.882477e+00	7.882477e+00	7.882477e+00	7.866419e+00	7.653008e+00	7.601741e+00	7.517289e+00	7.278606e+00	7.278606e+00	7.278606e+00	7.263492e+00	7.263492e+00	7.248459e+00	7.209813e+00	7.047211e+00	7.015877e+00	6.713300e+00	6.699048e+00	6.653887e+00	6.632219e+00	6.632219e+00	6.631838e+00	6.631838e+00	6.631838e+00	6.631838e+00	6.631838e+00	6.631838e+00	6.631838e+00	6.631838e+00
27265	2.00	1.343996e+01	1.148977e+01	1.131654e+01	1.040739e+01	9.784124e+00	8.980361e+00	8.961858e+00	8.944162e+00	8.944162e+00	8.944162e+00	8.926560e+00	8.860506e+00	8.705249e+00	8.435858e+00	8.285379e+00	8.285379e+00	8.268785e+00	8.268785e+00	8.045565e+00	8.045565e+00	8.013234e+00	7.898983e+00	7.882477e+00	7.882477e+00	7.866419e+00	7.850447e+00	7.834560e+00	7.570592e+00	7.517289e+00	7.501737e+00	7.364357e+00	7.364357e+00	7.278606e+00	7.278606e+00	7.278606e+00	7.263492e+00	7.263492e+00	7.233506e+00	7.218631e+00	7.162907e+00	6.952716e+00	6.923412e+00	6.923412e+00	6.908880e+00	6.851273e+00	6.851273e+00	6.822687e+00	6.713300e+00
28105	2.00	1.702178e+01	1.239611e+01	1.237262e+01	1.083049e+01	1.056483e+01	1.038376e+01	1.026854e+01	1.026854e+01	9.114996e+00	8.961858e+00	8.961858e+00	8.961858e+00	8.961858e+00	8.961858e+00	8.961858e+00	8.961858e+00	8.944162e+00	8.944162e+00	8.944162e+00	8.926560e+00	8.926560e+00	8.926560e+00	8.705249e+00	8.705249e+00	8.705249e+00	8.705249e+00	8.705249e+00	8.687972e+00	8.687972e+00	8.190669e+00	8.174227e+00	8.013234e+00	7.882477e+00	7.882477e+00	7.882477e+00	7.882477e+00	7.882477e+00	7.882477e+00	7.882477e+00	7.866419e+00	7.866419e+00	7.866419e+00	7.866419e+00	7.834560e+00	7.637426e+00	7.517289e+00	7.514030e+00	7.514030e+00
28289	2.00	1.239611e+01	1.239611e+01	1.237262e+01	1.202915e+01	1.148977e+01	1.054438e+01	9.114996e+00	9.096974e+00	8.961858e+00	8.961858e+00	8.961858e+00	8.961858e+00	8.961858e+00	8.961858e+00	8.961858e+00	8.961858e+00	8.961858e+00	8.944162e+00	8.944162e+00	8.944162e+00	8.944162e+00	8.944162e+00	8.944162e+00	8.944162e+00	8.926560e+00	8.860506e+00	8.705249e+00	8.417324e+00	8.285379e+00	8.190669e+00	8.190669e+00	8.174227e+00	8.045565e+00	7.882477e+00	7.882477e+00	7.882477e+00	7.882477e+00	7.882477e+00	7.882477e+00	7.882477e+00	7.882477e+00	7.866419e+00	7.866419e+00	7.866419e+00	7.850447e+00	7.850447e+00	7.834560e+00	7.834560e+00
28158	2.00	1.579810e+01	1.239611e+01	1.239611e+01	1.239611e+01	1.239611e+01	1.168891e+01	1.148977e+01	1.148977e+01	1.116905e+01	1.056483e+01	1.056483e+01	1.056483e+01	1.056483e+01	1.056483e+01	1.054438e+01	1.054438e+01	1.054438e+01	1.026854e+01	9.238226e+00	9.133116e+00	9.133116e+00	9.121096e+00	9.114996e+00	8.961858e+00	8.961858e+00	8.961858e+00	8.961858e+00	8.961858e+00	8.961858e+00	8.961858e+00	8.961858e+00	8.961858e+00	8.961858e+00	8.961858e+00	8.961858e+00	8.944162e+00	8.944162e+00	8.860506e+00	8.860506e+00	8.705249e+00	8.687972e+00	8.486929e+00	8.452880e+00	8.435858e+00	8.435858e+00	8.375273e+00	8.285379e+00	8.190669e+00
27911	2.00	1.148977e+01	1.056483e+01	9.133116e+00	8.961858e+00	8.961858e+00	8.944162e+00	8.944162e+00	8.860506e+00	8.816695e+00	8.435858e+00	8.285379e+00	8.252278e+00	8.029357e+00	8.013234e+00	7.882477e+00	7.882477e+00	7.882477e+00	7.882477e+00	7.882477e+00	7.882477e+00	7.882477e+00	7.882477e+00	7.882477e+00	7.866419e+00	7.850447e+00	7.795819e+00	7.653008e+00	7.637426e+00	7.601741e+00	7.501737e+00	7.398314e+00	7.398314e+00	7.294050e+00	7.278606e+00	7.278606e+00	7.278606e+00	7.278606e+00	7.278606e+00	7.278606e+00	7.278606e+00	7.263492e+00	7.263492e+00	7.263492e+00	7.263492e+00	7.263492e+00	7.263492e+00	7.248459e+00	7.248459e+00
28491	2.00	1.239611e+01	1.116905e+01	1.038376e+01	9.784124e+00	9.298965e+00	9.121096e+00	8.961858e+00	8.961858e+00	8.961858e+00	8.961858e+00	8.961858e+00	8.961858e+00	8.944162e+00	8.909051e+00	8.705249e+00	8.705249e+00	8.452880e+00	8.435858e+00	8.285379e+00	8.285379e+00	8.268785e+00	8.268785e+00	8.252278e+00	8.252278e+00	8.252278e+00	8.190669e+00	8.045565e+00	7.908505e+00	7.898983e+00	7.882477e+00	7.882477e+00	7.866419e+00	7.850447e+00	7.653008e+00	7.653008e+00	7.653008e+00	7.601741e+00	7.601741e+00	7.601741e+00	7.555141e+00	7.517289e+00	7.517289e+00	7.517289e+00	7.486269e+00	7.470885e+00	7.364357e+00	7.278606e+00	7.278606e+00
27924	2.00	1.148977e+01	1.034570e+01	1.026854e+01	1.024859e+01	9.856656e+00	9.507682e+00	8.961858e+00	8.961858e+00	8.961858e+00	8.961858e+00	8.961858e+00	8.944162e+00	8.926560e+00	8.926560e+00	8.926560e+00	8.860506e+00	8.285379e+00	8.285379e+00	8.134148e+00	7.850447e+00	7.850447e+00	7.838708e+00	7.653008e+00	7.586125e+00	7.517289e+00	7.517289e+00	7.517289e+00	7.517289e+00	7.514030e+00	7.498551e+00	7.379627e+00	7.278606e+00	7.278606e+00	7.263492e+00	7.248459e+00	7.248459e+00	7.233506e+00	7.233506e+00	7.209813e+00	6.952716e+00	6.952716e+00	6.670770e+00	6.646237e+00	6.646237e+00	6.631838e+00	6.631838e+00	6.617842e+00	6.603921e+00
27983	2.00	1.239611e+01	1.237262e+01	1.205204e+01	9.507682e+00	9.114996e+00	8.961858e+00	8.961858e+00	8.961858e+00	8.961858e+00	8.961858e+00	8.961858e+00	8.961858e+00	8.944162e+00	8.705249e+00	8.705249e+00	8.434160e+00	8.190669e+00	8.174227e+00	8.134148e+00	8.045565e+00	7.866419e+00	7.850447e+00	7.606508e+00	7.586125e+00	7.364357e+00	7.263492e+00	7.248459e+00	7.248459e+00	7.233506e+00	7.165391e+00	6.851273e+00	6.738168e+00	6.699048e+00	6.631838e+00	6.631838e+00	6.617842e+00	6.617842e+00	6.617842e+00	6.603921e+00	6.603921e+00	6.603921e+00	6.590072e+00	6.590072e+00	6.547650e+00	6.547650e+00	6.547650e+00	6.547650e+00	6.547650e+00
27538	2.00	1.454193e+01	1.056483e+01	9.674926e+00	9.133116e+00	9.096974e+00	8.961858e+00	8.961858e+00	8.961858e+00	8.944162e+00	8.944162e+00	8.566570e+00	8.285379e+00	7.882477e+00	7.882477e+00	7.882477e+00	7.866419e+00	7.811653e+00	7.517289e+00	7.517289e+00	7.501737e+00	7.379627e+00	7.294050e+00	7.278606e+00	7.278606e+00	7.061316e+00	6.938024e+00	6.684871e+00	6.646237e+00	6.631838e+00	6.631838e+00	6.631838e+00	6.617842e+00	6.617842e+00	6.590072e+00	6.590072e+00	6.561655e+00	6.547650e+00	6.547650e+00	6.547650e+00	6.547650e+00	6.547650e+00	6.547650e+00	6.547650e+00	6.533569e+00	6.533569e+00	6.533569e+00	6.505634e+00	6.386787e+00
27624	2.00	1.239611e+01	1.239611e+01	1.205204e+01	1.116905e+01	1.036357e+01	1.026854e+01	1.026854e+01	9.121096e+00	8.961858e+00	8.926560e+00	8.705249e+00	8.705249e+00	8.705249e+00	8.452880e+00	8.434160e+00	8.190669e+00	8.190669e+00	8.045565e+00	8.045565e+00	8.029357e+00	8.029357e+00	7.882477e+00	7.882477e+00	7.882477e+00	7.866419e+00	7.811653e+00	7.555141e+00	7.517289e+00	7.517289e+00	7.514030e+00	7.514030e+00	7.501737e+00	7.501737e+00	7.303133e+00	7.303133e+00	7.278606e+00	7.278606e+00	7.278606e+00	7.278606e+00	7.278606e+00	7.278606e+00	7.263492e+00	7.263492e+00	7.263492e+00	7.062009e+00	7.061316e+00	7.001167e+00	7.001167e+00
28125	2.00	1.414275e+01	1.239611e+01	1.237262e+01	1.237262e+01	1.234927e+01	1.205204e+01	1.205204e+01	1.202915e+01	1.148977e+01	1.056483e+01	1.026854e+01	1.026854e+01	9.955717e+00	9.784124e+00	9.784124e+00	9.507682e+00	9.488995e+00	8.961858e+00	8.961858e+00	8.961858e+00	8.961858e+00	8.961858e+00	8.961858e+00	8.944162e+00	8.944162e+00	8.944162e+00	8.944162e+00	8.944162e+00	8.944162e+00	8.860506e+00	8.705249e+00	8.705249e+00	8.705249e+00	8.705249e+00	8.705249e+00	8.705249e+00	8.687972e+00	8.687972e+00	8.687972e+00	8.687972e+00	8.687972e+00	8.670788e+00	8.455034e+00	8.452880e+00	8.434160e+00	8.434160e+00	8.417324e+00	8.285379e+00
27699	2.00	1.579810e+01	1.454193e+01	1.309412e+01	1.239611e+01	1.239611e+01	1.239611e+01	1.237262e+01	1.237262e+01	1.237262e+01	1.168891e+01	1.148977e+01	1.144603e+01	1.128287e+01	1.072802e+01	1.036357e+01	9.764981e+00	9.674926e+00	9.151730e+00	9.133116e+00	9.133116e+00	9.133116e+00	9.114996e+00	8.961858e+00	8.961858e+00	8.961858e+00	8.961858e+00	8.961858e+00	8.961858e+00	8.944162e+00	8.944162e+00	8.944162e+00	8.860506e+00	8.825539e+00	8.705249e+00	8.687972e+00	8.653695e+00	8.435858e+00	8.285379e+00	8.190669e+00	8.190669e+00	8.190669e+00	8.174227e+00	8.174227e+00	8.174227e+00	8.124408e+00	8.029357e+00	8.029357e+00	7.882899e+00
27702	2.00	1.645212e+01	1.239611e+01	1.239611e+01	1.237262e+01	1.237262e+01	1.237262e+01	1.237262e+01	1.234927e+01	1.234927e+01	1.214460e+01	1.197433e+01	1.148977e+01	1.146784e+01	1.119159e+01	1.109660e+01	1.056483e+01	1.054438e+01	9.784124e+00	9.162271e+00	9.133116e+00	8.961858e+00	8.961858e+00	8.961858e+00	8.961858e+00	8.961858e+00	8.961858e+00	8.961858e+00	8.944162e+00	8.944162e+00	8.944162e+00	8.944162e+00	8.944162e+00	8.926560e+00	8.926560e+00	8.860506e+00	8.842976e+00	8.799088e+00	8.799088e+00	8.705249e+00	8.705249e+00	8.705249e+00	8.687972e+00	8.687972e+00	8.687972e+00	8.687972e+00	8.472626e+00	8.453208e+00	8.285379e+00
28690	2.00	1.146784e+01	1.144603e+01	1.056483e+01	8.961858e+00	8.961858e+00	8.961858e+00	8.961858e+00	8.944162e+00	8.944162e+00	8.842976e+00	8.825539e+00	8.268785e+00	8.268785e+00	8.045565e+00	7.866419e+00	7.517289e+00	7.294050e+00	7.278606e+00	7.263492e+00	7.263492e+00	7.263492e+00	7.233506e+00	6.851273e+00	6.632219e+00	6.632219e+00	6.631838e+00	6.617842e+00	6.617842e+00	6.547650e+00	6.547650e+00	6.547650e+00	6.547650e+00	6.533569e+00	6.533569e+00	6.533569e+00	6.533569e+00	6.533569e+00	6.519564e+00	6.519564e+00	6.519564e+00	6.386787e+00	6.386787e+00	6.386787e+00	6.386787e+00	6.386787e+00	6.386787e+00	6.386787e+00	6.386787e+00
27093	2.00	1.239611e+01	1.239611e+01	1.237262e+01	1.148977e+01	1.062430e+01	1.056483e+01	1.056483e+01	1.056483e+01	1.054438e+01	1.052405e+01	9.558846e+00	9.114996e+00	8.961858e+00	8.961858e+00	8.961858e+00	8.944162e+00	8.944162e+00	8.944162e+00	8.926560e+00	8.860506e+00	8.705249e+00	8.705249e+00	8.452880e+00	8.452880e+00	8.435858e+00	8.418928e+00	8.285379e+00	8.285379e+00	8.190669e+00	8.190669e+00	8.174227e+00	7.882477e+00	7.882477e+00	7.882477e+00	7.882477e+00	7.866419e+00	7.817579e+00	7.653008e+00	7.601741e+00	7.570592e+00	7.517289e+00	7.517289e+00	7.501737e+00	7.501737e+00	7.501737e+00	7.486269e+00	7.470885e+00	7.379627e+00
28256	2.00	1.054438e+01	1.003165e+01	8.961858e+00	8.961858e+00	8.961858e+00	8.961858e+00	8.944162e+00	8.944162e+00	8.944162e+00	8.705249e+00	8.486929e+00	8.268785e+00	8.045565e+00	7.882477e+00	7.882477e+00	7.601741e+00	7.586125e+00	7.379627e+00	7.379627e+00	7.318189e+00	7.278912e+00	7.278606e+00	7.263492e+00	7.248459e+00	6.923412e+00	6.851273e+00	6.713300e+00	6.713300e+00	6.699048e+00	6.632219e+00	6.631838e+00	6.631838e+00	6.631838e+00	6.631838e+00	6.631838e+00	6.617842e+00	6.617842e+00	6.547650e+00	6.547650e+00	6.547650e+00	6.547650e+00	6.533569e+00	6.519564e+00	6.505634e+00	6.386787e+00	6.386787e+00	6.386787e+00	6.386787e+00
28078	2.00	1.991715e+01	1.702178e+01	1.665673e+01	1.526779e+01	1.454193e+01	1.454193e+01	1.451468e+01	1.448758e+01	1.272661e+01	1.239611e+01	1.239611e+01	1.239611e+01	1.239611e+01	1.239611e+01	1.239611e+01	1.239611e+01	1.239611e+01	1.239611e+01	1.239611e+01	1.239611e+01	1.239611e+01	1.239611e+01	1.239611e+01	1.237262e+01	1.237262e+01	1.237262e+01	1.237262e+01	1.237262e+01	1.234927e+01	1.232604e+01	1.214460e+01	1.207622e+01	1.205204e+01	1.205204e+01	1.159003e+01	1.148977e+01	1.148977e+01	1.146784e+01	1.146784e+01	1.113770e+01	1.083049e+01	1.056483e+01	1.056483e+01	1.056483e+01	1.056483e+01	1.056483e+01	1.056483e+01	1.054438e+01
28156	2.00	1.349069e+01	1.239611e+01	1.239611e+01	1.237262e+01	1.237262e+01	1.197433e+01	1.148977e+01	1.056483e+01	1.056483e+01	1.056483e+01	1.056483e+01	1.044778e+01	9.784124e+00	9.133116e+00	9.133116e+00	9.133116e+00	9.133116e+00	9.114996e+00	8.961858e+00	8.961858e+00	8.961858e+00	8.961858e+00	8.961858e+00	8.961858e+00	8.961858e+00	8.961858e+00	8.961858e+00	8.961858e+00	8.961858e+00	8.944162e+00	8.926560e+00	8.860506e+00	8.705249e+00	8.705249e+00	8.687972e+00	8.670788e+00	8.486929e+00	8.486929e+00	8.472626e+00	8.455034e+00	8.452880e+00	8.452880e+00	8.452880e+00	8.452880e+00	8.285379e+00	8.285379e+00	8.268785e+00	8.268785e+00
28324	2.00	1.239611e+01	1.237262e+01	1.214460e+01	1.148977e+01	1.056483e+01	1.056483e+01	1.056483e+01	1.054438e+01	1.030581e+01	9.818404e+00	9.114996e+00	9.114996e+00	8.961858e+00	8.961858e+00	8.961858e+00	8.961858e+00	8.961858e+00	8.961858e+00	8.944162e+00	8.944162e+00	8.944162e+00	8.926560e+00	8.909051e+00	8.860506e+00	8.705249e+00	8.653695e+00	8.453208e+00	8.285379e+00	8.285379e+00	8.268785e+00	8.268785e+00	8.190669e+00	8.174227e+00	8.140870e+00	8.045565e+00	8.029357e+00	7.882477e+00	7.882477e+00	7.866419e+00	7.601741e+00	7.601741e+00	7.601741e+00	7.570592e+00	7.517289e+00	7.517289e+00	7.501737e+00	7.501737e+00	7.501737e+00
27582	2.00	1.346526e+01	1.237262e+01	1.148977e+01	1.146784e+01	1.054438e+01	1.042753e+01	9.784124e+00	8.961858e+00	8.961858e+00	8.961858e+00	8.961858e+00	8.961858e+00	8.860506e+00	8.842976e+00	8.398483e+00	8.285379e+00	8.285379e+00	8.285379e+00	8.268785e+00	8.268785e+00	8.268785e+00	8.252278e+00	8.174227e+00	8.045565e+00	7.898983e+00	7.882477e+00	7.882477e+00	7.882477e+00	7.882477e+00	7.850447e+00	7.653008e+00	7.637426e+00	7.601741e+00	7.601741e+00	7.601741e+00	7.517289e+00	7.517289e+00	7.517289e+00	7.455584e+00	7.278912e+00	7.278606e+00	7.263492e+00	7.263492e+00	7.263492e+00	7.263492e+00	7.263492e+00	7.209813e+00	7.194927e+00
27746	2.00	1.034570e+01	1.034570e+01	1.032570e+01	9.856656e+00	9.856656e+00	9.837479e+00	9.507682e+00	9.037640e+00	8.961858e+00	8.961858e+00	8.705249e+00	8.705249e+00	8.528753e+00	8.134148e+00	8.045565e+00	8.045565e+00	8.013234e+00	7.882477e+00	7.882477e+00	7.882477e+00	7.882477e+00	7.601741e+00	7.517289e+00	7.517289e+00	7.501737e+00	7.428690e+00	7.428690e+00	7.278606e+00	7.278606e+00	7.278606e+00	7.263492e+00	7.263492e+00	7.263492e+00	7.248459e+00	7.218631e+00	6.851273e+00	6.851273e+00	6.822687e+00	6.807914e+00	6.713300e+00	6.713300e+00	6.713300e+00	6.699048e+00	6.631838e+00	6.631838e+00	6.631838e+00	6.631838e+00	6.631838e+00
27751	1.00	1.702178e+01	1.702178e+01	1.702178e+01	1.702178e+01	1.702178e+01	1.702178e+01	1.695888e+01	1.695888e+01	1.579810e+01	1.576871e+01	1.239611e+01	1.239611e+01	1.239611e+01	1.237262e+01	1.237262e+01	1.234927e+01	1.168891e+01	1.166664e+01	1.148977e+01	1.148977e+01	1.146784e+01	1.083049e+01	1.083049e+01	1.083049e+01	1.083049e+01	1.083049e+01	1.083049e+01	1.078897e+01	1.078897e+01	1.054438e+01	1.038376e+01	1.026854e+01	9.627154e+00	9.133116e+00	9.133116e+00	9.133116e+00	9.133116e+00	9.133116e+00	9.114996e+00	9.096974e+00	9.096974e+00	9.096974e+00	9.096974e+00	9.096974e+00	9.079048e+00	8.961858e+00	8.961858e+00	8.961858e+00
28292	1.00	1.148977e+01	1.064480e+01	9.577559e+00	8.944162e+00	8.860506e+00	8.705249e+00	8.705249e+00	8.455034e+00	8.452880e+00	8.418928e+00	8.285379e+00	8.285379e+00	8.157421e+00	8.045565e+00	8.045565e+00	7.850447e+00	7.834560e+00	7.811653e+00	7.801564e+00	7.801564e+00	7.653008e+00	7.652693e+00	7.637426e+00	7.601741e+00	7.517289e+00	7.287909e+00	7.278606e+00	7.278606e+00	7.263492e+00	7.263492e+00	7.248459e+00	7.248459e+00	7.233506e+00	7.209813e+00	7.208657e+00	7.208657e+00	7.194927e+00	7.061316e+00	6.952716e+00	6.902139e+00	6.851273e+00	6.851273e+00	6.760843e+00	6.752561e+00	6.699048e+00	6.684871e+00	6.670770e+00	6.668146e+00
28060	1.00	1.239611e+01	1.239611e+01	1.239611e+01	1.237262e+01	1.234927e+01	1.214460e+01	1.197433e+01	1.144603e+01	1.003165e+01	9.133116e+00	9.133116e+00	9.133116e+00	9.133116e+00	9.133116e+00	9.114996e+00	9.096974e+00	8.961858e+00	8.961858e+00	8.961858e+00	8.961858e+00	8.961858e+00	8.961858e+00	8.961858e+00	8.961858e+00	8.944162e+00	8.944162e+00	8.944162e+00	8.944162e+00	8.926560e+00	8.926560e+00	8.909051e+00	8.825539e+00	8.816695e+00	8.705249e+00	8.472626e+00	8.453208e+00	8.452880e+00	8.435858e+00	8.285379e+00	8.268785e+00	8.268785e+00	8.190669e+00	8.190669e+00	8.190669e+00	8.174227e+00	8.157873e+00	7.882477e+00	7.882477e+00
28557	2.00	1.349069e+01	1.237262e+01	1.237262e+01	1.148977e+01	1.148977e+01	1.146784e+01	1.146784e+01	1.044778e+01	9.784124e+00	8.961858e+00	8.961858e+00	8.961858e+00	8.961858e+00	8.944162e+00	8.944162e+00	8.860506e+00	8.860506e+00	8.842976e+00	8.842976e+00	8.816695e+00	8.687972e+00	8.687972e+00	8.670788e+00	8.285379e+00	8.285379e+00	8.285379e+00	8.252278e+00	8.174227e+00	8.174227e+00	8.045565e+00	7.898983e+00	7.882477e+00	7.866419e+00	7.817579e+00	7.586125e+00	7.517289e+00	7.501737e+00	7.501737e+00	7.470885e+00	7.278606e+00	7.278606e+00	7.278606e+00	7.263492e+00	7.263492e+00	7.263492e+00	7.263492e+00	7.263492e+00	7.263492e+00
28146	2.00	1.148977e+01	1.056483e+01	8.961858e+00	8.961858e+00	8.926560e+00	8.860506e+00	8.816695e+00	8.705249e+00	8.285379e+00	8.285379e+00	8.285379e+00	8.285379e+00	8.268785e+00	8.252278e+00	8.029357e+00	7.882477e+00	7.882477e+00	7.601741e+00	7.586125e+00	7.517289e+00	7.517289e+00	7.486269e+00	7.379627e+00	7.379627e+00	7.303133e+00	7.294050e+00	7.278606e+00	7.278606e+00	7.278606e+00	6.952716e+00	6.938024e+00	6.938024e+00	6.836943e+00	6.713300e+00	6.646237e+00	6.646237e+00	6.646237e+00	6.646237e+00	6.632219e+00	6.631838e+00	6.631838e+00	6.631838e+00	6.618276e+00	6.547650e+00	6.547650e+00	6.547650e+00	6.547650e+00	6.547650e+00
27699	2.00	1.465886e+01	1.349069e+01	1.260976e+01	1.239611e+01	1.239611e+01	1.239611e+01	1.148977e+01	1.148977e+01	1.144603e+01	1.062430e+01	1.062430e+01	1.044778e+01	9.627154e+00	9.558846e+00	9.558846e+00	9.114996e+00	8.961858e+00	8.961858e+00	8.961858e+00	8.961858e+00	8.961858e+00	8.961858e+00	8.961858e+00	8.944162e+00	8.944162e+00	8.944162e+00	8.944162e+00	8.944162e+00	8.860506e+00	8.860506e+00	8.825539e+00	8.705249e+00	8.687972e+00	8.486929e+00	8.469904e+00	8.452880e+00	8.452880e+00	8.452880e+00	8.285379e+00	8.285379e+00	8.190669e+00	8.190669e+00	8.190669e+00	8.045565e+00	7.882477e+00	7.882477e+00	7.882477e+00	7.882477e+00
27955	1.00	1.024859e+01	9.055584e+00	8.961858e+00	8.961858e+00	8.926560e+00	8.705249e+00	8.670788e+00	8.545870e+00	8.285379e+00	8.285379e+00	8.285379e+00	8.285379e+00	8.045565e+00	7.850447e+00	7.811653e+00	7.653008e+00	7.498551e+00	7.486269e+00	7.379627e+00	7.218631e+00	7.209813e+00	7.061316e+00	6.851273e+00	6.646237e+00	6.646237e+00	6.646237e+00	6.646237e+00	6.631838e+00	6.631838e+00	6.547650e+00	6.547650e+00	6.533569e+00	6.425701e+00	6.386787e+00	6.386787e+00	6.386787e+00	6.386787e+00	6.386787e+00	6.386787e+00	6.386787e+00	6.386787e+00	6.386787e+00	6.386787e+00	6.386787e+00	6.386787e+00	6.365549e+00	6.359607e+00	6.359607e+00
27591	2.00	1.645212e+01	1.119159e+01	1.056483e+01	9.764981e+00	8.961858e+00	8.961858e+00	8.961858e+00	8.961858e+00	8.944162e+00	8.816695e+00	8.816695e+00	8.816695e+00	8.687972e+00	8.285379e+00	8.268785e+00	8.157421e+00	7.882899e+00	7.882477e+00	7.882477e+00	7.882477e+00	7.882477e+00	7.882477e+00	7.882477e+00	7.866419e+00	7.850447e+00	7.811653e+00	7.780068e+00	7.586125e+00	7.586125e+00	7.570592e+00	7.517289e+00	7.428690e+00	7.428690e+00	7.294050e+00	7.278606e+00	7.278606e+00	7.278606e+00	7.278606e+00	7.278606e+00	7.263492e+00	7.263492e+00	7.263492e+00	7.061316e+00	7.032083e+00	7.015877e+00	6.902139e+00	6.807914e+00	6.713300e+00
28035	2.00	1.239611e+01	1.216779e+01	1.056483e+01	9.133116e+00	8.961858e+00	8.961858e+00	8.961858e+00	8.961858e+00	8.961858e+00	8.961858e+00	8.944162e+00	8.944162e+00	8.944162e+00	8.926560e+00	8.705249e+00	8.470257e+00	8.285379e+00	8.190669e+00	8.045565e+00	7.882477e+00	7.882477e+00	7.850447e+00	7.601741e+00	7.601741e+00	7.517289e+00	7.486269e+00	7.294050e+00	6.851273e+00	6.699048e+00	6.646237e+00	6.631838e+00	6.631838e+00	6.631838e+00	6.631838e+00	6.631838e+00	6.617842e+00	6.617842e+00	6.603921e+00	6.547650e+00	6.547650e+00	6.547650e+00	6.547650e+00	6.547650e+00	6.547650e+00	6.547650e+00	6.533569e+00	6.533569e+00	6.519564e+00
28190	2.00	1.205204e+01	1.056483e+01	1.054438e+01	1.052405e+01	9.764981e+00	9.589398e+00	9.133116e+00	9.096974e+00	9.096974e+00	9.079048e+00	8.961858e+00	8.961858e+00	8.961858e+00	8.961858e+00	8.961858e+00	8.961858e+00	8.961858e+00	8.961858e+00	8.961858e+00	8.944162e+00	8.944162e+00	8.944162e+00	8.926560e+00	8.799088e+00	8.452880e+00	8.435858e+00	8.434160e+00	8.285379e+00	8.285379e+00	8.285379e+00	8.268785e+00	8.252278e+00	7.882899e+00	7.882477e+00	7.882477e+00	7.882477e+00	7.882477e+00	7.866419e+00	7.834560e+00	7.834560e+00	7.618752e+00	7.601741e+00	7.601741e+00	7.601741e+00	7.570592e+00	7.517289e+00	7.517289e+00	7.501737e+00
28470	2.00	1.239611e+01	1.239611e+01	1.234927e+01	1.216779e+01	1.197433e+01	1.056483e+01	1.056483e+01	1.054438e+01	9.114996e+00	9.114996e+00	8.961858e+00	8.961858e+00	8.961858e+00	8.961858e+00	8.961858e+00	8.961858e+00	8.961858e+00	8.944162e+00	8.944162e+00	8.944162e+00	8.944162e+00	8.944162e+00	8.816695e+00	8.781576e+00	8.705249e+00	8.705249e+00	8.705249e+00	8.705249e+00	8.566570e+00	8.472626e+00	8.470257e+00	8.452974e+00	8.452880e+00	8.436136e+00	8.435858e+00	8.268785e+00	8.235859e+00	8.190669e+00	8.190669e+00	8.157873e+00	7.882477e+00	7.882477e+00	7.870709e+00	7.850447e+00	7.653008e+00	7.653008e+00	7.601741e+00	7.601741e+00
28092	2.00	1.239611e+01	1.239611e+01	8.961858e+00	8.961858e+00	8.944162e+00	8.926560e+00	8.705249e+00	8.285379e+00	8.285379e+00	8.235859e+00	8.190669e+00	8.190669e+00	8.045565e+00	7.882477e+00	7.882477e+00	7.601741e+00	7.601741e+00	7.517289e+00	7.517289e+00	7.470885e+00	7.278606e+00	6.938024e+00	6.851273e+00	6.646237e+00	6.646237e+00	6.631838e+00	6.631838e+00	6.631838e+00	6.631838e+00	6.631838e+00	6.617842e+00	6.604405e+00	6.547650e+00	6.547650e+00	6.547650e+00	6.547650e+00	6.547650e+00	6.547650e+00	6.547650e+00	6.533569e+00	6.533569e+00	6.533569e+00	6.533569e+00	6.519564e+00	6.519564e+00	6.386787e+00	6.386787e+00	6.386787e+00
27974	2.00	1.579810e+01	1.454193e+01	1.239611e+01	1.239611e+01	1.239611e+01	1.239611e+01	1.216779e+01	1.197433e+01	1.168891e+01	1.144603e+01	1.144603e+01	1.056483e+01	1.054438e+01	1.054438e+01	1.054438e+01	1.026854e+01	1.026854e+01	9.745940e+00	9.674926e+00	9.627154e+00	9.133116e+00	9.133116e+00	8.961858e+00	8.961858e+00	8.961858e+00	8.961858e+00	8.961858e+00	8.961858e+00	8.961858e+00	8.961858e+00	8.961858e+00	8.961858e+00	8.961858e+00	8.961858e+00	8.961858e+00	8.961858e+00	8.944162e+00	8.944162e+00	8.944162e+00	8.926560e+00	8.926560e+00	8.909051e+00	8.909051e+00	8.825539e+00	8.825539e+00	8.816695e+00	8.816695e+00	8.799088e+00
28043	2.00	1.699024e+01	1.454193e+01	1.454193e+01	1.451468e+01	1.451468e+01	1.239611e+01	1.239611e+01	1.239611e+01	1.237262e+01	1.232604e+01	1.080968e+01	1.038376e+01	1.038376e+01	9.674926e+00	9.674926e+00	9.655964e+00	9.655964e+00	9.133116e+00	9.114996e+00	9.114996e+00	9.096974e+00	8.961858e+00	8.961858e+00	8.961858e+00	8.961858e+00	8.944162e+00	8.944162e+00	8.944162e+00	8.486929e+00	8.469904e+00	8.285379e+00	8.268785e+00	8.268785e+00	8.190669e+00	8.190669e+00	8.190669e+00	8.174227e+00	8.141605e+00	8.045565e+00	7.882477e+00	7.882477e+00	7.882477e+00	7.882477e+00	7.882477e+00	7.882477e+00	7.866419e+00	7.866419e+00	7.866419e+00
27863	2.00	1.414275e+01	1.205204e+01	1.146784e+01	1.056483e+01	1.054438e+01	1.034570e+01	1.034570e+01	9.955717e+00	9.856656e+00	9.856656e+00	9.133116e+00	9.133116e+00	9.114996e+00	9.114996e+00	8.961858e+00	8.961858e+00	8.961858e+00	8.961858e+00	8.944162e+00	8.944162e+00	8.944162e+00	8.926560e+00	8.926560e+00	8.842976e+00	8.687972e+00	8.455034e+00	8.452880e+00	8.452880e+00	8.452880e+00	8.452880e+00	8.435858e+00	8.434160e+00	7.882477e+00	7.882477e+00	7.866419e+00	7.866419e+00	7.817579e+00	7.653008e+00	7.601741e+00	7.586125e+00	7.517289e+00	7.517289e+00	7.517289e+00	7.294050e+00	7.278912e+00	7.278606e+00	7.278606e+00	7.278606e+00
28338	2.00	1.702178e+01	1.446062e+01	1.239611e+01	1.239611e+01	1.205204e+01	1.205204e+01	1.148977e+01	1.148977e+01	1.146784e+01	1.144603e+01	1.116905e+01	1.083049e+01	1.064480e+01	1.064480e+01	1.062430e+01	1.054438e+01	1.052405e+01	1.038376e+01	9.784124e+00	9.618343e+00	9.577559e+00	9.577559e+00	9.558846e+00	9.133116e+00	9.133116e+00	9.133116e+00	9.133116e+00	9.133116e+00	9.121096e+00	9.079048e+00	8.961858e+00	8.961858e+00	8.961858e+00	8.961858e+00	8.961858e+00	8.961858e+00	8.961858e+00	8.961858e+00	8.961858e+00	8.961858e+00	8.944162e+00	8.944162e+00	8.944162e+00	8.926560e+00	8.926560e+00	8.926560e+00	8.860506e+00	8.860506e+00
28523	2.00	1.454193e+01	1.239611e+01	1.239611e+01	1.148977e+01	1.056483e+01	1.056483e+01	1.056483e+01	1.054438e+01	9.674926e+00	9.133116e+00	8.961858e+00	8.961858e+00	8.961858e+00	8.961858e+00	8.961858e+00	8.961858e+00	8.961858e+00	8.961858e+00	8.944162e+00	8.944162e+00	8.944162e+00	8.944162e+00	8.860506e+00	8.705249e+00	8.705249e+00	8.687972e+00	8.469904e+00	8.469904e+00	8.455034e+00	8.452880e+00	8.438164e+00	8.285379e+00	8.285379e+00	8.190669e+00	8.190669e+00	8.045565e+00	7.882477e+00	7.882477e+00	7.882477e+00	7.866419e+00	7.866419e+00	7.601741e+00	7.601741e+00	7.601741e+00	7.601741e+00	7.601741e+00	7.570592e+00	7.517289e+00
28635	2.00	1.239611e+01	1.239611e+01	1.237262e+01	1.234927e+01	1.216779e+01	1.056483e+01	1.056483e+01	1.054438e+01	9.133116e+00	9.114996e+00	8.961858e+00	8.961858e+00	8.961858e+00	8.961858e+00	8.961858e+00	8.961858e+00	8.961858e+00	8.961858e+00	8.961858e+00	8.961858e+00	8.961858e+00	8.961858e+00	8.961858e+00	8.961858e+00	8.961858e+00	8.961858e+00	8.961858e+00	8.961858e+00	8.944162e+00	8.944162e+00	8.944162e+00	8.944162e+00	8.944162e+00	8.687972e+00	8.470257e+00	8.285379e+00	8.285379e+00	8.268785e+00	8.268785e+00	8.190669e+00	8.190669e+00	8.174227e+00	8.157873e+00	8.124408e+00	8.045565e+00	7.882477e+00	7.882477e+00	7.882477e+00
27941	2.00	1.239611e+01	1.239611e+01	1.237262e+01	1.214460e+01	1.056483e+01	1.056483e+01	1.056483e+01	1.056483e+01	1.054438e+01	1.054438e+01	1.050382e+01	9.133116e+00	9.133116e+00	9.133116e+00	9.133116e+00	9.133116e+00	8.961858e+00	8.961858e+00	8.961858e+00	8.961858e+00	8.961858e+00	8.961858e+00	8.961858e+00	8.961858e+00	8.961858e+00	8.961858e+00	8.961858e+00	8.944162e+00	8.944162e+00	8.944162e+00	8.944162e+00	8.944162e+00	8.944162e+00	8.926560e+00	8.926560e+00	8.909051e+00	8.455034e+00	8.453208e+00	8.452880e+00	8.435858e+00	8.418928e+00	8.268785e+00	8.190669e+00	8.190669e+00	8.174227e+00	7.882477e+00	7.882477e+00	7.882477e+00
27682	2.00	1.702178e+01	1.579810e+01	1.576871e+01	1.576871e+01	1.571041e+01	1.465886e+01	1.465886e+01	1.465886e+01	1.359798e+01	1.359798e+01	1.349069e+01	1.260976e+01	1.260976e+01	1.260976e+01	1.239611e+01	1.239611e+01	1.239611e+01	1.168891e+01	1.166664e+01	1.166664e+01	1.162245e+01	1.148977e+01	1.148977e+01	1.142433e+01	1.116905e+01	1.116905e+01	1.114766e+01	1.112639e+01	1.083049e+01	1.054438e+01	1.044778e+01	1.038376e+01	9.133116e+00	9.133116e+00	9.133116e+00	9.121096e+00	9.121096e+00	9.114996e+00	9.114996e+00	9.114996e+00	9.114996e+00	9.114996e+00	9.103138e+00	9.096974e+00	9.096974e+00	9.085276e+00	8.961858e+00	8.944162e+00
27922	1.00	1.148977e+01	9.784124e+00	9.133116e+00	8.860506e+00	8.816695e+00	8.705249e+00	8.385340e+00	8.285379e+00	8.268785e+00	8.268785e+00	8.013234e+00	8.013234e+00	7.898983e+00	7.882477e+00	7.882477e+00	7.882477e+00	7.882477e+00	7.882477e+00	7.866419e+00	7.834560e+00	7.817579e+00	7.780068e+00	7.586125e+00	7.278606e+00	7.278606e+00	7.278606e+00	7.278606e+00	7.278606e+00	7.278606e+00	7.263492e+00	7.248459e+00	7.248459e+00	7.223753e+00	7.032083e+00	6.938024e+00	6.822687e+00	6.822687e+00	6.752561e+00	6.713300e+00	6.713300e+00	6.646237e+00	6.632219e+00	6.632219e+00	6.631838e+00	6.631838e+00	6.631838e+00	6.631838e+00	6.631838e+00
28194	1.00	1.237262e+01	1.146784e+01	1.056483e+01	9.784124e+00	8.961858e+00	8.961858e+00	8.961858e+00	8.961858e+00	8.961858e+00	8.961858e+00	8.961858e+00	8.961858e+00	8.961858e+00	8.961858e+00	8.961858e+00	8.944162e+00	8.944162e+00	8.926560e+00	8.909051e+00	8.842976e+00	8.799088e+00	8.687972e+00	8.452974e+00	8.285379e+00	8.285379e+00	8.285379e+00	8.268785e+00	8.174227e+00	8.029357e+00	7.898983e+00	7.882477e+00	7.866419e+00	7.866419e+00	7.866419e+00	7.838708e+00	7.601741e+00	7.601741e+00	7.601741e+00	7.470885e+00	7.294050e+00	7.278606e+00	7.248459e+00	6.952716e+00	6.952716e+00	6.923412e+00	6.908880e+00	6.836943e+00	6.646237e+00
28092	1.00	8.961858e+00	8.705249e+00	8.435858e+00	8.285379e+00	7.866419e+00	7.555141e+00	7.334060e+00	7.278606e+00	7.263492e+00	6.938024e+00	6.752561e+00	6.713300e+00	6.713300e+00	6.699048e+00	6.653887e+00	6.646237e+00	6.617842e+00	6.617842e+00	6.547650e+00	6.547650e+00	6.547650e+00	6.533569e+00	6.386787e+00	6.386787e+00	6.386787e+00	6.386787e+00	6.386787e+00	6.359607e+00	6.310162e+00	6.295598e+00	6.192684e+00	6.192684e+00	6.183448e+00	6.183448e+00	6.179347e+00	6.169979e+00	6.166081e+00	6.117842e+00	6.104333e+00	6.104333e+00	6.104333e+00	6.104333e+00	6.104333e+00	6.104333e+00	6.104333e+00	6.104333e+00	6.091127e+00	6.091127e+00
27858	2.00	1.239611e+01	1.064480e+01	9.577559e+00	9.133116e+00	9.133116e+00	8.961858e+00	8.961858e+00	8.961858e+00	8.961858e+00	8.926560e+00	8.705249e+00	8.705249e+00	8.705249e+00	8.705249e+00	8.705249e+00	8.705249e+00	8.687972e+00	8.285379e+00	8.285379e+00	8.268785e+00	8.268785e+00	8.190669e+00	8.045565e+00	8.045565e+00	8.045565e+00	8.045565e+00	7.882477e+00	7.882477e+00	7.866419e+00	7.866419e+00	7.850447e+00	7.850447e+00	7.637426e+00	7.601741e+00	7.517289e+00	7.517289e+00	7.517289e+00	7.517289e+00	7.278606e+00	7.263492e+00	7.263492e+00	7.248459e+00	7.248459e+00	7.194927e+00	6.938024e+00	6.851273e+00	6.851273e+00	6.851273e+00
28596	2.00	1.454193e+01	1.239611e+01	1.146784e+01	1.056483e+01	1.054438e+01	1.052405e+01	9.764981e+00	9.674926e+00	9.133116e+00	8.961858e+00	8.961858e+00	8.961858e+00	8.961858e+00	8.961858e+00	8.961858e+00	8.961858e+00	8.961858e+00	8.961858e+00	8.944162e+00	8.944162e+00	8.944162e+00	8.921859e+00	8.909051e+00	8.842976e+00	8.285379e+00	8.268785e+00	8.268785e+00	8.268785e+00	8.264058e+00	8.252278e+00	8.190669e+00	7.882899e+00	7.882477e+00	7.882477e+00	7.882477e+00	7.882477e+00	7.866419e+00	7.866419e+00	7.601741e+00	7.601741e+00	7.586125e+00	7.570592e+00	7.517289e+00	7.517289e+00	7.501737e+00	7.486269e+00	7.398314e+00	7.398314e+00
27854	2.00	1.526779e+01	1.237262e+01	1.207622e+01	1.148977e+01	1.056483e+01	9.133116e+00	8.961858e+00	8.961858e+00	8.961858e+00	8.944162e+00	8.944162e+00	8.944162e+00	8.860506e+00	8.799088e+00	8.705249e+00	8.705249e+00	8.687972e+00	8.486929e+00	8.469904e+00	8.452880e+00	8.452880e+00	8.285379e+00	8.285379e+00	8.285379e+00	8.268785e+00	8.268785e+00	8.174227e+00	8.157421e+00	8.045565e+00	8.045565e+00	8.029357e+00	7.882477e+00	7.866419e+00	7.866419e+00	7.866419e+00	7.866419e+00	7.866419e+00	7.866419e+00	7.601741e+00	7.601741e+00	7.517289e+00	7.517289e+00	7.517289e+00	7.501737e+00	7.501737e+00	7.501737e+00	7.486269e+00	7.294050e+00
27525	2.00	1.702178e+01	1.702178e+01	1.454193e+01	1.454193e+01	1.446062e+01	1.239611e+01	1.239611e+01	1.239611e+01	1.239611e+01	1.239611e+01	1.239611e+01	1.237262e+01	1.237262e+01	1.237262e+01	1.234927e+01	1.205204e+01	1.148977e+01	1.148977e+01	1.083049e+01	1.083049e+01	1.056483e+01	1.050382e+01	1.038376e+01	1.038376e+01	1.038376e+01	9.764981e+00	9.674926e+00	9.674926e+00	9.618343e+00	9.608224e+00	9.589398e+00	9.133116e+00	9.133116e+00	9.133116e+00	9.133116e+00	9.133116e+00	9.133116e+00	9.096974e+00	8.961858e+00	8.961858e+00	8.961858e+00	8.961858e+00	8.961858e+00	8.961858e+00	8.944162e+00	8.944162e+00	8.944162e+00	8.944162e+00
28907	2.00	1.451468e+01	1.239611e+01	1.239611e+01	1.239611e+01	1.239611e+01	1.237262e+01	1.216779e+01	1.148977e+01	1.116905e+01	1.054438e+01	1.054438e+01	1.038376e+01	1.032354e+01	9.784124e+00	9.655964e+00	9.133116e+00	9.121096e+00	9.114996e+00	9.114996e+00	8.961858e+00	8.961858e+00	8.961858e+00	8.961858e+00	8.961858e+00	8.961858e+00	8.961858e+00	8.961858e+00	8.961858e+00	8.961858e+00	8.961858e+00	8.944162e+00	8.944162e+00	8.944162e+00	8.926560e+00	8.926560e+00	8.926560e+00	8.909051e+00	8.860506e+00	8.647257e+00	8.470257e+00	8.452880e+00	8.418928e+00	8.385340e+00	8.285379e+00	8.285379e+00	8.252278e+00	8.190669e+00	8.190669e+00
28013	2.00	1.579810e+01	1.579810e+01	1.454193e+01	1.239611e+01	1.239611e+01	1.239611e+01	1.239611e+01	1.239611e+01	1.239611e+01	1.239611e+01	1.239611e+01	1.239611e+01	1.239611e+01	1.237262e+01	1.205204e+01	1.168891e+01	1.168891e+01	1.148977e+01	1.146784e+01	1.062430e+01	1.056483e+01	1.056483e+01	1.054438e+01	1.054438e+01	1.052405e+01	1.038376e+01	1.038376e+01	1.036357e+01	9.674926e+00	9.627154e+00	9.558846e+00	9.133116e+00	9.133116e+00	9.133116e+00	9.133116e+00	8.961858e+00	8.961858e+00	8.961858e+00	8.961858e+00	8.961858e+00	8.944162e+00	8.944162e+00	8.944162e+00	8.926560e+00	8.926560e+00	8.860506e+00	8.842976e+00	8.705249e+00
28358	2.00	1.239611e+01	1.239611e+01	1.239611e+01	1.239611e+01	1.056483e+01	1.052405e+01	9.764981e+00	9.133116e+00	8.961858e+00	8.961858e+00	8.961858e+00	8.961858e+00	8.961858e+00	8.961858e+00	8.944162e+00	8.944162e+00	8.944162e+00	8.944162e+00	8.926560e+00	8.926560e+00	8.705249e+00	8.705249e+00	8.687972e+00	8.469904e+00	8.418928e+00	8.285379e+00	8.285379e+00	8.285379e+00	8.190669e+00	8.190669e+00	8.190669e+00	8.190669e+00	8.045565e+00	8.029357e+00	7.882899e+00	7.882477e+00	7.882477e+00	7.882477e+00	7.882477e+00	7.866419e+00	7.866419e+00	7.834560e+00	7.653008e+00	7.601741e+00	7.586125e+00	7.517289e+00	7.517289e+00	7.517289e+00
28032	2.00	1.454193e+01	1.239611e+01	1.239611e+01	1.239611e+01	1.239611e+01	1.237262e+01	1.234927e+01	1.214460e+01	1.205204e+01	1.148977e+01	1.148977e+01	1.144603e+01	1.064480e+01	1.064480e+01	1.064480e+01	1.064480e+01	1.056483e+01	1.056483e+01	1.056483e+01	1.052405e+01	1.052405e+01	1.038376e+01	9.674926e+00	9.627154e+00	9.577559e+00	9.577559e+00	9.577559e+00	9.577559e+00	9.133116e+00	9.133116e+00	9.133116e+00	9.133116e+00	9.133116e+00	9.114996e+00	9.114996e+00	9.114996e+00	9.079048e+00	8.961858e+00	8.961858e+00	8.961858e+00	8.961858e+00	8.961858e+00	8.961858e+00	8.961858e+00	8.961858e+00	8.961858e+00	8.961858e+00	8.961858e+00
27244	2.00	1.239611e+01	1.116905e+01	1.116905e+01	9.121096e+00	9.121096e+00	8.961858e+00	8.961858e+00	8.961858e+00	8.944162e+00	8.944162e+00	8.926560e+00	8.705249e+00	8.705249e+00	8.687972e+00	8.687972e+00	8.435858e+00	8.402089e+00	8.268785e+00	8.268785e+00	8.252278e+00	8.190669e+00	8.029357e+00	7.850447e+00	7.811653e+00	7.801564e+00	7.601741e+00	7.517289e+00	7.287909e+00	7.278606e+00	7.278606e+00	7.263492e+00	7.248459e+00	7.208657e+00	7.061316e+00	7.015877e+00	6.836943e+00	6.752561e+00	6.713300e+00	6.699048e+00	6.699048e+00	6.670770e+00	6.653887e+00	6.632219e+00	6.632219e+00	6.631838e+00	6.631838e+00	6.631838e+00	6.625599e+00
28662	1.00	1.576871e+01	1.451468e+01	1.237262e+01	1.237262e+01	1.234927e+01	1.232604e+01	1.205204e+01	1.166664e+01	1.148977e+01	1.148977e+01	1.148977e+01	1.056483e+01	1.056483e+01	1.056483e+01	1.056483e+01	1.054438e+01	1.052405e+01	1.052405e+01	1.038376e+01	1.026854e+01	9.655964e+00	9.133116e+00	9.133116e+00	9.133116e+00	9.114996e+00	9.096974e+00	8.961858e+00	8.961858e+00	8.961858e+00	8.961858e+00	8.944162e+00	8.944162e+00	8.944162e+00	8.926560e+00	8.926560e+00	8.926560e+00	8.860506e+00	8.860506e+00	8.860506e+00	8.799088e+00	8.705249e+00	8.705249e+00	8.705249e+00	8.705249e+00	8.687972e+00	8.687972e+00	8.486929e+00	8.469904e+00
27930	1.00	1.146784e+01	9.133116e+00	9.037640e+00	8.961858e+00	8.842976e+00	8.705249e+00	8.705249e+00	8.528753e+00	8.452880e+00	8.452880e+00	8.398483e+00	8.285379e+00	8.285379e+00	8.029357e+00	8.029357e+00	8.029357e+00	7.882477e+00	7.882477e+00	7.866419e+00	7.838708e+00	7.801564e+00	7.653008e+00	7.570592e+00	7.517289e+00	7.517289e+00	7.278606e+00	7.278606e+00	7.278606e+00	7.278606e+00	7.263492e+00	7.263492e+00	7.233506e+00	7.218631e+00	7.209813e+00	7.208657e+00	6.923412e+00	6.923412e+00	6.923412e+00	6.836943e+00	6.836943e+00	6.836943e+00	6.752561e+00	6.699048e+00	6.668146e+00	6.668146e+00	6.646237e+00	6.646237e+00	6.631838e+00
27878	2.00	1.349069e+01	1.239611e+01	1.239611e+01	1.239611e+01	1.234927e+01	1.148977e+01	1.148977e+01	1.144603e+01	1.056483e+01	1.056483e+01	1.056483e+01	1.056483e+01	1.056483e+01	1.056483e+01	1.044778e+01	9.627154e+00	9.133116e+00	9.133116e+00	9.133116e+00	8.961858e+00	8.961858e+00	8.961858e+00	8.961858e+00	8.961858e+00	8.961858e+00	8.961858e+00	8.961858e+00	8.961858e+00	8.961858e+00	8.961858e+00	8.944162e+00	8.944162e+00	8.944162e+00	8.944162e+00	8.926560e+00	8.926560e+00	8.926560e+00	8.860506e+00	8.860506e+00	8.825539e+00	8.486929e+00	8.435858e+00	8.285379e+00	8.285379e+00	8.285379e+00	8.268785e+00	8.268785e+00	8.268785e+00
27929	2.00	1.239611e+01	1.239611e+01	1.239611e+01	1.237262e+01	1.237262e+01	1.237262e+01	1.234927e+01	1.234927e+01	1.214460e+01	9.133116e+00	9.133116e+00	9.133116e+00	9.114996e+00	9.096974e+00	8.961858e+00	8.961858e+00	8.961858e+00	8.961858e+00	8.961858e+00	8.961858e+00	8.961858e+00	8.961858e+00	8.961858e+00	8.944162e+00	8.944162e+00	8.926560e+00	8.926560e+00	8.453208e+00	8.452880e+00	8.285379e+00	8.285379e+00	8.285379e+00	8.252278e+00	8.190669e+00	8.190669e+00	8.190669e+00	8.174227e+00	8.174227e+00	8.174227e+00	8.157873e+00	8.157873e+00	8.029357e+00	7.882477e+00	7.882477e+00	7.882477e+00	7.882477e+00	7.882477e+00	7.882477e+00
26866	2.00	1.148977e+01	1.056483e+01	8.961858e+00	8.944162e+00	8.926560e+00	8.860506e+00	8.705249e+00	8.705249e+00	8.670788e+00	8.452880e+00	8.435858e+00	8.435858e+00	8.418928e+00	8.385340e+00	8.045565e+00	7.882477e+00	7.882477e+00	7.882477e+00	7.882477e+00	7.866419e+00	7.866419e+00	7.866419e+00	7.817579e+00	7.801564e+00	7.795819e+00	7.785635e+00	7.517289e+00	7.294050e+00	7.278606e+00	7.278606e+00	7.263492e+00	7.263492e+00	7.248459e+00	7.248459e+00	7.248459e+00	7.248459e+00	7.233506e+00	7.223753e+00	7.208657e+00	7.193642e+00	7.046661e+00	6.851273e+00	6.713300e+00	6.713300e+00	6.713300e+00	6.713300e+00	6.713300e+00	6.713300e+00
27708	2.00	2.251224e+01	1.702178e+01	1.665673e+01	1.482132e+01	1.468793e+01	1.454193e+01	1.454193e+01	1.454193e+01	1.239740e+01	1.239611e+01	1.239611e+01	1.239611e+01	1.237262e+01	1.237262e+01	1.148977e+01	1.148977e+01	1.144603e+01	1.113770e+01	1.083049e+01	1.056483e+01	1.056483e+01	1.056483e+01	1.054438e+01	1.054438e+01	1.054438e+01	1.038376e+01	1.036357e+01	9.784124e+00	9.764981e+00	9.674926e+00	9.674926e+00	9.674926e+00	9.488995e+00	9.470409e+00	9.133116e+00	9.133116e+00	9.133116e+00	9.114996e+00	8.961858e+00	8.961858e+00	8.961858e+00	8.961858e+00	8.961858e+00	8.961858e+00	8.961858e+00	8.961858e+00	8.961858e+00	8.961858e+00
27625	2.00	1.239611e+01	9.133116e+00	8.961858e+00	8.961858e+00	8.961858e+00	8.705249e+00	8.452880e+00	8.435858e+00	8.418928e+00	8.268785e+00	8.268785e+00	8.190669e+00	7.882477e+00	7.882477e+00	7.850447e+00	7.795819e+00	7.570592e+00	7.517289e+00	7.379627e+00	7.278606e+00	7.278606e+00	7.263492e+00	7.263492e+00	7.248459e+00	7.046661e+00	6.807914e+00	6.668146e+00	6.653887e+00	6.639705e+00	6.632219e+00	6.632219e+00	6.631838e+00	6.631838e+00	6.631838e+00	6.631838e+00	6.631838e+00	6.631838e+00	6.631838e+00	6.617842e+00	6.617842e+00	6.617842e+00	6.617842e+00	6.617842e+00	6.603921e+00	6.547650e+00	6.547650e+00	6.547650e+00	6.533569e+00
27795	2.00	1.148977e+01	1.146784e+01	9.096974e+00	9.079048e+00	8.961858e+00	8.961858e+00	8.961858e+00	8.860506e+00	8.842976e+00	8.705249e+00	8.670788e+00	8.486929e+00	8.452880e+00	8.385340e+00	8.285379e+00	8.285379e+00	8.285379e+00	8.285379e+00	8.285379e+00	8.285379e+00	8.268785e+00	8.268785e+00	8.268785e+00	8.029357e+00	8.029357e+00	7.882477e+00	7.882477e+00	7.882477e+00	7.866419e+00	7.866419e+00	7.850447e+00	7.653008e+00	7.601741e+00	7.517289e+00	7.517289e+00	7.428690e+00	7.428690e+00	7.278606e+00	7.278606e+00	7.278606e+00	7.278606e+00	7.278606e+00	7.278606e+00	7.278606e+00	7.278606e+00	7.278606e+00	7.278606e+00	7.278606e+00
27607	2.00	1.239611e+01	1.148977e+01	1.056483e+01	1.034570e+01	9.856656e+00	9.133116e+00	8.961858e+00	8.961858e+00	8.961858e+00	8.944162e+00	8.944162e+00	8.944162e+00	8.944162e+00	8.926560e+00	8.860506e+00	8.687972e+00	8.285379e+00	8.285379e+00	8.285379e+00	8.268785e+00	8.268785e+00	8.190669e+00	7.882477e+00	7.882477e+00	7.866419e+00	7.866419e+00	7.621926e+00	7.601741e+00	7.486269e+00	7.364357e+00	7.294050e+00	7.278606e+00	7.278606e+00	7.278606e+00	7.263492e+00	7.263492e+00	7.263492e+00	7.180120e+00	6.923412e+00	6.713300e+00	6.699048e+00	6.699048e+00	6.646237e+00	6.646237e+00	6.646237e+00	6.632219e+00	6.632219e+00	6.631838e+00
27670	1.00	1.064480e+01	1.024859e+01	9.577559e+00	8.961858e+00	8.944162e+00	8.816695e+00	8.705249e+00	8.705249e+00	8.705249e+00	8.705249e+00	8.687972e+00	8.670788e+00	8.566570e+00	8.268785e+00	8.045565e+00	7.882477e+00	7.882477e+00	7.882477e+00	7.866419e+00	7.601741e+00	7.601741e+00	7.517289e+00	7.498551e+00	7.486269e+00	7.379627e+00	7.379627e+00	7.278606e+00	7.278606e+00	7.278606e+00	7.278606e+00	7.278606e+00	7.263492e+00	6.851273e+00	6.713300e+00	6.713300e+00	6.699048e+00	6.632219e+00	6.603921e+00	6.561655e+00	6.547650e+00	6.547650e+00	6.547650e+00	6.547650e+00	6.547650e+00	6.547650e+00	6.533569e+00	6.533569e+00	6.519564e+00
27251	1.00	1.148977e+01	1.142433e+01	1.052405e+01	9.133116e+00	8.961858e+00	8.961858e+00	8.944162e+00	8.860506e+00	8.808194e+00	8.705249e+00	8.285379e+00	7.882477e+00	7.850447e+00	7.517289e+00	7.517289e+00	7.501737e+00	7.455584e+00	7.428690e+00	7.428690e+00	7.278606e+00	7.278606e+00	7.263855e+00	7.263492e+00	7.248459e+00	7.248459e+00	6.923412e+00	6.807914e+00	6.713300e+00	6.646237e+00	6.631838e+00	6.631838e+00	6.631838e+00	6.631838e+00	6.631838e+00	6.631838e+00	6.631838e+00	6.631838e+00	6.631838e+00	6.631838e+00	6.631838e+00	6.617842e+00	6.617842e+00	6.617842e+00	6.617842e+00	6.617842e+00	6.603921e+00	6.590072e+00	6.590072e+00
28083	2.00	1.237262e+01	1.234927e+01	9.133116e+00	8.961858e+00	8.961858e+00	8.961858e+00	8.961858e+00	8.961858e+00	8.961858e+00	8.961858e+00	8.961858e+00	8.944162e+00	8.705249e+00	8.687972e+00	8.687972e+00	8.687972e+00	8.486929e+00	8.435858e+00	8.174227e+00	8.157873e+00	8.029357e+00	7.882477e+00	7.882477e+00	7.866419e+00	7.850447e+00	7.834560e+00	7.834560e+00	7.517289e+00	7.486269e+00	7.486269e+00	7.379627e+00	7.379627e+00	7.278606e+00	7.278606e+00	7.248459e+00	7.248459e+00	7.015877e+00	7.001167e+00	7.001167e+00	6.836943e+00	6.653887e+00	6.631838e+00	6.631838e+00	6.631838e+00	6.631838e+00	6.631838e+00	6.631838e+00	6.631838e+00
27888	2.00	1.144603e+01	1.056483e+01	1.056483e+01	1.054438e+01	9.133116e+00	9.133116e+00	9.133116e+00	9.114996e+00	8.961858e+00	8.961858e+00	8.961858e+00	8.961858e+00	8.961858e+00	8.961858e+00	8.961858e+00	8.961858e+00	8.961858e+00	8.961858e+00	8.961858e+00	8.961858e+00	8.961858e+00	8.961858e+00	8.961858e+00	8.961858e+00	8.944162e+00	8.944162e+00	8.944162e+00	8.944162e+00	8.944162e+00	8.909051e+00	8.825539e+00	8.781576e+00	8.705249e+00	8.452880e+00	8.435858e+00	8.402089e+00	8.402089e+00	8.285379e+00	8.285379e+00	8.268785e+00	8.252278e+00	8.252278e+00	8.029357e+00	7.882477e+00	7.882477e+00	7.882477e+00	7.882477e+00	7.866419e+00
27650	2.00	1.576871e+01	1.166664e+01	1.148977e+01	1.148977e+01	1.146784e+01	1.038376e+01	8.860506e+00	8.860506e+00	8.842976e+00	8.705249e+00	8.687972e+00	8.653695e+00	8.029357e+00	7.882477e+00	7.866419e+00	7.866419e+00	7.795819e+00	7.517289e+00	7.501737e+00	7.486269e+00	7.455584e+00	7.413462e+00	7.413462e+00	7.278606e+00	7.278606e+00	7.278606e+00	7.278606e+00	7.263492e+00	7.263492e+00	7.263492e+00	7.233506e+00	7.218631e+00	7.076888e+00	7.046661e+00	6.836943e+00	6.713300e+00	6.713300e+00	6.631838e+00	6.631838e+00	6.631838e+00	6.631838e+00	6.631838e+00	6.631838e+00	6.617842e+00	6.617842e+00	6.617842e+00	6.617842e+00	6.617842e+00
28396	2.00	1.148977e+01	1.148977e+01	1.148977e+01	1.116905e+01	1.116905e+01	1.034570e+01	9.856656e+00	9.121096e+00	9.121096e+00	8.961858e+00	8.944162e+00	8.909051e+00	8.860506e+00	8.860506e+00	8.860506e+00	8.705249e+00	8.452880e+00	8.452880e+00	8.435858e+00	8.285379e+00	8.285379e+00	8.285379e+00	8.268785e+00	8.268785e+00	8.252278e+00	8.045565e+00	8.045565e+00	8.045565e+00	8.029357e+00	7.882477e+00	7.882477e+00	7.586125e+00	7.278606e+00	7.278606e+00	7.278606e+00	7.278606e+00	7.278606e+00	7.278606e+00	7.263492e+00	7.263492e+00	7.263492e+00	7.233506e+00	7.015877e+00	7.001167e+00	6.952716e+00	6.908880e+00	6.851273e+00	6.851273e+00
27747	2.00	1.702178e+01	1.579810e+01	1.239611e+01	1.239611e+01	1.205204e+01	1.168891e+01	1.148977e+01	1.148977e+01	1.116905e+01	1.083049e+01	1.056483e+01	9.133116e+00	9.133116e+00	9.121096e+00	8.961858e+00	8.961858e+00	8.961858e+00	8.961858e+00	8.961858e+00	8.961858e+00	8.961858e+00	8.944162e+00	8.944162e+00	8.944162e+00	8.926560e+00	8.926560e+00	8.860506e+00	8.860506e+00	8.705249e+00	8.705249e+00	8.653695e+00	8.452880e+00	8.452880e+00	8.452880e+00	8.434160e+00	8.418928e+00	8.190669e+00	8.190669e+00	8.045565e+00	8.045565e+00	7.882477e+00	7.882477e+00	7.882477e+00	7.882477e+00	7.882477e+00	7.882477e+00	7.882477e+00	7.882477e+00
27348	2.00	1.239611e+01	1.239611e+01	1.148977e+01	8.961858e+00	8.961858e+00	8.961858e+00	8.926560e+00	8.909051e+00	8.860506e+00	8.705249e+00	8.452880e+00	8.285379e+00	8.285379e+00	8.190669e+00	8.190669e+00	7.882477e+00	7.882477e+00	7.882477e+00	7.882477e+00	7.882477e+00	7.866419e+00	7.866419e+00	7.866419e+00	7.850447e+00	7.850447e+00	7.834560e+00	7.501737e+00	7.278606e+00	7.278606e+00	7.263492e+00	7.263492e+00	7.248459e+00	7.248459e+00	6.699048e+00	6.668146e+00	6.646237e+00	6.646237e+00	6.631838e+00	6.631838e+00	6.631838e+00	6.631838e+00	6.631838e+00	6.631838e+00	6.631838e+00	6.631838e+00	6.631838e+00	6.617842e+00	6.617842e+00
28484	2.00	1.702178e+01	1.573948e+01	1.454193e+01	1.454193e+01	1.454193e+01	1.451468e+01	1.448758e+01	1.414275e+01	1.411619e+01	1.408978e+01	1.239611e+01	1.239611e+01	1.239611e+01	1.239611e+01	1.239611e+01	1.239611e+01	1.239611e+01	1.239611e+01	1.239611e+01	1.239611e+01	1.239611e+01	1.237262e+01	1.205204e+01	1.205204e+01	1.202915e+01	1.200638e+01	1.164449e+01	1.148977e+01	1.148977e+01	1.148977e+01	1.146784e+01	1.144603e+01	1.114766e+01	1.083049e+01	1.060391e+01	1.054438e+01	1.038376e+01	1.038376e+01	1.038376e+01	1.038376e+01	1.036357e+01	1.036357e+01	1.034350e+01	1.032354e+01	1.032354e+01	1.026854e+01	1.024859e+01	9.955717e+00
27638	2.00	1.991715e+01	1.702178e+01	1.702178e+01	1.451468e+01	1.272661e+01	1.239611e+01	1.163439e+01	1.083049e+01	1.083049e+01	1.038376e+01	1.038376e+01	9.655964e+00	9.133116e+00	9.133116e+00	9.133116e+00	9.114996e+00	9.114996e+00	9.114996e+00	9.096974e+00	8.961858e+00	8.961858e+00	8.961858e+00	8.944162e+00	8.285379e+00	8.285379e+00	8.285379e+00	8.190669e+00	8.006086e+00	7.882477e+00	7.882477e+00	7.882477e+00	7.882477e+00	7.882477e+00	7.882477e+00	7.882477e+00	7.882477e+00	7.882477e+00	7.882477e+00	7.866419e+00	7.866419e+00	7.866419e+00	7.866419e+00	7.866419e+00	7.866419e+00	7.866419e+00	7.850447e+00	7.850447e+00	7.850447e+00
27910	1.00	1.239611e+01	1.239611e+01	1.239611e+01	1.239611e+01	1.237262e+01	1.237262e+01	1.195157e+01	1.164115e+01	1.056483e+01	1.056483e+01	9.133116e+00	8.961858e+00	8.961858e+00	8.961858e+00	8.961858e+00	8.961858e+00	8.961858e+00	8.961858e+00	8.961858e+00	8.961858e+00	8.961858e+00	8.961858e+00	8.961858e+00	8.961858e+00	8.961858e+00	8.961858e+00	8.961858e+00	8.961858e+00	8.961858e+00	8.944162e+00	8.944162e+00	8.944162e+00	8.944162e+00	8.926560e+00	8.926560e+00	8.926560e+00	8.799088e+00	8.723289e+00	8.705249e+00	8.486929e+00	8.455728e+00	8.285379e+00	8.285379e+00	8.285379e+00	8.285379e+00	8.268785e+00	8.268785e+00	8.268785e+00
28233	1.00	1.239611e+01	1.239611e+01	1.146784e+01	1.146784e+01	1.144603e+01	1.056483e+01	1.056483e+01	1.054438e+01	1.054438e+01	1.026854e+01	8.961858e+00	8.961858e+00	8.961858e+00	8.961858e+00	8.961858e+00	8.961858e+00	8.961858e+00	8.944162e+00	8.926560e+00	8.842976e+00	8.842976e+00	8.825539e+00	8.705249e+00	8.687972e+00	8.469904e+00	8.452880e+00	8.452880e+00	8.452880e+00	8.452880e+00	8.435858e+00	8.285379e+00	8.285379e+00	8.285379e+00	8.190669e+00	8.190669e+00	8.045565e+00	7.882477e+00	7.882477e+00	7.882477e+00	7.882477e+00	7.882477e+00	7.882477e+00	7.882477e+00	7.882477e+00	7.866419e+00	7.866419e+00	7.866419e+00	7.866419e+00
27964	2.00	1.454193e+01	1.239611e+01	1.239611e+01	1.234927e+01	1.148977e+01	1.148977e+01	1.060391e+01	1.056483e+01	1.056483e+01	1.054438e+01	1.024859e+01	1.024859e+01	9.674926e+00	9.540233e+00	8.961858e+00	8.961858e+00	8.961858e+00	8.961858e+00	8.961858e+00	8.961858e+00	8.944162e+00	8.926560e+00	8.860506e+00	8.860506e+00	8.705249e+00	8.687972e+00	8.670788e+00	8.469904e+00	8.436136e+00	8.435858e+00	8.268785e+00	8.190669e+00	8.190669e+00	8.157873e+00	7.882477e+00	7.882477e+00	7.882477e+00	7.866419e+00	7.801564e+00	7.801564e+00	7.637426e+00	7.601741e+00	7.601741e+00	7.586125e+00	7.517289e+00	7.517289e+00	7.501737e+00	7.501737e+00
28081	2.00	1.702178e+01	1.699024e+01	1.695888e+01	1.576871e+01	1.451468e+01	1.451468e+01	1.408978e+01	1.239611e+01	1.234927e+01	1.205204e+01	1.202915e+01	1.198373e+01	1.166664e+01	1.083049e+01	1.080968e+01	1.078897e+01	1.038376e+01	1.036357e+01	1.020901e+01	9.916965e+00	9.655964e+00	9.655964e+00	9.470409e+00	9.133116e+00	9.096974e+00	9.096974e+00	8.961858e+00	8.961858e+00	8.944162e+00	8.705249e+00	8.705249e+00	8.705249e+00	8.705249e+00	8.687972e+00	8.687972e+00	8.687972e+00	8.687972e+00	8.687972e+00	8.670788e+00	8.653695e+00	8.469904e+00	8.434160e+00	8.417324e+00	8.383921e+00	8.285379e+00	8.285379e+00	8.268785e+00	8.190669e+00
27761	2.00	1.239611e+01	9.784124e+00	8.961858e+00	8.961858e+00	8.961858e+00	8.961858e+00	8.961858e+00	8.961858e+00	8.944162e+00	8.816695e+00	8.705249e+00	8.435858e+00	8.285379e+00	8.190669e+00	8.029357e+00	7.898983e+00	7.882477e+00	7.882477e+00	7.866419e+00	7.653008e+00	7.601741e+00	7.601741e+00	7.278606e+00	7.278606e+00	7.278606e+00	7.263492e+00	7.209813e+00	6.923412e+00	6.836943e+00	6.793520e+00	6.699048e+00	6.653887e+00	6.646237e+00	6.631838e+00	6.631838e+00	6.631838e+00	6.631838e+00	6.617842e+00	6.617842e+00	6.617842e+00	6.603921e+00	6.547650e+00	6.547650e+00	6.547650e+00	6.547650e+00	6.547650e+00	6.547650e+00	6.547650e+00
27800	2.00	1.146784e+01	1.056483e+01	9.488995e+00	8.961858e+00	8.961858e+00	8.961858e+00	8.961858e+00	8.961858e+00	8.944162e+00	8.944162e+00	8.944162e+00	8.944162e+00	8.926560e+00	8.842976e+00	8.705249e+00	8.705249e+00	8.285379e+00	8.285379e+00	8.285379e+00	8.285379e+00	8.285379e+00	8.268785e+00	8.157421e+00	8.117690e+00	8.045565e+00	8.029357e+00	7.854664e+00	7.653008e+00	7.570592e+00	7.517289e+00	7.517289e+00	7.501737e+00	7.486269e+00	7.413462e+00	7.413462e+00	7.294050e+00	7.263492e+00	7.209813e+00	6.952716e+00	6.938024e+00	6.902139e+00	6.851273e+00	6.836943e+00	6.713300e+00	6.699048e+00	6.646237e+00	6.646237e+00	6.646237e+00
27693	2.00	1.239611e+01	1.056483e+01	1.056483e+01	9.784124e+00	8.961858e+00	8.961858e+00	8.961858e+00	8.944162e+00	8.944162e+00	8.944162e+00	8.926560e+00	8.926560e+00	8.252278e+00	8.190669e+00	7.898983e+00	7.866419e+00	7.850447e+00	7.834560e+00	7.637426e+00	7.601741e+00	7.586125e+00	7.294050e+00	7.294050e+00	7.263492e+00	7.263492e+00	7.194927e+00	6.807914e+00	6.713300e+00	6.699048e+00	6.684871e+00	6.684871e+00	6.684871e+00	6.631838e+00	6.631838e+00	6.618276e+00	6.617842e+00	6.617842e+00	6.617842e+00	6.547650e+00	6.547650e+00	6.547650e+00	6.547650e+00	6.547650e+00	6.533569e+00	6.533569e+00	6.533569e+00	6.519564e+00	6.519564e+00
28176	2.00	1.239611e+01	1.239611e+01	1.237262e+01	1.237262e+01	1.234927e+01	1.056483e+01	1.056483e+01	1.036357e+01	1.024859e+01	9.133116e+00	9.133116e+00	9.114996e+00	8.961858e+00	8.961858e+00	8.961858e+00	8.961858e+00	8.961858e+00	8.961858e+00	8.961858e+00	8.961858e+00	8.961858e+00	8.961858e+00	8.961858e+00	8.961858e+00	8.961858e+00	8.961858e+00	8.961858e+00	8.961858e+00	8.961858e+00	8.961858e+00	8.961858e+00	8.961858e+00	8.961858e+00	8.944162e+00	8.944162e+00	8.926560e+00	8.926560e+00	8.926560e+00	8.926560e+00	8.926560e+00	8.909051e+00	8.816695e+00	8.705249e+00	8.705249e+00	8.285379e+00	8.285379e+00	8.285379e+00	8.285379e+00
27768	2.00	1.465886e+01	1.260976e+01	1.232604e+01	1.197433e+01	1.116905e+01	1.071876e+01	1.064480e+01	1.054438e+01	1.054438e+01	1.026854e+01	9.577559e+00	9.121096e+00	9.079048e+00	9.079048e+00	8.961858e+00	8.961858e+00	8.944162e+00	8.944162e+00	8.944162e+00	8.944162e+00	8.926560e+00	8.705249e+00	8.705249e+00	8.687972e+00	8.670788e+00	8.563754e+00	8.472626e+00	8.452880e+00	8.452880e+00	8.252278e+00	8.252278e+00	8.252278e+00	8.141605e+00	8.045565e+00	8.029357e+00	7.882477e+00	7.866419e+00	7.850447e+00	7.850447e+00	7.834560e+00	7.801564e+00	7.785635e+00	7.601741e+00	7.601741e+00	7.586125e+00	7.514030e+00	7.379627e+00	7.278912e+00
27759	2.00	1.239611e+01	1.239611e+01	1.148977e+01	1.142433e+01	1.056483e+01	1.056483e+01	9.114996e+00	8.961858e+00	8.961858e+00	8.961858e+00	8.961858e+00	8.961858e+00	8.961858e+00	8.944162e+00	8.944162e+00	8.909051e+00	8.860506e+00	8.816695e+00	8.808194e+00	8.705249e+00	8.705249e+00	8.452880e+00	8.285379e+00	8.285379e+00	8.285379e+00	8.285379e+00	8.268785e+00	8.190669e+00	8.190669e+00	8.045565e+00	8.029357e+00	7.882477e+00	7.882477e+00	7.866419e+00	7.850447e+00	7.850447e+00	7.850447e+00	7.653008e+00	7.601741e+00	7.586125e+00	7.517289e+00	7.517289e+00	7.379627e+00	7.303133e+00	7.294050e+00	7.294050e+00	7.278606e+00	7.278606e+00
28028	2.00	1.702178e+01	1.239611e+01	1.239611e+01	1.239611e+01	1.116905e+01	1.083049e+01	1.054438e+01	1.038376e+01	1.038376e+01	1.038376e+01	1.032354e+01	1.024859e+01	9.133116e+00	9.133116e+00	9.133116e+00	9.121096e+00	9.114996e+00	9.114996e+00	9.114996e+00	9.114996e+00	8.961858e+00	8.961858e+00	8.961858e+00	8.944162e+00	8.944162e+00	8.705249e+00	8.705249e+00	8.687972e+00	8.687972e+00	8.486929e+00	8.285379e+00	8.268785e+00	8.190669e+00	8.190669e+00	8.190669e+00	8.123191e+00	7.882477e+00	7.882477e+00	7.882477e+00	7.866419e+00	7.866419e+00	7.866419e+00	7.866419e+00	7.850447e+00	7.850447e+00	7.850447e+00	7.517289e+00	7.501737e+00
27874	2.00	1.237262e+01	1.056483e+01	1.054438e+01	1.052405e+01	8.961858e+00	8.961858e+00	8.961858e+00	8.944162e+00	8.705249e+00	8.455034e+00	8.418928e+00	8.402089e+00	8.285379e+00	8.268785e+00	8.252278e+00	8.174227e+00	7.882477e+00	7.882477e+00	7.866419e+00	7.866419e+00	7.866419e+00	7.866419e+00	7.850447e+00	7.785635e+00	7.601741e+00	7.601741e+00	7.601741e+00	7.586125e+00	7.517289e+00	7.379627e+00	7.294050e+00	7.278912e+00	7.278606e+00	7.278606e+00	7.278606e+00	7.263855e+00	7.263492e+00	7.263492e+00	7.263492e+00	7.248459e+00	7.233506e+00	7.193642e+00	7.015877e+00	6.699048e+00	6.699048e+00	6.684871e+00	6.656743e+00	6.646237e+00
28127	2.00	1.549160e+01	1.454193e+01	1.239611e+01	1.239611e+01	1.239611e+01	1.239611e+01	1.237262e+01	1.237262e+01	1.234927e+01	1.216779e+01	1.203506e+01	1.054438e+01	1.054438e+01	1.052405e+01	9.674926e+00	9.133116e+00	9.114996e+00	9.096974e+00	9.096974e+00	9.096974e+00	9.019791e+00	8.961858e+00	8.961858e+00	8.961858e+00	8.961858e+00	8.961858e+00	8.961858e+00	8.961858e+00	8.961858e+00	8.961858e+00	8.961858e+00	8.961858e+00	8.961858e+00	8.961858e+00	8.944162e+00	8.944162e+00	8.944162e+00	8.926560e+00	8.926560e+00	8.566570e+00	8.511727e+00	8.486929e+00	8.486929e+00	8.470257e+00	8.452880e+00	8.285379e+00	8.190669e+00	8.190669e+00
28053	1.00	2.855790e+01	2.068311e+01	1.842584e+01	1.702178e+01	1.699024e+01	1.579810e+01	1.576871e+01	1.454193e+01	1.454193e+01	1.367006e+01	1.349069e+01	1.349069e+01	1.349069e+01	1.248777e+01	1.239611e+01	1.239611e+01	1.237262e+01	1.237262e+01	1.205204e+01	1.168891e+01	1.166664e+01	1.148977e+01	1.148977e+01	1.148977e+01	1.148977e+01	1.148977e+01	1.148977e+01	1.146784e+01	1.146784e+01	1.125473e+01	1.083049e+01	1.080968e+01	1.064480e+01	1.064480e+01	1.056483e+01	1.044778e+01	1.044778e+01	1.044778e+01	1.030581e+01	9.818404e+00	9.784124e+00	9.674926e+00	9.674926e+00	9.589398e+00	9.577559e+00	9.577559e+00	9.133116e+00	9.114996e+00
27532	1.00	1.668775e+01	1.463147e+01	1.451468e+01	1.258591e+01	1.239611e+01	1.239611e+01	1.237262e+01	1.237262e+01	1.205204e+01	1.205204e+01	1.148977e+01	1.148977e+01	1.148977e+01	1.146784e+01	1.146784e+01	1.115918e+01	1.078596e+01	1.064480e+01	1.056483e+01	1.054438e+01	1.054438e+01	1.038376e+01	1.036357e+01	1.036357e+01	1.034570e+01	1.032354e+01	1.024859e+01	9.856656e+00	9.655964e+00	9.627154e+00	9.577559e+00	9.430627e+00	9.133116e+00	9.133116e+00	9.133116e+00	9.133116e+00	9.096974e+00	8.961858e+00	8.961858e+00	8.961858e+00	8.961858e+00	8.961858e+00	8.961858e+00	8.961858e+00	8.961858e+00	8.961858e+00	8.961858e+00	8.961858e+00
27612	2.00	1.239611e+01	1.239611e+01	1.056483e+01	1.054438e+01	9.133116e+00	8.961858e+00	8.961858e+00	8.961858e+00	8.944162e+00	8.944162e+00	8.926560e+00	8.926560e+00	8.705249e+00	8.705249e+00	8.687972e+00	8.285379e+00	8.285379e+00	8.285379e+00	8.190669e+00	8.190669e+00	8.029357e+00	8.029357e+00	7.882477e+00	7.882477e+00	7.866419e+00	7.817579e+00	7.811653e+00	7.811653e+00	7.653008e+00	7.601741e+00	7.601741e+00	7.517289e+00	7.501737e+00	7.501737e+00	7.294050e+00	7.278912e+00	7.278606e+00	7.278606e+00	7.248459e+00	7.223753e+00	7.209813e+00	7.061316e+00	7.061316e+00	6.938024e+00	6.923412e+00	6.836943e+00	6.836943e+00	6.807914e+00
27505	2.00	1.239611e+01	1.064480e+01	9.577559e+00	8.961858e+00	8.961858e+00	8.961858e+00	8.961858e+00	8.944162e+00	8.944162e+00	8.285379e+00	8.285379e+00	8.285379e+00	8.190669e+00	7.923794e+00	7.882477e+00	7.882477e+00	7.811653e+00	7.653008e+00	7.517289e+00	7.278606e+00	7.263492e+00	7.248459e+00	7.209813e+00	7.162907e+00	7.110014e+00	7.061316e+00	6.713300e+00	6.699048e+00	6.699048e+00	6.699048e+00	6.684871e+00	6.646237e+00	6.646237e+00	6.646237e+00	6.631838e+00	6.617842e+00	6.617842e+00	6.617842e+00	6.617842e+00	6.547650e+00	6.547650e+00	6.547650e+00	6.547650e+00	6.547650e+00	6.547650e+00	6.547650e+00	6.547650e+00	6.533569e+00
27955	2.00	1.239611e+01	1.239611e+01	1.234927e+01	1.148977e+01	1.054438e+01	1.034570e+01	9.856656e+00	9.114996e+00	9.114996e+00	8.961858e+00	8.944162e+00	8.926560e+00	8.926560e+00	8.926560e+00	8.921859e+00	8.860506e+00	8.705249e+00	8.705249e+00	8.705249e+00	8.385340e+00	8.285379e+00	8.285379e+00	8.264058e+00	8.190669e+00	8.190669e+00	8.157873e+00	8.045565e+00	7.882477e+00	7.866419e+00	7.866419e+00	7.866419e+00	7.850447e+00	7.850447e+00	7.818757e+00	7.817579e+00	7.817579e+00	7.811653e+00	7.501737e+00	7.501737e+00	7.486269e+00	7.470885e+00	7.379627e+00	7.278912e+00	7.278606e+00	7.278606e+00	7.278606e+00	7.278606e+00	7.278606e+00
27484	2.00	1.056483e+01	1.024859e+01	9.745940e+00	8.961858e+00	8.961858e+00	8.944162e+00	8.816695e+00	8.285379e+00	8.285379e+00	8.285379e+00	8.268785e+00	8.268785e+00	8.045565e+00	7.866901e+00	7.866419e+00	7.850447e+00	7.601741e+00	7.601741e+00	7.517289e+00	7.501737e+00	7.498551e+00	7.428690e+00	7.428690e+00	7.413462e+00	7.413462e+00	7.294050e+00	7.278606e+00	7.278606e+00	7.263492e+00	7.263492e+00	6.938024e+00	6.923412e+00	6.908880e+00	6.851273e+00	6.713300e+00	6.646237e+00	6.646237e+00	6.646237e+00	6.632219e+00	6.632219e+00	6.631838e+00	6.631838e+00	6.631838e+00	6.631838e+00	6.631838e+00	6.631838e+00	6.617842e+00	6.617842e+00
28379	2.00	1.845982e+01	1.702178e+01	1.702178e+01	1.579810e+01	1.579810e+01	1.579810e+01	1.579810e+01	1.576871e+01	1.576871e+01	1.454193e+01	1.448758e+01	1.369575e+01	1.239611e+01	1.239611e+01	1.239611e+01	1.239611e+01	1.239611e+01	1.239611e+01	1.237262e+01	1.237262e+01	1.237262e+01	1.237262e+01	1.237262e+01	1.237262e+01	1.234927e+01	1.234927e+01	1.232604e+01	1.205204e+01	1.168891e+01	1.168891e+01	1.168891e+01	1.168891e+01	1.166664e+01	1.166664e+01	1.148977e+01	1.148977e+01	1.146784e+01	1.146784e+01	1.144603e+01	1.083049e+01	1.083049e+01	1.056483e+01	1.052405e+01	1.038376e+01	1.038376e+01	1.038376e+01	1.034350e+01	9.784124e+00
28475	2.00	1.239611e+01	1.052405e+01	8.961858e+00	8.961858e+00	8.961858e+00	8.961858e+00	8.944162e+00	8.816695e+00	8.687972e+00	8.452880e+00	8.285379e+00	8.285379e+00	8.268785e+00	8.190669e+00	7.882477e+00	7.882477e+00	7.882477e+00	7.882477e+00	7.653008e+00	7.653008e+00	7.601741e+00	7.517289e+00	7.517289e+00	7.501737e+00	7.470885e+00	7.379627e+00	7.303133e+00	7.278606e+00	7.278606e+00	7.263855e+00	7.209813e+00	7.209813e+00	6.952716e+00	6.938024e+00	6.684871e+00	6.668146e+00	6.646237e+00	6.646237e+00	6.632219e+00	6.631838e+00	6.617842e+00	6.617842e+00	6.617842e+00	6.547650e+00	6.547650e+00	6.547650e+00	6.547650e+00	6.547650e+00
27741	2.00	1.148977e+01	1.148977e+01	9.133116e+00	8.961858e+00	8.961858e+00	8.961858e+00	8.909051e+00	8.860506e+00	8.860506e+00	8.705249e+00	8.402089e+00	8.285379e+00	8.285379e+00	8.045565e+00	7.811653e+00	7.601741e+00	7.278606e+00	7.278606e+00	7.061316e+00	6.851273e+00	6.713300e+00	6.713300e+00	6.699048e+00	6.684871e+00	6.646237e+00	6.646237e+00	6.631838e+00	6.631838e+00	6.625599e+00	6.617842e+00	6.603921e+00	6.590072e+00	6.547650e+00	6.547650e+00	6.533569e+00	6.533569e+00	6.386787e+00	6.386787e+00	6.386787e+00	6.386787e+00	6.386787e+00	6.310162e+00	6.192684e+00	6.192684e+00	6.192684e+00	6.183448e+00	6.183448e+00	6.169979e+00
27498	2.00	1.148977e+01	1.116905e+01	9.133116e+00	9.133116e+00	9.121096e+00	9.096974e+00	8.961858e+00	8.961858e+00	8.926560e+00	8.926560e+00	8.909051e+00	8.860506e+00	8.705249e+00	8.705249e+00	8.452880e+00	8.452880e+00	8.452880e+00	8.268785e+00	8.252278e+00	7.882477e+00	7.882477e+00	7.882477e+00	7.882477e+00	7.850447e+00	7.850447e+00	7.850447e+00	7.834560e+00	7.834560e+00	7.817579e+00	7.601741e+00	7.601741e+00	7.517289e+00	7.517289e+00	7.349168e+00	7.278606e+00	7.278606e+00	7.278606e+00	7.278606e+00	7.278606e+00	7.278606e+00	7.263492e+00	7.248459e+00	7.233506e+00	7.223753e+00	6.713300e+00	6.699048e+00	6.699048e+00	6.684871e+00
27843	2.00	1.239611e+01	1.239611e+01	1.239611e+01	1.234927e+01	1.146784e+01	1.146784e+01	1.146784e+01	1.056483e+01	1.054438e+01	9.133116e+00	9.114996e+00	8.961858e+00	8.961858e+00	8.961858e+00	8.961858e+00	8.961858e+00	8.961858e+00	8.961858e+00	8.944162e+00	8.944162e+00	8.944162e+00	8.944162e+00	8.944162e+00	8.944162e+00	8.842976e+00	8.842976e+00	8.842976e+00	8.816695e+00	8.285379e+00	8.285379e+00	8.285379e+00	8.268785e+00	8.190669e+00	8.190669e+00	8.190669e+00	8.157873e+00	7.882477e+00	7.882477e+00	7.882477e+00	7.882477e+00	7.882477e+00	7.850447e+00	7.486269e+00	7.294050e+00	7.278912e+00	7.278606e+00	7.278606e+00	7.278606e+00
28131	2.00	1.454193e+01	1.451468e+01	1.451468e+01	1.237262e+01	1.237262e+01	1.237262e+01	1.161215e+01	1.148977e+01	1.144603e+01	1.056483e+01	1.056483e+01	1.056483e+01	1.038376e+01	1.038376e+01	9.674926e+00	9.655964e+00	9.655964e+00	9.133116e+00	9.133116e+00	9.133116e+00	9.114996e+00	9.114996e+00	9.096974e+00	8.961858e+00	8.961858e+00	8.961858e+00	8.961858e+00	8.961858e+00	8.961858e+00	8.961858e+00	8.961858e+00	8.961858e+00	8.961858e+00	8.961858e+00	8.944162e+00	8.944162e+00	8.944162e+00	8.944162e+00	8.926560e+00	8.860506e+00	8.825539e+00	8.816695e+00	8.705249e+00	8.452880e+00	8.452880e+00	8.398483e+00	8.285379e+00	8.285379e+00
28053	2.00	1.239611e+01	1.237262e+01	1.148977e+01	1.146784e+01	8.961858e+00	8.860506e+00	8.842976e+00	8.687972e+00	8.687972e+00	8.435858e+00	8.190669e+00	8.174227e+00	7.882477e+00	7.882477e+00	7.882477e+00	7.866419e+00	7.780068e+00	7.517289e+00	7.517289e+00	7.517289e+00	7.486269e+00	7.364357e+00	7.278606e+00	7.248459e+00	7.248459e+00	7.032083e+00	6.699048e+00	6.699048e+00	6.653887e+00	6.631838e+00	6.631838e+00	6.631838e+00	6.631838e+00	6.631838e+00	6.631838e+00	6.617842e+00	6.617842e+00	6.617842e+00	6.617842e+00	6.603921e+00	6.590072e+00	6.547650e+00	6.547650e+00	6.547650e+00	6.547650e+00	6.547650e+00	6.547650e+00	6.547650e+00
27530	1.00	1.116905e+01	1.056483e+01	9.121096e+00	8.961858e+00	8.961858e+00	8.961858e+00	8.961858e+00	8.961858e+00	8.961858e+00	8.961858e+00	8.961858e+00	8.961858e+00	8.944162e+00	8.944162e+00	8.944162e+00	8.944162e+00	8.926560e+00	8.926560e+00	8.909051e+00	8.705249e+00	8.705249e+00	8.566570e+00	8.285379e+00	8.285379e+00	8.285379e+00	8.268785e+00	8.045565e+00	8.029357e+00	7.882477e+00	7.866419e+00	7.850447e+00	7.850447e+00	7.817579e+00	7.817579e+00	7.653008e+00	7.653008e+00	7.517289e+00	7.501737e+00	7.486269e+00	7.470885e+00	7.470885e+00	7.379627e+00	7.294050e+00	7.278606e+00	7.278606e+00	7.263492e+00	7.233506e+00	7.223753e+00
27917	1.00	1.699024e+01	1.699024e+01	1.699024e+01	1.695888e+01	1.668775e+01	1.662588e+01	1.645212e+01	1.645212e+01	1.454193e+01	1.454193e+01	1.454193e+01	1.454193e+01	1.454193e+01	1.454193e+01	1.454193e+01	1.446062e+01	1.239611e+01	1.239611e+01	1.239611e+01	1.239611e+01	1.239611e+01	1.239611e+01	1.239611e+01	1.239611e+01	1.239611e+01	1.239611e+01	1.239611e+01	1.239611e+01	1.239611e+01	1.239611e+01	1.239611e+01	1.239611e+01	1.237262e+01	1.237262e+01	1.237262e+01	1.237262e+01	1.237262e+01	1.237262e+01	1.237262e+01	1.237262e+01	1.237262e+01	1.237262e+01	1.234927e+01	1.216779e+01	1.216779e+01	1.205204e+01	1.163439e+01	1.148977e+01
28194	1.00	1.148977e+01	1.148977e+01	1.146784e+01	1.052405e+01	8.961858e+00	8.961858e+00	8.961858e+00	8.961858e+00	8.961858e+00	8.944162e+00	8.926560e+00	8.926560e+00	8.860506e+00	8.860506e+00	8.842976e+00	8.285379e+00	8.268785e+00	8.268785e+00	8.045565e+00	7.882477e+00	7.882477e+00	7.850447e+00	7.811653e+00	7.601741e+00	7.601741e+00	7.586125e+00	7.586125e+00	7.586125e+00	7.517289e+00	7.517289e+00	7.517289e+00	7.278606e+00	7.278606e+00	7.263855e+00	7.061316e+00	6.851273e+00	6.713300e+00	6.646237e+00	6.632219e+00	6.632219e+00	6.631838e+00	6.631838e+00	6.631838e+00	6.631838e+00	6.617842e+00	6.547650e+00	6.547650e+00	6.547650e+00
27693	1.00	1.239611e+01	1.239611e+01	1.239611e+01	1.239611e+01	1.239611e+01	1.237262e+01	1.237262e+01	1.237262e+01	1.112639e+01	1.056483e+01	1.056483e+01	1.054438e+01	1.050382e+01	9.784124e+00	9.507682e+00	9.114996e+00	9.085276e+00	8.961858e+00	8.961858e+00	8.961858e+00	8.961858e+00	8.961858e+00	8.961858e+00	8.961858e+00	8.961858e+00	8.944162e+00	8.944162e+00	8.926560e+00	8.909051e+00	8.799088e+00	8.705249e+00	8.452880e+00	8.418928e+00	8.285379e+00	8.285379e+00	8.285379e+00	8.190669e+00	8.190669e+00	8.190669e+00	8.190669e+00	8.190669e+00	8.174227e+00	8.174227e+00	8.174227e+00	8.134148e+00	8.045565e+00	8.029357e+00	7.898983e+00
27638	2.00	1.451468e+01	1.448758e+01	1.239611e+01	1.239611e+01	1.237262e+01	1.232604e+01	1.214460e+01	1.056483e+01	1.052405e+01	1.036357e+01	1.034570e+01	1.026854e+01	9.856656e+00	9.655964e+00	9.637103e+00	9.133116e+00	9.114996e+00	9.096974e+00	8.961858e+00	8.961858e+00	8.961858e+00	8.961858e+00	8.961858e+00	8.961858e+00	8.961858e+00	8.961858e+00	8.961858e+00	8.944162e+00	8.944162e+00	8.944162e+00	8.944162e+00	8.944162e+00	8.944162e+00	8.909051e+00	8.705249e+00	8.705249e+00	8.705249e+00	8.705249e+00	8.705249e+00	8.486929e+00	8.453208e+00	8.452880e+00	8.285379e+00	8.190669e+00	8.190669e+00	8.174227e+00	8.141605e+00	8.045565e+00
27719	2.00	1.239611e+01	1.239611e+01	1.239611e+01	1.237262e+01	1.148977e+01	1.146784e+01	1.146784e+01	1.064480e+01	1.054438e+01	1.026854e+01	1.024859e+01	1.022874e+01	9.577559e+00	8.961858e+00	8.961858e+00	8.961858e+00	8.961858e+00	8.961858e+00	8.961858e+00	8.961858e+00	8.961858e+00	8.961858e+00	8.961858e+00	8.961858e+00	8.926560e+00	8.926560e+00	8.921859e+00	8.860506e+00	8.842976e+00	8.842976e+00	8.705249e+00	8.705249e+00	8.687972e+00	8.670788e+00	8.452880e+00	8.402089e+00	8.285379e+00	8.285379e+00	8.285379e+00	8.264058e+00	8.235859e+00	8.190669e+00	8.190669e+00	8.190669e+00	8.174227e+00	8.045565e+00	8.013234e+00	7.882477e+00
27801	2.00	1.645212e+01	1.451468e+01	1.239611e+01	1.239611e+01	1.237262e+01	1.237262e+01	1.234927e+01	1.216779e+01	1.214460e+01	1.148977e+01	1.146784e+01	1.146784e+01	1.119159e+01	1.054438e+01	1.052405e+01	1.034350e+01	9.784124e+00	9.655964e+00	9.133116e+00	9.133116e+00	9.133116e+00	9.133116e+00	9.133116e+00	9.114996e+00	9.114996e+00	9.114996e+00	8.961858e+00	8.961858e+00	8.961858e+00	8.961858e+00	8.961858e+00	8.961858e+00	8.961858e+00	8.944162e+00	8.944162e+00	8.944162e+00	8.944162e+00	8.944162e+00	8.944162e+00	8.926560e+00	8.926560e+00	8.926560e+00	8.860506e+00	8.842976e+00	8.842976e+00	8.816695e+00	8.705249e+00	8.705249e+00
28813	2.00	1.454193e+01	1.239611e+01	1.239611e+01	1.237262e+01	1.146784e+01	1.146784e+01	9.784124e+00	9.745940e+00	9.674926e+00	8.961858e+00	8.961858e+00	8.961858e+00	8.961858e+00	8.944162e+00	8.842976e+00	8.842976e+00	8.705249e+00	8.687972e+00	8.670788e+00	8.452880e+00	8.452880e+00	8.418928e+00	8.285379e+00	8.285379e+00	8.285379e+00	8.285379e+00	8.285379e+00	8.285379e+00	8.285379e+00	8.268785e+00	8.268785e+00	8.268785e+00	8.190669e+00	8.190669e+00	8.174227e+00	8.045565e+00	8.045565e+00	8.029357e+00	8.013234e+00	7.898983e+00	7.882477e+00	7.882477e+00	7.882477e+00	7.866901e+00	7.866419e+00	7.866419e+00	7.866419e+00	7.850447e+00
28604	2.00	1.374482e+01	1.148977e+01	1.056483e+01	1.054438e+01	9.784124e+00	9.764981e+00	9.764981e+00	9.627504e+00	8.961858e+00	8.961858e+00	8.961858e+00	8.961858e+00	8.961858e+00	8.961858e+00	8.961858e+00	8.961858e+00	8.961858e+00	8.961858e+00	8.961858e+00	8.961858e+00	8.961858e+00	8.944162e+00	8.944162e+00	8.944162e+00	8.944162e+00	8.926560e+00	8.909051e+00	8.860506e+00	8.816695e+00	8.705249e+00	8.670788e+00	8.435858e+00	8.419390e+00	8.285379e+00	8.285379e+00	8.285379e+00	8.268785e+00	8.252278e+00	8.252278e+00	7.898983e+00	7.882899e+00	7.882899e+00	7.882477e+00	7.882477e+00	7.866419e+00	7.866419e+00	7.850447e+00	7.834560e+00
28094	1.00	1.495839e+01	1.454193e+01	1.448758e+01	1.408978e+01	1.346526e+01	1.239611e+01	1.239611e+01	1.239611e+01	1.239611e+01	1.239611e+01	1.239611e+01	1.216779e+01	1.148977e+01	1.112563e+01	1.056483e+01	1.056483e+01	1.056483e+01	1.054438e+01	1.054438e+01	1.054438e+01	1.054438e+01	1.054438e+01	1.052405e+01	1.042753e+01	9.916965e+00	9.674926e+00	9.637103e+00	9.133116e+00	9.133116e+00	9.133116e+00	9.114996e+00	9.114996e+00	9.096974e+00	9.096974e+00	8.961858e+00	8.961858e+00	8.961858e+00	8.961858e+00	8.961858e+00	8.961858e+00	8.961858e+00	8.961858e+00	8.961858e+00	8.961858e+00	8.961858e+00	8.944162e+00	8.944162e+00	8.944162e+00
28007	2.00	2.251224e+01	1.468793e+01	1.454193e+01	1.451468e+01	1.239611e+01	1.239611e+01	1.239611e+01	1.239611e+01	1.239611e+01	1.239611e+01	1.239611e+01	1.239611e+01	1.237262e+01	1.237262e+01	1.237262e+01	1.234927e+01	1.234927e+01	1.234927e+01	1.216779e+01	1.216779e+01	1.148977e+01	1.056483e+01	1.056483e+01	1.054438e+01	1.054438e+01	1.034350e+01	9.674926e+00	9.655964e+00	9.133116e+00	9.133116e+00	9.133116e+00	9.114996e+00	9.114996e+00	9.079048e+00	8.961858e+00	8.961858e+00	8.961858e+00	8.961858e+00	8.961858e+00	8.961858e+00	8.961858e+00	8.961858e+00	8.961858e+00	8.961858e+00	8.961858e+00	8.961858e+00	8.944162e+00	8.944162e+00
27954	1.00	1.239611e+01	1.197433e+01	9.507682e+00	9.061218e+00	8.472626e+00	8.285379e+00	8.190669e+00	8.134148e+00	8.029357e+00	7.882477e+00	7.866419e+00	7.850447e+00	7.653008e+00	7.621926e+00	7.586125e+00	7.586125e+00	7.570592e+00	7.278606e+00	7.278606e+00	7.278606e+00	7.278606e+00	7.278606e+00	7.278606e+00	7.278606e+00	7.278606e+00	7.263492e+00	7.263492e+00	7.248459e+00	7.248459e+00	7.233506e+00	7.233506e+00	7.218631e+00	7.209813e+00	7.180120e+00	6.952716e+00	6.923412e+00	6.836943e+00	6.713300e+00	6.699048e+00	6.699048e+00	6.699048e+00	6.646237e+00	6.631838e+00	6.631838e+00	6.631838e+00	6.631838e+00	6.617842e+00	6.617842e+00
28612	2.00	1.197433e+01	9.133116e+00	9.133116e+00	9.114996e+00	8.961858e+00	8.961858e+00	8.961858e+00	8.961858e+00	8.944162e+00	8.944162e+00	8.926560e+00	8.926560e+00	8.781576e+00	8.705249e+00	8.472626e+00	8.285379e+00	8.285379e+00	8.268785e+00	8.252278e+00	7.882477e+00	7.882477e+00	7.882477e+00	7.882477e+00	7.850447e+00	7.795819e+00	7.653008e+00	7.601741e+00	7.601741e+00	7.601741e+00	7.570592e+00	7.517289e+00	7.501737e+00	7.501737e+00	7.263492e+00	7.248459e+00	7.248459e+00	7.248459e+00	7.248459e+00	7.248459e+00	7.209813e+00	7.046661e+00	6.952716e+00	6.938024e+00	6.938024e+00	6.793520e+00	6.699048e+00	6.699048e+00	6.699048e+00
28071	1.00	9.784124e+00	9.784124e+00	9.764981e+00	8.961858e+00	8.961858e+00	8.285379e+00	8.285379e+00	8.285379e+00	8.285379e+00	8.268785e+00	8.252278e+00	8.029357e+00	7.898983e+00	7.898983e+00	7.882899e+00	7.601741e+00	7.263492e+00	7.015877e+00	6.836943e+00	6.713300e+00	6.670770e+00	6.646237e+00	6.646237e+00	6.646237e+00	6.646237e+00	6.632219e+00	6.631838e+00	6.618276e+00	6.547650e+00	6.547650e+00	6.533569e+00	6.519564e+00	6.386787e+00	6.386787e+00	6.386787e+00	6.386787e+00	6.386787e+00	6.386787e+00	6.373161e+00	6.373161e+00	6.373161e+00	6.359607e+00	6.359607e+00	6.359607e+00	6.353288e+00	6.309331e+00	6.192684e+00	6.183448e+00
27201	1.00	1.239611e+01	1.239611e+01	1.148977e+01	9.784124e+00	8.961858e+00	8.944162e+00	8.860506e+00	8.455034e+00	8.452880e+00	8.285379e+00	8.285379e+00	8.285379e+00	8.268785e+00	8.252278e+00	8.252278e+00	8.190669e+00	8.190669e+00	7.898983e+00	7.882477e+00	7.517289e+00	7.278606e+00	7.278606e+00	7.263492e+00	7.263492e+00	7.248459e+00	7.233506e+00	6.986535e+00	6.668146e+00	6.646237e+00	6.646237e+00	6.646237e+00	6.632219e+00	6.631838e+00	6.631838e+00	6.631838e+00	6.631838e+00	6.631838e+00	6.631838e+00	6.618276e+00	6.618276e+00	6.617842e+00	6.603921e+00	6.603921e+00	6.547650e+00	6.547650e+00	6.547650e+00	6.547650e+00	6.547650e+00
27535	1.00	1.702178e+01	1.454193e+01	1.239611e+01	1.239611e+01	1.239611e+01	1.239611e+01	1.237262e+01	1.214460e+01	1.148977e+01	1.144603e+01	1.083049e+01	1.056483e+01	1.056483e+01	1.052405e+01	9.674926e+00	9.133116e+00	9.133116e+00	9.133116e+00	9.096974e+00	8.961858e+00	8.961858e+00	8.961858e+00	8.961858e+00	8.961858e+00	8.961858e+00	8.961858e+00	8.961858e+00	8.944162e+00	8.944162e+00	8.944162e+00	8.944162e+00	8.944162e+00	8.926560e+00	8.909051e+00	8.860506e+00	8.825539e+00	8.705249e+00	8.705249e+00	8.455034e+00	8.453208e+00	8.285379e+00	8.285379e+00	8.190669e+00	8.190669e+00	8.190669e+00	8.190669e+00	8.174227e+00	8.045565e+00
27703	1.00	1.064480e+01	1.056483e+01	9.577559e+00	9.133116e+00	9.133116e+00	9.133116e+00	9.133116e+00	9.114996e+00	9.096974e+00	8.961858e+00	8.944162e+00	8.705249e+00	8.285379e+00	8.285379e+00	8.285379e+00	8.268785e+00	7.882477e+00	7.882477e+00	7.882477e+00	7.882477e+00	7.882477e+00	7.866419e+00	7.866419e+00	7.834560e+00	7.834560e+00	7.653008e+00	7.586125e+00	7.555141e+00	7.517289e+00	7.501737e+00	7.294050e+00	7.278606e+00	7.278606e+00	7.248459e+00	7.209813e+00	6.713300e+00	6.713300e+00	6.713300e+00	6.646237e+00	6.646237e+00	6.646237e+00	6.632219e+00	6.631838e+00	6.631838e+00	6.631838e+00	6.631838e+00	6.631838e+00	6.631838e+00
26910	1.00	1.239611e+01	1.239611e+01	1.239611e+01	1.239611e+01	1.056483e+01	1.054438e+01	1.038376e+01	1.034570e+01	9.856656e+00	9.764981e+00	9.608224e+00	9.133116e+00	8.961858e+00	8.961858e+00	8.961858e+00	8.961858e+00	8.961858e+00	8.705249e+00	8.705249e+00	8.687972e+00	8.455034e+00	8.438164e+00	8.418928e+00	8.402089e+00	8.190669e+00	8.190669e+00	8.190669e+00	8.190669e+00	7.882899e+00	7.882477e+00	7.882477e+00	7.882477e+00	7.882477e+00	7.882477e+00	7.866419e+00	7.866419e+00	7.850447e+00	7.850447e+00	7.811653e+00	7.653008e+00	7.637426e+00	7.634424e+00	7.601741e+00	7.501737e+00	7.501737e+00	7.413462e+00	7.413462e+00	7.294050e+00
27951	2.00	1.148977e+01	1.148977e+01	1.056483e+01	8.961858e+00	8.961858e+00	8.961858e+00	8.961858e+00	8.944162e+00	8.944162e+00	8.860506e+00	8.860506e+00	8.705249e+00	8.687972e+00	8.452880e+00	8.285379e+00	8.268785e+00	7.501737e+00	7.470885e+00	7.294050e+00	7.278606e+00	7.015877e+00	6.668146e+00	6.646237e+00	6.632219e+00	6.631838e+00	6.631838e+00	6.631838e+00	6.631838e+00	6.631838e+00	6.617842e+00	6.617842e+00	6.603921e+00	6.547650e+00	6.547650e+00	6.547650e+00	6.533569e+00	6.533569e+00	6.533569e+00	6.533569e+00	6.533569e+00	6.519564e+00	6.519564e+00	6.519564e+00	6.505634e+00	6.386787e+00	6.386787e+00	6.386787e+00	6.386787e+00
28090	2.00	1.702178e+01	1.239611e+01	1.234927e+01	1.148977e+01	1.148977e+01	1.083049e+01	1.064480e+01	1.056483e+01	1.054438e+01	9.784124e+00	9.608224e+00	9.577559e+00	9.114996e+00	9.079048e+00	9.079048e+00	8.961858e+00	8.961858e+00	8.961858e+00	8.961858e+00	8.961858e+00	8.944162e+00	8.944162e+00	8.944162e+00	8.926560e+00	8.860506e+00	8.860506e+00	8.705249e+00	8.435858e+00	8.402089e+00	8.385340e+00	8.385340e+00	8.285379e+00	8.285379e+00	8.285379e+00	8.285379e+00	8.285379e+00	8.285379e+00	8.268785e+00	8.268785e+00	8.268785e+00	8.268785e+00	8.252278e+00	8.190669e+00	8.157873e+00	7.898983e+00	7.882477e+00	7.882477e+00	7.882477e+00
28349	2.00	1.239611e+01	1.146784e+01	1.056483e+01	1.054438e+01	1.054438e+01	9.114996e+00	8.961858e+00	8.961858e+00	8.961858e+00	8.961858e+00	8.961858e+00	8.961858e+00	8.961858e+00	8.961858e+00	8.961858e+00	8.944162e+00	8.944162e+00	8.944162e+00	8.944162e+00	8.944162e+00	8.926560e+00	8.926560e+00	8.842976e+00	8.816695e+00	8.799088e+00	8.705249e+00	8.455034e+00	8.452880e+00	8.438164e+00	8.285379e+00	8.285379e+00	8.285379e+00	8.285379e+00	8.268785e+00	8.268785e+00	8.190669e+00	7.882477e+00	7.882477e+00	7.882477e+00	7.882477e+00	7.866419e+00	7.866419e+00	7.866419e+00	7.850447e+00	7.850447e+00	7.834560e+00	7.601741e+00	7.601741e+00
28248	2.00	1.665673e+01	1.454193e+01	1.454193e+01	1.239611e+01	1.237262e+01	1.237262e+01	1.237262e+01	1.216779e+01	1.146784e+01	1.113770e+01	1.036357e+01	1.036357e+01	1.024859e+01	9.674926e+00	9.674926e+00	9.133116e+00	9.133116e+00	9.114996e+00	8.961858e+00	8.961858e+00	8.961858e+00	8.961858e+00	8.961858e+00	8.961858e+00	8.961858e+00	8.944162e+00	8.944162e+00	8.944162e+00	8.944162e+00	8.944162e+00	8.926560e+00	8.842976e+00	8.705249e+00	8.705249e+00	8.705249e+00	8.705249e+00	8.687972e+00	8.687972e+00	8.687972e+00	8.687972e+00	8.687972e+00	8.687972e+00	8.687972e+00	8.470257e+00	8.452880e+00	8.285379e+00	8.268785e+00	8.190669e+00
27745	2.00	2.034006e+01	1.627441e+01	1.311891e+01	1.148977e+01	1.074877e+01	1.064480e+01	1.026854e+01	9.784124e+00	9.577559e+00	9.507682e+00	8.961858e+00	8.961858e+00	8.961858e+00	8.944162e+00	8.944162e+00	8.944162e+00	8.926560e+00	8.860506e+00	8.687972e+00	8.452880e+00	8.285379e+00	8.285379e+00	8.252278e+00	8.134148e+00	8.045565e+00	8.029357e+00	8.029357e+00	8.029357e+00	8.013234e+00	7.997197e+00	7.898983e+00	7.866419e+00	7.601741e+00	7.586125e+00	7.517289e+00	7.514030e+00	7.413462e+00	7.413462e+00	7.278606e+00	7.278606e+00	7.278606e+00	7.278606e+00	7.278606e+00	7.263492e+00	7.248459e+00	7.248459e+00	6.851273e+00	6.836943e+00
27629	2.00	1.454193e+01	1.239611e+01	1.239611e+01	1.239611e+01	1.239611e+01	1.239611e+01	1.239611e+01	1.239611e+01	1.148977e+01	1.148977e+01	1.064480e+01	1.054438e+01	1.038376e+01	9.784124e+00	9.674926e+00	9.589398e+00	9.577559e+00	9.570673e+00	9.133116e+00	9.114996e+00	9.096974e+00	9.096974e+00	8.961858e+00	8.961858e+00	8.961858e+00	8.961858e+00	8.961858e+00	8.961858e+00	8.961858e+00	8.944162e+00	8.944162e+00	8.944162e+00	8.926560e+00	8.926560e+00	8.926560e+00	8.860506e+00	8.860506e+00	8.705249e+00	8.705249e+00	8.705249e+00	8.705249e+00	8.705249e+00	8.705249e+00	8.705249e+00	8.469904e+00	8.452880e+00	8.402089e+00	8.402089e+00
28282	2.00	2.251224e+01	1.699024e+01	1.576871e+01	1.468793e+01	1.454193e+01	1.454193e+01	1.454193e+01	1.405261e+01	1.239611e+01	1.239611e+01	1.239611e+01	1.239611e+01	1.239611e+01	1.239611e+01	1.239611e+01	1.237262e+01	1.237262e+01	1.234927e+01	1.232604e+01	1.166664e+01	1.148977e+01	1.148977e+01	1.116905e+01	1.116905e+01	1.116905e+01	1.080968e+01	1.056483e+01	1.056483e+01	1.054438e+01	1.052405e+01	1.052405e+01	1.038376e+01	1.036357e+01	1.036357e+01	1.036357e+01	1.036357e+01	1.034570e+01	1.034350e+01	1.034350e+01	1.034350e+01	1.000009e+01	9.856656e+00	9.674926e+00	9.674926e+00	9.674926e+00	9.133116e+00	9.133116e+00	9.133116e+00
27572	2.00	2.277070e+01	1.702178e+01	1.665673e+01	1.459532e+01	1.454193e+01	1.451468e+01	1.448758e+01	1.239611e+01	1.239611e+01	1.239611e+01	1.239611e+01	1.239611e+01	1.239611e+01	1.239611e+01	1.239611e+01	1.239611e+01	1.239611e+01	1.237262e+01	1.237262e+01	1.237262e+01	1.237262e+01	1.237262e+01	1.234927e+01	1.234927e+01	1.234927e+01	1.232604e+01	1.232604e+01	1.161215e+01	1.148977e+01	1.144603e+01	1.113770e+01	1.083049e+01	1.056483e+01	1.054438e+01	1.036357e+01	1.036357e+01	1.034350e+01	1.030368e+01	9.674926e+00	9.655964e+00	9.637103e+00	9.133116e+00	9.114996e+00	9.096974e+00	9.079048e+00	8.961858e+00	8.961858e+00	8.961858e+00
27665	2.00	1.921904e+01	1.702178e+01	1.576871e+01	1.454193e+01	1.454193e+01	1.454193e+01	1.312020e+01	1.239611e+01	1.237262e+01	1.237262e+01	1.214460e+01	1.197433e+01	1.166664e+01	1.148977e+01	1.148977e+01	1.144603e+01	1.114766e+01	1.083049e+01	1.064480e+01	1.062430e+01	1.056483e+01	1.056483e+01	1.056483e+01	1.056483e+01	1.056483e+01	1.054438e+01	1.054438e+01	1.054438e+01	1.054438e+01	1.052405e+01	9.764981e+00	9.674926e+00	9.674926e+00	9.674926e+00	9.577559e+00	9.558846e+00	9.133116e+00	9.133116e+00	9.133116e+00	9.133116e+00	9.114996e+00	9.103138e+00	8.961858e+00	8.961858e+00	8.961858e+00	8.961858e+00	8.961858e+00	8.961858e+00
28311	1.00	1.988047e+01	1.702178e+01	1.702178e+01	1.702178e+01	1.454193e+01	1.454193e+01	1.270250e+01	1.239611e+01	1.239611e+01	1.239611e+01	1.239611e+01	1.239611e+01	1.239611e+01	1.239611e+01	1.239611e+01	1.239611e+01	1.239611e+01	1.237262e+01	1.237262e+01	1.237262e+01	1.234927e+01	1.234927e+01	1.205204e+01	1.163439e+01	1.148977e+01	1.148977e+01	1.148977e+01	1.146784e+01	1.144603e+01	1.083049e+01	1.083049e+01	1.083049e+01	1.056483e+01	1.054438e+01	1.038376e+01	1.038376e+01	1.038376e+01	1.036357e+01	1.032354e+01	1.026854e+01	1.024859e+01	9.674926e+00	9.674926e+00	9.133116e+00	9.133116e+00	9.133116e+00	9.133116e+00	9.133116e+00
27314	1.00	1.702178e+01	1.239611e+01	1.232604e+01	1.083049e+01	1.024859e+01	9.784124e+00	9.114996e+00	8.961858e+00	8.961858e+00	8.961858e+00	8.961858e+00	8.961858e+00	8.944162e+00	8.944162e+00	8.944162e+00	8.926560e+00	8.926560e+00	8.904080e+00	8.705249e+00	8.687972e+00	8.268785e+00	8.252278e+00	8.247335e+00	8.190669e+00	8.141605e+00	8.045565e+00	8.045565e+00	8.045565e+00	7.898983e+00	7.882477e+00	7.882477e+00	7.882477e+00	7.882477e+00	7.882477e+00	7.882477e+00	7.882477e+00	7.870709e+00	7.866419e+00	7.866419e+00	7.866419e+00	7.850447e+00	7.834560e+00	7.834560e+00	7.498551e+00	7.278606e+00	7.278606e+00	7.263492e+00	7.263492e+00
27847	2.00	1.579810e+01	1.451468e+01	1.237262e+01	1.237262e+01	1.168891e+01	1.148977e+01	1.144603e+01	1.064480e+01	1.056483e+01	1.056483e+01	1.056483e+01	1.050382e+01	1.036357e+01	9.655964e+00	9.577559e+00	8.961858e+00	8.961858e+00	8.961858e+00	8.961858e+00	8.961858e+00	8.961858e+00	8.944162e+00	8.860506e+00	8.825539e+00	8.705249e+00	8.469904e+00	8.452880e+00	8.285379e+00	8.285379e+00	8.285379e+00	8.285379e+00	8.285379e+00	8.268785e+00	8.268785e+00	8.174227e+00	8.174227e+00	8.157421e+00	7.882477e+00	7.866419e+00	7.866419e+00	7.866419e+00	7.866419e+00	7.811653e+00	7.653008e+00	7.653008e+00	7.637426e+00	7.621926e+00	7.601741e+00
27488	2.00	1.237262e+01	1.116905e+01	1.054438e+01	9.121096e+00	8.961858e+00	8.961858e+00	8.961858e+00	8.961858e+00	8.944162e+00	8.926560e+00	8.705249e+00	8.705249e+00	8.687972e+00	8.687972e+00	8.435858e+00	8.285379e+00	8.285379e+00	8.285379e+00	8.268785e+00	8.252278e+00	8.174227e+00	8.045565e+00	8.029357e+00	7.997197e+00	7.866419e+00	7.866419e+00	7.822839e+00	7.795819e+00	7.601741e+00	7.601741e+00	7.517289e+00	7.501737e+00	7.501737e+00	7.379627e+00	7.278912e+00	7.278606e+00	7.278606e+00	7.248459e+00	7.046661e+00	6.938024e+00	6.851273e+00	6.836943e+00	6.808507e+00	6.713300e+00	6.699048e+00	6.684871e+00	6.653887e+00	6.646237e+00
27701	2.00	1.454193e+01	1.116905e+01	1.116905e+01	9.674926e+00	9.627154e+00	9.121096e+00	9.121096e+00	8.961858e+00	8.961858e+00	8.961858e+00	8.944162e+00	8.944162e+00	8.705249e+00	8.705249e+00	8.705249e+00	8.687972e+00	8.687972e+00	8.455034e+00	8.452880e+00	8.285379e+00	8.285379e+00	8.285379e+00	8.285379e+00	8.045565e+00	7.882477e+00	7.882477e+00	7.882477e+00	7.882477e+00	7.866419e+00	7.850447e+00	7.811653e+00	7.801564e+00	7.650183e+00	7.601741e+00	7.601741e+00	7.586125e+00	7.517289e+00	7.501737e+00	7.364357e+00	7.349168e+00	7.278606e+00	7.278606e+00	7.263492e+00	7.263492e+00	7.208657e+00	7.061316e+00	6.952716e+00	6.938024e+00
27584	2.00	1.237262e+01	1.146784e+01	1.144603e+01	1.129490e+01	1.056483e+01	9.114996e+00	8.962634e+00	8.961858e+00	8.961858e+00	8.961858e+00	8.961858e+00	8.961858e+00	8.961858e+00	8.944162e+00	8.944162e+00	8.926560e+00	8.909051e+00	8.842976e+00	8.825539e+00	8.799088e+00	8.687972e+00	8.653695e+00	8.421385e+00	8.174227e+00	8.045565e+00	7.882477e+00	7.866419e+00	7.555141e+00	7.517289e+00	7.517289e+00	7.486269e+00	7.470885e+00	7.379627e+00	7.349168e+00	7.349168e+00	7.334060e+00	7.294050e+00	7.278606e+00	7.278606e+00	7.263492e+00	7.263492e+00	7.263492e+00	7.248459e+00	6.851273e+00	6.793520e+00	6.631838e+00	6.631838e+00	6.631838e+00
27844	1.00	1.579810e+01	1.454193e+01	1.239611e+01	1.239611e+01	1.239611e+01	1.239611e+01	1.239611e+01	1.239611e+01	1.237262e+01	1.214460e+01	1.168891e+01	1.148977e+01	1.148977e+01	1.148977e+01	1.146784e+01	1.056483e+01	1.056483e+01	9.674926e+00	9.133116e+00	9.114996e+00	8.961858e+00	8.961858e+00	8.961858e+00	8.961858e+00	8.961858e+00	8.961858e+00	8.961858e+00	8.961858e+00	8.961858e+00	8.961858e+00	8.961858e+00	8.944162e+00	8.944162e+00	8.944162e+00	8.944162e+00	8.944162e+00	8.944162e+00	8.860506e+00	8.860506e+00	8.860506e+00	8.842976e+00	8.705249e+00	8.705249e+00	8.687972e+00	8.687972e+00	8.453208e+00	8.452880e+00	8.452880e+00
27719	1.00	1.144603e+01	8.961858e+00	8.961858e+00	8.825539e+00	8.285379e+00	8.013234e+00	7.601741e+00	7.413462e+00	7.413462e+00	7.278606e+00	7.218631e+00	6.822687e+00	6.646237e+00	6.631838e+00	6.603921e+00	6.603921e+00	6.547650e+00	6.424896e+00	6.386787e+00	6.386787e+00	6.386787e+00	6.386787e+00	6.386787e+00	6.386787e+00	6.373161e+00	6.373161e+00	6.373161e+00	6.373161e+00	6.359607e+00	6.353288e+00	6.295598e+00	6.237638e+00	6.192684e+00	6.192684e+00	6.139569e+00	6.117842e+00	6.117842e+00	6.104333e+00	6.104333e+00	6.104333e+00	6.091127e+00	6.091127e+00	6.077990e+00	6.077990e+00	6.077990e+00	6.034724e+00	6.034724e+00	5.990030e+00
28025	2.00	1.576871e+01	1.239611e+01	1.239611e+01	1.239611e+01	1.237262e+01	1.237262e+01	1.237262e+01	1.205204e+01	1.200638e+01	1.166664e+01	1.146784e+01	1.056483e+01	1.054438e+01	9.133116e+00	9.133116e+00	9.133116e+00	8.961858e+00	8.961858e+00	8.961858e+00	8.961858e+00	8.944162e+00	8.944162e+00	8.944162e+00	8.842976e+00	8.705249e+00	8.705249e+00	8.469904e+00	8.452880e+00	8.434160e+00	8.400578e+00	8.285379e+00	8.285379e+00	8.285379e+00	8.285379e+00	8.285379e+00	8.285379e+00	8.285379e+00	8.190669e+00	8.190669e+00	8.190669e+00	8.174227e+00	8.174227e+00	8.174227e+00	8.029357e+00	7.882477e+00	7.882477e+00	7.882477e+00	7.882477e+00
27435	2.00	1.454193e+01	1.239611e+01	1.146784e+01	1.056483e+01	1.052405e+01	9.784124e+00	9.674926e+00	9.133116e+00	9.133116e+00	9.114996e+00	9.096974e+00	9.055584e+00	8.961858e+00	8.961858e+00	8.961858e+00	8.961858e+00	8.961858e+00	8.961858e+00	8.961858e+00	8.961858e+00	8.944162e+00	8.944162e+00	8.944162e+00	8.909051e+00	8.842976e+00	8.705249e+00	8.545870e+00	8.452880e+00	8.435858e+00	8.435858e+00	8.418928e+00	8.418928e+00	8.285379e+00	8.285379e+00	8.285379e+00	8.285379e+00	8.285379e+00	8.268785e+00	8.235859e+00	8.190669e+00	7.898983e+00	7.882477e+00	7.882477e+00	7.882477e+00	7.882477e+00	7.882477e+00	7.882477e+00	7.882477e+00
27819	2.00	1.148977e+01	1.146784e+01	8.860506e+00	8.842976e+00	8.285379e+00	8.285379e+00	8.285379e+00	8.285379e+00	8.268785e+00	8.268785e+00	8.268785e+00	7.866419e+00	7.601741e+00	7.601741e+00	7.379627e+00	7.379627e+00	7.364357e+00	7.278606e+00	7.278606e+00	7.278606e+00	7.278606e+00	7.278606e+00	7.278606e+00	7.278606e+00	7.278606e+00	7.278606e+00	7.263492e+00	7.248459e+00	7.248459e+00	6.713300e+00	6.713300e+00	6.699048e+00	6.684871e+00	6.646237e+00	6.646237e+00	6.646237e+00	6.646237e+00	6.632219e+00	6.632219e+00	6.632219e+00	6.631838e+00	6.631838e+00	6.631838e+00	6.631838e+00	6.631838e+00	6.617842e+00	6.617842e+00	6.603921e+00
27920	2.00	1.278161e+01	1.239611e+01	1.239611e+01	1.239611e+01	1.239611e+01	1.144603e+01	1.144603e+01	1.040448e+01	9.784124e+00	9.784124e+00	9.784124e+00	9.784124e+00	8.961858e+00	8.961858e+00	8.944162e+00	8.944162e+00	8.926560e+00	8.825539e+00	8.825539e+00	8.705249e+00	8.435858e+00	8.435858e+00	8.418928e+00	8.285379e+00	8.285379e+00	8.285379e+00	8.285379e+00	8.285379e+00	8.285379e+00	8.285379e+00	8.268785e+00	8.268785e+00	8.268785e+00	8.235859e+00	8.190669e+00	8.190669e+00	8.190669e+00	8.190669e+00	8.157421e+00	8.045565e+00	7.898983e+00	7.898983e+00	7.898983e+00	7.898983e+00	7.882477e+00	7.882477e+00	7.882477e+00	7.866419e+00
27592	1.00	1.239611e+01	1.148977e+01	1.056483e+01	1.054438e+01	1.052405e+01	9.114996e+00	8.961858e+00	8.961858e+00	8.961858e+00	8.961858e+00	8.961858e+00	8.961858e+00	8.961858e+00	8.961858e+00	8.961858e+00	8.944162e+00	8.944162e+00	8.944162e+00	8.944162e+00	8.926560e+00	8.860506e+00	8.816695e+00	8.816695e+00	8.705249e+00	8.705249e+00	8.705249e+00	8.285379e+00	8.285379e+00	8.285379e+00	8.285379e+00	8.285379e+00	8.285379e+00	8.190669e+00	8.045565e+00	7.882477e+00	7.882477e+00	7.882477e+00	7.882477e+00	7.854664e+00	7.850447e+00	7.653008e+00	7.601741e+00	7.601741e+00	7.586125e+00	7.570592e+00	7.570592e+00	7.517289e+00	7.517289e+00
28238	1.00	1.205204e+01	1.056483e+01	1.054438e+01	1.026854e+01	9.114996e+00	8.961858e+00	8.961858e+00	8.961858e+00	8.961858e+00	8.961858e+00	8.944162e+00	8.944162e+00	8.705249e+00	8.705249e+00	8.705249e+00	8.705249e+00	8.455034e+00	8.434160e+00	8.285379e+00	8.285379e+00	7.882477e+00	7.882477e+00	7.866419e+00	7.866419e+00	7.866419e+00	7.850447e+00	7.621926e+00	7.514030e+00	7.303133e+00	7.294050e+00	7.278912e+00	7.263492e+00	7.263492e+00	7.263492e+00	7.180120e+00	7.015877e+00	7.001167e+00	6.713300e+00	6.646237e+00	6.646237e+00	6.631838e+00	6.631838e+00	6.631838e+00	6.631838e+00	6.631838e+00	6.631838e+00	6.617842e+00	6.617842e+00
28065	2.00	1.239611e+01	1.239611e+01	1.056483e+01	1.052405e+01	1.052405e+01	1.022874e+01	9.133116e+00	9.133116e+00	8.961858e+00	8.961858e+00	8.961858e+00	8.961858e+00	8.961858e+00	8.961858e+00	8.961858e+00	8.944162e+00	8.944162e+00	8.926560e+00	8.926560e+00	8.705249e+00	8.687972e+00	8.687972e+00	8.486929e+00	8.285379e+00	8.285379e+00	8.285379e+00	8.285379e+00	8.268785e+00	8.190669e+00	8.190669e+00	7.882477e+00	7.882477e+00	7.882477e+00	7.882477e+00	7.866419e+00	7.601741e+00	7.601741e+00	7.601741e+00	7.586125e+00	7.517289e+00	7.517289e+00	7.517289e+00	7.517289e+00	7.517289e+00	7.517289e+00	7.501737e+00	7.486269e+00	7.486269e+00
27355	2.00	1.702178e+01	1.579810e+01	1.237262e+01	1.205204e+01	1.205204e+01	1.205204e+01	1.202915e+01	1.168891e+01	1.148977e+01	1.083049e+01	1.056483e+01	1.028603e+01	9.799431e+00	9.133116e+00	9.133116e+00	9.133116e+00	9.133116e+00	9.133116e+00	9.114996e+00	9.114996e+00	9.114996e+00	9.114996e+00	9.114996e+00	9.096974e+00	8.961858e+00	8.961858e+00	8.961858e+00	8.961858e+00	8.944162e+00	8.926560e+00	8.860506e+00	8.816695e+00	8.705249e+00	8.705249e+00	8.687972e+00	8.612985e+00	8.452880e+00	8.452880e+00	8.452880e+00	8.452880e+00	8.452880e+00	8.435858e+00	8.434160e+00	8.434160e+00	8.434160e+00	8.418928e+00	8.417324e+00	8.174227e+00
28189	2.00	1.702178e+01	1.699024e+01	1.454193e+01	1.454193e+01	1.454193e+01	1.451468e+01	1.349069e+01	1.239611e+01	1.239611e+01	1.239611e+01	1.239611e+01	1.239611e+01	1.239611e+01	1.237262e+01	1.237262e+01	1.237262e+01	1.237262e+01	1.237262e+01	1.234927e+01	1.148977e+01	1.148977e+01	1.148977e+01	1.083049e+01	1.080968e+01	1.056483e+01	1.056483e+01	1.054438e+01	1.054438e+01	1.044778e+01	1.036357e+01	1.034350e+01	1.024859e+01	9.674926e+00	9.674926e+00	9.674926e+00	9.655964e+00	9.627154e+00	9.627154e+00	9.608224e+00	9.133116e+00	9.133116e+00	9.114996e+00	9.114996e+00	9.114996e+00	9.114996e+00	9.096974e+00	9.079048e+00	9.079048e+00
28581	2.00	1.702178e+01	1.668775e+01	1.239611e+01	1.239611e+01	1.239611e+01	1.237262e+01	1.237262e+01	1.237262e+01	1.197433e+01	1.197433e+01	1.195157e+01	1.148977e+01	1.146784e+01	1.146784e+01	1.144603e+01	1.144603e+01	1.115918e+01	1.083049e+01	1.064480e+01	1.056483e+01	1.056483e+01	1.056483e+01	1.056483e+01	1.056483e+01	1.056483e+01	1.056483e+01	1.054438e+01	1.054438e+01	1.038376e+01	1.038376e+01	1.038376e+01	1.038376e+01	1.001205e+01	9.577559e+00	9.133116e+00	9.133116e+00	9.133116e+00	9.133116e+00	9.096974e+00	8.961858e+00	8.961858e+00	8.961858e+00	8.961858e+00	8.961858e+00	8.961858e+00	8.961858e+00	8.961858e+00	8.961858e+00
28258	2.00	1.234927e+01	1.056483e+01	1.054438e+01	9.764981e+00	9.133116e+00	8.961858e+00	8.961858e+00	8.961858e+00	8.961858e+00	8.944162e+00	8.944162e+00	8.944162e+00	8.926560e+00	8.705249e+00	8.452974e+00	8.435858e+00	8.157873e+00	7.882899e+00	7.882477e+00	7.882477e+00	7.882477e+00	7.866419e+00	7.866419e+00	7.850447e+00	7.570592e+00	7.517289e+00	7.501737e+00	7.501737e+00	7.470885e+00	7.294050e+00	7.278912e+00	7.278606e+00	7.278606e+00	7.278606e+00	7.263492e+00	7.263492e+00	7.263492e+00	7.248459e+00	6.938024e+00	6.713300e+00	6.653887e+00	6.631838e+00	6.631838e+00	6.631838e+00	6.631838e+00	6.631838e+00	6.617842e+00	6.617842e+00
28132	1.00	1.579810e+01	1.454193e+01	1.239611e+01	1.239611e+01	1.239611e+01	1.239611e+01	1.239611e+01	1.239611e+01	1.239611e+01	1.237262e+01	1.237262e+01	1.216779e+01	1.216779e+01	1.202915e+01	1.197433e+01	1.168891e+01	1.056483e+01	1.056483e+01	1.056483e+01	1.054438e+01	1.054438e+01	1.054438e+01	1.038376e+01	1.003165e+01	9.674926e+00	9.608224e+00	9.133116e+00	9.133116e+00	9.133116e+00	9.114996e+00	9.114996e+00	9.114996e+00	9.114996e+00	9.096974e+00	9.096974e+00	8.961858e+00	8.961858e+00	8.961858e+00	8.961858e+00	8.961858e+00	8.961858e+00	8.961858e+00	8.961858e+00	8.961858e+00	8.961858e+00	8.961858e+00	8.961858e+00	8.961858e+00
28120	1.00	1.056483e+01	1.054438e+01	8.961858e+00	8.961858e+00	8.961858e+00	8.961858e+00	8.961858e+00	8.961858e+00	8.961858e+00	8.944162e+00	8.944162e+00	8.944162e+00	8.799088e+00	8.285379e+00	8.285379e+00	8.268785e+00	8.268785e+00	8.252278e+00	8.045565e+00	8.045565e+00	7.866419e+00	7.866419e+00	7.637426e+00	7.601741e+00	7.601741e+00	7.601741e+00	7.601741e+00	7.586125e+00	7.586125e+00	7.586125e+00	7.586125e+00	7.517289e+00	7.517289e+00	7.517289e+00	7.517289e+00	7.501737e+00	7.294050e+00	7.278912e+00	7.278606e+00	7.194927e+00	6.952716e+00	6.952716e+00	6.851273e+00	6.851273e+00	6.752561e+00	6.646237e+00	6.646237e+00	6.632219e+00
28187	2.00	1.239611e+01	1.237262e+01	1.146784e+01	1.062430e+01	1.056483e+01	1.056483e+01	1.056483e+01	1.056483e+01	1.056483e+01	1.056483e+01	9.558846e+00	9.133116e+00	8.961858e+00	8.961858e+00	8.961858e+00	8.961858e+00	8.961858e+00	8.961858e+00	8.944162e+00	8.944162e+00	8.944162e+00	8.944162e+00	8.944162e+00	8.944162e+00	8.944162e+00	8.926560e+00	8.842976e+00	8.816695e+00	8.816695e+00	8.705249e+00	8.705249e+00	8.705249e+00	8.705249e+00	8.566570e+00	8.486929e+00	8.435858e+00	8.285379e+00	8.285379e+00	8.285379e+00	8.268785e+00	8.252278e+00	8.190669e+00	8.174227e+00	8.045565e+00	7.882477e+00	7.882477e+00	7.882477e+00	7.866419e+00
27368	2.00	1.239611e+01	1.056483e+01	1.052405e+01	8.961858e+00	8.961858e+00	8.961858e+00	8.961858e+00	8.961858e+00	8.961858e+00	8.961858e+00	8.961858e+00	8.944162e+00	8.944162e+00	8.944162e+00	8.926560e+00	8.816695e+00	8.705249e+00	8.705249e+00	8.670788e+00	8.670788e+00	8.486929e+00	8.452974e+00	8.285379e+00	8.285379e+00	8.268785e+00	8.252278e+00	8.252278e+00	8.190669e+00	8.029357e+00	7.882477e+00	7.866419e+00	7.866419e+00	7.653008e+00	7.601741e+00	7.601741e+00	7.586125e+00	7.517289e+00	7.486269e+00	7.470885e+00	7.470885e+00	7.470885e+00	7.379627e+00	7.294050e+00	7.278606e+00	7.278606e+00	7.278606e+00	7.263855e+00	7.257711e+00
28642	2.00	1.237262e+01	1.237262e+01	1.237262e+01	1.234927e+01	1.056483e+01	1.052405e+01	8.961858e+00	8.961858e+00	8.961858e+00	8.961858e+00	8.944162e+00	8.944162e+00	8.944162e+00	8.944162e+00	8.944162e+00	8.944162e+00	8.926560e+00	8.687972e+00	8.687972e+00	8.566570e+00	8.285379e+00	8.285379e+00	8.268785e+00	8.174227e+00	8.174227e+00	8.174227e+00	8.157873e+00	8.029357e+00	7.882477e+00	7.882477e+00	7.882477e+00	7.882477e+00	7.882477e+00	7.866419e+00	7.866419e+00	7.866419e+00	7.866419e+00	7.866419e+00	7.866419e+00	7.866419e+00	7.866419e+00	7.850447e+00	7.850447e+00	7.850447e+00	7.850447e+00	7.834560e+00	7.834560e+00	7.601741e+00
28188	2.00	1.454193e+01	1.239611e+01	1.239611e+01	1.239611e+01	1.239611e+01	1.237262e+01	1.237262e+01	1.237262e+01	1.234927e+01	1.205204e+01	1.202915e+01	1.148977e+01	1.148977e+01	1.062430e+01	1.062430e+01	1.056483e+01	1.036357e+01	9.674926e+00	9.627154e+00	9.558846e+00	9.558846e+00	9.133116e+00	9.133116e+00	9.114996e+00	9.096974e+00	8.961858e+00	8.961858e+00	8.961858e+00	8.961858e+00	8.961858e+00	8.961858e+00	8.961858e+00	8.961858e+00	8.961858e+00	8.961858e+00	8.944162e+00	8.944162e+00	8.926560e+00	8.860506e+00	8.860506e+00	8.705249e+00	8.486929e+00	8.469904e+00	8.436136e+00	8.435858e+00	8.435858e+00	8.434160e+00	8.417324e+00
28038	1.00	1.465886e+01	1.465886e+01	1.260976e+01	1.260976e+01	1.251152e+01	1.239611e+01	1.239611e+01	1.216779e+01	1.127637e+01	1.062430e+01	1.056483e+01	1.056483e+01	1.056483e+01	9.784124e+00	9.558846e+00	9.133116e+00	9.133116e+00	9.133116e+00	9.133116e+00	9.114996e+00	8.961858e+00	8.961858e+00	8.961858e+00	8.944162e+00	8.926560e+00	8.921859e+00	8.670788e+00	8.470257e+00	8.452880e+00	8.285379e+00	8.285379e+00	8.285379e+00	8.268785e+00	8.268785e+00	8.264058e+00	8.190669e+00	8.190669e+00	8.045565e+00	8.029357e+00	7.898983e+00	7.882477e+00	7.882477e+00	7.882477e+00	7.866419e+00	7.866419e+00	7.866419e+00	7.866419e+00	7.817579e+00
27821	2.00	1.414275e+01	1.239611e+01	1.205204e+01	1.148977e+01	1.146784e+01	1.144603e+01	9.955717e+00	9.627154e+00	9.627154e+00	9.608224e+00	9.133116e+00	9.096974e+00	8.860506e+00	8.842976e+00	8.825539e+00	8.705249e+00	8.687972e+00	8.452880e+00	8.435858e+00	8.434160e+00	8.285379e+00	8.190669e+00	8.045565e+00	8.013234e+00	7.882477e+00	7.882477e+00	7.882477e+00	7.882477e+00	7.882477e+00	7.882477e+00	7.882477e+00	7.882477e+00	7.882477e+00	7.866419e+00	7.866419e+00	7.834560e+00	7.650183e+00	7.650183e+00	7.634424e+00	7.517289e+00	7.287909e+00	7.278606e+00	7.278606e+00	7.278606e+00	7.278606e+00	7.278606e+00	7.278606e+00	7.278606e+00
27424	2.00	1.239611e+01	1.239611e+01	1.114766e+01	1.064480e+01	1.056483e+01	1.056483e+01	9.577559e+00	9.133116e+00	9.133116e+00	9.114996e+00	9.103138e+00	8.961858e+00	8.961858e+00	8.961858e+00	8.961858e+00	8.961858e+00	8.961858e+00	8.944162e+00	8.944162e+00	8.944162e+00	8.705249e+00	8.435858e+00	8.435858e+00	8.285379e+00	8.252278e+00	8.190669e+00	8.190669e+00	7.882477e+00	7.882477e+00	7.882477e+00	7.850447e+00	7.850447e+00	7.817579e+00	7.601741e+00	7.517289e+00	7.486269e+00	7.294050e+00	7.294050e+00	7.287909e+00	7.278606e+00	7.278606e+00	7.278606e+00	7.263492e+00	7.263492e+00	7.263492e+00	7.263492e+00	7.263492e+00	7.263492e+00
28472	2.00	1.702178e+01	1.699024e+01	1.699024e+01	1.239611e+01	1.239611e+01	1.239611e+01	1.239611e+01	1.239611e+01	1.239611e+01	1.237262e+01	1.234927e+01	1.234927e+01	1.234927e+01	1.214460e+01	1.202915e+01	1.148977e+01	1.146784e+01	1.083049e+01	1.080968e+01	1.080968e+01	1.064480e+01	1.052405e+01	1.038376e+01	1.036357e+01	1.032354e+01	9.577559e+00	9.133116e+00	9.133116e+00	9.133116e+00	9.133116e+00	9.133116e+00	9.133116e+00	9.114996e+00	9.114996e+00	9.114996e+00	9.114996e+00	9.096974e+00	9.079048e+00	8.961858e+00	8.961858e+00	8.961858e+00	8.961858e+00	8.961858e+00	8.961858e+00	8.961858e+00	8.961858e+00	8.944162e+00	8.944162e+00
28044	2.00	1.460422e+01	1.451468e+01	1.256219e+01	1.239611e+01	1.239611e+01	1.216779e+01	1.060391e+01	1.056483e+01	1.056483e+01	1.054438e+01	9.655964e+00	9.540233e+00	9.133116e+00	8.961858e+00	8.961858e+00	8.961858e+00	8.961858e+00	8.944162e+00	8.944162e+00	8.944162e+00	8.944162e+00	8.944162e+00	8.944162e+00	8.926560e+00	8.705249e+00	8.647257e+00	8.470257e+00	8.285379e+00	8.285379e+00	8.285379e+00	8.285379e+00	8.268785e+00	8.190669e+00	8.190669e+00	7.882477e+00	7.882477e+00	7.882477e+00	7.866419e+00	7.850447e+00	7.811653e+00	7.653008e+00	7.601741e+00	7.601741e+00	7.601741e+00	7.586125e+00	7.586125e+00	7.570592e+00	7.517289e+00
28446	1.00	1.702178e+01	1.454193e+01	1.454193e+01	1.448758e+01	1.239611e+01	1.239611e+01	1.239611e+01	1.239611e+01	1.239611e+01	1.239611e+01	1.239611e+01	1.239611e+01	1.239611e+01	1.237262e+01	1.234927e+01	1.205204e+01	1.148977e+01	1.083049e+01	1.038376e+01	1.024859e+01	9.674926e+00	9.674926e+00	9.637103e+00	9.133116e+00	9.133116e+00	9.133116e+00	9.133116e+00	9.133116e+00	9.133116e+00	9.133116e+00	9.133116e+00	9.114996e+00	9.114996e+00	9.114996e+00	9.096974e+00	9.096974e+00	8.961858e+00	8.961858e+00	8.961858e+00	8.961858e+00	8.961858e+00	8.961858e+00	8.961858e+00	8.961858e+00	8.961858e+00	8.961858e+00	8.961858e+00	8.944162e+00
28248	1.00	1.205204e+01	1.056483e+01	1.032570e+01	9.837479e+00	9.133116e+00	8.961858e+00	8.961858e+00	8.961858e+00	8.961858e+00	8.961858e+00	8.961858e+00	8.944162e+00	8.909051e+00	8.705249e+00	8.705249e+00	8.434160e+00	8.285379e+00	8.285379e+00	8.285379e+00	8.285379e+00	8.268785e+00	8.268785e+00	8.235859e+00	8.157421e+00	8.045565e+00	7.882477e+00	7.882477e+00	7.882477e+00	7.882477e+00	7.882477e+00	7.882477e+00	7.882477e+00	7.866419e+00	7.838708e+00	7.601741e+00	7.601741e+00	7.586125e+00	7.586125e+00	7.586125e+00	7.517289e+00	7.517289e+00	7.501737e+00	7.501737e+00	7.470885e+00	7.428690e+00	7.428690e+00	7.303133e+00	7.294050e+00
28030	2.00	1.451468e+01	1.239611e+01	1.239611e+01	1.237262e+01	1.232604e+01	1.146784e+01	1.146784e+01	1.056483e+01	1.026854e+01	9.655964e+00	9.133116e+00	9.133116e+00	9.133116e+00	9.114996e+00	9.114996e+00	9.096974e+00	9.079048e+00	8.961858e+00	8.961858e+00	8.961858e+00	8.961858e+00	8.961858e+00	8.961858e+00	8.961858e+00	8.944162e+00	8.926560e+00	8.926560e+00	8.842976e+00	8.842976e+00	8.705249e+00	8.705249e+00	8.705249e+00	8.687972e+00	8.670788e+00	8.285379e+00	8.285379e+00	8.285379e+00	8.285379e+00	8.268785e+00	8.268785e+00	8.268785e+00	8.190669e+00	8.190669e+00	8.174227e+00	8.141605e+00	8.045565e+00	8.029357e+00	7.882477e+00
26906	2.00	1.239611e+01	1.239611e+01	1.239611e+01	1.239611e+01	1.239611e+01	1.239611e+01	1.237262e+01	1.237262e+01	1.148977e+01	1.146784e+01	1.064480e+01	1.034570e+01	9.856656e+00	9.764981e+00	9.745940e+00	9.577559e+00	9.133116e+00	9.133116e+00	8.961858e+00	8.961858e+00	8.961858e+00	8.961858e+00	8.961858e+00	8.944162e+00	8.944162e+00	8.909051e+00	8.904080e+00	8.860506e+00	8.842976e+00	8.705249e+00	8.687972e+00	8.687972e+00	8.455034e+00	8.455034e+00	8.452880e+00	8.435858e+00	8.435858e+00	8.285379e+00	8.268785e+00	8.268785e+00	8.247335e+00	8.190669e+00	8.190669e+00	8.190669e+00	8.190669e+00	8.190669e+00	8.190669e+00	8.174227e+00
28107	2.00	1.699024e+01	1.594303e+01	1.454193e+01	1.451468e+01	1.448758e+01	1.448758e+01	1.349069e+01	1.239611e+01	1.239611e+01	1.239611e+01	1.239611e+01	1.239611e+01	1.239611e+01	1.239611e+01	1.237262e+01	1.237262e+01	1.237262e+01	1.237262e+01	1.237262e+01	1.237262e+01	1.234927e+01	1.234927e+01	1.232604e+01	1.216779e+01	1.205204e+01	1.176432e+01	1.146908e+01	1.080968e+01	1.056483e+01	1.056483e+01	1.056483e+01	1.044778e+01	9.674926e+00	9.655964e+00	9.637103e+00	9.637103e+00	9.133116e+00	9.114996e+00	9.096974e+00	9.079048e+00	8.961858e+00	8.961858e+00	8.961858e+00	8.961858e+00	8.961858e+00	8.961858e+00	8.961858e+00	8.961858e+00
27435	1.00	1.357242e+01	1.357242e+01	1.080143e+01	1.054438e+01	9.784124e+00	9.096974e+00	9.096974e+00	8.705249e+00	8.705249e+00	8.705249e+00	8.687972e+00	8.687972e+00	8.687972e+00	8.632220e+00	8.452880e+00	8.452880e+00	8.435858e+00	8.285379e+00	8.285379e+00	8.252278e+00	7.898983e+00	7.882477e+00	7.882477e+00	7.866419e+00	7.866419e+00	7.817579e+00	7.811653e+00	7.801564e+00	7.653008e+00	7.501737e+00	7.486269e+00	7.278912e+00	7.278606e+00	7.278606e+00	7.278606e+00	7.278606e+00	7.278606e+00	7.278606e+00	7.278606e+00	7.278606e+00	7.263492e+00	7.263492e+00	7.263492e+00	7.263492e+00	7.233506e+00	7.223753e+00	7.209813e+00	7.208657e+00
28006	2.00	1.454193e+01	1.454193e+01	1.239611e+01	1.239611e+01	1.239611e+01	1.239611e+01	1.239611e+01	1.237262e+01	1.234927e+01	1.232604e+01	1.148977e+01	1.148977e+01	1.116905e+01	1.056483e+01	1.056483e+01	1.056483e+01	1.054438e+01	1.038376e+01	1.038376e+01	9.674926e+00	9.674926e+00	9.133116e+00	9.133116e+00	9.133116e+00	9.133116e+00	9.121096e+00	9.114996e+00	9.114996e+00	9.114996e+00	9.096974e+00	9.096974e+00	9.096974e+00	8.961858e+00	8.961858e+00	8.961858e+00	8.961858e+00	8.961858e+00	8.961858e+00	8.961858e+00	8.961858e+00	8.961858e+00	8.961858e+00	8.961858e+00	8.944162e+00	8.944162e+00	8.944162e+00	8.926560e+00	8.926560e+00
27334	2.00	1.239611e+01	1.239611e+01	1.239611e+01	1.239611e+01	1.239611e+01	1.239611e+01	1.237262e+01	1.234927e+01	1.232604e+01	1.056483e+01	9.608224e+00	9.133116e+00	9.096974e+00	8.961858e+00	8.961858e+00	8.961858e+00	8.961858e+00	8.961858e+00	8.944162e+00	8.944162e+00	8.926560e+00	8.926560e+00	8.687972e+00	8.452880e+00	8.190669e+00	8.190669e+00	8.190669e+00	8.190669e+00	8.190669e+00	8.190669e+00	8.174227e+00	8.157873e+00	8.141605e+00	7.882477e+00	7.882477e+00	7.882477e+00	7.866419e+00	7.866419e+00	7.850447e+00	7.850447e+00	7.850447e+00	7.850447e+00	7.811653e+00	7.637426e+00	7.634424e+00	7.606508e+00	7.586125e+00	7.517289e+00
27551	2.00	1.237262e+01	1.056483e+01	1.056483e+01	1.054438e+01	8.961858e+00	8.961858e+00	8.961858e+00	8.944162e+00	8.944162e+00	8.705249e+00	8.705249e+00	8.705249e+00	8.705249e+00	8.566570e+00	8.322727e+00	8.174227e+00	7.882477e+00	7.866419e+00	7.601741e+00	7.601741e+00	7.586125e+00	7.379627e+00	7.294050e+00	7.294050e+00	7.287909e+00	7.278912e+00	7.233506e+00	7.162907e+00	6.761115e+00	6.631838e+00	6.631838e+00	6.617842e+00	6.617842e+00	6.617842e+00	6.617842e+00	6.603921e+00	6.561655e+00	6.547650e+00	6.547650e+00	6.547650e+00	6.547650e+00	6.547650e+00	6.533569e+00	6.533569e+00	6.533569e+00	6.519564e+00	6.519564e+00	6.519564e+00
27878	2.00	1.699024e+01	1.695888e+01	1.695888e+01	1.463147e+01	1.258591e+01	1.148977e+01	1.080968e+01	1.078897e+01	1.078897e+01	9.133116e+00	9.096974e+00	8.961858e+00	8.961858e+00	8.961858e+00	8.944162e+00	8.860506e+00	8.705249e+00	8.705249e+00	8.687972e+00	8.687972e+00	8.670788e+00	8.455034e+00	8.452880e+00	8.285379e+00	8.285379e+00	8.285379e+00	8.268785e+00	8.268785e+00	7.882477e+00	7.882477e+00	7.882477e+00	7.882477e+00	7.882477e+00	7.882477e+00	7.866419e+00	7.866419e+00	7.866419e+00	7.866419e+00	7.866419e+00	7.866419e+00	7.866419e+00	7.850447e+00	7.850447e+00	7.850447e+00	7.850447e+00	7.834560e+00	7.834560e+00	7.834560e+00
28488	1.00	1.311891e+01	1.237262e+01	1.109660e+01	1.074877e+01	1.038376e+01	1.024859e+01	9.162271e+00	9.133116e+00	9.133116e+00	8.961858e+00	8.961858e+00	8.961858e+00	8.452880e+00	8.452880e+00	8.285379e+00	8.268785e+00	8.174227e+00	8.045565e+00	7.882477e+00	7.882477e+00	7.882477e+00	7.882477e+00	7.882477e+00	7.866419e+00	7.866419e+00	7.811653e+00	7.637426e+00	7.586125e+00	7.517289e+00	7.501737e+00	7.501737e+00	7.498551e+00	7.303133e+00	7.278606e+00	7.278606e+00	7.278606e+00	7.263492e+00	7.248459e+00	7.194927e+00	7.076888e+00	7.061316e+00	6.851273e+00	6.752561e+00	6.752561e+00	6.713300e+00	6.709617e+00	6.668146e+00	6.668146e+00
28140	2.00	1.239611e+01	1.239611e+01	1.237262e+01	1.146784e+01	1.026854e+01	9.764981e+00	9.114996e+00	9.114996e+00	9.096974e+00	9.096974e+00	9.079048e+00	8.961858e+00	8.961858e+00	8.961858e+00	8.961858e+00	8.961858e+00	8.961858e+00	8.944162e+00	8.944162e+00	8.842976e+00	8.687972e+00	8.670788e+00	8.435858e+00	8.402089e+00	8.285379e+00	8.285379e+00	8.285379e+00	8.252278e+00	8.190669e+00	8.190669e+00	8.174227e+00	7.882899e+00	7.882477e+00	7.882477e+00	7.882477e+00	7.882477e+00	7.882477e+00	7.866419e+00	7.866419e+00	7.866419e+00	7.850447e+00	7.850447e+00	7.834560e+00	7.834560e+00	7.653008e+00	7.621926e+00	7.586125e+00	7.517289e+00
27325	2.00	1.454193e+01	1.202915e+01	1.148977e+01	1.148977e+01	9.674926e+00	9.133116e+00	8.961858e+00	8.961858e+00	8.961858e+00	8.961858e+00	8.961858e+00	8.860506e+00	8.860506e+00	8.687972e+00	8.455034e+00	8.417324e+00	8.285379e+00	8.285379e+00	8.045565e+00	7.866419e+00	7.866419e+00	7.601741e+00	7.601741e+00	7.601741e+00	7.601741e+00	7.586125e+00	7.517289e+00	7.278606e+00	7.263492e+00	6.851273e+00	6.684871e+00	6.646237e+00	6.646237e+00	6.631838e+00	6.631838e+00	6.617842e+00	6.617842e+00	6.547650e+00	6.547650e+00	6.547650e+00	6.547650e+00	6.547650e+00	6.547650e+00	6.547650e+00	6.547650e+00	6.547650e+00	6.547650e+00	6.533569e+00
28379	2.00	1.645212e+01	1.639122e+01	1.579810e+01	1.237262e+01	1.237262e+01	1.209859e+01	1.197433e+01	1.197433e+01	1.168891e+01	1.119159e+01	1.114885e+01	1.056483e+01	1.056483e+01	1.056483e+01	1.054438e+01	1.052405e+01	9.784124e+00	8.961858e+00	8.961858e+00	8.961858e+00	8.961858e+00	8.961858e+00	8.961858e+00	8.961858e+00	8.961858e+00	8.961858e+00	8.961858e+00	8.961858e+00	8.961858e+00	8.944162e+00	8.944162e+00	8.944162e+00	8.926560e+00	8.816695e+00	8.816695e+00	8.799088e+00	8.781576e+00	8.705249e+00	8.705249e+00	8.670788e+00	8.647257e+00	8.566570e+00	8.472626e+00	8.472626e+00	8.419383e+00	8.285379e+00	8.285379e+00	8.285379e+00
27543	2.00	1.239611e+01	1.237262e+01	1.205204e+01	1.205204e+01	9.133116e+00	9.133116e+00	9.133116e+00	9.114996e+00	9.096974e+00	8.961858e+00	8.961858e+00	8.705249e+00	8.705249e+00	8.687972e+00	8.452880e+00	8.434160e+00	8.434160e+00	8.285379e+00	8.285379e+00	8.190669e+00	8.174227e+00	7.882477e+00	7.882477e+00	7.882477e+00	7.850447e+00	7.850447e+00	7.795819e+00	7.601741e+00	7.586125e+00	7.517289e+00	7.517289e+00	7.428690e+00	7.428690e+00	7.413462e+00	7.413462e+00	7.398314e+00	7.398314e+00	7.278606e+00	7.278606e+00	7.272769e+00	7.263492e+00	7.263492e+00	7.263492e+00	7.263492e+00	7.248459e+00	7.248459e+00	7.046661e+00	7.015877e+00
27864	1.00	1.197433e+01	9.608224e+00	8.961858e+00	8.961858e+00	8.781576e+00	8.472626e+00	7.850447e+00	7.637426e+00	7.637426e+00	7.634424e+00	7.601741e+00	7.601741e+00	7.586125e+00	7.570592e+00	7.501737e+00	7.364357e+00	7.263492e+00	7.263492e+00	7.194927e+00	7.194927e+00	7.015877e+00	7.015877e+00	6.713300e+00	6.713300e+00	6.713300e+00	6.713300e+00	6.603921e+00	6.590072e+00	6.547650e+00	6.547650e+00	6.547650e+00	6.547650e+00	6.547650e+00	6.533569e+00	6.533569e+00	6.533569e+00	6.397149e+00	6.386787e+00	6.386787e+00	6.386787e+00	6.386787e+00	6.386787e+00	6.386787e+00	6.386787e+00	6.386787e+00	6.386787e+00	6.386787e+00	6.386787e+00
27933	2.00	1.239611e+01	1.237262e+01	1.148977e+01	1.064480e+01	9.784124e+00	9.577559e+00	8.961858e+00	8.961858e+00	8.926560e+00	8.860506e+00	8.285379e+00	8.285379e+00	8.285379e+00	8.285379e+00	8.268785e+00	8.190669e+00	8.174227e+00	8.045565e+00	8.045565e+00	7.898983e+00	7.866419e+00	7.866419e+00	7.263492e+00	6.952716e+00	6.938024e+00	6.851273e+00	6.851273e+00	6.713300e+00	6.699048e+00	6.646237e+00	6.646237e+00	6.646237e+00	6.646237e+00	6.632219e+00	6.631838e+00	6.631838e+00	6.617842e+00	6.617842e+00	6.603921e+00	6.590072e+00	6.547650e+00	6.547650e+00	6.547650e+00	6.519564e+00	6.386787e+00	6.386787e+00	6.386787e+00	6.325769e+00
27336	2.00	8.961858e+00	8.285379e+00	7.882477e+00	7.882477e+00	7.882477e+00	7.866419e+00	7.866419e+00	7.850447e+00	7.653008e+00	7.601741e+00	7.428690e+00	7.428690e+00	7.278606e+00	7.278606e+00	7.278606e+00	7.209813e+00	7.015877e+00	6.894426e+00	6.713300e+00	6.646237e+00	6.631838e+00	6.631838e+00	6.631838e+00	6.631838e+00	6.631838e+00	6.631838e+00	6.617842e+00	6.617842e+00	6.617842e+00	6.617842e+00	6.617842e+00	6.617842e+00	6.603921e+00	6.547650e+00	6.533569e+00	6.519564e+00	6.519564e+00	6.424896e+00	6.410985e+00	6.386787e+00	6.386787e+00	6.386787e+00	6.386787e+00	6.386787e+00	6.386787e+00	6.353288e+00	6.339492e+00	6.237638e+00
28316	2.00	1.576871e+01	1.463147e+01	1.451468e+01	1.258591e+01	1.239611e+01	1.239611e+01	1.239611e+01	1.237262e+01	1.237262e+01	1.166664e+01	1.148977e+01	1.146784e+01	1.056483e+01	1.052405e+01	9.784124e+00	9.655964e+00	9.133116e+00	9.133116e+00	8.961858e+00	8.961858e+00	8.944162e+00	8.944162e+00	8.944162e+00	8.926560e+00	8.926560e+00	8.909051e+00	8.860506e+00	8.842976e+00	8.705249e+00	8.705249e+00	8.705249e+00	8.687972e+00	8.435858e+00	8.418928e+00	8.285379e+00	8.268785e+00	8.190669e+00	8.190669e+00	8.190669e+00	8.174227e+00	8.174227e+00	8.045565e+00	7.898983e+00	7.882477e+00	7.882477e+00	7.882477e+00	7.882477e+00	7.882477e+00
28277	2.00	1.454193e+01	1.239611e+01	1.239611e+01	1.239611e+01	1.239611e+01	1.239611e+01	1.237262e+01	1.205204e+01	1.205204e+01	1.056483e+01	1.038376e+01	9.674926e+00	9.133116e+00	9.133116e+00	9.133116e+00	9.133116e+00	9.133116e+00	9.133116e+00	9.114996e+00	9.096974e+00	8.961858e+00	8.961858e+00	8.961858e+00	8.961858e+00	8.961858e+00	8.961858e+00	8.944162e+00	8.816695e+00	8.705249e+00	8.705249e+00	8.705249e+00	8.705249e+00	8.705249e+00	8.653695e+00	8.486929e+00	8.486929e+00	8.469904e+00	8.452880e+00	8.434160e+00	8.434160e+00	8.285379e+00	8.268785e+00	8.190669e+00	8.190669e+00	8.190669e+00	8.190669e+00	8.190669e+00	8.174227e+00
28260	1.00	1.239611e+01	1.234927e+01	1.050382e+01	9.627154e+00	9.133116e+00	9.133116e+00	8.961858e+00	8.961858e+00	8.961858e+00	8.961858e+00	8.961858e+00	8.961858e+00	8.961858e+00	8.944162e+00	8.944162e+00	8.926560e+00	8.926560e+00	8.909051e+00	8.705249e+00	8.653695e+00	8.452880e+00	8.452880e+00	8.435858e+00	8.268785e+00	8.190669e+00	8.157873e+00	8.045565e+00	7.882477e+00	7.882477e+00	7.882477e+00	7.882477e+00	7.882477e+00	7.866419e+00	7.866419e+00	7.850447e+00	7.850447e+00	7.653008e+00	7.650183e+00	7.601741e+00	7.601741e+00	7.601741e+00	7.586125e+00	7.517289e+00	7.517289e+00	7.517289e+00	7.517289e+00	7.501737e+00	7.486269e+00
28053	2.00	1.239611e+01	1.148977e+01	1.038376e+01	9.784124e+00	8.961858e+00	8.961858e+00	8.961858e+00	8.961858e+00	8.944162e+00	8.944162e+00	8.926560e+00	8.909051e+00	8.860506e+00	8.486929e+00	8.452974e+00	8.402089e+00	8.285379e+00	8.268785e+00	8.268785e+00	8.190669e+00	7.898983e+00	7.882477e+00	7.882477e+00	7.882477e+00	7.866419e+00	7.850447e+00	7.379627e+00	7.278606e+00	7.263492e+00	7.263492e+00	7.263492e+00	7.263492e+00	7.076888e+00	6.938024e+00	6.807914e+00	6.713300e+00	6.684871e+00	6.646237e+00	6.632219e+00	6.632219e+00	6.631838e+00	6.631838e+00	6.631838e+00	6.631838e+00	6.631838e+00	6.631838e+00	6.631838e+00	6.625599e+00
27595	2.00	1.702178e+01	1.454193e+01	1.239611e+01	1.239611e+01	1.239611e+01	1.239611e+01	1.216779e+01	1.083049e+01	1.038376e+01	1.038376e+01	1.036357e+01	1.024859e+01	9.674926e+00	9.507682e+00	9.133116e+00	9.133116e+00	9.133116e+00	9.133116e+00	9.133116e+00	9.133116e+00	9.133116e+00	9.114996e+00	9.114996e+00	9.096974e+00	8.961858e+00	8.961858e+00	8.961858e+00	8.961858e+00	8.705249e+00	8.705249e+00	8.670788e+00	8.486929e+00	8.470257e+00	8.455034e+00	8.435858e+00	8.435858e+00	8.435858e+00	8.285379e+00	8.285379e+00	8.268785e+00	8.190669e+00	8.190669e+00	8.190669e+00	8.190669e+00	8.134148e+00	7.882477e+00	7.882477e+00	7.882477e+00
27770	2.00	1.573948e+01	1.239611e+01	1.239611e+01	1.239611e+01	1.237262e+01	1.164449e+01	1.148977e+01	1.148977e+01	1.146784e+01	1.146784e+01	1.116905e+01	1.116905e+01	1.038376e+01	1.038376e+01	1.034350e+01	9.133116e+00	9.133116e+00	9.133116e+00	9.121096e+00	9.121096e+00	8.961858e+00	8.961858e+00	8.961858e+00	8.961858e+00	8.961858e+00	8.944162e+00	8.944162e+00	8.944162e+00	8.860506e+00	8.860506e+00	8.842976e+00	8.842976e+00	8.705249e+00	8.452880e+00	8.452880e+00	8.438164e+00	8.435858e+00	8.418928e+00	8.418928e+00	8.418928e+00	8.385340e+00	8.268785e+00	8.190669e+00	8.190669e+00	8.190669e+00	8.174227e+00	8.045565e+00	8.045565e+00
27823	2.00	1.237262e+01	1.148977e+01	1.056483e+01	1.034570e+01	9.856656e+00	9.114996e+00	8.961858e+00	8.961858e+00	8.961858e+00	8.961858e+00	8.961858e+00	8.961858e+00	8.944162e+00	8.944162e+00	8.944162e+00	8.944162e+00	8.926560e+00	8.860506e+00	8.687972e+00	8.285379e+00	8.174227e+00	7.882477e+00	7.882477e+00	7.882477e+00	7.601741e+00	7.601741e+00	7.601741e+00	7.586125e+00	7.586125e+00	7.586125e+00	7.517289e+00	7.517289e+00	7.486269e+00	7.294050e+00	7.278606e+00	7.278606e+00	7.278606e+00	7.278606e+00	7.278606e+00	7.278606e+00	7.263492e+00	7.263492e+00	7.248459e+00	6.986535e+00	6.938024e+00	6.646237e+00	6.631838e+00	6.631838e+00
27370	1.00	1.454193e+01	1.239611e+01	1.239611e+01	1.237262e+01	1.038376e+01	9.674926e+00	9.488995e+00	9.133116e+00	9.133116e+00	9.114996e+00	8.705249e+00	8.705249e+00	8.705249e+00	8.687972e+00	8.687972e+00	8.285379e+00	8.268785e+00	8.268785e+00	8.190669e+00	8.190669e+00	8.174227e+00	8.117690e+00	8.029357e+00	8.029357e+00	7.882477e+00	7.882477e+00	7.882477e+00	7.882477e+00	7.882477e+00	7.866419e+00	7.866419e+00	7.866419e+00	7.866419e+00	7.850447e+00	7.850447e+00	7.850447e+00	7.850447e+00	7.834560e+00	7.653008e+00	7.653008e+00	7.637426e+00	7.601741e+00	7.517289e+00	7.517289e+00	7.517289e+00	7.517289e+00	7.428690e+00	7.428690e+00
27967	2.00	1.239611e+01	1.239611e+01	1.216779e+01	1.205204e+01	1.148977e+01	1.148977e+01	1.144603e+01	1.056483e+01	1.056483e+01	1.036357e+01	9.627154e+00	9.570673e+00	8.961858e+00	8.961858e+00	8.961858e+00	8.961858e+00	8.961858e+00	8.961858e+00	8.961858e+00	8.961858e+00	8.961858e+00	8.961858e+00	8.961858e+00	8.961858e+00	8.961858e+00	8.961858e+00	8.961858e+00	8.961858e+00	8.961858e+00	8.961858e+00	8.961858e+00	8.961858e+00	8.944162e+00	8.944162e+00	8.944162e+00	8.944162e+00	8.944162e+00	8.944162e+00	8.909051e+00	8.909051e+00	8.860506e+00	8.860506e+00	8.825539e+00	8.781576e+00	8.705249e+00	8.687972e+00	8.470257e+00	8.434160e+00
27251	2.00	1.699024e+01	1.349069e+01	1.239611e+01	1.239611e+01	1.148977e+01	1.116905e+01	1.080968e+01	1.064480e+01	1.056483e+01	1.054438e+01	1.044778e+01	9.627154e+00	9.577559e+00	9.133116e+00	9.133116e+00	9.121096e+00	9.114996e+00	9.114996e+00	9.096974e+00	9.079048e+00	8.961858e+00	8.961858e+00	8.961858e+00	8.944162e+00	8.944162e+00	8.944162e+00	8.909051e+00	8.860506e+00	8.705249e+00	8.486929e+00	8.452880e+00	8.435858e+00	8.285379e+00	8.268785e+00	8.190669e+00	8.190669e+00	7.882477e+00	7.882477e+00	7.866419e+00	7.866419e+00	7.866419e+00	7.866419e+00	7.866419e+00	7.850447e+00	7.850447e+00	7.818757e+00	7.817579e+00	7.650183e+00
27983	2.00	1.234927e+01	9.784124e+00	9.114996e+00	8.961858e+00	8.944162e+00	8.944162e+00	8.705249e+00	8.452880e+00	8.285379e+00	8.285379e+00	8.157873e+00	8.045565e+00	7.898983e+00	7.882477e+00	7.817579e+00	7.278606e+00	7.278606e+00	7.278606e+00	7.223753e+00	6.851273e+00	6.779202e+00	6.713300e+00	6.713300e+00	6.713300e+00	6.668146e+00	6.646237e+00	6.646237e+00	6.631838e+00	6.631838e+00	6.631838e+00	6.631838e+00	6.631838e+00	6.604912e+00	6.603921e+00	6.547650e+00	6.547650e+00	6.547650e+00	6.547650e+00	6.547650e+00	6.505634e+00	6.386787e+00	6.386787e+00	6.386787e+00	6.386787e+00	6.386787e+00	6.386787e+00	6.386787e+00	6.386787e+00
27615	1.00	1.842584e+01	1.367006e+01	1.239611e+01	1.239611e+01	1.239611e+01	1.237262e+01	1.144603e+01	1.056483e+01	1.056483e+01	9.133116e+00	9.133116e+00	9.096974e+00	8.961858e+00	8.961858e+00	8.961858e+00	8.961858e+00	8.961858e+00	8.944162e+00	8.944162e+00	8.926560e+00	8.825539e+00	8.705249e+00	8.687972e+00	8.452880e+00	8.452880e+00	8.435858e+00	8.435858e+00	8.418928e+00	8.190669e+00	8.190669e+00	8.190669e+00	8.174227e+00	7.882477e+00	7.882477e+00	7.882477e+00	7.866419e+00	7.866419e+00	7.866419e+00	7.866419e+00	7.866419e+00	7.850447e+00	7.850447e+00	7.850447e+00	7.834560e+00	7.817579e+00	7.517289e+00	7.379627e+00	7.364357e+00
28048	1.00	2.990983e+01	2.190259e+01	1.974185e+01	1.702178e+01	1.576871e+01	1.510234e+01	1.454193e+01	1.454193e+01	1.454193e+01	1.451468e+01	1.414275e+01	1.414275e+01	1.414275e+01	1.411619e+01	1.239611e+01	1.239611e+01	1.239611e+01	1.239611e+01	1.239611e+01	1.239611e+01	1.239611e+01	1.239611e+01	1.239611e+01	1.239611e+01	1.239611e+01	1.239611e+01	1.239611e+01	1.239611e+01	1.237262e+01	1.237262e+01	1.234927e+01	1.216779e+01	1.205204e+01	1.205204e+01	1.202915e+01	1.202915e+01	1.183182e+01	1.166664e+01	1.163439e+01	1.148977e+01	1.148977e+01	1.148977e+01	1.146784e+01	1.144603e+01	1.083049e+01	1.056483e+01	1.056483e+01	1.056483e+01
27547	2.00	1.465886e+01	1.260976e+01	1.251152e+01	1.239611e+01	1.239611e+01	1.239611e+01	1.239611e+01	1.239611e+01	1.239611e+01	1.237262e+01	1.127637e+01	1.056483e+01	9.507682e+00	9.133116e+00	9.133116e+00	9.096974e+00	8.961858e+00	8.961858e+00	8.961858e+00	8.961858e+00	8.961858e+00	8.961858e+00	8.944162e+00	8.944162e+00	8.944162e+00	8.816695e+00	8.705249e+00	8.705249e+00	8.705249e+00	8.687972e+00	8.687972e+00	8.653695e+00	8.486929e+00	8.486929e+00	8.486929e+00	8.418928e+00	8.190669e+00	8.190669e+00	8.190669e+00	8.190669e+00	8.190669e+00	8.190669e+00	8.174227e+00	8.134148e+00	8.045565e+00	7.882477e+00	7.882477e+00	7.882477e+00
27750	2.00	1.116905e+01	9.121096e+00	9.096974e+00	8.961858e+00	8.961858e+00	8.961858e+00	8.961858e+00	8.961858e+00	8.961858e+00	8.961858e+00	8.961858e+00	8.944162e+00	8.944162e+00	8.926560e+00	8.926560e+00	8.926560e+00	8.909051e+00	8.705249e+00	8.687972e+00	8.687972e+00	8.268785e+00	8.029357e+00	7.882477e+00	7.882477e+00	7.882477e+00	7.882477e+00	7.882477e+00	7.882477e+00	7.866419e+00	7.866419e+00	7.866419e+00	7.850447e+00	7.834560e+00	7.517289e+00	7.517289e+00	7.501737e+00	7.501737e+00	7.486269e+00	7.486269e+00	7.455584e+00	7.303133e+00	7.278606e+00	7.263492e+00	6.836943e+00	6.713300e+00	6.699048e+00	6.670770e+00	6.632219e+00
28435	2.00	1.239611e+01	1.239611e+01	1.237262e+01	1.148977e+01	1.056483e+01	1.056483e+01	1.054438e+01	1.054438e+01	9.784124e+00	9.764981e+00	8.961858e+00	8.961858e+00	8.961858e+00	8.961858e+00	8.961858e+00	8.961858e+00	8.961858e+00	8.961858e+00	8.944162e+00	8.944162e+00	8.926560e+00	8.926560e+00	8.860506e+00	8.687972e+00	8.252278e+00	8.190669e+00	8.190669e+00	8.174227e+00	7.898983e+00	7.882899e+00	7.882477e+00	7.882477e+00	7.882477e+00	7.866419e+00	7.601741e+00	7.601741e+00	7.601741e+00	7.601741e+00	7.586125e+00	7.379627e+00	7.294050e+00	7.294050e+00	7.278912e+00	7.278912e+00	7.278606e+00	7.248459e+00	6.713300e+00	6.631838e+00
27515	1.00	1.148977e+01	9.114996e+00	9.096974e+00	9.096974e+00	8.961858e+00	8.961858e+00	8.961858e+00	8.961858e+00	8.860506e+00	8.705249e+00	8.705249e+00	8.705249e+00	8.285379e+00	8.285379e+00	8.285379e+00	7.882477e+00	7.882477e+00	7.882477e+00	7.882477e+00	7.882477e+00	7.866419e+00	7.850447e+00	7.637426e+00	7.517289e+00	7.278606e+00	7.278606e+00	7.278606e+00	7.248459e+00	7.248459e+00	7.233506e+00	7.194927e+00	7.015877e+00	6.923412e+00	6.713300e+00	6.646237e+00	6.646237e+00	6.646237e+00	6.631838e+00	6.631838e+00	6.631838e+00	6.631838e+00	6.631838e+00	6.631838e+00	6.631838e+00	6.631838e+00	6.631838e+00	6.617842e+00	6.617842e+00
28277	2.00	1.234927e+01	8.961858e+00	8.961858e+00	8.961858e+00	8.961858e+00	8.961858e+00	8.944162e+00	8.944162e+00	8.452880e+00	8.285379e+00	8.285379e+00	8.157873e+00	7.882477e+00	7.866419e+00	7.653008e+00	7.637426e+00	7.517289e+00	7.517289e+00	7.278606e+00	7.263492e+00	7.248459e+00	7.233506e+00	7.233506e+00	7.209813e+00	7.194927e+00	6.908880e+00	6.713300e+00	6.713300e+00	6.713300e+00	6.713300e+00	6.670770e+00	6.668146e+00	6.646237e+00	6.646237e+00	6.631838e+00	6.631838e+00	6.631838e+00	6.631838e+00	6.617842e+00	6.617842e+00	6.617842e+00	6.603921e+00	6.590823e+00	6.547650e+00	6.547650e+00	6.547650e+00	6.547650e+00	6.547650e+00
27359	2.00	1.984399e+01	1.702178e+01	1.662588e+01	1.579810e+01	1.576871e+01	1.377511e+01	1.339530e+01	1.267851e+01	1.239611e+01	1.234927e+01	1.234927e+01	1.232604e+01	1.205204e+01	1.168891e+01	1.166664e+01	1.146784e+01	1.111633e+01	1.083049e+01	1.034350e+01	1.034350e+01	9.133116e+00	9.133116e+00	9.096974e+00	8.961858e+00	8.961858e+00	8.961858e+00	8.961858e+00	8.961858e+00	8.961858e+00	8.842976e+00	8.705249e+00	8.705249e+00	8.435858e+00	8.435858e+00	8.434160e+00	8.285379e+00	8.190669e+00	8.157873e+00	8.157873e+00	8.141605e+00	8.045565e+00	7.882477e+00	7.882477e+00	7.882477e+00	7.882477e+00	7.882477e+00	7.882477e+00	7.882477e+00
27776	2.00	1.465886e+01	1.260976e+01	1.146784e+01	1.064480e+01	1.064480e+01	1.032570e+01	9.837479e+00	9.764981e+00	9.577559e+00	9.577559e+00	8.961858e+00	8.961858e+00	8.961858e+00	8.842976e+00	8.705249e+00	8.670788e+00	8.452880e+00	8.452880e+00	8.452880e+00	8.452880e+00	8.452880e+00	8.285379e+00	8.285379e+00	8.285379e+00	7.882899e+00	7.882477e+00	7.882477e+00	7.866419e+00	7.817579e+00	7.601741e+00	7.586125e+00	7.517289e+00	7.379627e+00	7.278606e+00	7.278606e+00	7.278606e+00	7.278606e+00	7.278606e+00	7.278606e+00	7.263492e+00	7.263492e+00	7.263492e+00	7.263492e+00	7.263492e+00	7.248459e+00	7.248459e+00	7.248459e+00	7.233506e+00
26878	2.00	1.239611e+01	1.239611e+01	1.054438e+01	1.026854e+01	9.114996e+00	8.961858e+00	8.961858e+00	8.944162e+00	8.944162e+00	8.944162e+00	8.944162e+00	8.944162e+00	8.705249e+00	8.687972e+00	8.435858e+00	8.285379e+00	8.285379e+00	8.190669e+00	8.190669e+00	8.045565e+00	8.045565e+00	7.882477e+00	7.882477e+00	7.882477e+00	7.866419e+00	7.866419e+00	7.834560e+00	7.601741e+00	7.601741e+00	7.586125e+00	7.570592e+00	7.514030e+00	7.428690e+00	7.428690e+00	7.278912e+00	7.263492e+00	7.248459e+00	7.248459e+00	7.015877e+00	6.851273e+00	6.851273e+00	6.713300e+00	6.699048e+00	6.653887e+00	6.646237e+00	6.646237e+00	6.631838e+00	6.631838e+00
27841	1.00	9.133116e+00	8.961858e+00	8.961858e+00	8.961858e+00	8.961858e+00	8.961858e+00	8.961858e+00	8.944162e+00	8.944162e+00	8.944162e+00	8.944162e+00	8.816695e+00	8.799088e+00	8.285379e+00	8.285379e+00	7.923794e+00	7.866419e+00	7.866419e+00	7.601741e+00	7.601741e+00	7.601741e+00	7.601741e+00	7.601741e+00	7.278606e+00	7.110014e+00	7.015877e+00	6.923412e+00	6.793520e+00	6.713300e+00	6.713300e+00	6.699048e+00	6.670770e+00	6.670770e+00	6.646237e+00	6.646237e+00	6.631838e+00	6.631838e+00	6.631838e+00	6.631838e+00	6.547650e+00	6.547650e+00	6.547650e+00	6.533569e+00	6.519564e+00	6.519564e+00	6.386787e+00	6.386787e+00	6.386787e+00
27729	1.00	2.251224e+01	1.600236e+01	1.468793e+01	1.454193e+01	1.451468e+01	1.239611e+01	1.239611e+01	1.239611e+01	1.239611e+01	1.237262e+01	1.151291e+01	1.148977e+01	1.148977e+01	1.146784e+01	1.146784e+01	1.116905e+01	1.064480e+01	1.056483e+01	1.056483e+01	1.056483e+01	1.056483e+01	1.026854e+01	9.674926e+00	9.655964e+00	9.577559e+00	9.133116e+00	9.133116e+00	9.133116e+00	9.133116e+00	9.121096e+00	9.114996e+00	8.961858e+00	8.961858e+00	8.961858e+00	8.961858e+00	8.961858e+00	8.961858e+00	8.961858e+00	8.944162e+00	8.944162e+00	8.944162e+00	8.944162e+00	8.944162e+00	8.944162e+00	8.944162e+00	8.944162e+00	8.944162e+00	8.944162e+00
28178	2.00	1.052405e+01	9.133116e+00	9.133116e+00	9.114996e+00	9.096974e+00	8.961858e+00	8.961858e+00	8.961858e+00	8.961858e+00	8.961858e+00	8.961858e+00	8.961858e+00	8.961858e+00	8.944162e+00	8.944162e+00	8.816695e+00	8.799088e+00	8.799088e+00	8.647257e+00	8.647257e+00	8.486929e+00	8.285379e+00	8.285379e+00	8.268785e+00	8.045565e+00	7.882477e+00	7.882477e+00	7.882477e+00	7.882477e+00	7.882477e+00	7.882477e+00	7.882477e+00	7.882477e+00	7.882477e+00	7.882477e+00	7.866419e+00	7.866419e+00	7.866419e+00	7.850447e+00	7.811653e+00	7.601741e+00	7.601741e+00	7.601741e+00	7.601741e+00	7.517289e+00	7.517289e+00	7.517289e+00	7.501737e+00
27692	2.00	1.239611e+01	1.146784e+01	9.133116e+00	9.133116e+00	9.133116e+00	8.961858e+00	8.961858e+00	8.961858e+00	8.961858e+00	8.961858e+00	8.961858e+00	8.961858e+00	8.944162e+00	8.842976e+00	8.687972e+00	8.452880e+00	8.452880e+00	8.285379e+00	8.285379e+00	8.285379e+00	8.285379e+00	8.285379e+00	8.190669e+00	8.045565e+00	7.882477e+00	7.882477e+00	7.882477e+00	7.866419e+00	7.850447e+00	7.850447e+00	7.795819e+00	7.601741e+00	7.517289e+00	7.501737e+00	7.501737e+00	7.501737e+00	7.486269e+00	7.278606e+00	7.278606e+00	7.278606e+00	7.263492e+00	7.046661e+00	6.851273e+00	6.807914e+00	6.738168e+00	6.684871e+00	6.668146e+00	6.668146e+00
28276	2.00	1.239611e+01	1.052405e+01	1.048325e+01	1.034570e+01	9.856656e+00	9.784124e+00	9.705917e+00	9.627154e+00	8.961858e+00	8.961858e+00	8.961858e+00	8.961858e+00	8.961858e+00	8.961858e+00	8.705249e+00	8.285379e+00	8.285379e+00	8.268785e+00	8.190669e+00	8.045565e+00	8.029357e+00	8.029357e+00	7.898983e+00	7.882477e+00	7.882477e+00	7.866419e+00	7.866419e+00	7.795819e+00	7.653008e+00	7.650183e+00	7.637426e+00	7.621926e+00	7.601741e+00	7.601741e+00	7.601741e+00	7.517289e+00	7.501737e+00	7.501737e+00	7.501737e+00	7.501737e+00	7.428690e+00	7.428690e+00	7.413462e+00	7.413462e+00	7.379627e+00	7.364357e+00	7.287909e+00	7.278606e+00
28046	2.00	2.247100e+01	1.665673e+01	1.642159e+01	1.466048e+01	1.454193e+01	1.454193e+01	1.454193e+01	1.454193e+01	1.454193e+01	1.451468e+01	1.451468e+01	1.451468e+01	1.448758e+01	1.311891e+01	1.239611e+01	1.239611e+01	1.239611e+01	1.239611e+01	1.239611e+01	1.239611e+01	1.239611e+01	1.239611e+01	1.239611e+01	1.239611e+01	1.239611e+01	1.239611e+01	1.239611e+01	1.239611e+01	1.239611e+01	1.239611e+01	1.237262e+01	1.237262e+01	1.237262e+01	1.237262e+01	1.234927e+01	1.234927e+01	1.216779e+01	1.214460e+01	1.214460e+01	1.214460e+01	1.212153e+01	1.209859e+01	1.200638e+01	1.161215e+01	1.148977e+01	1.117016e+01	1.113770e+01	1.074877e+01
28078	2.00	1.116905e+01	9.764981e+00	9.121096e+00	8.961858e+00	8.961858e+00	8.961858e+00	8.944162e+00	8.705249e+00	8.687972e+00	8.285379e+00	8.285379e+00	8.268785e+00	8.268785e+00	8.268785e+00	8.029357e+00	7.882899e+00	7.882477e+00	7.866419e+00	7.866419e+00	7.866419e+00	7.601741e+00	7.601741e+00	7.601741e+00	7.517289e+00	7.517289e+00	7.413462e+00	7.413462e+00	7.379627e+00	7.379627e+00	7.364357e+00	7.278606e+00	7.278606e+00	7.263492e+00	7.263492e+00	7.248459e+00	7.001167e+00	6.923412e+00	6.836943e+00	6.807914e+00	6.684871e+00	6.684871e+00	6.646237e+00	6.646237e+00	6.632219e+00	6.632219e+00	6.632219e+00	6.631838e+00	6.631838e+00
28880	2.00	8.961858e+00	8.961858e+00	8.961858e+00	8.961858e+00	8.961858e+00	8.944162e+00	8.944162e+00	8.926560e+00	8.926560e+00	8.435858e+00	8.285379e+00	8.268785e+00	8.045565e+00	8.045565e+00	8.029357e+00	7.882477e+00	7.866419e+00	7.601741e+00	7.601741e+00	7.601741e+00	7.601741e+00	7.586125e+00	7.586125e+00	7.501737e+00	7.501737e+00	7.379627e+00	7.278606e+00	7.278606e+00	7.278606e+00	7.263492e+00	7.263492e+00	7.263492e+00	7.248459e+00	7.001167e+00	6.938024e+00	6.851273e+00	6.851273e+00	6.836943e+00	6.752561e+00	6.713300e+00	6.699048e+00	6.653887e+00	6.646237e+00	6.632219e+00	6.631838e+00	6.631838e+00	6.631838e+00	6.631838e+00
27833	2.00	1.702178e+01	1.239611e+01	1.239611e+01	1.239611e+01	1.234927e+01	1.234927e+01	1.083049e+01	1.056483e+01	1.056483e+01	1.054438e+01	9.940965e+00	9.784124e+00	9.133116e+00	9.096974e+00	8.961858e+00	8.961858e+00	8.961858e+00	8.961858e+00	8.961858e+00	8.961858e+00	8.944162e+00	8.944162e+00	8.944162e+00	8.926560e+00	8.909051e+00	8.781576e+00	8.705249e+00	8.705249e+00	8.469904e+00	8.418928e+00	8.285379e+00	8.285379e+00	8.285379e+00	8.285379e+00	8.285379e+00	8.268785e+00	8.190669e+00	8.190669e+00	8.190669e+00	8.157873e+00	8.157873e+00	8.140870e+00	7.898983e+00	7.882477e+00	7.882477e+00	7.882477e+00	7.882477e+00	7.882477e+00
27641	1.00	1.451468e+01	1.202915e+01	1.148977e+01	9.655964e+00	9.133116e+00	9.133116e+00	9.114996e+00	8.961858e+00	8.961858e+00	8.961858e+00	8.961858e+00	8.860506e+00	8.687972e+00	8.455034e+00	8.452880e+00	8.417324e+00	8.285379e+00	8.285379e+00	8.252278e+00	7.882477e+00	7.882477e+00	7.882477e+00	7.866419e+00	7.866419e+00	7.850447e+00	7.586125e+00	7.586125e+00	7.586125e+00	7.303133e+00	7.278606e+00	7.278606e+00	7.278606e+00	7.263492e+00	7.263492e+00	7.263492e+00	7.263492e+00	7.248459e+00	7.233506e+00	7.233506e+00	6.938024e+00	6.938024e+00	6.923412e+00	6.713300e+00	6.713300e+00	6.713300e+00	6.699048e+00	6.699048e+00	6.668146e+00
28172	1.00	2.242998e+01	1.668775e+01	1.659520e+01	1.579810e+01	1.463318e+01	1.454193e+01	1.454193e+01	1.454193e+01	1.454193e+01	1.451468e+01	1.448758e+01	1.446062e+01	1.239611e+01	1.239611e+01	1.239611e+01	1.239611e+01	1.239611e+01	1.239611e+01	1.239611e+01	1.239611e+01	1.239611e+01	1.239611e+01	1.239611e+01	1.237262e+01	1.237262e+01	1.237262e+01	1.234927e+01	1.168891e+01	1.148977e+01	1.146784e+01	1.146784e+01	1.146784e+01	1.146784e+01	1.144603e+01	1.144603e+01	1.115918e+01	1.109508e+01	1.056483e+01	1.056483e+01	1.056483e+01	1.056483e+01	1.056483e+01	1.056483e+01	1.054438e+01	1.054438e+01	1.054438e+01	1.052405e+01	1.052405e+01
27345	2.00	1.579810e+01	1.465886e+01	1.349069e+01	1.260976e+01	1.239611e+01	1.239611e+01	1.239611e+01	1.168891e+01	1.148977e+01	1.064480e+01	1.062430e+01	1.054438e+01	1.044778e+01	1.038376e+01	9.577559e+00	9.558846e+00	9.133116e+00	9.114996e+00	9.096974e+00	8.944162e+00	8.944162e+00	8.944162e+00	8.921859e+00	8.904080e+00	8.860506e+00	8.687972e+00	8.452880e+00	8.452880e+00	8.452880e+00	8.435858e+00	8.435858e+00	8.285379e+00	8.285379e+00	8.285379e+00	8.264058e+00	8.247335e+00	8.190669e+00	8.190669e+00	8.190669e+00	8.124408e+00	8.045565e+00	7.882477e+00	7.882477e+00	7.882477e+00	7.882477e+00	7.870709e+00	7.866419e+00	7.866419e+00
28199	2.00	1.454193e+01	1.239611e+01	1.234927e+01	1.148977e+01	1.146784e+01	1.036357e+01	1.032570e+01	9.837479e+00	9.674926e+00	9.133116e+00	9.114996e+00	9.114996e+00	9.114996e+00	9.114996e+00	9.079048e+00	8.961858e+00	8.961858e+00	8.961858e+00	8.961858e+00	8.961858e+00	8.961858e+00	8.961858e+00	8.944162e+00	8.944162e+00	8.944162e+00	8.926560e+00	8.926560e+00	8.860506e+00	8.842976e+00	8.452880e+00	8.285379e+00	8.268785e+00	8.190669e+00	8.157873e+00	8.045565e+00	8.045565e+00	7.882477e+00	7.882477e+00	7.882477e+00	7.882477e+00	7.882477e+00	7.882477e+00	7.882477e+00	7.866419e+00	7.866419e+00	7.850447e+00	7.850447e+00	7.850447e+00
28283	2.00	1.197433e+01	8.961858e+00	8.961858e+00	8.944162e+00	8.926560e+00	8.816695e+00	8.472626e+00	8.285379e+00	8.285379e+00	8.029357e+00	7.882477e+00	7.882477e+00	7.882477e+00	7.866419e+00	7.866419e+00	7.866419e+00	7.850447e+00	7.811653e+00	7.811653e+00	7.653008e+00	7.601741e+00	7.601741e+00	7.601741e+00	7.601741e+00	7.601741e+00	7.601741e+00	7.278606e+00	7.263492e+00	7.263492e+00	7.263492e+00	7.248459e+00	7.209813e+00	7.061316e+00	7.061316e+00	6.923412e+00	6.836943e+00	6.752561e+00	6.713300e+00	6.713300e+00	6.646237e+00	6.646237e+00	6.631838e+00	6.631838e+00	6.631838e+00	6.617842e+00	6.617842e+00	6.617842e+00	6.603921e+00
27718	2.00	1.451468e+01	1.239611e+01	1.239611e+01	1.239611e+01	1.237262e+01	1.234927e+01	1.056483e+01	1.056483e+01	1.056483e+01	1.054438e+01	1.050382e+01	9.655964e+00	9.133116e+00	9.114996e+00	8.961858e+00	8.961858e+00	8.961858e+00	8.961858e+00	8.961858e+00	8.961858e+00	8.961858e+00	8.961858e+00	8.961858e+00	8.961858e+00	8.961858e+00	8.961858e+00	8.961858e+00	8.961858e+00	8.961858e+00	8.944162e+00	8.944162e+00	8.944162e+00	8.944162e+00	8.944162e+00	8.944162e+00	8.944162e+00	8.944162e+00	8.944162e+00	8.926560e+00	8.926560e+00	8.705249e+00	8.705249e+00	8.705249e+00	8.647257e+00	8.647257e+00	8.452880e+00	8.285379e+00	8.285379e+00
27935	1.00	1.239611e+01	1.056483e+01	8.961858e+00	8.961858e+00	8.961858e+00	8.961858e+00	8.961858e+00	8.961858e+00	8.944162e+00	8.944162e+00	8.944162e+00	8.944162e+00	8.944162e+00	8.926560e+00	8.926560e+00	8.705249e+00	8.670788e+00	8.285379e+00	8.190669e+00	8.029357e+00	7.882477e+00	7.882477e+00	7.882477e+00	7.882477e+00	7.882477e+00	7.866419e+00	7.866419e+00	7.817579e+00	7.601741e+00	7.601741e+00	7.601741e+00	7.601741e+00	7.586125e+00	7.570592e+00	7.501737e+00	7.294050e+00	7.278606e+00	7.278606e+00	7.223753e+00	6.836943e+00	6.699048e+00	6.684871e+00	6.646237e+00	6.631838e+00	6.631838e+00	6.631838e+00	6.631838e+00	6.617842e+00
28846	2.00	1.448758e+01	1.239611e+01	1.056483e+01	1.052405e+01	9.637103e+00	8.961858e+00	8.961858e+00	8.961858e+00	8.961858e+00	8.961858e+00	8.961858e+00	8.961858e+00	8.961858e+00	8.961858e+00	8.961858e+00	8.944162e+00	8.944162e+00	8.944162e+00	8.944162e+00	8.909051e+00	8.452974e+00	8.435858e+00	8.285379e+00	8.285379e+00	8.268785e+00	8.252278e+00	8.190669e+00	8.045565e+00	7.882477e+00	7.866419e+00	7.850447e+00	7.601741e+00	7.601741e+00	7.601741e+00	7.586125e+00	7.501737e+00	7.501737e+00	7.470885e+00	7.294050e+00	7.278606e+00	7.263855e+00	7.263492e+00	7.263492e+00	7.263492e+00	7.263492e+00	7.233506e+00	6.851273e+00	6.653887e+00
27914	2.00	1.600236e+01	1.597262e+01	1.463147e+01	1.258591e+01	1.239611e+01	1.239611e+01	1.239611e+01	1.237262e+01	1.151291e+01	1.149094e+01	1.056483e+01	1.056483e+01	1.054438e+01	1.054438e+01	1.038376e+01	1.001205e+01	9.133116e+00	9.133116e+00	9.133116e+00	9.133116e+00	9.133116e+00	9.133116e+00	8.961858e+00	8.961858e+00	8.961858e+00	8.961858e+00	8.961858e+00	8.961858e+00	8.961858e+00	8.944162e+00	8.944162e+00	8.944162e+00	8.944162e+00	8.926560e+00	8.705249e+00	8.705249e+00	8.705249e+00	8.705249e+00	8.687972e+00	8.687972e+00	8.566570e+00	8.549367e+00	8.452974e+00	8.452880e+00	8.435858e+00	8.435858e+00	8.285379e+00	8.285379e+00
27737	2.00	1.239611e+01	1.239611e+01	1.144603e+01	1.062430e+01	1.038376e+01	9.745940e+00	9.558846e+00	9.096974e+00	8.961858e+00	8.961858e+00	8.961858e+00	8.961858e+00	8.961858e+00	8.944162e+00	8.944162e+00	8.926560e+00	8.825539e+00	8.762543e+00	8.762543e+00	8.705249e+00	8.705249e+00	8.469904e+00	8.452880e+00	8.452880e+00	8.452880e+00	8.285379e+00	8.285379e+00	8.190669e+00	8.190669e+00	8.045565e+00	8.045565e+00	7.882477e+00	7.882477e+00	7.882477e+00	7.866901e+00	7.866419e+00	7.817579e+00	7.601741e+00	7.586125e+00	7.586125e+00	7.586125e+00	7.517289e+00	7.517289e+00	7.486269e+00	7.364357e+00	7.278606e+00	7.278606e+00	7.278606e+00
27781	2.00	1.451468e+01	1.239611e+01	1.239611e+01	1.239611e+01	1.239611e+01	1.239611e+01	1.239611e+01	1.239611e+01	1.239611e+01	1.239611e+01	1.237262e+01	1.237262e+01	1.237262e+01	1.237262e+01	1.234927e+01	1.148977e+01	1.148977e+01	1.056483e+01	1.056483e+01	1.056483e+01	1.038376e+01	1.038376e+01	9.784124e+00	9.655964e+00	9.627154e+00	9.133116e+00	9.133116e+00	9.133116e+00	9.133116e+00	9.114996e+00	9.114996e+00	9.114996e+00	9.114996e+00	9.096974e+00	9.096974e+00	9.079048e+00	8.961858e+00	8.961858e+00	8.961858e+00	8.961858e+00	8.961858e+00	8.961858e+00	8.961858e+00	8.961858e+00	8.961858e+00	8.961858e+00	8.961858e+00	8.944162e+00
27433	1.00	2.251224e+01	2.251224e+01	1.668775e+01	1.645212e+01	1.468793e+01	1.468793e+01	1.454193e+01	1.239611e+01	1.239611e+01	1.239611e+01	1.239611e+01	1.239611e+01	1.239611e+01	1.237262e+01	1.212153e+01	1.197433e+01	1.128287e+01	1.119159e+01	1.115918e+01	1.064480e+01	1.056483e+01	1.056483e+01	1.056483e+01	1.056483e+01	1.056483e+01	1.054438e+01	1.054438e+01	9.674926e+00	9.577559e+00	9.151730e+00	9.133116e+00	9.133116e+00	9.114996e+00	8.961858e+00	8.961858e+00	8.961858e+00	8.961858e+00	8.961858e+00	8.961858e+00	8.961858e+00	8.961858e+00	8.961858e+00	8.961858e+00	8.961858e+00	8.961858e+00	8.961858e+00	8.961858e+00	8.961858e+00
28273	2.00	8.961858e+00	8.285379e+00	8.268785e+00	8.268785e+00	7.882477e+00	7.780068e+00	7.601741e+00	7.601741e+00	7.601741e+00	7.501737e+00	7.278606e+00	7.263492e+00	7.248459e+00	7.248459e+00	7.032083e+00	7.015877e+00	6.713300e+00	6.670770e+00	6.646237e+00	6.632219e+00	6.632219e+00	6.631838e+00	6.631838e+00	6.631838e+00	6.631838e+00	6.617842e+00	6.617842e+00	6.617842e+00	6.617842e+00	6.617842e+00	6.603921e+00	6.547650e+00	6.547650e+00	6.547650e+00	6.547650e+00	6.547650e+00	6.519564e+00	6.505634e+00	6.386787e+00	6.386787e+00	6.386787e+00	6.386787e+00	6.386787e+00	6.386787e+00	6.386787e+00	6.386787e+00	6.386787e+00	6.373161e+00
28054	2.00	1.239611e+01	1.239611e+01	1.239611e+01	1.237262e+01	1.232604e+01	1.216779e+01	1.197433e+01	1.148977e+01	9.133116e+00	9.133116e+00	9.133116e+00	9.114996e+00	9.079048e+00	8.961858e+00	8.961858e+00	8.961858e+00	8.961858e+00	8.961858e+00	8.961858e+00	8.961858e+00	8.961858e+00	8.961858e+00	8.961858e+00	8.961858e+00	8.961858e+00	8.944162e+00	8.944162e+00	8.926560e+00	8.926560e+00	8.909051e+00	8.860506e+00	8.799088e+00	8.687972e+00	8.472626e+00	8.470257e+00	8.385340e+00	8.268785e+00	8.268785e+00	8.268785e+00	8.268785e+00	8.190669e+00	8.190669e+00	8.190669e+00	8.174227e+00	8.141605e+00	8.029357e+00	8.013234e+00	7.882477e+00
27600	2.00	1.702178e+01	1.702178e+01	1.576871e+01	1.448758e+01	1.239611e+01	1.239611e+01	1.237262e+01	1.237262e+01	1.166664e+01	1.148977e+01	1.148977e+01	1.083049e+01	1.083049e+01	1.056483e+01	1.056483e+01	1.036357e+01	1.034350e+01	1.026854e+01	9.784124e+00	9.727001e+00	9.637103e+00	9.114996e+00	9.114996e+00	9.114996e+00	8.961858e+00	8.961858e+00	8.961858e+00	8.961858e+00	8.961858e+00	8.961858e+00	8.944162e+00	8.944162e+00	8.926560e+00	8.860506e+00	8.860506e+00	8.705249e+00	8.705249e+00	8.705249e+00	8.252278e+00	8.190669e+00	8.190669e+00	8.174227e+00	8.174227e+00	8.045565e+00	8.029357e+00	7.898983e+00	7.882477e+00	7.882477e+00
27198	2.00	1.446062e+01	1.239611e+01	1.237262e+01	1.116905e+01	1.034350e+01	9.618343e+00	9.133116e+00	9.121096e+00	8.961858e+00	8.961858e+00	8.961858e+00	8.961858e+00	8.961858e+00	8.961858e+00	8.961858e+00	8.909051e+00	8.705249e+00	8.705249e+00	8.452880e+00	8.436136e+00	8.190669e+00	8.174227e+00	8.013234e+00	7.882477e+00	7.882477e+00	7.882477e+00	7.850447e+00	7.850447e+00	7.834560e+00	7.653008e+00	7.601741e+00	7.601741e+00	7.517289e+00	7.517289e+00	7.501737e+00	7.470885e+00	7.470885e+00	7.455584e+00	7.263492e+00	7.209813e+00	7.047211e+00	6.822687e+00	6.713300e+00	6.668146e+00	6.631838e+00	6.631838e+00	6.631838e+00	6.631838e+00
27823	1.00	1.148977e+01	1.144603e+01	1.116905e+01	9.507682e+00	9.121096e+00	9.096974e+00	8.860506e+00	8.825539e+00	8.670788e+00	8.452880e+00	8.285379e+00	8.285379e+00	8.134148e+00	8.045565e+00	8.045565e+00	8.029357e+00	7.866419e+00	7.850447e+00	7.601741e+00	7.501737e+00	7.470885e+00	7.379627e+00	7.287909e+00	7.278606e+00	7.278606e+00	7.263492e+00	7.263492e+00	7.133115e+00	6.938024e+00	6.851273e+00	6.851273e+00	6.836943e+00	6.699048e+00	6.668146e+00	6.646237e+00	6.646237e+00	6.631838e+00	6.631838e+00	6.631838e+00	6.631838e+00	6.631838e+00	6.617842e+00	6.603921e+00	6.603921e+00	6.547650e+00	6.547650e+00	6.547650e+00	6.533569e+00
27615	2.00	1.239611e+01	1.022874e+01	9.133116e+00	8.961858e+00	8.961858e+00	8.944162e+00	8.926560e+00	8.926560e+00	8.909051e+00	8.452880e+00	8.452880e+00	8.435858e+00	8.418928e+00	8.285379e+00	8.285379e+00	8.285379e+00	8.285379e+00	8.252278e+00	8.190669e+00	8.045565e+00	7.882477e+00	7.882477e+00	7.882477e+00	7.882477e+00	7.850447e+00	7.818757e+00	7.785635e+00	7.785635e+00	7.653008e+00	7.653008e+00	7.601741e+00	7.586125e+00	7.517289e+00	7.517289e+00	7.517289e+00	7.501737e+00	7.486269e+00	7.483154e+00	7.428690e+00	7.428690e+00	7.428690e+00	7.428690e+00	7.379627e+00	7.278606e+00	7.278606e+00	7.278606e+00	7.278606e+00	7.278606e+00
27529	2.00	1.239611e+01	1.239611e+01	1.239611e+01	1.237262e+01	1.146784e+01	1.056483e+01	1.056483e+01	1.056483e+01	1.054438e+01	9.133116e+00	9.133116e+00	9.133116e+00	9.133116e+00	9.096974e+00	8.961858e+00	8.961858e+00	8.961858e+00	8.961858e+00	8.944162e+00	8.944162e+00	8.926560e+00	8.926560e+00	8.909051e+00	8.842976e+00	8.687972e+00	8.687972e+00	8.435858e+00	8.418928e+00	8.285379e+00	8.190669e+00	8.190669e+00	8.190669e+00	8.174227e+00	7.882477e+00	7.882477e+00	7.882477e+00	7.882477e+00	7.882477e+00	7.882477e+00	7.882477e+00	7.882477e+00	7.882477e+00	7.866419e+00	7.866419e+00	7.866419e+00	7.866419e+00	7.817579e+00	7.653008e+00
27640	2.00	1.668775e+01	1.454193e+01	1.377076e+01	1.239611e+01	1.239611e+01	1.239611e+01	1.239611e+01	1.239611e+01	1.237262e+01	1.237262e+01	1.237262e+01	1.216779e+01	1.205204e+01	1.205204e+01	1.148977e+01	1.116905e+01	1.115918e+01	1.064480e+01	1.056483e+01	1.056483e+01	1.038376e+01	1.034350e+01	1.026854e+01	9.674926e+00	9.646465e+00	9.577559e+00	9.133116e+00	9.133116e+00	9.133116e+00	9.133116e+00	9.133116e+00	9.133116e+00	9.121096e+00	9.114996e+00	9.114996e+00	8.961858e+00	8.961858e+00	8.961858e+00	8.961858e+00	8.961858e+00	8.961858e+00	8.961858e+00	8.961858e+00	8.961858e+00	8.944162e+00	8.944162e+00	8.944162e+00	8.944162e+00
27665	1.00	1.454193e+01	1.349069e+01	1.239611e+01	1.239611e+01	1.239611e+01	1.237262e+01	1.237262e+01	1.237262e+01	1.234927e+01	1.148977e+01	1.148977e+01	1.148977e+01	1.056483e+01	1.054438e+01	1.044778e+01	1.034570e+01	1.026854e+01	9.856656e+00	9.674926e+00	9.133116e+00	9.114996e+00	8.961858e+00	8.961858e+00	8.961858e+00	8.961858e+00	8.961858e+00	8.961858e+00	8.961858e+00	8.961858e+00	8.961858e+00	8.961858e+00	8.944162e+00	8.944162e+00	8.944162e+00	8.944162e+00	8.926560e+00	8.926560e+00	8.886399e+00	8.860506e+00	8.860506e+00	8.860506e+00	8.452880e+00	8.435858e+00	8.285379e+00	8.285379e+00	8.285379e+00	8.268785e+00	8.230702e+00
27626	2.00	1.454193e+01	1.451468e+01	1.148977e+01	1.142433e+01	1.116905e+01	1.056483e+01	1.034570e+01	9.856656e+00	9.674926e+00	9.655964e+00	9.133116e+00	9.133116e+00	9.133116e+00	9.121096e+00	8.961858e+00	8.961858e+00	8.961858e+00	8.944162e+00	8.944162e+00	8.926560e+00	8.860506e+00	8.808194e+00	8.705249e+00	8.705249e+00	8.705249e+00	8.705249e+00	8.452880e+00	8.418928e+00	8.285379e+00	8.285379e+00	8.285379e+00	8.285379e+00	8.235859e+00	8.045565e+00	7.882477e+00	7.882477e+00	7.882477e+00	7.882477e+00	7.882477e+00	7.866419e+00	7.601741e+00	7.517289e+00	7.517289e+00	7.517289e+00	7.501737e+00	7.294050e+00	7.278606e+00	7.278606e+00
27586	2.00	1.239611e+01	1.148977e+01	1.146784e+01	1.056483e+01	9.507682e+00	8.961858e+00	8.944162e+00	8.944162e+00	8.926560e+00	8.860506e+00	8.842976e+00	8.687972e+00	8.435858e+00	8.435858e+00	8.285379e+00	8.252278e+00	8.190669e+00	8.134148e+00	7.882477e+00	7.866419e+00	7.601741e+00	7.601741e+00	7.601741e+00	7.586125e+00	7.517289e+00	7.517289e+00	7.486269e+00	7.294050e+00	7.278606e+00	7.278606e+00	7.278606e+00	7.278606e+00	6.952716e+00	6.752561e+00	6.713300e+00	6.713300e+00	6.713300e+00	6.699048e+00	6.684871e+00	6.653887e+00	6.653887e+00	6.646237e+00	6.631838e+00	6.631838e+00	6.631838e+00	6.631838e+00	6.618276e+00	6.617842e+00
27601	2.00	1.576871e+01	1.239611e+01	1.237262e+01	1.195157e+01	1.166664e+01	1.148977e+01	1.148977e+01	1.116905e+01	1.056483e+01	1.056483e+01	1.056483e+01	1.052405e+01	9.133116e+00	9.133116e+00	9.133116e+00	9.133116e+00	9.133116e+00	9.121096e+00	9.114996e+00	8.961858e+00	8.961858e+00	8.961858e+00	8.961858e+00	8.961858e+00	8.961858e+00	8.961858e+00	8.944162e+00	8.944162e+00	8.944162e+00	8.926560e+00	8.926560e+00	8.926560e+00	8.909051e+00	8.860506e+00	8.860506e+00	8.705249e+00	8.486929e+00	8.455728e+00	8.435858e+00	8.285379e+00	8.285379e+00	8.268785e+00	8.268785e+00	8.252278e+00	8.252278e+00	8.190669e+00	8.174227e+00	8.029357e+00
28208	2.00	1.239611e+01	1.239611e+01	1.216779e+01	1.146784e+01	1.144603e+01	1.056483e+01	1.056483e+01	1.054438e+01	1.052405e+01	8.961858e+00	8.961858e+00	8.961858e+00	8.961858e+00	8.961858e+00	8.961858e+00	8.961858e+00	8.961858e+00	8.961858e+00	8.961858e+00	8.961858e+00	8.961858e+00	8.944162e+00	8.944162e+00	8.944162e+00	8.926560e+00	8.909051e+00	8.842976e+00	8.825539e+00	8.816695e+00	8.705249e+00	8.705249e+00	8.486929e+00	8.486929e+00	8.470257e+00	8.285379e+00	8.285379e+00	8.285379e+00	8.285379e+00	8.252278e+00	8.190669e+00	8.190669e+00	7.866419e+00	7.866419e+00	7.653008e+00	7.637426e+00	7.601741e+00	7.586125e+00	7.586125e+00
26790	1.00	1.239611e+01	1.234927e+01	1.146784e+01	1.056483e+01	1.056483e+01	9.627154e+00	9.133116e+00	8.961858e+00	8.961858e+00	8.961858e+00	8.961858e+00	8.961858e+00	8.961858e+00	8.961858e+00	8.944162e+00	8.944162e+00	8.944162e+00	8.842976e+00	8.797499e+00	8.797499e+00	8.705249e+00	8.705249e+00	8.705249e+00	8.402089e+00	8.285379e+00	8.190669e+00	8.157873e+00	8.029357e+00	7.882477e+00	7.882477e+00	7.882477e+00	7.866419e+00	7.850447e+00	7.817579e+00	7.650183e+00	7.601741e+00	7.586125e+00	7.501737e+00	7.455584e+00	7.383246e+00	7.383246e+00	7.294050e+00	7.294050e+00	7.278606e+00	7.278606e+00	7.278606e+00	7.278606e+00	7.278606e+00
27803	2.00	1.251152e+01	1.148977e+01	1.148977e+01	1.127637e+01	9.784124e+00	9.507682e+00	8.961858e+00	8.961858e+00	8.961858e+00	8.961858e+00	8.961858e+00	8.961858e+00	8.944162e+00	8.944162e+00	8.860506e+00	8.860506e+00	8.705249e+00	8.687972e+00	8.435858e+00	8.285379e+00	8.268785e+00	8.268785e+00	8.134148e+00	7.898983e+00	7.882477e+00	7.882477e+00	7.866419e+00	7.866419e+00	7.834560e+00	7.801564e+00	7.601741e+00	7.517289e+00	7.486269e+00	7.428690e+00	7.428690e+00	7.413462e+00	7.413462e+00	7.278606e+00	7.263492e+00	7.248459e+00	7.208657e+00	7.015877e+00	7.001167e+00	6.952716e+00	6.938024e+00	6.723854e+00	6.713300e+00	6.653887e+00
28044	2.00	1.239611e+01	1.239611e+01	1.239611e+01	1.148977e+01	9.784124e+00	9.133116e+00	8.961858e+00	8.961858e+00	8.961858e+00	8.961858e+00	8.961858e+00	8.961858e+00	8.860506e+00	8.705249e+00	8.687972e+00	8.285379e+00	8.285379e+00	8.190669e+00	8.190669e+00	8.190669e+00	7.898983e+00	7.882477e+00	7.882477e+00	7.870709e+00	7.866419e+00	7.850447e+00	7.801564e+00	7.601741e+00	7.601741e+00	7.586125e+00	7.586125e+00	7.517289e+00	7.517289e+00	7.517289e+00	7.486269e+00	7.428690e+00	7.428690e+00	7.278606e+00	7.278606e+00	7.263492e+00	7.263492e+00	7.263492e+00	7.248459e+00	7.208657e+00	6.908880e+00	6.713300e+00	6.713300e+00	6.713300e+00
27801	2.00	1.239611e+01	1.239611e+01	1.237262e+01	1.237262e+01	9.764981e+00	8.961858e+00	8.961858e+00	8.961858e+00	8.961858e+00	8.944162e+00	8.944162e+00	8.816695e+00	8.705249e+00	8.705249e+00	8.705249e+00	8.705249e+00	8.285379e+00	8.190669e+00	8.190669e+00	8.174227e+00	8.174227e+00	7.882899e+00	7.882477e+00	7.882477e+00	7.882477e+00	7.882477e+00	7.834560e+00	7.601741e+00	7.601741e+00	7.601741e+00	7.586125e+00	7.517289e+00	7.501737e+00	7.501737e+00	7.501737e+00	7.486269e+00	7.263492e+00	6.713300e+00	6.713300e+00	6.699048e+00	6.699048e+00	6.684871e+00	6.670770e+00	6.646237e+00	6.631838e+00	6.631838e+00	6.631838e+00	6.631838e+00
28368	2.00	1.237262e+01	1.148977e+01	1.054438e+01	1.054438e+01	9.133116e+00	8.961858e+00	8.961858e+00	8.961858e+00	8.961858e+00	8.961858e+00	8.961858e+00	8.926560e+00	8.860506e+00	8.705249e+00	8.705249e+00	8.687972e+00	8.452880e+00	8.452880e+00	8.285379e+00	8.285379e+00	8.174227e+00	8.045565e+00	7.882477e+00	7.866419e+00	7.866419e+00	7.850447e+00	7.801564e+00	7.601741e+00	7.601741e+00	7.517289e+00	7.517289e+00	7.501737e+00	7.278912e+00	7.278912e+00	7.278606e+00	7.263492e+00	7.248459e+00	7.208657e+00	7.015877e+00	6.851273e+00	6.713300e+00	6.668146e+00	6.668146e+00	6.646237e+00	6.646237e+00	6.631838e+00	6.631838e+00	6.631838e+00
27181	1.00	1.702178e+01	1.454193e+01	1.239611e+01	1.239611e+01	1.237262e+01	1.237262e+01	1.234927e+01	1.202915e+01	1.197433e+01	1.148977e+01	1.083049e+01	1.056483e+01	1.056483e+01	1.024859e+01	1.001205e+01	9.674926e+00	9.133116e+00	9.133116e+00	9.114996e+00	8.961858e+00	8.961858e+00	8.961858e+00	8.961858e+00	8.961858e+00	8.961858e+00	8.961858e+00	8.961858e+00	8.961858e+00	8.961858e+00	8.961858e+00	8.961858e+00	8.961858e+00	8.961858e+00	8.944162e+00	8.944162e+00	8.944162e+00	8.944162e+00	8.944162e+00	8.926560e+00	8.926560e+00	8.860506e+00	8.816695e+00	8.705249e+00	8.705249e+00	8.472626e+00	8.452974e+00	8.417324e+00	8.285379e+00
27780	2.00	1.702178e+01	1.454193e+01	1.451468e+01	1.239611e+01	1.239611e+01	1.237262e+01	1.237262e+01	1.234927e+01	1.205204e+01	1.148977e+01	1.083049e+01	1.052405e+01	9.674926e+00	9.655964e+00	9.589398e+00	9.133116e+00	9.133116e+00	9.133116e+00	9.133116e+00	9.114996e+00	9.114996e+00	9.079048e+00	8.961858e+00	8.961858e+00	8.961858e+00	8.961858e+00	8.961858e+00	8.961858e+00	8.944162e+00	8.944162e+00	8.944162e+00	8.944162e+00	8.944162e+00	8.944162e+00	8.944162e+00	8.944162e+00	8.926560e+00	8.926560e+00	8.860506e+00	8.705249e+00	8.705249e+00	8.705249e+00	8.687972e+00	8.549367e+00	8.452880e+00	8.438164e+00	8.435858e+00	8.435858e+00
27655	2.00	8.961858e+00	8.961858e+00	8.961858e+00	8.926560e+00	8.926560e+00	8.926560e+00	8.926560e+00	8.926560e+00	8.909051e+00	8.452880e+00	8.402089e+00	8.285379e+00	8.045565e+00	8.029357e+00	8.013234e+00	7.866419e+00	7.866419e+00	7.621926e+00	7.601741e+00	7.601741e+00	7.517289e+00	7.455584e+00	7.263492e+00	7.263492e+00	7.180120e+00	7.015877e+00	6.851273e+00	6.836943e+00	6.822687e+00	6.713300e+00	6.713300e+00	6.713300e+00	6.695458e+00	6.684871e+00	6.668146e+00	6.646237e+00	6.631838e+00	6.631838e+00	6.631838e+00	6.625599e+00	6.617842e+00	6.617842e+00	6.617842e+00	6.617842e+00	6.617842e+00	6.603921e+00	6.547650e+00	6.547650e+00
28205	2.00	1.239611e+01	1.239611e+01	1.161896e+01	1.056483e+01	1.056483e+01	1.054438e+01	9.784124e+00	9.114996e+00	8.961858e+00	8.961858e+00	8.961858e+00	8.961858e+00	8.961858e+00	8.961858e+00	8.961858e+00	8.961858e+00	8.944162e+00	8.944162e+00	8.944162e+00	8.944162e+00	8.944162e+00	8.926560e+00	8.926560e+00	8.926560e+00	8.909051e+00	8.816695e+00	8.781576e+00	8.705984e+00	8.705249e+00	8.705249e+00	8.687972e+00	8.653695e+00	8.285379e+00	8.285379e+00	8.285379e+00	8.268785e+00	8.190669e+00	8.190669e+00	8.045565e+00	8.045565e+00	7.898983e+00	7.882477e+00	7.882477e+00	7.882477e+00	7.882477e+00	7.882477e+00	7.882477e+00	7.866419e+00
27234	2.00	1.454193e+01	1.346526e+01	1.239611e+01	1.239611e+01	1.237262e+01	1.214460e+01	1.148977e+01	1.148977e+01	1.042753e+01	1.038376e+01	9.674926e+00	9.133116e+00	9.133116e+00	9.114996e+00	9.114996e+00	9.096974e+00	8.961858e+00	8.961858e+00	8.961858e+00	8.961858e+00	8.961858e+00	8.961858e+00	8.961858e+00	8.944162e+00	8.944162e+00	8.944162e+00	8.944162e+00	8.860506e+00	8.860506e+00	8.705249e+00	8.453208e+00	8.452880e+00	8.402089e+00	8.268785e+00	8.252278e+00	8.190669e+00	8.190669e+00	8.174227e+00	8.045565e+00	7.882477e+00	7.882477e+00	7.882477e+00	7.882477e+00	7.882477e+00	7.882477e+00	7.882477e+00	7.882477e+00	7.882477e+00
27791	1.00	1.702178e+01	1.239611e+01	1.239611e+01	1.239611e+01	1.237262e+01	1.205204e+01	1.205204e+01	1.205204e+01	1.205204e+01	1.116905e+01	1.083049e+01	1.064480e+01	1.038376e+01	9.577559e+00	9.133116e+00	9.133116e+00	9.121096e+00	9.114996e+00	8.961858e+00	8.961858e+00	8.961858e+00	8.944162e+00	8.944162e+00	8.434160e+00	8.434160e+00	8.434160e+00	8.434160e+00	8.285379e+00	8.285379e+00	8.268785e+00	8.268785e+00	8.252278e+00	8.190669e+00	8.190669e+00	8.190669e+00	8.174227e+00	8.045565e+00	7.882477e+00	7.882477e+00	7.882477e+00	7.882477e+00	7.882477e+00	7.882477e+00	7.882477e+00	7.882477e+00	7.882477e+00	7.882477e+00	7.882477e+00
28257	1.00	1.239611e+01	1.239611e+01	1.056483e+01	1.052405e+01	1.052405e+01	1.026854e+01	9.133116e+00	9.133116e+00	9.133116e+00	9.133116e+00	9.114996e+00	9.096974e+00	9.079048e+00	8.961858e+00	8.961858e+00	8.961858e+00	8.961858e+00	8.961858e+00	8.961858e+00	8.944162e+00	8.944162e+00	8.944162e+00	8.944162e+00	8.944162e+00	8.705249e+00	8.452880e+00	8.268785e+00	8.235859e+00	8.190669e+00	8.190669e+00	8.029357e+00	8.029357e+00	8.013234e+00	7.882477e+00	7.882477e+00	7.882477e+00	7.882477e+00	7.882477e+00	7.882477e+00	7.882477e+00	7.882477e+00	7.882477e+00	7.882477e+00	7.882477e+00	7.882477e+00	7.866419e+00	7.866419e+00	7.850447e+00
27986	2.00	1.216779e+01	1.197433e+01	1.148977e+01	1.052405e+01	1.052405e+01	9.507682e+00	9.133116e+00	9.096974e+00	8.961858e+00	8.961858e+00	8.961858e+00	8.961858e+00	8.961858e+00	8.961858e+00	8.961858e+00	8.961858e+00	8.961858e+00	8.944162e+00	8.860506e+00	8.472626e+00	8.470257e+00	8.285379e+00	8.134148e+00	8.045565e+00	8.045565e+00	8.013234e+00	7.882477e+00	7.882477e+00	7.882477e+00	7.866419e+00	7.850447e+00	7.834560e+00	7.811653e+00	7.601741e+00	7.517289e+00	7.517289e+00	7.517289e+00	7.486269e+00	7.428690e+00	7.428690e+00	7.303133e+00	7.278606e+00	7.278606e+00	7.263855e+00	7.263855e+00	7.263492e+00	7.263492e+00	7.061316e+00
27476	2.00	1.239611e+01	1.148977e+01	1.148977e+01	1.146784e+01	1.114766e+01	1.056483e+01	1.056483e+01	9.589398e+00	9.103138e+00	8.961858e+00	8.961858e+00	8.961858e+00	8.961858e+00	8.926560e+00	8.860506e+00	8.860506e+00	8.842976e+00	8.705249e+00	8.705249e+00	8.418928e+00	8.285379e+00	8.285379e+00	8.285379e+00	8.285379e+00	8.285379e+00	8.268785e+00	8.268785e+00	8.268785e+00	8.268785e+00	8.268785e+00	8.268785e+00	8.190669e+00	7.882477e+00	7.866419e+00	7.850447e+00	7.618752e+00	7.601741e+00	7.601741e+00	7.501737e+00	7.501737e+00	7.486269e+00	7.379627e+00	7.379627e+00	7.294050e+00	7.294050e+00	7.278606e+00	7.278606e+00	7.278606e+00
28189	2.00	1.239611e+01	1.239611e+01	1.237262e+01	1.216779e+01	1.148977e+01	1.062430e+01	1.056483e+01	9.558846e+00	9.133116e+00	9.133116e+00	9.114996e+00	8.961858e+00	8.961858e+00	8.961858e+00	8.961858e+00	8.961858e+00	8.944162e+00	8.944162e+00	8.944162e+00	8.944162e+00	8.944162e+00	8.926560e+00	8.860506e+00	8.781576e+00	8.687972e+00	8.687972e+00	8.670788e+00	8.470257e+00	8.435858e+00	8.285379e+00	8.190669e+00	8.190669e+00	8.174227e+00	8.045565e+00	7.882477e+00	7.866419e+00	7.866419e+00	7.866419e+00	7.866419e+00	7.866419e+00	7.866419e+00	7.866419e+00	7.850447e+00	7.850447e+00	7.850447e+00	7.834560e+00	7.834560e+00	7.818757e+00
27331	1.00	1.237262e+01	1.146784e+01	1.116905e+01	1.064480e+01	1.062430e+01	1.038376e+01	9.627154e+00	9.577559e+00	9.558846e+00	9.133116e+00	9.121096e+00	9.114996e+00	9.096974e+00	9.079048e+00	8.961858e+00	8.961858e+00	8.961858e+00	8.842976e+00	8.705249e+00	8.705249e+00	8.705249e+00	8.452880e+00	8.452880e+00	8.285379e+00	8.285379e+00	8.285379e+00	8.174227e+00	8.045565e+00	8.045565e+00	8.013234e+00	7.882477e+00	7.882477e+00	7.882477e+00	7.882477e+00	7.866419e+00	7.866419e+00	7.850447e+00	7.850447e+00	7.834560e+00	7.834560e+00	7.817579e+00	7.801564e+00	7.650183e+00	7.621926e+00	7.517289e+00	7.501737e+00	7.501737e+00	7.501737e+00
28200	1.00	1.239611e+01	1.239611e+01	1.239611e+01	1.237262e+01	1.148977e+01	9.114996e+00	8.961858e+00	8.961858e+00	8.961858e+00	8.961858e+00	8.961858e+00	8.860506e+00	8.705249e+00	8.452880e+00	8.435858e+00	8.285379e+00	8.190669e+00	8.190669e+00	8.190669e+00	8.174227e+00	7.882477e+00	7.882477e+00	7.882477e+00	7.882477e+00	7.866419e+00	7.866419e+00	7.866419e+00	7.850447e+00	7.570592e+00	7.570592e+00	7.517289e+00	7.517289e+00	7.517289e+00	7.517289e+00	7.517289e+00	7.517289e+00	7.501737e+00	7.413462e+00	7.413462e+00	7.278606e+00	7.278606e+00	7.278606e+00	7.263492e+00	7.263492e+00	7.248459e+00	7.233506e+00	7.162907e+00	7.001167e+00
27510	2.00	1.451468e+01	1.239611e+01	1.239611e+01	1.234927e+01	1.234927e+01	1.234927e+01	1.232604e+01	1.232604e+01	1.148977e+01	1.146784e+01	1.144603e+01	1.064480e+01	1.054438e+01	1.054438e+01	1.032354e+01	9.655964e+00	9.577559e+00	9.470409e+00	9.114996e+00	8.961858e+00	8.961858e+00	8.961858e+00	8.961858e+00	8.961858e+00	8.961858e+00	8.944162e+00	8.944162e+00	8.944162e+00	8.926560e+00	8.921859e+00	8.860506e+00	8.842976e+00	8.825539e+00	8.705249e+00	8.452880e+00	8.452880e+00	8.435858e+00	8.285379e+00	8.285379e+00	8.285379e+00	8.268785e+00	8.264058e+00	8.190669e+00	8.190669e+00	8.157873e+00	8.157873e+00	8.157873e+00	8.141605e+00
26936	2.00	1.349069e+01	1.239611e+01	1.239611e+01	1.239611e+01	1.148977e+01	1.144603e+01	1.144603e+01	1.056483e+01	1.044778e+01	1.038376e+01	9.133116e+00	9.133116e+00	9.133116e+00	9.096974e+00	9.096974e+00	8.961858e+00	8.961858e+00	8.944162e+00	8.904080e+00	8.860506e+00	8.825539e+00	8.825539e+00	8.435858e+00	8.418928e+00	8.402089e+00	8.285379e+00	8.285379e+00	8.285379e+00	8.268785e+00	8.247335e+00	8.190669e+00	8.190669e+00	8.190669e+00	7.882477e+00	7.882477e+00	7.866419e+00	7.850447e+00	7.850447e+00	7.601741e+00	7.601741e+00	7.517289e+00	7.517289e+00	7.517289e+00	7.294050e+00	7.278606e+00	7.278606e+00	7.278606e+00	7.263492e+00
28181	2.00	1.234927e+01	1.216779e+01	1.114766e+01	1.064480e+01	1.056483e+01	1.052405e+01	9.784124e+00	9.577559e+00	9.103138e+00	9.096974e+00	8.961858e+00	8.961858e+00	8.944162e+00	8.926560e+00	8.705249e+00	8.705249e+00	8.687972e+00	8.470257e+00	8.452880e+00	8.285379e+00	8.285379e+00	8.285379e+00	8.157873e+00	8.013234e+00	7.898983e+00	7.882477e+00	7.882477e+00	7.882477e+00	7.850447e+00	7.834560e+00	7.601741e+00	7.586125e+00	7.517289e+00	7.501737e+00	7.501737e+00	7.470885e+00	7.294050e+00	7.278606e+00	7.278606e+00	7.263855e+00	7.263492e+00	6.986535e+00	6.952716e+00	6.822687e+00	6.713300e+00	6.699048e+00	6.684871e+00	6.668146e+00
27343	1.00	1.988047e+01	1.454193e+01	1.454193e+01	1.270250e+01	1.239611e+01	1.239611e+01	1.239611e+01	1.237262e+01	1.237262e+01	1.237262e+01	1.148977e+01	1.148977e+01	1.146784e+01	1.038376e+01	1.034350e+01	9.674926e+00	9.674926e+00	9.133116e+00	9.133116e+00	9.133116e+00	9.114996e+00	9.114996e+00	9.114996e+00	9.079048e+00	8.961858e+00	8.961858e+00	8.961858e+00	8.961858e+00	8.961858e+00	8.944162e+00	8.944162e+00	8.944162e+00	8.926560e+00	8.860506e+00	8.860506e+00	8.842976e+00	8.705249e+00	8.705249e+00	8.705249e+00	8.452880e+00	8.402089e+00	8.285379e+00	8.285379e+00	8.268785e+00	8.268785e+00	8.268785e+00	8.268785e+00	8.252278e+00
27728	2.00	1.024859e+01	9.133116e+00	9.133116e+00	8.961858e+00	8.961858e+00	8.687972e+00	8.687972e+00	8.268785e+00	8.045565e+00	8.013234e+00	7.866419e+00	7.785635e+00	7.653008e+00	7.637426e+00	7.601741e+00	7.498551e+00	7.428690e+00	7.428690e+00	7.379627e+00	7.278606e+00	7.242734e+00	7.209813e+00	7.194927e+00	7.193642e+00	7.015877e+00	6.952716e+00	6.851273e+00	6.822687e+00	6.713300e+00	6.713300e+00	6.713300e+00	6.713300e+00	6.699048e+00	6.699048e+00	6.632219e+00	6.631838e+00	6.617842e+00	6.617842e+00	6.617842e+00	6.603921e+00	6.603921e+00	6.603921e+00	6.603921e+00	6.590823e+00	6.590072e+00	6.576295e+00	6.547650e+00	6.547650e+00
28030	2.00	1.239611e+01	1.239611e+01	1.239611e+01	1.237262e+01	1.146784e+01	1.146784e+01	1.038376e+01	9.745940e+00	9.096974e+00	8.961858e+00	8.961858e+00	8.961858e+00	8.842976e+00	8.842976e+00	8.452880e+00	8.435858e+00	8.285379e+00	8.190669e+00	8.190669e+00	8.190669e+00	8.174227e+00	7.882477e+00	7.882477e+00	7.882477e+00	7.882477e+00	7.882477e+00	7.882477e+00	7.866901e+00	7.850447e+00	7.811653e+00	7.601741e+00	7.517289e+00	7.501737e+00	7.278606e+00	7.278606e+00	7.278606e+00	7.278606e+00	7.263492e+00	7.263492e+00	7.263492e+00	7.263492e+00	7.263492e+00	7.233506e+00	7.076888e+00	7.061316e+00	7.015877e+00	6.952716e+00	6.684871e+00
27556	2.00	1.239611e+01	1.205204e+01	1.146784e+01	1.056483e+01	9.133116e+00	9.133116e+00	9.133116e+00	8.961858e+00	8.961858e+00	8.926560e+00	8.926560e+00	8.842976e+00	8.705249e+00	8.705249e+00	8.687972e+00	8.486929e+00	8.436136e+00	8.434160e+00	8.268785e+00	8.268785e+00	8.252977e+00	8.190669e+00	7.882477e+00	7.882477e+00	7.882477e+00	7.882477e+00	7.882477e+00	7.882477e+00	7.866419e+00	7.866419e+00	7.834560e+00	7.517289e+00	7.517289e+00	7.294050e+00	7.278606e+00	7.278606e+00	7.278606e+00	7.278606e+00	7.263492e+00	7.263492e+00	7.248459e+00	7.001167e+00	6.938024e+00	6.632219e+00	6.632219e+00	6.631838e+00	6.631838e+00	6.631838e+00
28358	2.00	1.702178e+01	1.451468e+01	1.237262e+01	1.234927e+01	1.232604e+01	1.083049e+01	1.064480e+01	1.056483e+01	1.054438e+01	9.655964e+00	9.577559e+00	9.133116e+00	9.133116e+00	9.114996e+00	9.114996e+00	9.079048e+00	9.079048e+00	9.079048e+00	8.961858e+00	8.961858e+00	8.961858e+00	8.961858e+00	8.961858e+00	8.961858e+00	8.961858e+00	8.961858e+00	8.961858e+00	8.961858e+00	8.961858e+00	8.961858e+00	8.961858e+00	8.961858e+00	8.944162e+00	8.944162e+00	8.816695e+00	8.438164e+00	8.285379e+00	8.268785e+00	8.174227e+00	8.157873e+00	8.141605e+00	7.882477e+00	7.882477e+00	7.882477e+00	7.882477e+00	7.882477e+00	7.882477e+00	7.866419e+00
28042	1.00	1.702178e+01	1.579810e+01	1.454193e+01	1.446062e+01	1.239611e+01	1.239611e+01	1.237262e+01	1.237262e+01	1.168891e+01	1.116905e+01	1.083049e+01	1.056483e+01	1.056483e+01	1.038376e+01	9.784124e+00	9.674926e+00	9.618343e+00	9.133116e+00	9.121096e+00	9.114996e+00	9.114996e+00	9.079048e+00	8.961858e+00	8.961858e+00	8.961858e+00	8.961858e+00	8.961858e+00	8.961858e+00	8.961858e+00	8.961858e+00	8.961858e+00	8.926560e+00	8.926560e+00	8.705249e+00	8.705249e+00	8.452974e+00	8.452880e+00	8.452880e+00	8.435858e+00	8.419390e+00	8.285379e+00	8.285379e+00	8.285379e+00	8.268785e+00	8.268785e+00	8.190669e+00	8.190669e+00	8.174227e+00
27723	1.00	1.205204e+01	1.148977e+01	1.146784e+01	1.146784e+01	1.062430e+01	9.608224e+00	9.558846e+00	9.133116e+00	9.133116e+00	9.133116e+00	9.114996e+00	8.961858e+00	8.944162e+00	8.860506e+00	8.842976e+00	8.842976e+00	8.566570e+00	8.452880e+00	8.435858e+00	8.435858e+00	8.434160e+00	8.385340e+00	8.285379e+00	8.285379e+00	8.268785e+00	8.268785e+00	8.045565e+00	7.882477e+00	7.882477e+00	7.882477e+00	7.866419e+00	7.866419e+00	7.850447e+00	7.850447e+00	7.653008e+00	7.634424e+00	7.517289e+00	7.517289e+00	7.517289e+00	7.428690e+00	7.428690e+00	7.303133e+00	7.303133e+00	7.278606e+00	7.278606e+00	7.278606e+00	7.278606e+00	7.278606e+00
27514	2.00	1.148977e+01	8.961858e+00	8.860506e+00	8.705249e+00	8.705249e+00	8.705249e+00	8.252278e+00	8.045565e+00	7.882477e+00	7.850447e+00	7.517289e+00	7.278606e+00	7.278606e+00	7.278606e+00	7.278606e+00	7.263492e+00	7.263492e+00	7.263492e+00	7.248459e+00	7.248459e+00	7.248459e+00	7.233506e+00	6.938024e+00	6.851273e+00	6.631838e+00	6.618276e+00	6.617842e+00	6.617842e+00	6.617842e+00	6.590072e+00	6.547650e+00	6.547650e+00	6.547650e+00	6.533569e+00	6.519564e+00	6.386787e+00	6.386787e+00	6.386787e+00	6.386787e+00	6.359607e+00	6.353288e+00	6.353288e+00	6.339492e+00	6.339492e+00	6.310162e+00	6.310162e+00	6.310162e+00	6.192684e+00
28540	2.00	1.239611e+01	9.627154e+00	9.096974e+00	8.961858e+00	8.944162e+00	8.944162e+00	8.944162e+00	8.926560e+00	8.705249e+00	8.285379e+00	8.285379e+00	8.285379e+00	8.190669e+00	8.045565e+00	8.045565e+00	8.029357e+00	7.882477e+00	7.850447e+00	7.650183e+00	7.379627e+00	7.278606e+00	7.278606e+00	7.278606e+00	7.263492e+00	7.263492e+00	7.248459e+00	6.952716e+00	6.851273e+00	6.851273e+00	6.836943e+00	6.646237e+00	6.646237e+00	6.646237e+00	6.631838e+00	6.631838e+00	6.617842e+00	6.617842e+00	6.590072e+00	6.547650e+00	6.547650e+00	6.547650e+00	6.547650e+00	6.533569e+00	6.519564e+00	6.519564e+00	6.519564e+00	6.505634e+00	6.424896e+00
27739	2.00	1.148977e+01	1.148977e+01	1.148977e+01	1.146784e+01	1.146784e+01	1.056483e+01	1.056483e+01	9.745940e+00	8.961858e+00	8.961858e+00	8.961858e+00	8.961858e+00	8.961858e+00	8.944162e+00	8.944162e+00	8.860506e+00	8.860506e+00	8.860506e+00	8.842976e+00	8.842976e+00	8.705249e+00	8.687972e+00	8.285379e+00	8.285379e+00	8.268785e+00	8.045565e+00	8.045565e+00	8.029357e+00	8.029357e+00	7.866901e+00	7.866419e+00	7.795819e+00	7.653008e+00	7.601741e+00	7.517289e+00	7.379627e+00	7.349168e+00	7.294050e+00	7.294050e+00	7.278606e+00	7.278606e+00	7.278606e+00	7.278606e+00	7.278606e+00	7.278606e+00	7.278606e+00	7.263492e+00	7.263492e+00
28470	1.00	1.239611e+01	1.239611e+01	1.054438e+01	1.022874e+01	9.114996e+00	9.096974e+00	8.961858e+00	8.961858e+00	8.961858e+00	8.961858e+00	8.961858e+00	8.944162e+00	8.705249e+00	8.705249e+00	8.705249e+00	8.705249e+00	8.687972e+00	8.687972e+00	8.486929e+00	8.455034e+00	8.285379e+00	8.285379e+00	8.190669e+00	8.190669e+00	7.882477e+00	7.882477e+00	7.866419e+00	7.850447e+00	7.517289e+00	7.517289e+00	7.501737e+00	7.483154e+00	7.278912e+00	7.263492e+00	7.147971e+00	6.938024e+00	6.646237e+00	6.646237e+00	6.631838e+00	6.631838e+00	6.631838e+00	6.631838e+00	6.617842e+00	6.617842e+00	6.590072e+00	6.590072e+00	6.547650e+00	6.547650e+00
28257	1.00	1.239611e+01	1.237262e+01	1.197433e+01	1.195157e+01	1.056483e+01	9.133116e+00	9.133116e+00	9.133116e+00	8.961858e+00	8.961858e+00	8.961858e+00	8.961858e+00	8.944162e+00	8.944162e+00	8.944162e+00	8.909051e+00	8.647257e+00	8.486929e+00	8.472626e+00	8.455728e+00	8.285379e+00	8.190669e+00	8.174227e+00	7.882477e+00	7.882477e+00	7.882477e+00	7.882477e+00	7.882477e+00	7.882477e+00	7.882477e+00	7.882477e+00	7.866419e+00	7.866419e+00	7.850447e+00	7.850447e+00	7.601741e+00	7.601741e+00	7.601741e+00	7.586125e+00	7.586125e+00	7.586125e+00	7.586125e+00	7.570592e+00	7.517289e+00	7.517289e+00	7.501737e+00	7.296384e+00	7.294050e+00
27890	2.00	1.579810e+01	1.451468e+01	1.239611e+01	1.168891e+01	1.148977e+01	1.148977e+01	1.148977e+01	1.146784e+01	1.142433e+01	1.034570e+01	9.856656e+00	9.655964e+00	9.627154e+00	9.133116e+00	8.961858e+00	8.961858e+00	8.860506e+00	8.860506e+00	8.860506e+00	8.842976e+00	8.808194e+00	8.452880e+00	8.418928e+00	8.285379e+00	8.285379e+00	8.285379e+00	8.268785e+00	8.268785e+00	8.252278e+00	8.252278e+00	8.190669e+00	8.029357e+00	8.029357e+00	7.882477e+00	7.866419e+00	7.866419e+00	7.850447e+00	7.850447e+00	7.834560e+00	7.801564e+00	7.650183e+00	7.601741e+00	7.501737e+00	7.501737e+00	7.278606e+00	7.278606e+00	7.278606e+00	7.278606e+00
28119	2.00	9.114996e+00	8.961858e+00	8.944162e+00	8.705249e+00	8.705249e+00	8.285379e+00	7.882477e+00	7.882477e+00	7.882477e+00	7.866419e+00	7.866419e+00	7.866419e+00	7.834560e+00	7.834560e+00	7.278606e+00	7.278606e+00	7.278606e+00	7.278606e+00	7.278606e+00	6.938024e+00	6.646237e+00	6.631838e+00	6.631838e+00	6.631838e+00	6.631838e+00	6.631838e+00	6.631838e+00	6.631838e+00	6.631838e+00	6.631838e+00	6.631838e+00	6.631838e+00	6.617842e+00	6.617842e+00	6.617842e+00	6.617842e+00	6.617842e+00	6.617842e+00	6.617842e+00	6.603921e+00	6.603921e+00	6.603921e+00	6.603921e+00	6.603921e+00	6.590072e+00	6.547650e+00	6.547650e+00	6.547650e+00
27179	2.00	1.702178e+01	1.579810e+01	1.239611e+01	1.239611e+01	1.239611e+01	1.239611e+01	1.168891e+01	1.146784e+01	1.083049e+01	1.054438e+01	9.784124e+00	9.784124e+00	9.784124e+00	9.133116e+00	9.133116e+00	8.961858e+00	8.961858e+00	8.961858e+00	8.961858e+00	8.961858e+00	8.961858e+00	8.842976e+00	8.705249e+00	8.705249e+00	8.452880e+00	8.285379e+00	8.285379e+00	8.285379e+00	8.285379e+00	8.285379e+00	8.268785e+00	8.252278e+00	8.252278e+00	8.190669e+00	8.190669e+00	8.190669e+00	8.190669e+00	7.898983e+00	7.898983e+00	7.898983e+00	7.882477e+00	7.882477e+00	7.882477e+00	7.882477e+00	7.882477e+00	7.882477e+00	7.882477e+00	7.866419e+00
27761	1.00	1.148977e+01	1.056483e+01	8.860506e+00	8.566570e+00	8.285379e+00	8.268785e+00	8.045565e+00	7.586125e+00	7.379627e+00	7.294050e+00	7.278606e+00	7.278606e+00	7.278606e+00	7.278606e+00	6.851273e+00	6.646237e+00	6.632219e+00	6.631838e+00	6.631838e+00	6.561655e+00	6.547650e+00	6.547650e+00	6.547650e+00	6.547650e+00	6.547650e+00	6.547650e+00	6.547650e+00	6.547650e+00	6.547650e+00	6.533569e+00	6.467135e+00	6.406716e+00	6.386787e+00	6.386787e+00	6.386787e+00	6.386787e+00	6.386787e+00	6.386787e+00	6.386787e+00	6.386787e+00	6.386787e+00	6.386787e+00	6.386787e+00	6.386787e+00	6.386787e+00	6.386787e+00	6.386787e+00	6.373161e+00
27418	2.00	8.961858e+00	8.961858e+00	8.961858e+00	8.961858e+00	8.285379e+00	7.653008e+00	7.601741e+00	7.601741e+00	7.570592e+00	7.555141e+00	7.364357e+00	7.209813e+00	6.646237e+00	6.631838e+00	6.631838e+00	6.631838e+00	6.631838e+00	6.631838e+00	6.631838e+00	6.603921e+00	6.547650e+00	6.547650e+00	6.547650e+00	6.547650e+00	6.547650e+00	6.533569e+00	6.386787e+00	6.386787e+00	6.386787e+00	6.386787e+00	6.386787e+00	6.386787e+00	6.386787e+00	6.373161e+00	6.373161e+00	6.373161e+00	6.359607e+00	6.309331e+00	6.295598e+00	6.192684e+00	6.192684e+00	6.179347e+00	6.179347e+00	6.179347e+00	6.153017e+00	6.139569e+00	6.117842e+00	6.117842e+00
28749	2.00	1.214460e+01	1.148977e+01	1.148977e+01	8.961858e+00	8.961858e+00	8.961858e+00	8.961858e+00	8.944162e+00	8.926560e+00	8.860506e+00	8.860506e+00	8.816695e+00	8.687972e+00	8.670788e+00	8.453208e+00	8.418928e+00	8.285379e+00	8.285379e+00	8.285379e+00	8.285379e+00	8.268785e+00	8.252278e+00	8.252278e+00	7.653008e+00	7.601741e+00	7.601741e+00	7.601741e+00	7.517289e+00	7.517289e+00	7.517289e+00	7.501737e+00	7.470885e+00	7.278606e+00	7.278606e+00	7.263492e+00	7.248459e+00	7.233506e+00	7.209813e+00	7.015877e+00	7.001167e+00	6.807914e+00	6.713300e+00	6.670770e+00	6.646237e+00	6.646237e+00	6.646237e+00	6.646237e+00	6.639705e+00
28778	2.00	1.349069e+01	1.237262e+01	1.237262e+01	1.148977e+01	1.146784e+01	1.146784e+01	1.144603e+01	1.144603e+01	1.054438e+01	1.044778e+01	9.627154e+00	9.114996e+00	8.961858e+00	8.961858e+00	8.961858e+00	8.961858e+00	8.961858e+00	8.961858e+00	8.944162e+00	8.860506e+00	8.842976e+00	8.842976e+00	8.825539e+00	8.825539e+00	8.705249e+00	8.705249e+00	8.469904e+00	8.452880e+00	8.452880e+00	8.452880e+00	8.418928e+00	8.285379e+00	8.285379e+00	8.285379e+00	8.285379e+00	8.285379e+00	8.285379e+00	8.268785e+00	8.268785e+00	8.174227e+00	8.174227e+00	7.882477e+00	7.882477e+00	7.866419e+00	7.866419e+00	7.817579e+00	7.817579e+00	7.653008e+00
28176	2.00	1.346526e+01	1.343996e+01	1.239611e+01	1.239611e+01	1.239611e+01	1.239611e+01	1.237262e+01	1.234927e+01	1.205204e+01	1.205204e+01	1.146784e+01	1.146784e+01	1.146784e+01	1.144603e+01	1.054438e+01	1.042753e+01	1.040739e+01	1.036357e+01	9.133116e+00	9.133116e+00	9.133116e+00	9.114996e+00	9.114996e+00	9.114996e+00	9.114996e+00	9.096974e+00	8.961858e+00	8.961858e+00	8.961858e+00	8.961858e+00	8.961858e+00	8.961858e+00	8.961858e+00	8.961858e+00	8.961858e+00	8.944162e+00	8.926560e+00	8.842976e+00	8.842976e+00	8.842976e+00	8.825539e+00	8.705249e+00	8.705249e+00	8.705249e+00	8.455034e+00	8.455034e+00	8.455034e+00	8.435858e+00
27953	1.00	1.454193e+01	1.239611e+01	1.197433e+01	1.056483e+01	1.056483e+01	1.056483e+01	1.054438e+01	9.784124e+00	9.674926e+00	9.589398e+00	8.961858e+00	8.961858e+00	8.961858e+00	8.961858e+00	8.961858e+00	8.961858e+00	8.961858e+00	8.961858e+00	8.961858e+00	8.944162e+00	8.944162e+00	8.944162e+00	8.944162e+00	8.944162e+00	8.926560e+00	8.926560e+00	8.816695e+00	8.816695e+00	8.472626e+00	8.435858e+00	8.285379e+00	8.285379e+00	8.285379e+00	8.252278e+00	8.252278e+00	8.190669e+00	7.898983e+00	7.882477e+00	7.882477e+00	7.882477e+00	7.882477e+00	7.866419e+00	7.618752e+00	7.601741e+00	7.601741e+00	7.601741e+00	7.601741e+00	7.601741e+00
27921	1.00	1.346526e+01	1.239611e+01	1.146784e+01	1.146784e+01	1.146784e+01	1.146784e+01	1.116905e+01	1.064480e+01	1.056483e+01	1.056483e+01	1.056483e+01	1.056483e+01	1.042753e+01	9.577559e+00	9.121096e+00	8.961858e+00	8.961858e+00	8.961858e+00	8.944162e+00	8.944162e+00	8.944162e+00	8.944162e+00	8.842976e+00	8.842976e+00	8.842976e+00	8.842976e+00	8.452880e+00	8.418928e+00	8.418928e+00	8.285379e+00	8.285379e+00	8.285379e+00	8.285379e+00	8.268785e+00	8.190669e+00	8.029357e+00	7.882477e+00	7.882477e+00	7.882477e+00	7.882477e+00	7.882477e+00	7.882477e+00	7.882477e+00	7.882477e+00	7.850447e+00	7.850447e+00	7.653008e+00	7.637426e+00
28258	2.00	1.239611e+01	1.239611e+01	1.237262e+01	1.234927e+01	1.216779e+01	1.056483e+01	1.036357e+01	1.034350e+01	1.026854e+01	9.784124e+00	9.784124e+00	8.961858e+00	8.961858e+00	8.961858e+00	8.944162e+00	8.944162e+00	8.944162e+00	8.944162e+00	8.926560e+00	8.909051e+00	8.705249e+00	8.705249e+00	8.687972e+00	8.470257e+00	8.285379e+00	8.285379e+00	8.285379e+00	8.268785e+00	8.190669e+00	8.190669e+00	8.174227e+00	8.157873e+00	7.898983e+00	7.898983e+00	7.882477e+00	7.882477e+00	7.882477e+00	7.866419e+00	7.818757e+00	7.653008e+00	7.601741e+00	7.586125e+00	7.517289e+00	7.517289e+00	7.517289e+00	7.514030e+00	7.501737e+00	7.455584e+00
28559	2.00	1.239611e+01	1.200638e+01	1.062430e+01	1.056483e+01	1.054438e+01	1.001205e+01	9.764981e+00	9.558846e+00	8.961858e+00	8.961858e+00	8.961858e+00	8.961858e+00	8.961858e+00	8.961858e+00	8.944162e+00	8.909051e+00	8.816695e+00	8.705249e+00	8.400578e+00	8.285379e+00	8.285379e+00	8.285379e+00	8.285379e+00	8.285379e+00	8.285379e+00	8.268785e+00	8.190669e+00	8.045565e+00	8.045565e+00	7.882899e+00	7.882477e+00	7.882477e+00	7.882477e+00	7.882477e+00	7.866419e+00	7.866419e+00	7.850447e+00	7.817579e+00	7.817579e+00	7.801564e+00	7.780068e+00	7.601741e+00	7.601741e+00	7.601741e+00	7.586125e+00	7.570592e+00	7.570592e+00	7.570592e+00
28102	2.00	1.702178e+01	1.454193e+01	1.451468e+01	1.414275e+01	1.411619e+01	1.239611e+01	1.239611e+01	1.239611e+01	1.239611e+01	1.237262e+01	1.205204e+01	1.083049e+01	1.056483e+01	1.056483e+01	1.056483e+01	9.955717e+00	9.936289e+00	9.674926e+00	9.655964e+00	9.133116e+00	9.133116e+00	9.133116e+00	9.133116e+00	9.133116e+00	9.114996e+00	9.114996e+00	8.961858e+00	8.961858e+00	8.961858e+00	8.961858e+00	8.961858e+00	8.961858e+00	8.961858e+00	8.961858e+00	8.961858e+00	8.961858e+00	8.961858e+00	8.961858e+00	8.961858e+00	8.944162e+00	8.944162e+00	8.944162e+00	8.944162e+00	8.705249e+00	8.705249e+00	8.705249e+00	8.687972e+00	8.687972e+00
28204	1.00	1.849399e+01	1.579810e+01	1.576871e+01	1.454193e+01	1.451468e+01	1.448758e+01	1.372158e+01	1.349069e+01	1.239611e+01	1.239611e+01	1.239611e+01	1.239611e+01	1.239611e+01	1.237262e+01	1.237262e+01	1.234927e+01	1.234927e+01	1.232604e+01	1.205204e+01	1.205204e+01	1.202915e+01	1.200638e+01	1.168891e+01	1.166664e+01	1.148977e+01	1.148977e+01	1.148977e+01	1.148977e+01	1.146784e+01	1.146784e+01	1.146784e+01	1.146784e+01	1.112639e+01	1.080143e+01	1.064480e+01	1.056483e+01	1.056483e+01	1.054438e+01	1.052405e+01	1.044778e+01	1.038376e+01	1.038376e+01	1.036357e+01	1.034350e+01	1.034350e+01	1.026854e+01	9.674926e+00	9.655964e+00
28090	1.00	1.346526e+01	1.205204e+01	1.056483e+01	1.056483e+01	1.042753e+01	9.133116e+00	8.961858e+00	8.961858e+00	8.961858e+00	8.961858e+00	8.961858e+00	8.705249e+00	8.705249e+00	8.705249e+00	8.687972e+00	8.687972e+00	8.455034e+00	8.434160e+00	8.285379e+00	8.029357e+00	7.882477e+00	7.882477e+00	7.882477e+00	7.817579e+00	7.517289e+00	7.501737e+00	7.501737e+00	7.501737e+00	7.486269e+00	7.486269e+00	7.470885e+00	7.294050e+00	7.294050e+00	7.278606e+00	7.278606e+00	7.263492e+00	7.263492e+00	7.263492e+00	7.248459e+00	7.248459e+00	7.248459e+00	7.233506e+00	7.223753e+00	7.015877e+00	6.836943e+00	6.713300e+00	6.646237e+00	6.631838e+00
27791	2.00	1.579810e+01	1.451468e+01	1.239611e+01	1.239611e+01	1.237262e+01	1.234927e+01	1.168891e+01	1.148977e+01	1.146784e+01	1.146784e+01	1.056483e+01	1.056483e+01	1.056483e+01	1.056483e+01	1.036357e+01	1.034350e+01	9.784124e+00	9.655964e+00	9.488995e+00	9.133116e+00	9.133116e+00	9.133116e+00	9.114996e+00	9.096974e+00	8.961858e+00	8.961858e+00	8.961858e+00	8.961858e+00	8.961858e+00	8.961858e+00	8.961858e+00	8.961858e+00	8.961858e+00	8.961858e+00	8.961858e+00	8.961858e+00	8.961858e+00	8.944162e+00	8.944162e+00	8.944162e+00	8.944162e+00	8.944162e+00	8.944162e+00	8.944162e+00	8.926560e+00	8.860506e+00	8.842976e+00	8.842976e+00
27900	2.00	1.237262e+01	1.050382e+01	8.944162e+00	8.944162e+00	8.926560e+00	8.455034e+00	8.455034e+00	8.452880e+00	8.285379e+00	8.174227e+00	8.045565e+00	7.866419e+00	7.570592e+00	7.570592e+00	7.517289e+00	7.501737e+00	7.486269e+00	7.278606e+00	7.278606e+00	7.278606e+00	7.263492e+00	7.248878e+00	6.851273e+00	6.699048e+00	6.668146e+00	6.646237e+00	6.631838e+00	6.631838e+00	6.617842e+00	6.617842e+00	6.617842e+00	6.603921e+00	6.590072e+00	6.590072e+00	6.547650e+00	6.547650e+00	6.533569e+00	6.533569e+00	6.519564e+00	6.507077e+00	6.507077e+00	6.505634e+00	6.386787e+00	6.386787e+00	6.386787e+00	6.386787e+00	6.386787e+00	6.386787e+00
28334	2.00	1.239611e+01	1.237262e+01	1.216779e+01	1.195157e+01	1.144603e+01	1.054438e+01	8.961858e+00	8.961858e+00	8.961858e+00	8.961858e+00	8.961858e+00	8.961858e+00	8.961858e+00	8.961858e+00	8.961858e+00	8.961858e+00	8.944162e+00	8.944162e+00	8.909051e+00	8.825539e+00	8.799088e+00	8.705249e+00	8.705249e+00	8.705249e+00	8.687972e+00	8.470257e+00	8.455728e+00	8.268785e+00	8.190669e+00	8.174227e+00	8.045565e+00	8.029357e+00	7.882477e+00	7.882477e+00	7.882477e+00	7.882477e+00	7.882477e+00	7.882477e+00	7.866419e+00	7.850447e+00	7.850447e+00	7.601741e+00	7.601741e+00	7.586125e+00	7.586125e+00	7.586125e+00	7.586125e+00	7.586125e+00
27533	1.00	1.454193e+01	1.239611e+01	1.237262e+01	1.202915e+01	1.038376e+01	1.036357e+01	9.674926e+00	9.507682e+00	8.961858e+00	8.961858e+00	8.944162e+00	8.944162e+00	8.705249e+00	8.687972e+00	8.687972e+00	8.647257e+00	8.647257e+00	8.647257e+00	8.435858e+00	8.417324e+00	8.285379e+00	8.268785e+00	8.236327e+00	8.236327e+00	8.190669e+00	8.174227e+00	8.134148e+00	8.045565e+00	7.997197e+00	7.882477e+00	7.882477e+00	7.882477e+00	7.882477e+00	7.866419e+00	7.866419e+00	7.866419e+00	7.850447e+00	7.801564e+00	7.517289e+00	7.517289e+00	7.501737e+00	7.501737e+00	7.486269e+00	7.278606e+00	7.278606e+00	7.278606e+00	7.278606e+00	7.278606e+00
27685	2.00	1.237262e+01	1.148977e+01	1.144603e+01	1.144603e+01	1.052405e+01	9.133116e+00	8.961858e+00	8.961858e+00	8.860506e+00	8.825539e+00	8.825539e+00	8.705249e+00	8.705249e+00	8.174227e+00	8.029357e+00	7.882477e+00	7.866419e+00	7.866419e+00	7.866419e+00	7.785635e+00	7.517289e+00	7.501737e+00	7.379627e+00	7.278606e+00	7.263855e+00	7.248459e+00	7.248459e+00	7.193642e+00	6.952716e+00	6.894426e+00	6.836943e+00	6.631838e+00	6.631838e+00	6.631838e+00	6.631838e+00	6.631838e+00	6.631838e+00	6.631838e+00	6.617842e+00	6.617842e+00	6.617842e+00	6.603921e+00	6.603921e+00	6.590072e+00	6.547650e+00	6.547650e+00	6.547650e+00	6.533569e+00
27770	2.00	1.239611e+01	9.133116e+00	9.114996e+00	8.961858e+00	8.961858e+00	8.961858e+00	8.452880e+00	8.435858e+00	8.285379e+00	8.252278e+00	8.190669e+00	8.045565e+00	8.029357e+00	7.882477e+00	7.882477e+00	7.882477e+00	7.882477e+00	7.882477e+00	7.882477e+00	7.882477e+00	7.882477e+00	7.866419e+00	7.866419e+00	7.866419e+00	7.850447e+00	7.850447e+00	7.850447e+00	7.834560e+00	7.811653e+00	7.811653e+00	7.795819e+00	7.601741e+00	7.517289e+00	7.517289e+00	7.501737e+00	7.501737e+00	7.486269e+00	7.364357e+00	7.349168e+00	7.278606e+00	7.278606e+00	7.278606e+00	7.278606e+00	7.278606e+00	7.272769e+00	7.263492e+00	7.263492e+00	7.263492e+00
27158	2.00	1.239611e+01	1.116905e+01	1.114766e+01	1.052405e+01	1.026854e+01	9.133116e+00	9.121096e+00	9.103138e+00	8.961858e+00	8.961858e+00	8.944162e+00	8.944162e+00	8.705249e+00	8.705249e+00	8.452880e+00	8.452880e+00	8.435858e+00	8.285379e+00	8.285379e+00	8.268785e+00	8.190669e+00	8.045565e+00	7.882477e+00	7.882477e+00	7.882477e+00	7.882477e+00	7.882477e+00	7.882477e+00	7.866419e+00	7.866419e+00	7.866419e+00	7.866419e+00	7.850447e+00	7.801564e+00	7.785635e+00	7.601741e+00	7.601741e+00	7.586125e+00	7.586125e+00	7.514030e+00	7.278606e+00	7.278606e+00	7.278606e+00	7.278606e+00	7.278606e+00	7.278606e+00	7.278606e+00	7.263855e+00
27778	1.00	1.579810e+01	1.411619e+01	1.349069e+01	1.239611e+01	1.234927e+01	1.234927e+01	1.168891e+01	1.148977e+01	1.148977e+01	1.148977e+01	1.148977e+01	1.148977e+01	1.116905e+01	1.056483e+01	1.056483e+01	1.044778e+01	1.030581e+01	9.936289e+00	9.818404e+00	9.608224e+00	9.608224e+00	9.121096e+00	9.114996e+00	9.096974e+00	9.096974e+00	9.079048e+00	8.961858e+00	8.961858e+00	8.961858e+00	8.944162e+00	8.860506e+00	8.860506e+00	8.860506e+00	8.860506e+00	8.860506e+00	8.705249e+00	8.705249e+00	8.705249e+00	8.705249e+00	8.452880e+00	8.452880e+00	8.285379e+00	8.285379e+00	8.268785e+00	8.268785e+00	8.190669e+00	8.157873e+00	8.157873e+00
27710	1.00	1.451468e+01	9.655964e+00	9.114996e+00	8.961858e+00	8.961858e+00	8.816695e+00	8.705249e+00	8.705249e+00	8.705249e+00	8.705249e+00	8.653695e+00	8.455034e+00	8.285379e+00	8.285379e+00	8.029357e+00	7.882477e+00	7.866419e+00	7.866419e+00	7.586125e+00	7.586125e+00	7.501737e+00	7.501737e+00	7.278606e+00	7.278606e+00	7.278606e+00	7.278606e+00	7.278606e+00	7.263492e+00	7.263492e+00	6.836943e+00	6.713300e+00	6.684871e+00	6.646237e+00	6.646237e+00	6.631838e+00	6.631838e+00	6.617842e+00	6.617842e+00	6.617842e+00	6.603921e+00	6.547650e+00	6.547650e+00	6.547650e+00	6.547650e+00	6.547650e+00	6.547650e+00	6.547650e+00	6.547650e+00
27879	2.00	1.239611e+01	1.237262e+01	1.056483e+01	8.961858e+00	8.961858e+00	8.961858e+00	8.961858e+00	8.961858e+00	8.961858e+00	8.961858e+00	8.961858e+00	8.961858e+00	8.926560e+00	8.705249e+00	8.455034e+00	8.285379e+00	8.285379e+00	8.190669e+00	8.174227e+00	8.045565e+00	7.866419e+00	7.866419e+00	7.621926e+00	7.601741e+00	7.601741e+00	7.601741e+00	7.601741e+00	7.601741e+00	7.570592e+00	7.570592e+00	7.517289e+00	7.294050e+00	7.278606e+00	7.248459e+00	7.180120e+00	6.851273e+00	6.713300e+00	6.713300e+00	6.699048e+00	6.646237e+00	6.646237e+00	6.631838e+00	6.617842e+00	6.617842e+00	6.617842e+00	6.617842e+00	6.617842e+00	6.603921e+00
28328	2.00	1.239611e+01	1.237262e+01	1.237262e+01	1.056483e+01	1.056483e+01	1.056483e+01	1.056483e+01	1.054438e+01	9.133116e+00	9.133116e+00	9.133116e+00	9.133116e+00	9.133116e+00	9.096974e+00	8.961858e+00	8.961858e+00	8.961858e+00	8.961858e+00	8.961858e+00	8.961858e+00	8.961858e+00	8.961858e+00	8.944162e+00	8.944162e+00	8.944162e+00	8.944162e+00	8.944162e+00	8.926560e+00	8.705249e+00	8.705249e+00	8.285379e+00	8.252278e+00	8.252278e+00	8.190669e+00	8.174227e+00	8.174227e+00	8.045565e+00	8.045565e+00	8.045565e+00	7.997197e+00	7.882477e+00	7.882477e+00	7.882477e+00	7.882477e+00	7.882477e+00	7.882477e+00	7.882477e+00	7.882477e+00
27624	2.00	1.144603e+01	9.133116e+00	8.961858e+00	8.961858e+00	8.961858e+00	8.944162e+00	8.825539e+00	8.705249e+00	8.566570e+00	8.452880e+00	8.285379e+00	8.045565e+00	7.850447e+00	7.601741e+00	7.379627e+00	7.248459e+00	6.851273e+00	6.713300e+00	6.668146e+00	6.646237e+00	6.631838e+00	6.631838e+00	6.631838e+00	6.617842e+00	6.617842e+00	6.617842e+00	6.617842e+00	6.603921e+00	6.603921e+00	6.603921e+00	6.590072e+00	6.590072e+00	6.561655e+00	6.547650e+00	6.547650e+00	6.547650e+00	6.533569e+00	6.505634e+00	6.505634e+00	6.491778e+00	6.386787e+00	6.386787e+00	6.386787e+00	6.386787e+00	6.373161e+00	6.310162e+00	6.309331e+00	6.192684e+00
28470	1.00	1.642159e+01	1.117016e+01	1.052405e+01	9.784124e+00	8.961858e+00	8.961858e+00	8.961858e+00	8.961858e+00	8.944162e+00	8.944162e+00	8.944162e+00	8.926560e+00	8.705249e+00	8.455034e+00	8.045565e+00	7.898983e+00	7.882477e+00	7.866419e+00	7.850447e+00	7.834560e+00	7.601741e+00	7.601741e+00	7.570592e+00	7.278606e+00	7.263855e+00	7.263492e+00	7.248459e+00	6.851273e+00	6.631838e+00	6.631838e+00	6.631838e+00	6.631838e+00	6.631838e+00	6.631838e+00	6.631838e+00	6.631838e+00	6.631838e+00	6.617842e+00	6.617842e+00	6.590072e+00	6.547650e+00	6.533569e+00	6.533569e+00	6.519564e+00	6.513185e+00	6.507077e+00	6.386787e+00	6.373161e+00
27238	1.00	1.239611e+01	1.234927e+01	1.056483e+01	1.052405e+01	9.745940e+00	8.961858e+00	8.961858e+00	8.961858e+00	8.961858e+00	8.961858e+00	8.961858e+00	8.944162e+00	8.944162e+00	8.944162e+00	8.944162e+00	8.944162e+00	8.944162e+00	8.926560e+00	8.926560e+00	8.909051e+00	8.285379e+00	8.268785e+00	8.190669e+00	8.157873e+00	7.866901e+00	7.866419e+00	7.866419e+00	7.866419e+00	7.866419e+00	7.850447e+00	7.850447e+00	7.818757e+00	7.653008e+00	7.653008e+00	7.637426e+00	7.601741e+00	7.586125e+00	7.517289e+00	7.517289e+00	7.517289e+00	7.294050e+00	7.278606e+00	7.278606e+00	7.263855e+00	7.263492e+00	7.248459e+00	7.209813e+00	7.209813e+00
28074	2.00	1.454193e+01	1.239611e+01	1.239611e+01	1.237262e+01	1.234927e+01	1.146784e+01	1.060391e+01	1.056483e+01	1.038376e+01	9.674926e+00	9.540233e+00	9.133116e+00	9.133116e+00	9.133116e+00	9.133116e+00	8.961858e+00	8.961858e+00	8.961858e+00	8.961858e+00	8.961858e+00	8.944162e+00	8.944162e+00	8.944162e+00	8.926560e+00	8.842976e+00	8.705249e+00	8.705249e+00	8.687972e+00	8.455034e+00	8.285379e+00	8.285379e+00	8.190669e+00	8.190669e+00	8.174227e+00	8.157873e+00	7.882477e+00	7.882477e+00	7.866419e+00	7.834560e+00	7.817579e+00	7.653008e+00	7.601741e+00	7.601741e+00	7.586125e+00	7.517289e+00	7.517289e+00	7.517289e+00	7.501737e+00
28276	2.00	1.349069e+01	1.148977e+01	1.044778e+01	9.784124e+00	8.961858e+00	8.860506e+00	8.705249e+00	8.705249e+00	8.435858e+00	8.285379e+00	8.285379e+00	8.268785e+00	8.268785e+00	8.268785e+00	8.045565e+00	8.045565e+00	8.045565e+00	7.898983e+00	7.882477e+00	7.882477e+00	7.866419e+00	7.601741e+00	7.586125e+00	7.586125e+00	7.517289e+00	7.278606e+00	7.278606e+00	7.278606e+00	7.263492e+00	7.001167e+00	6.851273e+00	6.851273e+00	6.851273e+00	6.684871e+00	6.653887e+00	6.646237e+00	6.646237e+00	6.632219e+00	6.632219e+00	6.632219e+00	6.631838e+00	6.631838e+00	6.631838e+00	6.631838e+00	6.631838e+00	6.631838e+00	6.631838e+00	6.631838e+00
27190	1.00	1.205204e+01	1.202915e+01	1.148977e+01	8.961858e+00	8.961858e+00	8.944162e+00	8.860506e+00	8.452880e+00	8.435858e+00	8.434160e+00	8.417324e+00	8.285379e+00	8.285379e+00	8.268785e+00	8.268785e+00	8.045565e+00	8.029357e+00	7.882477e+00	7.882477e+00	7.866419e+00	7.854664e+00	7.817579e+00	7.801564e+00	7.653008e+00	7.601741e+00	7.517289e+00	7.501737e+00	7.428690e+00	7.428690e+00	7.278606e+00	7.278606e+00	7.278606e+00	7.278606e+00	7.278606e+00	7.278606e+00	7.278606e+00	7.278606e+00	7.278606e+00	7.278606e+00	7.278606e+00	7.278606e+00	7.278606e+00	7.278606e+00	7.278606e+00	7.263492e+00	7.263492e+00	7.263492e+00	7.263492e+00
27535	1.00	1.579810e+01	1.197433e+01	1.168891e+01	1.148977e+01	1.146784e+01	1.038376e+01	1.038376e+01	1.026854e+01	9.784124e+00	9.784124e+00	9.764981e+00	9.133116e+00	8.961858e+00	8.961858e+00	8.961858e+00	8.961858e+00	8.961858e+00	8.961858e+00	8.961858e+00	8.944162e+00	8.909051e+00	8.860506e+00	8.842976e+00	8.799088e+00	8.705249e+00	8.630076e+00	8.472626e+00	8.455034e+00	8.285379e+00	8.285379e+00	8.268785e+00	8.252278e+00	8.157421e+00	8.045565e+00	7.898983e+00	7.898983e+00	7.882899e+00	7.882477e+00	7.882477e+00	7.882477e+00	7.866419e+00	7.866419e+00	7.601741e+00	7.601741e+00	7.601741e+00	7.601741e+00	7.586125e+00	7.586125e+00
28064	1.00	1.200638e+01	1.148977e+01	8.961858e+00	8.944162e+00	8.860506e+00	8.705249e+00	8.687972e+00	8.455034e+00	8.400578e+00	8.285379e+00	7.882477e+00	7.586125e+00	7.501737e+00	7.501737e+00	7.486269e+00	7.278606e+00	7.278606e+00	7.278606e+00	7.263492e+00	6.713300e+00	6.713300e+00	6.699048e+00	6.699048e+00	6.646237e+00	6.631838e+00	6.631838e+00	6.631838e+00	6.631838e+00	6.631838e+00	6.631838e+00	6.617842e+00	6.617842e+00	6.603921e+00	6.590072e+00	6.590072e+00	6.547650e+00	6.547650e+00	6.547650e+00	6.547650e+00	6.547650e+00	6.547650e+00	6.547650e+00	6.533569e+00	6.519564e+00	6.507077e+00	6.386787e+00	6.386787e+00	6.386787e+00
28229	2.00	1.454193e+01	1.239611e+01	1.239611e+01	1.234927e+01	1.148977e+01	1.116905e+01	1.064480e+01	1.056483e+01	9.764981e+00	9.674926e+00	9.577559e+00	9.133116e+00	9.133116e+00	9.133116e+00	9.133116e+00	9.121096e+00	9.114996e+00	9.114996e+00	8.961858e+00	8.961858e+00	8.961858e+00	8.961858e+00	8.944162e+00	8.944162e+00	8.860506e+00	8.705249e+00	8.705249e+00	8.687972e+00	8.687972e+00	8.670788e+00	8.670788e+00	8.486929e+00	8.190669e+00	8.190669e+00	8.157873e+00	8.045565e+00	7.882899e+00	7.882477e+00	7.882477e+00	7.882477e+00	7.882477e+00	7.882477e+00	7.882477e+00	7.882477e+00	7.882477e+00	7.866419e+00	7.866419e+00	7.866419e+00
27938	2.00	3.073806e+01	2.251224e+01	1.920548e+01	1.702178e+01	1.699024e+01	1.468793e+01	1.454193e+01	1.454193e+01	1.448758e+01	1.414275e+01	1.239611e+01	1.239611e+01	1.239611e+01	1.239611e+01	1.239611e+01	1.239611e+01	1.239611e+01	1.239611e+01	1.239611e+01	1.239611e+01	1.237262e+01	1.237262e+01	1.205204e+01	1.202915e+01	1.200638e+01	1.148977e+01	1.148977e+01	1.146784e+01	1.083049e+01	1.080968e+01	1.062430e+01	1.056483e+01	1.056483e+01	1.056483e+01	1.054438e+01	1.032570e+01	1.022874e+01	9.955717e+00	9.837479e+00	9.784124e+00	9.674926e+00	9.674926e+00	9.637103e+00	9.558846e+00	9.133116e+00	9.133116e+00	9.133116e+00	9.114996e+00
28021	2.00	1.148977e+01	1.148977e+01	1.060391e+01	9.540233e+00	8.961858e+00	8.961858e+00	8.961858e+00	8.961858e+00	8.961858e+00	8.944162e+00	8.944162e+00	8.944162e+00	8.860506e+00	8.860506e+00	8.687972e+00	8.452880e+00	8.285379e+00	8.285379e+00	8.268785e+00	8.029357e+00	7.882477e+00	7.882477e+00	7.882477e+00	7.882477e+00	7.882477e+00	7.866419e+00	7.866419e+00	7.850447e+00	7.754032e+00	7.637426e+00	7.601741e+00	7.601741e+00	7.601741e+00	7.601741e+00	7.586125e+00	7.428690e+00	7.428690e+00	7.379627e+00	7.278606e+00	7.278606e+00	7.278606e+00	7.278606e+00	7.278606e+00	7.263492e+00	7.248459e+00	7.248459e+00	7.194927e+00	7.163854e+00
27608	2.00	9.133116e+00	8.670788e+00	8.455034e+00	8.285379e+00	7.882477e+00	7.882477e+00	7.882477e+00	7.882477e+00	7.882477e+00	7.882477e+00	7.882477e+00	7.866419e+00	7.866419e+00	7.601741e+00	7.570592e+00	7.501737e+00	7.379627e+00	7.278606e+00	7.278606e+00	7.278606e+00	7.278606e+00	7.263492e+00	7.248459e+00	7.248459e+00	7.248459e+00	7.233506e+00	7.218631e+00	6.699048e+00	6.646237e+00	6.631838e+00	6.631838e+00	6.631838e+00	6.631838e+00	6.631838e+00	6.631838e+00	6.631838e+00	6.631838e+00	6.617842e+00	6.617842e+00	6.617842e+00	6.617842e+00	6.617842e+00	6.617842e+00	6.617842e+00	6.603921e+00	6.603921e+00	6.590072e+00	6.547650e+00
27523	2.00	8.961858e+00	8.961858e+00	8.961858e+00	8.944162e+00	8.268785e+00	7.882477e+00	7.882477e+00	7.882477e+00	7.801564e+00	7.517289e+00	7.413462e+00	7.413462e+00	7.278606e+00	7.278606e+00	7.278606e+00	7.278606e+00	7.278606e+00	7.263492e+00	7.263492e+00	7.263492e+00	7.263492e+00	7.263492e+00	7.248459e+00	7.248459e+00	7.248459e+00	7.248459e+00	7.233506e+00	7.208657e+00	6.738168e+00	6.713300e+00	6.713300e+00	6.684871e+00	6.670770e+00	6.632219e+00	6.631838e+00	6.631838e+00	6.631838e+00	6.631838e+00	6.631838e+00	6.617842e+00	6.617842e+00	6.617842e+00	6.617842e+00	6.603921e+00	6.603921e+00	6.603921e+00	6.547650e+00	6.547650e+00
28123	2.00	1.202915e+01	1.062430e+01	1.056483e+01	1.056483e+01	9.558846e+00	9.114996e+00	8.961858e+00	8.961858e+00	8.961858e+00	8.961858e+00	8.961858e+00	8.961858e+00	8.944162e+00	8.944162e+00	8.944162e+00	8.944162e+00	8.816695e+00	8.687972e+00	8.670788e+00	8.435858e+00	8.417324e+00	8.285379e+00	8.268785e+00	8.268785e+00	8.252278e+00	8.235859e+00	8.157421e+00	8.029357e+00	7.882477e+00	7.882477e+00	7.866419e+00	7.866419e+00	7.866419e+00	7.866419e+00	7.866419e+00	7.866419e+00	7.834560e+00	7.653008e+00	7.601741e+00	7.601741e+00	7.601741e+00	7.601741e+00	7.601741e+00	7.586125e+00	7.570592e+00	7.555141e+00	7.517289e+00	7.517289e+00
27813	1.00	1.579810e+01	1.239611e+01	1.216779e+01	1.168891e+01	1.148977e+01	1.146784e+01	1.054438e+01	1.038376e+01	9.133116e+00	9.133116e+00	9.114996e+00	9.114996e+00	8.961858e+00	8.961858e+00	8.961858e+00	8.961858e+00	8.961858e+00	8.961858e+00	8.961858e+00	8.961858e+00	8.961858e+00	8.961858e+00	8.961858e+00	8.961858e+00	8.944162e+00	8.944162e+00	8.944162e+00	8.944162e+00	8.926560e+00	8.860506e+00	8.842976e+00	8.687972e+00	8.687972e+00	8.470257e+00	8.452880e+00	8.452880e+00	8.452880e+00	8.438164e+00	8.435858e+00	8.435858e+00	8.418928e+00	8.268785e+00	8.268785e+00	8.190669e+00	8.045565e+00	7.882477e+00	7.882477e+00	7.882477e+00
27984	2.00	1.148977e+01	1.146784e+01	1.054438e+01	8.944162e+00	8.860506e+00	8.842976e+00	8.705249e+00	8.687972e+00	8.452880e+00	8.452880e+00	8.285379e+00	8.013234e+00	7.882477e+00	7.882477e+00	7.866419e+00	7.866419e+00	7.866419e+00	7.866419e+00	7.866419e+00	7.850447e+00	7.601741e+00	7.413462e+00	7.413462e+00	7.278912e+00	7.278606e+00	7.278606e+00	7.278606e+00	7.263492e+00	7.263492e+00	7.263492e+00	7.233506e+00	6.938024e+00	6.822687e+00	6.713300e+00	6.684871e+00	6.668146e+00	6.668146e+00	6.646237e+00	6.631838e+00	6.631838e+00	6.631838e+00	6.631838e+00	6.631838e+00	6.631838e+00	6.631838e+00	6.631838e+00	6.631838e+00	6.631838e+00
27843	2.00	1.237262e+01	1.054438e+01	1.052405e+01	9.784124e+00	9.096974e+00	8.961858e+00	8.961858e+00	8.944162e+00	8.944162e+00	8.944162e+00	8.285379e+00	8.285379e+00	8.268785e+00	8.268785e+00	8.252278e+00	8.174227e+00	8.045565e+00	8.045565e+00	8.029357e+00	7.898983e+00	7.882477e+00	7.882477e+00	7.866419e+00	7.866419e+00	7.866419e+00	7.850447e+00	7.834560e+00	7.811653e+00	7.601741e+00	7.586125e+00	7.517289e+00	7.501737e+00	7.379627e+00	7.278912e+00	7.278606e+00	7.263855e+00	7.263492e+00	7.263492e+00	7.061316e+00	6.851273e+00	6.851273e+00	6.836943e+00	6.646237e+00	6.646237e+00	6.632219e+00	6.632219e+00	6.631838e+00	6.631838e+00
28568	2.00	2.251224e+01	1.468793e+01	1.454193e+01	1.454193e+01	1.239611e+01	1.239611e+01	1.239611e+01	1.239611e+01	1.216779e+01	1.148977e+01	1.148977e+01	1.146784e+01	1.056483e+01	1.056483e+01	1.038376e+01	1.026854e+01	9.674926e+00	9.674926e+00	9.133116e+00	9.133116e+00	9.133116e+00	8.961858e+00	8.961858e+00	8.961858e+00	8.961858e+00	8.961858e+00	8.961858e+00	8.961858e+00	8.961858e+00	8.961858e+00	8.944162e+00	8.944162e+00	8.944162e+00	8.944162e+00	8.944162e+00	8.944162e+00	8.926560e+00	8.926560e+00	8.909051e+00	8.860506e+00	8.860506e+00	8.842976e+00	8.816695e+00	8.705249e+00	8.705249e+00	8.687972e+00	8.687972e+00	8.687972e+00
27488	2.00	1.448758e+01	1.239611e+01	1.237262e+01	1.197433e+01	9.637103e+00	9.133116e+00	9.133116e+00	9.133116e+00	9.114996e+00	9.096974e+00	8.961858e+00	8.961858e+00	8.961858e+00	8.961858e+00	8.944162e+00	8.944162e+00	8.944162e+00	8.909051e+00	8.705249e+00	8.705249e+00	8.687972e+00	8.687972e+00	8.687972e+00	8.472626e+00	8.452880e+00	8.452880e+00	8.452880e+00	8.438164e+00	8.435858e+00	8.435858e+00	8.418928e+00	8.418928e+00	8.285379e+00	8.285379e+00	8.285379e+00	8.285379e+00	8.285379e+00	8.190669e+00	8.174227e+00	8.045565e+00	8.045565e+00	8.045565e+00	8.045565e+00	8.029357e+00	7.850447e+00	7.801564e+00	7.695965e+00	7.653008e+00
27113	1.00	1.639122e+01	1.239611e+01	1.148977e+01	1.114885e+01	1.056483e+01	1.026854e+01	9.133116e+00	8.961858e+00	8.961858e+00	8.961858e+00	8.961858e+00	8.961858e+00	8.961858e+00	8.944162e+00	8.926560e+00	8.926560e+00	8.926560e+00	8.860506e+00	8.705249e+00	8.486929e+00	8.452880e+00	8.435858e+00	8.268785e+00	8.252278e+00	8.190669e+00	7.882477e+00	7.882477e+00	7.866419e+00	7.811653e+00	7.653008e+00	7.637426e+00	7.601741e+00	7.601741e+00	7.586125e+00	7.570592e+00	7.570592e+00	7.555141e+00	7.555141e+00	7.517289e+00	7.517289e+00	7.517289e+00	7.514030e+00	7.501737e+00	7.470885e+00	7.294050e+00	7.278606e+00	7.278606e+00	7.278606e+00
28006	2.00	1.239611e+01	1.164115e+01	1.148977e+01	1.146784e+01	1.064480e+01	1.054438e+01	9.784124e+00	9.577559e+00	9.133116e+00	8.961858e+00	8.961858e+00	8.961858e+00	8.961858e+00	8.961858e+00	8.944162e+00	8.944162e+00	8.926560e+00	8.860506e+00	8.842976e+00	8.723289e+00	8.705249e+00	8.705249e+00	8.687972e+00	8.452880e+00	8.285379e+00	8.285379e+00	8.285379e+00	8.285379e+00	8.285379e+00	8.285379e+00	8.252278e+00	8.190669e+00	8.157421e+00	7.898983e+00	7.882477e+00	7.882477e+00	7.882477e+00	7.866419e+00	7.637426e+00	7.601741e+00	7.570592e+00	7.517289e+00	7.486269e+00	7.486269e+00	7.470885e+00	7.379627e+00	7.379627e+00	7.364357e+00
27255	2.00	1.237262e+01	1.237262e+01	1.054438e+01	9.133116e+00	9.133116e+00	9.114996e+00	8.961858e+00	8.961858e+00	8.944162e+00	8.926560e+00	8.909051e+00	8.705249e+00	8.285379e+00	8.174227e+00	8.174227e+00	8.045565e+00	8.045565e+00	8.029357e+00	7.882477e+00	7.882477e+00	7.882477e+00	7.882477e+00	7.866419e+00	7.517289e+00	7.517289e+00	7.486269e+00	7.486269e+00	7.470885e+00	7.428690e+00	7.428690e+00	7.278912e+00	7.278606e+00	6.938024e+00	6.851273e+00	6.851273e+00	6.836943e+00	6.723854e+00	6.699048e+00	6.646237e+00	6.631838e+00	6.631838e+00	6.631838e+00	6.631838e+00	6.631838e+00	6.631838e+00	6.631838e+00	6.617842e+00	6.617842e+00
28198	2.00	1.645212e+01	1.239611e+01	1.148977e+01	1.119159e+01	1.056483e+01	1.056483e+01	1.032570e+01	9.837479e+00	8.961858e+00	8.961858e+00	8.961858e+00	8.961858e+00	8.944162e+00	8.944162e+00	8.860506e+00	8.705249e+00	8.285379e+00	8.285379e+00	8.285379e+00	8.190669e+00	8.045565e+00	7.811653e+00	7.811653e+00	7.637426e+00	7.601741e+00	7.601741e+00	7.586125e+00	7.517289e+00	7.379627e+00	7.294050e+00	7.294050e+00	7.278606e+00	7.278606e+00	7.263492e+00	7.248459e+00	7.233506e+00	7.194927e+00	7.061316e+00	7.061316e+00	6.952716e+00	6.923412e+00	6.851273e+00	6.670770e+00	6.646237e+00	6.646237e+00	6.646237e+00	6.631838e+00	6.631838e+00
27286	1.00	1.526779e+01	1.246415e+01	1.207622e+01	1.148977e+01	1.148977e+01	1.146784e+01	1.146784e+01	1.142433e+01	1.123320e+01	1.060391e+01	1.058363e+01	1.034570e+01	1.034570e+01	1.034570e+01	1.034570e+01	9.856656e+00	9.856656e+00	9.856656e+00	9.856656e+00	9.784124e+00	9.764981e+00	9.540233e+00	9.521719e+00	8.860506e+00	8.860506e+00	8.842976e+00	8.842976e+00	8.808194e+00	8.687972e+00	8.670788e+00	8.452880e+00	8.452880e+00	8.285379e+00	8.285379e+00	8.268785e+00	8.268785e+00	8.268785e+00	8.268785e+00	8.252278e+00	8.252278e+00	8.252278e+00	8.045565e+00	8.029357e+00	7.898983e+00	7.882899e+00	7.882477e+00	7.882477e+00	7.882477e+00
28225	1.00	1.237262e+01	1.202915e+01	1.144603e+01	1.054438e+01	1.054438e+01	1.052405e+01	9.784124e+00	9.764981e+00	9.507682e+00	9.133116e+00	9.096974e+00	8.961858e+00	8.961858e+00	8.961858e+00	8.944162e+00	8.944162e+00	8.926560e+00	8.926560e+00	8.926560e+00	8.825539e+00	8.705249e+00	8.687972e+00	8.687972e+00	8.486929e+00	8.452880e+00	8.452880e+00	8.452880e+00	8.435858e+00	8.435858e+00	8.418928e+00	8.417324e+00	8.285379e+00	8.285379e+00	8.268785e+00	8.174227e+00	8.134148e+00	7.898983e+00	7.882899e+00	7.882477e+00	7.882477e+00	7.882477e+00	7.882477e+00	7.882477e+00	7.882477e+00	7.850447e+00	7.850447e+00	7.850447e+00	7.850447e+00
27308	2.00	1.579810e+01	1.349069e+01	1.239611e+01	1.237262e+01	1.237262e+01	1.168891e+01	1.148977e+01	1.044778e+01	1.038376e+01	9.507682e+00	9.133116e+00	8.860506e+00	8.705249e+00	8.705249e+00	8.452880e+00	8.452880e+00	8.452880e+00	8.285379e+00	8.190669e+00	8.174227e+00	8.174227e+00	8.134148e+00	7.882477e+00	7.882477e+00	7.866419e+00	7.866419e+00	7.866419e+00	7.866419e+00	7.601741e+00	7.586125e+00	7.517289e+00	7.470885e+00	7.278606e+00	7.278606e+00	7.278606e+00	7.278606e+00	7.278606e+00	7.278606e+00	7.278606e+00	7.076888e+00	7.001167e+00	6.699048e+00	6.668146e+00	6.668146e+00	6.668146e+00	6.646237e+00	6.631838e+00	6.631838e+00
28162	2.00	1.576871e+01	1.573948e+01	1.349069e+01	1.239611e+01	1.239611e+01	1.202915e+01	1.200638e+01	1.166664e+01	1.164449e+01	1.148977e+01	1.148977e+01	1.112639e+01	1.044778e+01	9.608224e+00	9.114996e+00	9.114996e+00	9.114996e+00	9.114996e+00	9.114996e+00	9.114996e+00	9.085276e+00	9.079048e+00	9.037640e+00	8.961858e+00	8.944162e+00	8.860506e+00	8.860506e+00	8.705249e+00	8.528753e+00	8.452880e+00	8.435858e+00	8.418928e+00	8.418928e+00	8.417324e+00	8.402089e+00	8.400578e+00	8.285379e+00	8.252278e+00	8.190669e+00	8.190669e+00	8.045565e+00	8.045565e+00	8.045565e+00	7.882477e+00	7.882477e+00	7.882477e+00	7.866419e+00	7.866419e+00
27587	2.00	1.454193e+01	1.239611e+01	1.239611e+01	1.239611e+01	1.202915e+01	1.114766e+01	1.024859e+01	9.674926e+00	9.608224e+00	9.133116e+00	9.133116e+00	9.133116e+00	9.133116e+00	9.133116e+00	9.114996e+00	9.103138e+00	9.096974e+00	9.096974e+00	8.961858e+00	8.961858e+00	8.944162e+00	8.944162e+00	8.944162e+00	8.944162e+00	8.944162e+00	8.944162e+00	8.926560e+00	8.705249e+00	8.705249e+00	8.705249e+00	8.705249e+00	8.705249e+00	8.687972e+00	8.670788e+00	8.647257e+00	8.455034e+00	8.455034e+00	8.455034e+00	8.455034e+00	8.452880e+00	8.452880e+00	8.435858e+00	8.435858e+00	8.418928e+00	8.418928e+00	8.417324e+00	8.385340e+00	8.285379e+00
28793	2.00	1.454193e+01	1.239611e+01	1.239611e+01	1.164115e+01	1.144603e+01	1.056483e+01	1.054438e+01	1.054438e+01	1.052405e+01	9.674926e+00	9.133116e+00	9.133116e+00	9.133116e+00	9.114996e+00	8.961858e+00	8.961858e+00	8.961858e+00	8.961858e+00	8.961858e+00	8.961858e+00	8.944162e+00	8.944162e+00	8.926560e+00	8.926560e+00	8.909051e+00	8.825539e+00	8.799088e+00	8.723289e+00	8.705249e+00	8.705249e+00	8.566570e+00	8.486929e+00	8.452880e+00	8.190669e+00	8.190669e+00	8.045565e+00	7.882477e+00	7.882477e+00	7.882477e+00	7.882477e+00	7.882477e+00	7.882477e+00	7.882477e+00	7.866419e+00	7.866419e+00	7.866419e+00	7.850447e+00	7.601741e+00
27778	1.00	1.034570e+01	9.856656e+00	8.961858e+00	8.961858e+00	8.961858e+00	8.944162e+00	8.944162e+00	8.926560e+00	8.452880e+00	8.418928e+00	8.285379e+00	8.268785e+00	8.045565e+00	7.882477e+00	7.850447e+00	7.817579e+00	7.811653e+00	7.785635e+00	7.653008e+00	7.653008e+00	7.586125e+00	7.517289e+00	7.278606e+00	7.278606e+00	7.263492e+00	7.263492e+00	7.233506e+00	7.223753e+00	7.209813e+00	7.209813e+00	7.193642e+00	7.061316e+00	7.015877e+00	6.952716e+00	6.938024e+00	6.851273e+00	6.713300e+00	6.713300e+00	6.713300e+00	6.713300e+00	6.699048e+00	6.699048e+00	6.684871e+00	6.684871e+00	6.684871e+00	6.668146e+00	6.646237e+00	6.639705e+00
27950	2.00	1.357242e+01	1.357242e+01	1.239611e+01	1.205204e+01	1.148977e+01	1.056483e+01	1.054438e+01	1.054438e+01	1.036357e+01	1.036357e+01	9.114996e+00	8.961858e+00	8.961858e+00	8.961858e+00	8.961858e+00	8.961858e+00	8.961858e+00	8.961858e+00	8.961858e+00	8.944162e+00	8.944162e+00	8.926560e+00	8.926560e+00	8.860506e+00	8.705249e+00	8.705249e+00	8.705249e+00	8.705249e+00	8.486929e+00	8.452880e+00	8.452880e+00	8.435858e+00	8.435858e+00	8.434160e+00	8.285379e+00	8.285379e+00	8.285379e+00	8.268785e+00	8.190669e+00	8.045565e+00	7.882477e+00	7.866419e+00	7.866419e+00	7.866419e+00	7.850447e+00	7.801564e+00	7.601741e+00	7.586125e+00
27446	2.00	1.146784e+01	1.146784e+01	1.056483e+01	9.608224e+00	8.961858e+00	8.842976e+00	8.842976e+00	8.816695e+00	8.816695e+00	8.285379e+00	8.268785e+00	8.252278e+00	8.029357e+00	7.634424e+00	7.601741e+00	7.601741e+00	7.601741e+00	7.517289e+00	7.470885e+00	7.294050e+00	7.278606e+00	7.278606e+00	7.263492e+00	7.001167e+00	6.938024e+00	6.836943e+00	6.713300e+00	6.646237e+00	6.632219e+00	6.631838e+00	6.631838e+00	6.631838e+00	6.618276e+00	6.617842e+00	6.617842e+00	6.617842e+00	6.603921e+00	6.603921e+00	6.603921e+00	6.547650e+00	6.547650e+00	6.547650e+00	6.533569e+00	6.533569e+00	6.533569e+00	6.519564e+00	6.386787e+00	6.386787e+00
27408	2.00	1.239611e+01	1.239611e+01	1.237262e+01	1.237262e+01	1.237262e+01	1.214460e+01	1.056483e+01	1.052405e+01	9.784124e+00	9.133116e+00	9.114996e+00	9.114996e+00	9.096974e+00	8.961858e+00	8.961858e+00	8.961858e+00	8.961858e+00	8.944162e+00	8.944162e+00	8.944162e+00	8.944162e+00	8.944162e+00	8.926560e+00	8.926560e+00	8.705249e+00	8.453208e+00	8.435858e+00	8.418928e+00	8.285379e+00	8.285379e+00	8.252278e+00	8.190669e+00	8.190669e+00	8.174227e+00	8.174227e+00	8.174227e+00	7.898983e+00	7.882477e+00	7.882477e+00	7.882477e+00	7.882477e+00	7.882477e+00	7.882477e+00	7.882477e+00	7.866419e+00	7.866419e+00	7.653008e+00	7.653008e+00
28706	2.00	1.454193e+01	1.239611e+01	1.239611e+01	1.239611e+01	1.237262e+01	1.237262e+01	1.234927e+01	1.146784e+01	1.056483e+01	1.056483e+01	1.056483e+01	1.056483e+01	1.056483e+01	1.054438e+01	1.054438e+01	1.054438e+01	9.674926e+00	9.096974e+00	8.961858e+00	8.961858e+00	8.961858e+00	8.961858e+00	8.961858e+00	8.961858e+00	8.961858e+00	8.961858e+00	8.961858e+00	8.961858e+00	8.961858e+00	8.961858e+00	8.961858e+00	8.961858e+00	8.961858e+00	8.961858e+00	8.961858e+00	8.961858e+00	8.961858e+00	8.961858e+00	8.944162e+00	8.944162e+00	8.944162e+00	8.944162e+00	8.944162e+00	8.944162e+00	8.926560e+00	8.926560e+00	8.926560e+00	8.909051e+00
27556	2.00	1.239611e+01	1.239611e+01	1.237262e+01	1.148977e+01	1.148977e+01	1.056483e+01	1.024859e+01	1.024859e+01	9.133116e+00	8.961858e+00	8.961858e+00	8.961858e+00	8.961858e+00	8.961858e+00	8.961858e+00	8.961858e+00	8.961858e+00	8.961858e+00	8.961858e+00	8.961858e+00	8.961858e+00	8.961858e+00	8.944162e+00	8.944162e+00	8.926560e+00	8.860506e+00	8.860506e+00	8.705249e+00	8.705249e+00	8.705249e+00	8.670788e+00	8.670788e+00	8.670788e+00	8.486929e+00	8.452880e+00	8.285379e+00	8.285379e+00	8.285379e+00	8.285379e+00	8.190669e+00	8.190669e+00	8.174227e+00	7.882477e+00	7.882477e+00	7.882477e+00	7.866419e+00	7.866419e+00	7.866419e+00
27624	1.00	1.237262e+01	1.148977e+01	1.038376e+01	9.627154e+00	9.133116e+00	9.114996e+00	8.961858e+00	8.961858e+00	8.961858e+00	8.961858e+00	8.944162e+00	8.944162e+00	8.944162e+00	8.860506e+00	8.705249e+00	8.705249e+00	8.670788e+00	8.469904e+00	8.452880e+00	8.452880e+00	8.435858e+00	8.285379e+00	8.285379e+00	8.268785e+00	8.174227e+00	8.157421e+00	7.882477e+00	7.882477e+00	7.882477e+00	7.882477e+00	7.866419e+00	7.866419e+00	7.650183e+00	7.601741e+00	7.601741e+00	7.601741e+00	7.601741e+00	7.601741e+00	7.586125e+00	7.517289e+00	7.501737e+00	7.486269e+00	7.364357e+00	7.278606e+00	7.278606e+00	7.278606e+00	7.278606e+00	7.278606e+00
28405	1.00	1.645212e+01	1.237262e+01	1.237262e+01	1.148977e+01	1.146784e+01	1.119159e+01	1.114766e+01	1.056483e+01	1.056483e+01	1.054438e+01	1.034570e+01	9.856656e+00	9.589398e+00	9.133116e+00	9.133116e+00	9.133116e+00	9.133116e+00	9.133116e+00	9.103138e+00	9.096974e+00	8.961858e+00	8.961858e+00	8.961858e+00	8.961858e+00	8.961858e+00	8.961858e+00	8.961858e+00	8.961858e+00	8.961858e+00	8.944162e+00	8.944162e+00	8.944162e+00	8.944162e+00	8.944162e+00	8.944162e+00	8.926560e+00	8.926560e+00	8.926560e+00	8.860506e+00	8.842976e+00	8.705249e+00	8.452880e+00	8.285379e+00	8.285379e+00	8.285379e+00	8.285379e+00	8.174227e+00	8.174227e+00
27746	2.00	1.148977e+01	1.056483e+01	8.961858e+00	8.961858e+00	8.944162e+00	8.944162e+00	8.944162e+00	8.860506e+00	8.816695e+00	8.705249e+00	8.687972e+00	8.452974e+00	8.452880e+00	8.285379e+00	8.285379e+00	8.268785e+00	7.653008e+00	7.601741e+00	7.517289e+00	7.517289e+00	7.501737e+00	7.501737e+00	7.294050e+00	7.278606e+00	7.248459e+00	7.248459e+00	7.248459e+00	7.209813e+00	7.015877e+00	6.971980e+00	6.713300e+00	6.670770e+00	6.668146e+00	6.646237e+00	6.646237e+00	6.632219e+00	6.631838e+00	6.631838e+00	6.631838e+00	6.631838e+00	6.631838e+00	6.617842e+00	6.603921e+00	6.547650e+00	6.547650e+00	6.547650e+00	6.547650e+00	6.547650e+00
28232	2.00	1.600236e+01	1.239611e+01	1.205204e+01	1.151291e+01	1.056483e+01	1.020160e+01	9.133116e+00	8.961858e+00	8.961858e+00	8.961858e+00	8.961858e+00	8.961858e+00	8.961858e+00	8.944162e+00	8.944162e+00	8.944162e+00	8.944162e+00	8.816695e+00	8.705249e+00	8.705249e+00	8.687972e+00	8.687972e+00	8.653695e+00	8.647257e+00	8.434160e+00	8.285379e+00	8.285379e+00	8.285379e+00	8.190669e+00	7.882477e+00	7.866419e+00	7.601741e+00	7.601741e+00	7.601741e+00	7.601741e+00	7.601741e+00	7.601741e+00	7.601741e+00	7.586125e+00	7.586125e+00	7.586125e+00	7.586125e+00	7.548773e+00	7.517289e+00	7.517289e+00	7.517289e+00	7.379627e+00	7.379627e+00
28110	2.00	1.239611e+01	1.239611e+01	1.056483e+01	8.961858e+00	8.961858e+00	8.944162e+00	8.944162e+00	8.705249e+00	8.705249e+00	8.705249e+00	8.705249e+00	8.647257e+00	8.455034e+00	8.285379e+00	8.268785e+00	8.190669e+00	8.190669e+00	8.029357e+00	7.882477e+00	7.882477e+00	7.882477e+00	7.882477e+00	7.882477e+00	7.882477e+00	7.866419e+00	7.601741e+00	7.601741e+00	7.586125e+00	7.517289e+00	7.517289e+00	7.517289e+00	7.517289e+00	7.294050e+00	7.263492e+00	7.162907e+00	6.836943e+00	6.646237e+00	6.632219e+00	6.631838e+00	6.631838e+00	6.631838e+00	6.631838e+00	6.631838e+00	6.631838e+00	6.631838e+00	6.631838e+00	6.631838e+00	6.631838e+00
27824	1.00	1.239611e+01	1.239611e+01	1.237262e+01	1.234927e+01	1.054438e+01	9.114996e+00	8.961858e+00	8.961858e+00	8.961858e+00	8.961858e+00	8.961858e+00	8.961858e+00	8.944162e+00	8.944162e+00	8.944162e+00	8.926560e+00	8.926560e+00	8.909051e+00	8.285379e+00	8.190669e+00	8.190669e+00	8.174227e+00	8.157873e+00	7.882477e+00	7.866419e+00	7.850447e+00	7.601741e+00	7.601741e+00	7.601741e+00	7.601741e+00	7.601741e+00	7.601741e+00	7.586125e+00	7.586125e+00	7.555141e+00	7.501737e+00	7.455584e+00	7.278912e+00	7.263492e+00	7.263492e+00	6.646237e+00	6.631838e+00	6.631838e+00	6.631838e+00	6.617842e+00	6.617842e+00	6.603921e+00	6.603921e+00
27661	1.00	1.377076e+01	1.239611e+01	1.148977e+01	1.148977e+01	1.144603e+01	1.056483e+01	9.646465e+00	9.133116e+00	9.133116e+00	8.961858e+00	8.961858e+00	8.961858e+00	8.961858e+00	8.961858e+00	8.961858e+00	8.961858e+00	8.961858e+00	8.944162e+00	8.944162e+00	8.944162e+00	8.909051e+00	8.860506e+00	8.860506e+00	8.825539e+00	8.705249e+00	8.705249e+00	8.469904e+00	8.435858e+00	8.285379e+00	8.285379e+00	8.285379e+00	8.285379e+00	8.285379e+00	8.285379e+00	8.268785e+00	8.268785e+00	8.268785e+00	8.268785e+00	8.252278e+00	8.190669e+00	8.045565e+00	8.029357e+00	7.882477e+00	7.882477e+00	7.882477e+00	7.866419e+00	7.866419e+00	7.866419e+00
27882	2.00	8.961858e+00	8.961858e+00	8.961858e+00	8.909051e+00	8.705249e+00	8.687972e+00	8.285379e+00	8.285379e+00	8.285379e+00	7.850447e+00	7.601741e+00	7.517289e+00	7.517289e+00	7.486269e+00	7.379627e+00	6.646237e+00	6.646237e+00	6.646237e+00	6.631838e+00	6.631838e+00	6.617842e+00	6.617842e+00	6.547650e+00	6.547650e+00	6.547650e+00	6.547650e+00	6.547650e+00	6.547650e+00	6.547650e+00	6.547650e+00	6.547650e+00	6.547650e+00	6.547650e+00	6.519564e+00	6.519564e+00	6.519564e+00	6.519564e+00	6.386787e+00	6.386787e+00	6.386787e+00	6.386787e+00	6.386787e+00	6.386787e+00	6.386787e+00	6.373161e+00	6.373161e+00	6.359607e+00	6.353288e+00
28358	2.00	1.642159e+01	1.454193e+01	1.239611e+01	1.148977e+01	1.117016e+01	1.056483e+01	1.056483e+01	1.056483e+01	1.054438e+01	1.038376e+01	9.674926e+00	8.961858e+00	8.961858e+00	8.961858e+00	8.961858e+00	8.961858e+00	8.961858e+00	8.961858e+00	8.961858e+00	8.961858e+00	8.961858e+00	8.961858e+00	8.961858e+00	8.961858e+00	8.961858e+00	8.961858e+00	8.961858e+00	8.961858e+00	8.944162e+00	8.944162e+00	8.944162e+00	8.944162e+00	8.944162e+00	8.926560e+00	8.926560e+00	8.860506e+00	8.285379e+00	8.268785e+00	8.190669e+00	7.882477e+00	7.850447e+00	7.601741e+00	7.601741e+00	7.586125e+00	7.586125e+00	7.586125e+00	7.586125e+00	7.586125e+00
27691	2.00	1.146784e+01	1.064480e+01	1.056483e+01	9.577559e+00	9.055584e+00	8.961858e+00	8.961858e+00	8.961858e+00	8.961858e+00	8.961858e+00	8.961858e+00	8.961858e+00	8.842976e+00	8.705249e+00	8.545870e+00	8.285379e+00	8.268785e+00	7.637426e+00	7.601741e+00	7.379627e+00	7.294050e+00	7.263492e+00	7.248459e+00	7.194927e+00	7.015877e+00	6.713300e+00	6.646237e+00	6.632219e+00	6.631838e+00	6.631838e+00	6.631838e+00	6.631838e+00	6.631838e+00	6.631838e+00	6.631838e+00	6.631838e+00	6.631838e+00	6.617842e+00	6.617842e+00	6.603921e+00	6.603921e+00	6.603921e+00	6.547650e+00	6.547650e+00	6.547650e+00	6.547650e+00	6.533569e+00	6.519564e+00
28161	2.00	1.239611e+01	1.239611e+01	1.239611e+01	1.239611e+01	1.239611e+01	1.239611e+01	1.239611e+01	1.237262e+01	1.202915e+01	1.148977e+01	1.064480e+01	1.056483e+01	1.056483e+01	1.054438e+01	1.050382e+01	9.577559e+00	9.133116e+00	9.133116e+00	9.114996e+00	8.961858e+00	8.961858e+00	8.961858e+00	8.961858e+00	8.961858e+00	8.961858e+00	8.961858e+00	8.961858e+00	8.961858e+00	8.944162e+00	8.944162e+00	8.944162e+00	8.944162e+00	8.926560e+00	8.860506e+00	8.705249e+00	8.705249e+00	8.705249e+00	8.705249e+00	8.486929e+00	8.417324e+00	8.285379e+00	8.268785e+00	8.268785e+00	8.268785e+00	8.190669e+00	8.190669e+00	8.190669e+00	8.190669e+00
27784	1.00	1.062430e+01	1.056483e+01	9.558846e+00	8.961858e+00	8.961858e+00	8.961858e+00	8.961858e+00	8.961858e+00	8.961858e+00	8.961858e+00	8.961858e+00	8.961858e+00	8.961858e+00	8.961858e+00	8.961858e+00	8.944162e+00	8.944162e+00	8.944162e+00	8.944162e+00	8.799088e+00	8.285379e+00	8.285379e+00	8.252278e+00	8.045565e+00	7.882477e+00	7.882477e+00	7.866419e+00	7.601741e+00	7.601741e+00	7.601741e+00	7.601741e+00	7.601741e+00	7.601741e+00	7.601741e+00	7.586125e+00	7.517289e+00	7.517289e+00	7.501737e+00	7.428690e+00	7.428690e+00	7.294050e+00	7.263492e+00	7.263492e+00	7.248459e+00	7.248459e+00	7.248459e+00	6.952716e+00	6.923412e+00
28231	2.00	1.239611e+01	1.148977e+01	1.148977e+01	1.148977e+01	1.146784e+01	1.144603e+01	1.062430e+01	1.054438e+01	9.784124e+00	9.608224e+00	9.558846e+00	8.961858e+00	8.961858e+00	8.961858e+00	8.961858e+00	8.944162e+00	8.944162e+00	8.944162e+00	8.926560e+00	8.860506e+00	8.860506e+00	8.860506e+00	8.842976e+00	8.825539e+00	8.452880e+00	8.452880e+00	8.435858e+00	8.418928e+00	8.285379e+00	8.285379e+00	8.285379e+00	8.268785e+00	8.190669e+00	7.898983e+00	7.882477e+00	7.882477e+00	7.882477e+00	7.882477e+00	7.882477e+00	7.866419e+00	7.866419e+00	7.850447e+00	7.834560e+00	7.653008e+00	7.634424e+00	7.601741e+00	7.586125e+00	7.570592e+00
27872	2.00	1.702178e+01	1.695888e+01	1.579810e+01	1.454193e+01	1.239611e+01	1.239611e+01	1.239611e+01	1.239611e+01	1.239611e+01	1.239611e+01	1.205204e+01	1.205204e+01	1.205204e+01	1.168891e+01	1.148977e+01	1.148977e+01	1.146784e+01	1.146784e+01	1.083049e+01	1.078897e+01	1.056483e+01	1.056483e+01	1.056483e+01	1.038376e+01	9.674926e+00	9.133116e+00	9.133116e+00	9.133116e+00	9.133116e+00	9.133116e+00	9.133116e+00	9.133116e+00	9.133116e+00	9.096974e+00	9.096974e+00	8.961858e+00	8.961858e+00	8.961858e+00	8.961858e+00	8.961858e+00	8.961858e+00	8.961858e+00	8.961858e+00	8.961858e+00	8.944162e+00	8.944162e+00	8.944162e+00	8.944162e+00
27858	2.00	1.716970e+01	1.478987e+01	1.239611e+01	1.239611e+01	1.239611e+01	1.239611e+01	1.239611e+01	1.237262e+01	1.237262e+01	1.237262e+01	1.234927e+01	1.234927e+01	1.148977e+01	1.148977e+01	1.148977e+01	1.146784e+01	1.064480e+01	1.064480e+01	1.054438e+01	1.054438e+01	1.036357e+01	1.024859e+01	9.577559e+00	9.577559e+00	9.133116e+00	9.133116e+00	9.114996e+00	9.096974e+00	8.961858e+00	8.961858e+00	8.961858e+00	8.961858e+00	8.961858e+00	8.961858e+00	8.961858e+00	8.961858e+00	8.961858e+00	8.961858e+00	8.961858e+00	8.961858e+00	8.961858e+00	8.961858e+00	8.961858e+00	8.961858e+00	8.961858e+00	8.961858e+00	8.961858e+00	8.961858e+00
27152	2.00	1.465886e+01	1.260976e+01	1.148977e+01	1.148977e+01	9.114996e+00	9.096974e+00	8.961858e+00	8.944162e+00	8.944162e+00	8.944162e+00	8.926560e+00	8.926560e+00	8.868812e+00	8.860506e+00	8.860506e+00	8.705249e+00	8.705249e+00	8.455034e+00	8.452880e+00	8.452880e+00	8.452880e+00	8.452880e+00	8.452880e+00	8.452880e+00	8.285379e+00	8.285379e+00	8.285379e+00	8.285379e+00	8.268785e+00	8.268785e+00	8.214160e+00	8.045565e+00	7.882477e+00	7.882477e+00	7.882477e+00	7.882477e+00	7.882477e+00	7.882477e+00	7.882477e+00	7.866419e+00	7.866419e+00	7.866419e+00	7.817579e+00	7.817579e+00	7.817579e+00	7.653008e+00	7.653008e+00	7.653008e+00
27342	2.00	1.239611e+01	1.239611e+01	1.239611e+01	1.239611e+01	1.237262e+01	1.056483e+01	1.056483e+01	1.026854e+01	9.133116e+00	9.114996e+00	9.079048e+00	8.961858e+00	8.961858e+00	8.961858e+00	8.961858e+00	8.944162e+00	8.944162e+00	8.944162e+00	8.926560e+00	8.926560e+00	8.909051e+00	8.435858e+00	8.190669e+00	8.190669e+00	8.190669e+00	8.190669e+00	8.174227e+00	8.045565e+00	8.045565e+00	7.882477e+00	7.882477e+00	7.882477e+00	7.882477e+00	7.882477e+00	7.882477e+00	7.882477e+00	7.882477e+00	7.866419e+00	7.850447e+00	7.850447e+00	7.606508e+00	7.517289e+00	7.517289e+00	7.514030e+00	7.501737e+00	7.486269e+00	7.486269e+00	7.349168e+00
27514	2.00	1.234927e+01	1.234927e+01	1.034350e+01	1.026854e+01	8.961858e+00	8.961858e+00	8.961858e+00	8.961858e+00	8.961858e+00	8.961858e+00	8.961858e+00	8.961858e+00	8.944162e+00	8.944162e+00	8.944162e+00	8.926560e+00	8.705249e+00	8.469904e+00	8.452880e+00	8.438164e+00	8.285379e+00	8.285379e+00	8.252278e+00	8.157873e+00	8.157873e+00	8.029357e+00	7.882477e+00	7.866419e+00	7.621926e+00	7.601741e+00	7.586125e+00	7.517289e+00	7.514030e+00	7.486269e+00	7.486269e+00	7.486269e+00	7.303133e+00	7.278606e+00	7.263492e+00	7.263492e+00	7.233506e+00	7.180120e+00	7.047211e+00	6.938024e+00	6.836943e+00	6.668146e+00	6.646237e+00	6.646237e+00
27203	2.00	1.702178e+01	1.414275e+01	1.239611e+01	1.197433e+01	1.148977e+01	1.148977e+01	1.083049e+01	1.064480e+01	1.062430e+01	1.034570e+01	9.955717e+00	9.856656e+00	9.577559e+00	9.558846e+00	9.133116e+00	9.133116e+00	9.133116e+00	9.133116e+00	9.133116e+00	9.114996e+00	8.961858e+00	8.860506e+00	8.860506e+00	8.816695e+00	8.705249e+00	8.472626e+00	8.435858e+00	8.190669e+00	8.045565e+00	8.029357e+00	8.013234e+00	7.997197e+00	7.882477e+00	7.882477e+00	7.882477e+00	7.882477e+00	7.866419e+00	7.866419e+00	7.866419e+00	7.866419e+00	7.866419e+00	7.850447e+00	7.834560e+00	7.601741e+00	7.517289e+00	7.517289e+00	7.303133e+00	7.303133e+00
27584	2.00	1.237262e+01	1.234927e+01	1.232604e+01	1.024859e+01	8.961858e+00	8.961858e+00	8.961858e+00	8.944162e+00	8.566570e+00	8.252278e+00	8.174227e+00	8.157873e+00	8.141605e+00	7.882477e+00	7.882477e+00	7.866419e+00	7.850447e+00	7.850447e+00	7.850447e+00	7.653008e+00	7.637426e+00	7.601741e+00	7.498551e+00	7.364357e+00	7.287909e+00	7.287909e+00	7.278606e+00	7.278606e+00	7.209813e+00	7.194927e+00	6.713300e+00	6.631838e+00	6.631838e+00	6.631838e+00	6.631838e+00	6.631838e+00	6.631838e+00	6.631838e+00	6.631838e+00	6.618276e+00	6.617842e+00	6.617842e+00	6.617842e+00	6.617842e+00	6.603921e+00	6.603921e+00	6.590072e+00	6.590072e+00
27796	1.00	1.702178e+01	1.454193e+01	1.451468e+01	1.349069e+01	1.239611e+01	1.239611e+01	1.239611e+01	1.239611e+01	1.239611e+01	1.239611e+01	1.239611e+01	1.239611e+01	1.237262e+01	1.205204e+01	1.202915e+01	1.083049e+01	1.056483e+01	1.056483e+01	1.056483e+01	1.056483e+01	1.056483e+01	1.056483e+01	1.054438e+01	1.054438e+01	1.052405e+01	1.044778e+01	1.034570e+01	1.026854e+01	1.026854e+01	9.856656e+00	9.674926e+00	9.655964e+00	9.608224e+00	9.133116e+00	9.133116e+00	9.133116e+00	9.133116e+00	9.133116e+00	9.133116e+00	9.133116e+00	9.114996e+00	9.114996e+00	9.096974e+00	8.961858e+00	8.961858e+00	8.961858e+00	8.961858e+00	8.961858e+00
27029	2.00	1.148977e+01	1.148977e+01	1.148977e+01	1.146784e+01	1.146784e+01	9.784124e+00	9.133116e+00	9.133116e+00	8.961858e+00	8.944162e+00	8.926560e+00	8.860506e+00	8.860506e+00	8.860506e+00	8.842976e+00	8.842976e+00	8.452880e+00	8.452880e+00	8.452880e+00	8.452880e+00	8.452880e+00	8.452880e+00	8.452880e+00	8.435858e+00	8.435858e+00	8.435858e+00	8.418928e+00	8.418928e+00	8.285379e+00	8.285379e+00	8.285379e+00	8.268785e+00	8.029357e+00	7.898983e+00	7.882477e+00	7.866419e+00	7.866419e+00	7.780068e+00	7.601741e+00	7.517289e+00	7.501737e+00	7.364357e+00	7.278606e+00	7.278606e+00	7.278606e+00	7.278606e+00	7.278606e+00	7.278606e+00
27761	2.00	1.463147e+01	1.311891e+01	1.258591e+01	1.074877e+01	1.056483e+01	1.056483e+01	1.054438e+01	9.507682e+00	9.037640e+00	8.961858e+00	8.944162e+00	8.944162e+00	8.528753e+00	8.452880e+00	8.452880e+00	8.452880e+00	8.452880e+00	8.452880e+00	8.285379e+00	8.285379e+00	8.268785e+00	8.134148e+00	8.045565e+00	8.045565e+00	8.045565e+00	8.045565e+00	8.045565e+00	8.045565e+00	8.045565e+00	7.882477e+00	7.882477e+00	7.882477e+00	7.882477e+00	7.866419e+00	7.866419e+00	7.817579e+00	7.801564e+00	7.653008e+00	7.601741e+00	7.601741e+00	7.601741e+00	7.586125e+00	7.517289e+00	7.428690e+00	7.428690e+00	7.413462e+00	7.413462e+00	7.398314e+00
28453	2.00	1.239611e+01	1.148977e+01	1.148977e+01	1.148977e+01	1.056483e+01	1.056483e+01	1.056483e+01	1.052405e+01	9.784124e+00	9.784124e+00	9.784124e+00	8.961858e+00	8.961858e+00	8.961858e+00	8.961858e+00	8.961858e+00	8.944162e+00	8.909051e+00	8.860506e+00	8.860506e+00	8.860506e+00	8.705249e+00	8.705249e+00	8.687972e+00	8.285379e+00	8.285379e+00	8.252278e+00	8.252278e+00	8.190669e+00	8.045565e+00	7.898983e+00	7.898983e+00	7.898983e+00	7.882477e+00	7.882477e+00	7.882477e+00	7.601741e+00	7.601741e+00	7.586125e+00	7.517289e+00	7.517289e+00	7.517289e+00	7.517289e+00	7.517289e+00	7.501737e+00	7.501737e+00	7.486269e+00	7.486269e+00
27759	2.00	1.702178e+01	1.702178e+01	1.699024e+01	1.239611e+01	1.237262e+01	1.234927e+01	1.232604e+01	1.205204e+01	1.200638e+01	1.083049e+01	1.083049e+01	1.080968e+01	1.036357e+01	1.030368e+01	9.298965e+00	9.133116e+00	9.133116e+00	9.133116e+00	9.096974e+00	9.079048e+00	8.961858e+00	8.961858e+00	8.961858e+00	8.961858e+00	8.944162e+00	8.926560e+00	8.816695e+00	8.705249e+00	8.705249e+00	8.687972e+00	8.687972e+00	8.438164e+00	8.434160e+00	8.400578e+00	8.285379e+00	8.285379e+00	8.190669e+00	8.174227e+00	8.157873e+00	8.141605e+00	7.908505e+00	7.882477e+00	7.882477e+00	7.882477e+00	7.882477e+00	7.882477e+00	7.882477e+00	7.882477e+00
28054	2.00	1.239611e+01	1.237262e+01	1.056483e+01	1.024859e+01	9.096974e+00	8.961858e+00	8.961858e+00	8.961858e+00	8.961858e+00	8.961858e+00	8.961858e+00	8.961858e+00	8.961858e+00	8.944162e+00	8.944162e+00	8.944162e+00	8.944162e+00	8.944162e+00	8.926560e+00	8.926560e+00	8.816695e+00	8.705249e+00	8.705249e+00	8.705249e+00	8.285379e+00	8.285379e+00	8.268785e+00	8.190669e+00	8.174227e+00	7.882477e+00	7.882477e+00	7.882477e+00	7.866419e+00	7.834560e+00	7.601741e+00	7.601741e+00	7.601741e+00	7.601741e+00	7.586125e+00	7.517289e+00	7.517289e+00	7.517289e+00	7.501737e+00	7.498551e+00	7.486269e+00	7.486269e+00	7.470885e+00	7.349168e+00
27900	1.00	1.451468e+01	1.451468e+01	1.451468e+01	1.239611e+01	1.239611e+01	1.239611e+01	1.237262e+01	1.234927e+01	1.234927e+01	1.148977e+01	1.146784e+01	1.064480e+01	1.052405e+01	9.655964e+00	9.655964e+00	9.655964e+00	9.577559e+00	9.133116e+00	9.114996e+00	9.114996e+00	9.096974e+00	9.096974e+00	8.961858e+00	8.961858e+00	8.961858e+00	8.961858e+00	8.944162e+00	8.944162e+00	8.909051e+00	8.860506e+00	8.842976e+00	8.705249e+00	8.705249e+00	8.670788e+00	8.402089e+00	8.252278e+00	8.252278e+00	8.190669e+00	8.190669e+00	8.190669e+00	8.174227e+00	8.157873e+00	8.157873e+00	7.882477e+00	7.882477e+00	7.882477e+00	7.882477e+00	7.882477e+00
28529	1.00	1.239611e+01	1.239611e+01	1.239611e+01	1.056483e+01	1.050382e+01	1.036357e+01	8.961858e+00	8.961858e+00	8.961858e+00	8.961858e+00	8.961858e+00	8.961858e+00	8.961858e+00	8.944162e+00	8.944162e+00	8.705249e+00	8.647257e+00	8.285379e+00	8.285379e+00	8.285379e+00	8.252278e+00	8.190669e+00	8.190669e+00	8.190669e+00	8.045565e+00	7.882477e+00	7.882477e+00	7.882477e+00	7.882477e+00	7.882477e+00	7.866419e+00	7.866419e+00	7.866419e+00	7.866419e+00	7.834560e+00	7.601741e+00	7.601741e+00	7.601741e+00	7.601741e+00	7.586125e+00	7.586125e+00	7.517289e+00	7.517289e+00	7.517289e+00	7.294050e+00	7.287909e+00	7.278606e+00	7.278606e+00
27973	2.00	1.699024e+01	1.665673e+01	1.579810e+01	1.451468e+01	1.448758e+01	1.349069e+01	1.239611e+01	1.239611e+01	1.239611e+01	1.239611e+01	1.239611e+01	1.239611e+01	1.239611e+01	1.237262e+01	1.237262e+01	1.234927e+01	1.234927e+01	1.168891e+01	1.148977e+01	1.148977e+01	1.148977e+01	1.148977e+01	1.113770e+01	1.080968e+01	1.056483e+01	1.056483e+01	1.056483e+01	1.054438e+01	1.052405e+01	1.044778e+01	1.038376e+01	9.784124e+00	9.655964e+00	9.637103e+00	9.133116e+00	9.133116e+00	9.114996e+00	9.114996e+00	9.114996e+00	9.114996e+00	9.114996e+00	9.096974e+00	9.079048e+00	8.961858e+00	8.961858e+00	8.961858e+00	8.961858e+00	8.961858e+00
27928	2.00	1.454193e+01	1.237262e+01	1.148977e+01	1.148977e+01	9.674926e+00	9.507682e+00	9.133116e+00	9.114996e+00	8.961858e+00	8.961858e+00	8.961858e+00	8.961858e+00	8.961858e+00	8.961858e+00	8.961858e+00	8.944162e+00	8.944162e+00	8.926560e+00	8.860506e+00	8.860506e+00	8.705249e+00	8.455034e+00	8.452880e+00	8.435858e+00	8.418928e+00	8.285379e+00	8.285379e+00	8.252278e+00	8.174227e+00	8.134148e+00	8.029357e+00	7.882477e+00	7.882477e+00	7.882477e+00	7.882477e+00	7.882477e+00	7.882477e+00	7.866419e+00	7.866419e+00	7.866419e+00	7.850447e+00	7.834560e+00	7.834560e+00	7.637426e+00	7.601741e+00	7.586125e+00	7.517289e+00	7.517289e+00
27557	2.00	2.251224e+01	1.468793e+01	1.451468e+01	1.349069e+01	1.239611e+01	1.239611e+01	1.237262e+01	1.148977e+01	1.144603e+01	1.075987e+01	1.060391e+01	1.056483e+01	1.052405e+01	1.044778e+01	1.036357e+01	9.655964e+00	9.540233e+00	9.133116e+00	9.133116e+00	9.133116e+00	9.114996e+00	8.961858e+00	8.961858e+00	8.961858e+00	8.961858e+00	8.961858e+00	8.944162e+00	8.944162e+00	8.944162e+00	8.944162e+00	8.860506e+00	8.825539e+00	8.705249e+00	8.705249e+00	8.705249e+00	8.687972e+00	8.597798e+00	8.469904e+00	8.455034e+00	8.455034e+00	8.436136e+00	8.418928e+00	8.402089e+00	8.285379e+00	8.285379e+00	8.285379e+00	8.268785e+00	8.252278e+00
27714	1.00	1.148977e+01	1.116905e+01	1.034570e+01	9.856656e+00	9.784124e+00	9.121096e+00	8.860506e+00	8.797499e+00	8.797499e+00	8.705249e+00	8.452880e+00	8.285379e+00	8.285379e+00	8.285379e+00	8.268785e+00	8.268785e+00	8.268785e+00	8.268785e+00	8.045565e+00	8.045565e+00	8.013234e+00	7.898983e+00	7.653008e+00	7.637426e+00	7.601741e+00	7.278606e+00	7.278606e+00	7.278606e+00	7.278606e+00	7.278606e+00	7.263492e+00	7.209813e+00	7.194927e+00	6.986535e+00	6.986535e+00	6.952716e+00	6.851273e+00	6.851273e+00	6.822687e+00	6.793520e+00	6.713300e+00	6.713300e+00	6.713300e+00	6.684871e+00	6.668146e+00	6.646237e+00	6.646237e+00	6.646237e+00
28100	1.00	1.234927e+01	1.032570e+01	9.837479e+00	8.961858e+00	8.944162e+00	8.670788e+00	8.452880e+00	8.418928e+00	8.285379e+00	8.285379e+00	8.157873e+00	8.045565e+00	8.029357e+00	7.882477e+00	7.882477e+00	7.882477e+00	7.882477e+00	7.866419e+00	7.866419e+00	7.817579e+00	7.811653e+00	7.801564e+00	7.801564e+00	7.601741e+00	7.586125e+00	7.586125e+00	7.517289e+00	7.501737e+00	7.486269e+00	7.379627e+00	7.278606e+00	7.278606e+00	7.278606e+00	7.263492e+00	7.263492e+00	7.263492e+00	7.263492e+00	7.263492e+00	7.263492e+00	7.263492e+00	7.223753e+00	7.208657e+00	7.208657e+00	7.061316e+00	6.952716e+00	6.952716e+00	6.938024e+00	6.851273e+00
27818	2.00	1.702178e+01	1.454193e+01	1.454193e+01	1.239611e+01	1.239611e+01	1.239611e+01	1.239611e+01	1.239611e+01	1.239611e+01	1.239611e+01	1.239611e+01	1.239611e+01	1.239611e+01	1.237262e+01	1.237262e+01	1.216779e+01	1.212153e+01	1.148977e+01	1.148977e+01	1.146784e+01	1.083049e+01	1.056483e+01	1.056483e+01	1.038376e+01	9.674926e+00	9.674926e+00	9.133116e+00	9.133116e+00	9.133116e+00	9.114996e+00	9.114996e+00	8.961858e+00	8.961858e+00	8.961858e+00	8.961858e+00	8.961858e+00	8.961858e+00	8.961858e+00	8.961858e+00	8.961858e+00	8.961858e+00	8.961858e+00	8.944162e+00	8.944162e+00	8.944162e+00	8.944162e+00	8.944162e+00	8.944162e+00
28228	2.00	3.073806e+01	3.062651e+01	1.991715e+01	1.920548e+01	1.913491e+01	1.872978e+01	1.702178e+01	1.702178e+01	1.662588e+01	1.454193e+01	1.448758e+01	1.311891e+01	1.272661e+01	1.257182e+01	1.239611e+01	1.239611e+01	1.239611e+01	1.239611e+01	1.239611e+01	1.239611e+01	1.239611e+01	1.239611e+01	1.239611e+01	1.239611e+01	1.237262e+01	1.237262e+01	1.237262e+01	1.237262e+01	1.237262e+01	1.234927e+01	1.234927e+01	1.232604e+01	1.214460e+01	1.212153e+01	1.205204e+01	1.205204e+01	1.202915e+01	1.148977e+01	1.148977e+01	1.148977e+01	1.116905e+01	1.116905e+01	1.111633e+01	1.083049e+01	1.083049e+01	1.074877e+01	1.056483e+01	1.056483e+01
28014	2.00	1.349069e+01	1.200638e+01	1.116905e+01	1.112639e+01	1.056483e+01	1.052405e+01	1.044778e+01	9.488995e+00	9.121096e+00	9.085276e+00	8.961858e+00	8.961858e+00	8.961858e+00	8.944162e+00	8.705249e+00	8.687972e+00	8.687972e+00	8.687972e+00	8.670788e+00	8.653695e+00	8.452880e+00	8.452880e+00	8.438164e+00	8.421385e+00	8.418928e+00	8.400578e+00	8.285379e+00	8.285379e+00	8.285379e+00	8.285379e+00	8.285379e+00	8.285379e+00	8.285379e+00	8.268785e+00	8.117690e+00	8.029357e+00	7.882477e+00	7.882477e+00	7.882477e+00	7.834560e+00	7.601741e+00	7.486269e+00	7.379627e+00	7.294050e+00	7.278606e+00	7.278606e+00	7.272769e+00	7.272769e+00
28080	1.00	1.205204e+01	1.161896e+01	8.961858e+00	8.961858e+00	8.705984e+00	8.705249e+00	8.434160e+00	7.601741e+00	7.601741e+00	7.601741e+00	7.586125e+00	7.586125e+00	7.428690e+00	7.428690e+00	7.379627e+00	7.364357e+00	6.631838e+00	6.631838e+00	6.617842e+00	6.547650e+00	6.533569e+00	6.533569e+00	6.519564e+00	6.386787e+00	6.386787e+00	6.386787e+00	6.386787e+00	6.386787e+00	6.373161e+00	6.373161e+00	6.373161e+00	6.373161e+00	6.373161e+00	6.373161e+00	6.359607e+00	6.359607e+00	6.310162e+00	6.295598e+00	6.192684e+00	6.192684e+00	6.192684e+00	6.179347e+00	6.179347e+00	6.179347e+00	6.166081e+00	6.166081e+00	6.139569e+00	6.117842e+00
27727	1.00	1.216779e+01	1.197433e+01	1.056483e+01	8.961858e+00	8.961858e+00	8.961858e+00	8.961858e+00	8.961858e+00	8.961858e+00	8.961858e+00	8.944162e+00	8.944162e+00	8.944162e+00	8.944162e+00	8.909051e+00	8.705249e+00	8.472626e+00	8.470257e+00	8.268785e+00	7.882477e+00	7.882477e+00	7.850447e+00	7.811653e+00	7.601741e+00	7.601741e+00	7.586125e+00	7.570592e+00	7.570592e+00	7.517289e+00	7.517289e+00	7.517289e+00	7.517289e+00	7.501737e+00	7.294050e+00	7.278606e+00	7.278606e+00	7.263492e+00	7.061316e+00	7.001167e+00	6.938024e+00	6.632219e+00	6.631838e+00	6.631838e+00	6.631838e+00	6.631838e+00	6.617842e+00	6.603921e+00	6.603921e+00
27490	2.00	1.451468e+01	1.239611e+01	1.148977e+01	1.056483e+01	1.056483e+01	9.655964e+00	9.133116e+00	9.133116e+00	9.114996e+00	8.961858e+00	8.961858e+00	8.961858e+00	8.961858e+00	8.961858e+00	8.961858e+00	8.961858e+00	8.944162e+00	8.944162e+00	8.860506e+00	8.452880e+00	8.285379e+00	8.268785e+00	8.190669e+00	8.045565e+00	7.882477e+00	7.882477e+00	7.882477e+00	7.882477e+00	7.850447e+00	7.850447e+00	7.601741e+00	7.517289e+00	7.517289e+00	7.501737e+00	7.501737e+00	7.501737e+00	7.486269e+00	7.486269e+00	7.294050e+00	7.294050e+00	7.287909e+00	7.278606e+00	7.263492e+00	7.263492e+00	7.263492e+00	7.248459e+00	7.233506e+00	6.952716e+00
28188	2.00	1.454193e+01	1.239611e+01	1.148977e+01	1.064480e+01	1.056483e+01	1.038376e+01	9.784124e+00	9.674926e+00	9.577559e+00	9.133116e+00	8.961858e+00	8.961858e+00	8.961858e+00	8.860506e+00	8.705249e+00	8.687972e+00	8.268785e+00	8.190669e+00	7.898983e+00	7.882477e+00	7.882477e+00	7.850447e+00	7.834560e+00	7.817579e+00	7.743026e+00	7.601741e+00	7.586125e+00	7.570592e+00	7.517289e+00	7.517289e+00	7.517289e+00	7.517289e+00	7.428690e+00	7.428690e+00	7.294050e+00	7.278606e+00	7.278606e+00	7.278606e+00	7.263492e+00	7.263492e+00	7.263492e+00	7.263492e+00	7.263492e+00	7.233506e+00	7.223753e+00	7.079775e+00	7.076888e+00	6.952716e+00
27625	2.00	1.454193e+01	1.214460e+01	1.148977e+01	1.144603e+01	1.116905e+01	9.674926e+00	9.121096e+00	9.114996e+00	8.961858e+00	8.961858e+00	8.961858e+00	8.961858e+00	8.961858e+00	8.961858e+00	8.961858e+00	8.944162e+00	8.944162e+00	8.926560e+00	8.926560e+00	8.860506e+00	8.825539e+00	8.705249e+00	8.705249e+00	8.705249e+00	8.469904e+00	8.453208e+00	8.452880e+00	8.285379e+00	8.268785e+00	7.882477e+00	7.882477e+00	7.882477e+00	7.882477e+00	7.866419e+00	7.817579e+00	7.817579e+00	7.517289e+00	7.517289e+00	7.501737e+00	7.486269e+00	7.278606e+00	7.278606e+00	7.278606e+00	7.278606e+00	7.278606e+00	7.278606e+00	7.278606e+00	7.278606e+00
27915	1.00	8.961858e+00	8.961858e+00	8.961858e+00	8.961858e+00	8.961858e+00	8.944162e+00	8.944162e+00	8.944162e+00	8.926560e+00	8.452880e+00	8.285379e+00	8.285379e+00	8.285379e+00	8.268785e+00	8.252278e+00	8.045565e+00	8.045565e+00	7.882477e+00	7.601741e+00	7.601741e+00	7.601741e+00	7.601741e+00	7.570592e+00	7.501737e+00	7.501737e+00	7.278606e+00	7.248459e+00	6.952716e+00	6.851273e+00	6.851273e+00	6.699048e+00	6.699048e+00	6.668146e+00	6.646237e+00	6.646237e+00	6.646237e+00	6.632219e+00	6.631838e+00	6.618276e+00	6.617842e+00	6.547650e+00	6.547650e+00	6.547650e+00	6.547650e+00	6.547650e+00	6.533569e+00	6.533569e+00	6.533569e+00
27823	1.00	1.465886e+01	1.260976e+01	1.034570e+01	1.034570e+01	9.856656e+00	9.856656e+00	8.961858e+00	8.926560e+00	8.435858e+00	8.385340e+00	8.285379e+00	8.285379e+00	8.285379e+00	8.252278e+00	7.817579e+00	7.811653e+00	7.785635e+00	7.785635e+00	7.586125e+00	7.413462e+00	7.413462e+00	7.303133e+00	7.278606e+00	7.278606e+00	7.263492e+00	7.263492e+00	7.263492e+00	7.223753e+00	7.193642e+00	7.193642e+00	7.061316e+00	7.015877e+00	6.908880e+00	6.713300e+00	6.713300e+00	6.713300e+00	6.713300e+00	6.713300e+00	6.713300e+00	6.699048e+00	6.699048e+00	6.653887e+00	6.646237e+00	6.646237e+00	6.646237e+00	6.631838e+00	6.618276e+00	6.617842e+00
27683	2.00	1.064480e+01	1.056483e+01	9.577559e+00	9.114996e+00	8.961858e+00	8.961858e+00	8.961858e+00	8.961858e+00	8.961858e+00	8.687972e+00	8.452880e+00	8.438164e+00	8.435858e+00	8.045565e+00	7.882477e+00	7.882477e+00	7.882477e+00	7.882477e+00	7.866419e+00	7.866419e+00	7.866419e+00	7.866419e+00	7.811653e+00	7.601741e+00	7.601741e+00	7.517289e+00	7.501737e+00	7.501737e+00	7.501737e+00	7.486269e+00	7.486269e+00	7.486269e+00	7.294050e+00	7.278606e+00	7.278606e+00	7.263492e+00	7.061316e+00	6.851273e+00	6.713300e+00	6.713300e+00	6.713300e+00	6.699048e+00	6.684871e+00	6.670770e+00	6.668146e+00	6.653887e+00	6.631838e+00	6.631838e+00
27900	2.00	1.251152e+01	1.239611e+01	1.148977e+01	1.127637e+01	1.064480e+01	1.056483e+01	1.056483e+01	1.056483e+01	1.054438e+01	9.764981e+00	9.577559e+00	8.961858e+00	8.961858e+00	8.961858e+00	8.961858e+00	8.961858e+00	8.961858e+00	8.944162e+00	8.944162e+00	8.926560e+00	8.860506e+00	8.779974e+00	8.779974e+00	8.687972e+00	8.670788e+00	8.486929e+00	8.452880e+00	8.452880e+00	8.418928e+00	8.285379e+00	8.285379e+00	8.285379e+00	8.190669e+00	8.029357e+00	8.029357e+00	7.882899e+00	7.882477e+00	7.882477e+00	7.850447e+00	7.850447e+00	7.834560e+00	7.817579e+00	7.817579e+00	7.601741e+00	7.601741e+00	7.586125e+00	7.586125e+00	7.586125e+00
27476	2.00	1.239611e+01	1.216779e+01	1.148977e+01	9.133116e+00	9.133116e+00	8.961858e+00	8.961858e+00	8.944162e+00	8.944162e+00	8.860506e+00	8.470257e+00	8.452880e+00	8.418928e+00	8.268785e+00	8.268785e+00	8.252278e+00	8.190669e+00	8.029357e+00	7.882477e+00	7.882477e+00	7.882477e+00	7.866419e+00	7.866419e+00	7.817579e+00	7.653008e+00	7.517289e+00	7.517289e+00	7.428690e+00	7.428690e+00	7.413462e+00	7.413462e+00	7.296384e+00	7.278606e+00	7.278606e+00	7.278606e+00	7.278606e+00	7.278606e+00	7.278606e+00	7.263492e+00	7.263492e+00	7.263492e+00	7.263492e+00	7.248459e+00	7.248459e+00	7.248459e+00	7.248459e+00	7.233506e+00	7.223753e+00
28041	1.00	1.702178e+01	1.239611e+01	1.237262e+01	1.237262e+01	1.237262e+01	1.144603e+01	1.083049e+01	1.056483e+01	1.056483e+01	1.054438e+01	1.052405e+01	1.038376e+01	9.589398e+00	9.133116e+00	9.133116e+00	9.114996e+00	9.114996e+00	9.096974e+00	9.079048e+00	8.961858e+00	8.961858e+00	8.961858e+00	8.961858e+00	8.961858e+00	8.961858e+00	8.961858e+00	8.961858e+00	8.961858e+00	8.961858e+00	8.944162e+00	8.944162e+00	8.944162e+00	8.944162e+00	8.944162e+00	8.926560e+00	8.825539e+00	8.705249e+00	8.486929e+00	8.435858e+00	8.285379e+00	8.268785e+00	8.190669e+00	8.174227e+00	8.174227e+00	8.174227e+00	8.045565e+00	8.029357e+00	7.882477e+00
27866	2.00	1.576871e+01	1.346526e+01	1.237262e+01	1.197433e+01	1.166664e+01	1.056483e+01	1.042753e+01	9.784124e+00	9.507682e+00	8.961858e+00	8.961858e+00	8.816695e+00	8.816695e+00	8.705249e+00	8.472626e+00	8.435858e+00	8.402089e+00	8.285379e+00	8.268785e+00	8.268785e+00	8.268785e+00	8.268785e+00	8.252278e+00	8.174227e+00	8.134148e+00	8.045565e+00	8.045565e+00	7.898983e+00	7.866419e+00	7.866419e+00	7.850447e+00	7.838708e+00	7.834560e+00	7.817579e+00	7.817579e+00	7.606508e+00	7.601741e+00	7.601741e+00	7.570592e+00	7.517289e+00	7.379627e+00	7.379627e+00	7.294050e+00	7.278606e+00	7.263492e+00	7.263492e+00	7.263492e+00	7.233506e+00
27263	2.00	1.239611e+01	1.234927e+01	1.148977e+01	1.034570e+01	9.856656e+00	9.784124e+00	9.114996e+00	9.096974e+00	8.961858e+00	8.961858e+00	8.961858e+00	8.961858e+00	8.944162e+00	8.944162e+00	8.904080e+00	8.860506e+00	8.705249e+00	8.687972e+00	8.687972e+00	8.687972e+00	8.402089e+00	8.285379e+00	8.285379e+00	8.285379e+00	8.285379e+00	8.268785e+00	8.252278e+00	8.247335e+00	8.190669e+00	8.157873e+00	7.898983e+00	7.882477e+00	7.882477e+00	7.850447e+00	7.817579e+00	7.801564e+00	7.801564e+00	7.785635e+00	7.586125e+00	7.586125e+00	7.570592e+00	7.428690e+00	7.428690e+00	7.428690e+00	7.428690e+00	7.278606e+00	7.278606e+00	7.278606e+00
27738	2.00	1.451468e+01	1.306947e+01	1.239611e+01	1.239611e+01	1.216779e+01	1.202915e+01	1.148977e+01	1.148977e+01	1.146784e+01	1.116905e+01	1.114766e+01	1.114766e+01	1.114766e+01	1.070737e+01	1.056483e+01	1.056483e+01	1.056483e+01	1.034570e+01	9.856656e+00	9.655964e+00	9.133116e+00	9.133116e+00	9.121096e+00	9.103138e+00	9.103138e+00	9.103138e+00	8.961858e+00	8.961858e+00	8.961858e+00	8.961858e+00	8.961858e+00	8.961858e+00	8.961858e+00	8.961858e+00	8.961858e+00	8.961858e+00	8.961858e+00	8.944162e+00	8.944162e+00	8.944162e+00	8.944162e+00	8.944162e+00	8.944162e+00	8.926560e+00	8.860506e+00	8.860506e+00	8.842976e+00	8.705249e+00
26901	1.00	1.454193e+01	1.234927e+01	1.056483e+01	1.054438e+01	1.052405e+01	9.674926e+00	9.451922e+00	8.961858e+00	8.961858e+00	8.961858e+00	8.961858e+00	8.961858e+00	8.961858e+00	8.944162e+00	8.944162e+00	8.926560e+00	8.909051e+00	8.252278e+00	8.157873e+00	8.085038e+00	8.045565e+00	8.045565e+00	7.882477e+00	7.882477e+00	7.882477e+00	7.866419e+00	7.834560e+00	7.601741e+00	7.586125e+00	7.586125e+00	7.570592e+00	7.294050e+00	7.278912e+00	7.263855e+00	6.851273e+00	6.851273e+00	6.713300e+00	6.684871e+00	6.631838e+00	6.631838e+00	6.631838e+00	6.631838e+00	6.631838e+00	6.631838e+00	6.618276e+00	6.617842e+00	6.617842e+00	6.603921e+00
28049	1.00	1.702178e+01	1.454193e+01	1.239611e+01	1.239611e+01	1.239611e+01	1.237262e+01	1.237262e+01	1.083049e+01	1.056483e+01	1.054438e+01	1.038376e+01	1.036357e+01	1.034350e+01	9.674926e+00	9.133116e+00	9.133116e+00	9.133116e+00	9.114996e+00	9.114996e+00	9.114996e+00	9.114996e+00	9.096974e+00	9.096974e+00	9.079048e+00	8.961858e+00	8.961858e+00	8.961858e+00	8.961858e+00	8.944162e+00	8.944162e+00	8.944162e+00	8.944162e+00	8.944162e+00	8.926560e+00	8.926560e+00	8.816695e+00	8.705249e+00	8.285379e+00	8.252278e+00	8.190669e+00	8.190669e+00	8.190669e+00	8.174227e+00	8.174227e+00	8.045565e+00	7.882477e+00	7.882477e+00	7.882477e+00
28098	2.00	2.251224e+01	1.702178e+01	1.668775e+01	1.468793e+01	1.454193e+01	1.454193e+01	1.454193e+01	1.451468e+01	1.239611e+01	1.239611e+01	1.239611e+01	1.239611e+01	1.237262e+01	1.234927e+01	1.232604e+01	1.212153e+01	1.205204e+01	1.148977e+01	1.115918e+01	1.083049e+01	1.056483e+01	1.056483e+01	1.054438e+01	1.054438e+01	1.052405e+01	1.038376e+01	1.038376e+01	1.034570e+01	9.856656e+00	9.674926e+00	9.674926e+00	9.674926e+00	9.655964e+00	9.133116e+00	9.133116e+00	9.133116e+00	9.133116e+00	9.133116e+00	9.114996e+00	9.114996e+00	9.096974e+00	9.079048e+00	8.961858e+00	8.961858e+00	8.961858e+00	8.961858e+00	8.961858e+00	8.961858e+00
28426	2.00	1.980770e+01	1.702178e+01	1.702178e+01	1.699024e+01	1.695888e+01	1.571041e+01	1.454193e+01	1.454193e+01	1.454193e+01	1.454193e+01	1.451468e+01	1.265465e+01	1.239611e+01	1.239611e+01	1.239611e+01	1.239611e+01	1.239611e+01	1.237262e+01	1.237262e+01	1.237262e+01	1.216779e+01	1.202915e+01	1.162245e+01	1.083049e+01	1.083049e+01	1.080968e+01	1.078897e+01	1.056483e+01	1.056483e+01	1.056483e+01	1.054438e+01	1.054438e+01	1.054438e+01	1.038376e+01	1.038376e+01	1.036357e+01	1.032354e+01	9.979797e+00	9.979797e+00	9.979797e+00	9.674926e+00	9.674926e+00	9.674926e+00	9.674926e+00	9.655964e+00	9.627154e+00	9.133116e+00	9.133116e+00
27542	2.00	1.695888e+01	1.239611e+01	1.239611e+01	1.239611e+01	1.239611e+01	1.239611e+01	1.239611e+01	1.239611e+01	1.239611e+01	1.237262e+01	1.234927e+01	1.232604e+01	1.078897e+01	1.056483e+01	1.054438e+01	1.052405e+01	1.052405e+01	9.133116e+00	9.133116e+00	9.133116e+00	9.133116e+00	8.961858e+00	8.961858e+00	8.961858e+00	8.961858e+00	8.961858e+00	8.961858e+00	8.961858e+00	8.961858e+00	8.961858e+00	8.944162e+00	8.944162e+00	8.944162e+00	8.944162e+00	8.944162e+00	8.909051e+00	8.705249e+00	8.705249e+00	8.486929e+00	8.452880e+00	8.435858e+00	8.285379e+00	8.285379e+00	8.190669e+00	8.190669e+00	8.190669e+00	8.190669e+00	8.190669e+00
28381	2.00	1.239611e+01	1.052405e+01	9.114996e+00	8.961858e+00	8.944162e+00	8.926560e+00	8.705249e+00	8.705249e+00	8.452880e+00	8.452880e+00	8.285379e+00	8.190669e+00	7.866419e+00	7.866419e+00	7.601741e+00	7.601741e+00	7.601741e+00	7.570592e+00	7.570592e+00	7.517289e+00	7.517289e+00	7.486269e+00	7.278606e+00	7.263855e+00	7.263492e+00	7.248459e+00	6.952716e+00	6.908880e+00	6.713300e+00	6.668146e+00	6.668146e+00	6.646237e+00	6.631838e+00	6.631838e+00	6.631838e+00	6.631838e+00	6.631838e+00	6.631838e+00	6.631838e+00	6.617842e+00	6.617842e+00	6.617842e+00	6.617842e+00	6.617842e+00	6.603921e+00	6.547650e+00	6.547650e+00	6.547650e+00
27936	1.00	1.180920e+01	1.056483e+01	1.056483e+01	8.944162e+00	8.926560e+00	8.705249e+00	8.700451e+00	8.285379e+00	8.285379e+00	8.285379e+00	8.268785e+00	7.882477e+00	7.882477e+00	7.601741e+00	7.601741e+00	7.517289e+00	7.501737e+00	7.379627e+00	7.294050e+00	7.294050e+00	7.278606e+00	7.278606e+00	7.015877e+00	7.015877e+00	7.001167e+00	6.952716e+00	6.952716e+00	6.713300e+00	6.646237e+00	6.646237e+00	6.646237e+00	6.632219e+00	6.631838e+00	6.631838e+00	6.631838e+00	6.631838e+00	6.631838e+00	6.617842e+00	6.547650e+00	6.547650e+00	6.547650e+00	6.547650e+00	6.547650e+00	6.547650e+00	6.547650e+00	6.547650e+00	6.533569e+00	6.533569e+00
28220	2.00	1.454193e+01	1.054438e+01	1.038376e+01	1.026854e+01	1.026854e+01	9.784124e+00	9.784124e+00	9.764981e+00	9.674926e+00	8.961858e+00	8.961858e+00	8.961858e+00	8.961858e+00	8.486929e+00	8.285379e+00	8.268785e+00	8.013234e+00	7.898983e+00	7.898983e+00	7.882899e+00	7.882477e+00	7.882477e+00	7.637426e+00	7.517289e+00	7.517289e+00	7.514030e+00	7.514030e+00	7.501737e+00	7.379627e+00	7.278912e+00	7.278606e+00	7.278606e+00	7.248459e+00	7.194927e+00	7.076888e+00	7.001167e+00	6.986535e+00	6.822687e+00	6.713300e+00	6.646237e+00	6.632219e+00	6.631838e+00	6.631838e+00	6.631838e+00	6.631838e+00	6.617842e+00	6.617842e+00	6.617842e+00
28040	2.00	1.349069e+01	1.239611e+01	1.237262e+01	1.062430e+01	1.062430e+01	1.056483e+01	1.056483e+01	1.044778e+01	9.627154e+00	9.627154e+00	9.558846e+00	9.558846e+00	9.114996e+00	8.961858e+00	8.961858e+00	8.961858e+00	8.961858e+00	8.961858e+00	8.961858e+00	8.961858e+00	8.961858e+00	8.944162e+00	8.944162e+00	8.944162e+00	8.926560e+00	8.926560e+00	8.926560e+00	8.705249e+00	8.705249e+00	8.486929e+00	8.435858e+00	8.418928e+00	8.418928e+00	8.285379e+00	8.268785e+00	8.268785e+00	8.268785e+00	8.235859e+00	8.190669e+00	8.174227e+00	8.045565e+00	8.029357e+00	7.882477e+00	7.866419e+00	7.866419e+00	7.866419e+00	7.866419e+00	7.834560e+00
27094	2.00	1.239611e+01	8.961858e+00	8.816695e+00	8.705249e+00	8.687972e+00	8.452880e+00	8.452880e+00	8.285379e+00	8.285379e+00	8.285379e+00	8.190669e+00	8.045565e+00	7.817579e+00	7.817579e+00	7.601741e+00	7.570592e+00	7.379627e+00	7.278606e+00	7.278606e+00	7.278606e+00	7.278606e+00	7.263492e+00	7.263492e+00	7.263492e+00	7.263492e+00	7.263492e+00	7.223753e+00	7.223753e+00	6.851273e+00	6.713300e+00	6.713300e+00	6.713300e+00	6.699048e+00	6.684871e+00	6.684871e+00	6.668146e+00	6.668146e+00	6.646237e+00	6.646237e+00	6.646237e+00	6.631838e+00	6.631838e+00	6.631838e+00	6.631838e+00	6.631838e+00	6.631838e+00	6.631838e+00	6.617842e+00
27800	1.00	1.699024e+01	1.234927e+01	1.197433e+01	1.195157e+01	1.080968e+01	1.056483e+01	1.056483e+01	1.054438e+01	1.001205e+01	9.133116e+00	9.133116e+00	8.961858e+00	8.961858e+00	8.961858e+00	8.961858e+00	8.961858e+00	8.944162e+00	8.944162e+00	8.944162e+00	8.944162e+00	8.944162e+00	8.944162e+00	8.944162e+00	8.816695e+00	8.705249e+00	8.472626e+00	8.455728e+00	8.452974e+00	8.285379e+00	8.285379e+00	8.285379e+00	8.285379e+00	8.285379e+00	8.157873e+00	7.866419e+00	7.866419e+00	7.850447e+00	7.834560e+00	7.621926e+00	7.601741e+00	7.586125e+00	7.586125e+00	7.570592e+00	7.570592e+00	7.517289e+00	7.517289e+00	7.517289e+00	7.501737e+00
28210	1.00	1.702178e+01	1.702178e+01	1.451468e+01	1.239611e+01	1.239611e+01	1.239611e+01	1.239611e+01	1.239611e+01	1.239611e+01	1.239611e+01	1.239611e+01	1.239611e+01	1.237262e+01	1.237262e+01	1.237262e+01	1.146784e+01	1.144603e+01	1.083049e+01	1.083049e+01	1.056483e+01	1.056483e+01	1.056483e+01	1.054438e+01	1.038376e+01	9.655964e+00	9.133116e+00	9.133116e+00	9.133116e+00	9.114996e+00	9.114996e+00	8.961858e+00	8.961858e+00	8.961858e+00	8.961858e+00	8.961858e+00	8.961858e+00	8.961858e+00	8.961858e+00	8.961858e+00	8.961858e+00	8.961858e+00	8.961858e+00	8.961858e+00	8.944162e+00	8.944162e+00	8.944162e+00	8.944162e+00	8.944162e+00
28145	2.00	1.702178e+01	1.346526e+01	1.343996e+01	1.239611e+01	1.239611e+01	1.148977e+01	1.148977e+01	1.148977e+01	1.146784e+01	1.146784e+01	1.146784e+01	1.146784e+01	1.146784e+01	1.114766e+01	1.083049e+01	1.042753e+01	1.040739e+01	9.784124e+00	9.507682e+00	9.133116e+00	9.133116e+00	9.133116e+00	9.114996e+00	9.103138e+00	8.961858e+00	8.961858e+00	8.961858e+00	8.961858e+00	8.961858e+00	8.961858e+00	8.961858e+00	8.961858e+00	8.961858e+00	8.961858e+00	8.944162e+00	8.944162e+00	8.860506e+00	8.860506e+00	8.860506e+00	8.842976e+00	8.842976e+00	8.842976e+00	8.842976e+00	8.842976e+00	8.705249e+00	8.469904e+00	8.452880e+00	8.402089e+00
27170	2.00	1.414275e+01	1.237262e+01	1.237262e+01	1.205204e+01	1.056483e+01	1.056483e+01	1.038376e+01	9.960329e+00	9.955717e+00	9.096974e+00	9.096974e+00	8.961858e+00	8.961858e+00	8.961858e+00	8.961858e+00	8.944162e+00	8.944162e+00	8.926560e+00	8.705249e+00	8.455034e+00	8.438164e+00	8.435858e+00	8.434160e+00	8.418928e+00	8.174227e+00	8.174227e+00	7.882477e+00	7.882477e+00	7.882477e+00	7.882477e+00	7.882477e+00	7.882477e+00	7.882477e+00	7.882477e+00	7.866419e+00	7.866419e+00	7.866419e+00	7.850447e+00	7.834560e+00	7.811653e+00	7.723672e+00	7.601741e+00	7.586125e+00	7.517289e+00	7.486269e+00	7.470885e+00	7.303133e+00	7.294050e+00
28231	2.00	8.961858e+00	8.961858e+00	8.944162e+00	8.705249e+00	8.486929e+00	8.285379e+00	8.268785e+00	7.866419e+00	7.866419e+00	7.850447e+00	7.586125e+00	7.517289e+00	7.517289e+00	7.517289e+00	7.517289e+00	7.379627e+00	7.278606e+00	7.278606e+00	7.278606e+00	7.263492e+00	7.248459e+00	6.922270e+00	6.713300e+00	6.684871e+00	6.646237e+00	6.632219e+00	6.631838e+00	6.631838e+00	6.617842e+00	6.603921e+00	6.547650e+00	6.547650e+00	6.547650e+00	6.547650e+00	6.547650e+00	6.547650e+00	6.547650e+00	6.547650e+00	6.533569e+00	6.533569e+00	6.533569e+00	6.519564e+00	6.386787e+00	6.386787e+00	6.386787e+00	6.386787e+00	6.386787e+00	6.386787e+00
27856	2.00	1.205204e+01	1.197433e+01	1.114766e+01	1.056483e+01	9.784124e+00	9.133116e+00	9.133116e+00	9.103138e+00	8.961858e+00	8.961858e+00	8.961858e+00	8.944162e+00	8.909051e+00	8.799088e+00	8.705249e+00	8.687972e+00	8.687972e+00	8.472626e+00	8.455034e+00	8.434160e+00	8.268785e+00	7.898983e+00	7.866419e+00	7.866419e+00	7.866419e+00	7.834560e+00	7.601741e+00	7.586125e+00	7.455584e+00	7.303133e+00	7.294050e+00	7.278606e+00	6.632219e+00	6.631838e+00	6.631838e+00	6.631838e+00	6.631838e+00	6.631838e+00	6.631838e+00	6.631838e+00	6.631838e+00	6.631838e+00	6.617842e+00	6.617842e+00	6.617842e+00	6.617842e+00	6.617842e+00	6.617842e+00
27751	1.00	1.454193e+01	1.451468e+01	1.239611e+01	1.239611e+01	1.237262e+01	1.237262e+01	1.146784e+01	1.116905e+01	1.056483e+01	1.056483e+01	1.052405e+01	1.050382e+01	9.674926e+00	9.655964e+00	9.121096e+00	9.114996e+00	8.961858e+00	8.961858e+00	8.961858e+00	8.961858e+00	8.961858e+00	8.961858e+00	8.961858e+00	8.961858e+00	8.961858e+00	8.961858e+00	8.961858e+00	8.961858e+00	8.961858e+00	8.961858e+00	8.961858e+00	8.961858e+00	8.944162e+00	8.944162e+00	8.944162e+00	8.944162e+00	8.944162e+00	8.944162e+00	8.944162e+00	8.842976e+00	8.705249e+00	8.486929e+00	8.469904e+00	8.452974e+00	8.285379e+00	8.268785e+00	8.268785e+00	8.190669e+00
27936	2.00	1.239611e+01	1.239611e+01	1.237262e+01	1.148977e+01	1.056483e+01	1.026854e+01	1.024859e+01	9.133116e+00	8.961858e+00	8.961858e+00	8.961858e+00	8.961858e+00	8.961858e+00	8.961858e+00	8.961858e+00	8.961858e+00	8.961858e+00	8.944162e+00	8.944162e+00	8.944162e+00	8.926560e+00	8.860506e+00	8.705249e+00	8.705249e+00	8.705249e+00	8.687972e+00	8.452880e+00	8.435858e+00	8.285379e+00	8.268785e+00	8.190669e+00	8.190669e+00	8.174227e+00	8.013234e+00	7.882477e+00	7.882477e+00	7.621926e+00	7.601741e+00	7.601741e+00	7.517289e+00	7.517289e+00	7.514030e+00	7.501737e+00	7.498551e+00	7.379627e+00	7.294050e+00	7.278606e+00	7.278606e+00
27305	2.00	1.702178e+01	1.702178e+01	1.695888e+01	1.579810e+01	1.576871e+01	1.465886e+01	1.359798e+01	1.359798e+01	1.354701e+01	1.354701e+01	1.349069e+01	1.260976e+01	1.239611e+01	1.239611e+01	1.239611e+01	1.237262e+01	1.168891e+01	1.166664e+01	1.083049e+01	1.083049e+01	1.078897e+01	1.044778e+01	1.038376e+01	1.038376e+01	1.038376e+01	1.038376e+01	1.038376e+01	1.034570e+01	9.856656e+00	9.627154e+00	9.627154e+00	9.608224e+00	9.608224e+00	9.133116e+00	9.133116e+00	9.133116e+00	9.133116e+00	9.133116e+00	9.133116e+00	9.133116e+00	9.133116e+00	9.114996e+00	9.114996e+00	9.114996e+00	9.096974e+00	9.079048e+00	8.961858e+00	8.886399e+00
28957	2.00	1.702178e+01	1.668775e+01	1.573948e+01	1.454193e+01	1.454193e+01	1.239611e+01	1.239611e+01	1.239611e+01	1.239611e+01	1.239611e+01	1.239611e+01	1.239611e+01	1.239611e+01	1.239611e+01	1.237262e+01	1.234927e+01	1.202915e+01	1.197433e+01	1.164449e+01	1.148977e+01	1.148977e+01	1.148977e+01	1.146784e+01	1.146784e+01	1.146784e+01	1.146784e+01	1.116905e+01	1.116905e+01	1.115918e+01	1.114766e+01	1.083049e+01	1.056483e+01	1.056483e+01	1.056483e+01	1.056483e+01	1.026854e+01	1.026854e+01	9.674926e+00	9.674926e+00	9.627154e+00	9.133116e+00	9.133116e+00	9.133116e+00	9.133116e+00	9.121096e+00	9.121096e+00	9.114996e+00	9.114996e+00
27527	1.00	1.146784e+01	1.054438e+01	9.133116e+00	8.961858e+00	8.961858e+00	8.944162e+00	8.944162e+00	8.842976e+00	8.705249e+00	8.435858e+00	8.285379e+00	8.045565e+00	7.882477e+00	7.866419e+00	7.653008e+00	7.601741e+00	7.601741e+00	7.601741e+00	7.601741e+00	7.570592e+00	7.517289e+00	7.501737e+00	7.278912e+00	7.263492e+00	7.263492e+00	7.263492e+00	7.248459e+00	7.209813e+00	6.952716e+00	6.851273e+00	6.713300e+00	6.713300e+00	6.699048e+00	6.653887e+00	6.646237e+00	6.631838e+00	6.631838e+00	6.631838e+00	6.631838e+00	6.631838e+00	6.631838e+00	6.603921e+00	6.576808e+00	6.547650e+00	6.547650e+00	6.547650e+00	6.547650e+00	6.547650e+00
27853	1.00	1.239611e+01	1.146784e+01	8.961858e+00	8.961858e+00	8.944162e+00	8.944162e+00	8.944162e+00	8.944162e+00	8.944162e+00	8.909051e+00	8.842976e+00	8.268785e+00	8.190669e+00	7.882477e+00	7.882477e+00	7.882477e+00	7.882477e+00	7.866419e+00	7.850447e+00	7.601741e+00	7.601741e+00	7.517289e+00	7.517289e+00	7.379627e+00	7.278606e+00	7.278606e+00	7.015877e+00	6.952716e+00	6.713300e+00	6.713300e+00	6.699048e+00	6.684871e+00	6.632219e+00	6.631838e+00	6.631838e+00	6.631838e+00	6.631838e+00	6.631838e+00	6.631838e+00	6.631838e+00	6.603921e+00	6.603921e+00	6.547650e+00	6.547650e+00	6.547650e+00	6.547650e+00	6.547650e+00	6.547650e+00
27733	2.00	1.702178e+01	1.579810e+01	1.579810e+01	1.576871e+01	1.451468e+01	1.239611e+01	1.237262e+01	1.205204e+01	1.205204e+01	1.205204e+01	1.200638e+01	1.168891e+01	1.168891e+01	1.166664e+01	1.148977e+01	1.148977e+01	1.148977e+01	1.116905e+01	1.116905e+01	1.114766e+01	1.114766e+01	1.114766e+01	1.114766e+01	1.114766e+01	1.083049e+01	1.054438e+01	1.038376e+01	1.038376e+01	1.038376e+01	1.036357e+01	1.034570e+01	9.856656e+00	9.655964e+00	9.608224e+00	9.570673e+00	9.133116e+00	9.133116e+00	9.133116e+00	9.133116e+00	9.133116e+00	9.121096e+00	9.121096e+00	9.114996e+00	9.114996e+00	9.114996e+00	9.114996e+00	9.114996e+00	9.103138e+00
28005	2.00	1.060391e+01	9.540233e+00	8.961858e+00	8.961858e+00	8.687972e+00	8.452880e+00	8.452880e+00	8.435858e+00	8.045565e+00	8.045565e+00	8.045565e+00	7.882477e+00	7.882477e+00	7.882477e+00	7.882477e+00	7.882477e+00	7.866419e+00	7.637426e+00	7.586125e+00	7.517289e+00	7.501737e+00	7.486269e+00	7.470885e+00	7.278606e+00	7.278606e+00	7.278606e+00	7.263492e+00	7.263492e+00	7.263492e+00	7.263492e+00	7.263492e+00	7.194927e+00	6.908880e+00	6.851273e+00	6.851273e+00	6.851273e+00	6.713300e+00	6.713300e+00	6.713300e+00	6.699048e+00	6.668146e+00	6.668146e+00	6.653887e+00	6.631838e+00	6.631838e+00	6.631838e+00	6.631838e+00	6.631838e+00
27231	2.00	1.448758e+01	1.239611e+01	1.144603e+01	1.026854e+01	9.637103e+00	9.133116e+00	8.961858e+00	8.944162e+00	8.944162e+00	8.926560e+00	8.926560e+00	8.825539e+00	8.687972e+00	8.687972e+00	8.687972e+00	8.285379e+00	8.268785e+00	8.190669e+00	7.882477e+00	7.850447e+00	7.850447e+00	7.834560e+00	7.801564e+00	7.653008e+00	7.517289e+00	7.514030e+00	7.486269e+00	7.470885e+00	7.278606e+00	7.278606e+00	7.278606e+00	7.278606e+00	7.263492e+00	7.209813e+00	7.208657e+00	6.923412e+00	6.713300e+00	6.646237e+00	6.632219e+00	6.631838e+00	6.631838e+00	6.631838e+00	6.631838e+00	6.631838e+00	6.631838e+00	6.631838e+00	6.617842e+00	6.603921e+00
28587	2.00	1.239611e+01	1.239611e+01	1.054438e+01	1.022874e+01	9.133116e+00	9.114996e+00	9.096974e+00	9.079048e+00	8.961858e+00	8.961858e+00	8.961858e+00	8.961858e+00	8.961858e+00	8.961858e+00	8.961858e+00	8.961858e+00	8.961858e+00	8.944162e+00	8.944162e+00	8.944162e+00	8.944162e+00	8.926560e+00	8.909051e+00	8.705249e+00	8.670788e+00	8.452880e+00	8.452880e+00	8.452880e+00	8.285379e+00	8.190669e+00	8.190669e+00	8.029357e+00	7.882477e+00	7.882477e+00	7.882477e+00	7.882477e+00	7.882477e+00	7.882477e+00	7.882477e+00	7.882477e+00	7.882477e+00	7.866419e+00	7.866419e+00	7.834560e+00	7.834560e+00	7.818757e+00	7.601741e+00	7.601741e+00
28042	1.00	1.702178e+01	1.454193e+01	1.451468e+01	1.239611e+01	1.237262e+01	1.237262e+01	1.237262e+01	1.205204e+01	1.148977e+01	1.116905e+01	1.083049e+01	1.036357e+01	9.674926e+00	9.655964e+00	9.121096e+00	8.961858e+00	8.961858e+00	8.961858e+00	8.944162e+00	8.860506e+00	8.705249e+00	8.705249e+00	8.434160e+00	8.285379e+00	8.190669e+00	8.174227e+00	8.174227e+00	8.174227e+00	8.045565e+00	7.882477e+00	7.882477e+00	7.882477e+00	7.882477e+00	7.866419e+00	7.866419e+00	7.866419e+00	7.866419e+00	7.866419e+00	7.866419e+00	7.850447e+00	7.850447e+00	7.850447e+00	7.818757e+00	7.637426e+00	7.601741e+00	7.601741e+00	7.601741e+00	7.517289e+00
28140	1.00	1.702178e+01	1.237262e+01	1.205204e+01	1.083049e+01	9.133116e+00	9.133116e+00	9.114996e+00	9.114996e+00	8.961858e+00	8.961858e+00	8.961858e+00	8.961858e+00	8.944162e+00	8.926560e+00	8.687972e+00	8.687972e+00	8.670788e+00	8.452880e+00	8.435858e+00	8.434160e+00	8.418928e+00	8.285379e+00	8.285379e+00	8.285379e+00	8.285379e+00	8.174227e+00	8.029357e+00	7.882477e+00	7.882477e+00	7.866419e+00	7.866419e+00	7.866419e+00	7.866419e+00	7.866419e+00	7.866419e+00	7.866419e+00	7.850447e+00	7.601741e+00	7.601741e+00	7.601741e+00	7.586125e+00	7.586125e+00	7.501737e+00	7.501737e+00	7.501737e+00	7.501737e+00	7.486269e+00	7.263492e+00
27466	2.00	1.991715e+01	1.702178e+01	1.699024e+01	1.579810e+01	1.579810e+01	1.579810e+01	1.579810e+01	1.576871e+01	1.272661e+01	1.239611e+01	1.239611e+01	1.183182e+01	1.168891e+01	1.168891e+01	1.168891e+01	1.168891e+01	1.166664e+01	1.148977e+01	1.148977e+01	1.146784e+01	1.146784e+01	1.083049e+01	1.080968e+01	1.038376e+01	1.038376e+01	1.038376e+01	1.038376e+01	1.022874e+01	9.627154e+00	9.570673e+00	9.133116e+00	9.133116e+00	9.133116e+00	9.133116e+00	9.114996e+00	9.114996e+00	9.114996e+00	9.114996e+00	9.114996e+00	9.114996e+00	8.961858e+00	8.961858e+00	8.961858e+00	8.961858e+00	8.961858e+00	8.961858e+00	8.944162e+00	8.944162e+00
27681	2.00	1.239611e+01	1.239611e+01	1.116905e+01	1.114766e+01	1.024859e+01	1.024859e+01	9.133116e+00	9.133116e+00	9.121096e+00	9.103138e+00	8.961858e+00	8.961858e+00	8.961858e+00	8.961858e+00	8.961858e+00	8.961858e+00	8.961858e+00	8.944162e+00	8.944162e+00	8.926560e+00	8.909051e+00	8.705249e+00	8.705249e+00	8.705249e+00	8.705249e+00	8.705249e+00	8.670788e+00	8.452880e+00	8.435858e+00	8.418928e+00	8.285379e+00	8.285379e+00	8.285379e+00	8.268785e+00	8.268785e+00	8.190669e+00	8.190669e+00	8.045565e+00	7.882477e+00	7.882477e+00	7.882477e+00	7.882477e+00	7.882477e+00	7.882477e+00	7.882477e+00	7.866419e+00	7.834560e+00	7.795819e+00
27744	2.00	1.699024e+01	1.080968e+01	1.026854e+01	9.133116e+00	9.133116e+00	9.114996e+00	9.096974e+00	9.096974e+00	8.961858e+00	8.961858e+00	8.961858e+00	8.961858e+00	8.961858e+00	8.944162e+00	8.944162e+00	8.944162e+00	8.926560e+00	8.435858e+00	8.285379e+00	8.285379e+00	8.285379e+00	7.882477e+00	7.882477e+00	7.882477e+00	7.882477e+00	7.882477e+00	7.882477e+00	7.882477e+00	7.866419e+00	7.866419e+00	7.866419e+00	7.866419e+00	7.866419e+00	7.866419e+00	7.866419e+00	7.850447e+00	7.850447e+00	7.850447e+00	7.834560e+00	7.834560e+00	7.834560e+00	7.601741e+00	7.601741e+00	7.601741e+00	7.514030e+00	7.278606e+00	7.278606e+00	7.278606e+00
28042	1.00	1.239611e+01	1.239611e+01	1.064480e+01	1.054438e+01	1.054438e+01	9.577559e+00	9.133116e+00	9.133116e+00	9.133116e+00	8.961858e+00	8.961858e+00	8.961858e+00	8.961858e+00	8.961858e+00	8.961858e+00	8.961858e+00	8.944162e+00	8.944162e+00	8.926560e+00	8.926560e+00	8.926560e+00	8.921859e+00	8.816695e+00	8.705249e+00	8.452880e+00	8.452880e+00	8.452880e+00	8.418928e+00	8.285379e+00	8.285379e+00	8.285379e+00	8.268785e+00	8.264058e+00	8.252278e+00	8.190669e+00	8.190669e+00	7.882477e+00	7.882477e+00	7.866419e+00	7.866419e+00	7.850447e+00	7.817579e+00	7.653008e+00	7.601741e+00	7.601741e+00	7.601741e+00	7.586125e+00	7.586125e+00
27573	2.00	1.465886e+01	1.451468e+01	1.451468e+01	1.260976e+01	1.239611e+01	1.056483e+01	1.022874e+01	9.655964e+00	9.655964e+00	9.133116e+00	9.096974e+00	9.079048e+00	8.961858e+00	8.961858e+00	8.705249e+00	8.705249e+00	8.705249e+00	8.705249e+00	8.705249e+00	8.452880e+00	8.435858e+00	8.285379e+00	8.190669e+00	7.882477e+00	7.882477e+00	7.882477e+00	7.866419e+00	7.850447e+00	7.817579e+00	7.785635e+00	7.754032e+00	7.601741e+00	7.501737e+00	7.501737e+00	7.501737e+00	7.501737e+00	7.486269e+00	7.483154e+00	7.294050e+00	7.278606e+00	7.278606e+00	7.278606e+00	7.278606e+00	7.257711e+00	7.223753e+00	7.193642e+00	7.163854e+00	6.713300e+00
27687	2.00	1.645212e+01	1.239611e+01	1.237262e+01	1.119159e+01	1.056483e+01	1.056483e+01	1.056483e+01	1.024859e+01	9.133116e+00	9.133116e+00	9.114996e+00	9.096974e+00	8.961858e+00	8.961858e+00	8.961858e+00	8.961858e+00	8.961858e+00	8.961858e+00	8.961858e+00	8.944162e+00	8.944162e+00	8.944162e+00	8.944162e+00	8.944162e+00	8.944162e+00	8.944162e+00	8.926560e+00	8.816695e+00	8.781576e+00	8.781576e+00	8.705249e+00	8.705249e+00	8.687972e+00	8.687972e+00	8.670788e+00	8.670788e+00	8.469904e+00	8.285379e+00	8.285379e+00	8.285379e+00	8.285379e+00	8.268785e+00	8.268785e+00	8.190669e+00	8.174227e+00	8.045565e+00	7.882477e+00	7.882477e+00
28769	2.00	1.645212e+01	1.645212e+01	1.237262e+01	1.119159e+01	1.119159e+01	1.056483e+01	1.056483e+01	1.054438e+01	8.961858e+00	8.961858e+00	8.961858e+00	8.961858e+00	8.961858e+00	8.961858e+00	8.961858e+00	8.961858e+00	8.961858e+00	8.961858e+00	8.961858e+00	8.961858e+00	8.944162e+00	8.944162e+00	8.944162e+00	8.926560e+00	8.926560e+00	8.705249e+00	8.705249e+00	8.285379e+00	8.285379e+00	8.268785e+00	8.268785e+00	8.174227e+00	7.882477e+00	7.850447e+00	7.795819e+00	7.601741e+00	7.601741e+00	7.601741e+00	7.601741e+00	7.601741e+00	7.601741e+00	7.586125e+00	7.586125e+00	7.586125e+00	7.570592e+00	7.294050e+00	7.294050e+00	7.278912e+00
28691	2.00	1.645212e+01	1.216779e+01	1.148977e+01	1.144603e+01	1.119159e+01	1.062430e+01	1.056483e+01	1.056483e+01	1.056483e+01	1.056483e+01	1.034350e+01	9.784124e+00	9.784124e+00	9.558846e+00	9.114996e+00	9.096974e+00	8.961858e+00	8.961858e+00	8.961858e+00	8.961858e+00	8.961858e+00	8.961858e+00	8.961858e+00	8.961858e+00	8.961858e+00	8.961858e+00	8.961858e+00	8.961858e+00	8.961858e+00	8.961858e+00	8.961858e+00	8.961858e+00	8.961858e+00	8.961858e+00	8.944162e+00	8.944162e+00	8.944162e+00	8.944162e+00	8.944162e+00	8.944162e+00	8.926560e+00	8.926560e+00	8.926560e+00	8.860506e+00	8.825539e+00	8.781576e+00	8.705249e+00	8.470257e+00
28284	1.00	1.239611e+01	1.237262e+01	1.237262e+01	1.234927e+01	1.234927e+01	1.234927e+01	1.202915e+01	1.148977e+01	1.146784e+01	1.056483e+01	9.133116e+00	8.961858e+00	8.961858e+00	8.961858e+00	8.961858e+00	8.961858e+00	8.961858e+00	8.961858e+00	8.961858e+00	8.944162e+00	8.860506e+00	8.842976e+00	8.705249e+00	8.687972e+00	8.452880e+00	8.435858e+00	8.419390e+00	8.417324e+00	8.285379e+00	8.285379e+00	8.285379e+00	8.285379e+00	8.285379e+00	8.268785e+00	8.268785e+00	8.268785e+00	8.190669e+00	8.174227e+00	8.174227e+00	8.157873e+00	8.157873e+00	8.157873e+00	8.013234e+00	8.013234e+00	7.882477e+00	7.882477e+00	7.882477e+00	7.866419e+00
27730	1.00	1.239611e+01	1.239611e+01	1.239611e+01	1.239611e+01	1.237262e+01	1.052405e+01	1.036357e+01	9.133116e+00	8.961858e+00	8.961858e+00	8.961858e+00	8.961858e+00	8.961858e+00	8.961858e+00	8.961858e+00	8.961858e+00	8.961858e+00	8.961858e+00	8.961858e+00	8.944162e+00	8.944162e+00	8.944162e+00	8.944162e+00	8.944162e+00	8.944162e+00	8.926560e+00	8.926560e+00	8.705249e+00	8.705249e+00	8.687972e+00	8.687972e+00	8.285379e+00	8.190669e+00	8.190669e+00	8.190669e+00	8.190669e+00	8.174227e+00	7.882477e+00	7.882477e+00	7.882477e+00	7.882477e+00	7.882477e+00	7.866419e+00	7.866419e+00	7.866419e+00	7.866419e+00	7.866419e+00	7.866419e+00
28106	2.00	1.702178e+01	1.702178e+01	1.692769e+01	1.454193e+01	1.454193e+01	1.454193e+01	1.451468e+01	1.414275e+01	1.349069e+01	1.239611e+01	1.239611e+01	1.239611e+01	1.239611e+01	1.239611e+01	1.234927e+01	1.234927e+01	1.232604e+01	1.216779e+01	1.205204e+01	1.205204e+01	1.205204e+01	1.205204e+01	1.116905e+01	1.083049e+01	1.083049e+01	1.076838e+01	1.044778e+01	1.038376e+01	1.038376e+01	1.034570e+01	9.955717e+00	9.856656e+00	9.674926e+00	9.674926e+00	9.674926e+00	9.655964e+00	9.133116e+00	9.133116e+00	9.121096e+00	9.114996e+00	9.061218e+00	8.961858e+00	8.961858e+00	8.944162e+00	8.944162e+00	8.926560e+00	8.926560e+00	8.705249e+00
28068	2.00	1.239611e+01	1.148977e+01	1.148977e+01	1.060391e+01	1.054438e+01	1.054438e+01	9.540233e+00	8.961858e+00	8.860506e+00	8.860506e+00	8.705249e+00	8.705249e+00	8.705249e+00	8.687972e+00	8.436136e+00	8.285379e+00	8.285379e+00	8.285379e+00	8.285379e+00	8.268785e+00	8.190669e+00	8.045565e+00	8.045565e+00	8.045565e+00	7.882477e+00	7.882477e+00	7.882477e+00	7.882477e+00	7.866419e+00	7.850447e+00	7.811653e+00	7.653008e+00	7.653008e+00	7.517289e+00	7.501737e+00	7.501737e+00	7.470885e+00	7.379627e+00	7.303133e+00	7.278912e+00	7.278912e+00	7.278606e+00	7.278606e+00	7.263492e+00	7.209813e+00	7.209813e+00	7.061316e+00	6.952716e+00
28545	2.00	1.716970e+01	1.478987e+01	1.148977e+01	1.148977e+01	1.146784e+01	1.064480e+01	1.054438e+01	9.577559e+00	9.133116e+00	9.133116e+00	9.114996e+00	9.096974e+00	8.961858e+00	8.961858e+00	8.961858e+00	8.961858e+00	8.961858e+00	8.961858e+00	8.961858e+00	8.961858e+00	8.961858e+00	8.961858e+00	8.944162e+00	8.921859e+00	8.860506e+00	8.860506e+00	8.842976e+00	8.687972e+00	8.647257e+00	8.452880e+00	8.435858e+00	8.418928e+00	8.418928e+00	8.285379e+00	8.285379e+00	8.285379e+00	8.285379e+00	8.285379e+00	8.268785e+00	8.264058e+00	8.252278e+00	8.045565e+00	8.045565e+00	8.045565e+00	7.882477e+00	7.882477e+00	7.882477e+00	7.882477e+00
27864	1.00	1.699024e+01	1.239611e+01	1.239611e+01	1.080968e+01	1.034570e+01	9.856656e+00	9.114996e+00	8.961858e+00	8.961858e+00	8.944162e+00	8.944162e+00	8.944162e+00	8.705249e+00	8.705249e+00	8.705249e+00	8.452880e+00	8.452880e+00	8.435858e+00	8.285379e+00	8.285379e+00	8.285379e+00	8.285379e+00	8.285379e+00	8.285379e+00	8.252278e+00	8.190669e+00	8.190669e+00	8.045565e+00	7.997197e+00	7.882477e+00	7.882477e+00	7.882477e+00	7.882477e+00	7.882477e+00	7.866419e+00	7.866419e+00	7.866419e+00	7.850447e+00	7.850447e+00	7.834560e+00	7.834560e+00	7.653008e+00	7.637426e+00	7.601741e+00	7.555141e+00	7.501737e+00	7.501737e+00	7.486269e+00
27767	1.00	1.205204e+01	9.784124e+00	8.961858e+00	8.687972e+00	8.452880e+00	8.434160e+00	8.268785e+00	8.252278e+00	8.045565e+00	8.045565e+00	7.898983e+00	7.601741e+00	7.601741e+00	7.586125e+00	7.486269e+00	7.428690e+00	7.428690e+00	7.413462e+00	7.413462e+00	7.379627e+00	7.248459e+00	6.952716e+00	6.938024e+00	6.938024e+00	6.923412e+00	6.851273e+00	6.851273e+00	6.807914e+00	6.752561e+00	6.684871e+00	6.668146e+00	6.632219e+00	6.631838e+00	6.631838e+00	6.631838e+00	6.631838e+00	6.618276e+00	6.617842e+00	6.603921e+00	6.603921e+00	6.576808e+00	6.547650e+00	6.533569e+00	6.533569e+00	6.533569e+00	6.386787e+00	6.386787e+00	6.386787e+00
28018	2.00	1.699024e+01	1.454193e+01	1.239611e+01	1.239611e+01	1.239611e+01	1.239611e+01	1.237262e+01	1.237262e+01	1.234927e+01	1.216779e+01	1.197433e+01	1.197433e+01	1.148977e+01	1.142433e+01	1.080968e+01	1.056483e+01	1.054438e+01	1.052405e+01	1.038376e+01	9.674926e+00	9.114996e+00	9.096974e+00	8.961858e+00	8.961858e+00	8.961858e+00	8.961858e+00	8.961858e+00	8.961858e+00	8.961858e+00	8.961858e+00	8.961858e+00	8.961858e+00	8.961858e+00	8.961858e+00	8.961858e+00	8.961858e+00	8.961858e+00	8.961858e+00	8.961858e+00	8.944162e+00	8.944162e+00	8.944162e+00	8.944162e+00	8.944162e+00	8.944162e+00	8.926560e+00	8.926560e+00	8.926560e+00
27376	2.00	1.237262e+01	8.961858e+00	8.961858e+00	8.961858e+00	8.961858e+00	8.670788e+00	8.285379e+00	8.174227e+00	7.997197e+00	7.653008e+00	7.601741e+00	7.586125e+00	7.586125e+00	7.517289e+00	7.248459e+00	7.233506e+00	7.209813e+00	6.808507e+00	6.713300e+00	6.713300e+00	6.699048e+00	6.646237e+00	6.631838e+00	6.631838e+00	6.631838e+00	6.631838e+00	6.631838e+00	6.631838e+00	6.617842e+00	6.617842e+00	6.603921e+00	6.547650e+00	6.547650e+00	6.547650e+00	6.547650e+00	6.547650e+00	6.547650e+00	6.533569e+00	6.533569e+00	6.519564e+00	6.386787e+00	6.373161e+00	6.309331e+00	6.283210e+00	6.192684e+00	6.192684e+00	6.183448e+00	6.183448e+00
27659	2.00	1.239611e+01	1.148977e+01	1.128287e+01	1.038376e+01	9.151730e+00	9.133116e+00	9.133116e+00	8.944162e+00	8.860506e+00	8.705249e+00	8.452880e+00	8.435858e+00	8.418928e+00	8.402089e+00	8.285379e+00	8.268785e+00	8.190669e+00	8.045565e+00	8.029357e+00	8.029357e+00	7.997197e+00	7.882477e+00	7.882477e+00	7.870709e+00	7.866419e+00	7.866419e+00	7.866419e+00	7.866419e+00	7.850447e+00	7.817579e+00	7.801564e+00	7.785635e+00	7.653008e+00	7.413462e+00	7.413462e+00	7.278606e+00	7.278606e+00	7.278606e+00	7.278606e+00	7.278606e+00	7.278606e+00	7.263492e+00	7.263492e+00	7.263492e+00	7.263492e+00	7.263492e+00	7.263492e+00	7.263492e+00
27729	1.00	1.148977e+01	1.148977e+01	9.627154e+00	8.961858e+00	8.961858e+00	8.961858e+00	8.944162e+00	8.944162e+00	8.860506e+00	8.860506e+00	8.418928e+00	8.285379e+00	8.285379e+00	8.268785e+00	8.268785e+00	8.252278e+00	8.045565e+00	7.882477e+00	7.882477e+00	7.882477e+00	7.882477e+00	7.866419e+00	7.866419e+00	7.834560e+00	7.817579e+00	7.817579e+00	7.817579e+00	7.650183e+00	7.501737e+00	7.398314e+00	7.398314e+00	7.278606e+00	7.278606e+00	7.248459e+00	7.248459e+00	7.223753e+00	7.223753e+00	7.223753e+00	7.001167e+00	7.001167e+00	6.952716e+00	6.851273e+00	6.713300e+00	6.713300e+00	6.713300e+00	6.713300e+00	6.699048e+00	6.646237e+00
27990	1.00	1.374482e+01	1.239611e+01	1.239611e+01	1.056483e+01	1.054438e+01	1.054438e+01	9.764981e+00	9.627504e+00	9.133116e+00	8.961858e+00	8.961858e+00	8.961858e+00	8.961858e+00	8.961858e+00	8.961858e+00	8.961858e+00	8.961858e+00	8.961858e+00	8.961858e+00	8.961858e+00	8.944162e+00	8.944162e+00	8.944162e+00	8.926560e+00	8.816695e+00	8.705249e+00	8.705249e+00	8.705249e+00	8.687972e+00	8.687972e+00	8.469904e+00	8.469904e+00	8.190669e+00	8.190669e+00	8.045565e+00	7.882899e+00	7.882477e+00	7.882477e+00	7.866419e+00	7.601741e+00	7.601741e+00	7.601741e+00	7.601741e+00	7.601741e+00	7.601741e+00	7.586125e+00	7.570592e+00	7.517289e+00
27901	2.00	1.454193e+01	1.451468e+01	1.448758e+01	1.239611e+01	1.237262e+01	1.237262e+01	1.214460e+01	1.148977e+01	1.148977e+01	1.146784e+01	1.056483e+01	1.056483e+01	1.056483e+01	1.056483e+01	1.056483e+01	1.054438e+01	1.050382e+01	1.034570e+01	9.856656e+00	9.674926e+00	9.655964e+00	9.637103e+00	9.114996e+00	9.114996e+00	9.096974e+00	8.961858e+00	8.961858e+00	8.961858e+00	8.961858e+00	8.961858e+00	8.961858e+00	8.961858e+00	8.961858e+00	8.961858e+00	8.961858e+00	8.961858e+00	8.961858e+00	8.961858e+00	8.961858e+00	8.961858e+00	8.944162e+00	8.944162e+00	8.944162e+00	8.944162e+00	8.944162e+00	8.944162e+00	8.926560e+00	8.860506e+00
27652	2.00	1.054438e+01	1.054438e+01	8.961858e+00	8.961858e+00	8.961858e+00	8.961858e+00	8.944162e+00	8.944162e+00	8.944162e+00	8.926560e+00	8.705249e+00	8.687972e+00	8.285379e+00	8.285379e+00	8.285379e+00	8.285379e+00	8.268785e+00	7.866419e+00	7.601741e+00	7.601741e+00	7.570592e+00	7.517289e+00	7.501737e+00	7.278912e+00	7.278912e+00	7.263492e+00	7.015877e+00	6.699048e+00	6.646237e+00	6.646237e+00	6.646237e+00	6.646237e+00	6.632219e+00	6.631838e+00	6.631838e+00	6.547650e+00	6.533569e+00	6.533569e+00	6.519564e+00	6.491778e+00	6.386787e+00	6.386787e+00	6.386787e+00	6.386787e+00	6.386787e+00	6.386787e+00	6.386787e+00	6.386787e+00
28330	2.00	1.349069e+01	1.148977e+01	1.148977e+01	1.146784e+01	1.146784e+01	1.146784e+01	1.142433e+01	1.116905e+01	1.116905e+01	1.114766e+01	1.062430e+01	1.056483e+01	1.054438e+01	1.044778e+01	9.558846e+00	9.507682e+00	9.507682e+00	9.133116e+00	9.121096e+00	9.121096e+00	9.114996e+00	9.103138e+00	9.079048e+00	8.961858e+00	8.961858e+00	8.944162e+00	8.860506e+00	8.860506e+00	8.842976e+00	8.842976e+00	8.842976e+00	8.816695e+00	8.808194e+00	8.705249e+00	8.705249e+00	8.687972e+00	8.486929e+00	8.486929e+00	8.486929e+00	8.452880e+00	8.452880e+00	8.435858e+00	8.435858e+00	8.435858e+00	8.268785e+00	8.268785e+00	8.268785e+00	8.268785e+00
27460	2.00	1.665673e+01	1.454193e+01	1.454193e+01	1.239611e+01	1.239611e+01	1.239611e+01	1.237262e+01	1.237262e+01	1.237262e+01	1.205204e+01	1.146784e+01	1.113770e+01	1.056483e+01	1.022874e+01	9.674926e+00	9.674926e+00	9.133116e+00	9.133116e+00	9.133116e+00	9.133116e+00	9.114996e+00	9.114996e+00	8.961858e+00	8.961858e+00	8.961858e+00	8.961858e+00	8.961858e+00	8.961858e+00	8.944162e+00	8.944162e+00	8.944162e+00	8.944162e+00	8.842976e+00	8.816695e+00	8.705249e+00	8.705249e+00	8.455034e+00	8.434160e+00	8.285379e+00	8.268785e+00	8.252278e+00	8.190669e+00	8.190669e+00	8.190669e+00	8.174227e+00	8.174227e+00	8.174227e+00	7.882477e+00
27851	1.00	1.239611e+01	1.200638e+01	1.056483e+01	9.507682e+00	9.238226e+00	9.238226e+00	9.133116e+00	9.133116e+00	9.133116e+00	9.133116e+00	9.133116e+00	9.133116e+00	9.114996e+00	9.096974e+00	9.079048e+00	9.079048e+00	8.961858e+00	8.961858e+00	8.961858e+00	8.961858e+00	8.961858e+00	8.944162e+00	8.944162e+00	8.926560e+00	8.926560e+00	8.816695e+00	8.705249e+00	8.705249e+00	8.705249e+00	8.687972e+00	8.687972e+00	8.687972e+00	8.455034e+00	8.452880e+00	8.402089e+00	8.400578e+00	8.375273e+00	8.375273e+00	8.285379e+00	8.285379e+00	8.268785e+00	8.236327e+00	8.190669e+00	8.134148e+00	8.045565e+00	7.882477e+00	7.882477e+00	7.882477e+00
[truncated: 377 more rows]
[truncated: 952 more columns]
