# Supplementary material for: SEARCHPATTOOL: a new method for mining the most specific frequent patterns for binding sites with application to prokaryotic DNA sequences
Source: BMC Bioinformatics. 2007 Sep 20;8:354. doi: 10.1186/1471-2105-8-354 (PMC2082047; doi:10.1186/1471-2105-8-354)
Supplement: Additional file 5 — Searchpattool's software. This archive file contains the application, the source code; a runable example and an explanation of the use of the programs (file readme-searchpattool-doc.pdf) [file 1471-2105-8-354-S5.zip › example&doc/resA.txt]

Pattern	Length	Density	Support	Total	Zs-sup	Zs-tot	Sequences_and_Positions
AA	2	2	10	716	7.886387e-05	-2.555232e+00	0-30,0-36,0-39,0-58,0-59,0-60,0-61,0-64,0-67,0-71,0-72,0-73,0-77,0-78,0-79,0-80,0-87,0-91,0-92,0-93,0-96,0-97,0-98,0-99,0-100,0-101,0-117,0-132,0-136,0-137,0-141,0-142,0-145,0-146,0-147,0-148,0-149,0-161,0-162,0-174,0-175,0-176,0-194,0-206,0-207,0-216,0-217,0-218,0-242,0-259,0-262,0-266,0-275,0-279,0-285,0-286,0-289,0-290,0-291,0-310,0-311,0-328,0-333,0-346,0-349,0-356,0-359,0-360,0-361,0-362,0-3…
AC	2	2	10	260	9.195874e-03	-2.206813e+00	0-15,0-46,0-50,0-150,0-245,0-250,0-254,0-263,0-273,0-287,0-299,0-312,0-353,0-374,0-415,0-426,0-447,1-0,1-16,1-21,1-25,1-30,1-47,1-67,1-107,1-118,1-132,1-166,1-213,1-216,1-225,1-262,1-285,1-293,1-323,1-326,1-336,1-338,1-342,1-346,2-1,2-6,2-8,2-36,2-75,2-120,2-124,2-166,2-213,2-250,2-265,2-281,2-290,2-310,2-342,2-344,2-353,2-372,2-397,2-405,2-411,2-424,2-426,2-436,2-448,3-92,3-113,3-118,3-127,3-132…
AG	2	2	10	276	4.285772e-03	-3.723897e+00	0-23,0-31,0-37,0-62,0-102,0-163,0-177,0-186,0-189,0-197,0-235,0-243,0-260,0-282,0-329,0-334,0-357,0-381,0-394,0-397,0-432,0-444,1-33,1-36,1-61,1-63,1-126,1-135,1-179,1-185,1-194,1-198,1-227,1-250,1-283,1-298,1-344,1-366,1-394,1-423,1-429,1-441,1-447,2-18,2-26,2-41,2-67,2-96,2-104,2-143,2-147,2-152,2-174,2-219,2-252,2-276,2-292,2-387,2-389,2-391,3-12,3-33,3-43,3-51,3-70,3-135,3-138,3-154,3-179,3-1…
AT	2	2	10	590	1.336124e-04	3.374997e+00	0-6,0-10,0-13,0-18,0-33,0-40,0-42,0-44,0-48,0-65,0-68,0-74,0-81,0-88,0-94,0-118,0-128,0-130,0-133,0-138,0-143,0-170,0-180,0-192,0-195,0-203,0-208,0-210,0-214,0-219,0-227,0-247,0-257,0-267,0-276,0-280,0-292,0-295,0-302,0-305,0-320,0-325,0-337,0-347,0-350,0-363,0-365,0-368,0-378,0-384,0-400,0-406,0-411,0-421,0-437,0-441,1-8,1-12,1-28,1-38,1-43,1-49,1-65,1-71,1-81,1-84,1-86,1-99,1-102,1-112,1-124,1-…
A.A	3	2	10	684	8.837171e-05	-2.952324e+00	0-13,0-31,0-37,0-40,0-42,0-44,0-46,0-48,0-58,0-59,0-60,0-62,0-65,0-71,0-72,0-77,0-78,0-79,0-91,0-92,0-94,0-96,0-97,0-98,0-99,0-100,0-128,0-130,0-136,0-141,0-143,0-145,0-146,0-147,0-148,0-161,0-174,0-175,0-192,0-195,0-206,0-208,0-214,0-216,0-217,0-243,0-245,0-257,0-260,0-273,0-280,0-285,0-287,0-289,0-290,0-310,0-347,0-357,0-359,0-360,0-361,0-363,0-365,0-372,0-374,0-376,0-378,0-397,0-409,0-430,1-25…
AAA	3	3	10	313	5.292480e-02	2.308510e-01	0-58,0-59,0-60,0-71,0-72,0-77,0-78,0-79,0-91,0-92,0-96,0-97,0-98,0-99,0-100,0-136,0-141,0-145,0-146,0-147,0-148,0-161,0-174,0-175,0-206,0-216,0-217,0-285,0-289,0-290,0-310,0-359,0-360,0-361,0-372,0-376,0-409,0-430,1-45,1-79,1-109,1-110,1-211,1-220,1-237,1-248,1-265,1-266,1-267,1-277,1-296,1-328,1-329,1-364,1-421,1-445,2-15,2-16,2-22,2-23,2-24,2-73,2-102,2-116,2-117,2-118,2-156,2-157,2-158,2-159,2…
ACA	3	3	10	104	2.443373e-01	2.961565e-01	0-46,0-245,0-273,0-287,0-374,1-25,1-47,1-107,1-132,1-225,1-326,1-336,1-342,2-1,2-6,2-75,2-120,2-250,2-281,2-290,2-342,2-411,2-424,2-426,3-118,3-127,3-132,3-164,3-177,3-193,3-245,3-251,4-80,4-119,4-153,4-168,4-170,5-98,6-15,6-120,6-150,6-156,6-196,8-15,8-30,8-53,9-80,10-54,10-70,10-88,10-135,10-145,10-155,10-226,10-255,11-28,11-30,11-76,11-94,11-102,11-109,11-214,11-218,12-23,12-36,12-39,12-108,12…
AGA	3	3	10	94	1.874632e-01	-2.565750e+00	0-31,0-37,0-62,0-243,0-260,0-357,0-397,1-36,1-61,1-63,1-179,1-283,1-344,1-366,1-429,1-441,2-26,2-104,2-147,2-387,2-389,2-391,3-70,3-270,3-364,3-402,3-419,4-73,4-78,4-86,4-145,4-162,4-164,4-192,5-207,6-36,6-103,6-105,6-173,6-186,6-199,6-220,7-155,7-208,8-65,10-49,10-75,10-78,10-137,10-139,10-149,10-159,10-195,10-269,10-279,10-313,11-278,11-286,12-44,12-46,12-57,12-74,12-110,14-124,15-15,16-25,16-6…
ATA	3	3	10	173	6.213850e-02	-1.697837e+00	0-13,0-40,0-42,0-44,0-48,0-65,0-94,0-128,0-130,0-143,0-192,0-195,0-208,0-214,0-257,0-280,0-347,0-363,0-365,0-378,1-28,1-43,1-65,1-84,1-124,1-129,1-144,1-192,1-222,1-235,1-239,1-246,1-319,1-321,1-405,1-407,1-439,1-443,2-100,2-122,2-130,2-132,2-190,2-231,2-288,2-308,2-351,2-361,2-363,2-369,2-394,3-9,3-31,3-49,3-80,3-84,3-86,3-116,3-120,3-149,3-191,3-216,3-315,3-317,3-349,3-389,3-392,3-404,4-24,4-75…
A.C	3	2	10	290	9.730448e-03	-2.389368e-01	0-6,0-15,0-18,0-23,0-33,0-81,0-133,0-149,0-197,0-262,0-276,0-286,0-311,0-312,0-373,0-384,0-411,1-12,1-15,1-30,1-46,1-112,1-118,1-126,1-131,1-147,1-154,1-212,1-216,1-224,1-227,1-250,1-257,1-269,1-279,1-292,1-293,1-341,1-416,1-436,2-28,2-45,2-64,2-67,2-74,2-119,2-165,2-174,2-177,2-182,2-193,2-212,2-249,2-252,2-264,2-265,2-344,2-353,2-371,2-396,2-404,2-423,2-435,2-440,2-447,2-448,3-33,3-74,3-91,3-92…
AAC	3	3	10	79	2.443373e-01	-2.018049e+00	0-149,0-262,0-286,0-311,0-373,1-15,1-46,1-131,1-212,1-224,1-292,1-341,2-74,2-119,2-165,2-212,2-249,2-264,2-371,2-396,2-404,2-423,2-435,2-447,3-91,3-112,3-126,3-131,3-429,4-167,6-155,6-176,6-195,7-3,7-204,8-52,10-134,10-144,10-154,10-225,10-251,10-272,11-27,11-33,11-75,11-113,11-217,11-225,11-305,11-315,12-18,12-38,12-107,13-24,14-58,15-124,16-14,16-35,16-173,16-205,16-252,16-276,16-294,16-370,16-…
ACC	3	3	9	51	-1.197308e+00	-1.998411e-03	0-15,0-312,1-30,1-118,1-216,1-293,2-265,2-344,2-353,2-448,3-92,3-113,3-351,3-406,4-62,5-54,5-57,5-87,5-143,6-7,7-4,7-152,7-173,8-58,9-58,11-4,11-85,11-114,11-124,11-146,11-263,13-56,14-12,15-114,16-80,16-116,16-154,16-295,16-322,17-65,17-135,17-235,17-252,17-269,17-278,17-303,17-311,17-353,17-360,17-375,17-402,
AGC	3	3	10	63	5.344971e-01	5.519117e-01	0-23,0-197,1-126,1-227,1-250,2-67,2-174,2-252,3-33,3-135,3-154,3-179,3-195,3-213,3-380,4-173,4-203,5-33,5-231,6-115,6-201,7-88,8-43,9-8,9-77,10-206,10-232,10-315,10-323,11-7,11-24,13-86,13-160,14-92,14-98,15-10,16-28,16-51,16-56,16-66,16-142,16-228,16-408,16-444,17-3,17-93,17-99,17-335,17-387,17-391,17-396,17-427,18-10,18-26,18-68,18-129,18-149,18-164,19-22,19-108,19-112,19-215,19-231,
ATC	3	3	10	97	2.678519e-01	4.135470e-01	0-6,0-18,0-33,0-81,0-133,0-276,0-384,0-411,1-12,1-112,1-147,1-154,1-257,1-269,1-279,1-416,1-436,2-28,2-45,2-64,2-177,2-182,2-193,2-440,3-74,3-141,3-144,3-218,3-248,3-267,3-300,3-319,3-343,3-421,4-26,4-29,4-82,4-199,4-210,4-219,5-4,5-126,5-133,5-150,5-163,5-179,5-214,6-17,6-216,7-15,7-149,7-185,8-12,9-46,9-55,10-32,10-243,10-309,11-18,11-21,11-137,11-143,11-163,11-244,11-292,12-6,12-28,12-103,12-1…
A.G	3	2	10	346	4.576782e-03	-3.548692e-02	0-10,0-30,0-36,0-50,0-61,0-88,0-101,0-138,0-162,0-176,0-177,0-189,0-219,0-242,0-259,0-292,0-299,0-320,0-325,0-328,0-329,0-333,0-334,0-350,0-353,0-356,0-380,0-394,0-400,0-406,0-426,0-431,0-437,0-444,0-447,1-0,1-21,1-60,1-134,1-135,1-178,1-202,1-249,1-282,1-297,1-323,1-338,1-365,1-394,1-401,1-422,1-423,1-428,1-431,1-446,1-447,2-17,2-25,2-41,2-60,2-96,2-103,2-124,2-143,2-152,2-161,2-196,2-213,2-218,…
AAG	3	3	10	121	1.874632e-01	7.876797e-01	0-30,0-36,0-61,0-101,0-162,0-176,0-242,0-259,0-328,0-333,0-356,0-380,0-431,1-60,1-134,1-178,1-249,1-282,1-297,1-365,1-422,1-428,1-446,2-17,2-25,2-103,2-218,2-275,3-11,3-42,3-134,3-153,3-281,3-357,3-363,3-395,3-401,3-418,3-439,4-13,4-72,4-77,4-85,4-144,4-158,4-172,4-202,5-122,5-200,6-55,6-114,6-125,6-158,6-185,6-198,6-219,7-25,7-132,7-230,8-17,8-21,8-64,8-70,10-74,10-77,10-158,10-235,10-268,10-288…
ACG	3	3	10	47	5.344971e-01	-1.584854e+00	0-50,0-299,0-353,0-426,0-447,1-0,1-21,1-323,1-338,2-124,2-213,2-372,3-264,5-30,5-192,6-43,7-205,9-21,9-36,10-58,10-96,10-273,11-49,11-226,12-19,12-138,12-202,13-3,13-25,13-147,13-193,14-27,15-97,16-71,16-165,16-176,16-193,16-277,16-371,16-425,17-151,17-258,17-315,17-365,17-380,19-76,19-226,
AGG	3	3	10	60	4.389543e-01	-9.900988e-01	0-177,0-189,0-329,0-334,0-394,0-444,1-135,1-394,1-423,1-447,2-41,2-96,2-143,2-152,2-219,2-292,3-358,3-396,4-14,4-179,5-168,5-201,6-56,6-167,6-170,8-18,8-22,8-71,10-197,10-236,10-265,11-78,11-221,11-288,12-90,12-97,13-202,13-205,14-34,14-82,14-85,15-43,16-87,16-287,16-366,16-382,16-396,17-108,17-125,17-246,17-289,17-343,17-448,18-156,18-170,18-183,19-146,19-164,19-187,19-202,
ATG	3	3	10	118	2.075168e-01	1.087901e+00	0-10,0-88,0-138,0-219,0-292,0-320,0-325,0-350,0-400,0-406,0-437,1-202,1-401,1-431,2-60,2-161,2-196,2-233,2-245,2-258,2-283,2-305,2-329,2-333,2-400,2-413,2-428,3-21,3-36,3-88,3-161,3-166,3-253,3-272,3-327,3-339,3-367,3-372,3-446,4-4,4-98,4-102,4-148,4-189,4-231,5-16,5-19,5-25,5-51,5-117,5-156,5-209,6-87,6-94,6-111,6-130,6-182,6-189,6-223,7-49,7-79,7-101,7-113,7-211,7-214,7-221,8-0,8-27,9-50,10-163…
A.T	3	2	10	516	1.487728e-04	-8.121719e-01	0-39,0-64,0-67,0-68,0-73,0-74,0-80,0-87,0-93,0-102,0-117,0-118,0-132,0-137,0-142,0-150,0-163,0-170,0-180,0-186,0-194,0-203,0-207,0-210,0-218,0-227,0-235,0-247,0-250,0-254,0-263,0-266,0-267,0-275,0-279,0-282,0-291,0-295,0-302,0-305,0-337,0-346,0-349,0-362,0-367,0-368,0-377,0-381,0-399,0-410,0-415,0-421,0-432,0-440,0-441,1-7,1-8,1-16,1-27,1-33,1-38,1-49,1-67,1-71,1-80,1-81,1-86,1-99,1-102,1-111,1-1…
AAT	3	3	10	201	6.213850e-02	1.976003e+00	0-39,0-64,0-67,0-73,0-80,0-87,0-93,0-117,0-132,0-137,0-142,0-194,0-207,0-218,0-266,0-275,0-279,0-291,0-346,0-349,0-362,0-367,0-377,0-399,0-410,0-440,1-7,1-27,1-80,1-111,1-143,1-146,1-153,1-181,1-201,1-221,1-238,1-245,1-268,1-278,1-330,1-374,1-380,2-63,2-137,2-160,2-189,2-192,2-223,2-240,2-244,2-350,2-381,2-393,3-30,3-66,3-73,3-83,3-148,3-207,3-224,3-247,3-299,3-310,3-314,3-338,3-342,3-366,3-371,3…
ACT	3	3	10	57	2.678519e-01	-3.883474e+00	0-150,0-250,0-254,0-263,0-415,1-16,1-67,1-166,1-213,1-262,1-285,1-346,2-8,2-36,2-166,2-310,2-397,2-405,2-436,3-172,3-430,4-114,4-128,5-78,5-217,6-97,6-107,6-138,6-177,6-204,7-71,7-104,8-76,8-80,10-42,10-168,10-252,11-34,11-197,11-306,11-316,12-76,12-124,12-131,13-142,13-182,13-212,14-15,14-61,15-125,16-15,17-28,18-51,18-117,18-141,18-228,19-56,
AGT	3	3	10	57	2.075168e-01	-5.050888e+00	0-102,0-163,0-186,0-235,0-282,0-381,0-432,1-33,1-185,1-194,1-198,1-298,2-18,2-276,3-12,3-43,3-51,3-138,3-282,3-412,3-440,4-20,4-159,5-109,5-123,6-126,6-159,7-26,7-53,7-92,7-123,7-133,9-1,9-5,10-7,10-17,10-126,10-289,11-71,11-155,11-281,12-1,12-31,12-71,13-82,13-89,13-137,14-18,15-82,15-128,16-420,17-433,18-186,19-14,19-101,19-125,19-191,
ATT	3	3	10	201	7.236091e-02	2.753708e+00	0-68,0-74,0-118,0-170,0-180,0-203,0-210,0-227,0-247,0-267,0-295,0-302,0-305,0-337,0-368,0-421,0-441,1-8,1-38,1-49,1-71,1-81,1-86,1-99,1-102,1-157,1-169,1-173,1-182,1-230,1-241,1-254,1-306,1-311,1-316,1-331,1-355,1-361,1-368,1-375,1-381,1-384,1-409,2-3,2-57,2-77,2-82,2-106,2-110,2-134,2-138,2-149,2-201,2-224,2-241,2-300,2-365,2-375,2-382,2-418,3-55,3-67,3-98,3-204,3-208,3-225,3-256,3-259,3-288,3-3…
A..A	4	2	10	684	9.902583e-05	-2.903936e+00	0-10,0-15,0-30,0-33,0-36,0-37,0-39,0-58,0-59,0-61,0-62,0-64,0-65,0-68,0-71,0-74,0-77,0-78,0-88,0-91,0-93,0-94,0-96,0-97,0-98,0-99,0-130,0-133,0-138,0-142,0-143,0-145,0-146,0-147,0-174,0-177,0-186,0-189,0-192,0-194,0-203,0-207,0-214,0-216,0-242,0-247,0-254,0-257,0-259,0-260,0-263,0-273,0-276,0-279,0-282,0-286,0-287,0-289,0-292,0-299,0-302,0-325,0-334,0-346,0-347,0-350,0-353,0-356,0-357,0-359,0-360…
AA.A	4	3	10	280	5.486644e-02	7.131026e-01	0-30,0-36,0-39,0-58,0-59,0-61,0-64,0-71,0-77,0-78,0-91,0-93,0-96,0-97,0-98,0-99,0-142,0-145,0-146,0-147,0-174,0-194,0-207,0-216,0-242,0-259,0-279,0-286,0-289,0-346,0-356,0-359,0-360,0-362,0-373,0-377,1-27,1-46,1-60,1-109,1-131,1-143,1-178,1-221,1-224,1-238,1-245,1-265,1-266,1-282,1-328,1-341,1-365,1-428,2-15,2-22,2-23,2-25,2-74,2-103,2-116,2-117,2-119,2-156,2-157,2-158,2-189,2-208,2-209,2-210,2-2…
AC.A	4	3	10	88	2.490411e-01	-1.211650e+00	0-15,0-254,0-263,0-273,0-287,0-299,0-353,0-374,1-25,1-30,1-107,1-132,1-166,1-213,1-262,1-293,1-323,1-326,1-338,2-372,2-397,3-113,3-127,3-132,3-245,3-264,4-153,4-170,5-30,5-54,5-87,5-98,5-143,6-7,6-43,6-107,6-120,6-156,6-196,7-152,7-205,8-15,8-53,8-80,10-70,10-88,10-155,10-168,10-252,11-4,11-30,11-109,11-146,11-197,11-214,11-218,12-23,12-36,12-39,12-76,12-119,12-138,13-3,13-25,13-147,14-12,14-15,1…
AG.A	4	3	10	109	1.915808e-01	-1.065963e+00	0-37,0-62,0-177,0-186,0-189,0-260,0-282,0-334,0-357,0-381,0-394,0-397,0-444,1-33,1-126,1-179,1-198,1-227,1-447,2-174,2-391,3-33,3-70,3-135,3-138,3-213,3-364,3-396,4-145,4-159,4-164,4-192,5-109,5-123,5-231,6-36,6-115,6-159,6-167,6-170,6-173,6-186,6-201,6-220,7-155,7-208,8-18,8-65,9-5,9-77,10-49,10-75,10-139,10-149,10-232,10-265,10-269,10-279,11-24,11-78,11-221,11-278,12-31,12-46,12-57,12-71,12-90,…
AT.A	4	3	10	207	6.429578e-02	1.033206e+00	0-10,0-33,0-65,0-68,0-74,0-88,0-94,0-130,0-133,0-138,0-143,0-192,0-203,0-214,0-247,0-257,0-276,0-292,0-302,0-325,0-347,0-350,0-365,0-378,0-406,0-437,0-441,1-12,1-43,1-81,1-99,1-129,1-144,1-154,1-182,1-222,1-235,1-246,1-254,1-279,1-316,1-361,1-381,1-436,1-443,2-3,2-57,2-60,2-64,2-100,2-134,2-149,2-161,2-190,2-193,2-241,2-245,2-258,2-305,2-369,2-394,2-400,3-9,3-67,3-80,3-88,3-120,3-141,3-144,3-149,…
A.AA	4	3	10	283	5.486644e-02	6.231784e-01	0-37,0-58,0-59,0-62,0-65,0-71,0-77,0-78,0-91,0-94,0-96,0-97,0-98,0-99,0-130,0-143,0-145,0-146,0-147,0-174,0-192,0-214,0-216,0-257,0-260,0-273,0-287,0-289,0-347,0-357,0-359,0-360,0-365,0-374,0-378,0-397,1-25,1-43,1-107,1-109,1-129,1-132,1-144,1-179,1-222,1-235,1-246,1-265,1-266,1-326,1-328,1-443,2-15,2-22,2-23,2-100,2-116,2-117,2-156,2-157,2-158,2-190,2-208,2-209,2-210,2-261,2-262,2-369,2-391,2-39…
AAAA	4	4	10	140	4.847926e-01	2.248978e+00	0-58,0-59,0-71,0-77,0-78,0-91,0-96,0-97,0-98,0-99,0-145,0-146,0-147,0-174,0-216,0-289,0-359,0-360,1-109,1-265,1-266,1-328,2-15,2-22,2-23,2-116,2-117,2-156,2-157,2-158,2-208,2-209,2-210,2-261,2-262,3-40,3-110,3-122,3-123,3-124,3-129,3-151,3-221,3-222,3-278,3-279,3-336,3-399,3-416,3-436,3-437,4-9,4-10,4-11,4-194,5-0,5-1,5-13,5-112,5-182,5-183,5-196,5-197,5-198,6-38,6-67,6-68,6-69,6-70,6-193,7-66,7-…
ACAA	4	4	10	44	1.059487e+00	1.849609e+00	0-273,0-287,0-374,1-25,1-107,1-132,1-326,3-127,3-132,3-245,4-153,4-170,5-98,6-120,6-156,6-196,8-15,8-53,10-70,10-88,10-155,11-30,11-109,11-214,11-218,12-23,12-36,12-39,12-119,15-6,15-120,16-31,16-36,16-206,16-250,16-333,16-441,17-130,17-324,17-430,17-444,18-60,19-9,19-154,
AGAA	4	4	10	42	9.105752e-01	7.157875e-01	0-37,0-62,0-260,0-357,0-397,1-179,2-391,3-70,3-364,4-145,4-164,4-192,6-36,6-173,6-186,6-220,7-155,7-208,8-65,10-49,10-75,10-139,10-149,10-269,10-279,11-278,12-46,12-57,12-110,14-124,16-25,16-225,16-291,16-411,16-415,17-122,17-140,17-182,17-231,18-153,18-175,18-179,
ATAA	4	4	10	57	5.209791e-01	-6.358996e-01	0-65,0-94,0-130,0-143,0-192,0-214,0-257,0-347,0-365,0-378,1-43,1-129,1-144,1-222,1-235,1-246,1-443,2-100,2-190,2-369,2-394,3-9,3-80,3-120,3-149,3-389,3-392,4-75,4-156,5-102,5-234,6-49,6-52,6-123,6-152,7-182,8-7,10-152,10-306,11-140,11-298,12-16,12-82,12-147,13-132,13-198,15-76,15-142,16-12,16-273,16-358,16-377,17-439,19-98,19-104,19-194,19-207,
A.CA	4	3	10	120	2.490411e-01	1.833700e+00	0-15,0-33,0-133,0-276,0-286,0-373,1-12,1-30,1-46,1-126,1-131,1-154,1-224,1-227,1-279,1-293,1-341,1-436,2-64,2-74,2-119,2-174,2-193,2-249,2-423,3-33,3-113,3-126,3-131,3-135,3-141,3-144,3-213,3-218,3-248,3-267,4-26,4-82,4-167,4-199,4-210,4-219,5-4,5-54,5-87,5-133,5-143,5-179,5-214,5-231,6-7,6-17,6-115,6-155,6-195,6-201,6-216,7-149,7-152,8-12,8-52,9-46,9-55,9-77,10-134,10-144,10-154,10-225,10-232,11…
AACA	4	4	10	37	1.059487e+00	7.738456e-01	0-286,0-373,1-46,1-131,1-224,1-341,2-74,2-119,2-249,2-423,3-126,3-131,4-167,6-155,6-195,8-52,10-134,10-144,10-154,10-225,11-27,11-75,11-217,12-38,12-107,14-58,16-35,16-173,16-205,16-252,16-379,17-129,17-323,18-102,18-161,19-8,19-19,
ACCA	4	4	7	15	-5.071706e-01	-4.494520e-01	0-15,1-30,1-293,3-113,5-54,5-87,5-143,6-7,7-152,11-4,11-146,14-12,16-116,17-135,17-311,
AGCA	4	4	10	23	1.704440e+00	8.163852e-01	1-126,1-227,2-174,3-33,3-135,3-213,5-231,6-115,6-201,9-77,10-232,11-24,13-86,13-160,14-92,15-10,16-28,16-408,17-99,17-427,18-68,18-149,19-108,
ATCA	4	4	10	45	1.118193e+00	2.026284e+00	0-33,0-133,0-276,1-12,1-154,1-279,1-436,2-64,2-193,3-141,3-144,3-218,3-248,3-267,4-26,4-82,4-199,4-210,4-219,5-4,5-133,5-179,5-214,6-17,6-216,7-149,8-12,9-46,9-55,11-18,11-21,11-137,11-143,11-292,12-28,12-103,12-144,12-196,13-18,13-21,13-46,14-73,14-78,16-283,19-3,
A.GA	4	3	10	141	1.915808e-01	2.110454e+00	0-10,0-30,0-36,0-61,0-88,0-138,0-177,0-189,0-242,0-259,0-292,0-299,0-325,0-334,0-350,0-353,0-356,0-394,0-406,0-437,0-444,1-60,1-178,1-282,1-323,1-338,1-365,1-428,1-447,2-25,2-60,2-103,2-161,2-245,2-258,2-305,2-372,2-400,3-88,3-161,3-253,3-264,3-339,3-363,3-396,3-401,3-418,4-72,4-77,4-85,4-98,4-102,4-144,4-189,4-231,5-16,5-25,5-30,5-51,5-209,6-43,6-94,6-111,6-167,6-170,6-182,6-185,6-198,6-219,7-10…
AAGA	4	4	10	42	9.105752e-01	3.816860e-01	0-30,0-36,0-61,0-242,0-259,0-356,1-60,1-178,1-282,1-365,1-428,2-25,2-103,3-363,3-401,3-418,4-72,4-77,4-85,4-144,6-185,6-198,6-219,8-64,10-74,10-77,10-158,10-268,11-285,12-43,14-123,16-149,16-302,16-414,16-417,17-121,17-139,17-181,17-228,18-152,18-174,18-178,
ACGA	4	4	6	15	-1.757587e+00	-1.019513e+00	0-299,0-353,1-323,1-338,2-372,3-264,5-30,6-43,7-205,12-138,13-3,13-25,13-147,16-277,16-371,
AGGA	4	4	9	27	5.690297e-01	3.252627e-01	0-177,0-189,0-334,0-394,0-444,1-447,3-396,6-167,6-170,8-18,10-265,11-78,11-221,12-90,12-97,13-202,13-205,14-34,14-82,14-85,16-396,17-108,17-246,18-183,19-146,19-187,19-202,
ATGA	4	4	10	57	9.643168e-01	3.481484e+00	0-10,0-88,0-138,0-292,0-325,0-350,0-406,0-437,2-60,2-161,2-245,2-258,2-305,2-400,3-88,3-161,3-253,3-339,4-98,4-102,4-189,4-231,5-16,5-25,5-51,5-209,6-94,6-111,6-182,7-101,7-211,8-27,10-184,10-303,11-204,12-165,12-168,12-172,12-193,13-67,14-9,14-89,14-95,14-113,15-68,15-79,15-102,16-361,16-391,17-176,17-207,17-249,17-371,18-145,19-28,19-197,19-223,
A.TA	4	3	10	140	6.429578e-02	-3.130586e+00	0-39,0-64,0-68,0-74,0-93,0-142,0-186,0-194,0-203,0-207,0-247,0-254,0-263,0-279,0-282,0-302,0-346,0-362,0-377,0-381,0-441,1-27,1-33,1-81,1-99,1-143,1-166,1-182,1-198,1-213,1-221,1-238,1-245,1-254,1-262,1-316,1-361,1-381,2-3,2-57,2-134,2-149,2-189,2-241,2-350,2-393,2-397,3-30,3-67,3-83,3-138,3-148,3-204,3-256,3-311,3-314,3-391,4-1,4-59,4-133,4-155,4-159,4-196,5-101,5-109,5-114,5-123,5-140,5-147,6-4…
AATA	4	4	10	61	5.209791e-01	1.724712e-01	0-39,0-64,0-93,0-142,0-194,0-207,0-279,0-346,0-362,0-377,1-27,1-143,1-221,1-238,1-245,2-189,2-350,2-393,3-30,3-83,3-148,3-314,3-391,4-155,4-196,5-101,5-114,5-147,6-40,6-51,6-122,6-147,7-68,7-168,8-9,8-55,9-33,10-51,10-65,10-151,10-171,11-149,11-297,12-25,12-94,12-112,12-121,12-149,12-199,13-0,13-61,13-134,15-3,16-38,16-280,16-374,17-132,17-327,17-441,19-38,19-151,
ACTA	4	4	7	14	-2.402343e+00	-3.096999e+00	0-254,0-263,1-166,1-213,1-262,2-397,6-107,8-80,10-168,10-252,11-197,12-76,14-15,15-125,
AGTA	4	4	7	17	-2.996042e+00	-3.191943e+00	0-186,0-282,0-381,1-33,1-198,3-138,4-159,5-109,5-123,6-159,9-5,12-31,12-71,13-82,13-89,19-101,19-191,
ATTA	4	4	10	48	5.588980e-01	-1.189215e+00	0-68,0-74,0-203,0-247,0-302,0-441,1-81,1-99,1-182,1-254,1-316,1-361,1-381,2-3,2-57,2-134,2-149,2-241,3-67,3-204,3-256,3-311,4-1,4-59,4-133,5-140,6-46,7-120,7-144,7-179,8-48,9-72,10-181,10-284,11-15,11-152,12-79,12-85,13-28,13-64,13-129,14-65,16-7,17-88,18-46,18-64,18-105,19-134,
A..C	4	2	10	313	1.029610e-02	1.292512e+00	0-13,0-23,0-44,0-48,0-50,0-80,0-102,0-132,0-148,0-163,0-219,0-243,0-267,0-275,0-285,0-310,0-311,0-320,0-372,0-410,1-8,1-28,1-45,1-49,1-65,1-102,1-111,1-112,1-146,1-153,1-194,1-211,1-249,1-257,1-268,1-269,1-278,1-283,1-292,1-321,1-331,1-336,1-344,1-384,1-409,1-423,2-6,2-36,2-63,2-73,2-77,2-82,2-106,2-118,2-122,2-124,2-164,2-192,2-211,2-233,2-248,2-263,2-264,2-265,2-288,2-292,2-308,2-342,2-351,2-40…
AA.C	4	3	10	121	2.490411e-01	1.937091e+00	0-80,0-132,0-148,0-275,0-285,0-310,0-311,0-372,0-410,1-45,1-111,1-146,1-153,1-211,1-249,1-268,1-278,1-292,2-63,2-73,2-118,2-164,2-192,2-211,2-248,2-263,2-264,2-403,2-422,2-434,2-446,2-447,3-73,3-91,3-111,3-112,3-125,3-130,3-134,3-153,3-247,3-299,3-342,4-166,4-172,4-202,5-3,5-132,5-178,6-114,6-154,6-175,6-194,7-3,7-148,7-184,7-203,8-51,9-45,10-133,10-143,10-224,10-242,10-271,10-308,10-322,11-32,11…
AC.C	4	3	10	34	6.498250e-01	-2.658670e+00	0-50,1-336,2-6,2-36,2-124,2-265,2-342,2-424,4-128,4-168,5-192,5-217,7-4,8-76,9-36,11-28,11-85,11-124,11-316,13-54,13-56,14-59,14-61,16-80,16-152,16-174,17-28,17-252,17-269,17-353,17-380,17-400,19-56,19-76,
AG.C	4	3	10	39	5.411208e-01	-2.581028e+00	0-23,0-102,0-163,0-243,1-194,1-283,1-344,1-423,2-292,3-154,3-412,4-14,4-78,5-168,5-201,6-105,6-126,7-88,7-92,7-123,7-133,8-71,9-8,10-126,12-74,13-137,14-98,15-43,16-150,16-228,16-248,16-287,16-366,17-387,18-115,18-170,18-186,19-22,19-125,
AT.C	4	3	10	119	2.727684e-01	3.090817e+00	0-13,0-44,0-48,0-219,0-267,0-320,1-8,1-28,1-49,1-65,1-102,1-112,1-257,1-269,1-321,1-331,1-384,1-409,2-77,2-82,2-106,2-122,2-233,2-288,2-308,2-351,2-413,2-418,2-428,2-440,3-55,3-98,3-116,3-191,3-225,3-272,3-349,3-385,3-404,4-4,4-112,5-28,5-90,5-126,5-136,6-10,6-20,6-41,6-73,6-118,6-148,6-189,7-8,7-15,7-20,7-42,7-49,7-69,7-113,7-171,8-56,9-34,10-32,10-52,10-56,10-68,10-92,10-163,10-243,11-81,11-104…
A.AC	4	3	10	106	2.490411e-01	6.310314e-01	0-13,0-44,0-48,0-148,0-243,0-285,0-310,0-372,1-28,1-45,1-65,1-211,1-283,1-321,1-336,1-344,2-6,2-73,2-118,2-122,2-164,2-211,2-248,2-263,2-288,2-308,2-342,2-351,2-403,2-422,2-424,2-434,2-446,3-111,3-116,3-125,3-130,3-191,3-349,3-404,4-78,4-112,4-166,4-168,5-28,6-41,6-105,6-118,6-148,6-154,6-175,6-194,7-69,7-171,7-203,8-51,8-56,9-34,10-52,10-56,10-68,10-133,10-143,10-224,10-271,11-28,11-32,11-112,11…
AAAC	4	4	10	45	1.059487e+00	2.207740e+00	0-148,0-285,0-310,0-372,1-45,1-211,2-73,2-118,2-164,2-211,2-248,2-263,2-403,2-422,2-434,2-446,3-111,3-125,3-130,4-166,6-154,6-175,6-194,7-203,8-51,10-133,10-143,10-224,10-271,11-32,11-112,11-216,11-224,11-304,11-314,12-106,14-57,15-123,16-34,16-275,16-293,17-233,17-322,18-226,19-7,
ACAC	4	4	7	11	-5.071706e-01	-1.432915e+00	1-336,2-6,2-342,2-424,4-168,11-28,13-54,14-59,16-152,16-174,17-400,
AGAC	4	4	6	9	-1.757587e+00	-2.391266e+00	0-243,1-283,1-344,4-78,6-105,12-74,16-150,16-248,18-115,
ATAC	4	4	10	41	1.118193e+00	1.842018e+00	0-13,0-44,0-48,1-28,1-65,1-321,2-122,2-288,2-308,2-351,3-116,3-191,3-349,3-404,4-112,5-28,6-41,6-118,6-148,7-69,7-171,8-56,9-34,10-52,10-56,10-68,11-122,12-34,12-113,12-117,12-122,12-200,13-1,13-180,15-4,16-78,17-133,17-442,18-49,18-139,19-152,
A.CC	4	3	10	46	6.498250e-01	-1.216995e+00	0-23,0-311,1-112,1-257,1-269,1-292,2-264,2-265,2-440,2-447,3-91,3-112,3-154,5-126,7-3,7-4,7-15,7-88,9-8,10-32,10-243,11-85,11-113,11-124,12-6,13-56,14-68,14-98,16-80,16-101,16-186,16-200,16-228,16-294,16-338,17-234,17-252,17-268,17-269,17-302,17-352,17-353,17-374,17-387,18-38,19-22,
AGCC	4	4	7	8	7.079932e-01	-6.303134e-01	0-23,3-154,7-88,9-8,14-98,16-228,17-387,19-22,
ATCC	4	4	9	15	1.205838e+00	-2.385847e-01	1-112,1-257,1-269,2-440,5-126,7-15,10-32,10-243,12-6,14-68,16-101,16-186,16-200,16-338,18-38,
A.GC	4	3	10	55	5.411208e-01	-4.196367e-01	0-50,0-219,0-320,1-249,1-423,2-124,2-233,2-292,2-413,2-428,3-134,3-153,3-272,4-4,4-14,4-172,4-202,5-168,5-192,5-201,6-114,6-189,7-49,7-113,8-71,9-36,10-163,10-322,12-51,13-7,13-85,14-2,15-9,15-43,15-49,16-27,16-141,16-227,16-287,16-366,16-407,16-443,17-2,17-98,17-380,17-426,18-9,18-67,18-148,18-170,18-240,19-76,19-107,19-111,19-214,
AAGC	4	4	9	23	8.389332e-01	8.146502e-01	1-249,3-134,3-153,4-172,4-202,6-114,10-322,13-85,15-9,16-27,16-141,16-227,16-407,16-443,17-2,17-98,17-426,18-9,18-67,18-148,19-107,19-111,19-214,
ACGC	4	4	6	6	1.986225e-02	-1.266345e+00	0-50,2-124,5-192,9-36,17-380,19-76,
AGGC	4	4	7	10	3.887232e-01	-4.568576e-01	1-423,2-292,4-14,5-168,5-201,8-71,15-43,16-287,16-366,18-170,
ATGC	4	4	8	16	9.634716e-02	-5.727394e-01	0-219,0-320,2-233,2-413,2-428,3-272,4-4,6-189,7-49,7-113,10-163,12-51,13-7,14-2,15-49,18-240,
A.TC	4	3	10	106	2.727684e-01	1.633332e+00	0-80,0-102,0-132,0-163,0-267,0-275,0-410,1-8,1-49,1-102,1-111,1-146,1-153,1-194,1-268,1-278,1-331,1-384,1-409,2-36,2-63,2-77,2-82,2-106,2-192,2-418,3-55,3-73,3-98,3-225,3-247,3-299,3-342,3-385,3-412,4-128,5-3,5-90,5-132,5-136,5-178,5-217,6-10,6-20,6-73,6-126,7-8,7-20,7-42,7-92,7-123,7-133,7-148,7-184,8-76,9-45,10-92,10-126,10-242,10-308,11-81,11-104,11-136,11-142,11-172,11-243,11-272,11-316,12-5,…
AATC	4	4	10	39	1.118193e+00	1.473788e+00	0-80,0-132,0-275,0-410,1-111,1-146,1-153,1-268,1-278,2-63,2-192,3-73,3-247,3-299,3-342,5-3,5-132,5-178,7-148,7-184,9-45,10-242,10-308,11-136,11-142,11-243,12-5,12-102,12-143,12-185,14-52,14-126,16-185,16-209,16-337,17-143,17-215,18-199,19-169,
ACTC	4	4	7	8	-3.709929e-01	-2.005033e+00	2-36,4-128,5-217,8-76,11-316,14-61,17-28,19-56,
AGTC	4	4	6	12	-1.587869e+00	-1.512355e+00	0-102,0-163,1-194,3-412,6-126,7-92,7-123,7-133,10-126,13-137,18-186,19-125,
ATTC	4	4	8	47	-1.074027e+00	3.331588e+00	0-267,1-8,1-49,1-102,1-331,1-384,1-409,2-77,2-82,2-106,2-418,3-55,3-98,3-225,3-385,5-90,5-136,6-10,6-20,6-73,7-8,7-20,7-42,10-92,11-81,11-104,11-172,11-272,12-207,13-42,13-101,13-208,14-38,14-42,14-140,15-17,15-27,15-37,15-55,15-106,15-135,16-255,16-264,17-49,17-74,17-168,17-263,
A..G	4	2	10	319	4.887553e-03	-1.660755e+00	0-60,0-87,0-100,0-137,0-161,0-175,0-176,0-195,0-218,0-250,0-280,0-291,0-295,0-305,0-328,0-333,0-349,0-399,0-415,0-421,0-430,1-61,1-124,1-134,1-147,1-169,1-173,1-192,1-201,1-216,1-225,1-248,1-296,1-342,1-364,1-394,1-421,1-422,1-431,1-439,1-445,1-446,2-16,2-24,2-102,2-143,2-152,2-160,2-182,2-201,2-212,2-213,2-218,2-219,2-244,2-250,2-276,2-290,2-310,2-333,2-344,2-353,2-371,2-382,2-387,2-389,3-31,3-4…
AA.G	4	3	10	142	1.915808e-01	1.901628e+00	0-60,0-87,0-100,0-137,0-161,0-175,0-176,0-218,0-291,0-328,0-333,0-349,0-399,0-430,1-134,1-201,1-248,1-296,1-364,1-421,1-422,1-445,1-446,2-16,2-24,2-102,2-160,2-212,2-218,2-244,2-371,3-41,3-152,3-280,3-338,3-357,3-366,3-371,3-394,3-395,3-400,3-417,3-438,3-445,4-12,4-13,4-97,4-101,4-147,4-230,5-15,5-24,5-121,5-199,5-200,6-54,6-55,6-86,6-93,6-110,6-188,6-222,7-24,7-204,7-210,7-220,7-229,8-17,8-21,8-…
AC.G	4	3	10	57	5.411208e-01	-1.435185e-01	0-250,0-415,1-216,1-225,1-342,2-213,2-250,2-290,2-310,2-344,2-353,3-92,3-177,3-193,4-62,6-138,6-177,8-58,9-21,10-58,10-135,11-76,11-114,11-263,11-306,12-108,12-124,12-202,13-182,14-27,15-13,15-97,15-114,16-71,16-154,16-165,16-176,16-193,16-295,16-364,16-380,16-425,17-102,17-151,17-235,17-258,17-278,17-303,17-315,17-365,17-375,17-402,18-113,18-125,18-162,19-20,19-226,
AG.G	4	3	10	50	4.450812e-01	-2.773754e+00	1-61,1-394,2-143,2-152,2-219,2-276,2-387,2-389,3-179,3-358,3-440,4-20,4-162,4-173,6-103,6-199,7-26,8-43,9-1,10-137,10-195,10-197,10-206,10-236,10-313,11-155,11-281,11-286,11-288,12-1,12-44,15-82,15-128,16-64,16-66,16-142,16-394,16-418,16-420,17-93,17-229,17-289,17-335,17-343,18-127,18-156,18-164,19-144,19-164,19-200,
AT.G	4	3	10	70	2.118543e-01	-3.611485e+00	0-195,0-280,0-295,0-305,0-421,1-124,1-147,1-169,1-173,1-192,1-431,1-439,2-182,2-201,2-333,2-382,3-31,3-49,3-74,3-208,3-319,3-367,4-148,5-7,5-19,5-82,5-105,5-186,6-62,6-87,6-130,6-211,6-223,7-108,7-185,7-221,8-32,8-36,9-26,9-75,10-147,10-174,10-204,10-309,12-95,12-152,12-186,13-14,13-92,13-135,13-188,14-53,14-107,15-71,16-41,16-210,16-316,16-400,16-433,17-16,17-91,17-106,17-216,17-330,17-348,17-41…
A.AG	4	3	10	104	1.915808e-01	-1.067862e+00	0-60,0-100,0-161,0-175,0-195,0-280,0-430,1-61,1-124,1-192,1-225,1-248,1-296,1-342,1-364,1-421,1-439,1-445,2-16,2-24,2-102,2-250,2-290,2-387,2-389,3-31,3-41,3-49,3-152,3-177,3-193,3-280,3-394,3-400,3-417,3-438,4-12,4-162,5-121,5-199,6-54,6-103,6-199,7-24,7-229,8-63,8-69,9-75,10-73,10-135,10-137,10-147,10-157,10-195,10-204,10-287,10-313,11-76,11-286,12-42,12-44,12-69,12-88,12-95,12-108,13-80,13-135…
AAAG	4	4	10	54	9.105752e-01	2.723975e+00	0-60,0-100,0-161,0-175,0-430,1-248,1-296,1-364,1-421,1-445,2-16,2-24,2-102,3-41,3-152,3-280,3-394,3-400,3-417,3-438,4-12,5-121,5-199,6-54,7-24,7-229,8-63,8-69,10-73,10-157,10-287,12-42,12-69,12-88,13-80,13-200,14-122,15-8,16-406,16-413,17-1,17-97,17-120,17-138,17-180,17-287,17-446,18-8,18-177,18-181,19-12,19-106,19-123,19-213,
ACAG	4	4	7	17	-8.920805e-01	-5.612798e-01	1-225,1-342,2-250,2-290,3-177,3-193,10-135,11-76,12-108,15-13,16-364,16-380,17-102,18-113,18-125,18-162,19-20,
AGAG	4	4	8	18	-3.701753e-01	-1.168966e+00	1-61,2-387,2-389,4-162,6-103,6-199,10-137,10-195,10-313,11-286,12-44,16-64,16-394,16-418,17-229,18-127,19-144,19-200,
ATAG	4	4	7	15	-2.996042e+00	-3.530388e+00	0-195,0-280,1-124,1-192,1-439,3-31,3-49,9-75,10-147,10-204,12-95,13-135,17-91,17-106,19-39,
A.CG	4	3	10	48	5.411208e-01	-1.365270e+00	1-147,1-216,2-182,2-212,2-344,2-353,2-371,3-74,3-92,3-179,3-319,4-62,4-173,7-185,7-204,8-43,8-58,10-206,10-272,10-309,11-114,11-225,11-263,12-18,12-186,13-24,14-53,15-71,15-114,16-66,16-142,16-154,16-210,16-276,16-295,16-370,16-424,17-93,17-216,17-235,17-278,17-303,17-314,17-335,17-348,17-375,17-402,18-164,
ACCG	4	4	7	16	7.079932e-01	1.920643e+00	1-216,2-344,2-353,3-92,4-62,8-58,11-114,11-263,15-114,16-154,16-295,17-235,17-278,17-303,17-375,17-402,
AGCG	4	4	6	9	-3.204150e-01	-7.530146e-01	3-179,4-173,8-43,10-206,16-66,16-142,17-93,17-335,18-164,
ATCG	4	4	7	12	-7.457611e-01	-1.512355e+00	1-147,2-182,3-74,3-319,7-185,10-309,12-186,14-53,15-71,16-210,17-216,17-348,
A.GG	4	3	10	69	4.450812e-01	-3.702374e-01	0-176,0-328,0-333,1-134,1-394,1-422,1-431,1-446,2-143,2-152,2-213,2-218,2-219,2-333,3-357,3-358,3-367,3-395,4-13,4-148,5-19,5-200,6-55,6-87,6-130,6-223,7-221,8-17,8-21,8-70,9-21,10-58,10-197,10-235,10-236,11-220,11-288,12-89,12-202,13-201,14-27,14-33,14-81,15-42,15-97,16-41,16-71,16-165,16-176,16-193,16-286,16-400,16-425,16-433,17-124,17-151,17-258,17-288,17-289,17-315,17-330,17-343,17-365,17-447…
AAGG	4	4	10	28	1.508235e+00	1.181541e+00	0-176,0-328,0-333,1-134,1-422,1-446,2-218,3-357,3-395,4-13,5-200,6-55,8-17,8-21,8-70,10-235,11-220,12-89,13-201,14-33,14-81,15-42,16-286,17-124,17-288,17-447,18-155,18-182,
ACGG	4	4	7	16	3.887232e-01	1.323425e+00	2-213,9-21,10-58,12-202,14-27,15-97,16-71,16-165,16-176,16-193,16-425,17-151,17-258,17-315,17-365,19-226,
A.TG	4	3	10	98	2.118543e-01	-7.208624e-01	0-87,0-137,0-218,0-250,0-291,0-295,0-305,0-349,0-399,0-415,0-421,1-169,1-173,1-201,2-160,2-201,2-244,2-276,2-310,2-382,3-208,3-338,3-366,3-371,3-440,3-445,4-20,4-97,4-101,4-147,4-230,5-7,5-15,5-24,5-82,5-105,5-186,6-62,6-86,6-93,6-110,6-138,6-177,6-188,6-211,6-222,7-26,7-108,7-210,7-220,8-32,8-36,9-1,9-26,9-49,10-174,10-219,11-66,11-155,11-203,11-281,11-306,12-1,12-50,12-61,12-124,12-152,12-164,1…
AATG	4	4	10	49	9.643168e-01	2.273213e+00	0-87,0-137,0-218,0-291,0-349,0-399,1-201,2-160,2-244,3-338,3-366,3-371,3-445,4-97,4-101,4-147,4-230,5-15,5-24,6-86,6-93,6-110,6-188,6-222,7-210,7-220,9-49,10-219,11-66,11-203,12-50,12-61,12-164,12-171,13-6,14-8,14-88,14-116,15-78,15-101,16-360,16-399,16-432,17-193,17-206,19-27,19-137,19-196,19-222,
AGTG	4	4	8	11	-2.402021e-01	-2.255102e+00	2-276,3-440,4-20,7-26,9-1,11-155,11-281,12-1,15-82,15-128,16-420,
ATTG	4	4	10	30	1.019905e+00	-6.837694e-01	0-295,0-305,0-421,1-169,1-173,2-201,2-382,3-208,5-7,5-82,5-105,5-186,6-62,6-211,7-108,8-32,8-36,9-26,10-174,12-152,13-14,13-92,13-188,14-107,16-316,17-16,17-410,18-20,18-86,18-109,
A..T	4	2	10	514	1.656533e-04	-1.549444e+00	0-6,0-18,0-31,0-40,0-42,0-46,0-67,0-72,0-73,0-79,0-81,0-92,0-101,0-117,0-118,0-128,0-136,0-141,0-149,0-150,0-162,0-170,0-180,0-197,0-206,0-208,0-210,0-217,0-227,0-235,0-245,0-262,0-266,0-290,0-312,0-329,0-337,0-361,0-363,0-367,0-368,0-376,0-380,0-384,0-400,0-409,0-411,0-426,0-431,0-432,0-440,0-447,1-0,1-7,1-15,1-16,1-21,1-36,1-38,1-47,1-63,1-67,1-71,1-79,1-80,1-84,1-86,1-110,1-118,1-135,1-157,1-1…
AA.T	4	3	9	170	-1.555125e+01	-1.445374e+00	0-67,0-72,0-73,0-79,0-92,0-101,0-117,0-136,0-141,0-149,0-162,0-206,0-217,0-262,0-266,0-290,0-361,0-367,0-376,0-380,0-409,0-431,0-440,1-7,1-15,1-79,1-80,1-110,1-181,1-212,1-220,1-237,1-267,1-277,1-297,1-329,1-330,1-374,1-380,2-17,2-137,2-159,2-165,2-188,2-223,2-240,2-275,2-381,2-396,2-404,2-435,3-11,3-42,3-66,3-72,3-82,3-147,3-207,3-223,3-224,3-281,3-309,3-310,3-337,3-429,3-439,4-0,4-51,4-132,4-15…
AC.T	4	3	10	79	2.727684e-01	-1.374126e+00	0-46,0-150,0-245,0-312,0-426,0-447,1-0,1-16,1-21,1-47,1-67,1-118,1-285,1-346,2-1,2-8,2-75,2-120,2-166,2-281,2-405,2-411,2-426,2-436,3-118,3-164,3-172,3-251,3-351,3-406,3-430,4-80,4-114,4-119,5-57,5-78,6-15,6-97,6-150,6-204,7-71,7-104,7-173,8-30,9-58,9-80,10-42,10-54,10-96,10-145,10-226,10-255,10-273,11-34,11-49,11-94,11-102,11-226,12-19,12-115,12-131,13-142,13-150,13-193,13-212,14-111,15-25,16-15…
AG.T	4	3	9	74	-4.686094e+00	-3.201285e+00	0-31,0-197,0-235,0-329,0-432,1-36,1-63,1-135,1-185,1-250,1-298,1-366,1-429,1-441,2-18,2-26,2-41,2-67,2-96,2-104,2-147,2-252,3-12,3-43,3-51,3-195,3-270,3-282,3-380,3-402,3-419,4-73,4-86,4-179,4-203,5-33,5-207,6-56,7-53,8-22,10-7,10-17,10-78,10-159,10-289,10-315,11-7,11-71,14-18,15-15,16-51,16-56,16-87,16-303,16-382,16-389,16-444,17-3,17-104,17-125,17-391,17-396,17-433,18-10,18-26,18-71,18-129,18-1…
AT.T	4	3	10	191	7.473915e-02	9.900145e-01	0-6,0-18,0-40,0-42,0-81,0-118,0-128,0-170,0-180,0-208,0-210,0-227,0-337,0-363,0-368,0-384,0-400,0-411,1-38,1-71,1-84,1-86,1-157,1-202,1-230,1-239,1-241,1-306,1-311,1-319,1-355,1-368,1-375,1-401,1-405,1-407,1-416,2-28,2-45,2-110,2-130,2-132,2-138,2-177,2-196,2-224,2-231,2-283,2-300,2-329,2-361,2-363,2-365,2-375,3-21,3-36,3-84,3-86,3-166,3-216,3-259,3-288,3-300,3-315,3-317,3-327,3-343,3-372,3-421,3…
A.AT	4	3	10	191	6.429578e-02	2.594771e-01	0-31,0-40,0-42,0-46,0-72,0-79,0-92,0-128,0-136,0-141,0-206,0-208,0-217,0-245,0-290,0-361,0-363,0-376,0-409,1-36,1-47,1-63,1-79,1-84,1-110,1-220,1-237,1-239,1-267,1-277,1-319,1-329,1-366,1-405,1-407,1-429,1-441,2-1,2-26,2-75,2-104,2-120,2-130,2-132,2-147,2-159,2-188,2-231,2-281,2-361,2-363,2-411,2-426,3-72,3-82,3-84,3-86,3-118,3-147,3-164,3-216,3-223,3-251,3-270,3-309,3-315,3-317,3-337,3-402,3-419…
AAAT	4	4	9	74	-1.677880e+00	1.927203e+00	0-72,0-79,0-92,0-136,0-141,0-206,0-217,0-290,0-361,0-376,0-409,1-79,1-110,1-220,1-237,1-267,1-277,1-329,2-159,2-188,3-72,3-82,3-147,3-223,3-309,3-337,4-195,5-2,5-14,5-23,5-100,5-113,5-131,5-146,5-184,6-39,6-71,6-92,6-146,7-67,7-147,10-64,10-90,10-113,10-282,11-65,11-135,11-202,11-207,11-242,11-296,12-49,12-60,12-93,12-101,12-142,12-163,12-178,13-32,14-51,16-208,16-262,16-336,17-142,17-205,17-214,…
ACAT	4	4	10	32	1.118193e+00	1.860849e-01	0-46,0-245,1-47,2-1,2-75,2-120,2-281,2-411,2-426,3-118,3-164,3-251,4-80,4-119,6-15,6-150,8-30,9-80,10-54,10-145,10-226,10-255,11-94,11-102,12-115,13-150,14-111,15-25,16-253,18-103,19-31,19-49,
AGAT	4	4	7	25	-2.996042e+00	-1.834522e+00	0-31,1-36,1-63,1-366,1-429,1-441,2-26,2-104,2-147,3-270,3-402,3-419,4-73,4-86,5-207,10-78,10-159,15-15,16-303,16-389,17-104,18-71,18-190,18-208,19-41,
ATAT	4	4	10	60	5.588980e-01	-3.655140e-01	0-40,0-42,0-128,0-208,0-363,1-84,1-239,1-319,1-405,1-407,2-130,2-132,2-231,2-361,2-363,3-84,3-86,3-216,3-315,3-317,4-24,4-88,4-121,4-187,4-197,5-39,5-49,5-115,5-148,5-212,6-60,7-169,8-10,9-70,10-66,10-161,10-172,10-202,11-120,11-150,11-161,11-256,12-26,12-150,13-62,13-186,14-76,15-66,16-10,16-39,16-119,16-281,16-375,17-72,17-166,17-328,17-408,17-437,18-36,19-205,
A.CT	4	3	9	74	-3.604845e+00	-1.914261e+00	0-6,0-18,0-81,0-149,0-197,0-262,0-312,0-384,0-411,1-15,1-118,1-212,1-250,1-416,2-28,2-45,2-67,2-165,2-177,2-252,2-396,2-404,2-435,3-195,3-300,3-343,3-351,3-380,3-406,3-421,3-429,4-29,4-203,5-33,5-57,5-150,5-163,6-176,7-173,9-58,10-251,10-315,11-7,11-33,11-163,11-244,11-305,11-315,14-127,15-124,16-14,16-51,16-56,16-322,16-343,16-444,17-3,17-58,17-65,17-144,17-360,17-391,17-396,18-10,18-26,18-129,1…
AACT	4	4	7	17	-2.402343e+00	-2.550474e+00	0-149,0-262,1-15,1-212,2-165,2-396,2-404,2-435,3-429,6-176,10-251,11-33,11-305,11-315,15-124,16-14,18-227,
ACCT	4	4	6	10	-1.159409e+00	-1.501009e+00	0-312,1-118,3-351,3-406,5-57,7-173,9-58,16-322,17-65,17-360,
AGCT	4	4	6	22	-1.587869e+00	8.422828e-01	0-197,1-250,2-67,2-252,3-195,3-380,4-203,5-33,10-315,11-7,16-51,16-56,16-444,17-3,17-391,17-396,18-10,18-26,18-129,19-112,19-215,19-231,
ATCT	4	4	7	25	-2.200408e+00	-8.189968e-01	0-6,0-18,0-81,0-384,0-411,1-416,2-28,2-45,2-177,3-300,3-343,3-421,4-29,5-150,5-163,11-163,11-244,14-127,16-343,17-58,17-144,18-200,19-33,19-51,19-170,
A.GT	4	3	10	79	2.118543e-01	-2.692311e+00	0-101,0-162,0-329,0-380,0-400,0-426,0-431,0-447,1-0,1-21,1-135,1-202,1-297,1-401,2-17,2-41,2-96,2-196,2-275,2-283,2-329,3-11,3-21,3-36,3-42,3-166,3-281,3-327,3-372,3-439,3-446,4-158,4-179,5-117,5-122,5-156,6-56,6-125,6-158,7-25,7-79,7-132,7-214,8-0,8-22,9-50,10-96,10-220,10-228,10-273,10-288,11-49,11-67,11-96,11-177,11-226,11-268,11-280,12-0,12-19,12-62,12-70,13-81,13-97,13-193,14-117,15-31,16-87…
AAGT	4	4	8	27	-1.675922e+00	-1.494251e+00	0-101,0-162,0-380,0-431,1-297,2-17,2-275,3-11,3-42,3-281,3-439,4-158,5-122,6-125,6-158,7-25,7-132,10-288,11-280,12-0,12-70,13-81,17-432,19-13,19-100,19-124,19-190,
AGGT	4	4	6	10	-2.060008e+00	-2.473428e+00	0-329,1-135,2-41,2-96,4-179,6-56,8-22,16-87,16-382,17-125,
ATGT	4	4	10	32	1.019905e+00	-3.344498e-01	0-400,1-202,1-401,2-196,2-283,2-329,3-21,3-36,3-166,3-327,3-372,3-446,5-117,5-156,7-79,7-214,8-0,9-50,10-220,10-228,11-67,11-96,11-177,11-268,12-62,13-97,14-117,15-31,17-194,18-192,18-210,19-138,
A.TT	4	3	9	170	-1.337715e+01	-7.634486e-01	0-67,0-73,0-117,0-118,0-150,0-170,0-180,0-210,0-227,0-235,0-266,0-337,0-367,0-368,0-432,0-440,1-7,1-16,1-38,1-67,1-71,1-80,1-86,1-157,1-181,1-185,1-230,1-241,1-285,1-298,1-306,1-311,1-330,1-346,1-355,1-368,1-374,1-375,1-380,2-8,2-18,2-110,2-137,2-138,2-166,2-223,2-224,2-240,2-300,2-365,2-375,2-381,2-405,2-436,3-12,3-43,3-51,3-66,3-172,3-207,3-224,3-259,3-282,3-288,3-310,3-430,4-0,4-51,4-52,4-90,4…
AATT	4	4	9	52	-1.513276e+00	-6.430344e-01	0-67,0-73,0-117,0-266,0-367,0-440,1-7,1-80,1-181,1-330,1-374,1-380,2-137,2-223,2-240,2-381,3-66,3-207,3-224,3-310,4-0,4-51,4-132,5-104,5-185,5-236,6-72,6-210,7-19,7-157,10-91,10-114,10-283,11-39,11-208,11-231,12-84,12-179,13-33,13-128,14-37,14-106,15-36,15-105,16-263,17-184,18-63,18-85,18-108,19-133,19-156,19-178,
ACTT	4	4	8	27	-1.074027e+00	-4.455972e-01	0-150,1-16,1-67,1-285,1-346,2-8,2-166,2-405,2-436,3-172,3-430,4-114,5-78,6-97,6-204,7-71,7-104,10-42,11-34,12-131,13-142,13-212,16-15,18-51,18-117,18-141,18-228,
AGTT	4	4	7	17	-2.766359e+00	-2.951814e+00	0-235,0-432,1-185,1-298,2-18,3-12,3-43,3-51,3-282,7-53,10-7,10-17,10-289,11-71,14-18,17-433,19-14,
ATTT	4	4	9	74	-1.357520e+00	2.874119e+00	0-118,0-170,0-180,0-210,0-227,0-337,0-368,1-38,1-71,1-86,1-157,1-230,1-241,1-306,1-311,1-355,1-368,1-375,2-110,2-138,2-224,2-300,2-365,2-375,3-259,3-288,4-52,4-90,4-105,4-123,4-136,4-213,4-222,4-234,5-41,6-82,6-162,7-83,7-137,7-158,7-190,10-26,10-80,10-115,10-120,10-187,10-257,11-40,11-209,11-232,11-258,12-180,13-34,13-49,13-70,13-111,13-119,13-152,13-163,15-91,16-121,16-233,16-242,16-305,17-111,…
A...A	5	2	10	604	1.109644e-04	-5.491504e+00	0-6,0-33,0-36,0-40,0-42,0-44,0-46,0-58,0-60,0-61,0-64,0-67,0-68,0-73,0-74,0-77,0-87,0-88,0-92,0-93,0-94,0-96,0-97,0-98,0-128,0-132,0-133,0-137,0-138,0-141,0-142,0-143,0-145,0-146,0-170,0-176,0-203,0-206,0-210,0-214,0-243,0-250,0-259,0-262,0-263,0-275,0-276,0-282,0-285,0-286,0-287,0-291,0-295,0-325,0-329,0-333,0-346,0-349,0-353,0-356,0-357,0-359,0-361,0-363,0-368,0-372,0-373,0-374,0-376,0-377,0-38…
AA..A	5	3	10	277	5.687974e-02	9.312463e-01	0-36,0-58,0-60,0-61,0-64,0-67,0-73,0-77,0-87,0-92,0-93,0-96,0-97,0-98,0-132,0-137,0-141,0-142,0-145,0-146,0-176,0-206,0-259,0-262,0-275,0-285,0-286,0-291,0-333,0-346,0-349,0-356,0-359,0-361,0-372,0-373,0-376,0-377,0-380,0-440,1-45,1-80,1-131,1-143,1-153,1-178,1-181,1-212,1-220,1-221,1-237,1-245,1-265,1-278,1-292,1-364,1-380,1-446,2-22,2-24,2-63,2-73,2-102,2-116,2-118,2-156,2-157,2-160,2-188,2-189…
AC..A	5	3	10	74	2.538442e-01	-2.457523e+00	0-46,0-250,0-263,0-287,0-353,0-374,0-426,1-21,1-67,1-107,1-216,1-262,1-293,1-326,1-338,1-342,2-120,2-424,2-436,3-118,3-127,4-119,4-128,4-168,5-78,5-98,5-143,5-192,6-107,6-150,7-4,7-104,8-76,10-54,10-70,10-88,10-135,10-145,10-155,10-168,11-28,11-30,11-109,11-146,11-197,11-214,12-19,12-39,12-108,12-115,12-138,13-3,13-182,14-61,15-6,15-13,15-97,15-120,16-31,16-206,16-277,16-333,16-371,17-102,17-135,…
AG..A	5	3	10	89	1.957944e-01	-3.014023e+00	0-243,0-282,0-329,0-357,1-61,1-63,1-194,1-198,1-250,1-441,2-18,2-41,2-96,2-143,2-152,2-219,2-387,2-389,3-51,3-70,3-396,3-402,3-412,4-20,4-73,4-78,4-86,4-162,4-164,4-192,5-109,6-36,6-56,6-103,6-126,6-173,7-88,7-133,8-18,8-65,9-1,10-137,10-139,10-159,10-232,10-265,10-269,10-279,11-24,11-71,11-221,11-281,11-288,12-1,12-44,12-46,12-57,12-90,12-97,13-82,14-34,14-85,16-150,16-248,16-287,16-291,16-366,1…
AT..A	5	3	10	164	6.652857e-02	-1.819075e+00	0-6,0-33,0-40,0-42,0-44,0-68,0-74,0-88,0-94,0-128,0-133,0-138,0-143,0-170,0-203,0-210,0-214,0-276,0-295,0-325,0-363,0-368,0-406,0-411,0-437,1-8,1-12,1-43,1-169,1-235,1-241,1-246,1-279,1-319,1-361,1-401,1-405,1-439,1-443,2-60,2-100,2-106,2-130,2-134,2-161,2-241,2-245,2-258,2-288,2-329,2-361,2-365,2-400,2-418,3-36,3-80,3-84,3-88,3-116,3-120,3-144,3-149,3-191,3-204,3-218,3-311,3-315,3-339,3-367,3-38…
A.A.A	5	3	10	253	5.687974e-02	-1.697941e+00	0-40,0-42,0-44,0-46,0-58,0-60,0-77,0-92,0-94,0-96,0-97,0-98,0-128,0-141,0-143,0-145,0-146,0-206,0-214,0-243,0-285,0-287,0-357,0-359,0-361,0-363,0-372,0-374,0-376,1-43,1-45,1-61,1-63,1-107,1-220,1-235,1-237,1-246,1-265,1-319,1-326,1-342,1-364,1-405,1-439,1-441,1-443,2-22,2-24,2-73,2-100,2-102,2-116,2-118,2-120,2-130,2-156,2-157,2-188,2-208,2-209,2-248,2-261,2-288,2-361,2-387,2-389,2-422,2-424,3-70…
AAA.A	5	4	10	122	4.912415e-01	3.367903e+00	0-58,0-60,0-77,0-92,0-96,0-97,0-98,0-141,0-145,0-146,0-206,0-285,0-359,0-361,0-372,0-376,1-45,1-220,1-237,1-265,1-364,2-22,2-24,2-73,2-102,2-116,2-118,2-156,2-157,2-188,2-208,2-209,2-248,2-261,2-422,3-82,3-122,3-123,3-125,3-130,3-147,3-221,3-278,3-400,3-417,3-436,4-9,4-10,4-166,4-195,5-0,5-100,5-113,5-146,5-182,5-196,5-197,6-39,6-67,6-68,6-69,6-146,6-154,6-194,7-67,7-198,7-199,7-200,7-201,7-226,7…
ACA.A	5	4	9	40	-1.516845e-01	1.198622e+00	0-46,0-287,0-374,1-107,1-326,1-342,2-120,2-424,3-118,3-127,4-119,4-168,5-98,6-150,10-54,10-70,10-88,10-135,10-145,10-155,11-28,11-30,11-109,11-214,12-39,12-108,12-115,15-6,15-13,15-120,16-31,16-206,16-333,17-102,17-324,17-444,18-60,18-113,18-125,19-9,
AGA.A	5	4	9	37	-4.573171e-01	-1.233189e+00	0-243,0-357,1-61,1-63,1-441,2-387,2-389,3-70,3-402,4-73,4-78,4-86,4-162,4-164,4-192,6-36,6-103,6-173,8-65,10-137,10-139,10-159,10-269,10-279,12-44,12-46,12-57,16-150,16-248,16-291,16-411,17-104,17-140,17-229,17-231,18-175,18-179,
ATA.A	5	4	8	54	-3.828967e+00	-1.888877e+00	0-40,0-42,0-44,0-94,0-128,0-143,0-214,0-363,1-43,1-235,1-246,1-319,1-405,1-439,1-443,2-100,2-130,2-288,2-361,3-80,3-84,3-116,3-120,3-149,3-191,3-315,3-392,6-52,6-118,6-148,6-152,7-169,10-52,10-66,10-68,10-147,10-202,11-120,11-298,12-34,12-113,12-117,13-198,15-4,16-10,16-273,16-375,17-437,17-442,19-39,19-104,19-152,19-205,19-207,
A.C.A	5	3	10	73	2.538442e-01	-2.674924e+00	0-6,0-33,0-133,0-262,0-276,0-286,0-373,0-411,1-12,1-131,1-212,1-216,1-250,1-279,1-292,1-293,2-371,2-396,3-112,3-126,3-131,3-144,3-218,4-82,4-199,5-143,5-179,6-155,6-195,6-216,7-4,7-15,7-88,7-204,8-52,9-46,10-154,10-232,10-251,10-309,11-24,11-146,11-217,11-292,12-38,12-103,12-196,13-21,13-24,14-53,14-78,15-124,16-35,16-205,16-276,16-283,16-370,17-93,17-129,17-135,17-235,17-311,17-323,17-348,17-387…
AAC.A	5	4	9	28	-1.516845e-01	-7.869307e-01	0-262,0-286,0-373,1-131,1-212,1-292,2-371,2-396,3-112,3-126,3-131,6-155,6-195,7-204,8-52,10-154,10-251,11-217,12-38,13-24,15-124,16-35,16-205,16-276,16-370,17-129,17-323,19-8,
ATC.A	5	4	10	27	1.126475e+00	-6.827435e-01	0-6,0-33,0-133,0-276,0-411,1-12,1-279,3-144,3-218,4-82,4-199,5-179,6-216,7-15,9-46,10-309,11-292,12-103,12-196,13-21,14-53,14-78,16-283,17-348,18-200,19-3,19-33,
A.G.A	5	3	10	126	1.957944e-01	-2.196637e-01	0-36,0-61,0-88,0-138,0-176,0-259,0-325,0-329,0-333,0-353,0-356,0-380,0-406,0-426,0-437,1-21,1-178,1-338,1-401,1-446,2-41,2-60,2-96,2-143,2-152,2-161,2-219,2-245,2-258,2-329,2-400,3-36,3-88,3-134,3-339,3-363,3-367,3-395,3-396,3-446,4-98,4-144,4-158,5-19,5-117,5-122,5-192,6-56,6-111,6-114,6-158,6-182,6-185,6-189,6-219,7-49,7-79,8-17,8-18,8-64,10-74,10-220,10-228,10-265,10-268,11-67,11-204,11-220,11…
AAG.A	5	4	10	50	9.184938e-01	1.633919e+00	0-36,0-61,0-176,0-259,0-333,0-356,0-380,1-178,1-446,3-134,3-363,3-395,4-144,4-158,5-122,6-114,6-158,6-185,6-219,8-17,8-64,10-74,10-268,11-220,12-70,12-89,13-81,13-85,13-201,14-33,14-81,14-123,15-9,16-27,16-407,16-414,17-98,17-121,17-139,17-181,17-426,18-67,18-148,18-152,18-174,18-178,18-182,19-100,19-107,19-190,
AGG.A	5	4	9	24	5.799322e-01	3.660997e-01	0-329,2-41,2-96,2-143,2-152,2-219,3-396,6-56,8-18,10-265,11-221,11-288,12-90,12-97,14-34,14-85,16-287,16-366,16-396,17-125,18-170,19-146,19-164,19-187,
ATG.A	5	4	9	41	-3.415714e-01	7.891676e-01	0-88,0-138,0-325,0-406,0-437,1-401,2-60,2-161,2-245,2-258,2-329,2-400,3-36,3-88,3-339,3-367,3-446,4-98,5-19,5-117,6-111,6-182,6-189,7-49,7-79,10-220,10-228,11-67,11-204,11-268,12-168,12-172,13-97,14-113,15-102,16-400,17-176,17-207,17-371,18-145,18-240,
A.T.A	5	3	10	152	6.652857e-02	-3.207554e+00	0-64,0-67,0-68,0-73,0-74,0-87,0-93,0-132,0-137,0-142,0-170,0-203,0-210,0-250,0-263,0-275,0-282,0-291,0-295,0-346,0-349,0-368,0-377,0-440,1-8,1-67,1-80,1-143,1-153,1-169,1-181,1-194,1-198,1-221,1-241,1-245,1-262,1-278,1-361,1-380,2-18,2-63,2-106,2-134,2-160,2-189,2-192,2-240,2-241,2-244,2-365,2-393,2-418,2-436,3-51,3-66,3-148,3-204,3-247,3-310,3-311,3-338,3-385,3-391,3-412,4-0,4-20,4-97,4-101,4-12…
AAT.A	5	4	10	77	5.276110e-01	1.803513e+00	0-64,0-67,0-73,0-87,0-93,0-132,0-137,0-142,0-275,0-291,0-346,0-349,0-377,0-440,1-80,1-143,1-153,1-181,1-221,1-245,1-278,1-380,2-63,2-160,2-189,2-192,2-240,2-244,2-393,3-66,3-148,3-247,3-310,3-338,3-391,4-0,4-97,4-101,4-132,4-155,4-230,5-3,5-15,5-24,5-101,5-132,5-178,6-51,6-93,6-110,6-122,7-148,7-210,9-45,10-151,10-283,11-136,11-142,11-203,11-297,12-84,12-102,12-143,12-164,12-171,13-128,14-8,14-88…
ACT.A	5	4	9	15	-4.253026e-02	-2.887871e+00	0-250,0-263,1-67,1-262,2-436,4-128,5-78,6-107,7-104,8-76,10-168,11-197,13-182,14-61,18-141,
AGT.A	5	4	9	18	-3.415714e-01	-3.162437e+00	0-282,1-194,1-198,2-18,3-51,3-412,4-20,5-109,6-126,7-133,9-1,11-71,11-281,12-1,13-82,16-420,17-433,18-186,
ATT.A	5	4	9	42	-1.488378e+00	-2.074087e+00	0-68,0-74,0-170,0-203,0-210,0-295,0-368,1-8,1-169,1-241,1-361,2-106,2-134,2-241,2-365,2-418,3-204,3-311,3-385,5-105,5-136,6-82,7-20,7-144,8-32,8-48,10-92,10-284,11-81,12-85,13-14,13-28,13-42,13-208,14-38,14-107,15-27,18-64,18-105,18-109,18-204,19-134,
A..AA	5	3	10	268	5.687974e-02	1.115048e+00	0-33,0-36,0-58,0-61,0-64,0-68,0-74,0-77,0-88,0-93,0-94,0-96,0-97,0-98,0-133,0-138,0-142,0-143,0-145,0-146,0-203,0-214,0-259,0-263,0-276,0-282,0-286,0-287,0-325,0-346,0-353,0-356,0-357,0-359,0-373,0-374,0-377,0-406,0-437,1-12,1-43,1-107,1-131,1-143,1-178,1-198,1-221,1-235,1-245,1-246,1-262,1-265,1-279,1-293,1-326,1-338,1-361,1-443,2-22,2-60,2-100,2-116,2-134,2-156,2-157,2-161,2-189,2-208,2-209,2-2…
AA.AA	5	4	10	115	4.912415e-01	2.688369e+00	0-36,0-58,0-61,0-64,0-77,0-93,0-96,0-97,0-98,0-142,0-145,0-146,0-259,0-286,0-346,0-356,0-359,0-373,0-377,1-131,1-143,1-178,1-221,1-245,1-265,2-22,2-116,2-156,2-157,2-189,2-208,2-209,2-261,2-393,3-122,3-123,3-126,3-131,3-148,3-221,3-278,3-363,3-391,3-436,4-9,4-10,4-144,4-155,5-0,5-101,5-182,5-196,5-197,6-51,6-67,6-68,6-69,6-122,6-155,6-185,6-195,6-219,7-198,7-199,7-200,7-201,7-226,7-227,8-52,8-64,…
AC.AA	5	4	9	38	-1.516845e-01	1.017368e+00	0-263,0-287,0-353,0-374,1-107,1-262,1-293,1-326,1-338,3-127,5-98,5-143,6-107,10-70,10-88,10-155,10-168,11-30,11-109,11-146,11-197,11-214,12-39,12-138,13-3,15-6,15-120,16-31,16-206,16-277,16-333,16-371,17-135,17-311,17-324,17-444,18-60,19-9,
AG.AA	5	4	10	37	9.184938e-01	-3.925047e-01	0-282,0-357,1-198,3-70,3-396,4-164,4-192,5-109,6-36,6-173,8-18,8-65,10-139,10-232,10-265,10-269,10-279,11-24,11-221,12-46,12-57,12-90,12-97,13-82,14-34,14-85,16-291,16-396,16-411,17-140,17-231,18-149,18-175,18-179,19-108,19-146,19-187,
AT.AA	5	4	10	78	5.276110e-01	2.356910e+00	0-33,0-68,0-74,0-88,0-94,0-133,0-138,0-143,0-203,0-214,0-276,0-325,0-406,0-437,1-12,1-43,1-235,1-246,1-279,1-361,1-443,2-60,2-100,2-134,2-161,2-241,2-245,2-258,2-400,3-80,3-88,3-120,3-144,3-149,3-204,3-218,3-311,3-339,3-392,4-82,4-98,4-199,5-179,6-52,6-111,6-152,6-182,6-216,7-144,8-48,9-46,10-284,11-204,11-292,11-298,12-85,12-103,12-168,12-172,12-196,13-21,13-28,13-198,14-78,14-113,15-102,16-273,…
A.AAA	5	4	10	120	4.912415e-01	3.229990e+00	0-58,0-77,0-94,0-96,0-97,0-98,0-143,0-145,0-146,0-214,0-287,0-357,0-359,0-374,1-43,1-107,1-235,1-246,1-265,1-326,1-443,2-22,2-100,2-116,2-156,2-157,2-208,2-209,2-261,3-70,3-80,3-120,3-122,3-123,3-127,3-149,3-221,3-278,3-392,3-436,4-9,4-10,4-164,4-192,5-0,5-98,5-182,5-196,5-197,6-36,6-52,6-67,6-68,6-69,6-152,6-173,7-198,7-199,7-200,7-201,7-226,7-227,8-65,8-67,10-70,10-88,10-131,10-139,10-141,10-15…
AAAAA	5	5	9	61	6.959972e-01	3.356551e+00	0-58,0-77,0-96,0-97,0-98,0-145,0-146,0-359,1-265,2-22,2-116,2-156,2-157,2-208,2-209,2-261,3-122,3-123,3-221,3-278,3-436,4-9,4-10,5-0,5-182,5-196,5-197,6-67,6-68,6-69,7-198,7-199,7-200,7-201,7-226,7-227,8-67,10-131,10-141,11-131,11-132,11-133,11-200,11-240,11-300,11-301,11-302,12-175,12-176,16-404,17-203,17-210,17-211,17-212,18-4,18-5,18-6,18-82,19-209,19-210,19-211,
ACAAA	5	5	8	22	1.235919e+00	3.458245e+00	0-287,0-374,1-107,1-326,3-127,5-98,10-70,10-88,10-155,11-30,11-109,11-214,12-39,15-6,15-120,16-31,16-206,16-333,17-324,17-444,18-60,19-9,
AGAAA	5	5	9	18	1.660888e+00	1.298893e+00	0-357,3-70,4-164,4-192,6-36,6-173,8-65,10-139,10-269,10-279,12-46,12-57,16-291,16-411,17-140,17-231,18-175,18-179,
ATAAA	5	5	7	19	-9.585683e-01	-1.992034e-01	0-94,0-143,0-214,1-43,1-235,1-246,1-443,2-100,3-80,3-120,3-149,3-392,6-52,6-152,11-298,13-198,16-273,19-104,19-207,
A.CAA	5	4	10	44	1.067680e+00	2.108138e+00	0-33,0-133,0-276,0-286,0-373,1-12,1-131,1-279,1-293,3-126,3-131,3-144,3-218,4-82,4-199,5-143,5-179,6-155,6-195,6-216,8-52,9-46,10-154,10-232,11-24,11-146,11-217,11-292,12-38,12-103,12-196,13-21,14-78,16-35,16-205,16-283,17-129,17-135,17-311,17-323,18-149,19-3,19-8,19-108,
AACAA	5	5	8	16	1.235919e+00	1.605155e+00	0-286,0-373,1-131,3-126,3-131,6-155,6-195,8-52,10-154,11-217,12-38,16-35,16-205,17-129,17-323,19-8,
ATCAA	5	5	10	19	2.729591e+00	2.778666e+00	0-33,0-133,0-276,1-12,1-279,3-144,3-218,4-82,4-199,5-179,6-216,9-46,11-292,12-103,12-196,13-21,14-78,16-283,19-3,
A.GAA	5	4	10	61	9.184938e-01	3.172306e+00	0-36,0-61,0-88,0-138,0-259,0-325,0-353,0-356,0-406,0-437,1-178,1-338,2-60,2-161,2-245,2-258,2-400,3-88,3-339,3-363,3-396,4-98,4-144,6-111,6-182,6-185,6-219,8-18,8-64,10-74,10-265,10-268,11-204,11-221,12-90,12-97,12-138,12-168,12-172,13-3,14-34,14-85,14-113,14-123,15-102,16-277,16-371,16-396,16-414,17-121,17-139,17-176,17-181,17-207,17-371,18-145,18-152,18-174,18-178,19-146,19-187,
AAGAA	5	5	9	20	1.660888e+00	1.873340e+00	0-36,0-61,0-259,0-356,1-178,3-363,4-144,6-185,6-219,8-64,10-74,10-268,14-123,16-414,17-121,17-139,17-181,18-152,18-174,18-178,
AGGAA	5	5	7	11	1.344125e+00	1.335474e+00	3-396,8-18,10-265,11-221,12-90,12-97,14-34,14-85,16-396,19-146,19-187,
ATGAA	5	5	9	24	1.762038e+00	3.299040e+00	0-88,0-138,0-325,0-406,0-437,2-60,2-161,2-245,2-258,2-400,3-88,3-339,4-98,6-111,6-182,11-204,12-168,12-172,14-113,15-102,17-176,17-207,17-371,18-145,
A.TAA	5	4	8	43	-3.828967e+00	-2.294602e+00	0-64,0-68,0-74,0-93,0-142,0-203,0-263,0-282,0-346,0-377,1-143,1-198,1-221,1-245,1-262,1-361,2-134,2-189,2-241,2-393,3-148,3-204,3-311,3-391,4-155,5-101,5-109,6-51,6-107,6-122,7-144,8-48,10-151,10-168,10-284,11-197,11-297,12-85,13-28,13-82,18-64,18-105,19-134,
ATTAA	5	5	7	16	-8.104672e-01	-6.631981e-01	0-68,0-74,0-203,1-361,2-134,2-241,3-204,3-311,7-144,8-48,10-284,12-85,13-28,18-64,18-105,19-134,
A..CA	5	3	10	104	2.538442e-01	8.115885e-02	0-44,0-132,0-243,0-275,0-285,0-372,1-8,1-45,1-153,1-194,1-278,1-292,2-63,2-73,2-106,2-118,2-192,2-248,2-288,2-418,2-422,2-424,3-112,3-116,3-125,3-130,3-134,3-191,3-247,3-385,3-412,4-78,4-128,4-166,4-168,5-3,5-132,5-136,5-178,5-192,6-114,6-118,6-126,6-148,6-154,6-189,6-194,7-4,7-15,7-20,7-49,7-88,7-133,7-148,8-51,8-76,9-45,10-52,10-68,10-92,10-133,10-143,10-224,11-28,11-81,11-136,11-142,11-216,12-…
AA.CA	5	4	10	51	1.067680e+00	3.019859e+00	0-132,0-275,0-285,0-372,1-45,1-153,1-278,1-292,2-63,2-73,2-118,2-192,2-248,2-422,3-112,3-125,3-130,3-134,3-247,4-166,5-3,5-132,5-178,6-114,6-154,6-194,7-148,8-51,9-45,10-133,10-143,10-224,11-136,11-142,11-216,12-102,12-106,12-143,13-85,14-57,15-9,16-27,16-34,16-407,17-98,17-322,17-426,18-67,18-148,19-7,19-107,
AC.CA	5	4	6	8	-1.300645e+00	-2.153937e+00	2-424,4-128,4-168,5-192,7-4,8-76,11-28,14-61,
AG.CA	5	4	6	15	-1.742431e+00	-9.949009e-01	0-243,1-194,3-412,4-78,6-126,7-88,7-133,16-150,16-248,16-287,16-366,17-387,18-170,18-186,19-22,
AT.CA	5	4	9	30	-4.253026e-02	-3.163053e-01	0-44,1-8,2-106,2-288,2-418,3-116,3-191,3-385,5-136,6-118,6-148,6-189,7-15,7-20,7-49,10-52,10-68,10-92,11-81,12-34,12-113,12-117,13-42,13-208,14-38,15-4,15-27,17-442,18-240,19-152,
A.ACA	5	4	10	43	1.067680e+00	1.381182e+00	0-44,0-243,0-285,0-372,1-45,2-73,2-118,2-248,2-288,2-422,2-424,3-116,3-125,3-130,3-191,4-78,4-166,4-168,6-118,6-148,6-154,6-194,8-51,10-52,10-68,10-133,10-143,10-224,11-28,11-216,12-34,12-106,12-113,12-117,14-57,15-4,16-34,16-150,16-248,17-322,17-442,19-7,19-152,
AAACA	5	5	10	22	2.633769e+00	3.459152e+00	0-285,0-372,1-45,2-73,2-118,2-248,2-422,3-125,3-130,4-166,6-154,6-194,8-51,10-133,10-143,10-224,11-216,12-106,14-57,16-34,17-322,19-7,
ATACA	5	5	8	14	1.346498e+00	8.782541e-01	0-44,2-288,3-116,3-191,6-118,6-148,10-52,10-68,12-34,12-113,12-117,15-4,17-442,19-152,
A.GCA	5	4	7	18	-8.785042e-01	-3.051787e-01	3-134,5-192,6-114,6-189,7-49,13-85,15-9,16-27,16-287,16-366,16-407,17-98,17-426,18-67,18-148,18-170,18-240,19-107,
AAGCA	5	5	6	11	9.831129e-01	1.834319e+00	3-134,6-114,13-85,15-9,16-27,16-407,17-98,17-426,18-67,18-148,19-107,
A.TCA	5	4	9	36	-4.253026e-02	7.980531e-01	0-132,0-275,1-8,1-153,1-194,1-278,2-63,2-106,2-192,2-418,3-247,3-385,3-412,4-128,5-3,5-132,5-136,5-178,6-126,7-20,7-133,7-148,8-76,9-45,10-92,11-81,11-136,11-142,12-102,12-143,13-42,13-208,14-38,14-61,15-27,18-186,
AATCA	5	5	7	16	6.549512e-01	1.827430e+00	0-132,0-275,1-153,1-278,2-63,2-192,3-247,5-3,5-132,5-178,7-148,9-45,11-136,11-142,12-102,12-143,
ATTCA	5	5	7	12	7.717510e-01	7.514158e-01	1-8,2-106,2-418,3-385,5-136,7-20,10-92,11-81,13-42,13-208,14-38,15-27,
A..GA	5	3	10	106	1.957944e-01	-1.046727e+00	0-60,0-87,0-137,0-176,0-250,0-291,0-295,0-333,0-349,1-61,1-169,1-216,1-342,1-364,1-439,1-446,2-24,2-102,2-143,2-152,2-160,2-219,2-244,2-371,2-387,2-389,3-338,3-367,3-395,3-400,3-417,4-20,4-97,4-101,4-162,4-230,5-15,5-19,5-24,5-105,6-93,6-103,6-110,7-204,7-210,8-17,8-32,8-63,9-1,10-73,10-135,10-137,10-147,10-157,10-309,11-203,11-220,11-281,11-288,12-1,12-42,12-44,12-89,12-108,12-164,12-171,13-14,1…
AA.GA	5	4	10	59	9.184938e-01	3.510340e+00	0-60,0-87,0-137,0-176,0-291,0-333,0-349,1-364,1-446,2-24,2-102,2-160,2-244,2-371,3-338,3-395,3-400,3-417,4-97,4-101,4-230,5-15,5-24,6-93,6-110,7-204,7-210,8-17,8-63,10-73,10-157,11-203,11-220,12-42,12-89,12-164,12-171,13-24,13-201,14-8,14-33,14-81,14-88,14-122,15-78,15-101,16-276,16-360,16-370,16-413,17-120,17-138,17-180,17-206,18-177,18-182,19-27,19-196,19-222,
AC.GA	5	4	6	12	-1.742431e+00	-1.685433e+00	0-250,1-216,1-342,10-135,12-108,13-182,15-13,15-97,17-102,17-235,18-113,18-125,
AG.GA	5	4	9	19	5.799322e-01	-9.263279e-01	1-61,2-143,2-152,2-219,2-387,2-389,4-20,4-162,6-103,9-1,10-137,11-281,11-288,12-1,12-44,16-420,17-93,17-229,19-164,
AT.GA	5	4	9	16	-3.415714e-01	-3.333058e+00	0-295,1-169,1-439,3-367,5-19,5-105,8-32,10-147,10-309,13-14,14-53,14-107,16-400,17-348,18-109,19-39,
A.AGA	5	4	10	34	9.184938e-01	-1.065297e+00	0-60,1-61,1-342,1-364,1-439,2-24,2-102,2-387,2-389,3-400,3-417,4-162,6-103,8-63,10-73,10-135,10-137,10-147,10-157,12-42,12-44,12-108,14-122,15-13,16-413,17-102,17-120,17-138,17-180,17-229,18-113,18-125,18-177,19-39,
AAAGA	5	5	8	16	9.364667e-01	1.011981e+00	0-60,1-364,2-24,2-102,3-400,3-417,8-63,10-73,10-157,12-42,14-122,16-413,17-120,17-138,17-180,18-177,
ACAGA	5	5	6	7	9.831129e-01	2.412179e-01	1-342,10-135,12-108,15-13,17-102,18-113,18-125,
AGAGA	5	5	7	8	1.344125e+00	-1.459776e-01	1-61,2-387,2-389,4-162,6-103,10-137,12-44,17-229,
A.CGA	5	4	7	11	-8.785042e-01	-1.915280e+00	1-216,2-371,7-204,10-309,13-24,14-53,16-276,16-370,17-93,17-235,17-348,
A.GGA	5	4	9	20	5.799322e-01	-4.985782e-01	0-176,0-333,1-446,2-143,2-152,2-219,3-367,3-395,5-19,8-17,11-220,11-288,12-89,13-201,14-33,14-81,15-97,16-400,18-182,19-164,
AAGGA	5	5	7	11	1.344125e+00	1.333648e+00	0-176,0-333,1-446,3-395,8-17,11-220,12-89,13-201,14-33,14-81,18-182,
A.TGA	5	4	10	41	9.723440e-01	6.226696e-01	0-87,0-137,0-250,0-291,0-295,0-349,1-169,2-160,2-244,3-338,4-20,4-97,4-101,4-230,5-15,5-24,5-105,6-93,6-110,7-210,8-32,9-1,11-203,11-281,12-1,12-164,12-171,13-14,13-182,14-8,14-88,14-107,15-78,15-101,16-360,16-420,17-206,18-109,19-27,19-196,19-222,
AATGA	5	5	9	27	1.762038e+00	4.188353e+00	0-87,0-137,0-291,0-349,2-160,2-244,3-338,4-97,4-101,4-230,5-15,5-24,6-93,6-110,7-210,11-203,12-164,12-171,14-8,14-88,15-78,15-101,16-360,17-206,19-27,19-196,19-222,
ATTGA	5	5	6	7	-2.501647e-01	-1.263059e+00	0-295,1-169,5-105,8-32,13-14,14-107,18-109,
A..TA	5	3	9	126	-1.502920e+01	-4.857555e+00	0-6,0-40,0-42,0-46,0-67,0-73,0-92,0-128,0-141,0-170,0-206,0-210,0-262,0-329,0-361,0-363,0-368,0-376,0-380,0-411,0-426,0-440,1-21,1-63,1-67,1-80,1-181,1-212,1-220,1-237,1-241,1-250,1-319,1-380,1-401,1-405,1-441,2-18,2-41,2-96,2-120,2-130,2-188,2-240,2-329,2-361,2-365,2-396,2-436,3-36,3-51,3-66,3-82,3-84,3-118,3-147,3-310,3-315,3-402,3-446,4-0,4-73,4-86,4-119,4-132,4-158,4-195,5-78,5-100,5-113,5-11…
AA.TA	5	4	9	52	-1.650678e+00	-1.074734e+00	0-67,0-73,0-92,0-141,0-206,0-262,0-361,0-376,0-380,0-440,1-80,1-181,1-212,1-220,1-237,1-380,2-188,2-240,2-396,3-66,3-82,3-147,3-310,4-0,4-132,4-158,4-195,5-100,5-113,5-122,5-146,6-39,6-146,6-158,7-67,10-64,10-251,10-283,11-296,12-70,12-84,12-93,13-81,13-128,15-124,17-326,18-63,19-37,19-100,19-133,19-150,19-190,
AC.TA	5	4	7	16	-2.380541e+00	-2.704839e+00	0-46,0-426,1-21,1-67,2-120,2-436,3-118,4-119,5-78,6-150,7-104,10-54,10-145,12-19,12-115,18-141,
AG.TA	5	4	6	18	-4.283317e+00	-2.991693e+00	0-329,1-63,1-250,1-441,2-18,2-41,2-96,3-51,3-402,4-73,4-86,6-56,10-159,11-71,17-104,17-125,17-396,17-433,
AT.TA	5	4	8	40	-3.542463e+00	-2.768788e+00	0-6,0-40,0-42,0-128,0-170,0-210,0-363,0-368,0-411,1-241,1-319,1-401,1-405,2-130,2-329,2-361,2-365,3-36,3-84,3-315,3-446,5-117,6-82,7-79,7-169,10-66,10-202,10-220,10-228,11-67,11-120,11-268,13-97,16-10,16-375,17-437,18-200,18-204,19-33,19-205,
A.ATA	5	4	8	56	-3.828967e+00	-1.074734e+00	0-40,0-42,0-46,0-92,0-128,0-141,0-206,0-361,0-363,0-376,1-63,1-220,1-237,1-319,1-405,1-441,2-120,2-130,2-188,2-361,3-82,3-84,3-118,3-147,3-315,3-402,4-73,4-86,4-119,4-195,5-100,5-113,5-146,6-39,6-146,6-150,7-67,7-169,10-54,10-64,10-66,10-145,10-159,10-202,11-120,11-296,12-93,12-115,16-10,16-375,17-104,17-326,17-437,19-37,19-150,19-205,
AAATA	5	5	8	23	-8.134479e-02	7.133429e-01	0-92,0-141,0-206,0-361,0-376,1-220,1-237,2-188,3-82,3-147,4-195,5-100,5-113,5-146,6-39,6-146,7-67,10-64,11-296,12-93,17-326,19-37,19-150,
ACATA	5	5	6	8	-3.659539e-02	-6.991565e-01	0-46,2-120,3-118,4-119,6-150,10-54,10-145,12-115,
ATATA	5	5	6	18	-1.663400e+00	-4.296539e-01	0-40,0-42,0-128,0-363,1-319,1-405,2-130,2-361,3-84,3-315,7-169,10-66,10-202,11-120,16-10,16-375,17-437,19-205,
A.CTA	5	4	6	11	-3.549546e+00	-3.618684e+00	0-6,0-262,0-411,1-212,1-250,2-396,10-251,15-124,17-396,18-200,19-33,
A.GTA	5	4	8	27	-1.655487e+00	-1.452307e+00	0-329,0-380,0-426,1-21,1-401,2-41,2-96,2-329,3-36,3-446,4-158,5-117,5-122,6-56,6-158,7-79,10-220,10-228,11-67,11-268,12-19,12-70,13-81,13-97,17-125,19-100,19-190,
ATGTA	5	5	6	11	-2.501647e-01	-6.037250e-02	1-401,2-329,3-36,3-446,5-117,7-79,10-220,10-228,11-67,11-268,13-97,
A.TTA	5	4	8	32	-3.542463e+00	-3.316620e+00	0-67,0-73,0-170,0-210,0-368,0-440,1-67,1-80,1-181,1-241,1-380,2-18,2-240,2-365,2-436,3-51,3-66,3-310,4-0,4-132,5-78,6-82,7-104,10-283,11-71,12-84,13-128,17-433,18-63,18-141,18-204,19-133,
AATTA	5	5	6	16	-1.663400e+00	-6.631981e-01	0-67,0-73,0-440,1-80,1-181,1-380,2-240,3-66,3-310,4-0,4-132,10-283,12-84,13-128,18-63,19-133,
A...C	5	2	10	296	1.089465e-02	1.059119e-01	0-13,0-31,0-50,0-79,0-101,0-147,0-162,0-195,0-218,0-227,0-242,0-247,0-260,0-266,0-310,0-350,0-384,0-409,0-444,1-0,1-7,1-27,1-28,1-38,1-110,1-111,1-124,1-129,1-185,1-202,1-213,1-222,1-225,1-248,1-267,1-268,1-277,1-282,1-306,1-323,1-330,1-394,1-422,2-3,2-26,2-36,2-67,2-77,2-117,2-124,2-210,2-250,2-262,2-263,2-264,2-283,2-310,2-342,2-344,2-350,2-351,2-369,2-375,2-394,2-423,2-446,3-31,3-72,3-110,3-11…
AA..C	5	3	10	116	2.538442e-01	1.537751e+00	0-79,0-101,0-147,0-162,0-218,0-242,0-266,0-310,0-409,1-7,1-27,1-110,1-111,1-248,1-267,1-268,1-277,1-282,1-330,1-422,2-117,2-210,2-262,2-263,2-264,2-350,2-423,2-446,3-72,3-110,3-111,3-124,3-129,3-152,3-153,3-224,4-13,4-77,4-167,5-2,5-131,5-200,6-40,6-72,6-125,6-147,6-188,6-193,7-3,7-19,7-68,7-132,7-147,7-202,8-55,8-70,9-33,10-51,10-91,10-132,10-142,10-242,11-27,11-111,11-112,11-135,11-242,11-303,1…
AC..C	5	3	9	49	-1.155597e+00	-6.994952e-01	0-50,1-0,1-213,1-225,1-323,2-36,2-124,2-250,2-310,2-342,2-344,3-177,3-193,4-62,4-80,5-54,5-217,6-15,6-97,6-177,10-42,10-252,11-114,11-306,11-316,12-36,12-124,12-202,13-54,13-56,13-147,14-12,16-152,16-154,16-165,16-250,17-278,17-303,17-353,17-360,17-400,17-402,18-51,18-162,19-20,19-31,19-49,19-56,19-226,
AG..C	5	3	9	27	-1.562399e+00	-4.282402e+00	0-31,0-260,0-444,1-185,1-394,2-26,2-67,3-358,3-419,4-203,6-199,6-201,7-26,7-92,9-77,10-313,11-7,15-10,16-28,16-51,16-64,16-87,17-99,17-289,17-427,18-127,19-112,
AT..C	5	3	10	104	2.777851e-01	1.423201e+00	0-13,0-195,0-227,0-247,0-350,0-384,1-28,1-38,1-124,1-129,1-202,1-222,1-306,2-3,2-77,2-283,2-351,2-369,2-375,2-394,3-31,3-161,3-166,3-208,3-216,3-225,3-248,3-300,3-317,3-349,3-404,4-24,4-29,4-59,4-197,4-213,5-7,5-51,5-126,5-140,5-148,5-156,5-212,5-214,6-87,6-94,6-130,7-83,7-101,7-149,7-171,7-214,8-10,8-12,8-27,8-56,9-50,9-55,9-75,10-32,10-115,10-152,10-163,10-204,11-122,11-143,11-161,12-16,12-26,1…
A.A.C	5	3	10	112	2.538442e-01	1.537751e+00	0-13,0-31,0-79,0-147,0-195,0-260,0-310,0-409,1-28,1-110,1-124,1-129,1-222,1-225,1-248,1-267,1-277,2-26,2-117,2-210,2-250,2-262,2-263,2-342,2-351,2-369,2-394,2-446,3-31,3-72,3-110,3-111,3-124,3-129,3-152,3-177,3-193,3-216,3-317,3-349,3-404,3-419,4-24,4-80,4-197,5-2,5-131,5-148,5-212,6-15,6-193,6-199,7-147,7-171,7-202,8-10,8-56,9-75,10-132,10-142,10-152,10-204,10-313,11-111,11-112,11-122,11-135,11-…
AAA.C	5	4	9	52	-1.516845e-01	3.015878e+00	0-79,0-147,0-310,0-409,1-110,1-248,1-267,1-277,2-117,2-210,2-262,2-263,2-446,3-72,3-110,3-111,3-124,3-129,3-152,5-2,5-131,6-193,7-147,7-202,10-132,10-142,11-111,11-112,11-135,11-242,11-303,12-101,12-142,14-51,15-8,15-122,16-33,16-208,16-293,16-336,16-406,17-1,17-97,17-142,17-214,17-233,18-8,18-198,19-6,19-106,19-168,19-213,
ACA.C	5	4	7	16	-4.948911e-01	-1.773102e-01	1-225,2-250,2-342,3-177,3-193,4-80,6-15,12-36,13-54,16-152,16-250,17-400,18-162,19-20,19-31,19-49,
AGA.C	5	4	6	8	-1.742431e+00	-2.603831e+00	0-31,0-260,2-26,3-419,6-199,10-313,16-64,18-127,
ATA.C	5	4	10	36	1.126475e+00	9.837621e-01	0-13,0-195,1-28,1-124,1-129,1-222,2-351,2-369,2-394,3-31,3-216,3-317,3-349,3-404,4-24,4-197,5-148,5-212,7-171,8-10,8-56,9-75,10-152,10-204,11-122,11-161,12-16,12-26,14-76,16-12,16-78,16-281,16-377,17-91,17-133,18-36,
A.C.C	5	3	10	47	6.570045e-01	-5.535327e-01	0-384,2-67,2-264,2-344,2-423,3-248,3-300,4-29,4-62,4-167,4-203,5-54,5-126,5-214,6-201,7-3,7-149,8-12,9-55,9-77,10-32,11-7,11-27,11-114,11-143,11-315,13-56,14-12,14-58,15-10,16-28,16-51,16-101,16-154,16-173,16-186,17-58,17-99,17-268,17-278,17-303,17-352,17-353,17-360,17-402,17-427,19-112,
AAC.C	5	4	6	10	-1.300645e+00	-1.660845e+00	2-264,2-423,4-167,7-3,11-27,11-315,14-58,16-173,17-268,17-352,
ACC.C	5	4	6	12	3.542998e-01	1.175161e+00	2-344,4-62,5-54,11-114,13-56,14-12,16-154,17-278,17-303,17-353,17-360,17-402,
AGC.C	5	4	8	11	1.405815e+00	3.428882e-01	2-67,4-203,6-201,9-77,11-7,15-10,16-28,16-51,17-99,17-427,19-112,
ATC.C	5	4	7	14	-3.591068e-01	-4.684092e-01	0-384,3-248,3-300,4-29,5-126,5-214,7-149,8-12,9-55,10-32,11-143,16-101,16-186,17-58,
A.G.C	5	3	10	58	5.478485e-01	-3.702263e-02	0-50,0-101,0-162,0-242,0-350,0-444,1-0,1-202,1-282,1-323,1-394,1-422,2-124,2-283,3-153,3-161,3-166,3-358,4-13,4-77,5-51,5-156,5-200,6-87,6-94,6-125,6-130,7-101,7-132,7-214,8-27,8-70,9-50,10-163,12-62,12-202,13-7,13-147,14-2,14-9,14-117,15-31,15-42,16-41,16-87,16-149,16-165,16-227,16-286,16-361,16-433,17-249,17-289,18-210,19-28,19-124,19-223,19-226,
AAG.C	5	4	8	17	-1.457769e-02	-5.337161e-01	0-101,0-162,0-242,1-282,1-422,3-153,4-13,4-77,5-200,6-125,7-132,8-70,15-42,16-149,16-227,16-286,19-124,
ATG.C	5	4	10	28	1.789447e+00	2.308338e+00	0-350,1-202,2-283,3-161,3-166,5-51,5-156,6-87,6-94,6-130,7-101,7-214,8-27,9-50,10-163,12-62,13-7,14-2,14-9,14-117,15-31,16-41,16-361,16-433,17-249,18-210,19-28,19-223,
A.T.C	5	3	10	79	2.777851e-01	-1.648587e+00	0-218,0-227,0-247,0-266,1-7,1-27,1-38,1-111,1-185,1-213,1-268,1-306,1-330,2-3,2-36,2-77,2-310,2-350,2-375,3-208,3-224,3-225,4-59,4-213,5-7,5-140,5-217,6-40,6-72,6-97,6-147,6-177,6-188,7-19,7-26,7-68,7-83,7-92,8-55,9-33,10-42,10-51,10-91,10-115,10-242,10-252,11-306,11-316,12-5,12-50,12-112,12-121,12-124,12-199,13-0,13-6,13-119,14-37,14-42,15-3,15-36,15-37,15-55,15-91,15-105,15-106,16-185,16-255,16…
AAT.C	5	4	9	37	-4.253026e-02	1.169607e+00	0-218,0-266,1-7,1-27,1-111,1-268,1-330,2-350,3-224,6-40,6-72,6-147,6-188,7-19,7-68,8-55,9-33,10-51,10-91,10-242,12-5,12-50,12-112,12-121,12-199,13-0,13-6,14-37,15-3,15-36,15-105,16-185,16-263,16-337,17-132,17-441,19-151,
ACT.C	5	4	7	13	-3.591068e-01	-7.224610e-01	1-213,2-36,2-310,5-217,6-97,6-177,10-42,10-252,11-306,11-316,12-124,18-51,19-56,
ATT.C	5	4	9	26	6.472224e-02	-5.887651e-01	0-227,0-247,1-38,1-306,2-3,2-77,2-375,3-208,3-225,4-59,4-213,5-7,5-140,7-83,10-115,13-119,14-42,15-37,15-55,15-91,15-106,16-255,16-305,17-49,17-185,18-73,
A..AC	5	3	10	86	2.538442e-01	-1.138313e+00	0-147,0-242,0-247,0-260,0-350,0-444,1-27,1-129,1-213,1-222,1-282,1-323,2-3,2-117,2-210,2-262,2-350,2-369,2-394,2-423,3-110,3-124,3-129,3-161,3-248,4-59,4-77,4-167,5-51,5-54,5-140,5-214,6-40,6-94,6-147,6-193,6-201,7-68,7-101,7-149,7-202,8-12,8-27,8-55,9-33,9-55,9-77,10-51,10-132,10-142,10-152,10-252,11-27,11-111,11-143,11-303,12-16,12-36,12-112,12-121,12-199,13-0,13-147,14-9,14-12,14-58,15-3,15-10…
AA.AC	5	4	10	41	1.067680e+00	1.562720e+00	0-147,0-242,1-27,1-282,2-117,2-210,2-262,2-350,2-423,3-110,3-124,3-129,4-77,4-167,6-40,6-147,6-193,7-68,7-202,8-55,9-33,10-51,10-132,10-142,11-27,11-111,11-303,12-112,12-121,12-199,13-0,14-58,15-3,15-122,16-33,16-149,16-173,17-132,17-441,19-6,19-151,
AC.AC	5	4	6	8	-1.300645e+00	-2.153937e+00	1-213,1-323,5-54,10-252,12-36,13-147,14-12,16-250,
AT.AC	5	4	10	29	1.126475e+00	-3.133538e-01	0-247,0-350,1-129,1-222,2-3,2-369,2-394,3-161,3-248,4-59,5-51,5-140,5-214,6-94,7-101,7-149,8-12,8-27,9-55,10-152,11-143,12-16,14-9,16-12,16-361,16-377,17-249,19-28,19-223,
A.AAC	5	4	8	27	-1.371049e+00	-9.667509e-01	0-147,0-260,1-129,1-222,2-117,2-210,2-262,2-369,2-394,3-110,3-124,3-129,6-193,7-202,10-132,10-142,10-152,11-111,11-303,12-16,12-36,15-122,16-12,16-33,16-250,16-377,19-6,
AAAAC	5	5	7	16	5.369946e-01	1.605155e+00	0-147,2-117,2-210,2-262,3-110,3-124,3-129,6-193,7-202,10-132,10-142,11-111,11-303,15-122,16-33,19-6,
A.CAC	5	4	7	19	-4.948911e-01	5.660765e-01	2-423,3-248,4-167,5-54,5-214,6-201,7-149,8-12,9-55,9-77,11-27,11-143,14-12,14-58,15-10,16-28,16-173,17-99,17-427,
A.GAC	5	4	9	18	8.493488e-01	-3.036423e-01	0-242,0-350,0-444,1-282,1-323,3-161,4-77,5-51,6-94,7-101,8-27,13-147,14-9,16-149,16-361,17-249,19-28,19-223,
ATGAC	5	5	8	11	2.433064e+00	2.021921e+00	0-350,3-161,5-51,6-94,7-101,8-27,14-9,16-361,17-249,19-28,19-223,
A.TAC	5	4	10	22	1.126475e+00	-1.603873e+00	0-247,1-27,1-213,2-3,2-350,4-59,5-140,6-40,6-147,7-68,8-55,9-33,10-51,10-252,12-112,12-121,12-199,13-0,15-3,17-132,17-441,19-151,
AATAC	5	5	9	16	2.038044e+00	1.827430e+00	1-27,2-350,6-40,6-147,7-68,8-55,9-33,10-51,12-112,12-121,12-199,13-0,15-3,17-132,17-441,19-151,
A..CC	5	3	10	57	6.570045e-01	4.772471e-01	0-13,0-50,0-310,1-28,1-111,1-268,2-36,2-77,2-124,2-263,2-264,2-342,2-351,2-446,3-111,3-153,3-225,3-349,3-404,5-126,5-217,7-3,7-92,7-171,8-56,10-32,10-163,10-242,11-112,11-122,11-316,12-5,13-7,13-54,13-56,14-2,14-42,15-37,15-55,15-106,16-78,16-101,16-152,16-185,16-186,16-227,16-255,16-293,16-337,17-49,17-133,17-233,17-268,17-352,17-353,17-400,19-56,
AA.CC	5	4	6	19	-1.300645e+00	3.163245e-01	0-310,1-111,1-268,2-263,2-264,2-446,3-111,3-153,7-3,10-242,11-112,12-5,16-185,16-227,16-293,16-337,17-233,17-268,17-352,
AC.CC	5	4	7	12	1.028960e+00	8.307714e-01	0-50,2-36,2-124,2-342,5-217,11-316,13-54,13-56,16-152,17-353,17-400,19-56,
AT.CC	5	4	9	25	1.215807e+00	2.338310e+00	0-13,1-28,2-77,2-351,3-225,3-349,3-404,5-126,7-171,8-56,10-32,10-163,11-122,13-7,14-2,14-42,15-37,15-55,15-106,16-78,16-101,16-186,16-255,17-49,17-133,
A.ACC	5	4	7	21	-4.948911e-01	1.061375e+00	0-13,0-310,1-28,2-263,2-342,2-351,2-446,3-111,3-349,3-404,7-171,8-56,11-112,11-122,13-54,16-78,16-152,16-293,17-133,17-233,17-400,
ATACC	5	5	6	10	1.399243e+00	2.094301e+00	0-13,1-28,2-351,3-349,3-404,7-171,8-56,11-122,16-78,17-133,
A.CCC	5	4	6	10	3.542998e-01	1.427350e-01	2-264,5-126,7-3,10-32,13-56,16-101,16-186,17-268,17-352,17-353,
A.GCC	5	4	6	7	2.977247e-02	-9.354264e-01	0-50,2-124,3-153,10-163,13-7,14-2,16-227,
A.TCC	5	4	9	19	1.215807e+00	8.046019e-01	1-111,1-268,2-36,2-77,3-225,5-217,7-92,10-242,11-316,12-5,14-42,15-37,15-55,15-106,16-185,16-255,16-337,17-49,19-56,
A..GC	5	3	10	59	5.478485e-01	2.415901e-01	0-195,0-218,1-124,1-225,1-248,1-394,1-422,2-250,2-310,2-344,3-31,3-152,3-177,3-193,3-208,3-358,4-13,4-62,5-7,5-200,6-87,6-130,6-177,6-188,6-199,7-26,8-70,9-75,10-204,10-313,11-114,11-306,12-50,12-124,12-202,13-6,15-8,15-42,16-41,16-64,16-154,16-165,16-286,16-406,16-433,17-1,17-91,17-97,17-278,17-289,17-303,17-402,18-8,18-127,18-162,19-20,19-106,19-213,19-226,
AA.GC	5	4	9	19	8.493488e-01	-7.186485e-02	0-218,1-248,1-422,3-152,4-13,5-200,6-188,8-70,12-50,13-6,15-8,15-42,16-286,16-406,17-1,17-97,18-8,19-106,19-213,
AC.GC	5	4	8	20	1.405815e+00	3.234548e+00	1-225,2-250,2-310,2-344,3-177,3-193,4-62,6-177,11-114,11-306,12-124,12-202,16-154,16-165,17-278,17-303,17-402,18-162,19-20,19-226,
AG.GC	5	4	6	8	-3.098590e-01	-1.034588e+00	1-394,3-358,6-199,7-26,10-313,16-64,17-289,18-127,
AT.GC	5	4	7	12	-7.327111e-01	-1.491973e+00	0-195,1-124,3-31,3-208,5-7,6-87,6-130,9-75,10-204,16-41,16-433,17-91,
A.AGC	5	4	8	25	-1.457769e-02	1.317709e+00	0-195,1-124,1-225,1-248,2-250,3-31,3-152,3-177,3-193,6-199,9-75,10-204,10-313,15-8,16-64,16-406,17-1,17-91,17-97,18-8,18-127,18-162,19-20,19-106,19-213,
A.GGC	5	4	9	16	1.816620e+00	1.349710e+00	1-394,1-422,3-358,4-13,5-200,6-87,6-130,8-70,12-202,15-42,16-41,16-165,16-286,16-433,17-289,19-226,
A.TGC	5	4	6	11	-1.573431e+00	-1.728038e+00	0-218,2-310,3-208,5-7,6-177,6-188,7-26,11-306,12-50,12-124,13-6,
A..TC	5	3	10	94	2.777851e-01	5.064368e-01	0-31,0-79,0-101,0-162,0-227,0-266,0-384,0-409,1-0,1-7,1-38,1-110,1-185,1-202,1-267,1-277,1-306,1-330,2-26,2-67,2-283,2-375,3-72,3-166,3-216,3-224,3-300,3-317,3-419,4-24,4-29,4-80,4-197,4-203,4-213,5-2,5-131,5-148,5-156,5-212,6-15,6-72,6-97,6-125,7-19,7-83,7-132,7-147,7-214,8-10,9-50,10-42,10-91,10-115,11-7,11-135,11-161,11-242,11-315,12-26,12-62,12-101,12-142,13-119,14-37,14-51,14-76,14-117,15-31…
AA.TC	5	4	9	37	-4.253026e-02	1.169607e+00	0-79,0-101,0-162,0-266,0-409,1-7,1-110,1-267,1-277,1-330,3-72,3-224,5-2,5-131,6-72,6-125,7-19,7-132,7-147,10-91,11-135,11-242,11-315,12-101,12-142,14-37,14-51,15-36,15-105,16-208,16-263,16-336,17-142,17-214,18-198,19-124,19-168,
AC.TC	5	4	6	9	-1.146564e+00	-1.736843e+00	1-0,4-80,6-15,6-97,10-42,17-360,18-51,19-31,19-49,
AG.TC	5	4	6	10	-1.573431e+00	-1.963933e+00	0-31,1-185,2-26,2-67,3-419,4-203,11-7,16-51,16-87,19-112,
AT.TC	5	4	10	38	1.187098e+00	1.693580e+00	0-227,0-384,1-38,1-202,1-306,2-283,2-375,3-166,3-216,3-300,3-317,4-24,4-29,4-197,4-213,5-148,5-156,5-212,7-83,7-214,8-10,9-50,10-115,11-161,12-26,12-62,13-119,14-76,14-117,15-31,15-91,16-281,16-305,17-58,17-185,18-36,18-73,18-210,
A.ATC	5	4	10	39	1.126475e+00	1.541707e+00	0-31,0-79,0-409,1-110,1-267,1-277,2-26,3-72,3-216,3-317,3-419,4-24,4-80,4-197,5-2,5-131,5-148,5-212,6-15,7-147,8-10,11-135,11-161,11-242,12-26,12-101,12-142,14-51,14-76,16-208,16-281,16-336,17-142,17-214,18-36,18-198,19-31,19-49,19-168,
AAATC	5	5	9	20	2.038044e+00	3.096204e+00	0-79,0-409,1-110,1-267,1-277,3-72,5-2,5-131,7-147,11-135,11-242,12-101,12-142,14-51,16-208,16-336,17-142,17-214,18-198,19-168,
ATATC	5	5	8	12	1.456969e+00	7.514158e-01	3-216,3-317,4-24,4-197,5-148,5-212,8-10,11-161,12-26,14-76,16-281,18-36,
A.CTC	5	4	6	11	-1.146564e+00	-1.230016e+00	0-384,2-67,3-300,4-29,4-203,11-7,11-315,16-51,17-58,17-360,19-112,
A.GTC	5	4	9	17	9.487279e-01	-3.090977e-01	0-101,0-162,1-0,1-202,2-283,3-166,5-156,6-125,7-132,7-214,9-50,12-62,14-117,15-31,16-87,18-210,19-124,
ATGTC	5	5	8	10	2.549650e+00	1.790174e+00	1-202,2-283,3-166,5-156,7-214,9-50,12-62,14-117,15-31,18-210,
A.TTC	5	4	9	27	6.472224e-02	-3.993318e-01	0-227,0-266,1-7,1-38,1-185,1-306,1-330,2-375,3-224,4-213,6-72,6-97,7-19,7-83,10-42,10-91,10-115,13-119,14-37,15-36,15-91,15-105,16-263,16-305,17-185,18-51,18-73,
AATTC	5	5	6	11	8.653255e-02	4.270958e-01	0-266,1-7,1-330,3-224,6-72,7-19,10-91,14-37,15-36,15-105,16-263,
ATTTC	5	5	9	12	2.247374e+00	9.410517e-01	0-227,1-38,1-306,2-375,4-213,7-83,10-115,13-119,15-91,16-305,17-185,18-73,
A...G	5	2	10	335	5.219426e-03	-7.403215e-01	0-48,0-59,0-99,0-136,0-174,0-175,0-186,0-194,0-217,0-257,0-279,0-290,0-305,0-378,0-394,0-415,0-432,0-441,1-30,1-33,1-60,1-71,1-102,1-132,1-146,1-182,1-224,1-311,1-321,1-331,1-336,1-341,1-421,1-429,1-445,2-15,2-23,2-64,2-122,2-138,2-149,2-159,2-177,2-196,2-211,2-212,2-213,2-218,2-231,2-249,2-252,2-265,2-275,2-276,2-281,2-290,2-300,2-353,2-381,2-382,2-411,2-426,2-428,2-440,3-9,3-21,3-30,3-40,3-67,3…
AA..G	5	3	10	124	1.957944e-01	8.379722e-01	0-59,0-99,0-136,0-174,0-175,0-194,0-217,0-279,0-290,1-60,1-146,1-224,1-341,1-421,1-445,2-15,2-23,2-159,2-211,2-212,2-218,2-249,2-275,2-381,3-30,3-40,3-73,3-91,3-151,3-207,3-279,3-337,3-357,3-366,3-394,3-399,3-416,3-437,3-439,4-11,4-12,4-147,4-172,5-14,5-23,5-104,5-185,5-198,5-199,6-54,6-86,6-92,6-176,6-198,6-210,6-222,7-25,7-184,7-203,7-220,7-228,8-68,8-69,10-72,10-134,10-235,10-271,10-308,11-65,…
AC..G	5	3	8	54	-3.672647e+00	-5.887797e-01	0-415,1-30,1-132,1-336,2-213,2-265,2-281,2-290,2-353,2-411,2-426,3-92,3-132,3-164,3-172,3-251,3-351,3-406,4-170,5-30,5-57,6-138,6-156,6-196,7-71,7-152,7-205,8-15,10-226,10-273,11-4,11-76,11-94,11-218,11-226,14-15,14-111,15-125,16-15,16-80,16-174,16-176,16-193,16-364,16-380,16-425,16-441,17-65,17-252,17-258,17-269,17-315,17-365,17-430,
AG..G	5	3	10	60	4.513121e-01	-1.147524e+00	0-186,0-394,0-432,1-33,1-429,2-252,2-276,3-135,3-179,3-195,3-270,3-380,4-14,4-159,4-173,4-179,5-168,5-201,5-207,6-167,6-170,8-22,9-5,10-75,10-126,10-195,10-206,10-315,11-155,11-278,11-286,12-71,13-86,13-202,14-82,15-128,16-25,16-56,16-142,16-225,16-228,16-382,16-389,16-394,16-408,16-415,17-122,17-335,17-343,17-391,18-10,18-68,18-153,18-156,18-183,18-190,18-208,19-144,19-200,19-215,
AT..G	5	3	10	97	2.162893e-01	-7.150163e-01	0-48,0-257,0-305,0-378,0-441,1-71,1-102,1-182,1-311,1-321,1-331,2-64,2-122,2-138,2-149,2-177,2-196,2-231,2-300,2-382,2-428,2-440,3-9,3-21,3-67,3-86,3-98,3-259,3-267,3-319,4-75,4-90,4-105,4-136,4-156,4-187,4-189,5-28,5-49,5-115,5-186,6-10,6-41,6-62,6-123,6-211,6-223,7-120,7-137,8-0,8-36,9-34,10-56,10-161,10-174,10-257,11-21,11-104,11-152,11-209,11-232,12-28,12-95,12-152,12-200,12-207,13-1,14-68,14…
A.A.G	5	3	10	125	1.957944e-01	1.156263e+00	0-48,0-59,0-99,0-136,0-174,0-175,0-217,0-257,0-290,0-378,1-132,1-321,1-336,1-421,1-429,1-445,2-15,2-23,2-122,2-159,2-211,2-231,2-281,2-290,2-411,2-426,3-9,3-40,3-86,3-132,3-151,3-164,3-251,3-270,3-279,3-337,3-394,3-399,3-416,3-437,4-11,4-12,4-75,4-156,4-170,4-187,5-14,5-23,5-28,5-49,5-115,5-198,5-199,5-207,6-41,6-54,6-92,6-123,6-156,6-196,7-203,7-228,8-15,8-68,8-69,9-34,10-56,10-72,10-75,10-161,1…
AAA.G	5	4	9	57	-4.573171e-01	2.648645e+00	0-59,0-99,0-136,0-174,0-175,0-217,0-290,1-421,1-445,2-15,2-23,2-159,2-211,3-40,3-151,3-279,3-337,3-394,3-399,3-416,3-437,4-11,4-12,5-14,5-23,5-198,5-199,6-54,6-92,7-203,7-228,8-68,8-69,10-72,10-271,11-65,11-202,11-224,12-41,12-49,12-60,12-88,12-163,13-79,13-200,16-275,16-405,17-119,17-179,17-205,17-287,17-446,18-7,18-181,19-11,19-26,19-212,
ACA.G	5	4	8	23	-1.457769e-02	8.538455e-01	1-132,1-336,2-281,2-290,2-411,2-426,3-132,3-164,3-251,4-170,6-156,6-196,8-15,10-226,11-76,11-94,11-218,14-111,16-174,16-364,16-380,16-441,17-430,
AGA.G	5	4	6	18	-2.231058e+00	-9.263279e-01	1-429,3-270,5-207,10-75,10-195,11-278,11-286,16-25,16-225,16-389,16-394,16-415,17-122,18-153,18-190,18-208,19-144,19-200,
ATA.G	5	4	10	27	9.723440e-01	-1.449436e+00	0-48,0-257,0-378,1-321,2-122,2-231,3-9,3-86,4-75,4-156,4-187,5-28,5-49,5-115,6-41,6-123,9-34,10-56,10-161,12-95,12-200,13-1,15-66,16-39,17-106,17-328,19-98,
A.C.G	5	3	9	66	-1.562399e+00	9.364055e-01	1-30,1-224,1-341,2-64,2-177,2-212,2-249,2-252,2-265,2-353,2-440,3-91,3-92,3-135,3-179,3-195,3-267,3-319,3-351,3-380,3-406,4-173,5-57,6-176,7-152,10-134,10-206,10-315,11-4,11-21,11-75,11-113,11-305,12-28,12-107,13-86,14-68,14-127,15-71,16-56,16-80,16-142,16-210,16-228,16-294,16-343,16-379,16-408,16-424,17-65,17-216,17-234,17-252,17-269,17-302,17-314,17-335,17-374,17-391,18-10,18-68,18-161,19-19,19…
AAC.G	5	4	7	20	-8.785042e-01	1.593113e-01	1-224,1-341,2-212,2-249,3-91,6-176,10-134,11-75,11-113,11-305,12-107,16-294,16-379,16-424,17-234,17-302,17-314,17-374,18-161,19-19,
ACC.G	5	4	6	13	2.977247e-02	9.843223e-01	1-30,2-265,2-353,3-92,3-351,3-406,5-57,7-152,11-4,16-80,17-65,17-252,17-269,
AGC.G	5	4	6	18	-3.098590e-01	1.947937e+00	2-252,3-135,3-179,3-195,3-380,4-173,10-206,10-315,13-86,16-56,16-142,16-228,16-408,17-335,17-391,18-10,18-68,19-215,
ATC.G	5	4	6	15	-1.573431e+00	-7.827594e-01	2-64,2-177,2-440,3-267,3-319,11-21,12-28,14-68,14-127,15-71,16-210,16-343,17-216,19-51,19-170,
A.G.G	5	3	10	55	4.513121e-01	-1.663786e+00	0-394,1-60,2-196,2-213,2-218,2-275,2-428,3-21,3-357,3-439,4-14,4-172,4-179,4-189,5-30,5-168,5-201,6-167,6-170,6-198,6-223,7-25,7-205,8-0,8-22,10-235,10-273,11-226,11-280,11-285,12-0,12-43,13-202,14-82,14-89,14-95,15-79,16-141,16-176,16-193,16-382,16-391,16-417,16-425,17-228,17-258,17-288,17-315,17-343,17-365,18-155,18-156,18-183,18-192,19-197,
AAG.G	5	4	8	18	-3.570647e-01	-9.263279e-01	1-60,2-218,2-275,3-357,3-439,4-172,6-198,7-25,10-235,11-280,11-285,12-0,12-43,16-141,16-417,17-228,17-288,18-155,
AGG.G	5	4	8	14	8.066069e-01	-7.406783e-02	0-394,4-14,4-179,5-168,5-201,6-167,6-170,8-22,13-202,14-82,16-382,17-343,18-156,18-183,
ATG.G	5	4	7	12	-1.135495e+00	-2.015901e+00	2-196,2-428,3-21,4-189,6-223,8-0,14-89,14-95,15-79,16-391,18-192,19-197,
A.T.G	5	3	10	89	2.162893e-01	-1.993296e+00	0-186,0-194,0-279,0-305,0-415,0-432,0-441,1-33,1-71,1-102,1-146,1-182,1-311,1-331,2-138,2-149,2-276,2-300,2-381,2-382,3-30,3-67,3-73,3-98,3-172,3-207,3-259,3-366,4-90,4-105,4-136,4-147,4-159,5-104,5-185,5-186,6-10,6-62,6-86,6-138,6-210,6-211,6-222,7-71,7-120,7-137,7-184,7-220,8-36,9-5,10-126,10-174,10-257,10-308,11-104,11-152,11-155,11-209,11-232,12-71,12-94,12-152,12-185,12-207,13-134,14-15,14-5…
AAT.G	5	4	9	29	-3.415714e-01	-1.105343e+00	0-194,0-279,1-146,2-381,3-30,3-73,3-207,3-366,4-147,5-104,5-185,6-86,6-210,6-222,7-184,7-220,10-308,12-94,12-185,13-134,14-52,14-106,16-209,16-399,16-432,17-215,18-85,18-108,19-38,
AGT.G	5	4	7	10	-1.135495e+00	-2.455155e+00	0-186,0-432,1-33,2-276,4-159,9-5,10-126,11-155,12-71,15-128,
ATT.G	5	4	10	43	1.028033e+00	1.674268e+00	0-305,0-441,1-71,1-102,1-182,1-311,1-331,2-138,2-149,2-300,2-382,3-67,3-98,3-259,4-90,4-105,4-136,5-186,6-10,6-62,6-211,7-120,7-137,8-36,10-174,10-257,11-104,11-152,11-209,11-232,12-152,12-207,14-140,15-135,16-121,17-16,17-74,17-168,17-239,17-263,18-20,18-215,19-179,
A..AG	5	3	10	106	1.957944e-01	-1.255699e+00	0-59,0-99,0-174,0-186,0-194,0-257,0-279,0-378,0-394,0-441,1-30,1-33,1-60,1-132,1-182,1-224,1-341,2-15,2-23,2-64,2-149,2-249,3-9,3-30,3-40,3-67,3-132,3-135,3-151,3-267,3-279,3-399,3-416,3-437,4-11,4-75,4-156,4-159,4-170,4-189,5-30,5-198,6-123,6-156,6-167,6-170,6-196,6-198,7-120,7-152,7-205,7-228,8-15,8-68,9-5,10-72,10-75,10-134,11-4,11-21,11-75,11-152,11-218,11-278,11-285,12-28,12-41,12-43,12-71,1…
AA.AG	5	4	9	45	-4.573171e-01	1.124817e+00	0-59,0-99,0-174,0-194,0-279,1-60,1-224,1-341,2-15,2-23,2-249,3-30,3-40,3-151,3-279,3-399,3-416,3-437,4-11,5-198,6-198,7-228,8-68,10-72,10-134,11-75,11-285,12-41,12-43,12-94,12-107,13-79,13-134,16-379,16-405,16-417,17-119,17-179,17-228,18-7,18-161,19-11,19-19,19-38,19-212,
AC.AG	5	4	8	16	-1.457769e-02	-7.643917e-01	1-30,1-132,3-132,4-170,5-30,6-156,6-196,7-152,7-205,8-15,11-4,11-218,14-15,15-125,16-441,17-430,
AG.AG	5	4	10	22	1.516929e+00	-2.808161e-01	0-186,0-394,1-33,3-135,4-159,6-167,6-170,9-5,10-75,11-278,12-71,13-86,13-202,14-82,16-25,16-225,16-408,16-415,17-122,18-68,18-153,18-183,
AT.AG	5	4	9	23	-3.415714e-01	-2.136124e+00	0-257,0-378,0-441,1-182,2-64,2-149,3-9,3-67,3-267,4-75,4-156,4-189,6-123,7-120,11-21,11-152,12-28,14-89,14-95,15-79,16-391,19-98,19-197,
A.AAG	5	4	9	47	-4.573171e-01	1.294393e+00	0-59,0-99,0-174,0-257,0-378,1-132,2-15,2-23,3-9,3-40,3-132,3-151,3-279,3-399,3-416,3-437,4-11,4-75,4-156,4-170,5-198,6-123,6-156,6-196,7-228,8-15,8-68,10-72,10-75,11-218,11-278,12-41,13-79,16-25,16-225,16-405,16-415,16-441,17-119,17-122,17-179,17-430,18-7,18-153,19-11,19-98,19-212,
AAAAG	5	5	9	24	1.660888e+00	3.310290e+00	0-59,0-99,0-174,2-15,2-23,3-40,3-151,3-279,3-399,3-416,3-437,4-11,5-198,7-228,8-68,10-72,12-41,13-79,16-405,17-119,17-179,18-7,19-11,19-212,
ACAAG	5	5	7	9	1.650396e+00	1.037196e+00	1-132,3-132,4-170,6-156,6-196,8-15,11-218,16-441,17-430,
A.CAG	5	4	7	20	-8.785042e-01	1.593113e-01	1-30,1-224,1-341,2-64,2-249,3-135,3-267,7-152,10-134,11-4,11-21,11-75,12-28,12-107,13-86,16-379,16-408,18-68,18-161,19-19,
AACAG	5	5	6	9	9.831129e-01	1.037196e+00	1-224,1-341,2-249,10-134,11-75,12-107,16-379,18-161,19-19,
A.GAG	5	4	8	20	-3.570647e-01	-7.113129e-01	0-394,1-60,4-189,5-30,6-167,6-170,6-198,7-205,11-285,12-43,13-202,14-82,14-89,14-95,15-79,16-391,16-417,17-228,18-183,19-197,
A.TAG	5	4	9	19	-3.415714e-01	-2.820826e+00	0-186,0-194,0-279,0-441,1-33,1-182,2-149,3-30,3-67,4-159,7-120,9-5,11-152,12-71,12-94,13-134,14-15,15-125,19-38,
A..CG	5	3	9	55	-1.562399e+00	-3.151696e-01	0-48,1-102,1-146,1-321,1-331,1-336,2-122,2-211,2-265,2-428,2-440,3-73,3-91,3-98,4-14,4-172,5-28,5-168,5-201,6-10,6-41,7-184,7-203,9-34,10-56,10-126,10-271,10-308,11-104,11-113,11-224,12-185,12-200,12-207,13-1,14-52,14-68,14-140,15-135,16-80,16-141,16-174,16-209,16-228,16-275,16-294,17-74,17-168,17-215,17-234,17-252,17-263,17-269,17-302,17-374,
AA.CG	5	4	8	21	-1.457769e-02	3.906550e-01	1-146,2-211,3-73,3-91,4-172,7-184,7-203,10-271,10-308,11-113,11-224,12-185,14-52,16-141,16-209,16-275,16-294,17-215,17-234,17-302,17-374,
AT.CG	5	4	9	23	9.487279e-01	1.114250e+00	0-48,1-102,1-321,1-331,2-122,2-428,2-440,3-98,5-28,6-10,6-41,9-34,10-56,11-104,12-200,12-207,13-1,14-68,14-140,15-135,17-74,17-168,17-263,
A.ACG	5	4	8	16	-1.457769e-02	-7.643917e-01	0-48,1-321,1-336,2-122,2-211,5-28,6-41,7-203,9-34,10-56,10-271,11-224,12-200,13-1,16-174,16-275,
ATACG	5	5	7	9	1.764562e+00	1.202981e+00	0-48,1-321,2-122,5-28,6-41,9-34,10-56,12-200,13-1,
A.TCG	5	4	7	20	-7.327111e-01	4.010565e-01	1-102,1-146,1-331,3-73,3-98,6-10,7-184,10-126,10-308,11-104,12-185,12-207,14-52,14-140,15-135,16-209,17-74,17-168,17-215,17-263,
AATCG	5	5	7	8	1.764562e+00	7.939528e-01	1-146,3-73,7-184,10-308,12-185,14-52,16-209,17-215,
ATTCG	5	5	7	11	1.879189e+00	2.209747e+00	1-102,1-331,3-98,6-10,11-104,12-207,14-140,15-135,17-74,17-168,17-263,
A..GG	5	3	10	75	4.513121e-01	4.026783e-01	0-175,0-305,0-415,1-421,1-445,2-212,2-213,2-218,2-276,2-290,2-353,2-382,3-92,3-179,3-319,3-357,3-366,3-394,4-12,4-147,4-173,5-186,5-199,6-54,6-62,6-86,6-138,6-211,6-222,6-223,7-220,8-36,8-69,10-174,10-195,10-206,10-235,11-76,11-155,11-286,12-88,12-95,12-152,13-200,15-71,15-128,16-142,16-176,16-193,16-210,16-364,16-380,16-394,16-399,16-424,16-425,16-432,17-16,17-106,17-216,17-258,17-287,17-288,17-…
AA.GG	5	4	9	28	5.799322e-01	1.009671e+00	0-175,1-421,1-445,2-212,2-218,3-357,3-366,3-394,4-12,4-147,5-199,6-54,6-86,6-222,7-220,8-69,10-235,12-88,13-200,16-399,16-424,16-432,17-287,17-288,17-314,17-446,18-155,18-181,
AG.GG	5	4	6	15	-6.695902e-01	4.812279e-01	2-276,3-179,4-173,10-195,10-206,11-155,11-286,15-128,16-142,16-394,17-335,17-343,18-156,19-144,19-200,
AT.GG	5	4	10	17	1.588353e+00	-9.149997e-01	0-305,2-382,3-319,5-186,6-62,6-211,6-223,8-36,10-174,12-95,12-152,15-71,16-210,17-16,17-106,17-216,18-20,
A.AGG	5	4	9	24	5.799322e-01	3.616441e-01	0-175,1-421,1-445,2-290,3-394,4-12,5-199,6-54,8-69,10-195,11-76,11-286,12-88,12-95,13-200,16-364,16-380,16-394,17-106,17-287,17-446,18-181,19-144,19-200,
AAAGG	5	5	8	13	2.011968e+00	2.074421e+00	0-175,1-421,1-445,3-394,4-12,5-199,6-54,8-69,12-88,13-200,17-287,17-446,18-181,
A.TGG	5	4	10	22	1.588353e+00	1.898818e-01	0-305,0-415,2-276,2-382,3-366,4-147,5-186,6-62,6-86,6-138,6-211,6-222,7-220,8-36,10-174,11-155,12-152,15-128,16-399,16-432,17-16,18-20,
ATTGG	5	5	9	10	2.905280e+00	1.313859e+00	0-305,2-382,5-186,6-62,6-211,8-36,10-174,12-152,17-16,18-20,
A..TG	5	3	10	99	2.162893e-01	-4.969948e-01	0-136,0-217,0-290,0-432,1-71,1-311,1-429,2-138,2-159,2-177,2-196,2-231,2-252,2-275,2-281,2-300,2-381,2-411,2-426,3-21,3-86,3-164,3-172,3-195,3-207,3-251,3-259,3-270,3-337,3-351,3-380,3-406,3-439,4-90,4-105,4-136,4-179,4-187,5-14,5-23,5-49,5-57,5-104,5-115,5-185,5-207,6-92,6-176,6-210,7-25,7-71,7-137,8-0,8-22,10-161,10-226,10-257,10-273,10-315,11-65,11-94,11-202,11-209,11-226,11-232,11-280,11-305,…
AA.TG	5	4	9	30	-3.415714e-01	-9.331093e-01	0-136,0-217,0-290,2-159,2-275,2-381,3-207,3-337,3-439,5-14,5-23,5-104,5-185,6-92,6-176,6-210,7-25,11-65,11-202,11-280,11-305,12-0,12-49,12-60,12-163,14-106,17-205,18-85,18-108,19-26,
AC.TG	5	4	6	17	-1.573431e+00	-3.090977e-01	2-281,2-411,2-426,3-164,3-172,3-251,3-351,3-406,5-57,7-71,10-226,10-273,11-94,11-226,14-111,16-15,17-65,
AG.TG	5	4	7	18	-1.135495e+00	-6.943429e-01	0-432,1-429,2-252,3-195,3-270,3-380,4-179,5-207,8-22,10-315,16-56,16-382,16-389,17-391,18-10,18-190,18-208,19-215,
AT.TG	5	4	9	34	-2.285474e-01	7.476106e-02	1-71,1-311,2-138,2-177,2-196,2-231,2-300,3-21,3-86,3-259,4-90,4-105,4-136,4-187,5-49,5-115,7-137,8-0,10-161,10-257,11-209,11-232,14-127,15-66,16-39,16-121,16-343,17-239,17-328,18-192,18-215,19-51,19-170,19-179,
A.ATG	5	4	9	38	-3.415714e-01	4.492985e-01	0-136,0-217,0-290,1-429,2-159,2-231,2-281,2-411,2-426,3-86,3-164,3-251,3-270,3-337,4-187,5-14,5-23,5-49,5-115,5-207,6-92,10-161,10-226,11-65,11-94,11-202,12-49,12-60,12-163,14-111,15-66,16-39,16-389,17-205,17-328,18-190,18-208,19-26,
AAATG	5	5	8	15	1.048087e+00	9.369852e-01	0-136,0-217,0-290,2-159,3-337,5-14,5-23,6-92,11-65,11-202,12-49,12-60,12-163,17-205,19-26,
A.CTG	5	4	7	19	-7.327111e-01	1.652486e-01	2-177,2-252,3-195,3-351,3-380,3-406,5-57,6-176,10-315,11-305,14-127,16-56,16-343,17-65,17-391,18-10,19-51,19-170,19-215,
A.GTG	5	4	8	14	-2.275458e-01	-1.576016e+00	2-196,2-275,3-21,3-439,4-179,7-25,8-0,8-22,10-273,11-226,11-280,12-0,16-382,18-192,
A.TTG	5	4	8	28	-1.485127e+00	-9.873555e-01	0-432,1-71,1-311,2-138,2-300,2-381,3-172,3-207,3-259,4-90,4-105,4-136,5-104,5-185,6-210,7-71,7-137,10-257,11-209,11-232,14-106,16-15,16-121,17-239,18-85,18-108,18-215,19-179,
ATTTG	5	5	7	16	5.733870e-01	1.673346e+00	1-71,1-311,2-138,2-300,3-259,4-90,4-105,4-136,7-137,10-257,11-209,11-232,16-121,17-239,18-215,19-179,
A...T	5	2	10	584	1.844491e-04	-2.932252e-01	0-10,0-15,0-18,0-23,0-30,0-37,0-39,0-62,0-65,0-71,0-72,0-78,0-80,0-81,0-91,0-100,0-102,0-117,0-118,0-130,0-148,0-149,0-150,0-161,0-163,0-177,0-180,0-189,0-192,0-197,0-207,0-208,0-216,0-219,0-235,0-245,0-254,0-267,0-273,0-280,0-289,0-292,0-299,0-302,0-311,0-312,0-320,0-328,0-334,0-337,0-347,0-360,0-362,0-365,0-367,0-381,0-397,0-399,0-400,0-410,0-421,0-430,0-431,1-15,1-16,1-25,1-36,1-46,1-47,1-49,1…
AA..T	5	3	10	191	6.652857e-02	-7.454714e-01	0-30,0-39,0-71,0-72,0-78,0-80,0-91,0-100,0-117,0-148,0-149,0-161,0-207,0-216,0-289,0-311,0-328,0-360,0-362,0-367,0-399,0-410,0-430,0-431,1-15,1-46,1-79,1-109,1-134,1-201,1-211,1-238,1-249,1-266,1-296,1-297,1-328,1-329,1-365,1-374,1-428,2-16,2-17,2-25,2-74,2-103,2-119,2-137,2-158,2-164,2-165,2-223,2-403,2-404,2-434,2-435,3-11,3-41,3-42,3-83,3-222,3-223,3-280,3-281,3-299,3-309,3-314,3-336,3-342,3-3…
AC..T	5	3	10	77	2.777851e-01	-1.535936e+00	0-15,0-150,0-245,0-254,0-273,0-299,0-312,1-16,1-25,1-47,1-118,1-166,1-285,1-346,2-1,2-6,2-8,2-75,2-166,2-372,2-397,2-405,3-113,3-245,3-264,3-430,4-114,4-153,5-87,6-7,6-43,6-120,6-204,7-173,8-30,8-53,8-58,9-21,9-36,9-58,10-58,10-96,10-255,11-34,11-49,11-85,11-102,11-124,11-263,12-23,12-76,12-119,12-131,13-25,13-142,13-150,13-193,14-27,14-59,15-25,15-114,16-36,16-71,16-116,16-253,16-295,16-322,17-2…
AG..T	5	3	10	95	2.162893e-01	-8.201015e-01	0-23,0-37,0-62,0-102,0-163,0-177,0-189,0-197,0-235,0-334,0-381,0-397,1-36,1-126,1-135,1-179,1-227,1-283,1-298,1-344,1-366,1-423,2-104,2-147,2-174,2-292,2-391,3-12,3-33,3-43,3-138,3-154,3-213,3-282,3-364,3-440,4-145,5-33,5-123,5-231,6-105,6-115,6-159,6-186,6-220,7-53,7-123,7-155,7-208,8-43,8-71,9-8,10-7,10-17,10-49,10-78,10-149,10-197,10-236,10-289,11-78,12-31,12-74,12-110,13-89,13-137,13-160,13-2…
AT..T	5	3	10	221	7.719642e-02	2.902141e+00	0-10,0-18,0-65,0-81,0-118,0-130,0-180,0-192,0-208,0-219,0-267,0-280,0-292,0-302,0-320,0-337,0-347,0-365,0-400,0-421,1-49,1-65,1-81,1-84,1-86,1-99,1-112,1-144,1-147,1-154,1-157,1-173,1-192,1-230,1-239,1-254,1-257,1-269,1-316,1-355,1-368,1-375,1-381,1-384,1-407,1-409,1-416,1-431,1-436,2-28,2-45,2-57,2-82,2-110,2-132,2-182,2-190,2-193,2-201,2-224,2-233,2-305,2-308,2-333,2-363,2-413,3-49,3-55,3-74,3-…
A.A.T	5	3	10	191	6.652857e-02	1.050561e+00	0-37,0-62,0-65,0-71,0-72,0-78,0-91,0-100,0-130,0-148,0-161,0-192,0-208,0-216,0-245,0-273,0-280,0-289,0-347,0-360,0-365,0-397,0-430,1-25,1-36,1-47,1-65,1-79,1-84,1-109,1-144,1-179,1-192,1-211,1-239,1-266,1-283,1-296,1-328,1-329,1-344,1-366,1-407,2-1,2-6,2-16,2-75,2-104,2-132,2-147,2-158,2-164,2-190,2-308,2-363,2-391,2-403,2-434,3-41,3-49,3-222,3-223,3-245,3-280,3-309,3-336,3-364,3-389,3-438,4-88,4…
AAA.T	5	4	9	81	-1.650678e+00	1.803513e+00	0-71,0-72,0-78,0-91,0-100,0-148,0-161,0-216,0-289,0-360,0-430,1-79,1-109,1-211,1-266,1-296,1-328,1-329,2-16,2-158,2-164,2-403,2-434,3-41,3-222,3-223,3-280,3-309,3-336,3-438,4-194,5-1,5-13,5-112,5-121,5-183,5-184,6-38,6-70,6-71,6-175,7-24,7-66,10-63,10-90,10-113,10-281,10-282,10-287,11-32,11-134,11-201,11-207,11-241,11-295,11-304,11-314,12-48,12-59,12-69,12-100,12-141,12-162,12-177,12-178,13-31,13…
ACA.T	5	4	10	24	1.126475e+00	-1.235822e+00	0-245,0-273,1-25,1-47,2-1,2-6,2-75,3-245,4-153,6-120,8-30,8-53,10-255,11-102,12-23,12-119,13-150,14-59,15-25,16-36,16-253,17-130,18-103,19-154,
AGA.T	5	4	9	31	-3.415714e-01	-7.607498e-01	0-37,0-62,0-397,1-36,1-179,1-283,1-344,1-366,2-104,2-147,2-391,3-364,4-145,6-105,6-186,6-220,7-155,7-208,10-49,10-78,10-149,12-74,12-110,14-124,15-15,16-303,16-418,17-182,18-71,18-115,19-41,
ATA.T	5	4	10	55	5.657069e-01	-4.072751e-01	0-65,0-130,0-192,0-208,0-280,0-347,0-365,1-65,1-84,1-144,1-192,1-239,1-407,2-132,2-190,2-308,2-363,3-49,3-389,4-88,4-112,4-121,5-39,5-102,5-234,6-49,6-60,7-69,7-182,8-7,9-70,10-172,10-306,11-140,11-150,11-256,12-82,12-122,12-147,12-150,13-62,13-132,13-135,13-180,13-186,15-76,16-119,16-358,17-72,17-166,17-408,17-439,18-49,18-139,19-194,
A.C.T	5	3	10	101	2.777851e-01	1.076825e+00	0-15,0-18,0-23,0-81,0-149,0-197,0-311,0-312,1-15,1-46,1-112,1-118,1-126,1-147,1-154,1-227,1-257,1-269,1-416,1-436,2-28,2-45,2-74,2-119,2-165,2-174,2-182,2-193,2-404,2-435,3-33,3-74,3-113,3-141,3-154,3-213,3-343,3-421,3-429,4-26,4-210,4-219,5-4,5-33,5-87,5-133,5-150,5-163,5-231,6-7,6-17,6-115,7-173,7-185,8-43,8-58,9-8,9-58,10-144,10-225,10-243,10-272,11-18,11-33,11-85,11-124,11-137,11-163,11-225,1…
AAC.T	5	4	6	20	-3.549546e+00	-1.971392e+00	0-149,0-311,1-15,1-46,2-74,2-119,2-165,2-404,2-435,3-429,10-144,10-225,10-272,11-33,11-225,12-18,16-14,16-252,18-102,18-227,
ACC.T	5	4	8	17	4.283501e-01	2.948458e-01	0-15,0-312,1-118,3-113,5-87,6-7,7-173,8-58,9-58,11-85,11-124,11-263,15-114,16-116,16-295,16-322,17-375,
AGC.T	5	4	9	23	9.487279e-01	1.115127e+00	0-23,0-197,1-126,1-227,2-174,3-33,3-154,3-213,5-33,5-231,6-115,8-43,9-8,13-160,14-92,14-98,16-66,16-444,17-3,18-26,18-129,18-164,19-231,
ATC.T	5	4	9	41	6.472224e-02	2.267309e+00	0-18,0-81,1-112,1-147,1-154,1-257,1-269,1-416,1-436,2-28,2-45,2-182,2-193,3-74,3-141,3-343,3-421,4-26,4-210,4-219,5-4,5-133,5-150,5-163,6-17,7-185,10-243,11-18,11-137,11-163,11-244,12-6,12-144,12-186,13-18,13-46,14-73,16-200,16-338,17-144,18-38,
A.G.T	5	3	10	101	2.162893e-01	-3.897569e-01	0-10,0-30,0-177,0-189,0-219,0-292,0-299,0-320,0-328,0-334,0-400,0-431,1-134,1-135,1-249,1-297,1-365,1-423,1-428,1-431,2-17,2-25,2-103,2-233,2-292,2-305,2-333,2-372,2-413,3-11,3-42,3-253,3-264,3-272,3-281,3-327,3-372,3-401,3-418,4-4,4-72,4-85,4-102,4-148,4-202,4-231,5-16,5-25,5-209,6-43,6-55,7-113,7-211,7-221,8-21,8-71,9-21,9-36,10-58,10-77,10-96,10-158,10-184,10-197,10-236,10-288,10-303,11-49,11-…
AAG.T	5	4	8	33	-1.655487e+00	-4.156534e-01	0-30,0-328,0-431,1-134,1-249,1-297,1-365,1-428,2-17,2-25,2-103,3-11,3-42,3-281,3-401,3-418,4-72,4-85,4-202,6-55,8-21,10-77,10-158,10-288,16-302,16-443,17-2,17-124,17-432,18-9,19-13,19-111,19-214,
ACG.T	5	4	9	16	9.487279e-01	-5.460140e-01	0-299,2-372,3-264,6-43,9-21,9-36,10-58,10-96,11-49,13-25,13-193,14-27,16-71,17-151,17-380,19-76,
AGG.T	5	4	8	15	-2.275458e-01	-1.355836e+00	0-177,0-189,0-334,1-135,1-423,2-292,8-71,10-197,10-236,11-78,13-205,15-43,17-108,17-246,19-202,
ATG.T	5	4	9	37	-2.285474e-01	6.075680e-01	0-10,0-219,0-292,0-320,0-400,1-431,2-233,2-305,2-333,2-413,3-253,3-272,3-327,3-372,4-4,4-102,4-148,4-231,5-16,5-25,5-209,7-113,7-211,7-221,10-184,10-303,11-96,11-177,12-51,12-165,12-193,13-67,15-49,15-68,17-194,17-330,19-138,
A.T.T	5	3	10	191	7.719642e-02	1.779279e+00	0-39,0-80,0-102,0-117,0-118,0-150,0-163,0-180,0-207,0-235,0-254,0-267,0-302,0-337,0-362,0-367,0-381,0-399,0-410,0-421,1-16,1-49,1-81,1-86,1-99,1-157,1-166,1-173,1-201,1-230,1-238,1-254,1-285,1-298,1-316,1-346,1-355,1-368,1-374,1-375,1-381,1-384,1-409,2-8,2-57,2-82,2-110,2-137,2-166,2-201,2-223,2-224,2-397,2-405,3-12,3-43,3-55,3-83,3-138,3-256,3-282,3-288,3-299,3-314,3-342,3-371,3-430,3-440,3-445,…
AAT.T	5	4	10	57	5.657069e-01	1.524253e-01	0-39,0-80,0-117,0-207,0-362,0-367,0-399,0-410,1-201,1-238,1-374,2-137,2-223,3-83,3-299,3-314,3-342,3-371,3-445,4-51,4-196,5-114,5-147,7-157,7-168,8-9,9-49,10-65,10-114,10-171,10-219,11-39,11-66,11-149,11-208,11-231,11-243,12-25,12-61,12-149,12-179,13-33,13-61,14-116,14-126,16-38,16-280,16-374,17-143,17-184,17-193,17-327,18-199,19-137,19-156,19-169,19-178,
ACT.T	5	4	8	20	-1.057654e+00	-1.722483e+00	0-150,0-254,1-16,1-166,1-285,1-346,2-8,2-166,2-397,2-405,3-430,4-114,6-204,11-34,12-76,12-131,13-142,17-28,18-117,18-228,
AGT.T	5	4	8	26	-1.485127e+00	-1.340364e+00	0-102,0-163,0-235,0-381,1-298,3-12,3-43,3-138,3-282,3-440,5-123,6-159,7-53,7-123,10-7,10-17,10-289,12-31,13-89,13-137,14-18,15-82,19-14,19-101,19-125,19-191,
ATT.T	5	4	10	88	6.055597e-01	4.927445e+00	0-118,0-180,0-267,0-302,0-337,0-421,1-49,1-81,1-86,1-99,1-157,1-173,1-230,1-254,1-316,1-355,1-368,1-375,1-381,1-384,1-409,2-57,2-82,2-110,2-201,2-224,3-55,3-256,3-288,4-1,4-52,4-123,4-133,4-222,4-234,5-41,5-82,5-90,6-20,6-46,6-73,6-162,7-8,7-42,7-108,7-158,7-179,7-190,9-26,9-72,10-26,10-80,10-120,10-181,10-187,11-15,11-40,11-172,11-258,11-272,12-79,12-180,13-34,13-49,13-64,13-70,13-92,13-101,13-1…
A..AT	5	3	10	221	6.652857e-02	2.148118e+00	0-10,0-15,0-30,0-37,0-39,0-62,0-65,0-71,0-78,0-91,0-130,0-177,0-189,0-192,0-207,0-216,0-254,0-273,0-289,0-292,0-299,0-302,0-334,0-347,0-360,0-362,0-365,0-381,0-397,1-25,1-46,1-81,1-99,1-109,1-126,1-144,1-154,1-166,1-179,1-227,1-238,1-254,1-266,1-316,1-328,1-365,1-381,1-428,1-436,2-25,2-57,2-74,2-103,2-119,2-158,2-174,2-190,2-193,2-305,2-372,2-391,2-397,3-33,3-83,3-113,3-138,3-141,3-213,3-222,3-24…
AA.AT	5	4	9	79	-1.650678e+00	2.218404e+00	0-30,0-39,0-71,0-78,0-91,0-207,0-216,0-289,0-360,0-362,1-46,1-109,1-238,1-266,1-328,1-365,1-428,2-25,2-74,2-103,2-119,2-158,3-83,3-222,3-314,3-336,3-401,3-418,4-72,4-85,4-194,4-196,5-1,5-13,5-112,5-114,5-147,5-183,6-38,6-70,7-66,7-168,8-9,10-63,10-65,10-77,10-144,10-158,10-171,10-225,10-281,11-134,11-149,11-201,11-241,11-295,12-25,12-48,12-59,12-100,12-141,12-149,12-162,12-177,13-31,13-61,16-38,1…
AC.AT	5	4	8	25	-1.211535e+00	-1.051596e+00	0-15,0-254,0-273,0-299,1-25,1-166,2-372,2-397,3-113,3-245,3-264,4-153,5-87,6-7,6-43,6-120,8-53,12-23,12-76,12-119,13-25,16-36,16-116,17-130,19-154,
AG.AT	5	4	9	41	-3.415714e-01	9.697940e-01	0-37,0-62,0-177,0-189,0-334,0-381,0-397,1-126,1-179,1-227,2-174,2-391,3-33,3-138,3-213,3-364,4-145,5-123,5-231,6-115,6-159,6-186,6-220,7-155,7-208,10-49,10-149,11-78,12-31,12-110,13-89,13-160,13-205,14-92,14-124,17-108,17-182,17-246,19-101,19-191,19-202,
AT.AT	5	4	10	76	5.657069e-01	1.135920e+00	0-10,0-65,0-130,0-192,0-292,0-302,0-347,0-365,1-81,1-99,1-144,1-154,1-254,1-316,1-381,1-436,2-57,2-190,2-193,2-305,3-141,3-253,3-256,3-389,4-1,4-26,4-102,4-133,4-210,4-219,4-231,5-4,5-16,5-25,5-102,5-133,5-209,5-234,6-17,6-46,6-49,7-179,7-182,7-211,8-7,9-72,10-181,10-184,10-303,10-306,11-15,11-18,11-137,11-140,12-79,12-82,12-144,12-147,12-165,12-193,13-18,13-46,13-64,13-67,13-129,13-132,14-65,14-…
A.AAT	5	4	10	88	5.276110e-01	3.883793e+00	0-37,0-62,0-65,0-71,0-78,0-91,0-130,0-192,0-216,0-273,0-289,0-347,0-360,0-365,0-397,1-25,1-109,1-144,1-179,1-266,1-328,2-158,2-190,2-391,3-222,3-245,3-336,3-364,3-389,4-145,4-153,4-194,5-1,5-13,5-102,5-112,5-183,5-234,6-38,6-49,6-70,6-120,6-186,6-220,7-66,7-155,7-182,7-208,8-7,8-53,10-49,10-63,10-149,10-281,10-306,11-134,11-140,11-201,11-241,11-295,12-23,12-48,12-59,12-82,12-100,12-110,12-119,12-…
AAAAT	5	5	8	39	-8.134479e-02	4.390236e+00	0-71,0-78,0-91,0-216,0-289,0-360,1-109,1-266,1-328,2-158,3-222,3-336,4-194,5-1,5-13,5-112,5-183,6-38,6-70,7-66,10-63,10-281,11-134,11-201,11-241,11-295,12-48,12-59,12-100,12-141,12-162,12-177,13-31,16-335,17-204,17-213,18-83,18-197,19-149,
ACAAT	5	5	8	11	1.346498e+00	2.466092e-01	0-273,1-25,3-245,4-153,6-120,8-53,12-23,12-119,16-36,17-130,19-154,
AGAAT	5	5	8	16	1.048087e+00	1.231495e+00	0-37,0-62,0-397,1-179,2-391,3-364,4-145,6-186,6-220,7-155,7-208,10-49,10-149,12-110,14-124,17-182,
ATAAT	5	5	10	22	1.748331e+00	7.388948e-01	0-65,0-130,0-192,0-347,0-365,1-144,2-190,3-389,5-102,5-234,6-49,7-182,8-7,10-306,11-140,12-82,12-147,13-132,15-76,16-358,17-439,19-194,
A.CAT	5	4	9	37	-4.253026e-02	1.169607e+00	0-15,1-46,1-126,1-154,1-227,1-436,2-74,2-119,2-174,2-193,3-33,3-113,3-141,3-213,4-26,4-210,4-219,5-4,5-87,5-133,5-231,6-7,6-17,6-115,10-144,10-225,11-18,11-137,12-144,13-18,13-46,13-160,14-73,14-92,16-116,16-252,18-102,
AGCAT	5	5	6	9	1.096061e+00	1.202981e+00	1-126,1-227,2-174,3-33,3-213,5-231,6-115,13-160,14-92,
ATCAT	5	5	7	16	7.717510e-01	2.051035e+00	1-154,1-436,2-193,3-141,4-26,4-210,4-219,5-4,5-133,6-17,11-18,11-137,12-144,13-18,13-46,14-73,
A.GAT	5	4	9	41	-3.415714e-01	9.697940e-01	0-10,0-30,0-177,0-189,0-292,0-299,0-334,1-365,1-428,2-25,2-103,2-305,2-372,3-253,3-264,3-401,3-418,4-72,4-85,4-102,4-231,5-16,5-25,5-209,6-43,7-211,10-77,10-158,10-184,10-303,11-78,12-165,12-193,13-25,13-67,13-205,15-68,16-302,17-108,17-246,19-202,
ATGAT	5	5	7	16	4.545123e-01	1.451895e+00	0-10,0-292,2-305,3-253,4-102,4-231,5-16,5-25,5-209,7-211,10-184,10-303,12-165,12-193,13-67,15-68,
A.TAT	5	4	10	55	5.657069e-01	-4.045611e-01	0-39,0-207,0-254,0-302,0-362,0-381,1-81,1-99,1-166,1-238,1-254,1-316,1-381,2-57,2-397,3-83,3-138,3-256,3-314,4-1,4-133,4-196,5-114,5-123,5-147,6-46,6-159,7-168,7-179,8-9,9-72,10-65,10-171,10-181,11-15,11-149,12-25,12-31,12-76,12-79,12-149,13-61,13-64,13-89,13-129,14-65,16-7,16-38,16-280,16-374,17-88,17-327,18-46,19-101,19-191,
AATAT	5	5	8	21	4.246567e-02	5.062123e-01	0-39,0-207,0-362,1-238,3-83,3-314,4-196,5-114,5-147,7-168,8-9,10-65,10-171,11-149,12-25,12-149,13-61,16-38,16-280,16-374,17-327,
AGTAT	5	5	6	8	-2.501647e-01	-9.622636e-01	0-381,3-138,5-123,6-159,12-31,13-89,19-101,19-191,
ATTAT	5	5	10	22	1.825316e+00	9.967493e-01	0-302,1-81,1-99,1-254,1-316,1-381,2-57,3-256,4-1,4-133,6-46,7-179,9-72,10-181,11-15,12-79,13-64,13-129,14-65,16-7,17-88,18-46,
A..CT	5	3	10	95	2.777851e-01	6.207247e-01	0-23,0-80,0-102,0-148,0-163,0-219,0-267,0-311,0-320,0-410,1-49,1-65,1-112,1-211,1-249,1-257,1-269,1-283,1-344,1-384,1-409,1-423,2-6,2-82,2-164,2-233,2-292,2-308,2-403,2-413,2-434,3-55,3-154,3-272,3-299,3-342,4-4,4-112,4-202,5-90,6-20,6-73,6-105,6-175,7-8,7-42,7-69,7-113,7-123,8-71,9-8,9-36,10-243,11-32,11-85,11-124,11-172,11-243,11-272,11-304,11-314,12-6,12-51,12-74,12-122,13-101,13-137,13-180,14…
AA.CT	5	4	8	28	-1.211535e+00	-4.981159e-01	0-80,0-148,0-311,0-410,1-211,1-249,2-164,2-403,2-434,3-299,3-342,4-202,6-175,11-32,11-243,11-304,11-314,14-126,15-123,16-443,17-2,17-143,18-9,18-199,18-226,19-111,19-169,19-214,
AC.CT	5	4	6	8	-1.146564e+00	-1.989983e+00	2-6,9-36,11-85,11-124,14-59,17-28,17-380,19-76,
AG.CT	5	4	7	18	-7.327111e-01	-7.201029e-02	0-23,0-102,0-163,1-283,1-344,1-423,2-292,3-154,6-105,7-123,8-71,9-8,12-74,13-137,14-98,15-43,18-115,19-125,
AT.CT	5	4	9	41	6.472224e-02	2.267309e+00	0-219,0-267,0-320,1-49,1-65,1-112,1-257,1-269,1-384,1-409,2-82,2-233,2-308,2-413,3-55,3-272,4-4,4-112,5-90,6-20,6-73,7-8,7-42,7-69,7-113,10-243,11-172,11-272,12-6,12-51,12-122,13-101,13-180,15-17,15-49,16-200,16-264,16-338,18-38,18-49,18-139,
A.ACT	5	4	8	26	-1.211535e+00	-8.672369e-01	0-148,1-65,1-211,1-283,1-344,2-6,2-164,2-308,2-403,2-434,4-112,6-105,6-175,7-69,11-32,11-304,11-314,12-74,12-122,13-180,14-59,15-123,18-49,18-115,18-139,18-226,
AAACT	5	5	6	11	-3.659539e-02	2.466092e-01	0-148,1-211,2-164,2-403,2-434,6-175,11-32,11-304,11-314,15-123,18-226,
ATACT	5	5	6	8	8.653255e-02	-5.444664e-01	1-65,2-308,4-112,7-69,12-122,13-180,18-49,18-139,
A.CCT	5	4	8	15	4.283501e-01	-2.141744e-01	0-23,0-311,1-112,1-257,1-269,3-154,9-8,10-243,11-85,11-124,12-6,14-98,16-200,16-338,18-38,
A.GCT	5	4	9	23	9.487279e-01	1.116004e+00	0-219,0-320,1-249,1-423,2-233,2-292,2-413,3-272,4-4,4-202,7-113,8-71,9-36,12-51,15-43,15-49,16-443,17-2,17-380,18-9,19-76,19-111,19-214,
ATGCT	5	5	6	9	1.208728e+00	1.369645e+00	0-219,0-320,2-233,2-413,3-272,4-4,7-113,12-51,15-49,
A.TCT	5	4	9	31	6.472224e-02	3.597818e-01	0-80,0-102,0-163,0-267,0-410,1-49,1-384,1-409,2-82,3-55,3-299,3-342,5-90,6-20,6-73,7-8,7-42,7-123,11-172,11-243,11-272,13-101,13-137,14-126,15-17,16-264,17-28,17-143,18-199,19-125,19-169,
AATCT	5	5	6	9	8.653255e-02	-2.208449e-01	0-80,0-410,3-299,3-342,11-243,14-126,17-143,18-199,19-169,
ATTCT	5	5	8	16	1.567480e+00	2.276137e+00	0-267,1-49,1-384,1-409,2-82,3-55,5-90,6-20,6-73,7-8,7-42,11-172,11-272,13-101,15-17,16-264,
A..GT	5	3	10	77	2.162893e-01	-2.839053e+00	0-100,0-161,0-280,0-328,0-399,0-421,0-430,1-134,1-147,1-173,1-192,1-201,1-296,1-431,2-16,2-182,2-201,2-333,3-41,3-49,3-74,3-280,3-371,3-438,3-440,3-445,4-148,5-82,5-121,6-55,7-24,7-108,7-185,7-221,8-21,8-43,8-58,9-21,9-26,9-49,10-58,10-197,10-219,10-236,10-272,10-287,11-66,11-225,11-263,12-18,12-61,12-69,12-186,13-80,13-92,13-135,13-188,14-27,14-116,15-82,15-114,16-66,16-71,16-295,16-316,16-418,1…
AA.GT	5	4	10	34	9.723440e-01	-2.450550e-01	0-100,0-161,0-328,0-399,0-430,1-134,1-201,1-296,2-16,3-41,3-280,3-371,3-438,3-445,5-121,6-55,7-24,8-21,9-49,10-219,10-272,10-287,11-66,11-225,12-18,12-61,12-69,13-80,14-116,17-124,17-193,19-12,19-123,19-137,
AG.GT	5	4	6	8	-2.043444e+00	-2.893778e+00	3-440,8-43,10-197,10-236,15-82,16-66,16-418,18-164,
AT.GT	5	4	8	25	-1.485127e+00	-1.516677e+00	0-280,0-421,1-147,1-173,1-192,1-431,2-182,2-201,2-333,3-49,3-74,4-148,5-82,7-108,7-185,7-221,9-26,12-186,13-92,13-135,13-188,16-316,17-330,17-410,18-86,
A.AGT	5	4	8	20	-1.655487e+00	-2.649836e+00	0-100,0-161,0-280,0-430,1-192,1-296,2-16,3-41,3-49,3-280,3-438,5-121,7-24,10-287,12-69,13-80,13-135,16-418,19-12,19-123,
AAAGT	5	5	7	15	3.341369e-01	9.369852e-01	0-100,0-161,0-430,1-296,2-16,3-41,3-280,3-438,5-121,7-24,10-287,12-69,13-80,19-12,19-123,
A.CGT	5	4	9	16	9.487279e-01	-5.460140e-01	1-147,2-182,3-74,7-185,8-43,8-58,10-272,11-225,11-263,12-18,12-186,15-114,16-66,16-295,17-375,18-164,
A.GGT	5	4	8	17	-2.275458e-01	-9.149997e-01	0-328,1-134,1-431,2-333,4-148,6-55,7-221,8-21,9-21,10-58,10-197,10-236,14-27,16-71,17-124,17-151,17-330,
A.TGT	5	4	10	24	1.028033e+00	-1.694671e+00	0-399,0-421,1-173,1-201,2-201,3-371,3-440,3-445,5-82,7-108,9-26,9-49,10-219,11-66,12-61,13-92,13-188,14-116,15-82,16-316,17-193,17-410,18-86,19-137,
AATGT	5	5	8	11	1.159189e+00	-5.977584e-02	0-399,1-201,3-371,3-445,9-49,10-219,11-66,12-61,14-116,17-193,19-137,
ATTGT	5	5	8	11	1.269929e+00	1.217048e-01	0-421,1-173,2-201,5-82,7-108,9-26,13-92,13-188,16-316,17-410,18-86,
A..TT	5	3	10	191	7.719642e-02	-5.578721e-02	0-18,0-72,0-81,0-117,0-118,0-149,0-150,0-180,0-197,0-208,0-235,0-245,0-312,0-337,0-367,0-400,0-431,1-15,1-16,1-36,1-47,1-79,1-84,1-86,1-118,1-135,1-157,1-230,1-239,1-285,1-297,1-298,1-329,1-346,1-355,1-366,1-368,1-374,1-375,1-407,1-416,2-1,2-8,2-17,2-28,2-45,2-75,2-104,2-110,2-132,2-137,2-147,2-165,2-166,2-223,2-224,2-363,2-404,2-405,2-435,3-11,3-12,3-42,3-43,3-223,3-281,3-282,3-288,3-309,3-327,3…
AA.TT	5	4	8	50	-3.542463e+00	-1.380245e+00	0-72,0-117,0-149,0-367,0-431,1-15,1-79,1-297,1-329,1-374,2-17,2-137,2-165,2-223,2-404,2-435,3-11,3-42,3-223,3-281,3-309,3-429,4-51,5-184,6-71,7-157,10-90,10-113,10-114,10-282,10-288,11-33,11-39,11-207,11-208,11-231,12-178,12-179,13-32,13-33,16-14,16-262,17-184,17-432,18-62,18-84,18-227,19-13,19-156,19-178,
AC.TT	5	4	10	34	1.187098e+00	9.305728e-01	0-150,0-245,0-312,1-16,1-47,1-118,1-285,1-346,2-1,2-8,2-75,2-166,2-405,3-430,4-114,6-204,7-173,8-30,9-58,10-96,10-255,11-34,11-49,11-102,12-131,13-142,13-150,13-193,15-25,16-253,16-322,18-103,18-117,18-228,
AG.TT	5	4	8	28	-1.485127e+00	-9.883256e-01	0-197,0-235,1-36,1-135,1-298,1-366,2-104,2-147,3-12,3-43,3-282,5-33,7-53,10-7,10-17,10-78,10-289,14-18,15-15,16-303,16-444,17-3,18-26,18-71,18-129,19-14,19-41,19-231,
AT.TT	5	4	9	79	-1.334615e+00	3.170405e+00	0-18,0-81,0-118,0-180,0-208,0-337,0-400,1-84,1-86,1-157,1-230,1-239,1-355,1-368,1-375,1-407,1-416,2-28,2-45,2-110,2-132,2-224,2-363,3-288,3-327,3-343,3-372,3-421,4-52,4-88,4-121,4-123,4-222,4-234,5-39,5-41,5-150,5-163,6-60,6-162,7-158,7-190,9-70,10-26,10-80,10-120,10-172,10-187,11-40,11-96,11-150,11-163,11-177,11-244,11-256,11-258,12-150,12-180,13-34,13-49,13-62,13-70,13-111,13-152,13-163,13-186,…
A.ATT	5	4	10	57	5.657069e-01	1.552473e-01	0-72,0-208,0-245,1-36,1-47,1-79,1-84,1-239,1-329,1-366,1-407,2-1,2-75,2-104,2-132,2-147,2-363,3-223,3-309,4-88,4-121,5-39,5-184,6-60,6-71,8-30,9-70,10-78,10-90,10-113,10-172,10-255,10-282,11-102,11-150,11-207,11-256,12-150,12-178,13-32,13-62,13-150,13-186,15-15,15-25,16-119,16-253,16-262,16-303,17-72,17-166,17-408,18-62,18-71,18-84,18-103,19-41,
AAATT	5	5	8	16	4.246567e-02	-6.631981e-01	0-72,1-79,1-329,3-223,3-309,5-184,6-71,10-90,10-113,10-282,11-207,12-178,13-32,16-262,18-62,18-84,
ACATT	5	5	8	11	1.456969e+00	4.270958e-01	0-245,1-47,2-1,2-75,8-30,10-255,11-102,13-150,15-25,16-253,18-103,
AGATT	5	5	6	9	-2.501647e-01	-6.612527e-01	1-36,1-366,2-104,2-147,10-78,15-15,16-303,18-71,19-41,
ATATT	5	5	8	21	1.640541e-01	7.560148e-01	0-208,1-84,1-239,1-407,2-132,2-363,4-88,4-121,5-39,6-60,9-70,10-172,11-150,11-256,12-150,13-62,13-186,16-119,17-72,17-166,17-408,
A.CTT	5	4	8	33	-1.057654e+00	7.391157e-01	0-18,0-81,0-149,0-197,0-312,1-15,1-118,1-416,2-28,2-45,2-165,2-404,2-435,3-343,3-421,3-429,5-33,5-150,5-163,7-173,9-58,11-33,11-163,11-244,16-14,16-322,16-444,17-3,17-144,18-26,18-129,18-227,19-231,
A.GTT	5	4	6	20	-3.998288e+00	-2.396324e+00	0-400,0-431,1-135,1-297,2-17,3-11,3-42,3-281,3-327,3-372,10-96,10-288,11-49,11-96,11-177,13-193,17-194,17-432,19-13,19-138,
A.TTT	5	4	9	81	-1.334615e+00	2.733639e+00	0-117,0-118,0-150,0-180,0-235,0-337,0-367,1-16,1-86,1-157,1-230,1-285,1-298,1-346,1-355,1-368,1-374,1-375,2-8,2-110,2-137,2-166,2-223,2-224,2-405,3-12,3-43,3-282,3-288,3-430,4-51,4-52,4-114,4-123,4-222,4-234,5-41,6-162,6-204,7-53,7-157,7-158,7-190,10-7,10-17,10-26,10-80,10-114,10-120,10-187,10-289,11-34,11-39,11-40,11-208,11-231,11-258,12-131,12-179,12-180,13-33,13-34,13-49,13-70,13-111,13-142,13…
AATTT	5	5	8	16	1.640541e-01	-4.450467e-01	0-117,0-367,1-374,2-137,2-223,4-51,7-157,10-114,11-39,11-208,11-231,12-179,13-33,17-184,19-156,19-178,
ACTTT	5	5	7	15	8.875861e-01	1.942004e+00	0-150,1-16,1-285,1-346,2-8,2-166,2-405,3-430,4-114,6-204,11-34,12-131,13-142,18-117,18-228,
AGTTT	5	5	6	11	-1.231552e-01	1.217048e-01	0-235,1-298,3-12,3-43,3-282,7-53,10-7,10-17,10-289,14-18,19-14,
ATTTT	5	5	8	39	2.836639e-01	5.482137e+00	0-118,0-180,0-337,1-86,1-157,1-230,1-355,1-368,1-375,2-110,2-224,3-288,4-52,4-123,4-222,4-234,5-41,6-162,7-158,7-190,10-26,10-80,10-120,10-187,11-40,11-258,12-180,13-34,13-49,13-70,13-111,13-152,13-163,16-233,16-242,17-111,18-91,19-43,19-157,
A....A	6	2	10	618	1.243423e-04	-4.390099e+00	0-10,0-13,0-18,0-31,0-37,0-39,0-59,0-60,0-62,0-67,0-68,0-72,0-73,0-74,0-87,0-88,0-91,0-92,0-93,0-94,0-96,0-97,0-128,0-132,0-133,0-136,0-137,0-138,0-141,0-142,0-143,0-145,0-170,0-175,0-189,0-192,0-203,0-214,0-242,0-245,0-254,0-257,0-262,0-275,0-280,0-282,0-285,0-286,0-287,0-290,0-305,0-320,0-328,0-329,0-356,0-357,0-360,0-362,0-363,0-367,0-368,0-372,0-373,0-376,0-394,0-406,0-410,0-421,0-426,0-432,1…
AA...A	6	3	10	243	5.896741e-02	-8.183318e-01	0-39,0-59,0-60,0-67,0-72,0-73,0-87,0-91,0-92,0-93,0-96,0-97,0-132,0-136,0-137,0-141,0-142,0-145,0-175,0-242,0-262,0-275,0-285,0-286,0-290,0-328,0-356,0-360,0-362,0-367,0-372,0-373,0-376,0-410,1-7,1-60,1-79,1-211,1-220,1-245,1-249,1-277,1-278,1-292,1-341,1-445,2-17,2-23,2-117,2-119,2-156,2-159,2-160,2-188,2-208,2-218,2-240,2-244,2-423,2-435,3-83,3-111,3-122,3-124,3-125,3-126,3-129,3-130,3-147,3-14…
AC...A	6	3	10	76	2.587493e-01	-2.641326e+00	0-245,0-254,0-287,0-426,1-16,1-25,1-107,1-216,1-225,1-262,1-293,1-323,1-326,1-336,2-1,2-36,2-213,3-113,3-118,3-127,3-172,3-251,4-80,4-114,4-128,4-153,4-168,5-143,5-192,6-15,6-120,6-150,6-177,6-196,7-152,7-205,8-53,8-58,9-21,10-58,10-70,10-252,11-28,11-34,11-76,11-109,11-197,11-226,11-263,12-23,12-36,12-39,12-108,12-119,12-138,12-202,13-56,13-142,13-147,13-193,14-111,15-97,15-120,16-31,16-36,16-11…
AG...A	6	3	10	96	2.001068e-01	-2.105703e+00	0-31,0-37,0-62,0-189,0-282,0-329,0-357,0-394,0-432,1-33,1-126,1-423,1-441,2-18,2-147,2-152,2-219,2-276,2-389,2-391,3-213,3-358,3-380,3-396,3-412,3-440,4-73,4-159,4-162,4-192,5-109,5-207,5-231,6-36,6-105,6-115,6-170,6-199,8-22,8-43,8-65,8-71,9-77,10-49,10-75,10-126,10-137,10-139,10-149,10-197,10-279,11-71,11-221,11-281,12-1,12-31,12-44,12-46,12-57,12-71,12-74,12-90,12-97,12-110,13-137,15-10,16-28,…
AT...A	6	3	10	203	6.883958e-02	7.452338e-01	0-10,0-13,0-18,0-68,0-74,0-88,0-94,0-128,0-133,0-138,0-143,0-170,0-192,0-203,0-214,0-257,0-280,0-305,0-320,0-363,0-368,0-406,0-421,1-28,1-38,1-81,1-102,1-124,1-129,1-173,1-222,1-230,1-241,1-257,1-306,1-311,1-316,1-321,1-331,1-361,1-375,1-416,1-431,1-436,2-3,2-77,2-132,2-138,2-161,2-177,2-196,2-245,2-258,2-283,2-300,2-305,2-382,2-400,2-413,2-418,3-31,3-36,3-67,3-86,3-120,3-144,3-149,3-161,3-208,3-…
A.A..A	6	3	10	253	5.896741e-02	-5.214701e-01	0-13,0-31,0-37,0-59,0-60,0-62,0-72,0-91,0-92,0-94,0-96,0-97,0-128,0-136,0-141,0-143,0-145,0-175,0-192,0-214,0-245,0-257,0-280,0-285,0-287,0-290,0-357,0-360,0-363,0-372,0-376,1-25,1-28,1-79,1-107,1-124,1-129,1-211,1-220,1-222,1-225,1-277,1-321,1-326,1-336,1-441,1-445,2-1,2-23,2-117,2-132,2-147,2-156,2-159,2-188,2-208,2-389,2-391,3-31,3-86,3-111,3-118,3-120,3-122,3-124,3-125,3-127,3-129,3-130,3-147…
AAA..A	6	4	10	119	4.977971e-01	3.971802e+00	0-59,0-60,0-72,0-91,0-92,0-96,0-97,0-136,0-141,0-145,0-175,0-285,0-290,0-360,0-372,0-376,1-79,1-211,1-220,1-277,1-445,2-23,2-117,2-156,2-159,2-188,2-208,3-111,3-122,3-124,3-125,3-129,3-130,3-147,3-309,3-337,3-394,3-399,3-416,4-9,4-194,5-2,5-14,5-23,5-100,5-112,5-121,5-131,5-196,6-38,6-67,6-68,6-92,6-154,6-193,6-194,7-66,7-147,7-198,7-199,7-200,7-203,7-226,8-51,8-63,10-63,10-72,10-73,10-132,10-142…
ACA..A	6	4	10	37	1.075967e+00	5.355498e-01	0-245,0-287,1-25,1-107,1-225,1-326,1-336,2-1,3-118,3-127,3-251,4-80,4-153,4-168,6-15,6-120,6-150,6-196,8-53,10-70,11-28,11-76,11-109,12-23,12-36,12-39,12-108,12-119,14-111,15-120,16-31,16-36,16-250,16-333,17-130,18-103,19-9,
AGA..A	6	4	9	34	-4.423858e-01	-1.182565e+00	0-31,0-37,0-62,0-357,1-441,2-147,2-389,2-391,4-73,4-162,4-192,5-207,6-36,6-105,6-199,8-65,10-49,10-75,10-137,10-139,10-149,10-279,12-44,12-46,12-57,12-74,12-110,16-248,16-389,16-394,16-415,17-229,19-144,19-200,
ATA..A	6	4	10	63	5.343496e-01	-4.253381e-01	0-13,0-94,0-128,0-143,0-192,0-214,0-257,0-280,0-363,1-28,1-124,1-129,1-222,1-321,2-132,3-31,3-86,3-120,3-149,3-216,3-389,4-24,4-75,4-187,4-197,5-28,5-49,5-212,6-41,6-49,6-118,8-7,8-10,9-70,9-75,10-68,10-147,10-152,11-150,11-298,12-26,12-34,12-95,12-117,12-147,13-1,13-62,13-132,14-76,15-4,15-66,16-10,16-281,16-375,16-377,17-106,17-133,17-437,17-439,17-442,19-152,19-205,19-207,
A.C..A	6	3	10	85	2.587493e-01	-1.523517e+00	0-18,0-133,0-262,0-286,0-373,1-126,1-216,1-257,1-292,1-293,1-341,1-416,1-436,2-119,2-177,2-423,2-435,3-113,3-126,3-144,3-213,3-218,3-248,3-267,3-380,4-167,5-126,5-143,5-163,5-179,5-231,6-115,7-3,7-15,7-152,7-185,8-12,8-43,8-58,9-77,10-134,10-144,10-154,11-27,11-137,11-263,11-292,12-18,12-38,12-103,12-107,12-144,13-56,14-53,14-68,14-73,15-10,15-71,16-28,16-51,16-66,16-116,16-200,16-205,16-228,16-2…
AAC..A	6	4	8	24	-1.352725e+00	-1.465587e+00	0-262,0-286,0-373,1-292,1-341,2-119,2-423,2-435,3-126,4-167,7-3,10-134,10-144,10-154,11-27,12-18,12-38,12-107,16-205,16-276,16-370,17-234,17-323,19-8,
ACC..A	6	4	8	12	3.220814e-01	-1.146736e+00	1-216,1-293,3-113,5-143,7-152,8-58,11-263,13-56,16-116,17-135,17-360,17-375,
AGC..A	6	4	8	19	-2.541763e-03	-4.414013e-02	1-126,3-213,3-380,5-231,6-115,8-43,9-77,15-10,16-28,16-51,16-66,16-228,16-408,17-93,17-99,17-391,17-427,18-68,19-22,
ATC..A	6	4	10	30	1.134848e+00	-2.649207e-01	0-18,0-133,1-257,1-416,1-436,2-177,3-144,3-218,3-248,3-267,5-126,5-163,5-179,7-15,7-185,8-12,11-137,11-292,12-103,12-144,14-53,14-68,14-73,15-71,16-200,16-338,17-348,19-3,19-33,19-51,
A.G..A	6	3	10	120	2.001068e-01	2.721360e-01	0-10,0-88,0-138,0-189,0-242,0-320,0-328,0-329,0-356,0-394,0-406,0-426,1-60,1-249,1-323,1-423,1-431,2-17,2-152,2-161,2-196,2-213,2-218,2-219,2-245,2-258,2-283,2-305,2-400,2-413,3-36,3-161,3-358,3-367,3-395,3-396,3-401,4-4,4-72,4-77,4-85,4-148,4-189,5-19,5-25,5-117,5-192,5-209,6-55,6-87,6-125,6-170,6-189,7-132,7-205,7-221,8-17,8-22,8-27,8-64,8-71,9-21,9-50,10-58,10-158,10-163,10-197,10-220,10-268,1…
AAG..A	6	4	10	36	9.265104e-01	-5.027790e-01	0-242,0-328,0-356,1-60,1-249,2-17,2-218,3-395,3-401,4-72,4-77,4-85,6-55,6-125,7-132,8-17,8-64,10-158,10-268,11-220,11-280,12-0,12-43,12-89,13-81,14-33,16-149,16-286,17-124,17-139,17-228,17-432,18-148,18-174,18-178,19-107,
ACG..A	6	4	10	15	1.722186e+00	-9.701425e-01	0-426,1-323,2-213,5-192,7-205,9-21,10-58,11-226,12-138,12-202,13-147,13-193,15-97,17-258,19-226,
AGG..A	6	4	8	23	-3.439210e-01	1.879327e-01	0-189,0-329,0-394,1-423,2-152,2-219,3-358,3-396,6-170,8-22,8-71,10-197,11-221,12-90,12-97,16-366,17-125,17-343,18-156,18-170,19-146,19-164,19-202,
ATG..A	6	4	10	46	9.804674e-01	1.923974e+00	0-10,0-88,0-138,0-320,0-406,1-431,2-161,2-196,2-245,2-258,2-283,2-305,2-400,2-413,3-36,3-161,3-367,4-4,4-148,4-189,5-19,5-25,5-117,5-209,6-87,6-189,7-221,8-27,9-50,10-163,10-220,10-303,11-204,12-172,14-117,15-31,16-361,16-391,16-400,17-176,17-207,17-330,18-192,18-210,19-28,19-197,
A.T..A	6	3	10	160	6.883958e-02	-1.681488e+00	0-39,0-67,0-68,0-73,0-74,0-87,0-93,0-132,0-137,0-142,0-170,0-203,0-254,0-275,0-282,0-305,0-362,0-367,0-368,0-410,0-421,0-432,1-7,1-16,1-33,1-38,1-81,1-102,1-173,1-230,1-241,1-245,1-262,1-278,1-306,1-311,1-316,1-331,1-361,1-375,2-3,2-18,2-36,2-77,2-138,2-160,2-240,2-244,2-276,2-300,2-382,2-418,3-67,3-83,3-148,3-172,3-208,3-259,3-310,3-314,3-338,3-366,3-391,3-412,3-440,3-445,4-97,4-114,4-123,4-128,…
AAT..A	6	4	10	64	5.343496e-01	2.643926e-01	0-39,0-67,0-73,0-87,0-93,0-132,0-137,0-142,0-275,0-362,0-367,0-410,1-7,1-245,1-278,2-160,2-240,2-244,3-83,3-148,3-310,3-314,3-338,3-366,3-391,3-445,4-97,5-104,5-178,6-51,6-110,6-147,6-188,7-19,7-168,9-45,10-51,10-65,10-91,10-219,10-283,10-308,11-66,11-203,11-297,12-84,12-102,12-112,12-171,14-37,14-52,14-106,15-3,15-101,16-374,16-399,17-206,17-441,18-63,18-108,18-199,19-38,19-133,19-151,
ACT..A	6	4	6	12	-3.523337e+00	-3.413814e+00	0-254,1-16,1-262,2-36,3-172,4-114,4-128,6-177,10-252,11-34,11-197,13-142,
AGT..A	6	4	7	20	-2.942871e+00	-2.615867e+00	0-282,0-432,1-33,2-18,2-276,3-412,3-440,4-159,5-109,10-126,11-71,11-281,12-1,12-31,12-71,13-137,16-420,19-14,19-101,19-191,
ATT..A	6	4	10	64	5.726223e-01	1.116959e+00	0-68,0-74,0-170,0-203,0-305,0-368,0-421,1-38,1-81,1-102,1-173,1-230,1-241,1-306,1-311,1-316,1-331,1-361,1-375,2-3,2-77,2-138,2-300,2-382,2-418,3-67,3-208,3-259,4-123,5-82,6-10,6-46,6-62,6-82,6-162,6-211,7-20,7-83,7-108,7-144,7-179,8-48,9-72,10-115,10-284,11-104,11-172,11-209,11-258,12-79,12-85,12-180,13-28,13-49,13-92,13-129,13-188,14-140,15-37,16-7,17-88,17-263,18-46,18-86,
A..A.A	6	3	10	261	5.896741e-02	4.931057e-01	0-10,0-37,0-39,0-59,0-62,0-68,0-74,0-88,0-91,0-93,0-94,0-96,0-97,0-133,0-138,0-142,0-143,0-145,0-189,0-192,0-203,0-214,0-242,0-254,0-257,0-282,0-286,0-287,0-356,0-357,0-360,0-362,0-373,0-394,0-406,1-25,1-33,1-60,1-81,1-107,1-126,1-129,1-222,1-245,1-262,1-293,1-316,1-323,1-326,1-341,1-361,1-436,2-3,2-23,2-117,2-119,2-156,2-161,2-208,2-245,2-258,2-305,2-391,2-400,2-423,3-67,3-83,3-113,3-120,3-122,3…
AA.A.A	6	4	10	103	4.977971e-01	1.896189e+00	0-39,0-59,0-91,0-93,0-96,0-97,0-142,0-145,0-242,0-286,0-356,0-360,0-362,0-373,1-60,1-245,1-341,2-23,2-117,2-119,2-156,2-208,2-423,3-83,3-122,3-124,3-126,3-129,3-148,3-314,3-391,3-399,3-401,3-416,4-9,4-72,4-77,4-85,4-167,4-194,5-112,5-196,6-38,6-51,6-67,6-68,6-147,6-193,7-66,7-168,7-198,7-199,7-200,7-226,8-64,10-51,10-63,10-65,10-72,10-132,10-134,10-142,10-144,10-154,10-158,10-268,11-27,11-131,11-…
AC.A.A	6	4	10	36	1.075967e+00	-1.222402e-02	0-254,0-287,1-25,1-107,1-262,1-293,1-323,1-326,3-113,3-127,4-153,5-143,6-120,6-196,7-152,7-205,8-53,10-70,10-252,11-109,11-197,12-23,12-36,12-39,12-119,12-138,13-147,15-120,16-31,16-36,16-116,16-250,16-333,17-130,17-135,19-9,
AG.A.A	6	4	10	44	9.265104e-01	1.202747e+00	0-37,0-62,0-189,0-282,0-357,0-394,1-33,1-126,2-391,3-213,3-396,4-159,4-192,5-109,5-231,6-36,6-115,6-170,8-65,9-77,10-49,10-75,10-139,10-149,10-279,11-221,12-31,12-46,12-57,12-71,12-90,12-97,12-110,15-10,16-28,16-408,16-415,17-99,17-427,18-68,19-101,19-146,19-191,19-202,
AT.A.A	6	4	10	78	5.343496e-01	1.953309e+00	0-10,0-68,0-74,0-88,0-94,0-133,0-138,0-143,0-192,0-203,0-214,0-257,0-406,1-81,1-129,1-222,1-316,1-361,1-436,2-3,2-161,2-245,2-258,2-305,2-400,3-67,3-120,3-144,3-149,3-161,3-218,3-248,3-267,3-389,4-75,4-189,5-25,5-179,5-209,6-46,6-49,7-144,7-179,8-7,8-12,8-27,8-48,9-72,10-152,10-284,10-303,11-137,11-204,11-292,11-298,12-79,12-85,12-103,12-144,12-147,12-172,13-28,13-129,13-132,14-73,16-7,16-361,16-…
A.AA.A	6	4	10	108	4.977971e-01	2.310410e+00	0-37,0-59,0-62,0-91,0-94,0-96,0-97,0-143,0-145,0-192,0-214,0-257,0-287,0-357,0-360,1-25,1-107,1-129,1-222,1-326,2-23,2-117,2-156,2-208,2-391,3-120,3-122,3-124,3-127,3-129,3-149,3-389,3-399,3-416,4-9,4-75,4-153,4-192,4-194,5-112,5-196,6-36,6-38,6-49,6-67,6-68,6-120,6-193,6-196,7-66,7-198,7-199,7-200,7-226,8-7,8-53,8-65,10-49,10-63,10-70,10-72,10-75,10-132,10-139,10-142,10-149,10-152,10-279,11-109,…
AAAA.A	6	5	8	50	-1.950126e-01	4.327724e+00	0-59,0-91,0-96,0-97,0-145,0-360,2-23,2-117,2-156,2-208,3-122,3-124,3-129,3-399,3-416,4-9,4-194,5-112,5-196,6-38,6-67,6-68,6-193,7-66,7-198,7-199,7-200,7-226,10-63,10-72,10-132,10-142,11-131,11-132,11-295,11-300,11-301,12-41,12-175,16-33,17-119,17-179,17-210,17-211,18-4,18-5,19-6,19-149,19-209,19-210,
ACAA.A	6	5	10	22	2.643209e+00	2.874394e+00	0-287,1-25,1-107,1-326,3-127,4-153,6-120,6-196,8-53,10-70,11-109,12-23,12-36,12-39,12-119,15-120,16-31,16-36,16-250,16-333,17-130,19-9,
AGAA.A	6	5	8	16	9.466347e-01	1.038291e+00	0-37,0-62,0-357,2-391,4-192,6-36,8-65,10-49,10-75,10-139,10-149,10-279,12-46,12-57,12-110,16-415,
ATAA.A	6	5	9	20	8.064366e-01	6.123373e-02	0-94,0-143,0-192,0-214,0-257,1-129,1-222,3-120,3-149,3-389,4-75,6-49,8-7,10-152,11-298,12-147,13-132,16-377,17-439,19-207,
A.CA.A	6	4	10	47	1.075967e+00	2.183016e+00	0-133,0-286,0-373,1-126,1-293,1-341,1-436,2-119,2-423,3-113,3-126,3-144,3-213,3-218,3-248,3-267,4-167,5-143,5-179,5-231,6-115,7-152,8-12,9-77,10-134,10-144,10-154,11-27,11-137,11-292,12-38,12-103,12-107,12-144,14-73,15-10,16-28,16-116,16-205,16-408,17-99,17-135,17-323,17-427,18-68,19-3,19-8,
AACA.A	6	5	7	16	5.470703e-01	1.631776e+00	0-286,0-373,1-341,2-119,2-423,3-126,4-167,10-134,10-144,10-154,11-27,12-38,12-107,16-205,17-323,19-8,
AGCA.A	6	5	8	11	2.327238e+00	1.851079e+00	1-126,3-213,5-231,6-115,9-77,15-10,16-28,16-408,17-99,17-427,18-68,
ATCA.A	6	5	8	14	1.356277e+00	1.217728e+00	0-133,1-436,3-144,3-218,3-248,3-267,5-179,8-12,11-137,11-292,12-103,12-144,14-73,19-3,
A.GA.A	6	4	9	52	-4.423858e-01	1.896401e+00	0-10,0-88,0-138,0-189,0-242,0-356,0-394,0-406,1-60,1-323,2-161,2-245,2-258,2-305,2-400,3-161,3-396,3-401,4-72,4-77,4-85,4-189,5-25,5-209,6-170,7-205,8-27,8-64,10-158,10-268,10-303,11-204,11-221,12-43,12-90,12-97,12-138,12-172,13-147,16-149,16-361,16-391,17-139,17-176,17-207,17-228,18-174,18-178,19-28,19-146,19-197,19-202,
AAGA.A	6	5	8	16	9.466347e-01	4.618370e-01	0-242,0-356,1-60,3-401,4-72,4-77,4-85,8-64,10-158,10-268,12-43,16-149,17-139,17-228,18-174,18-178,
AGGA.A	6	5	6	9	6.853957e-01	6.099652e-01	0-189,0-394,3-396,6-170,11-221,12-90,12-97,19-146,19-202,
ATGA.A	6	5	8	23	1.058129e+00	3.338808e+00	0-10,0-88,0-138,0-406,2-161,2-245,2-258,2-305,2-400,3-161,4-189,5-25,5-209,8-27,10-303,11-204,12-172,16-361,16-391,17-176,17-207,19-28,19-197,
A.TA.A	6	4	10	54	5.343496e-01	-7.026714e-01	0-39,0-68,0-74,0-93,0-142,0-203,0-254,0-282,0-362,1-33,1-81,1-245,1-262,1-316,1-361,2-3,3-67,3-83,3-148,3-314,3-391,4-159,5-109,6-46,6-51,6-147,7-144,7-168,7-179,8-48,9-72,10-51,10-65,10-252,10-284,11-197,11-297,12-31,12-71,12-79,12-85,12-112,13-28,13-129,15-3,16-7,16-374,17-88,17-441,18-46,19-38,19-101,19-151,19-191,
AATA.A	6	5	8	21	-6.911405e-02	2.909679e-01	0-39,0-93,0-142,0-362,1-245,3-83,3-148,3-314,3-391,6-51,6-147,7-168,10-51,10-65,11-297,12-112,15-3,16-374,17-441,19-38,19-151,
ATTA.A	6	5	8	21	5.434276e-02	5.404780e-01	0-68,0-74,0-203,1-81,1-316,1-361,2-3,3-67,6-46,7-144,7-179,8-48,9-72,10-284,12-79,12-85,13-28,13-129,16-7,17-88,18-46,
A..C.A	6	3	10	87	2.587493e-01	-1.185897e+00	0-13,0-132,0-275,0-285,0-320,0-372,0-410,1-28,1-102,1-211,1-249,1-257,1-278,1-292,1-321,1-331,1-336,1-423,2-36,2-77,2-413,2-418,3-111,3-125,3-130,3-412,4-4,4-128,4-168,5-28,5-126,5-178,5-192,6-10,6-41,6-105,6-118,6-154,6-189,6-194,7-3,7-15,7-20,7-203,8-51,8-71,9-45,10-68,10-126,10-163,10-308,11-28,11-104,11-172,11-216,12-34,12-74,12-102,12-117,13-1,13-56,13-137,14-52,14-68,14-140,15-4,15-37,15-12…
AA.C.A	6	4	10	32	1.075967e+00	-1.944788e-01	0-132,0-275,0-285,0-372,0-410,1-211,1-249,1-278,1-292,3-111,3-125,3-130,5-178,6-154,6-194,7-3,7-203,8-51,9-45,10-308,11-216,12-102,14-52,15-123,16-34,16-275,17-234,17-322,18-148,18-199,19-7,19-107,
AG.C.A	6	4	8	12	-2.541763e-03	-1.664821e+00	1-423,3-412,6-105,8-71,10-126,12-74,13-137,16-228,16-248,16-366,18-170,19-22,
AT.C.A	6	4	9	36	-2.969815e-02	6.651747e-01	0-13,0-320,1-28,1-102,1-257,1-321,1-331,2-77,2-413,2-418,4-4,5-28,5-126,6-10,6-41,6-118,6-189,7-15,7-20,10-68,10-163,11-104,11-172,12-34,12-117,13-1,14-68,14-140,15-4,15-37,16-200,16-338,17-133,17-263,17-442,19-152,
A.AC.A	6	4	10	36	1.075967e+00	5.344522e-01	0-13,0-285,0-372,1-28,1-211,1-321,1-336,3-111,3-125,3-130,4-168,5-28,6-41,6-105,6-118,6-154,6-194,7-203,8-51,10-68,11-28,11-216,12-34,12-74,12-117,13-1,15-4,15-123,16-34,16-248,16-275,17-133,17-322,17-442,19-7,19-152,
AAAC.A	6	5	8	16	1.245783e+00	1.321828e+00	0-285,0-372,1-211,3-111,3-125,3-130,6-154,6-194,7-203,8-51,11-216,15-123,16-34,16-275,17-322,19-7,
ATAC.A	6	5	8	14	1.356277e+00	1.217040e+00	0-13,1-28,1-321,5-28,6-41,6-118,10-68,12-34,12-117,13-1,15-4,17-133,17-442,19-152,
A.CC.A	6	4	7	12	-4.825816e-01	-1.146736e+00	1-257,1-292,5-126,7-3,7-15,13-56,14-68,16-200,16-228,16-338,17-234,19-22,
A.GC.A	6	4	8	13	-2.541763e-03	-1.433471e+00	0-320,1-249,1-423,2-413,4-4,5-192,6-189,8-71,10-163,16-366,18-148,18-170,19-107,
A.TC.A	6	4	10	26	1.134848e+00	-8.279195e-01	0-132,0-275,0-410,1-102,1-278,1-331,2-36,2-77,2-418,3-412,4-128,5-178,6-10,7-20,9-45,10-126,10-308,11-104,11-172,12-102,13-137,14-52,14-140,15-37,17-263,18-199,
AATC.A	6	5	7	10	6.648692e-01	-5.176571e-02	0-132,0-275,0-410,1-278,5-178,9-45,10-308,12-102,14-52,18-199,
ATTC.A	6	5	6	11	9.638254e-02	4.432839e-01	1-102,1-331,2-77,2-418,6-10,7-20,11-104,11-172,14-140,15-37,17-263,
A..G.A	6	3	10	122	2.001068e-01	4.796714e-01	0-60,0-87,0-137,0-175,0-280,0-305,0-328,0-421,1-124,1-173,1-216,1-225,1-431,1-445,2-152,2-160,2-213,2-218,2-219,2-244,2-276,2-382,2-389,3-31,3-208,3-338,3-358,3-366,3-367,3-394,3-395,3-440,3-445,4-97,4-148,4-162,5-19,5-82,5-121,6-55,6-62,6-87,6-110,6-177,6-188,6-199,6-211,7-108,7-185,7-221,8-17,8-43,8-58,8-63,9-21,9-75,10-58,10-73,10-137,10-147,10-197,10-219,11-66,11-76,11-203,11-220,11-263,11-28…
AA.G.A	6	4	10	52	9.265104e-01	1.885910e+00	0-60,0-87,0-137,0-175,0-328,1-445,2-160,2-218,2-244,3-338,3-366,3-394,3-395,3-445,4-97,5-121,6-55,6-110,6-188,8-17,8-63,10-73,10-219,11-66,11-203,11-220,12-18,12-69,12-88,12-89,12-171,13-80,13-200,14-33,14-122,15-8,15-101,16-276,16-286,16-370,16-399,16-406,16-413,17-97,17-120,17-124,17-138,17-180,17-206,18-177,18-181,19-106,
AC.G.A	6	4	9	15	8.598222e-01	-9.701425e-01	1-216,1-225,2-213,6-177,8-58,9-21,10-58,11-76,11-263,12-108,12-202,15-97,17-258,17-375,19-226,
AG.G.A	6	4	8	24	-3.439210e-01	4.054875e-01	2-152,2-219,2-276,2-389,3-358,3-440,4-162,6-199,8-43,10-137,10-197,11-281,12-1,12-44,16-66,16-394,16-420,17-93,17-229,17-343,18-156,19-144,19-164,19-200,
AT.G.A	6	4	10	31	9.804674e-01	-7.094578e-01	0-280,0-305,0-421,1-124,1-173,1-431,2-382,3-31,3-208,3-367,4-148,5-19,5-82,6-62,6-87,6-211,7-108,7-185,7-221,9-75,10-147,12-95,13-92,13-188,14-53,15-71,16-400,17-106,17-330,17-348,18-86,
A.AG.A	6	4	10	41	9.265104e-01	5.157249e-01	0-60,0-175,0-280,1-124,1-225,1-445,2-389,3-31,3-394,4-162,5-121,6-199,8-63,9-75,10-73,10-137,10-147,11-76,12-44,12-69,12-88,12-95,12-108,13-80,13-200,14-122,15-8,16-394,16-406,16-413,17-97,17-106,17-120,17-138,17-180,17-229,18-177,18-181,19-106,19-144,19-200,
AAAG.A	6	5	9	22	1.670618e+00	2.480557e+00	0-60,0-175,1-445,3-394,5-121,8-63,10-73,12-69,12-88,13-80,13-200,14-122,15-8,16-406,16-413,17-97,17-120,17-138,17-180,18-177,18-181,19-106,
AGAG.A	6	5	7	9	1.353451e+00	6.099652e-01	2-389,4-162,6-199,10-137,12-44,16-394,17-229,19-144,19-200,
ATAG.A	6	5	6	7	-3.690756e-01	-1.398670e+00	0-280,1-124,3-31,9-75,10-147,12-95,17-106,
A.CG.A	6	4	7	14	-8.649058e-01	-1.201912e+00	1-216,7-185,8-43,8-58,11-263,12-18,14-53,15-71,16-66,16-276,16-370,17-93,17-348,17-375,
A.GG.A	6	4	10	32	1.525704e+00	1.933971e+00	0-328,1-431,2-152,2-213,2-218,2-219,3-358,3-367,3-395,4-148,5-19,6-55,6-87,7-221,8-17,9-21,10-58,10-197,11-220,12-89,12-202,14-33,15-97,16-286,16-400,17-124,17-258,17-330,17-343,18-156,19-164,19-226,
AAGG.A	6	5	8	10	2.021506e+00	9.820144e-01	0-328,2-218,3-395,6-55,8-17,11-220,12-89,14-33,16-286,17-124,
ACGG.A	6	5	7	7	2.799948e+00	1.672657e+00	2-213,9-21,10-58,12-202,15-97,17-258,19-226,
A.TG.A	6	4	9	35	-3.273120e-01	-1.848686e-01	0-87,0-137,0-305,0-421,1-173,2-160,2-244,2-276,2-382,3-208,3-338,3-366,3-440,3-445,4-97,5-82,6-62,6-110,6-177,6-188,6-211,7-108,10-219,11-66,11-203,11-281,12-1,12-171,13-92,13-188,15-101,16-399,16-420,17-206,18-86,
AATG.A	6	5	8	17	1.058129e+00	1.551311e+00	0-87,0-137,2-160,2-244,3-338,3-366,3-445,4-97,6-110,6-188,10-219,11-66,11-203,12-171,15-101,16-399,17-206,
ATTG.A	6	5	6	12	-2.397025e-01	2.631138e-01	0-305,0-421,1-173,2-382,3-208,5-82,6-62,6-211,7-108,13-92,13-188,18-86,
A..T.A	6	3	10	148	6.883958e-02	-2.405593e+00	0-18,0-31,0-67,0-72,0-73,0-92,0-128,0-136,0-141,0-170,0-245,0-262,0-290,0-329,0-363,0-367,0-368,0-376,0-426,0-432,1-7,1-16,1-38,1-79,1-220,1-230,1-241,1-277,1-306,1-311,1-375,1-416,1-441,2-1,2-17,2-18,2-132,2-138,2-147,2-159,2-177,2-188,2-196,2-240,2-283,2-300,2-435,3-36,3-86,3-118,3-147,3-172,3-216,3-251,3-259,3-309,3-310,3-337,3-380,4-24,4-73,4-80,4-114,4-123,4-187,4-197,5-2,5-14,5-23,5-49,5-10…
AA.T.A	6	4	9	56	-1.623651e+00	-1.117697e+00	0-67,0-72,0-73,0-92,0-136,0-141,0-262,0-290,0-367,0-376,1-7,1-79,1-220,1-277,2-17,2-159,2-188,2-240,2-435,3-147,3-309,3-310,3-337,5-2,5-14,5-23,5-100,5-104,5-131,6-92,6-125,7-19,7-132,7-147,10-91,10-282,10-283,11-135,11-202,11-280,11-296,12-0,12-84,12-101,12-142,12-163,13-81,14-37,14-106,17-205,17-432,18-62,18-63,18-108,19-26,19-133,
AC.T.A	6	4	9	18	-2.969815e-02	-2.307991e+00	0-245,0-426,1-16,2-1,3-118,3-172,3-251,4-80,4-114,6-15,6-150,11-34,11-226,13-142,13-193,14-111,17-360,18-103,
AG.T.A	6	4	7	16	-2.942871e+00	-3.304757e+00	0-31,0-329,0-432,1-441,2-18,2-147,3-380,4-73,5-207,8-22,11-71,16-51,16-389,17-125,17-391,19-14,
AT.T.A	6	4	10	58	5.726223e-01	1.221236e-01	0-18,0-128,0-170,0-363,0-368,1-38,1-230,1-241,1-306,1-311,1-375,1-416,2-132,2-138,2-177,2-196,2-283,2-300,3-36,3-86,3-216,3-259,4-24,4-123,4-187,4-197,5-49,5-117,5-163,5-212,6-82,6-162,7-83,8-10,9-50,9-70,10-115,10-220,11-150,11-209,11-258,12-26,12-180,13-49,13-62,14-76,14-117,15-31,15-66,16-10,16-281,16-375,17-437,18-192,18-210,19-33,19-51,19-205,
A.AT.A	6	4	10	68	5.343496e-01	1.109391e+00	0-31,0-72,0-92,0-128,0-136,0-141,0-245,0-290,0-363,0-376,1-79,1-220,1-277,1-441,2-1,2-132,2-147,2-159,2-188,3-86,3-118,3-147,3-216,3-251,3-309,3-337,4-24,4-73,4-80,4-187,4-197,5-2,5-14,5-23,5-49,5-100,5-131,5-207,5-212,6-15,6-92,6-150,7-147,8-10,9-70,10-282,11-135,11-150,11-202,11-296,12-26,12-101,12-142,12-163,13-62,14-76,14-111,15-66,16-10,16-281,16-375,16-389,17-205,17-437,18-62,18-103,19-26,1…
AAAT.A	6	5	8	31	-6.911405e-02	2.368065e+00	0-72,0-92,0-136,0-141,0-290,0-376,1-79,1-220,1-277,2-159,2-188,3-147,3-309,3-337,5-2,5-14,5-23,5-100,5-131,6-92,7-147,10-282,11-135,11-202,11-296,12-101,12-142,12-163,17-205,18-62,19-26,
ACAT.A	6	5	6	9	-2.653854e-02	-3.684224e-01	0-245,2-1,3-118,3-251,4-80,6-15,6-150,14-111,18-103,
ATAT.A	6	5	9	22	9.058036e-01	7.766181e-01	0-128,0-363,2-132,3-86,3-216,4-24,4-187,4-197,5-49,5-212,8-10,9-70,11-150,12-26,13-62,14-76,15-66,16-10,16-281,16-375,17-437,19-205,
A.GT.A	6	4	10	23	9.804674e-01	-2.097555e+00	0-329,0-426,2-17,2-196,2-283,3-36,5-117,6-125,7-132,8-22,9-50,10-220,11-226,11-280,12-0,13-81,13-193,14-117,15-31,17-125,17-432,18-192,18-210,
ATGT.A	6	5	6	10	-2.397025e-01	-3.428918e-01	2-196,2-283,3-36,5-117,9-50,10-220,14-117,15-31,18-192,18-210,
A.TT.A	6	4	8	45	-3.499853e+00	-1.719306e+00	0-67,0-73,0-170,0-367,0-368,0-432,1-7,1-16,1-38,1-230,1-241,1-306,1-311,1-375,2-18,2-138,2-240,2-300,3-172,3-259,3-310,4-114,4-123,5-104,6-82,6-162,7-19,7-83,10-91,10-115,10-283,11-34,11-71,11-209,11-258,12-84,12-180,13-49,13-142,14-37,14-106,18-63,18-108,19-14,19-133,
AATT.A	6	5	8	16	5.434276e-02	-6.369996e-01	0-67,0-73,0-367,1-7,2-240,3-310,5-104,7-19,10-91,10-283,12-84,14-37,14-106,18-63,18-108,19-133,
ATTT.A	6	5	6	20	-1.483065e+00	3.059857e-01	0-170,0-368,1-38,1-230,1-241,1-306,1-311,1-375,2-138,2-300,3-259,4-123,6-82,6-162,7-83,10-115,11-209,11-258,12-180,13-49,
A...AA	6	3	10	241	5.896741e-02	-1.527256e+00	0-60,0-67,0-68,0-73,0-74,0-87,0-88,0-92,0-93,0-94,0-96,0-97,0-128,0-132,0-133,0-137,0-138,0-141,0-142,0-143,0-145,0-170,0-203,0-214,0-262,0-275,0-282,0-285,0-286,0-287,0-329,0-356,0-357,0-363,0-368,0-372,0-373,0-376,0-406,0-426,1-107,1-216,1-220,1-241,1-245,1-262,1-278,1-292,1-293,1-326,1-361,1-441,2-18,2-152,2-156,2-160,2-161,2-188,2-208,2-219,2-240,2-244,2-245,2-258,2-389,2-400,2-418,3-36,3-118…
AA..AA	6	4	10	111	4.977971e-01	2.034130e+00	0-60,0-67,0-73,0-87,0-92,0-93,0-96,0-97,0-132,0-137,0-141,0-142,0-145,0-262,0-275,0-285,0-286,0-356,0-372,0-373,0-376,1-220,1-245,1-278,1-292,2-156,2-160,2-188,2-208,2-240,2-244,3-122,3-125,3-126,3-130,3-147,3-148,3-310,3-338,3-391,3-395,4-9,4-97,5-100,5-178,5-196,6-51,6-67,6-68,6-110,6-154,6-194,7-198,7-199,7-200,7-226,8-17,8-51,8-63,8-64,9-45,10-73,10-154,10-268,10-283,11-131,11-132,11-203,11-2…
AC..AA	6	4	9	27	-1.383793e-01	-9.218246e-01	0-287,0-426,1-107,1-216,1-262,1-293,1-326,3-118,3-127,4-128,4-168,5-143,5-192,6-150,10-70,11-28,11-109,11-197,12-39,12-108,12-138,15-97,15-120,16-31,16-333,17-135,19-9,
AG..AA	6	4	9	38	-4.423858e-01	-1.619450e-01	0-282,0-329,0-357,1-441,2-18,2-152,2-219,2-389,3-396,3-412,4-73,4-162,4-192,5-109,6-36,8-65,10-137,10-139,10-279,11-71,11-221,11-281,12-1,12-44,12-46,12-57,12-90,12-97,16-248,16-366,16-420,17-93,17-125,17-229,18-170,19-22,19-146,19-164,
AT..AA	6	4	10	65	5.343496e-01	-8.358108e-03	0-68,0-74,0-88,0-94,0-128,0-133,0-138,0-143,0-170,0-203,0-214,0-363,0-368,0-406,1-241,1-361,2-161,2-245,2-258,2-400,2-418,3-36,3-120,3-144,3-149,3-218,3-367,5-19,5-117,5-179,6-82,6-118,6-189,7-15,7-20,7-144,8-48,10-68,10-147,10-220,10-284,11-204,11-292,11-298,12-34,12-85,12-103,12-117,12-172,13-28,14-53,15-4,16-10,16-375,16-400,17-176,17-207,17-348,17-437,17-442,19-3,19-33,19-152,19-205,19-207,
A.A.AA	6	4	10	106	4.977971e-01	1.483163e+00	0-60,0-92,0-94,0-96,0-97,0-128,0-141,0-143,0-145,0-214,0-285,0-287,0-357,0-363,0-372,0-376,1-107,1-220,1-326,1-441,2-156,2-188,2-208,2-389,3-118,3-120,3-122,3-125,3-127,3-130,3-147,3-149,4-9,4-73,4-162,4-168,4-192,5-100,5-196,6-36,6-67,6-68,6-118,6-150,6-154,6-194,7-198,7-199,7-200,7-226,8-51,8-63,8-65,10-68,10-70,10-73,10-137,10-139,10-147,10-279,11-28,11-109,11-131,11-132,11-216,11-296,11-298,1…
AAA.AA	6	5	10	53	1.608469e+00	4.100124e+00	0-60,0-92,0-96,0-97,0-141,0-145,0-285,0-372,0-376,1-220,2-156,2-188,2-208,3-122,3-125,3-130,3-147,4-9,5-100,5-196,6-67,6-68,6-154,6-194,7-198,7-199,7-200,7-226,8-51,8-63,10-73,11-131,11-132,11-216,11-296,11-300,11-301,12-175,14-122,16-34,16-413,17-120,17-138,17-180,17-210,17-211,17-322,18-4,18-5,18-177,19-7,19-209,19-210,
ACA.AA	6	5	9	16	1.944496e+00	1.631776e+00	0-287,1-107,1-326,3-118,3-127,4-168,6-150,10-70,11-28,11-109,12-39,12-108,15-120,16-31,16-333,19-9,
AGA.AA	6	5	8	16	9.466347e-01	4.618370e-01	0-357,1-441,2-389,4-73,4-162,4-192,6-36,8-65,10-137,10-139,10-279,12-44,12-46,12-57,16-248,17-229,
ATA.AA	6	5	8	21	-6.911405e-02	-1.682911e-01	0-94,0-128,0-143,0-214,0-363,3-120,3-149,6-118,10-68,10-147,11-298,12-34,12-117,15-4,16-10,16-375,17-437,17-442,19-152,19-205,19-207,
A.C.AA	6	4	9	29	-1.383793e-01	-9.218246e-01	0-133,0-262,0-286,0-373,1-216,1-292,1-293,3-126,3-144,3-218,5-143,5-179,7-15,10-154,11-292,12-38,12-103,14-53,16-205,16-276,16-370,17-93,17-135,17-323,17-348,19-3,19-8,19-22,19-33,
AAC.AA	6	5	6	12	-1.516427e-01	3.936695e-01	0-262,0-286,0-373,1-292,3-126,10-154,12-38,16-205,16-276,16-370,17-323,19-8,
ATC.AA	6	5	9	11	2.047685e+00	2.651771e-01	0-133,3-144,3-218,5-179,7-15,11-292,12-103,14-53,17-348,19-3,19-33,
A.G.AA	6	4	10	48	9.265104e-01	1.207727e+00	0-88,0-138,0-329,0-356,0-406,0-426,2-152,2-161,2-219,2-245,2-258,2-400,3-36,3-367,3-395,3-396,5-19,5-117,5-192,6-189,8-17,8-64,10-220,10-268,11-204,11-220,11-221,12-89,12-90,12-97,12-138,12-172,13-81,14-33,15-97,16-366,16-400,17-125,17-139,17-176,17-207,18-148,18-170,18-174,18-178,19-107,19-146,19-164,
AAG.AA	6	5	8	14	9.466347e-01	1.740019e-01	0-356,3-395,8-17,8-64,10-268,11-220,12-89,13-81,14-33,17-139,18-148,18-174,18-178,19-107,
AGG.AA	6	5	6	12	6.853957e-01	1.727123e+00	0-329,2-152,2-219,3-396,11-221,12-90,12-97,16-366,17-125,18-170,19-146,19-164,
ATG.AA	6	5	7	18	3.445266e-01	1.851093e+00	0-88,0-138,0-406,2-161,2-245,2-258,2-400,3-36,3-367,5-19,5-117,6-189,10-220,11-204,12-172,16-400,17-176,17-207,
A.T.AA	6	4	10	58	5.343496e-01	-9.794847e-01	0-67,0-68,0-73,0-74,0-87,0-93,0-132,0-137,0-142,0-170,0-203,0-275,0-282,0-368,1-241,1-245,1-262,1-278,1-361,2-18,2-160,2-240,2-244,2-418,3-148,3-310,3-338,3-391,3-412,4-97,4-128,5-109,5-178,6-51,6-82,6-110,7-20,7-144,8-48,9-45,10-283,10-284,11-71,11-197,11-203,11-281,11-297,12-1,12-84,12-85,12-102,12-171,13-28,15-101,16-420,17-206,18-63,19-133,
AAT.AA	6	5	10	32	1.681987e+00	2.368065e+00	0-67,0-73,0-87,0-93,0-132,0-137,0-142,0-275,1-245,1-278,2-160,2-240,2-244,3-148,3-310,3-338,3-391,4-97,5-178,6-51,6-110,9-45,10-283,11-203,11-297,12-84,12-102,12-171,15-101,17-206,18-63,19-133,
AGT.AA	6	5	6	8	-3.690756e-01	-1.104122e+00	0-282,2-18,3-412,5-109,11-71,11-281,12-1,16-420,
ATT.AA	6	5	6	15	-1.648579e+00	-8.718537e-01	0-68,0-74,0-170,0-203,0-368,1-241,1-361,2-418,6-82,7-20,7-144,8-48,10-284,12-85,13-28,
A..AAA	6	4	10	112	4.977971e-01	2.172203e+00	0-68,0-74,0-88,0-93,0-94,0-96,0-97,0-133,0-138,0-142,0-143,0-145,0-203,0-214,0-282,0-286,0-287,0-356,0-357,0-373,0-406,1-107,1-245,1-262,1-293,1-326,1-361,2-156,2-161,2-208,2-245,2-258,2-400,3-120,3-122,3-126,3-127,3-144,3-148,3-149,3-218,3-391,3-396,4-9,4-192,5-109,5-143,5-179,5-196,6-36,6-51,6-67,6-68,7-144,7-198,7-199,7-200,7-226,8-48,8-64,8-65,10-70,10-139,10-154,10-268,10-279,10-284,11-109,1…
AA.AAA	6	5	9	46	7.067281e-01	2.512829e+00	0-93,0-96,0-97,0-142,0-145,0-286,0-356,0-373,1-245,2-156,2-208,3-122,3-126,3-148,3-391,4-9,5-196,6-51,6-67,6-68,7-198,7-199,7-200,7-226,8-64,10-154,10-268,11-131,11-132,11-297,11-300,11-301,12-38,12-175,16-205,17-139,17-210,17-211,17-323,18-4,18-5,18-174,18-178,19-8,19-209,19-210,
AC.AAA	6	5	8	17	1.245783e+00	1.942006e+00	0-287,1-107,1-262,1-293,1-326,3-127,5-143,10-70,11-109,11-197,12-39,12-138,15-120,16-31,16-333,17-135,19-9,
AG.AAA	6	5	8	15	9.466347e-01	7.499333e-01	0-282,0-357,3-396,4-192,5-109,6-36,8-65,10-139,10-279,11-221,12-46,12-57,12-90,12-97,19-146,
AT.AAA	6	5	9	34	8.064366e-01	2.831981e+00	0-68,0-74,0-88,0-94,0-133,0-138,0-143,0-203,0-214,0-406,1-361,2-161,2-245,2-258,2-400,3-120,3-144,3-149,3-218,5-179,7-144,8-48,10-284,11-204,11-292,11-298,12-85,12-103,12-172,13-28,17-176,17-207,19-3,19-207,
A.AAAA	6	5	10	51	1.608469e+00	3.645559e+00	0-94,0-96,0-97,0-143,0-145,0-214,0-287,0-357,1-107,1-326,2-156,2-208,3-120,3-122,3-127,3-149,4-9,4-192,5-196,6-36,6-67,6-68,7-198,7-199,7-200,7-226,8-65,10-70,10-139,10-279,11-109,11-131,11-132,11-298,11-300,11-301,12-39,12-46,12-57,12-175,15-120,16-31,16-333,17-210,17-211,18-4,18-5,19-9,19-207,19-209,19-210,
AAAAAA	6	6	8	25	2.151928e+00	3.491288e+00	0-96,0-97,0-145,2-156,2-208,3-122,4-9,5-196,6-67,6-68,7-198,7-199,7-200,7-226,11-131,11-132,11-300,11-301,12-175,17-210,17-211,18-4,18-5,19-209,19-210,
ACAAAA	6	6	7	11	2.943900e+00	3.991368e+00	0-287,1-107,1-326,3-127,10-70,11-109,12-39,15-120,16-31,16-333,19-9,
AGAAAA	6	6	6	8	1.913326e+00	1.940050e+00	0-357,4-192,6-36,8-65,10-139,10-279,12-46,12-57,
A.CAAA	6	5	7	18	5.470703e-01	1.942006e+00	0-133,0-286,0-373,1-293,3-126,3-144,3-218,5-143,5-179,10-154,11-292,12-38,12-103,16-205,17-135,17-323,19-3,19-8,
AACAAA	6	6	6	8	2.225388e+00	2.382867e+00	0-286,0-373,3-126,10-154,12-38,16-205,17-323,19-8,
ATCAAA	6	6	6	7	2.343233e+00	2.000557e+00	0-133,3-144,3-218,5-179,11-292,12-103,19-3,
A.GAAA	6	5	7	23	2.226513e-01	2.773963e+00	0-88,0-138,0-356,0-406,2-161,2-245,2-258,2-400,3-396,8-64,10-268,11-204,11-221,12-90,12-97,12-138,12-172,17-139,17-176,17-207,18-174,18-178,19-146,
A.TAAA	6	5	7	20	-9.446647e-01	6.123373e-02	0-68,0-74,0-93,0-142,0-203,0-282,1-245,1-262,1-361,3-148,3-391,5-109,6-51,7-144,8-48,10-284,11-197,11-297,12-85,13-28,
A..CAA	6	4	10	40	1.075967e+00	9.004446e-01	0-132,0-275,0-285,0-372,1-278,1-292,2-418,3-125,3-130,3-412,4-128,4-168,5-178,5-192,6-118,6-154,6-189,6-194,7-15,7-20,8-51,9-45,10-68,11-28,11-216,12-34,12-102,12-117,15-4,16-34,16-248,16-366,17-322,17-442,18-148,18-170,19-7,19-22,19-107,19-152,
AA.CAA	6	5	9	20	1.944496e+00	2.563315e+00	0-132,0-275,0-285,0-372,1-278,1-292,3-125,3-130,5-178,6-154,6-194,8-51,9-45,11-216,12-102,16-34,17-322,18-148,19-7,19-107,
AT.CAA	6	5	7	11	6.648692e-01	-5.233742e-02	2-418,6-118,6-189,7-15,7-20,10-68,12-34,12-117,15-4,17-442,19-152,
A.ACAA	6	5	10	21	2.643209e+00	2.873537e+00	0-285,0-372,3-125,3-130,4-168,6-118,6-154,6-194,8-51,10-68,11-28,11-216,12-34,12-117,15-4,16-34,16-248,17-322,17-442,19-7,19-152,
AAACAA	6	6	7	11	2.943900e+00	3.454716e+00	0-285,0-372,3-125,3-130,6-154,6-194,8-51,11-216,16-34,17-322,19-7,
ATACAA	6	6	6	7	2.343233e+00	2.000048e+00	6-118,10-68,12-34,12-117,15-4,17-442,19-152,
A.TCAA	6	5	6	10	-2.653854e-02	-5.176571e-02	0-132,0-275,1-278,2-418,3-412,4-128,5-178,7-20,9-45,12-102,
A..GAA	6	4	10	48	9.265104e-01	1.723991e+00	0-60,0-87,0-137,1-216,2-152,2-160,2-219,2-244,2-389,3-338,3-367,3-395,4-97,4-162,5-19,6-110,8-17,8-63,10-73,10-137,10-147,11-203,11-220,11-281,12-1,12-44,12-89,12-108,12-171,14-33,14-53,14-122,15-97,15-101,16-276,16-370,16-400,16-413,16-420,17-93,17-120,17-138,17-180,17-206,17-229,17-348,18-177,19-164,
AA.GAA	6	5	10	27	2.394602e+00	4.227652e+00	0-60,0-87,0-137,2-160,2-244,3-338,3-395,4-97,6-110,8-17,8-63,10-73,11-203,11-220,12-89,12-171,14-33,14-122,15-101,16-276,16-370,16-413,17-120,17-138,17-180,17-206,18-177,
AG.GAA	6	5	6	12	6.853957e-01	1.727123e+00	2-152,2-219,2-389,4-162,10-137,11-281,12-1,12-44,16-420,17-93,17-229,19-164,
A.AGAA	6	5	9	16	1.670618e+00	1.038291e+00	0-60,2-389,4-162,8-63,10-73,10-137,10-147,12-44,12-108,14-122,16-413,17-120,17-138,17-180,17-229,18-177,
AAAGAA	6	6	6	9	1.913326e+00	2.438116e+00	0-60,8-63,10-73,14-122,16-413,17-120,17-138,17-180,18-177,
A.GGAA	6	5	8	12	2.021506e+00	1.727123e+00	2-152,2-219,3-367,3-395,5-19,8-17,11-220,12-89,14-33,15-97,16-400,19-164,
A.TGAA	6	5	8	14	1.058129e+00	6.657924e-01	0-87,0-137,2-160,2-244,3-338,4-97,6-110,11-203,11-281,12-1,12-171,15-101,16-420,17-206,
AATGAA	6	6	8	11	3.439218e+00	3.639706e+00	0-87,0-137,2-160,2-244,3-338,4-97,6-110,11-203,12-171,15-101,17-206,
A..TAA	6	4	8	41	-3.781653e+00	-2.492758e+00	0-67,0-73,0-92,0-128,0-141,0-170,0-262,0-329,0-363,0-368,0-376,0-426,1-220,1-241,1-441,2-18,2-188,2-240,3-36,3-118,3-147,3-310,4-73,5-100,5-117,6-82,6-150,10-220,10-283,11-71,11-296,12-84,13-81,16-10,16-375,17-125,17-437,18-63,19-33,19-133,19-205,
AA.TAA	6	5	6	18	-1.820215e+00	-3.976071e-01	0-67,0-73,0-92,0-141,0-262,0-376,1-220,2-188,2-240,3-147,3-310,5-100,10-283,11-296,12-84,13-81,18-63,19-133,
AT.TAA	6	5	7	14	-7.971181e-01	-1.340924e+00	0-128,0-170,0-363,0-368,1-241,3-36,5-117,6-82,10-220,16-10,16-375,17-437,19-33,19-205,
A.ATAA	6	5	7	18	-9.446647e-01	-3.976071e-01	0-92,0-128,0-141,0-363,0-376,1-220,1-441,2-188,3-118,3-147,4-73,5-100,6-150,11-296,16-10,16-375,17-437,19-205,
A.GTAA	6	5	6	7	-3.690756e-01	-1.398177e+00	0-329,0-426,3-36,5-117,10-220,13-81,17-125,
A.TTAA	6	5	6	14	-1.648579e+00	-1.106495e+00	0-67,0-73,0-170,0-368,1-241,2-18,2-240,3-310,6-82,10-283,11-71,12-84,18-63,19-133,
A...CA	6	3	10	104	2.587493e-01	-4.004906e-02	0-13,0-31,0-242,1-7,1-28,1-38,1-124,1-129,1-222,1-225,1-277,1-306,1-323,2-3,2-36,2-77,2-117,2-283,2-423,3-31,3-111,3-124,3-129,3-161,3-208,3-216,3-248,3-358,4-24,4-77,4-80,4-167,4-197,5-2,5-126,5-131,5-212,6-15,6-87,6-125,6-147,6-177,6-188,6-193,6-199,7-3,7-19,7-83,7-132,7-147,8-10,8-12,8-27,9-50,9-75,9-77,10-51,10-91,10-115,10-132,10-142,10-152,10-163,10-252,11-27,11-135,12-26,12-36,12-101,12-11…
AA..CA	6	4	9	41	-1.383793e-01	1.084845e+00	0-242,1-7,1-277,2-117,2-423,3-111,3-124,3-129,4-77,4-167,5-2,5-131,6-125,6-147,6-188,6-193,7-3,7-19,7-132,7-147,10-51,10-91,10-132,10-142,11-27,11-135,12-101,12-112,12-142,14-37,15-3,15-8,16-33,16-149,16-286,16-406,17-97,17-441,19-6,19-106,19-151,
AC..CA	6	4	8	14	3.220814e-01	-6.494175e-01	1-225,1-323,2-36,4-80,6-15,6-177,10-252,12-36,12-202,13-56,13-147,16-250,17-360,19-226,
AG..CA	6	4	6	9	-1.727270e+00	-2.359366e+00	0-31,3-358,6-199,9-77,15-10,16-28,16-51,17-99,17-427,
AT..CA	6	4	10	40	1.134848e+00	1.420943e+00	0-13,1-28,1-38,1-124,1-129,1-222,1-306,2-3,2-77,2-283,3-31,3-161,3-208,3-216,3-248,4-24,4-197,5-126,5-212,6-87,7-83,8-10,8-12,8-27,9-50,9-75,10-115,10-152,10-163,12-26,14-76,14-117,15-31,15-37,16-281,16-361,16-377,17-133,18-210,19-28,
A.A.CA	6	4	10	45	1.075967e+00	1.818402e+00	0-13,0-31,1-28,1-124,1-129,1-222,1-225,1-277,2-117,3-31,3-111,3-124,3-129,3-216,4-24,4-80,4-197,5-2,5-131,5-212,6-15,6-193,6-199,7-147,8-10,9-75,10-132,10-142,10-152,11-135,12-26,12-36,12-101,12-142,14-76,15-8,16-33,16-250,16-281,16-377,16-406,17-97,17-133,19-6,19-106,
AAA.CA	6	5	9	20	1.944496e+00	2.563315e+00	1-277,2-117,3-111,3-124,3-129,5-2,5-131,6-193,7-147,10-132,10-142,11-135,12-101,12-142,15-8,16-33,16-406,17-97,19-6,19-106,
ATA.CA	6	5	8	18	1.356277e+00	2.172099e+00	0-13,1-28,1-124,1-129,1-222,3-31,3-216,4-24,4-197,5-212,8-10,9-75,10-152,12-26,14-76,16-281,16-377,17-133,
A.C.CA	6	4	8	15	3.220814e-01	-4.025340e-01	2-423,3-248,4-167,5-126,7-3,8-12,9-77,11-27,13-56,15-10,16-28,16-51,17-99,17-360,17-427,
A.G.CA	6	4	10	22	1.722186e+00	6.581497e-01	0-242,1-323,2-283,3-161,3-358,4-77,6-87,6-125,7-132,8-27,9-50,10-163,12-202,13-147,14-117,15-31,16-149,16-286,16-361,18-210,19-28,19-226,
ATG.CA	6	5	7	11	1.773767e+00	2.041317e+00	2-283,3-161,6-87,8-27,9-50,10-163,14-117,15-31,16-361,18-210,19-28,
A.T.CA	6	4	8	22	-1.194244e+00	-1.567428e+00	1-7,1-38,1-306,2-3,2-36,2-77,3-208,6-147,6-177,6-188,7-19,7-83,10-51,10-91,10-115,10-252,12-112,14-37,15-3,15-37,17-441,19-151,
AAT.CA	6	5	7	11	6.648692e-01	2.651771e-01	1-7,6-147,6-188,7-19,10-51,10-91,12-112,14-37,15-3,17-441,19-151,
A..ACA	6	4	10	41	1.075967e+00	1.264781e+00	0-242,1-129,1-222,1-323,2-3,2-117,2-423,3-124,3-129,3-161,3-248,4-77,4-167,6-147,6-193,8-12,8-27,9-77,10-51,10-132,10-142,10-152,10-252,11-27,12-36,12-112,13-147,15-3,15-10,16-28,16-33,16-149,16-250,16-361,16-377,17-99,17-427,17-441,19-6,19-28,19-151,
AA.ACA	6	5	9	20	1.944496e+00	2.563315e+00	0-242,2-117,2-423,3-124,3-129,4-77,4-167,6-147,6-193,10-51,10-132,10-142,11-27,12-112,15-3,16-33,16-149,17-441,19-6,19-151,
AT.ACA	6	5	6	11	-2.653854e-02	2.651771e-01	1-129,1-222,2-3,3-161,3-248,8-12,8-27,10-152,16-361,16-377,19-28,
A.AACA	6	5	7	14	5.470703e-01	7.027753e-01	1-129,1-222,2-117,3-124,3-129,6-193,10-132,10-142,10-152,12-36,16-33,16-250,16-377,19-6,
A.CACA	6	5	6	10	1.295436e+00	1.930211e+00	2-423,3-248,4-167,8-12,9-77,11-27,15-10,16-28,17-99,17-427,
A.GACA	6	5	7	9	1.659618e+00	1.053101e+00	0-242,1-323,3-161,4-77,8-27,13-147,16-149,16-361,19-28,
A.TACA	6	5	7	8	6.648692e-01	-6.847935e-01	2-3,6-147,10-51,10-252,12-112,15-3,17-441,19-151,
AATACA	6	6	6	6	2.343233e+00	1.451178e+00	6-147,10-51,12-112,15-3,17-441,19-151,
A..CCA	6	4	8	11	3.220814e-01	-1.395058e+00	0-13,1-28,2-36,2-77,3-111,5-126,7-3,10-163,13-56,15-37,17-133,
AT.CCA	6	5	6	7	1.407966e+00	7.876111e-01	0-13,1-28,2-77,5-126,10-163,15-37,17-133,
A..GCA	6	4	8	17	-2.541763e-03	-5.067257e-01	1-124,1-225,3-31,3-208,3-358,6-87,6-177,6-188,6-199,9-75,12-202,15-8,16-286,16-406,17-97,19-106,19-226,
A.AGCA	6	5	7	9	1.659618e+00	1.052551e+00	1-124,1-225,3-31,6-199,9-75,15-8,16-406,17-97,19-106,
A..TCA	6	4	10	35	1.134848e+00	8.581976e-01	0-31,1-7,1-38,1-277,1-306,2-283,3-216,4-24,4-80,4-197,5-2,5-131,5-212,6-15,6-125,7-19,7-83,7-132,7-147,8-10,9-50,10-91,10-115,11-135,12-26,12-101,12-142,14-37,14-76,14-117,15-31,16-51,16-281,17-360,18-210,
AA.TCA	6	5	6	13	-2.653854e-02	8.999233e-01	1-7,1-277,5-2,5-131,6-125,7-19,7-132,7-147,10-91,11-135,12-101,12-142,14-37,
AT.TCA	6	5	10	17	2.836973e+00	2.405328e+00	1-38,1-306,2-283,3-216,4-24,4-197,5-212,7-83,8-10,9-50,10-115,12-26,14-76,14-117,15-31,16-281,18-210,
A.ATCA	6	5	9	18	2.047685e+00	2.491837e+00	0-31,1-277,3-216,4-24,4-80,4-197,5-2,5-131,5-212,6-15,7-147,8-10,11-135,12-26,12-101,12-142,14-76,16-281,
ATATCA	6	6	6	8	2.462332e+00	2.719874e+00	3-216,4-24,4-197,5-212,8-10,12-26,14-76,16-281,
A...GA	6	3	10	117	2.001068e-01	-2.872884e-01	0-59,0-136,0-175,0-257,0-290,0-305,0-394,0-432,1-33,1-60,1-102,1-311,1-321,1-331,1-336,1-341,1-445,2-23,2-138,2-159,2-177,2-196,2-213,2-218,2-276,2-300,2-382,3-67,3-86,3-172,3-251,3-259,3-267,3-337,3-366,3-380,3-394,3-399,3-416,4-75,4-159,4-187,4-189,5-14,5-23,5-28,5-49,5-104,5-207,6-10,6-41,6-62,6-92,6-170,6-196,6-211,7-152,7-203,7-205,8-22,10-72,10-75,10-126,10-134,10-308,11-76,11-104,11-202,11…
AA..GA	6	4	9	45	-4.423858e-01	1.031046e+00	0-59,0-136,0-175,0-290,1-60,1-341,1-445,2-23,2-159,2-218,3-337,3-366,3-394,3-399,3-416,5-14,5-23,5-104,6-92,7-203,10-72,10-134,10-308,11-202,11-280,12-0,12-41,12-43,12-88,12-107,12-163,13-200,14-52,14-106,16-275,16-399,17-119,17-179,17-205,17-228,17-234,18-108,18-181,19-26,19-38,
AC..GA	6	4	6	11	-1.727270e+00	-1.895962e+00	1-336,2-213,3-172,3-251,6-196,7-152,7-205,11-76,11-226,14-111,17-258,
AG..GA	6	4	9	23	5.908913e-01	-2.942325e-02	0-394,0-432,1-33,2-276,3-380,4-159,5-207,6-170,8-22,10-75,10-126,12-71,16-228,16-389,16-394,16-408,16-415,17-343,17-391,18-68,18-156,19-144,19-200,
AT..GA	6	4	9	38	-3.273120e-01	1.605237e-01	0-257,0-305,1-102,1-311,1-321,1-331,2-138,2-177,2-196,2-300,2-382,3-67,3-86,3-259,3-267,4-75,4-187,4-189,5-28,5-49,6-10,6-41,6-62,6-211,11-104,11-209,12-95,13-1,14-68,14-140,15-66,15-71,16-391,17-106,17-263,18-192,19-51,19-197,
A.A.GA	6	4	9	51	-4.423858e-01	1.718810e+00	0-59,0-136,0-175,0-257,0-290,1-321,1-336,1-445,2-23,2-159,3-86,3-251,3-337,3-394,3-399,3-416,4-75,4-187,5-14,5-23,5-28,5-49,5-207,6-41,6-92,6-196,7-203,10-72,10-75,11-76,11-202,12-41,12-88,12-95,12-163,13-1,13-200,14-111,15-66,16-275,16-389,16-394,16-415,17-106,17-119,17-179,17-205,18-181,19-26,19-144,19-200,
AAA.GA	6	5	8	27	9.466347e-01	3.932370e+00	0-59,0-136,0-175,0-290,1-445,2-23,2-159,3-337,3-394,3-399,3-416,5-14,5-23,6-92,7-203,10-72,11-202,12-41,12-88,12-163,13-200,16-275,17-119,17-179,17-205,18-181,19-26,
ATA.GA	6	5	7	12	3.445266e-01	7.475379e-02	0-257,1-321,3-86,4-75,4-187,5-28,5-49,6-41,12-95,13-1,15-66,17-106,
A.C.GA	6	4	8	15	-2.541763e-03	-9.701425e-01	1-341,2-177,3-267,3-380,7-152,10-134,12-107,14-68,15-71,16-228,16-408,17-234,17-391,18-68,19-51,
A.G.GA	6	4	9	20	5.908913e-01	-6.803026e-01	0-394,1-60,2-196,2-213,2-218,4-189,6-170,7-205,8-22,11-226,11-280,12-0,12-43,16-391,17-228,17-258,17-343,18-156,18-192,19-197,
A.T.GA	6	4	9	31	-3.273120e-01	-7.125481e-01	0-305,0-432,1-33,1-102,1-311,1-331,2-138,2-276,2-300,2-382,3-67,3-172,3-259,3-366,4-159,5-104,6-10,6-62,6-211,10-126,10-308,11-104,11-209,12-71,14-52,14-106,14-140,16-399,17-263,18-108,19-38,
AAT.GA	6	5	6	8	-3.690756e-01	-1.104122e+00	3-366,5-104,10-308,14-52,14-106,16-399,18-108,19-38,
ATT.GA	6	5	6	16	-2.397025e-01	1.475466e+00	0-305,1-102,1-311,1-331,2-138,2-300,2-382,3-67,3-259,6-10,6-62,6-211,11-104,11-209,14-140,17-263,
A..AGA	6	4	8	34	-1.811282e+00	-8.429848e-01	0-59,0-257,0-394,1-33,1-60,1-341,2-23,3-67,3-267,3-399,3-416,4-75,4-159,4-189,6-170,6-196,7-152,7-205,10-72,10-75,10-134,12-41,12-43,12-71,12-107,16-391,16-408,16-415,17-119,17-179,17-228,18-68,19-38,19-197,
AA.AGA	6	5	6	15	-5.013321e-01	4.618370e-01	0-59,1-60,1-341,2-23,3-399,3-416,10-72,10-134,12-41,12-43,12-107,17-119,17-179,17-228,19-38,
AG.AGA	6	5	7	9	1.353451e+00	6.099652e-01	0-394,1-33,4-159,6-170,10-75,12-71,16-408,16-415,18-68,
A.AAGA	6	5	7	13	2.226513e-01	-1.135726e-01	0-59,0-257,2-23,3-399,3-416,4-75,6-196,10-72,10-75,12-41,16-415,17-119,17-179,
A.CAGA	6	5	7	7	1.659618e+00	2.540770e-01	1-341,3-267,7-152,10-134,12-107,16-408,18-68,
A.GAGA	6	5	6	9	6.853957e-01	6.099652e-01	0-394,1-60,4-189,6-170,7-205,12-43,16-391,17-228,19-197,
A..CGA	6	4	7	19	-8.649058e-01	-2.766664e-01	1-102,1-321,1-331,1-336,5-28,6-10,6-41,7-203,10-126,10-308,11-104,13-1,14-52,14-68,14-140,16-228,16-275,17-234,17-263,
AT.CGA	6	5	7	11	1.773767e+00	2.038807e+00	1-102,1-321,1-331,5-28,6-10,6-41,11-104,13-1,14-68,14-140,17-263,
A..GGA	6	4	8	25	-3.439210e-01	1.844199e-01	0-175,0-305,1-445,2-213,2-218,2-276,2-382,3-366,3-394,6-62,6-211,11-76,12-88,12-95,13-200,15-71,16-394,16-399,17-106,17-258,17-343,18-156,18-181,19-144,19-200,
AT.GGA	6	5	6	7	7.998444e-01	1.065575e-02	0-305,2-382,6-62,6-211,12-95,15-71,17-106,
A.AGGA	6	5	6	12	6.853957e-01	1.724538e+00	0-175,1-445,3-394,11-76,12-88,12-95,13-200,16-394,17-106,18-181,19-144,19-200,
A..TGA	6	4	10	39	9.804674e-01	5.154693e-01	0-136,0-290,0-432,1-311,2-138,2-159,2-177,2-196,2-300,3-86,3-172,3-251,3-259,3-337,3-380,4-187,5-14,5-23,5-49,5-104,5-207,6-92,8-22,11-202,11-209,11-226,11-280,12-0,12-163,14-106,14-111,15-66,16-389,17-205,17-391,18-108,18-192,19-26,19-51,
AA.TGA	6	5	9	16	1.771731e+00	1.257904e+00	0-136,0-290,2-159,3-337,5-14,5-23,5-104,6-92,11-202,11-280,12-0,12-163,14-106,17-205,18-108,19-26,
AT.TGA	6	5	6	13	-2.397025e-01	5.665279e-01	1-311,2-138,2-177,2-196,2-300,3-86,3-259,4-187,5-49,11-209,15-66,18-192,19-51,
A.ATGA	6	5	9	19	1.771731e+00	2.148093e+00	0-136,0-290,2-159,3-86,3-251,3-337,4-187,5-14,5-23,5-49,5-207,6-92,11-202,12-163,14-111,15-66,16-389,17-205,19-26,
AAATGA	6	6	8	11	3.439218e+00	3.639706e+00	0-136,0-290,2-159,3-337,5-14,5-23,6-92,11-202,12-163,17-205,19-26,
A.TTGA	6	5	6	10	-2.397025e-01	-3.428918e-01	0-432,1-311,2-138,2-300,3-172,3-259,5-104,11-209,14-106,18-108,
A...TA	6	3	10	156	6.883958e-02	-2.316577e+00	0-10,0-18,0-37,0-39,0-62,0-72,0-91,0-189,0-192,0-245,0-254,0-280,0-320,0-328,0-360,0-362,0-367,0-410,0-421,1-16,1-25,1-79,1-81,1-126,1-173,1-211,1-230,1-249,1-257,1-316,1-375,1-416,1-423,1-431,1-436,2-1,2-17,2-119,2-132,2-147,2-305,2-391,2-413,2-435,3-83,3-113,3-213,3-309,3-314,3-389,3-401,3-440,3-445,4-4,4-72,4-85,4-114,4-123,4-148,4-153,4-194,5-25,5-82,5-112,5-121,5-163,5-209,5-231,6-38,6-46,6-…
AA..TA	6	4	9	46	-1.623651e+00	-2.086550e+00	0-39,0-72,0-91,0-328,0-360,0-362,0-367,0-410,1-79,1-211,1-249,2-17,2-119,2-435,3-83,3-309,3-314,3-401,3-445,4-72,4-85,4-194,5-112,5-121,6-38,6-55,7-66,7-168,10-63,10-65,10-144,10-158,10-219,10-282,11-66,11-295,12-18,12-69,13-80,15-123,16-374,17-124,17-432,18-62,18-199,19-149,
AC..TA	6	4	9	24	-2.969815e-02	-1.381865e+00	0-245,0-254,1-16,1-25,2-1,3-113,4-114,4-153,6-120,8-53,8-58,9-21,10-58,11-34,11-263,12-23,12-119,13-142,13-193,16-36,16-116,17-130,17-375,18-103,
AG..TA	6	4	9	26	-3.273120e-01	-1.578772e+00	0-37,0-62,0-189,1-126,1-423,2-147,2-391,3-213,3-440,5-231,6-105,6-115,8-43,8-71,10-49,10-149,10-197,12-31,12-74,12-110,13-137,16-66,19-14,19-101,19-191,19-202,
AT..TA	6	4	10	60	5.726223e-01	-2.032284e-02	0-10,0-18,0-192,0-280,0-320,0-421,1-81,1-173,1-230,1-257,1-316,1-375,1-416,1-431,1-436,2-132,2-305,2-413,3-389,4-4,4-123,4-148,5-25,5-82,5-163,5-209,6-46,6-49,6-162,7-108,7-179,7-185,7-221,8-7,9-70,9-72,10-303,11-137,11-150,11-172,11-258,12-79,12-144,12-147,12-180,13-49,13-62,13-92,13-129,13-132,13-188,14-73,16-7,16-200,16-338,17-88,17-330,17-439,18-46,18-86,
A.A.TA	6	4	10	51	5.343496e-01	-1.117697e+00	0-37,0-62,0-72,0-91,0-192,0-245,0-280,0-360,1-25,1-79,1-211,2-1,2-132,2-147,2-391,3-309,3-389,4-153,4-194,5-112,5-121,6-38,6-49,6-105,6-120,7-66,8-7,8-53,9-70,10-49,10-63,10-149,10-282,11-150,11-295,12-23,12-69,12-74,12-110,12-119,12-147,13-62,13-80,13-132,15-123,16-36,17-130,17-439,18-62,18-103,19-149,
AAA.TA	6	5	8	19	-6.911405e-02	-1.682911e-01	0-72,0-91,0-360,1-79,1-211,3-309,4-194,5-112,5-121,6-38,7-66,10-63,10-282,11-295,12-69,13-80,15-123,18-62,19-149,
ACA.TA	6	5	8	11	1.356277e+00	2.651771e-01	0-245,1-25,2-1,4-153,6-120,8-53,12-23,12-119,16-36,17-130,18-103,
ATA.TA	6	5	7	12	-7.971181e-01	-1.575141e+00	0-192,0-280,2-132,3-389,6-49,8-7,9-70,11-150,12-147,13-62,13-132,17-439,
A.C.TA	6	4	9	26	-2.969815e-02	-8.251001e-01	0-18,1-126,1-257,1-416,1-436,2-119,2-435,3-113,3-213,5-163,5-231,6-115,7-185,8-43,8-58,10-144,11-137,11-263,12-18,12-144,14-73,16-66,16-116,16-200,16-338,17-375,
AGC.TA	6	5	6	6	1.104885e+00	-1.222276e-02	1-126,3-213,5-231,6-115,8-43,16-66,
ATC.TA	6	5	7	11	7.815301e-01	4.456890e-01	0-18,1-257,1-416,1-436,5-163,7-185,11-137,12-144,14-73,16-200,16-338,
A.G.TA	6	4	9	30	-3.273120e-01	-8.826258e-01	0-10,0-189,0-320,0-328,1-249,1-423,1-431,2-17,2-305,2-413,3-401,4-4,4-72,4-85,4-148,5-25,5-209,6-55,7-221,8-71,9-21,10-58,10-158,10-197,10-303,13-193,17-124,17-330,17-432,19-202,
AAG.TA	6	5	6	10	-3.690756e-01	-5.152162e-01	0-328,1-249,2-17,3-401,4-72,4-85,6-55,10-158,17-124,17-432,
ATG.TA	6	5	6	12	-2.397025e-01	2.631138e-01	0-10,0-320,1-431,2-305,2-413,4-4,4-148,5-25,5-209,7-221,10-303,17-330,
A.T.TA	6	4	9	49	-1.463615e+00	-1.296343e+00	0-39,0-254,0-362,0-367,0-410,0-421,1-16,1-81,1-173,1-230,1-316,1-375,3-83,3-314,3-440,3-445,4-114,4-123,5-82,6-46,6-162,7-108,7-168,7-179,9-72,10-65,10-219,11-34,11-66,11-172,11-258,12-31,12-79,12-180,13-49,13-92,13-129,13-137,13-142,13-188,16-7,16-374,17-88,18-46,18-86,18-199,19-14,19-101,19-191,
AAT.TA	6	5	6	13	-1.648579e+00	-1.577716e+00	0-39,0-362,0-367,0-410,3-83,3-314,3-445,7-168,10-65,10-219,11-66,16-374,18-199,
ATT.TA	6	5	8	25	1.756151e-01	1.761717e+00	0-421,1-81,1-173,1-230,1-316,1-375,4-123,5-82,6-46,6-162,7-108,7-179,9-72,11-172,11-258,12-79,12-180,13-49,13-92,13-129,13-188,16-7,17-88,18-46,18-86,
A..ATA	6	4	10	74	5.343496e-01	9.676641e-01	0-10,0-37,0-39,0-62,0-91,0-189,0-192,0-254,0-360,0-362,1-25,1-81,1-126,1-316,1-436,2-119,2-305,2-391,3-83,3-113,3-213,3-314,3-389,3-401,4-72,4-85,4-153,4-194,5-25,5-112,5-209,5-231,6-38,6-46,6-49,6-115,6-120,7-66,7-168,7-179,8-7,8-53,9-72,10-49,10-63,10-65,10-144,10-149,10-158,10-303,11-137,11-295,12-23,12-31,12-79,12-110,12-119,12-144,12-147,13-129,13-132,14-73,16-7,16-36,16-116,16-374,17-88,17-…
AA.ATA	6	5	7	22	-9.446647e-01	6.123373e-02	0-39,0-91,0-360,0-362,2-119,3-83,3-314,3-401,4-72,4-85,4-194,5-112,6-38,7-66,7-168,10-63,10-65,10-144,10-158,11-295,16-374,19-149,
AC.ATA	6	5	7	11	6.648692e-01	2.651771e-01	0-254,1-25,3-113,4-153,6-120,8-53,12-23,12-119,16-36,16-116,17-130,
AG.ATA	6	5	7	15	3.445266e-01	9.610050e-01	0-37,0-62,0-189,1-126,2-391,3-213,5-231,6-115,10-49,10-149,12-31,12-110,19-101,19-191,19-202,
AT.ATA	6	5	10	26	1.757264e+00	1.012974e+00	0-10,0-192,1-81,1-316,1-436,2-305,3-389,5-25,5-209,6-46,6-49,7-179,8-7,9-72,10-303,11-137,12-79,12-144,12-147,13-129,13-132,14-73,16-7,17-88,17-439,18-46,
A.AATA	6	5	9	30	8.064366e-01	2.368065e+00	0-37,0-62,0-91,0-192,0-360,1-25,2-391,3-389,4-153,4-194,5-112,6-38,6-49,6-120,7-66,8-7,8-53,10-49,10-63,10-149,11-295,12-23,12-110,12-119,12-147,13-132,16-36,17-130,17-439,19-149,
ACAATA	6	6	6	8	2.343233e+00	2.550432e+00	1-25,4-153,6-120,8-53,12-23,12-119,16-36,17-130,
ATAATA	6	6	6	7	1.044318e+00	3.207424e-01	0-192,3-389,6-49,8-7,12-147,13-132,17-439,
A.CATA	6	5	8	12	1.356277e+00	5.817769e-01	1-126,1-436,2-119,3-113,3-213,5-231,6-115,10-144,11-137,12-144,14-73,16-116,
A.TATA	6	5	8	21	5.434276e-02	5.404780e-01	0-39,0-254,0-362,1-81,1-316,3-83,3-314,6-46,7-168,7-179,9-72,10-65,12-31,12-79,13-129,16-7,16-374,17-88,18-46,19-101,19-191,
ATTATA	6	6	6	10	1.157061e+00	1.712226e+00	1-81,1-316,6-46,7-179,9-72,12-79,13-129,16-7,17-88,18-46,
A..CTA	6	4	10	17	1.134848e+00	-2.492712e+00	0-320,0-410,1-211,1-249,1-257,1-423,2-413,4-4,6-105,8-71,11-172,12-74,13-137,15-123,16-200,16-338,18-199,
A..GTA	6	4	9	32	-3.273120e-01	-7.084273e-01	0-280,0-328,0-421,1-173,1-431,3-440,3-445,4-148,5-82,5-121,6-55,7-108,7-185,7-221,8-43,8-58,9-21,10-58,10-197,10-219,11-66,11-263,12-18,12-69,13-80,13-92,13-188,16-66,17-124,17-330,17-375,18-86,
AA.GTA	6	5	7	10	3.445266e-01	-5.175103e-01	0-328,3-445,5-121,6-55,10-219,11-66,12-18,12-69,13-80,17-124,
AT.GTA	6	5	6	13	-2.397025e-01	5.665279e-01	0-280,0-421,1-173,1-431,4-148,5-82,7-108,7-185,7-221,13-92,13-188,17-330,18-86,
A.GGTA	6	5	6	10	7.998444e-01	1.156250e+00	0-328,1-431,4-148,6-55,7-221,9-21,10-58,10-197,17-124,17-330,
A.TGTA	6	5	7	11	4.647090e-01	-3.428918e-01	0-421,1-173,3-440,3-445,5-82,7-108,10-219,11-66,13-92,13-188,18-86,
A..TTA	6	4	9	33	-1.463615e+00	-3.120728e+00	0-18,0-72,0-245,0-367,1-16,1-79,1-230,1-375,1-416,2-1,2-17,2-132,2-147,2-435,3-309,4-114,4-123,5-163,6-162,9-70,10-282,11-34,11-150,11-258,12-180,13-49,13-62,13-142,13-193,17-432,18-62,18-103,19-14,
AC.TTA	6	5	6	8	9.638254e-02	-5.301460e-01	0-245,1-16,2-1,4-114,11-34,13-142,13-193,18-103,
AT.TTA	6	5	7	14	-6.537249e-01	-9.010587e-01	0-18,1-230,1-375,1-416,2-132,4-123,5-163,6-162,9-70,11-150,11-258,12-180,13-49,13-62,
A.ATTA	6	5	6	13	-1.648579e+00	-1.340924e+00	0-72,0-245,1-79,2-1,2-132,2-147,3-309,9-70,10-282,11-150,13-62,18-62,18-103,
A.TTTA	6	5	6	13	-1.483065e+00	-1.141811e+00	0-367,1-16,1-230,1-375,4-114,4-123,6-162,11-34,11-258,12-180,13-49,13-142,19-14,
A....C	6	2	10	320	1.152800e-02	1.630649e+00	0-15,0-30,0-42,0-46,0-48,0-50,0-78,0-100,0-130,0-146,0-161,0-194,0-217,0-235,0-250,0-259,0-273,0-295,0-349,0-381,0-411,1-0,1-12,1-21,1-27,1-43,1-47,1-49,1-63,1-109,1-110,1-118,1-144,1-147,1-192,1-201,1-212,1-213,1-221,1-224,1-254,1-266,1-267,1-285,1-319,1-329,1-338,1-342,1-355,1-407,1-421,2-25,2-64,2-75,2-104,2-110,2-116,2-120,2-122,2-174,2-182,2-190,2-201,2-209,2-231,2-249,2-261,2-262,2-263,2-26…
AA...C	6	3	10	118	2.587493e-01	1.691189e+00	0-30,0-78,0-100,0-146,0-161,0-194,0-217,0-259,0-349,1-27,1-109,1-110,1-201,1-212,1-221,1-224,1-266,1-267,1-329,1-421,2-25,2-116,2-209,2-249,2-261,2-262,2-263,2-350,2-393,2-422,3-30,3-110,3-123,3-151,3-152,3-207,3-223,3-224,3-247,3-299,3-357,3-418,4-12,4-166,4-196,4-202,5-1,5-147,5-199,6-39,6-71,6-86,6-93,6-146,6-176,6-198,7-25,7-67,7-148,7-201,8-9,8-55,8-69,9-49,10-90,10-114,10-131,10-141,10-151,…
AC...C	6	3	10	61	6.642890e-01	1.030234e+00	0-15,0-46,0-50,0-250,0-273,1-0,1-21,1-47,1-118,1-213,1-285,1-338,1-342,2-75,2-120,2-265,2-290,2-411,2-426,3-132,3-245,3-264,3-351,4-62,4-170,5-30,5-54,5-57,6-97,6-138,8-76,9-58,10-54,11-4,11-30,11-102,11-124,11-214,11-306,12-19,12-115,13-54,14-59,15-25,16-154,16-253,16-295,16-322,16-364,16-425,16-441,17-278,17-311,17-315,17-353,17-380,17-402,18-51,18-113,18-117,19-20,
AG...C	6	3	9	35	-1.536629e+00	-2.995865e+00	0-235,0-381,1-63,2-104,2-174,3-12,3-43,3-138,3-270,3-282,3-402,4-164,4-173,5-123,6-103,6-173,7-53,7-123,9-5,10-7,10-269,11-24,11-155,14-124,15-15,15-43,16-25,16-150,16-225,16-291,17-231,17-335,17-396,18-10,19-215,
AT...C	6	3	10	106	2.829048e-01	1.307100e+00	0-42,0-48,0-130,0-295,0-411,1-12,1-43,1-49,1-144,1-147,1-192,1-254,1-319,1-355,1-407,2-64,2-110,2-122,2-182,2-190,2-201,2-231,2-440,3-55,3-88,3-98,3-141,3-166,3-225,3-272,3-300,3-319,4-26,4-29,4-59,4-213,5-7,5-41,5-51,5-140,5-186,6-20,6-130,6-152,7-137,7-149,7-169,7-182,7-190,8-0,8-36,9-34,9-55,10-66,10-92,10-161,10-306,11-15,11-18,11-21,11-40,11-81,11-120,11-122,11-140,11-143,11-244,12-6,12-51,1…
A.A..C	6	3	10	121	2.587493e-01	1.807393e+00	0-42,0-46,0-48,0-78,0-100,0-130,0-146,0-161,0-217,0-273,1-43,1-47,1-63,1-109,1-110,1-144,1-192,1-266,1-267,1-319,1-329,1-342,1-407,1-421,2-75,2-104,2-116,2-120,2-122,2-190,2-209,2-231,2-261,2-262,2-263,2-290,2-411,2-422,2-426,3-110,3-123,3-132,3-151,3-152,3-223,3-245,3-270,3-402,4-12,4-164,4-166,4-170,5-1,5-199,6-39,6-71,6-103,6-146,6-152,6-173,7-67,7-169,7-182,7-201,8-69,9-34,10-54,10-66,10-90,1…
AAA..C	6	4	10	54	1.075967e+00	2.926943e+00	0-78,0-100,0-146,0-161,0-217,1-109,1-110,1-266,1-267,1-329,1-421,2-116,2-209,2-261,2-262,2-263,2-422,3-110,3-123,3-151,3-152,3-223,4-12,4-166,5-1,5-199,6-39,6-71,6-146,7-67,7-201,8-69,10-90,10-131,10-141,11-111,11-134,11-241,11-302,11-314,12-49,12-100,12-141,14-57,16-262,16-335,16-336,16-405,17-213,18-7,18-197,19-123,19-150,19-212,
ACA..C	6	4	8	25	3.220814e-01	2.102055e+00	0-46,0-273,1-47,1-342,2-75,2-120,2-290,2-411,2-426,3-132,3-245,4-170,10-54,11-30,11-102,11-214,12-115,13-54,14-59,15-25,16-253,16-364,16-441,18-113,19-20,
AGA..C	6	4	7	15	-8.649058e-01	-9.701425e-01	1-63,2-104,3-270,3-402,4-164,6-103,6-173,10-269,14-124,15-15,16-25,16-150,16-225,16-291,17-231,
ATA..C	6	4	8	27	-1.194244e+00	-8.241599e-01	0-42,0-48,0-130,1-43,1-144,1-192,1-319,1-407,2-122,2-190,2-231,6-152,7-169,7-182,9-34,10-66,10-161,10-306,11-120,11-122,11-140,13-135,16-78,16-273,17-72,17-166,18-36,
A.C..C	6	3	9	62	-1.134843e+00	1.033074e+00	0-15,0-411,1-12,1-118,1-147,1-212,1-224,2-64,2-174,2-182,2-249,2-265,2-440,3-141,3-300,3-319,3-351,4-26,4-29,4-62,4-173,5-54,5-57,6-176,7-149,9-55,9-58,10-251,11-4,11-18,11-21,11-24,11-113,11-124,11-143,11-244,11-305,11-315,12-6,13-18,13-21,16-101,16-154,16-295,16-322,17-58,17-144,17-216,17-278,17-302,17-311,17-335,17-352,17-353,17-396,17-402,18-10,18-38,18-161,19-19,19-170,19-215,
AAC..C	6	4	6	12	-1.287245e+00	-1.146736e+00	1-212,1-224,2-249,6-176,10-251,11-113,11-305,11-315,17-302,17-352,18-161,19-19,
ACC..C	6	4	6	17	3.637648e-01	2.582602e+00	0-15,1-118,2-265,3-351,4-62,5-54,5-57,9-58,11-4,11-124,16-154,16-295,16-322,17-278,17-311,17-353,17-402,
ATC..C	6	4	9	26	1.225833e+00	1.864619e+00	0-411,1-12,1-147,2-64,2-182,2-440,3-141,3-300,3-319,4-26,4-29,7-149,9-55,11-18,11-21,11-143,11-244,12-6,13-18,13-21,16-101,17-58,17-144,17-216,18-38,19-170,
A.G..C	6	3	9	40	-1.536629e+00	-2.303702e+00	0-30,0-50,0-259,1-0,1-21,1-338,2-25,3-88,3-166,3-264,3-272,3-357,3-418,4-202,5-30,5-51,6-130,6-198,7-25,8-0,12-19,12-51,12-193,14-9,14-89,14-95,15-9,15-43,15-49,15-68,16-27,16-425,17-98,17-249,17-288,17-315,17-371,17-380,17-426,19-111,
AAG..C	6	4	7	14	-8.649058e-01	-1.201912e+00	0-30,0-259,2-25,3-357,3-418,4-202,6-198,7-25,15-9,16-27,17-98,17-288,17-426,19-111,
ATG..C	6	4	7	15	-7.196357e-01	-7.580787e-01	3-88,3-166,3-272,5-51,6-130,8-0,12-51,12-193,14-9,14-89,14-95,15-49,15-68,17-249,17-371,
A.T..C	6	3	10	97	2.829048e-01	7.144131e-01	0-194,0-235,0-250,0-295,0-349,0-381,1-27,1-49,1-201,1-213,1-221,1-254,1-285,1-355,2-110,2-201,2-350,2-393,3-12,3-30,3-43,3-55,3-98,3-138,3-207,3-224,3-225,3-247,3-282,3-299,4-59,4-196,4-213,5-7,5-41,5-123,5-140,5-147,5-186,6-20,6-86,6-93,6-97,6-138,7-53,7-123,7-137,7-148,7-190,8-9,8-36,8-55,8-76,9-5,9-49,10-7,10-92,10-114,10-151,11-15,11-40,11-81,11-142,11-155,11-306,12-25,12-61,13-6,13-70,13-111…
AAT..C	6	4	10	38	1.134848e+00	1.422096e+00	0-194,0-349,1-27,1-201,1-221,2-350,2-393,3-30,3-207,3-224,3-247,3-299,4-196,5-147,6-86,6-93,7-148,8-9,8-55,9-49,10-114,10-151,11-142,12-25,12-61,13-6,14-8,14-116,15-36,15-105,16-185,16-280,16-360,16-432,17-132,17-184,19-27,19-222,
AGT..C	6	4	6	12	-1.558983e+00	-1.471486e+00	0-235,0-381,3-12,3-43,3-138,3-282,5-123,7-53,7-123,9-5,10-7,11-155,
ATT..C	6	4	10	38	1.195552e+00	1.757990e+00	0-295,1-49,1-254,1-355,2-110,2-201,3-55,3-98,3-225,4-59,4-213,5-7,5-41,5-140,5-186,6-20,7-137,7-190,8-36,10-92,11-15,11-40,11-81,13-70,13-111,13-119,13-152,13-163,13-208,14-65,14-107,17-16,17-185,18-20,18-73,18-91,18-109,19-43,
A..A.C	6	3	10	113	2.587493e-01	1.459128e+00	0-15,0-30,0-78,0-130,0-146,0-194,0-259,0-273,0-381,1-12,1-27,1-43,1-109,1-144,1-213,1-221,1-224,1-254,1-266,1-338,2-25,2-64,2-116,2-174,2-190,2-209,2-249,2-261,2-262,2-350,2-393,3-30,3-88,3-110,3-123,3-132,3-138,3-141,3-151,3-245,3-264,3-418,4-26,4-59,4-164,4-170,4-196,5-1,5-30,5-51,5-54,5-123,5-140,5-147,6-152,6-173,6-198,7-149,7-182,7-201,8-9,8-55,9-5,9-55,10-131,10-141,10-151,10-269,10-306,11-…
AA.A.C	6	4	9	50	-1.383793e-01	2.926943e+00	0-30,0-78,0-146,0-194,0-259,1-27,1-109,1-221,1-224,1-266,2-25,2-116,2-209,2-249,2-261,2-262,2-350,2-393,3-30,3-110,3-123,3-151,3-418,4-196,5-1,5-147,6-198,7-201,8-9,8-55,10-131,10-141,10-151,11-111,11-134,11-241,11-302,12-25,12-100,12-141,16-280,16-335,16-405,17-132,17-213,18-7,18-161,18-197,19-19,19-212,
AG.A.C	6	4	8	14	-2.541763e-03	-1.201912e+00	0-381,2-174,3-138,4-164,5-123,6-173,9-5,10-269,11-24,14-124,16-25,16-225,16-291,17-231,
AT.A.C	6	4	9	34	-2.969815e-02	1.087623e-01	0-130,1-12,1-43,1-144,1-254,2-64,2-190,3-88,3-141,4-26,4-59,5-51,5-140,6-152,7-149,7-182,9-55,10-306,11-15,11-18,11-21,11-140,11-143,12-193,13-18,13-21,14-9,14-65,14-89,14-95,15-68,16-273,17-249,17-371,
A.AA.C	6	4	9	51	-1.383793e-01	3.297436e+00	0-78,0-130,0-146,0-273,1-43,1-109,1-144,1-266,2-116,2-190,2-209,2-261,2-262,3-110,3-123,3-132,3-151,3-245,4-164,4-170,5-1,6-152,6-173,7-182,7-201,10-131,10-141,10-269,10-306,11-30,11-111,11-134,11-140,11-214,11-241,11-302,12-100,12-141,14-124,16-25,16-225,16-273,16-291,16-335,16-405,16-441,17-213,17-231,18-7,18-197,19-212,
AAAA.C	6	5	8	27	1.245783e+00	4.746860e+00	0-78,0-146,1-109,1-266,2-116,2-209,2-261,2-262,3-110,3-123,3-151,5-1,7-201,10-131,10-141,11-111,11-134,11-241,11-302,12-100,12-141,16-335,16-405,17-213,18-7,18-197,19-212,
A.CA.C	6	4	9	21	1.126744e+00	5.978326e-01	0-15,1-12,1-224,2-64,2-174,2-249,3-141,4-26,5-54,7-149,9-55,11-4,11-18,11-21,11-24,11-143,13-18,13-21,17-311,18-161,19-19,
ATCA.C	6	5	7	11	2.083871e+00	1.670351e+00	1-12,2-64,3-141,4-26,7-149,9-55,11-18,11-21,11-143,13-18,13-21,
A.GA.C	6	4	7	17	-8.649058e-01	-5.059735e-01	0-30,0-259,1-338,2-25,3-88,3-264,3-418,5-30,5-51,6-198,12-193,14-9,14-89,14-95,15-68,17-249,17-371,
A.TA.C	6	4	8	24	-1.194244e+00	-1.196133e+00	0-194,0-381,1-27,1-213,1-221,1-254,2-350,2-393,3-30,3-138,4-59,4-196,5-123,5-140,5-147,8-9,8-55,9-5,10-151,11-15,12-25,14-65,16-280,17-132,
AATA.C	6	5	7	14	6.648692e-01	1.217728e+00	0-194,1-27,1-221,2-350,2-393,3-30,4-196,5-147,8-9,8-55,10-151,12-25,16-280,17-132,
A..C.C	6	3	10	50	6.642890e-01	-6.232103e-01	0-48,0-50,1-49,2-122,2-263,2-265,2-422,2-440,3-55,3-98,3-225,3-247,3-272,3-299,4-166,4-202,6-20,7-123,7-148,8-76,9-34,10-92,11-81,11-113,11-122,11-124,11-142,11-314,12-6,12-51,13-54,13-208,14-57,14-59,15-9,15-43,15-49,16-27,16-78,16-101,16-150,16-185,17-98,17-302,17-352,17-353,17-380,17-426,18-38,19-111,
AA.C.C	6	4	7	19	-4.825816e-01	5.978326e-01	2-263,2-422,3-247,3-299,4-166,4-202,7-148,11-113,11-142,11-314,14-57,15-9,16-27,16-185,17-98,17-302,17-352,17-426,19-111,
AC.C.C	6	4	7	8	1.038490e+00	-1.876706e-01	0-50,2-265,8-76,11-124,13-54,14-59,17-353,17-380,
AT.C.C	6	4	9	20	1.225833e+00	1.090882e+00	0-48,1-49,2-122,2-440,3-55,3-98,3-225,3-272,6-20,9-34,10-92,11-81,11-122,12-6,12-51,13-208,15-49,16-78,16-101,18-38,
A.AC.C	6	4	8	13	3.220814e-01	-1.146736e+00	0-48,2-122,2-263,2-422,4-166,9-34,11-122,11-314,13-54,14-57,14-59,16-78,16-150,
A.GC.C	6	4	7	12	7.276351e-01	6.839029e-01	0-50,3-272,4-202,12-51,15-9,15-43,15-49,16-27,17-98,17-380,17-426,19-111,
A.TC.C	6	4	7	15	-3.471886e-01	-1.924266e-01	1-49,3-55,3-98,3-225,3-247,3-299,6-20,7-123,7-148,8-76,10-92,11-81,11-142,13-208,16-185,
A..G.C	6	3	10	58	5.546828e-01	-6.705649e-02	0-100,0-161,0-250,0-295,0-349,1-147,1-192,1-201,1-342,1-421,2-182,2-201,2-290,3-152,3-319,3-357,4-12,4-62,4-173,5-7,5-186,5-199,6-86,6-93,6-103,6-130,6-138,8-36,8-69,9-49,11-155,11-306,12-61,13-6,13-135,14-8,14-107,14-116,16-154,16-295,16-360,16-364,16-425,16-432,17-16,17-216,17-278,17-288,17-315,17-335,17-402,18-20,18-109,18-113,19-20,19-27,19-123,19-222,
AA.G.C	6	4	9	23	8.598222e-01	8.916122e-01	0-100,0-161,0-349,1-201,1-421,3-152,3-357,4-12,5-199,6-86,6-93,8-69,9-49,12-61,13-6,14-8,14-116,16-360,16-432,17-288,19-27,19-123,19-222,
AC.G.C	6	4	7	15	7.276351e-01	1.651166e+00	0-250,1-342,2-290,4-62,6-138,11-306,16-154,16-295,16-364,16-425,17-278,17-315,17-402,18-113,19-20,
AT.G.C	6	4	9	16	9.590584e-01	-5.198449e-01	0-295,1-147,1-192,2-182,2-201,3-319,5-7,5-186,6-130,8-36,13-135,14-107,17-16,17-216,18-20,18-109,
A.AG.C	6	4	8	16	-2.541763e-03	-7.381633e-01	0-100,0-161,1-192,1-342,1-421,2-290,3-152,4-12,5-199,6-103,8-69,13-135,16-364,18-113,19-20,19-123,
A.TG.C	6	4	10	26	1.798405e+00	1.874464e+00	0-250,0-295,0-349,1-201,2-201,5-7,5-186,6-86,6-93,6-138,8-36,9-49,11-155,11-306,12-61,13-6,14-8,14-107,14-116,16-360,16-432,17-16,18-20,18-109,19-27,19-222,
AATG.C	6	5	7	13	1.773767e+00	2.865159e+00	0-349,1-201,6-86,6-93,9-49,12-61,13-6,14-8,14-116,16-360,16-432,19-27,19-222,
ATTG.C	6	5	7	9	1.888388e+00	1.385721e+00	0-295,2-201,5-7,5-186,8-36,14-107,17-16,18-20,18-109,
A..T.C	6	3	10	99	2.829048e-01	9.573101e-01	0-42,0-46,0-217,0-235,0-411,1-0,1-21,1-47,1-63,1-110,1-118,1-212,1-267,1-285,1-319,1-329,1-355,1-407,2-75,2-104,2-110,2-120,2-231,2-411,2-426,3-12,3-43,3-166,3-207,3-223,3-224,3-270,3-282,3-300,3-351,3-402,4-29,4-213,5-41,5-57,6-39,6-71,6-97,6-146,6-176,7-25,7-53,7-67,7-137,7-169,7-190,8-0,9-58,10-7,10-54,10-66,10-90,10-114,10-161,10-251,11-40,11-102,11-120,11-244,11-305,11-315,12-19,12-49,12-115…
AA.T.C	6	4	8	26	-1.194244e+00	-1.010232e+00	0-217,1-110,1-212,1-267,1-329,3-207,3-223,3-224,6-39,6-71,6-146,6-176,7-25,7-67,10-90,10-114,10-251,11-305,11-315,12-49,15-36,15-105,16-262,16-336,17-184,19-150,
AC.T.C	6	4	10	23	2.012344e+00	1.864619e+00	0-46,1-0,1-21,1-47,1-118,1-285,2-75,2-120,2-411,2-426,3-351,5-57,6-97,9-58,10-54,11-102,12-19,12-115,15-25,16-253,16-322,18-51,18-117,
AG.T.C	6	4	7	14	-7.196357e-01	-9.960966e-01	0-235,1-63,2-104,3-12,3-43,3-270,3-282,3-402,7-53,10-7,15-15,17-396,18-10,19-215,
AT.T.C	6	4	9	36	7.713773e-02	1.374180e+00	0-42,0-411,1-319,1-355,1-407,2-110,2-231,3-166,3-300,4-29,4-213,5-41,7-137,7-169,7-190,8-0,10-66,10-161,11-40,11-120,11-244,13-70,13-111,13-119,13-152,13-163,17-58,17-72,17-144,17-166,17-185,18-36,18-73,18-91,19-43,19-170,
A.AT.C	6	4	8	41	-1.194244e+00	1.798901e+00	0-42,0-46,0-217,1-47,1-63,1-110,1-267,1-319,1-329,1-407,2-75,2-104,2-120,2-231,2-411,2-426,3-223,3-270,3-402,6-39,6-71,6-146,7-67,7-169,10-54,10-66,10-90,10-161,11-102,11-120,12-49,12-115,15-15,15-25,16-253,16-262,16-336,17-72,17-166,18-36,19-150,
AAAT.C	6	5	7	14	6.648692e-01	1.217728e+00	0-217,1-110,1-267,1-329,3-223,6-39,6-71,6-146,7-67,10-90,12-49,16-262,16-336,19-150,
ACAT.C	6	5	6	11	1.407966e+00	2.554687e+00	0-46,1-47,2-75,2-120,2-411,2-426,10-54,11-102,12-115,15-25,16-253,
ATAT.C	6	5	6	11	9.638254e-02	4.456890e-01	0-42,1-319,1-407,2-231,7-169,10-66,10-161,11-120,17-72,17-166,18-36,
A.CT.C	6	4	8	20	4.393224e-01	1.092527e+00	0-411,1-118,1-212,3-300,3-351,4-29,5-57,6-176,9-58,10-251,11-244,11-305,11-315,16-322,17-58,17-144,17-396,18-10,19-170,19-215,
ATCT.C	6	5	6	7	1.520648e+00	9.332193e-01	0-411,3-300,4-29,11-244,17-58,17-144,19-170,
A.TT.C	6	4	9	32	7.713773e-02	4.119918e-01	0-235,1-285,1-355,2-110,3-12,3-43,3-207,3-224,3-282,4-213,5-41,6-97,7-53,7-137,7-190,10-7,10-114,11-40,13-70,13-111,13-119,13-152,13-163,15-36,15-105,17-184,17-185,18-51,18-73,18-91,18-117,19-43,
ATTT.C	6	5	8	16	1.577130e+00	2.303272e+00	1-355,2-110,4-213,5-41,7-137,7-190,11-40,13-70,13-111,13-119,13-152,13-163,17-185,18-73,18-91,19-43,
A...AC	6	3	10	79	2.587493e-01	-2.086999e+00	0-42,0-46,0-146,0-250,0-259,0-295,0-349,0-411,1-12,1-21,1-43,1-63,1-212,1-221,1-319,1-338,1-342,2-116,2-120,2-209,2-261,2-393,2-422,3-88,3-123,3-247,3-402,4-164,4-166,6-39,6-93,6-103,6-146,6-152,6-173,7-67,7-148,7-169,7-201,8-76,10-54,10-66,10-92,10-131,10-141,10-151,10-251,10-269,11-24,11-30,11-81,11-120,11-142,11-214,11-302,12-19,12-115,13-21,13-208,14-8,14-57,14-107,15-9,16-27,16-150,16-273,16…
AA..AC	6	4	8	35	-1.352725e+00	5.355498e-01	0-146,0-259,0-349,1-212,1-221,2-116,2-209,2-261,2-393,2-422,3-123,3-247,4-166,6-39,6-93,6-146,7-67,7-148,7-201,10-131,10-141,10-151,10-251,11-142,11-302,14-8,14-57,15-9,16-27,16-360,17-98,17-426,19-27,19-150,19-222,
AC..AC	6	4	7	14	-4.825816e-01	-8.995072e-01	0-46,0-250,1-21,1-338,1-342,2-120,8-76,10-54,11-30,11-214,12-19,12-115,17-311,18-113,
AG..AC	6	4	6	11	-1.727270e+00	-1.895962e+00	1-63,3-402,4-164,6-103,6-173,10-269,11-24,16-150,16-291,17-231,17-396,
AT..AC	6	4	8	19	-1.194244e+00	-2.124741e+00	0-42,0-295,0-411,1-12,1-43,1-319,3-88,6-152,7-169,10-66,10-92,11-81,11-120,13-21,13-208,14-107,16-273,17-371,18-109,
A.A.AC	6	4	9	41	-1.383793e-01	1.084845e+00	0-42,0-46,0-146,1-43,1-63,1-319,1-342,2-116,2-120,2-209,2-261,2-422,3-123,3-402,4-164,4-166,6-39,6-103,6-146,6-152,6-173,7-67,7-169,7-201,10-54,10-66,10-131,10-141,10-269,11-30,11-120,11-214,11-302,12-115,14-57,16-150,16-273,16-291,17-231,18-113,19-150,
AAA.AC	6	5	7	16	5.470703e-01	1.631776e+00	0-146,2-116,2-209,2-261,2-422,3-123,4-166,6-39,6-146,7-67,7-201,10-131,10-141,11-302,14-57,19-150,
AGA.AC	6	5	6	9	9.919973e-01	1.053101e+00	1-63,3-402,4-164,6-103,6-173,10-269,16-150,16-291,17-231,
A.T.AC	6	4	9	20	-2.969815e-02	-1.941391e+00	0-250,0-295,0-349,1-221,2-393,3-247,6-93,7-148,8-76,10-92,10-151,11-81,11-142,13-208,14-8,14-107,16-360,18-109,19-27,19-222,
AAT.AC	6	5	7	12	6.648692e-01	5.824065e-01	0-349,1-221,2-393,3-247,6-93,7-148,10-151,11-142,14-8,16-360,19-27,19-222,
A..AAC	6	4	7	30	-2.567072e+00	-3.765659e-01	0-146,0-259,1-12,1-43,1-221,1-338,2-116,2-209,2-261,2-393,3-88,3-123,4-164,6-152,6-173,7-201,10-131,10-141,10-151,10-269,11-24,11-30,11-214,11-302,13-21,16-273,16-291,17-231,17-311,17-371,
A.AAAC	6	5	6	19	-1.516427e-01	2.563315e+00	0-146,1-43,2-116,2-209,2-261,3-123,4-164,6-152,6-173,7-201,10-131,10-141,10-269,11-30,11-214,11-302,16-273,16-291,17-231,
A..CAC	6	4	8	15	3.220814e-01	-4.032384e-01	2-422,3-247,4-166,7-148,8-76,10-92,11-81,11-142,13-208,14-57,15-9,16-27,16-150,17-98,17-426,
AA.CAC	6	5	6	10	1.295436e+00	1.932003e+00	2-422,3-247,4-166,7-148,11-142,14-57,15-9,16-27,17-98,17-426,
A..TAC	6	4	7	21	-2.358791e+00	-1.938046e+00	0-42,0-46,0-411,1-21,1-63,1-212,1-319,2-120,3-402,6-39,6-146,7-67,7-169,10-54,10-66,10-251,11-120,12-19,12-115,17-396,19-150,
A.ATAC	6	5	6	15	-2.653854e-02	1.217728e+00	0-42,0-46,1-63,1-319,2-120,3-402,6-39,6-146,7-67,7-169,10-54,10-66,11-120,12-115,19-150,
A...CC	6	3	10	56	6.642890e-01	2.803921e-01	0-50,1-0,1-27,1-110,1-213,1-267,2-262,2-263,2-350,3-110,3-152,3-166,3-224,3-225,3-300,4-29,4-59,4-62,4-213,5-7,5-51,5-54,5-140,6-97,6-130,7-149,8-55,9-55,11-111,11-122,11-143,11-306,11-315,13-6,13-54,13-119,14-9,15-36,15-105,16-78,16-101,16-154,16-185,16-336,17-58,17-132,17-185,17-249,17-278,17-352,17-353,17-402,18-36,18-51,18-73,19-20,
AA..CC	6	4	7	19	-4.825816e-01	3.479289e-01	1-27,1-110,1-267,2-262,2-263,2-350,3-110,3-152,3-224,8-55,11-111,11-315,13-6,15-36,15-105,16-185,16-336,17-132,17-352,
AC..CC	6	4	7	14	1.038490e+00	1.888406e+00	0-50,1-0,1-213,4-62,5-54,6-97,11-306,13-54,16-154,17-278,17-353,17-402,18-51,19-20,
AT..CC	6	4	9	23	1.225833e+00	1.864619e+00	3-166,3-225,3-300,4-29,4-59,4-213,5-7,5-51,5-140,6-130,7-149,9-55,11-122,11-143,13-119,14-9,16-78,16-101,17-58,17-185,17-249,18-36,18-73,
A.A.CC	6	4	6	13	-1.287245e+00	-1.146736e+00	1-110,1-267,2-262,2-263,3-110,3-152,11-111,11-122,13-54,16-78,16-336,18-36,19-20,
A.C.CC	6	4	6	15	3.637648e-01	1.888406e+00	3-300,4-29,4-62,5-54,7-149,9-55,11-143,11-315,16-101,16-154,17-58,17-278,17-352,17-353,17-402,
ATC.CC	6	5	6	7	2.856989e+00	2.664851e+00	3-300,4-29,7-149,9-55,11-143,16-101,17-58,
A.G.CC	6	4	6	7	3.971543e-02	-9.223811e-01	0-50,1-0,3-166,5-51,6-130,14-9,17-249,
A.T.CC	6	4	10	21	2.012344e+00	1.092527e+00	1-27,1-213,2-350,3-224,3-225,4-59,4-213,5-7,5-140,6-97,8-55,11-306,13-6,13-119,15-36,15-105,16-185,17-132,17-185,18-51,18-73,
AAT.CC	6	5	6	9	1.407966e+00	1.670351e+00	1-27,2-350,3-224,8-55,13-6,15-36,15-105,16-185,17-132,
A..ACC	6	4	8	17	3.220814e-01	-1.511971e-01	1-27,1-213,2-262,2-350,3-110,4-59,5-51,5-54,5-140,7-149,8-55,9-55,11-111,11-143,14-9,17-132,17-249,
AT.ACC	6	5	6	8	1.407966e+00	1.228782e+00	4-59,5-51,5-140,7-149,9-55,11-143,14-9,17-249,
A..GCC	6	4	7	10	7.276351e-01	4.051904e-02	3-152,4-62,5-7,6-130,11-306,13-6,16-154,17-278,17-402,19-20,
A..TCC	6	4	9	19	1.225833e+00	8.356319e-01	1-0,1-110,1-267,3-166,3-224,3-300,4-29,4-213,6-97,11-315,13-119,15-36,15-105,16-336,17-58,17-185,18-36,18-51,18-73,
A.TTCC	6	5	7	9	2.200461e+00	1.840122e+00	3-224,4-213,6-97,13-119,15-36,15-105,17-185,18-51,18-73,
A...GC	6	3	10	71	5.546828e-01	1.632661e+00	0-48,0-194,0-217,1-224,1-421,2-64,2-122,2-231,2-249,2-265,2-290,2-411,2-426,2-440,3-30,3-98,3-132,3-151,3-207,3-270,3-319,3-351,3-357,4-12,4-170,4-173,5-30,5-57,5-186,5-199,6-86,6-138,6-176,6-198,7-25,7-137,8-0,8-36,8-69,9-5,9-34,10-161,11-4,11-21,11-113,11-155,11-305,12-49,14-89,14-95,16-25,16-225,16-364,16-405,16-425,16-432,16-441,17-16,17-216,17-288,17-302,17-315,17-335,18-7,18-10,18-20,18-161…
AA..GC	6	4	9	27	8.598222e-01	1.827603e+00	0-194,0-217,1-224,1-421,2-249,3-30,3-151,3-207,3-357,4-12,5-199,6-86,6-176,6-198,7-25,8-69,11-113,11-305,12-49,16-405,16-432,17-288,17-302,18-7,18-161,19-19,19-212,
AG..GC	6	4	6	9	-2.992727e-01	-7.215085e-01	3-270,4-173,9-5,11-155,16-25,16-225,17-335,18-10,19-215,
AT..GC	6	4	9	20	9.590584e-01	4.352579e-01	0-48,2-64,2-122,2-231,2-440,3-98,3-319,5-186,7-137,8-0,8-36,9-34,10-161,11-21,14-89,14-95,17-16,17-216,18-20,19-170,
A.A.GC	6	4	8	25	-2.541763e-03	1.359179e+00	0-48,0-217,1-421,2-122,2-231,2-290,2-411,2-426,3-132,3-151,3-270,4-12,4-170,5-199,8-69,9-34,10-161,12-49,16-25,16-225,16-364,16-405,16-441,18-7,19-212,
AAA.GC	6	5	7	10	1.659618e+00	1.453154e+00	0-217,1-421,3-151,4-12,5-199,8-69,12-49,16-405,18-7,19-212,
A.C.GC	6	4	7	22	7.276351e-01	3.918407e+00	1-224,2-64,2-249,2-265,2-440,3-319,3-351,4-173,5-57,6-176,11-4,11-21,11-113,11-305,17-216,17-302,17-335,18-10,18-161,19-19,19-170,19-215,
AAC.GC	6	5	6	8	2.407015e+00	2.641167e+00	1-224,2-249,6-176,11-113,11-305,17-302,18-161,19-19,
A.G.GC	6	4	6	10	-2.992727e-01	-4.226513e-01	3-357,5-30,6-198,7-25,8-0,14-89,14-95,16-425,17-288,17-315,
A.T.GC	6	4	8	14	1.197114e-01	-9.960966e-01	0-194,3-30,3-98,3-207,5-186,6-86,6-138,7-137,8-36,9-5,11-155,16-432,17-16,18-20,
ATT.GC	6	5	6	6	1.217505e+00	1.213154e-01	3-98,5-186,7-137,8-36,17-16,18-20,
A..AGC	6	4	9	23	8.598222e-01	8.916122e-01	0-194,1-224,2-64,2-249,3-30,3-132,3-151,4-170,5-30,6-198,9-5,11-4,11-21,14-89,14-95,16-25,16-225,16-405,16-441,18-7,18-161,19-19,19-212,
A..GGC	6	4	8	22	1.117774e+00	3.184850e+00	1-421,2-290,3-319,3-357,4-12,4-173,5-186,5-199,6-86,6-138,8-36,8-69,11-155,16-364,16-425,16-432,17-16,17-216,17-288,17-315,17-335,18-20,
AA.GGC	6	5	6	8	2.090590e+00	2.191387e+00	1-421,3-357,4-12,5-199,6-86,8-69,16-432,17-288,
A.TGGC	6	5	6	8	2.207143e+00	2.356937e+00	5-186,6-86,6-138,8-36,11-155,16-432,17-16,18-20,
A..TGC	6	4	8	18	1.197114e-01	-4.272796e-02	0-217,2-231,2-411,2-426,3-207,3-270,3-351,5-57,6-176,7-25,7-137,8-0,10-161,11-305,12-49,18-10,19-170,19-215,
A...TC	6	3	10	114	2.829048e-01	2.497783e+00	0-15,0-30,0-78,0-100,0-130,0-161,0-235,0-273,0-381,1-47,1-49,1-109,1-118,1-144,1-147,1-192,1-201,1-254,1-266,1-285,1-329,1-355,1-407,2-25,2-75,2-104,2-110,2-174,2-182,2-190,2-201,3-12,3-43,3-55,3-138,3-141,3-223,3-245,3-264,3-272,3-282,3-299,3-418,4-26,4-196,4-202,5-1,5-41,5-123,5-147,6-20,6-71,7-53,7-123,7-182,7-190,8-9,9-49,9-58,10-7,10-90,10-114,10-306,11-15,11-18,11-40,11-102,11-124,11-134,11…
AA..TC	6	4	10	37	1.134848e+00	1.233956e+00	0-30,0-78,0-100,0-161,1-109,1-201,1-266,1-329,2-25,3-223,3-299,3-418,4-196,4-202,5-1,5-147,6-71,8-9,9-49,10-90,10-114,11-134,11-241,11-314,12-25,12-61,12-100,12-141,14-116,16-262,16-280,16-335,17-184,17-213,18-197,19-111,19-123,
AC..TC	6	4	7	18	-3.471886e-01	5.789712e-01	0-15,0-273,1-47,1-118,1-285,2-75,3-245,3-264,9-58,11-102,11-124,14-59,15-25,16-253,16-295,16-322,17-380,18-117,
AG..TC	6	4	6	15	-1.558983e+00	-7.580787e-01	0-235,0-381,2-104,2-174,3-12,3-43,3-138,3-282,5-123,7-53,7-123,10-7,14-124,15-15,15-43,
AT..TC	6	4	9	44	7.713773e-02	2.534707e+00	0-130,1-49,1-144,1-147,1-192,1-254,1-355,1-407,2-110,2-182,2-190,2-201,3-55,3-141,3-272,4-26,5-41,6-20,7-182,7-190,10-306,11-15,11-18,11-40,11-140,11-244,12-6,12-51,12-193,13-18,13-70,13-111,13-135,13-152,13-163,14-65,15-49,15-68,17-72,17-144,17-166,18-38,18-91,19-43,
A.A.TC	6	4	9	42	-2.969815e-02	2.176408e+00	0-78,0-100,0-130,0-161,0-273,1-47,1-109,1-144,1-192,1-266,1-329,1-407,2-75,2-104,2-190,3-223,3-245,5-1,6-71,7-182,10-90,10-306,11-102,11-134,11-140,11-241,11-314,12-100,12-141,13-135,14-59,14-124,15-15,15-25,16-253,16-262,16-335,17-72,17-166,17-213,18-197,19-123,
AAA.TC	6	5	8	20	1.356277e+00	3.130634e+00	0-78,0-100,0-161,1-109,1-266,1-329,3-223,5-1,6-71,10-90,11-134,11-241,11-314,12-100,12-141,16-262,16-335,17-213,18-197,19-123,
ATA.TC	6	5	6	11	9.638254e-02	4.456890e-01	0-130,1-144,1-192,1-407,2-190,7-182,10-306,11-140,13-135,17-72,17-166,
A.C.TC	6	4	8	17	4.393224e-01	3.225441e-01	0-15,1-118,1-147,2-174,2-182,3-141,4-26,9-58,11-18,11-124,11-244,12-6,13-18,16-295,16-322,17-144,18-38,
ATC.TC	6	5	7	10	2.200461e+00	2.294187e+00	1-147,2-182,3-141,4-26,11-18,11-244,12-6,13-18,17-144,18-38,
A.G.TC	6	4	7	13	-7.196357e-01	-1.233899e+00	0-30,2-25,3-264,3-272,3-418,4-202,12-51,12-193,15-43,15-49,15-68,17-380,19-111,
A.T.TC	6	4	10	42	1.195552e+00	2.534707e+00	0-235,0-381,1-49,1-201,1-254,1-285,1-355,2-110,2-201,3-12,3-43,3-55,3-138,3-282,3-299,4-196,5-41,5-123,5-147,6-20,7-53,7-123,7-190,8-9,9-49,10-7,10-114,11-15,11-40,12-25,12-61,13-70,13-111,13-152,13-163,14-65,14-116,16-280,17-184,18-91,18-117,19-43,
AAT.TC	6	5	8	12	1.466678e+00	7.715557e-01	1-201,3-299,4-196,5-147,8-9,9-49,10-114,12-25,12-61,14-116,16-280,17-184,
ATT.TC	6	5	8	18	1.577130e+00	2.976111e+00	1-49,1-254,1-355,2-110,2-201,3-55,5-41,6-20,7-190,11-15,11-40,13-70,13-111,13-152,13-163,14-65,18-91,19-43,
A..ATC	6	4	10	43	1.134848e+00	1.987567e+00	0-15,0-30,0-78,0-130,0-273,0-381,1-109,1-144,1-254,1-266,2-25,2-174,2-190,3-138,3-141,3-245,3-264,3-418,4-26,4-196,5-1,5-123,5-147,7-182,8-9,10-306,11-15,11-18,11-134,11-140,11-241,12-25,12-100,12-141,12-193,13-18,14-65,14-124,15-68,16-280,16-335,17-213,18-197,
AA.ATC	6	5	8	19	1.356277e+00	2.811090e+00	0-30,0-78,1-109,1-266,2-25,3-418,4-196,5-1,5-147,8-9,11-134,11-241,12-25,12-100,12-141,16-280,16-335,17-213,18-197,
AT.ATC	6	5	7	15	7.815301e-01	1.424175e+00	0-130,1-144,1-254,2-190,3-141,4-26,7-182,10-306,11-15,11-18,11-140,12-193,13-18,14-65,15-68,
A.AATC	6	5	9	20	2.047685e+00	3.130634e+00	0-78,0-130,0-273,1-109,1-144,1-266,2-190,3-245,5-1,7-182,10-306,11-134,11-140,11-241,12-100,12-141,14-124,16-335,17-213,18-197,
AAAATC	6	6	6	11	2.343233e+00	4.203040e+00	0-78,1-109,1-266,5-1,11-134,11-241,12-100,12-141,16-335,17-213,18-197,
A.TATC	6	5	8	11	1.466678e+00	4.456890e-01	0-381,1-254,3-138,4-196,5-123,5-147,8-9,11-15,12-25,14-65,16-280,
A..CTC	6	4	9	17	1.225833e+00	3.225441e-01	1-49,3-55,3-272,3-299,4-202,6-20,7-123,11-124,11-314,12-6,12-51,14-59,15-43,15-49,17-380,18-38,19-111,
AT.CTC	6	5	6	8	1.520648e+00	1.386466e+00	1-49,3-55,3-272,6-20,12-6,12-51,15-49,18-38,
A.GCTC	6	5	6	7	2.526839e+00	2.238444e+00	3-272,4-202,12-51,15-43,15-49,17-380,19-111,
A..GTC	6	4	7	13	-7.196357e-01	-1.233899e+00	0-100,0-161,1-147,1-192,1-201,2-182,2-201,9-49,12-61,13-135,14-116,16-295,19-123,
A..TTC	6	4	10	41	1.195552e+00	2.340835e+00	0-235,1-47,1-118,1-285,1-329,1-355,1-407,2-75,2-104,2-110,3-12,3-43,3-223,3-282,5-41,6-71,7-53,7-190,9-58,10-7,10-90,10-114,11-40,11-102,11-244,13-70,13-111,13-152,13-163,15-15,15-25,16-253,16-262,16-322,17-72,17-144,17-166,17-184,18-91,18-117,19-43,
AC.TTC	6	5	7	10	2.200461e+00	2.294187e+00	1-47,1-118,1-285,2-75,9-58,11-102,15-25,16-253,16-322,18-117,
AT.TTC	6	5	8	16	1.577130e+00	2.303272e+00	1-355,1-407,2-110,5-41,7-190,11-40,11-244,13-70,13-111,13-152,13-163,17-72,17-144,17-166,18-91,19-43,
A.ATTC	6	5	6	15	9.638254e-02	1.750929e+00	1-47,1-329,1-407,2-75,2-104,3-223,6-71,10-90,11-102,15-15,15-25,16-253,16-262,17-72,17-166,
A.TTTC	6	5	8	21	1.577130e+00	3.987674e+00	0-235,1-285,1-355,2-110,3-12,3-43,3-282,5-41,7-53,7-190,10-7,10-114,11-40,13-70,13-111,13-152,13-163,17-184,18-91,18-117,19-43,
ATTTTC	6	6	7	11	3.461565e+00	4.857263e+00	1-355,2-110,5-41,7-190,11-40,13-70,13-111,13-152,13-163,18-91,19-43,
A....G	6	2	10	317	5.573835e-03	-2.278133e+00	0-33,0-58,0-98,0-102,0-118,0-150,0-174,0-186,0-216,0-219,0-227,0-289,0-312,0-325,0-337,0-347,0-350,0-353,0-377,0-397,0-431,0-440,0-441,0-444,1-131,1-132,1-157,1-181,1-194,1-246,1-279,1-330,1-394,1-428,1-429,1-443,2-22,2-57,2-63,2-67,2-100,2-124,2-137,2-143,2-149,2-158,2-193,2-210,2-211,2-212,2-233,2-248,2-264,2-275,2-288,2-308,2-342,2-344,2-351,2-369,2-381,2-387,2-397,2-428,3-33,3-66,3-72,3-91,3-…
AA...G	6	3	10	126	2.001068e-01	1.549945e-01	0-58,0-98,0-174,0-216,0-289,0-377,0-431,0-440,1-131,1-181,1-330,1-428,2-22,2-63,2-137,2-158,2-210,2-211,2-212,2-248,2-264,2-275,2-381,3-66,3-72,3-91,3-131,3-134,3-278,3-336,3-436,3-438,4-10,4-11,4-13,4-155,4-158,4-172,5-13,5-114,5-184,5-185,5-197,5-198,5-200,6-40,6-122,6-155,6-175,6-195,6-210,6-222,7-24,7-202,7-204,7-227,8-21,8-67,8-68,9-33,10-74,10-133,10-225,10-272,11-75,11-112,11-201,11-208,11…
AC...G	6	3	9	32	-1.536629e+00	-3.550551e+00	0-150,0-312,0-353,1-132,2-124,2-342,2-344,2-397,3-177,3-406,5-217,6-204,8-15,8-30,9-36,10-135,10-145,10-155,10-273,11-218,11-316,14-27,15-6,15-114,16-152,16-165,16-174,17-400,17-444,18-125,18-162,19-76,
AG...G	6	3	10	63	4.576496e-01	-7.784910e-01	0-102,0-186,0-397,0-444,1-194,1-394,1-429,2-67,2-143,2-387,3-33,3-154,3-179,3-364,4-14,4-145,4-179,4-203,5-33,5-168,5-201,6-167,6-186,6-220,7-88,7-92,7-208,8-18,9-1,10-195,10-232,10-236,10-265,10-289,10-315,11-286,13-82,13-202,14-82,14-92,16-56,16-64,16-87,16-287,16-382,16-411,16-418,17-3,17-104,17-122,17-246,17-289,17-387,18-129,18-149,18-153,18-164,18-175,18-179,18-186,19-108,19-125,19-187,
AT...G	6	3	10	96	2.208243e-01	-1.042551e+00	0-33,0-118,0-219,0-227,0-325,0-337,0-347,0-350,0-441,1-157,1-246,1-279,1-443,2-57,2-100,2-149,2-193,2-233,2-288,2-308,2-351,2-369,2-428,3-191,3-317,3-392,4-1,4-82,4-90,4-105,4-199,4-222,5-16,5-105,5-150,6-52,6-60,6-73,6-111,6-182,6-216,7-49,7-211,7-214,8-56,10-26,10-56,10-172,10-181,10-202,10-204,10-228,10-243,10-257,10-309,11-67,11-272,12-16,12-62,12-122,12-150,12-152,12-165,12-200,13-7,13-64,13…
A.A..G	6	3	10	116	2.001068e-01	2.534192e-01	0-58,0-98,0-174,0-216,0-289,0-347,0-397,1-132,1-246,1-429,1-443,2-22,2-100,2-158,2-210,2-211,2-248,2-288,2-308,2-342,2-351,2-369,2-387,3-72,3-177,3-191,3-278,3-317,3-336,3-364,3-392,3-436,3-438,4-10,4-11,4-145,5-13,5-184,5-197,5-198,6-52,6-60,6-175,6-186,6-220,7-24,7-202,7-208,7-227,8-15,8-30,8-56,8-67,8-68,10-56,10-133,10-135,10-145,10-155,10-172,10-195,10-202,10-204,11-112,11-201,11-218,11-286,…
AAA..G	6	4	10	49	9.265104e-01	1.202747e+00	0-58,0-98,0-174,0-216,0-289,2-22,2-158,2-210,2-211,2-248,3-72,3-278,3-336,3-436,3-438,4-10,4-11,5-13,5-184,5-197,5-198,6-175,7-24,7-202,7-227,8-67,8-68,10-133,11-112,11-201,11-304,12-42,12-48,12-59,12-93,12-106,12-162,14-51,16-208,16-293,16-404,17-204,17-214,17-233,17-287,18-6,18-84,19-37,19-211,
ACA..G	6	4	7	16	-8.649058e-01	-7.403553e-01	1-132,2-342,3-177,8-15,8-30,10-135,10-145,10-155,11-218,15-6,16-152,16-174,17-400,17-444,18-125,18-162,
AGA..G	6	4	7	18	-1.278733e+00	-1.113236e+00	0-397,1-429,2-387,3-364,4-145,6-186,6-220,7-208,10-195,11-286,16-64,16-411,16-418,17-104,17-122,18-153,18-175,18-179,
ATA..G	6	4	9	33	-3.273120e-01	-5.361623e-01	0-347,1-246,1-443,2-100,2-288,2-308,2-351,2-369,3-191,3-317,3-392,6-52,6-60,8-56,10-56,10-172,10-202,10-204,12-16,12-122,12-150,12-200,13-180,13-186,13-198,15-76,16-39,16-358,17-91,17-328,17-408,19-104,19-194,
A.C..G	6	3	8	53	-3.627942e+00	-6.293584e-01	0-33,0-312,1-131,1-279,2-67,2-193,2-212,2-264,2-344,3-33,3-91,3-131,3-154,3-179,3-406,4-82,4-199,4-203,5-33,5-150,6-155,6-195,6-216,7-88,7-204,10-225,10-232,10-243,10-272,10-309,10-315,11-75,11-217,11-225,14-78,14-92,15-114,15-124,16-14,16-56,16-173,16-186,16-283,16-379,16-424,17-3,17-268,17-314,17-387,18-129,18-149,18-164,19-108,
AAC..G	6	4	6	20	-1.727270e+00	1.918638e-01	1-131,2-212,2-264,3-91,3-131,6-155,6-195,7-204,10-225,10-272,11-75,11-217,11-225,15-124,16-14,16-173,16-379,16-424,17-268,17-314,
AGC..G	6	4	7	17	4.092507e-01	1.676939e+00	2-67,3-33,3-154,3-179,4-203,5-33,7-88,10-232,10-315,14-92,16-56,17-3,17-387,18-129,18-149,18-164,19-108,
ATC..G	6	4	7	12	-7.196357e-01	-1.471486e+00	0-33,1-279,2-193,4-82,4-199,5-150,6-216,10-243,10-309,14-78,16-186,16-283,
A.G..G	6	3	10	75	4.576496e-01	2.805222e-01	0-219,0-325,0-350,0-353,0-431,0-444,1-394,1-428,2-124,2-143,2-233,2-275,2-428,3-134,4-13,4-14,4-158,4-172,4-179,5-16,5-168,5-200,5-201,6-111,6-167,6-182,7-49,7-211,7-214,8-18,8-21,9-36,10-74,10-228,10-236,10-265,10-273,11-67,11-285,12-62,12-70,12-165,13-7,13-85,13-201,13-202,14-2,14-27,14-81,14-82,16-41,16-87,16-141,16-165,16-227,16-287,16-382,16-407,16-414,16-433,17-121,17-194,17-246,17-289,18-9…
AAG..G	6	4	9	26	5.908913e-01	6.232414e-01	0-431,1-428,2-275,3-134,4-13,4-158,4-172,5-200,8-21,10-74,11-285,12-70,13-85,13-201,14-81,16-141,16-227,16-407,16-414,17-121,18-9,18-67,18-152,18-155,18-182,19-214,
ACG..G	6	4	7	7	4.092507e-01	-1.318415e+00	0-353,2-124,9-36,10-273,14-27,16-165,19-76,
AGG..G	6	4	10	19	2.292039e+00	1.623211e+00	0-444,1-394,2-143,4-14,4-179,5-168,5-201,6-167,8-18,10-236,10-265,13-202,14-82,16-87,16-287,16-382,17-246,17-289,19-187,
ATG..G	6	4	9	23	6.911634e-01	2.257968e-01	0-219,0-325,0-350,2-233,2-428,5-16,6-111,6-182,7-49,7-211,7-214,10-228,11-67,12-62,12-165,13-7,14-2,16-41,16-433,17-194,18-145,19-138,19-223,
A.T..G	6	3	10	73	2.208243e-01	-3.104634e+00	0-102,0-118,0-150,0-186,0-227,0-337,0-377,0-440,0-441,1-157,1-181,1-194,1-330,2-57,2-63,2-137,2-149,2-381,2-397,3-66,4-1,4-90,4-105,4-155,4-222,5-105,5-114,5-185,5-217,6-40,6-73,6-122,6-204,6-210,6-222,7-92,9-1,9-33,10-26,10-181,10-257,10-289,11-208,11-231,11-272,11-316,12-94,12-152,12-199,13-0,13-64,13-82,13-101,14-42,14-88,14-126,15-78,15-91,15-135,16-38,16-209,16-255,17-111,17-215,17-327,18-64…
AAT..G	6	4	10	31	9.804674e-01	-7.084273e-01	0-377,0-440,1-181,1-330,2-63,2-137,2-381,3-66,4-155,5-114,5-185,6-40,6-122,6-210,6-222,9-33,11-208,11-231,12-94,12-199,13-0,14-88,14-126,15-78,16-38,16-209,17-215,17-327,19-169,19-178,19-196,
AGT..G	6	4	6	9	-2.026887e+00	-2.657381e+00	0-102,0-186,1-194,7-92,9-1,10-289,13-82,18-186,19-125,
ATT..G	6	4	9	28	-2.148769e-01	-9.405867e-01	0-118,0-227,0-337,0-441,1-157,2-57,2-149,4-1,4-90,4-105,4-222,5-105,6-73,10-26,10-181,10-257,11-272,12-152,13-64,13-101,14-42,15-91,15-135,16-255,17-111,18-64,18-204,18-215,
A..A.G	6	3	10	125	2.001068e-01	-1.809763e-01	0-33,0-58,0-98,0-174,0-186,0-216,0-289,0-325,0-347,0-350,0-353,0-377,0-397,0-441,0-444,1-131,1-132,1-246,1-279,1-428,1-443,2-22,2-57,2-100,2-149,2-158,2-193,2-210,2-369,2-397,3-33,3-131,3-278,3-336,3-364,3-392,3-436,4-1,4-10,4-11,4-82,4-145,4-155,4-199,5-13,5-16,5-114,5-197,5-198,6-40,6-52,6-111,6-122,6-155,6-167,6-182,6-186,6-195,6-216,6-220,7-202,7-208,7-211,7-227,8-15,8-18,8-67,8-68,9-33,10-74…
AA.A.G	6	4	9	54	-4.423858e-01	2.409154e+00	0-58,0-98,0-174,0-216,0-289,0-377,1-131,1-428,2-22,2-158,2-210,3-131,3-278,3-336,3-436,4-10,4-11,4-155,5-13,5-114,5-197,5-198,6-40,6-122,6-155,6-195,7-202,7-227,8-67,8-68,9-33,10-74,10-225,11-75,11-201,11-217,11-285,12-48,12-59,12-94,12-162,12-199,13-0,16-38,16-173,16-379,16-404,16-414,17-121,17-204,17-327,18-6,18-152,19-211,
AC.A.G	6	4	6	8	-1.727270e+00	-2.589821e+00	0-353,1-132,2-397,8-15,10-155,11-218,15-6,17-444,
AG.A.G	6	4	10	26	1.525704e+00	4.027917e-01	0-186,0-397,0-444,3-33,3-364,4-145,6-167,6-186,6-220,7-208,8-18,10-232,10-265,13-82,13-202,14-82,14-92,16-411,17-122,17-246,18-149,18-153,18-175,18-179,19-108,19-187,
AT.A.G	6	4	9	37	-3.273120e-01	1.627496e-01	0-33,0-325,0-347,0-350,0-441,1-246,1-279,1-443,2-57,2-100,2-149,2-193,2-369,3-392,4-1,4-82,4-199,5-16,6-52,6-111,6-182,6-216,7-211,10-181,12-16,12-165,13-64,13-198,14-78,15-76,16-283,16-358,18-64,18-145,19-104,19-194,19-223,
A.AA.G	6	4	10	58	9.265104e-01	2.921556e+00	0-58,0-98,0-174,0-216,0-289,0-347,0-397,1-132,1-246,1-443,2-22,2-100,2-158,2-210,2-369,3-278,3-336,3-364,3-392,3-436,4-10,4-11,4-145,5-13,5-197,5-198,6-52,6-186,6-220,7-202,7-208,7-227,8-15,8-67,8-68,10-155,11-201,11-218,12-16,12-48,12-59,12-162,13-198,15-6,15-76,16-358,16-404,16-411,17-122,17-204,17-444,18-6,18-153,18-175,18-179,19-104,19-194,19-211,
AAAA.G	6	5	9	28	1.670618e+00	3.641475e+00	0-58,0-98,0-174,0-216,0-289,2-22,2-158,2-210,3-278,3-336,3-436,4-10,4-11,5-13,5-197,5-198,7-202,7-227,8-67,8-68,11-201,12-48,12-59,12-162,16-404,17-204,18-6,19-211,
AGAA.G	6	5	6	11	6.853957e-01	9.820144e-01	0-397,3-364,4-145,6-186,6-220,7-208,16-411,17-122,18-153,18-175,18-179,
ATAA.G	6	5	7	13	3.445266e-01	3.688303e-01	0-347,1-246,1-443,2-100,2-369,3-392,6-52,12-16,13-198,15-76,16-358,19-104,19-194,
A.CA.G	6	4	8	22	-2.541763e-03	6.581497e-01	0-33,1-131,1-279,2-193,3-33,3-131,4-82,4-199,6-155,6-195,6-216,10-225,10-232,11-75,11-217,14-78,14-92,16-173,16-283,16-379,18-149,19-108,
ATCA.G	6	5	6	8	1.104885e+00	8.083465e-01	0-33,1-279,2-193,4-82,4-199,6-216,14-78,16-283,
A.GA.G	6	4	9	24	5.908913e-01	1.852978e-01	0-325,0-350,0-353,0-444,1-428,5-16,6-111,6-167,6-182,7-211,8-18,10-74,10-265,11-285,12-165,13-202,14-82,16-414,17-121,17-246,18-145,18-152,19-187,19-223,
AGGA.G	6	5	8	8	3.164028e+00	1.751695e+00	0-444,6-167,8-18,10-265,13-202,14-82,17-246,19-187,
A.TA.G	6	4	9	21	-3.273120e-01	-2.443253e+00	0-186,0-377,0-441,2-57,2-149,2-397,4-1,4-155,5-114,6-40,6-122,9-33,10-181,12-94,12-199,13-0,13-64,13-82,16-38,17-327,18-64,
AATA.G	6	5	6	11	-3.690756e-01	-2.203645e-01	0-377,4-155,5-114,6-40,6-122,9-33,12-94,12-199,13-0,16-38,17-327,
ATTA.G	6	5	6	7	-2.397025e-01	-1.249851e+00	0-441,2-57,2-149,4-1,10-181,13-64,18-64,
A..C.G	6	3	10	70	5.546828e-01	1.775183e+00	0-102,0-219,1-194,2-63,2-124,2-211,2-233,2-248,2-264,2-288,2-308,2-342,2-351,2-428,3-91,3-134,3-154,3-191,4-14,4-172,5-168,5-201,5-217,6-73,6-175,7-49,7-88,7-92,8-56,9-36,10-56,10-133,10-243,11-112,11-272,11-304,11-316,12-106,12-122,12-200,13-7,13-85,13-101,13-180,14-2,14-42,14-126,15-135,16-141,16-152,16-174,16-186,16-209,16-227,16-255,16-287,16-293,16-407,17-215,17-233,17-268,17-387,17-400,18-9…
AA.C.G	6	4	8	26	-2.541763e-03	1.593283e+00	2-63,2-211,2-248,2-264,3-91,3-134,4-172,6-175,10-133,11-112,11-304,12-106,13-85,14-126,16-141,16-209,16-227,16-293,16-407,17-215,17-233,17-268,18-9,18-67,19-169,19-214,
AC.C.G	6	4	6	9	3.971543e-02	-2.807372e-01	2-124,2-342,5-217,9-36,11-316,16-152,16-174,17-400,19-76,
AG.C.G	6	4	6	12	-2.992727e-01	-1.235241e-01	0-102,1-194,3-154,4-14,5-168,5-201,7-88,7-92,16-287,17-387,18-186,19-125,
AT.C.G	6	4	8	23	1.197114e-01	1.153874e+00	0-219,2-233,2-288,2-308,2-351,2-428,3-191,6-73,7-49,8-56,10-56,10-243,11-272,12-122,12-200,13-7,13-101,13-180,14-2,14-42,15-135,16-186,16-255,
A.AC.G	6	4	6	22	-1.727270e+00	6.581497e-01	2-211,2-248,2-288,2-308,2-342,2-351,3-191,6-175,8-56,10-56,10-133,11-112,11-304,12-106,12-122,12-200,13-180,16-152,16-174,16-293,17-233,17-400,
A.GC.G	6	4	9	22	1.826297e+00	3.184850e+00	0-219,2-124,2-233,2-428,3-134,4-14,4-172,5-168,5-201,7-49,9-36,13-7,13-85,14-2,16-141,16-227,16-287,16-407,18-9,18-67,19-76,19-214,
A.TC.G	6	4	9	18	9.590584e-01	-4.272796e-02	0-102,1-194,2-63,5-217,6-73,7-92,11-272,11-316,13-101,14-42,14-126,15-135,16-209,16-255,17-215,18-186,19-125,19-169,
A..G.G	6	3	10	48	4.576496e-01	-2.608843e+00	1-394,2-143,2-212,2-344,2-387,3-177,3-179,3-438,4-13,5-105,5-200,6-222,7-24,7-204,8-21,9-1,10-135,10-195,10-204,10-236,10-272,10-309,11-225,11-286,12-42,12-152,13-201,14-27,14-81,14-88,15-78,15-114,16-41,16-64,16-165,16-418,16-424,16-433,17-91,17-287,17-289,17-314,18-125,18-155,18-162,18-164,18-182,19-196,
AA.G.G	6	4	9	21	5.908913e-01	-2.465809e-01	2-212,3-438,4-13,5-200,6-222,7-24,7-204,8-21,10-272,11-225,12-42,13-201,14-81,14-88,15-78,16-424,17-287,17-314,18-155,18-182,19-196,
AG.G.G	6	4	6	12	-6.581511e-01	-3.313655e-01	1-394,2-143,2-387,3-179,9-1,10-195,10-236,11-286,16-64,16-418,17-289,18-164,
A.AG.G	6	4	6	15	-2.213546e+00	-1.545384e+00	2-387,3-177,3-438,7-24,10-135,10-195,10-204,11-286,12-42,16-64,16-418,17-91,17-287,18-125,18-162,
A.CG.G	6	4	6	11	-2.992727e-01	-1.235241e-01	2-212,2-344,3-179,7-204,10-272,10-309,11-225,15-114,16-424,17-314,18-164,
A.GG.G	6	4	9	15	1.554491e+00	5.058262e-01	1-394,2-143,4-13,5-200,8-21,10-236,13-201,14-27,14-81,16-41,16-165,16-433,17-289,18-155,18-182,
A.TG.G	6	4	6	7	-2.026887e+00	-3.097948e+00	5-105,6-222,9-1,12-152,14-88,15-78,19-196,
A..T.G	6	3	10	74	2.208243e-01	-2.996840e+00	0-118,0-150,0-227,0-312,0-337,0-431,0-440,1-157,1-181,1-330,1-429,2-67,2-137,2-275,2-381,3-66,3-72,3-317,3-406,4-90,4-105,4-158,4-179,4-203,4-222,5-33,5-150,5-184,5-185,6-60,6-204,6-210,7-214,8-30,10-26,10-145,10-172,10-202,10-228,10-257,10-273,10-289,10-315,11-67,11-208,11-231,12-62,12-70,12-93,12-150,13-186,14-51,15-91,15-124,16-14,16-39,16-56,16-87,16-208,16-382,17-3,17-104,17-111,17-194,17-21…
AA.T.G	6	4	9	25	-3.273120e-01	-1.924469e+00	0-431,0-440,1-181,1-330,2-137,2-275,2-381,3-66,3-72,4-158,5-184,5-185,6-210,11-208,11-231,12-70,12-93,14-51,15-124,16-14,16-208,17-214,18-84,19-37,19-178,
AG.T.G	6	4	6	13	-2.026887e+00	-1.773862e+00	1-429,2-67,4-179,4-203,5-33,10-289,10-315,16-56,16-87,16-382,17-3,17-104,18-129,
AT.T.G	6	4	9	29	-2.148769e-01	-7.621014e-01	0-118,0-227,0-337,1-157,3-317,4-90,4-105,4-222,5-150,6-60,7-214,10-26,10-172,10-202,10-228,10-257,11-67,12-62,12-150,13-186,15-91,16-39,17-111,17-194,17-328,17-408,18-204,18-215,19-138,
A.AT.G	6	4	10	21	9.804674e-01	-2.443253e+00	1-429,3-72,3-317,5-184,6-60,8-30,10-145,10-172,10-202,12-93,12-150,13-186,14-51,16-39,16-208,17-104,17-214,17-328,17-408,18-84,19-37,
AAAT.G	6	5	6	8	-3.690756e-01	-1.104122e+00	3-72,5-184,12-93,14-51,16-208,17-214,18-84,19-37,
A.CT.G	6	4	7	12	-7.196357e-01	-1.471486e+00	0-312,2-67,3-406,4-203,5-33,5-150,10-315,15-124,16-14,16-56,17-3,18-129,
A.GT.G	6	4	8	14	-2.148534e-01	-1.552484e+00	0-431,2-275,4-158,4-179,7-214,10-228,10-273,11-67,12-62,12-70,16-87,16-382,17-194,19-138,
A.TT.G	6	4	8	27	-1.466009e+00	-1.118908e+00	0-118,0-150,0-227,0-337,0-440,1-157,1-181,1-330,2-137,2-381,3-66,4-90,4-105,4-222,5-185,6-204,6-210,10-26,10-257,10-289,11-208,11-231,15-91,17-111,18-204,18-215,19-178,
AATT.G	6	5	6	11	-2.397025e-01	-4.002597e-02	0-440,1-181,1-330,2-137,2-381,3-66,5-185,6-210,11-208,11-231,19-178,
ATTT.G	6	5	6	13	-1.129413e-01	7.633144e-01	0-118,0-227,0-337,1-157,4-90,4-105,4-222,10-26,10-257,15-91,17-111,18-204,18-215,
A...AG	6	3	10	102	2.001068e-01	-2.008285e+00	0-33,0-58,0-98,0-325,0-353,0-377,0-440,1-131,1-181,1-194,1-246,1-279,1-443,2-22,2-63,2-100,2-143,2-248,2-288,2-387,3-66,3-131,3-134,3-191,3-278,3-392,3-436,4-10,4-82,4-155,4-158,4-199,5-105,5-197,6-52,6-111,6-122,6-155,6-182,6-195,6-216,7-49,7-88,7-204,7-227,8-18,8-67,9-1,10-74,10-133,10-135,10-145,10-155,10-202,10-228,10-232,10-265,10-309,11-67,11-217,12-42,12-70,12-93,12-106,13-82,13-85,13-198,…
AA..AG	6	4	10	48	9.265104e-01	1.374607e+00	0-58,0-98,0-377,0-440,1-131,1-181,2-22,2-63,2-248,3-66,3-131,3-134,3-278,3-436,4-10,4-155,4-158,5-197,6-122,6-155,6-195,7-204,7-227,8-67,10-74,10-133,11-217,12-42,12-70,12-93,12-106,13-85,13-201,14-81,14-88,15-78,15-124,16-404,16-407,16-414,17-121,18-6,18-67,18-152,18-182,19-37,19-196,19-211,
AG..AG	6	4	8	19	-3.439210e-01	-8.968676e-01	1-194,2-143,2-387,7-88,8-18,9-1,10-232,10-265,13-82,16-287,16-411,17-104,17-387,18-149,18-175,18-179,18-186,19-108,19-187,
AT..AG	6	4	9	28	-3.273120e-01	-1.232506e+00	0-33,0-325,1-246,1-279,1-443,2-100,2-288,3-191,3-392,4-82,4-199,5-105,6-52,6-111,6-182,6-216,7-49,10-202,10-228,10-309,11-67,13-198,14-78,16-283,18-64,18-145,18-204,19-104,
A.A.AG	6	4	10	39	9.265104e-01	-1.453950e-03	0-58,0-98,1-246,1-443,2-22,2-100,2-248,2-288,2-387,3-191,3-278,3-392,3-436,4-10,5-197,6-52,7-227,8-67,10-133,10-135,10-145,10-155,10-202,12-42,12-93,12-106,13-198,15-6,16-404,16-411,17-104,17-444,18-6,18-125,18-175,18-179,19-37,19-104,19-211,
AAA.AG	6	5	9	18	1.670618e+00	1.612649e+00	0-58,0-98,2-22,2-248,3-278,3-436,4-10,5-197,7-227,8-67,10-133,12-42,12-93,12-106,16-404,18-6,19-37,19-211,
ATA.AG	6	5	6	10	-3.690756e-01	-5.163634e-01	1-246,1-443,2-100,2-288,3-191,3-392,6-52,10-202,13-198,19-104,
A.C.AG	6	4	8	20	-2.541763e-03	1.918638e-01	0-33,1-131,1-279,3-131,4-82,4-199,6-155,6-195,6-216,7-88,7-204,10-232,10-309,11-217,14-78,15-124,16-283,17-387,18-149,19-108,
ATC.AG	6	5	6	8	1.104885e+00	8.083465e-01	0-33,1-279,4-82,4-199,6-216,10-309,14-78,16-283,
A.G.AG	6	4	10	26	1.525704e+00	8.411950e-01	0-325,0-353,2-143,3-134,4-158,6-111,6-182,7-49,8-18,10-74,10-228,10-265,11-67,12-70,13-85,13-201,14-81,16-287,16-407,16-414,17-121,18-67,18-145,18-152,18-182,19-187,
AAG.AG	6	5	7	13	1.353451e+00	2.100183e+00	3-134,4-158,10-74,12-70,13-85,13-201,14-81,16-407,16-414,17-121,18-67,18-152,18-182,
A.T.AG	6	4	8	17	-1.635091e+00	-3.132769e+00	0-377,0-440,1-181,1-194,2-63,3-66,4-155,5-105,6-122,9-1,13-82,14-88,15-78,18-64,18-186,18-204,19-196,
AAT.AG	6	5	6	10	-3.690756e-01	-5.152162e-01	0-377,0-440,1-181,2-63,3-66,4-155,6-122,14-88,15-78,19-196,
A..AAG	6	4	10	57	9.265104e-01	2.748323e+00	0-33,0-58,0-98,0-325,0-353,0-377,1-131,1-246,1-279,1-443,2-22,2-100,3-131,3-278,3-392,3-436,4-10,4-82,4-155,4-199,5-197,6-52,6-111,6-122,6-155,6-182,6-195,6-216,7-227,8-18,8-67,10-74,10-155,10-232,10-265,11-217,13-82,13-198,14-78,15-6,16-283,16-404,16-411,16-414,17-121,17-444,18-6,18-64,18-145,18-149,18-152,18-175,18-179,19-104,19-108,19-187,19-211,
AA.AAG	6	5	8	24	9.466347e-01	3.350847e+00	0-58,0-98,0-377,1-131,2-22,3-131,3-278,3-436,4-10,4-155,5-197,6-122,6-155,6-195,7-227,8-67,10-74,11-217,16-404,16-414,17-121,18-6,18-152,19-211,
AT.AAG	6	5	8	19	1.058129e+00	2.146457e+00	0-33,0-325,1-246,1-279,1-443,2-100,3-392,4-82,4-199,6-52,6-111,6-182,6-216,13-198,14-78,16-283,18-64,18-145,19-104,
A.AAAG	6	5	10	25	2.394602e+00	3.346112e+00	0-58,0-98,1-246,1-443,2-22,2-100,3-278,3-392,3-436,4-10,5-197,6-52,7-227,8-67,10-155,13-198,15-6,16-404,16-411,17-444,18-6,18-175,18-179,19-104,19-211,
AAAAAG	6	6	7	12	2.611843e+00	3.932134e+00	0-58,0-98,2-22,3-278,3-436,4-10,5-197,7-227,8-67,16-404,18-6,19-211,
A.CAAG	6	5	8	15	2.327238e+00	3.458862e+00	0-33,1-131,1-279,3-131,4-82,4-199,6-155,6-195,6-216,10-232,11-217,14-78,16-283,18-149,19-108,
A.GAAG	6	5	6	12	6.853957e-01	1.727123e+00	0-325,0-353,6-111,6-182,8-18,10-74,10-265,16-414,17-121,18-145,18-152,19-187,
A..CAG	6	4	7	16	-8.649058e-01	-7.381633e-01	1-194,2-63,2-248,2-288,3-134,3-191,7-49,7-88,10-133,12-106,13-85,16-287,16-407,17-387,18-67,18-186,
A..GAG	6	4	8	15	-3.439210e-01	-1.545384e+00	2-143,2-387,5-105,7-204,9-1,10-135,10-309,12-42,13-201,14-81,14-88,15-78,18-125,18-182,19-196,
A..TAG	6	4	8	14	-1.635091e+00	-3.648269e+00	0-440,1-181,3-66,4-158,10-145,10-202,10-228,11-67,12-70,12-93,15-124,17-104,18-204,19-37,
AA.TAG	6	5	6	8	-3.690756e-01	-1.104122e+00	0-440,1-181,3-66,4-158,12-70,12-93,15-124,19-37,
A...CG	6	3	10	58	5.546828e-01	6.955558e-02	0-227,0-350,0-444,1-330,1-394,2-67,2-124,2-210,2-264,2-342,2-344,2-351,2-369,3-72,3-177,3-317,4-13,4-203,5-200,5-217,6-40,7-92,7-202,7-214,8-56,9-33,10-204,11-112,11-316,12-16,12-62,12-199,13-0,13-7,14-2,14-42,14-51,15-91,16-41,16-64,16-87,16-152,16-165,16-173,16-186,16-208,16-227,16-255,16-293,16-433,17-91,17-214,17-233,17-268,17-289,17-400,18-162,19-223,
AA..CG	6	4	9	20	8.598222e-01	1.918638e-01	1-330,2-210,2-264,3-72,4-13,5-200,6-40,7-202,9-33,11-112,12-199,13-0,14-51,16-173,16-208,16-227,16-293,17-214,17-233,17-268,
AT..CG	6	4	9	20	9.590584e-01	4.352579e-01	0-227,0-350,2-351,2-369,3-317,7-214,8-56,10-204,12-16,12-62,13-7,14-2,14-42,15-91,16-41,16-186,16-255,16-433,17-91,19-223,
A.A.CG	6	4	8	22	-2.541763e-03	6.581497e-01	2-210,2-342,2-351,2-369,3-72,3-177,3-317,7-202,8-56,10-204,11-112,12-16,14-51,16-64,16-152,16-208,16-293,17-91,17-214,17-233,17-400,18-162,
A.G.CG	6	4	8	17	1.117774e+00	1.674643e+00	0-350,0-444,1-394,2-124,4-13,5-200,7-214,12-62,13-7,14-2,16-41,16-87,16-165,16-227,16-433,17-289,19-223,
ATG.CG	6	5	6	8	2.207143e+00	2.356937e+00	0-350,7-214,12-62,13-7,14-2,16-41,16-433,19-223,
A.T.CG	6	4	8	12	1.197114e-01	-1.471486e+00	0-227,1-330,5-217,6-40,7-92,9-33,11-316,12-199,13-0,14-42,15-91,16-255,
A..ACG	6	4	7	12	-8.649058e-01	-1.666758e+00	0-350,0-444,2-210,2-369,6-40,7-202,9-33,12-16,12-199,13-0,16-173,19-223,
A..CCG	6	4	8	20	1.415555e+00	3.269145e+00	2-124,2-264,2-342,2-351,5-217,7-92,8-56,11-112,11-316,13-7,14-2,14-42,16-152,16-186,16-227,16-255,16-293,17-233,17-268,17-400,
A..GCG	6	4	6	13	-2.992727e-01	4.755423e-01	1-394,2-344,3-177,4-13,5-200,10-204,16-41,16-64,16-165,16-433,17-91,17-289,18-162,
A..TCG	6	4	7	13	-7.196357e-01	-1.233899e+00	0-227,1-330,2-67,3-72,3-317,4-203,7-214,12-62,14-51,15-91,16-87,16-208,17-214,
A...GG	6	3	10	60	4.576496e-01	-1.432132e+00	0-174,0-186,0-441,1-132,1-429,2-149,2-211,2-212,2-275,2-381,2-428,3-91,3-179,3-406,4-11,4-14,4-90,4-105,4-172,4-179,5-168,5-185,5-198,5-201,6-167,6-210,6-222,8-15,8-68,10-56,10-195,10-257,10-273,10-315,11-75,11-218,11-285,11-286,12-94,12-152,12-200,13-202,14-82,15-135,16-39,16-56,16-141,16-174,16-209,16-379,16-382,16-424,17-122,17-215,17-287,17-314,17-328,18-153,18-155,18-215,
AA..GG	6	4	9	24	5.908913e-01	1.879327e-01	0-174,2-211,2-212,2-275,2-381,3-91,4-11,4-172,5-185,5-198,6-210,6-222,8-68,11-75,11-285,12-94,16-141,16-209,16-379,16-424,17-215,17-287,17-314,18-155,
AG..GG	6	4	9	17	1.554491e+00	1.065221e+00	0-186,1-429,3-179,4-14,4-179,5-168,5-201,6-167,10-195,10-315,11-286,13-202,14-82,16-56,16-382,17-122,18-153,
AT..GG	6	4	8	13	-2.148534e-01	-1.773862e+00	0-441,2-149,2-428,4-90,4-105,10-56,10-257,12-152,12-200,15-135,16-39,17-328,18-215,
A.A.GG	6	4	8	19	-3.439210e-01	-6.803026e-01	0-174,1-132,1-429,2-211,4-11,5-198,8-15,8-68,10-56,10-195,11-218,11-286,12-200,16-39,16-174,17-122,17-287,17-328,18-153,
A.G.GG	6	4	8	15	8.169437e-01	5.058262e-01	2-275,2-428,4-14,4-172,4-179,5-168,5-201,6-167,10-273,11-285,13-202,14-82,16-141,16-382,18-155,
A.T.GG	6	4	9	16	6.911634e-01	-1.109124e+00	0-186,0-441,2-149,2-381,4-90,4-105,5-185,6-210,6-222,10-257,12-94,12-152,15-135,16-209,17-215,18-215,
ATT.GG	6	5	7	8	1.580755e+00	5.463801e-01	0-441,2-149,4-90,4-105,10-257,12-152,15-135,18-215,
A..AGG	6	4	10	19	1.525704e+00	-6.803026e-01	0-174,0-186,0-441,1-132,2-149,4-11,5-198,6-167,8-15,8-68,11-75,11-218,11-285,12-94,13-202,14-82,16-379,17-122,18-153,
AA.AGG	6	5	6	8	6.853957e-01	2.382516e-01	0-174,4-11,5-198,8-68,11-75,11-285,12-94,16-379,
AG.AGG	6	5	6	6	1.781267e+00	7.891062e-01	0-186,6-167,13-202,14-82,17-122,18-153,
A.AAGG	6	5	6	9	6.853957e-01	6.099652e-01	0-174,1-132,4-11,5-198,8-15,8-68,11-218,17-122,18-153,
A..CGG	6	4	6	14	-2.992727e-01	7.754826e-01	2-211,2-428,3-91,4-14,4-172,5-168,5-201,10-56,12-200,15-135,16-141,16-174,16-209,17-215,
A..GGG	6	4	6	10	-6.581511e-01	-8.882320e-01	2-212,3-179,6-222,10-195,11-286,12-152,16-424,17-287,17-314,18-155,
A..TGG	6	4	7	17	-1.120870e+00	-8.871431e-01	1-429,2-275,2-381,3-406,4-90,4-105,4-179,5-185,6-210,10-257,10-273,10-315,16-39,16-56,16-382,17-328,18-215,
A...TG	6	3	10	97	2.208243e-01	-8.191209e-01	0-102,0-118,0-150,0-216,0-219,0-289,0-312,0-337,0-347,0-397,0-431,1-157,1-428,2-57,2-137,2-158,2-193,2-233,2-308,2-397,3-33,3-154,3-336,3-364,3-438,4-1,4-145,4-222,5-13,5-16,5-33,5-114,5-150,5-184,6-60,6-73,6-175,6-186,6-204,6-220,7-24,7-208,7-211,8-21,8-30,9-36,10-26,10-172,10-181,10-225,10-236,10-243,10-272,10-289,11-201,11-208,11-225,11-231,11-272,11-304,12-48,12-59,12-122,12-150,12-162,12-165…
AA..TG	6	4	10	34	9.804674e-01	-1.848686e-01	0-216,0-289,0-431,1-428,2-137,2-158,3-336,3-438,5-13,5-114,5-184,6-175,7-24,8-21,10-225,10-272,11-201,11-208,11-225,11-231,11-304,12-48,12-59,12-162,14-126,16-14,16-38,17-204,17-327,18-9,18-84,19-169,19-178,19-214,
AC..TG	6	4	6	9	-1.558983e+00	-2.182963e+00	0-150,0-312,2-397,6-204,8-30,9-36,14-27,15-114,19-76,
AG..TG	6	4	8	19	-2.148534e-01	-4.425750e-01	0-102,0-397,3-33,3-154,3-364,4-145,5-33,6-186,6-220,7-208,10-236,10-289,14-92,16-418,17-3,17-246,18-129,18-164,19-125,
AT..TG	6	4	9	35	-2.148769e-01	3.122651e-01	0-118,0-219,0-337,0-347,1-157,2-57,2-193,2-233,2-308,4-1,4-222,5-16,5-150,6-60,6-73,7-211,10-26,10-172,10-181,10-243,11-272,12-122,12-150,12-165,13-64,13-101,13-180,13-186,15-76,16-358,17-111,17-194,17-408,19-138,19-194,
A.A.TG	6	4	10	36	9.804674e-01	1.649764e-01	0-216,0-289,0-347,0-397,2-158,2-308,3-336,3-364,3-438,4-145,5-13,5-184,6-60,6-175,6-186,6-220,7-24,7-208,8-30,10-172,11-201,11-304,12-48,12-59,12-122,12-150,12-162,13-180,13-186,15-76,16-358,16-418,17-204,17-408,18-84,19-194,
AAA.TG	6	5	8	16	1.058129e+00	1.257904e+00	0-216,0-289,2-158,3-336,3-438,5-13,5-184,6-175,7-24,11-201,11-304,12-48,12-59,12-162,17-204,18-84,
ATA.TG	6	5	8	12	1.169120e+00	2.631138e-01	0-347,2-308,6-60,10-172,12-122,12-150,13-180,13-186,15-76,16-358,17-408,19-194,
A.C.TG	6	4	7	16	-7.196357e-01	-5.198449e-01	0-312,2-193,3-33,3-154,5-33,5-150,10-225,10-243,10-272,11-225,14-92,15-114,16-14,17-3,18-129,18-164,
A.G.TG	6	4	10	17	1.597180e+00	-8.871431e-01	0-219,0-431,1-428,2-233,5-16,7-211,8-21,9-36,10-236,12-165,14-27,17-194,17-246,18-9,19-76,19-138,19-214,
ATG.TG	6	5	7	7	1.580755e+00	1.544364e-01	0-219,2-233,5-16,7-211,12-165,17-194,19-138,
A.T.TG	6	4	9	28	-2.148769e-01	-9.405867e-01	0-102,0-118,0-150,0-337,1-157,2-57,2-137,2-397,4-1,4-222,5-114,6-73,6-204,10-26,10-181,10-289,11-208,11-231,11-272,13-64,13-101,14-126,16-38,17-111,17-327,19-125,19-169,19-178,
AAT.TG	6	5	6	9	-2.397025e-01	-6.454842e-01	2-137,5-114,11-208,11-231,14-126,16-38,17-327,19-169,19-178,
ATT.TG	6	5	7	13	5.834121e-01	7.633144e-01	0-118,0-337,1-157,2-57,4-1,4-222,6-73,10-26,10-181,11-272,13-64,13-101,17-111,
A..ATG	6	4	9	37	-3.273120e-01	-1.848686e-01	0-216,0-289,0-347,0-397,1-428,2-57,2-158,2-193,2-397,3-33,3-336,3-364,4-1,4-145,5-13,5-16,5-114,6-186,6-220,7-208,7-211,10-181,10-225,11-201,12-48,12-59,12-162,12-165,13-64,14-92,15-76,16-38,16-358,17-204,17-246,17-327,19-194,
AA.ATG	6	5	6	15	-3.690756e-01	9.617138e-01	0-216,0-289,1-428,2-158,3-336,5-13,5-114,10-225,11-201,12-48,12-59,12-162,16-38,17-204,17-327,
AG.ATG	6	5	6	9	7.998444e-01	7.740408e-01	0-397,3-33,3-364,4-145,6-186,6-220,7-208,14-92,17-246,
AT.ATG	6	5	9	12	1.873532e+00	2.631138e-01	0-347,2-57,2-193,4-1,5-16,7-211,10-181,12-165,13-64,15-76,16-358,19-194,
A.AATG	6	5	9	20	1.771731e+00	2.445364e+00	0-216,0-289,0-347,0-397,2-158,3-336,3-364,4-145,5-13,6-186,6-220,7-208,11-201,12-48,12-59,12-162,15-76,16-358,17-204,19-194,
AAAATG	6	6	6	10	2.028424e+00	3.127065e+00	0-216,0-289,2-158,3-336,5-13,11-201,12-48,12-59,12-162,17-204,
A..CTG	6	4	8	20	1.197114e-01	4.352579e-01	0-102,0-219,2-233,2-308,3-154,6-73,6-175,9-36,10-243,11-272,11-304,12-122,13-101,13-180,14-126,18-9,19-76,19-125,19-169,19-214,
A.TCTG	6	5	6	7	1.217505e+00	5.424040e-01	0-102,6-73,11-272,13-101,14-126,19-125,19-169,
A..GTG	6	4	7	10	-1.120870e+00	-2.436800e+00	3-438,7-24,8-21,10-236,10-272,11-225,14-27,15-114,16-418,18-164,
A..TTG	6	4	9	30	-2.148769e-01	-5.834521e-01	0-118,0-150,0-312,0-337,0-431,1-157,2-137,4-222,5-33,5-150,5-184,6-60,6-204,8-30,10-26,10-172,10-289,11-208,11-231,12-150,13-186,16-14,17-3,17-111,17-194,17-408,18-84,18-129,19-138,19-178,
AA.TTG	6	5	6	8	-2.397025e-01	-9.478039e-01	0-431,2-137,5-184,11-208,11-231,16-14,18-84,19-178,
AT.TTG	6	5	7	14	5.834121e-01	1.075264e+00	0-118,0-337,1-157,4-222,5-150,6-60,10-26,10-172,12-150,13-186,17-111,17-194,17-408,19-138,
A.ATTG	6	5	7	8	4.647090e-01	-9.478039e-01	5-184,6-60,8-30,10-172,12-150,13-186,17-408,18-84,
A.TTTG	6	5	7	13	5.834121e-01	7.633144e-01	0-118,0-150,0-337,1-157,2-137,4-222,6-204,10-26,10-289,11-208,11-231,17-111,19-178,
A....T	6	2	10	558	2.053776e-04	-1.423213e+00	0-6,0-23,0-36,0-40,0-44,0-61,0-64,0-65,0-71,0-77,0-79,0-80,0-81,0-99,0-101,0-117,0-147,0-148,0-149,0-162,0-163,0-176,0-177,0-180,0-195,0-197,0-206,0-207,0-208,0-210,0-218,0-243,0-247,0-260,0-263,0-266,0-267,0-276,0-279,0-291,0-292,0-299,0-302,0-310,0-311,0-333,0-334,0-346,0-359,0-361,0-365,0-374,0-378,0-380,0-384,0-399,0-400,0-409,0-415,0-430,0-437,1-8,1-15,1-30,1-36,1-45,1-46,1-61,1-65,1-67,1-71…
AA...T	6	3	10	217	6.883958e-02	7.507882e-01	0-36,0-61,0-64,0-71,0-77,0-79,0-80,0-99,0-101,0-117,0-147,0-148,0-149,0-162,0-176,0-206,0-207,0-218,0-266,0-279,0-291,0-310,0-311,0-333,0-346,0-359,0-361,0-380,0-399,0-409,0-430,1-15,1-45,1-46,1-80,1-111,1-134,1-143,1-146,1-153,1-178,1-237,1-238,1-248,1-265,1-268,1-282,1-296,1-297,1-328,1-364,1-365,1-374,1-380,1-422,2-15,2-16,2-24,2-73,2-74,2-102,2-103,2-118,2-157,2-164,2-165,2-189,2-192,2-223,2-…
AC...T	6	3	9	85	-3.471212e+00	-5.636376e-01	0-263,0-299,0-374,0-415,1-30,1-67,1-166,1-346,2-6,2-8,2-166,2-250,2-281,2-310,2-353,2-372,2-405,2-424,2-436,3-92,3-164,3-193,3-430,4-119,5-78,5-87,5-98,6-7,6-43,6-107,6-156,7-4,7-71,7-104,7-173,10-42,10-88,10-96,10-168,10-226,10-255,11-49,11-85,11-94,11-114,11-146,12-76,12-124,12-131,13-3,13-25,13-150,13-182,14-12,14-15,14-61,15-13,15-125,16-15,16-71,16-80,16-176,16-193,16-206,16-277,16-371,16-38…
AG...T	6	3	10	77	2.208243e-01	-2.677973e+00	0-23,0-163,0-177,0-197,0-243,0-260,0-334,1-36,1-61,1-135,1-179,1-185,1-198,1-227,1-250,1-283,1-298,1-344,1-366,2-26,2-41,2-96,2-252,2-292,3-51,3-70,3-135,3-195,3-419,4-20,4-78,4-86,6-56,6-126,6-159,6-201,7-26,7-133,7-155,9-8,10-17,10-78,10-159,10-206,10-313,11-7,11-78,11-278,11-288,13-86,13-89,13-160,13-205,14-18,14-34,14-85,14-98,15-82,15-128,16-142,16-303,16-396,16-444,17-108,17-140,17-182,17-4…
AT...T	6	3	10	179	7.973543e-02	3.014141e-01	0-6,0-40,0-44,0-65,0-81,0-180,0-195,0-208,0-210,0-247,0-267,0-276,0-292,0-302,0-365,0-378,0-384,0-400,0-437,1-8,1-65,1-71,1-84,1-86,1-99,1-112,1-154,1-169,1-182,1-202,1-235,1-239,1-269,1-368,1-381,1-384,1-401,1-405,1-409,1-439,2-28,2-45,2-60,2-82,2-106,2-130,2-134,2-224,2-241,2-329,2-333,2-361,2-363,2-365,2-375,2-394,3-9,3-21,3-49,3-74,3-80,3-84,3-116,3-204,3-253,3-256,3-288,3-311,3-315,3-327,3-3…
A.A..T	6	3	9	188	-1.452453e+01	-9.417471e-01	0-40,0-44,0-65,0-71,0-77,0-79,0-99,0-147,0-148,0-195,0-206,0-208,0-243,0-260,0-310,0-359,0-361,0-365,0-374,0-378,0-409,0-430,1-36,1-45,1-61,1-65,1-84,1-179,1-235,1-237,1-239,1-248,1-265,1-283,1-296,1-328,1-344,1-364,1-366,1-405,1-439,2-6,2-15,2-16,2-24,2-26,2-73,2-102,2-118,2-130,2-157,2-164,2-250,2-281,2-361,2-363,2-394,2-403,2-424,2-434,3-9,3-40,3-41,3-49,3-70,3-80,3-82,3-84,3-116,3-164,3-193,3…
AAA..T	6	4	9	87	-1.623651e+00	1.953309e+00	0-71,0-77,0-79,0-99,0-147,0-148,0-206,0-310,0-359,0-361,0-409,0-430,1-45,1-237,1-248,1-265,1-296,1-328,1-364,2-15,2-16,2-24,2-73,2-102,2-118,2-157,2-164,2-403,2-434,3-40,3-41,3-82,3-221,3-222,3-279,3-280,3-400,3-417,3-437,4-195,5-0,5-113,5-146,5-182,5-183,6-54,6-69,6-70,10-64,10-113,10-143,10-157,10-224,10-271,10-281,10-287,11-32,11-65,11-133,11-200,11-207,11-224,11-240,11-242,11-303,12-60,12-176…
ACA..T	6	4	9	25	-2.969815e-02	-1.010232e+00	0-374,2-6,2-250,2-281,2-424,3-164,3-193,4-119,5-98,6-156,10-88,10-226,10-255,11-94,13-150,15-13,16-206,16-380,17-102,17-324,17-430,18-60,19-31,19-49,19-154,
AGA..T	6	4	7	27	-2.942871e+00	-1.404263e+00	0-243,0-260,1-36,1-61,1-179,1-283,1-344,1-366,2-26,3-70,3-419,4-78,4-86,7-155,10-78,10-159,10-313,11-278,16-303,17-140,17-182,18-71,18-115,18-127,18-190,18-208,19-41,
ATA..T	6	4	8	49	-3.499853e+00	-1.442520e+00	0-40,0-44,0-65,0-195,0-208,0-365,0-378,1-65,1-84,1-235,1-239,1-405,1-439,2-130,2-361,2-363,2-394,3-9,3-49,3-80,3-84,3-116,3-315,3-349,3-404,4-88,4-112,4-121,4-156,5-39,5-102,5-115,5-148,5-234,6-123,6-148,7-69,7-171,10-52,11-161,11-256,12-82,12-113,16-12,16-119,18-49,18-139,19-39,19-98,
A.C..T	6	3	10	87	2.829048e-01	-1.031778e-01	0-6,0-23,0-81,0-149,0-197,0-276,0-311,0-384,1-15,1-30,1-46,1-112,1-154,1-227,1-250,1-269,2-28,2-45,2-74,2-165,2-252,2-353,2-371,2-396,2-404,3-74,3-92,3-112,3-135,3-195,3-343,3-421,3-429,4-210,4-219,5-4,5-87,5-133,5-214,6-7,6-17,6-201,7-4,7-173,8-52,9-8,9-46,10-32,10-206,11-7,11-33,11-85,11-114,11-146,11-163,12-28,12-186,12-196,13-24,13-46,13-86,13-160,14-12,14-58,14-98,14-127,16-35,16-80,16-142,1…
AAC..T	6	4	8	22	-1.194244e+00	-1.567428e+00	0-149,0-311,1-15,1-46,2-74,2-165,2-371,2-396,2-404,3-112,3-429,8-52,11-33,13-24,14-58,16-35,16-252,16-294,17-129,17-374,18-102,18-227,
ACC..T	6	4	7	17	-3.471886e-01	3.225441e-01	1-30,2-353,3-92,5-87,6-7,7-4,7-173,11-85,11-114,11-146,14-12,16-80,17-65,17-235,17-252,17-269,17-303,
AGC..T	6	4	9	19	9.590584e-01	1.937708e-01	0-23,0-197,1-227,1-250,2-252,3-135,3-195,6-201,9-8,10-206,11-7,13-86,13-160,14-98,16-142,16-444,18-26,19-112,19-231,
ATC..T	6	4	10	29	1.195552e+00	2.835709e-02	0-6,0-81,0-276,0-384,1-112,1-154,1-269,2-28,2-45,3-74,3-343,3-421,4-210,4-219,5-4,5-133,5-214,6-17,9-46,10-32,11-163,12-28,12-186,12-196,13-46,14-127,16-210,16-343,18-200,
A.G..T	6	3	10	102	2.208243e-01	-4.946262e-01	0-36,0-61,0-101,0-162,0-176,0-177,0-292,0-299,0-333,0-334,0-380,0-400,0-437,1-134,1-135,1-178,1-202,1-282,1-297,1-365,1-401,1-422,2-41,2-60,2-96,2-103,2-292,2-329,2-333,2-372,3-11,3-21,3-42,3-153,3-253,3-281,3-327,3-339,3-363,3-372,3-439,4-98,4-102,4-144,4-231,5-122,5-156,6-43,6-56,6-94,6-114,6-158,6-185,6-219,6-223,7-79,7-101,7-113,8-70,10-77,10-96,10-184,10-235,10-288,11-49,11-78,11-96,11-177,1…
AAG..T	6	4	9	41	-3.273120e-01	1.040034e+00	0-36,0-61,0-101,0-162,0-176,0-333,0-380,1-134,1-178,1-282,1-297,1-365,1-422,2-103,3-11,3-42,3-153,3-281,3-363,3-439,4-144,5-122,6-114,6-158,6-185,6-219,8-70,10-77,10-235,10-288,14-123,15-42,16-302,16-417,16-443,17-2,17-181,19-13,19-100,19-124,19-190,
ACG..T	6	4	6	14	-1.558983e+00	-9.960966e-01	0-299,2-372,6-43,10-96,11-49,13-3,13-25,16-71,16-176,16-193,16-277,16-371,17-151,17-365,
AGG..T	6	4	8	15	-2.148534e-01	-1.330904e+00	0-177,0-334,1-135,2-41,2-96,2-292,6-56,11-78,11-288,13-205,14-34,14-85,16-396,17-108,18-183,
ATG..T	6	4	7	32	-2.717141e+00	-5.844641e-01	0-292,0-400,0-437,1-202,1-401,2-60,2-329,2-333,3-21,3-253,3-327,3-339,3-372,4-98,4-102,4-231,5-156,6-94,6-223,7-79,7-101,7-113,10-184,11-96,11-177,11-268,12-168,13-67,13-97,14-113,15-79,15-102,
A.T..T	6	3	10	181	7.973543e-02	1.236489e-01	0-64,0-80,0-117,0-163,0-180,0-207,0-210,0-218,0-247,0-263,0-266,0-267,0-279,0-291,0-302,0-346,0-399,0-415,1-8,1-67,1-71,1-80,1-86,1-99,1-111,1-143,1-146,1-153,1-166,1-169,1-182,1-185,1-198,1-238,1-268,1-298,1-346,1-368,1-374,1-380,1-381,1-384,1-409,2-8,2-82,2-106,2-134,2-166,2-189,2-192,2-223,2-224,2-241,2-310,2-365,2-375,2-405,2-436,3-51,3-73,3-204,3-256,3-288,3-311,3-342,3-371,3-385,3-430,4-0,4…
AAT..T	6	4	8	67	-3.499853e+00	1.410221e+00	0-64,0-80,0-117,0-207,0-218,0-266,0-279,0-291,0-346,0-399,1-80,1-111,1-143,1-146,1-153,1-238,1-268,1-374,1-380,2-189,2-192,2-223,3-73,3-342,3-371,4-0,4-51,4-101,4-132,4-147,4-230,5-3,5-15,5-24,5-101,5-132,6-72,7-68,7-157,7-184,7-210,7-220,10-171,10-242,11-39,11-136,11-149,11-243,12-5,12-50,12-121,12-143,12-149,12-164,12-179,12-185,13-33,13-61,13-128,13-134,16-263,16-337,17-143,17-193,18-85,19-137…
ACT..T	6	4	9	29	7.713773e-02	2.835709e-02	0-263,0-415,1-67,1-166,1-346,2-8,2-166,2-310,2-405,2-436,3-430,5-78,6-107,7-71,7-104,10-42,10-168,12-76,12-124,12-131,13-182,14-15,14-61,15-125,16-15,17-28,18-141,18-228,19-56,
AGT..T	6	4	8	16	-1.466009e+00	-3.069746e+00	0-163,1-185,1-198,1-298,3-51,4-20,6-126,6-159,7-26,7-133,10-17,13-89,14-18,15-82,15-128,17-433,
ATT..T	6	4	10	69	6.126453e-01	2.139346e+00	0-180,0-210,0-247,0-267,0-302,1-8,1-71,1-86,1-99,1-169,1-182,1-368,1-381,1-384,1-409,2-82,2-106,2-134,2-224,2-241,2-365,2-375,3-204,3-256,3-288,3-311,3-385,4-52,4-133,4-136,4-234,5-90,5-136,7-8,7-42,7-120,7-158,8-32,9-26,10-80,10-120,10-174,10-187,11-152,11-232,12-207,13-14,13-34,13-42,14-38,15-17,15-27,15-55,15-106,16-121,16-233,16-242,16-264,16-305,16-316,17-49,17-74,17-168,17-239,17-410,18-105…
A..A.T	6	3	10	181	6.883958e-02	-5.722066e-01	0-36,0-61,0-64,0-65,0-71,0-77,0-99,0-147,0-177,0-207,0-247,0-260,0-263,0-276,0-279,0-292,0-299,0-302,0-334,0-346,0-359,0-365,0-374,0-378,0-437,1-30,1-46,1-99,1-143,1-154,1-166,1-178,1-179,1-182,1-198,1-227,1-235,1-238,1-265,1-282,1-328,1-365,1-381,2-15,2-60,2-74,2-103,2-134,2-157,2-189,2-241,2-372,2-394,3-9,3-40,3-70,3-80,3-135,3-204,3-221,3-222,3-253,3-256,3-279,3-311,3-339,3-363,3-437,4-98,4-10…
AA.A.T	6	4	10	72	5.343496e-01	1.109391e+00	0-36,0-61,0-64,0-71,0-77,0-99,0-147,0-207,0-279,0-346,0-359,1-46,1-143,1-178,1-238,1-265,1-282,1-328,1-365,2-15,2-74,2-103,2-157,2-189,3-40,3-221,3-222,3-279,3-363,3-437,4-144,5-0,5-101,5-182,5-183,6-69,6-70,6-185,6-219,7-68,8-52,10-77,10-171,10-281,11-133,11-149,11-200,11-240,11-303,12-121,12-149,12-176,12-177,13-31,13-61,13-79,13-134,14-58,14-123,15-122,16-35,16-252,16-302,16-417,17-129,17-181,…
AC.A.T	6	4	9	28	-2.969815e-02	-6.379177e-01	0-263,0-299,0-374,1-30,1-166,2-372,5-87,5-98,6-7,6-43,6-107,6-156,10-88,10-168,11-146,12-76,13-3,13-25,14-12,14-15,15-125,16-206,16-277,16-371,17-324,17-430,18-60,19-154,
AG.A.T	6	4	8	24	-1.635091e+00	-2.097555e+00	0-177,0-260,0-334,1-179,1-198,1-227,3-70,3-135,6-159,6-201,7-155,11-78,11-278,13-86,13-89,13-160,13-205,14-34,14-85,16-396,17-108,17-140,17-182,18-183,
AT.A.T	6	4	10	57	5.726223e-01	-2.733800e-02	0-65,0-247,0-276,0-292,0-302,0-365,0-378,0-437,1-99,1-154,1-182,1-235,1-381,2-60,2-134,2-241,2-394,3-9,3-80,3-204,3-253,3-256,3-311,3-339,4-98,4-102,4-133,4-156,4-210,4-219,4-231,5-4,5-102,5-133,5-214,5-234,6-17,6-94,6-123,7-101,7-120,9-46,10-184,11-152,12-28,12-82,12-168,12-196,13-46,13-67,14-113,15-79,15-102,16-12,18-105,19-98,19-134,
A.AA.T	6	4	9	64	-1.623651e+00	-1.532090e-01	0-65,0-71,0-77,0-99,0-147,0-260,0-359,0-365,0-374,0-378,1-179,1-235,1-265,1-328,2-15,2-157,2-394,3-9,3-40,3-70,3-80,3-221,3-222,3-279,3-437,4-156,5-0,5-98,5-102,5-182,5-183,5-234,6-69,6-70,6-123,6-156,7-155,10-88,10-281,11-133,11-200,11-240,11-278,11-303,12-82,12-176,12-177,13-31,13-79,15-122,16-12,16-206,17-140,17-182,17-203,17-212,17-324,17-430,18-60,18-82,18-83,19-11,19-98,19-154,
AAAA.T	6	5	9	34	8.064366e-01	2.136428e+00	0-71,0-77,0-99,0-147,0-359,1-265,1-328,2-15,2-157,3-40,3-221,3-222,3-279,3-437,5-0,5-182,5-183,6-69,6-70,10-281,11-133,11-200,11-240,11-303,12-176,12-177,13-31,13-79,15-122,17-203,17-212,18-82,18-83,19-11,
ACAA.T	6	5	6	9	-2.653854e-02	-3.684224e-01	0-374,5-98,6-156,10-88,16-206,17-324,17-430,18-60,19-154,
ATAA.T	6	5	7	14	-7.971181e-01	-1.109241e+00	0-65,0-365,0-378,1-235,2-394,3-9,3-80,4-156,5-102,5-234,6-123,12-82,16-12,19-98,
A.CA.T	6	4	10	30	1.134848e+00	-7.816508e-02	0-276,1-30,1-46,1-154,1-227,2-74,3-135,4-210,4-219,5-4,5-87,5-133,5-214,6-7,6-17,6-201,8-52,9-46,11-146,12-28,12-196,13-46,13-86,13-160,14-12,14-58,16-35,16-252,17-129,18-102,
AACA.T	6	5	6	8	-2.653854e-02	-6.847935e-01	1-46,2-74,8-52,14-58,16-35,16-252,17-129,18-102,
A.GA.T	6	4	9	47	-3.273120e-01	1.922691e+00	0-36,0-61,0-177,0-292,0-299,0-334,0-437,1-178,1-282,1-365,2-60,2-103,2-372,3-253,3-339,3-363,4-98,4-102,4-144,4-231,6-43,6-94,6-185,6-219,7-101,10-77,10-184,11-78,12-168,13-3,13-25,13-67,13-205,14-34,14-85,14-113,14-123,15-79,15-102,16-277,16-302,16-371,16-396,16-417,17-108,17-181,18-183,
AAGA.T	6	5	7	15	3.445266e-01	9.617138e-01	0-36,0-61,1-178,1-282,1-365,2-103,3-363,4-144,6-185,6-219,10-77,14-123,16-302,16-417,17-181,
AGGA.T	6	5	6	9	7.998444e-01	7.740408e-01	0-177,0-334,11-78,13-205,14-34,14-85,16-396,17-108,18-183,
ATGA.T	6	5	7	16	4.647090e-01	1.173470e+00	0-292,0-437,2-60,3-253,3-339,4-98,4-102,4-231,6-94,7-101,10-184,12-168,13-67,14-113,15-79,15-102,
A.TA.T	6	4	8	40	-3.499853e+00	-2.421634e+00	0-64,0-207,0-247,0-263,0-279,0-302,0-346,1-99,1-143,1-166,1-182,1-198,1-238,1-381,2-134,2-189,2-241,3-204,3-256,3-311,4-133,5-101,6-107,6-159,7-68,7-120,10-168,10-171,11-149,11-152,12-76,12-121,12-149,13-61,13-89,13-134,14-15,15-125,18-105,19-134,
AATA.T	6	5	6	15	-1.648579e+00	-8.718537e-01	0-64,0-207,0-279,0-346,1-143,1-238,2-189,5-101,7-68,10-171,11-149,12-121,12-149,13-61,13-134,
ATTA.T	6	5	6	15	-1.483065e+00	-6.600879e-01	0-247,0-302,1-99,1-182,1-381,2-134,2-241,3-204,3-256,3-311,4-133,7-120,11-152,18-105,19-134,
A..C.T	6	3	10	102	2.829048e-01	9.514985e-01	0-23,0-44,0-80,0-148,0-163,0-243,0-267,0-310,0-311,1-8,1-45,1-65,1-111,1-112,1-146,1-153,1-268,1-269,1-283,1-344,1-384,1-409,2-6,2-73,2-82,2-106,2-118,2-164,2-192,2-292,2-403,2-424,2-434,3-73,3-112,3-116,3-153,3-342,3-349,3-385,3-404,4-78,4-112,5-3,5-90,5-132,5-136,6-114,6-126,6-148,7-4,7-8,7-42,7-69,7-113,7-133,7-171,7-184,9-8,10-32,10-52,10-143,10-224,10-242,10-271,11-32,11-85,11-136,11-224,11-…
AA.C.T	6	4	8	41	-1.194244e+00	1.796523e+00	0-80,0-148,0-310,0-311,1-45,1-111,1-146,1-153,1-268,2-73,2-118,2-164,2-192,2-403,2-434,3-73,3-112,3-153,3-342,5-3,5-132,6-114,7-184,10-143,10-224,10-242,10-271,11-32,11-136,11-224,11-243,12-5,12-143,12-185,16-294,16-337,16-443,17-2,17-143,17-374,18-226,
AC.C.T	6	4	6	10	-1.133700e+00	-1.465948e+00	2-6,2-424,7-4,11-85,14-61,16-80,17-28,17-252,17-269,19-56,
AG.C.T	6	4	7	12	-7.196357e-01	-1.471486e+00	0-23,0-163,0-243,1-283,1-344,2-292,4-78,6-126,7-133,9-8,14-98,18-115,
AT.C.T	6	4	9	39	7.713773e-02	1.952459e+00	0-44,0-267,1-8,1-65,1-112,1-269,1-384,1-409,2-82,2-106,3-116,3-349,3-385,3-404,4-112,5-90,5-136,6-148,7-8,7-42,7-69,7-113,7-171,10-32,10-52,12-113,12-207,13-42,14-38,15-17,15-27,15-55,15-106,16-264,17-49,17-74,17-168,18-49,18-139,
A.AC.T	6	4	7	34	-2.358791e+00	6.705792e-01	0-44,0-148,0-243,0-310,1-45,1-65,1-283,1-344,2-6,2-73,2-118,2-164,2-403,2-424,2-434,3-116,3-349,3-404,4-78,4-112,6-148,7-69,7-171,10-52,10-143,10-224,10-271,11-32,11-224,12-113,18-49,18-115,18-139,18-226,
ATAC.T	6	5	7	13	7.815301e-01	1.097717e+00	0-44,1-65,3-116,3-349,3-404,4-112,6-148,7-69,7-171,10-52,12-113,18-49,18-139,
A.CC.T	6	4	7	15	-3.471886e-01	-1.896117e-01	0-23,0-311,1-112,1-269,3-112,7-4,9-8,10-32,11-85,14-98,16-80,16-294,17-252,17-269,17-374,
A.TC.T	6	4	9	47	7.713773e-02	3.310698e+00	0-80,0-163,0-267,1-8,1-111,1-146,1-153,1-268,1-384,1-409,2-82,2-106,2-192,3-73,3-342,3-385,5-3,5-90,5-132,5-136,6-126,7-8,7-42,7-133,7-184,10-242,11-136,11-243,12-5,12-143,12-185,12-207,13-42,14-38,14-61,15-17,15-27,15-55,15-106,16-264,16-337,17-28,17-49,17-74,17-143,17-168,19-56,
AATC.T	6	5	7	19	7.815301e-01	3.060920e+00	0-80,1-111,1-146,1-153,1-268,2-192,3-73,3-342,5-3,5-132,7-184,10-242,11-136,11-243,12-5,12-143,12-185,16-337,17-143,
ATTC.T	6	5	7	22	8.972438e-01	4.324534e+00	0-267,1-8,1-384,1-409,2-82,2-106,3-385,5-90,5-136,7-8,7-42,12-207,13-42,14-38,15-17,15-27,15-55,15-106,16-264,17-49,17-74,17-168,
A..G.T	6	3	10	87	2.208243e-01	-1.476853e+00	0-176,0-195,0-218,0-291,0-333,0-399,0-415,0-430,1-61,1-134,1-169,1-248,1-296,1-364,1-422,1-439,2-16,2-24,2-102,2-250,2-310,2-333,2-353,2-371,3-41,3-49,3-74,3-92,3-193,3-280,3-371,3-400,3-417,4-20,4-101,4-147,4-230,5-15,5-24,6-54,6-223,7-26,7-210,7-220,8-32,8-70,9-26,10-157,10-174,10-206,10-235,10-287,10-313,11-114,11-288,12-50,12-124,12-164,12-186,13-14,13-24,13-182,15-13,15-42,15-82,15-128,16-71…
AA.G.T	6	4	10	42	9.804674e-01	1.218410e+00	0-176,0-218,0-291,0-333,0-399,0-430,1-134,1-248,1-296,1-364,1-422,2-16,2-24,2-102,2-371,3-41,3-280,3-371,3-400,3-417,4-101,4-147,4-230,5-15,5-24,6-54,7-210,7-220,8-70,10-157,10-235,10-287,12-50,12-164,13-24,15-42,17-1,17-193,18-8,19-12,19-137,19-213,
AC.G.T	6	4	6	19	-1.558983e+00	1.961561e-01	0-415,2-250,2-310,2-353,3-92,3-193,11-114,12-124,13-182,15-13,16-71,16-176,16-193,16-380,17-102,17-151,17-235,17-303,17-365,
AG.G.T	6	4	7	10	-1.120870e+00	-2.436800e+00	1-61,4-20,7-26,10-206,10-313,11-288,15-82,15-128,16-142,18-127,
AT.G.T	6	4	8	16	-1.466009e+00	-3.069746e+00	0-195,1-169,1-439,2-333,3-49,3-74,6-223,8-32,9-26,10-174,12-186,13-14,16-210,16-316,17-410,19-39,
A.AG.T	6	4	7	30	-2.942871e+00	-8.826258e-01	0-195,0-430,1-61,1-248,1-296,1-364,1-439,2-16,2-24,2-102,2-250,3-41,3-49,3-193,3-280,3-400,3-417,6-54,10-157,10-287,10-313,15-13,16-380,17-1,17-102,18-8,18-127,19-12,19-39,19-213,
AAAG.T	6	5	6	18	-3.690756e-01	1.851093e+00	0-430,1-248,1-296,1-364,2-16,2-24,2-102,3-41,3-280,3-400,3-417,6-54,10-157,10-287,17-1,18-8,19-12,19-213,
A.GG.T	6	4	7	15	-1.120870e+00	-1.330904e+00	0-176,0-333,1-134,1-422,2-333,6-223,8-70,10-235,11-288,15-42,16-71,16-176,16-193,17-151,17-365,
A.TG.T	6	4	10	30	1.036255e+00	-5.834521e-01	0-218,0-291,0-399,0-415,1-169,2-310,3-371,4-20,4-101,4-147,4-230,5-15,5-24,7-26,7-210,7-220,8-32,9-26,10-174,12-50,12-124,12-164,13-14,13-182,15-82,15-128,16-316,17-193,17-410,19-137,
AATG.T	6	5	7	15	4.647090e-01	1.174182e+00	0-218,0-291,0-399,3-371,4-101,4-147,4-230,5-15,5-24,7-210,7-220,12-50,12-164,17-193,19-137,
A..T.T	6	3	9	188	-1.253858e+01	-2.725173e-01	0-6,0-40,0-79,0-81,0-101,0-117,0-149,0-162,0-180,0-197,0-206,0-208,0-210,0-266,0-361,0-380,0-384,0-400,0-409,1-15,1-36,1-67,1-71,1-80,1-84,1-86,1-135,1-185,1-202,1-237,1-239,1-250,1-297,1-298,1-346,1-366,1-368,1-374,1-380,1-401,1-405,2-8,2-26,2-28,2-41,2-45,2-96,2-130,2-165,2-166,2-223,2-224,2-252,2-281,2-329,2-361,2-363,2-365,2-375,2-396,2-404,2-405,2-436,3-11,3-21,3-42,3-51,3-82,3-84,3-164,3-19…
AA.T.T	6	4	8	62	-3.499853e+00	6.932556e-01	0-79,0-101,0-117,0-149,0-162,0-206,0-266,0-361,0-380,0-409,1-15,1-80,1-237,1-297,1-374,1-380,2-165,2-223,2-396,2-404,3-11,3-42,3-82,3-281,3-429,3-439,4-0,4-51,4-132,4-195,5-113,5-122,5-146,6-72,6-158,7-157,10-64,10-113,10-288,11-33,11-39,11-65,11-207,11-242,12-60,12-178,12-179,13-32,13-33,13-128,16-263,17-142,17-326,18-85,18-198,18-227,19-13,19-100,19-124,19-156,19-168,19-190,
AC.T.T	6	4	8	28	-1.041276e+00	-1.631959e-01	1-67,1-346,2-8,2-166,2-281,2-405,2-436,3-164,3-430,4-119,5-78,7-71,7-104,7-173,10-42,10-96,10-226,10-255,11-49,11-94,12-131,13-150,16-15,17-65,18-141,18-228,19-31,19-49,
AG.T.T	6	4	8	31	-1.466009e+00	-4.077248e-01	0-197,1-36,1-135,1-185,1-250,1-298,1-366,2-26,2-41,2-96,2-252,3-51,3-195,3-419,4-86,6-56,10-17,10-78,10-159,11-7,14-18,16-303,16-444,17-433,18-26,18-71,18-190,18-208,19-41,19-112,19-231,
AT.T.T	6	4	9	67	-1.311810e+00	1.110603e+00	0-6,0-40,0-81,0-180,0-208,0-210,0-384,0-400,1-71,1-84,1-86,1-202,1-239,1-368,1-401,1-405,2-28,2-45,2-130,2-224,2-329,2-361,2-363,2-365,2-375,3-21,3-84,3-288,3-315,3-327,3-343,3-372,3-421,4-52,4-88,4-121,4-136,4-234,5-39,5-115,5-148,5-156,7-79,7-158,10-80,10-120,10-187,11-96,11-161,11-163,11-177,11-232,11-256,11-268,13-34,13-97,14-127,16-119,16-121,16-233,16-242,16-305,16-343,17-239,18-200,19-157,…
A.AT.T	6	4	7	60	-5.536091e+00	-4.468592e-01	0-40,0-79,0-206,0-208,0-361,0-409,1-36,1-84,1-237,1-239,1-366,1-405,2-26,2-130,2-281,2-361,2-363,3-82,3-84,3-164,3-315,3-419,4-86,4-88,4-119,4-121,4-195,5-39,5-113,5-115,5-146,5-148,10-64,10-78,10-113,10-159,10-226,10-255,11-65,11-94,11-161,11-207,11-242,11-256,12-60,12-178,13-32,13-150,16-119,16-303,17-142,17-326,18-71,18-190,18-198,18-208,19-31,19-41,19-49,19-168,
AAAT.T	6	5	7	21	-7.971181e-01	5.404780e-01	0-79,0-206,0-361,0-409,1-237,3-82,4-195,5-113,5-146,10-64,10-113,11-65,11-207,11-242,12-60,12-178,13-32,17-142,17-326,18-198,19-168,
AGAT.T	6	5	6	12	-2.397025e-01	2.631138e-01	1-36,1-366,2-26,3-419,4-86,10-78,10-159,16-303,18-71,18-190,18-208,19-41,
A.CT.T	6	4	7	30	-2.159690e+00	2.170557e-01	0-6,0-81,0-149,0-197,0-384,1-15,1-250,2-28,2-45,2-165,2-252,2-396,2-404,3-195,3-343,3-421,3-429,7-173,11-7,11-33,11-163,14-127,16-343,16-444,17-65,18-26,18-200,18-227,19-112,19-231,
ATCT.T	6	5	6	11	2.173573e-01	6.265136e-01	0-6,0-81,0-384,2-28,2-45,3-343,3-421,11-163,14-127,16-343,18-200,
A.GT.T	6	4	7	34	-2.717141e+00	1.327911e-01	0-101,0-162,0-380,0-400,1-135,1-202,1-297,1-401,2-41,2-96,2-329,3-11,3-21,3-42,3-281,3-327,3-372,3-439,5-122,5-156,6-56,6-158,7-79,10-96,10-288,11-49,11-96,11-177,11-268,13-97,19-13,19-100,19-124,19-190,
AAGT.T	6	5	6	15	-2.397025e-01	1.174182e+00	0-101,0-162,0-380,1-297,3-11,3-42,3-281,3-439,5-122,6-158,10-288,19-13,19-100,19-124,19-190,
ATGT.T	6	5	6	13	-1.129413e-01	7.633144e-01	0-400,1-202,1-401,2-329,3-21,3-327,3-372,5-156,7-79,11-96,11-177,11-268,13-97,
A.TT.T	6	4	9	64	-1.311810e+00	6.711270e-01	0-117,0-180,0-210,0-266,1-67,1-71,1-80,1-86,1-185,1-298,1-346,1-368,1-374,1-380,2-8,2-166,2-223,2-224,2-365,2-375,2-405,2-436,3-51,3-288,3-430,4-0,4-51,4-52,4-132,4-136,4-234,5-78,6-72,7-71,7-104,7-157,7-158,10-17,10-42,10-80,10-120,10-187,11-39,11-232,12-131,12-179,13-33,13-34,13-128,14-18,16-15,16-121,16-233,16-242,16-263,16-305,17-239,17-433,18-85,18-141,18-228,19-156,19-157,19-179,
AATT.T	6	5	8	18	1.756151e-01	6.413789e-02	0-117,0-266,1-80,1-374,1-380,2-223,4-0,4-51,4-132,6-72,7-157,11-39,12-179,13-33,13-128,16-263,18-85,19-156,
ACTT.T	6	5	8	15	1.577130e+00	1.967312e+00	1-67,1-346,2-8,2-166,2-405,2-436,3-430,5-78,7-71,7-104,10-42,12-131,16-15,18-141,18-228,
ATTT.T	6	5	8	25	2.949425e-01	2.034616e+00	0-180,0-210,1-71,1-86,1-368,2-224,2-365,2-375,3-288,4-52,4-136,4-234,7-158,10-80,10-120,10-187,11-232,13-34,16-121,16-233,16-242,16-305,17-239,19-157,19-179,
A...AT	6	3	10	179	6.883958e-02	-3.723588e-01	0-6,0-36,0-40,0-44,0-61,0-64,0-77,0-176,0-206,0-210,0-243,0-263,0-276,0-291,0-333,0-346,0-359,0-361,0-374,0-380,0-437,1-8,1-45,1-61,1-67,1-80,1-143,1-153,1-169,1-178,1-198,1-235,1-237,1-250,1-265,1-364,1-380,1-401,1-405,1-439,2-24,2-41,2-60,2-73,2-96,2-102,2-106,2-118,2-130,2-134,2-157,2-189,2-192,2-241,2-329,2-361,2-365,2-371,2-396,2-424,2-436,3-51,3-70,3-80,3-82,3-84,3-112,3-116,3-204,3-221,3-3…
AA..AT	6	4	10	82	5.343496e-01	2.660296e+00	0-36,0-61,0-64,0-77,0-176,0-206,0-291,0-333,0-346,0-359,0-361,0-380,1-45,1-80,1-143,1-153,1-178,1-237,1-265,1-364,1-380,2-24,2-73,2-102,2-118,2-157,2-189,2-192,2-371,2-396,3-82,3-112,3-221,3-363,3-400,3-417,4-0,4-101,4-132,4-144,4-195,4-230,5-0,5-3,5-15,5-24,5-101,5-113,5-122,5-132,5-146,5-182,6-69,6-114,6-158,6-185,6-219,7-210,8-52,10-64,10-143,10-157,10-224,11-133,11-136,11-200,11-240,12-143,12…
AC..AT	6	4	9	26	-2.969815e-02	-8.241599e-01	0-263,0-374,1-67,2-424,2-436,4-119,5-78,5-98,6-107,7-4,7-104,10-88,10-168,11-146,13-3,13-182,14-61,15-13,16-206,16-277,16-371,17-102,17-235,17-324,18-60,18-141,
AG..AT	6	4	7	21	-2.942871e+00	-2.443253e+00	0-243,1-61,1-198,1-250,2-41,2-96,3-51,3-70,4-20,4-78,4-86,6-56,6-126,7-133,10-159,11-288,14-34,14-85,16-396,17-140,17-433,
AT..AT	6	4	9	50	-1.463615e+00	-1.578450e+00	0-6,0-40,0-44,0-210,0-276,0-437,1-8,1-169,1-235,1-401,1-405,1-439,2-60,2-106,2-130,2-134,2-241,2-329,2-361,2-365,3-80,3-84,3-116,3-204,3-311,3-315,3-339,3-385,4-98,5-136,6-148,7-79,8-32,9-46,10-52,11-268,12-113,12-168,12-196,13-14,13-42,13-97,14-38,14-113,15-27,15-102,18-105,18-200,19-39,19-134,
A.A.AT	6	4	9	67	-1.623651e+00	2.702851e-01	0-40,0-44,0-77,0-206,0-243,0-359,0-361,0-374,1-45,1-61,1-235,1-237,1-265,1-364,1-405,1-439,2-24,2-73,2-102,2-118,2-130,2-157,2-361,2-424,3-70,3-80,3-82,3-84,3-116,3-221,3-315,3-400,3-417,4-78,4-86,4-119,4-195,5-0,5-98,5-113,5-146,5-182,6-69,6-148,10-52,10-64,10-88,10-143,10-157,10-159,10-224,11-133,11-200,11-240,12-113,12-176,15-13,16-206,17-102,17-140,17-203,17-212,17-324,17-326,18-60,18-82,19-3…
AAA.AT	6	5	8	35	-6.911405e-02	3.296755e+00	0-77,0-206,0-359,0-361,1-45,1-237,1-265,1-364,2-24,2-73,2-102,2-118,2-157,3-82,3-221,3-400,3-417,4-195,5-0,5-113,5-146,5-182,6-69,10-64,10-143,10-157,10-224,11-133,11-200,11-240,12-176,17-203,17-212,17-326,18-82,
ACA.AT	6	5	7	10	6.648692e-01	-5.176571e-02	0-374,2-424,4-119,5-98,10-88,15-13,16-206,17-102,17-324,18-60,
ATA.AT	6	5	6	15	-1.648579e+00	-1.340924e+00	0-40,0-44,1-235,1-405,1-439,2-130,2-361,3-80,3-84,3-116,3-315,6-148,10-52,12-113,19-39,
A.C.AT	6	4	8	16	-1.194244e+00	-2.677266e+00	0-6,0-276,1-250,2-371,2-396,3-112,7-4,8-52,9-46,11-146,12-196,13-24,16-35,17-129,17-235,18-200,
A.G.AT	6	4	9	39	-3.273120e-01	6.909595e-01	0-36,0-61,0-176,0-333,0-380,0-437,1-178,1-401,2-41,2-60,2-96,2-329,3-339,3-363,4-98,4-144,5-122,6-56,6-114,6-158,6-185,6-219,7-79,11-268,11-288,12-168,13-3,13-97,14-34,14-85,14-113,14-123,15-102,16-277,16-371,16-396,17-181,19-100,19-190,
AAG.AT	6	5	7	17	3.445266e-01	1.554364e+00	0-36,0-61,0-176,0-333,0-380,1-178,3-363,4-144,5-122,6-114,6-158,6-185,6-219,14-123,17-181,19-100,19-190,
ATG.AT	6	5	7	12	4.647090e-01	2.631138e-01	0-437,1-401,2-60,2-329,3-339,4-98,7-79,11-268,12-168,13-97,14-113,15-102,
A.T.AT	6	4	10	57	5.726223e-01	-2.032284e-02	0-64,0-210,0-263,0-291,0-346,1-8,1-67,1-80,1-143,1-153,1-169,1-198,1-380,2-106,2-134,2-189,2-192,2-241,2-365,2-436,3-51,3-204,3-311,3-385,4-0,4-20,4-101,4-132,4-230,5-3,5-15,5-24,5-78,5-101,5-132,5-136,6-107,6-126,7-104,7-133,7-210,8-32,10-168,11-136,12-143,12-164,13-14,13-42,13-128,13-182,14-38,14-61,15-27,17-433,18-105,18-141,19-134,
AAT.AT	6	5	6	23	-1.648579e+00	7.766181e-01	0-64,0-291,0-346,1-80,1-143,1-153,1-380,2-189,2-192,4-0,4-101,4-132,4-230,5-3,5-15,5-24,5-101,5-132,7-210,11-136,12-143,12-164,13-128,
ACT.AT	6	5	8	10	1.466678e+00	1.201169e-01	0-263,1-67,2-436,5-78,6-107,7-104,10-168,13-182,14-61,18-141,
ATT.AT	6	5	7	18	-6.537249e-01	6.413789e-02	0-210,1-8,1-169,2-106,2-134,2-241,2-365,3-204,3-311,3-385,5-136,8-32,13-14,13-42,14-38,15-27,18-105,19-134,
A..AAT	6	4	10	69	5.343496e-01	1.249708e+00	0-36,0-61,0-64,0-77,0-263,0-276,0-346,0-359,0-374,0-437,1-143,1-178,1-198,1-235,1-265,2-60,2-134,2-157,2-189,2-241,3-70,3-80,3-204,3-221,3-311,3-339,3-363,4-98,4-144,5-0,5-98,5-101,5-182,6-69,6-107,6-185,6-219,8-52,9-46,10-88,10-168,11-133,11-146,11-200,11-240,12-168,12-176,12-196,13-3,14-34,14-85,14-113,14-123,15-102,16-35,16-206,16-277,16-371,16-396,17-129,17-140,17-181,17-203,17-212,17-324,18-…
AA.AAT	6	5	10	32	1.681987e+00	2.599916e+00	0-36,0-61,0-64,0-77,0-346,0-359,1-143,1-178,1-265,2-157,2-189,3-221,3-363,4-144,5-0,5-101,5-182,6-69,6-185,6-219,8-52,11-133,11-200,11-240,12-176,14-123,16-35,17-129,17-181,17-203,17-212,18-82,
AC.AAT	6	5	7	13	6.648692e-01	8.999233e-01	0-263,0-374,5-98,6-107,10-88,10-168,11-146,13-3,16-206,16-277,16-371,17-324,18-60,
AT.AAT	6	5	7	18	-7.971181e-01	-1.666513e-01	0-276,0-437,1-235,2-60,2-134,2-241,3-80,3-204,3-311,3-339,4-98,9-46,12-168,12-196,14-113,15-102,18-105,19-134,
A.AAAT	6	5	8	25	-6.911405e-02	1.212006e+00	0-77,0-359,0-374,1-235,1-265,2-157,3-70,3-80,3-221,5-0,5-98,5-182,6-69,10-88,11-133,11-200,11-240,12-176,16-206,17-140,17-203,17-212,17-324,18-60,18-82,
AAAAAT	6	6	8	15	2.265727e+00	3.335554e+00	0-77,0-359,1-265,2-157,3-221,5-0,5-182,6-69,11-133,11-200,11-240,12-176,17-203,17-212,18-82,
A.GAAT	6	5	7	22	3.445266e-01	3.040721e+00	0-36,0-61,0-437,1-178,2-60,3-339,3-363,4-98,4-144,6-185,6-219,12-168,13-3,14-34,14-85,14-113,14-123,15-102,16-277,16-371,16-396,17-181,
AAGAAT	6	6	6	9	2.028424e+00	2.614888e+00	0-36,0-61,1-178,3-363,4-144,6-185,6-219,14-123,17-181,
A.TAAT	6	5	6	15	-1.648579e+00	-8.718537e-01	0-64,0-263,0-346,1-143,1-198,2-134,2-189,2-241,3-204,3-311,5-101,6-107,10-168,18-105,19-134,
A..CAT	6	4	7	32	-2.358791e+00	-7.816508e-02	0-44,0-243,1-8,1-45,1-153,2-73,2-106,2-118,2-192,2-424,3-112,3-116,3-385,4-78,5-3,5-132,5-136,6-114,6-126,6-148,7-4,7-133,10-52,10-143,10-224,11-136,12-113,12-143,13-42,14-38,14-61,15-27,
AA.CAT	6	5	6	13	-2.653854e-02	8.999233e-01	1-45,1-153,2-73,2-118,2-192,3-112,5-3,5-132,6-114,10-143,10-224,11-136,12-143,
AT.CAT	6	5	7	12	7.815301e-01	7.715557e-01	0-44,1-8,2-106,3-116,3-385,5-136,6-148,10-52,12-113,13-42,14-38,15-27,
A.ACAT	6	5	6	13	-2.653854e-02	8.999233e-01	0-44,0-243,1-45,2-73,2-118,2-424,3-116,4-78,6-148,10-52,10-143,10-224,12-113,
A.TCAT	6	5	7	16	7.815301e-01	1.750929e+00	1-8,1-153,2-106,2-192,3-385,5-3,5-132,5-136,6-126,7-133,11-136,12-143,13-42,14-38,14-61,15-27,
A..GAT	6	4	10	29	9.804674e-01	-1.056664e+00	0-176,0-291,0-333,1-61,1-169,1-364,1-439,2-24,2-102,2-371,3-400,3-417,4-20,4-101,4-230,5-15,5-24,7-210,8-32,10-157,11-288,12-164,13-14,13-24,13-182,15-13,17-102,17-235,19-39,
AA.GAT	6	5	6	17	-3.690756e-01	1.554364e+00	0-176,0-291,0-333,1-364,2-24,2-102,2-371,3-400,3-417,4-101,4-230,5-15,5-24,7-210,10-157,12-164,13-24,
A.AGAT	6	5	6	11	-3.690756e-01	-2.203645e-01	1-61,1-364,1-439,2-24,2-102,3-400,3-417,10-157,15-13,17-102,19-39,
A..TAT	6	4	8	49	-3.499853e+00	-1.437462e+00	0-6,0-40,0-206,0-210,0-361,0-380,1-67,1-80,1-237,1-250,1-380,1-401,1-405,2-41,2-96,2-130,2-329,2-361,2-365,2-396,2-436,3-51,3-82,3-84,3-315,4-0,4-86,4-119,4-132,4-195,5-78,5-113,5-122,5-146,6-56,6-158,7-79,7-104,10-64,10-159,11-268,13-97,13-128,17-326,17-433,18-141,18-200,19-100,19-190,
AA.TAT	6	5	8	20	5.434276e-02	3.045534e-01	0-206,0-361,0-380,1-80,1-237,1-380,2-396,3-82,4-0,4-132,4-195,5-113,5-122,5-146,6-158,10-64,13-128,17-326,19-100,19-190,
AG.TAT	6	5	6	8	-2.397025e-01	-9.478039e-01	1-250,2-41,2-96,3-51,4-86,6-56,10-159,17-433,
AT.TAT	6	5	6	15	-1.483065e+00	-1.141811e+00	0-6,0-40,0-210,1-401,1-405,2-130,2-329,2-361,2-365,3-84,3-315,7-79,11-268,13-97,18-200,
A.GTAT	6	5	7	13	4.647090e-01	5.665279e-01	0-380,1-401,2-41,2-96,2-329,5-122,6-56,6-158,7-79,11-268,13-97,19-100,19-190,
A.TTAT	6	5	7	14	-6.537249e-01	-9.010587e-01	0-210,1-67,1-80,1-380,2-365,2-436,3-51,4-0,4-132,5-78,7-104,13-128,17-433,18-141,
A...CT	6	3	10	77	2.829048e-01	-1.374715e+00	0-79,0-101,0-147,0-162,0-195,0-218,0-247,0-260,0-266,0-310,0-384,0-409,1-111,1-185,1-202,1-248,1-268,1-282,1-422,2-26,2-250,2-310,2-375,2-394,3-153,3-193,3-349,3-404,3-419,5-148,5-156,5-214,6-72,6-94,6-201,7-26,7-68,7-101,7-171,8-70,10-32,10-42,10-242,10-313,11-7,11-114,11-161,11-242,11-303,12-5,12-50,12-121,12-124,14-12,14-58,15-42,15-55,15-106,15-122,16-12,16-263,16-305,16-337,17-1,17-49,17-142…
AA..CT	6	4	9	35	-2.969815e-02	8.581976e-01	0-79,0-101,0-147,0-162,0-218,0-266,0-310,0-409,1-111,1-248,1-268,1-282,1-422,3-153,6-72,7-68,8-70,10-242,11-242,11-303,12-5,12-50,12-121,14-58,15-42,15-122,16-263,16-337,17-1,17-142,18-8,18-198,19-124,19-168,19-213,
AC..CT	6	4	6	11	-1.133700e+00	-1.211142e+00	2-250,2-310,3-193,10-42,11-114,12-124,14-12,17-303,19-31,19-49,19-56,
AT..CT	6	4	7	21	-2.159690e+00	-1.499166e+00	0-195,0-247,0-384,1-202,2-375,2-394,3-349,3-404,5-148,5-156,5-214,6-94,7-101,7-171,10-32,11-161,15-55,15-106,16-12,16-305,17-49,
A.A.CT	6	4	8	31	-1.194244e+00	1.087623e-01	0-79,0-147,0-195,0-260,0-310,0-409,1-248,2-26,2-250,2-394,3-193,3-349,3-404,3-419,5-148,7-171,10-313,11-161,11-242,11-303,15-122,16-12,17-1,17-142,18-8,18-127,18-198,19-31,19-49,19-168,19-213,
ATA.CT	6	5	6	8	9.638254e-02	-5.301460e-01	0-195,2-394,3-349,3-404,5-148,7-171,11-161,16-12,
A.C.CT	6	4	7	10	-3.471886e-01	-1.465948e+00	0-384,5-214,6-201,10-32,11-7,11-114,14-12,14-58,17-303,19-112,
A.G.CT	6	4	7	12	-7.196357e-01	-1.471486e+00	0-101,0-162,1-202,1-282,1-422,3-153,5-156,6-94,7-101,8-70,15-42,19-124,
A.T.CT	6	4	8	24	-1.041276e+00	-1.118332e+00	0-218,0-247,0-266,1-111,1-185,1-268,2-310,2-375,6-72,7-26,7-68,10-42,10-242,12-5,12-50,12-121,12-124,15-55,15-106,16-263,16-305,16-337,17-49,19-56,
A..ACT	6	4	8	16	-1.194244e+00	-2.677266e+00	0-147,0-247,0-260,1-282,2-394,5-214,6-94,6-201,7-68,7-101,11-303,12-121,14-12,14-58,15-122,16-12,
A..CCT	6	4	8	15	4.393224e-01	-1.896117e-01	0-310,1-111,1-268,3-153,3-349,3-404,7-171,10-32,10-242,12-5,15-55,15-106,16-337,17-49,19-56,
A.TCCT	6	5	6	9	1.520648e+00	1.840122e+00	1-111,1-268,10-242,12-5,15-55,15-106,16-337,17-49,19-56,
A..GCT	6	4	9	19	9.590584e-01	1.961561e-01	0-195,0-218,1-248,1-422,2-250,2-310,3-193,7-26,8-70,10-313,11-114,12-50,12-124,15-42,17-1,17-303,18-8,18-127,19-213,
AA.GCT	6	5	6	9	1.104885e+00	1.218966e+00	0-218,1-248,1-422,8-70,12-50,15-42,17-1,18-8,19-213,
A..TCT	6	4	7	27	-2.159690e+00	-3.545732e-01	0-79,0-101,0-162,0-266,0-384,0-409,1-185,1-202,2-26,2-375,3-419,5-148,5-156,6-72,10-42,11-7,11-161,11-242,16-263,16-305,17-142,18-198,19-31,19-49,19-112,19-124,19-168,
A.ATCT	6	5	6	12	9.638254e-02	7.715557e-01	0-79,0-409,2-26,3-419,5-148,11-161,11-242,17-142,18-198,19-31,19-49,19-168,
A...GT	6	3	9	85	-4.492911e+00	-1.915011e+00	0-99,0-279,0-378,0-415,1-30,1-71,1-146,1-182,2-15,2-252,2-281,2-353,3-9,3-21,3-40,3-73,3-92,3-135,3-164,3-195,3-279,3-437,3-439,4-136,4-147,4-156,5-115,6-54,6-123,6-156,6-223,7-71,7-120,7-184,7-220,10-174,10-206,10-226,10-235,10-271,11-65,11-94,11-152,11-224,11-232,11-278,12-28,12-60,12-185,12-207,13-79,13-86,13-134,14-15,14-127,15-79,15-125,15-128,16-15,16-80,16-121,16-142,16-176,16-193,16-210,1…
AA..GT	6	4	8	26	-1.635091e+00	-1.751225e+00	0-99,0-279,1-146,2-15,3-40,3-73,3-279,3-437,3-439,4-147,6-54,7-184,7-220,10-235,10-271,11-65,11-224,12-60,12-185,13-79,13-134,16-294,16-417,17-374,18-85,19-11,
AC..GT	6	4	6	22	-1.558983e+00	9.141162e-01	0-415,1-30,2-281,2-353,3-92,3-164,6-156,7-71,10-226,11-94,14-15,15-125,16-15,16-80,16-176,16-193,16-380,17-65,17-252,17-269,17-365,17-430,
AG..GT	6	4	6	11	-2.026887e+00	-2.216020e+00	2-252,3-135,3-195,10-206,11-278,13-86,15-128,16-142,18-183,18-190,18-208,
AT..GT	6	4	9	26	-2.148769e-01	-1.298012e+00	0-378,1-71,1-182,3-9,3-21,4-136,4-156,5-115,6-123,6-223,7-120,10-174,11-152,11-232,12-28,12-207,14-127,15-79,16-121,16-210,16-343,17-74,17-168,17-239,19-98,19-179,
A.A.GT	6	4	8	28	-1.635091e+00	-1.230543e+00	0-99,0-378,2-15,2-281,3-9,3-40,3-164,3-279,3-437,4-156,5-115,6-54,6-123,6-156,10-226,10-271,11-65,11-94,11-224,11-278,12-60,13-79,16-380,17-430,18-190,18-208,19-11,19-98,
AAA.GT	6	5	6	12	-3.690756e-01	7.475379e-02	0-99,2-15,3-40,3-279,3-437,6-54,10-271,11-65,11-224,12-60,13-79,19-11,
A.C.GT	6	4	6	19	-1.558983e+00	1.961561e-01	1-30,2-252,2-353,3-92,3-135,3-195,10-206,12-28,13-86,14-127,16-80,16-142,16-210,16-294,16-343,17-65,17-252,17-269,17-374,
A.G.GT	6	4	6	10	-2.026887e+00	-2.436800e+00	3-21,3-439,6-223,10-235,15-79,16-176,16-193,16-417,17-365,18-183,
A.T.GT	6	4	9	28	-2.148769e-01	-1.119870e+00	0-279,0-415,1-71,1-146,1-182,3-73,4-136,4-147,7-71,7-120,7-184,7-220,10-174,11-152,11-232,12-185,12-207,13-134,14-15,15-125,15-128,16-15,16-121,17-74,17-168,17-239,18-85,19-179,
AAT.GT	6	5	6	9	-2.397025e-01	-6.454842e-01	0-279,1-146,3-73,4-147,7-184,7-220,12-185,13-134,18-85,
ATT.GT	6	5	7	13	5.834121e-01	7.626572e-01	1-71,1-182,4-136,7-120,10-174,11-152,11-232,12-207,16-121,17-74,17-168,17-239,19-179,
A..AGT	6	4	9	29	-3.273120e-01	-1.056664e+00	0-99,0-279,0-378,1-30,1-182,2-15,3-9,3-40,3-135,3-279,3-437,4-156,6-123,6-156,7-120,11-152,11-278,12-28,13-79,13-86,13-134,14-15,15-79,15-125,16-417,17-430,18-183,19-11,19-98,
AT.AGT	6	5	8	10	1.169120e+00	-3.428918e-01	0-378,1-182,3-9,4-156,6-123,7-120,11-152,12-28,15-79,19-98,
A.AAGT	6	5	8	15	1.058129e+00	9.617138e-01	0-99,0-378,2-15,3-9,3-40,3-279,3-437,4-156,6-123,6-156,11-278,13-79,17-430,19-11,19-98,
A..CGT	6	4	6	14	-1.558983e+00	-9.967819e-01	1-146,3-73,7-184,10-271,11-224,12-185,12-207,16-80,16-294,17-74,17-168,17-252,17-269,17-374,
AA.CGT	6	5	6	8	1.104885e+00	8.083465e-01	1-146,3-73,7-184,10-271,11-224,12-185,16-294,17-374,
A..GGT	6	4	7	17	-1.120870e+00	-8.871431e-01	0-415,2-353,3-92,4-147,6-54,6-223,7-220,10-174,10-206,10-235,15-128,16-142,16-176,16-193,16-210,16-380,17-365,
A..TGT	6	4	9	25	-2.148769e-01	-1.475062e+00	1-71,2-252,2-281,3-21,3-164,3-195,3-439,4-136,5-115,7-71,10-226,11-65,11-94,11-232,12-60,14-127,16-15,16-121,16-343,17-65,17-239,18-85,18-190,18-208,19-179,
AT.TGT	6	5	7	10	5.834121e-01	-1.708401e-01	1-71,3-21,4-136,5-115,11-232,14-127,16-121,16-343,17-239,19-179,
A.TTGT	6	5	6	9	-1.129413e-01	-4.816625e-01	1-71,4-136,7-71,11-232,16-15,16-121,17-239,18-85,19-179,
A...TT	6	3	10	217	7.973543e-02	1.452140e+00	0-23,0-65,0-71,0-80,0-81,0-117,0-148,0-149,0-163,0-177,0-180,0-197,0-207,0-208,0-267,0-292,0-299,0-302,0-311,0-334,0-365,0-399,0-400,0-430,1-15,1-36,1-46,1-65,1-84,1-86,1-99,1-112,1-134,1-135,1-154,1-166,1-179,1-227,1-238,1-239,1-269,1-283,1-296,1-297,1-298,1-328,1-344,1-346,1-365,1-366,1-368,1-374,1-381,1-384,1-409,2-6,2-8,2-16,2-28,2-45,2-74,2-82,2-103,2-164,2-165,2-166,2-223,2-224,2-292,2-333,…
AA..TT	6	4	8	74	-3.499853e+00	6.903072e-01	0-71,0-80,0-117,0-148,0-149,0-207,0-311,0-399,0-430,1-15,1-46,1-134,1-238,1-296,1-297,1-328,1-365,1-374,2-16,2-74,2-103,2-164,2-165,2-223,2-403,2-404,2-434,3-11,3-41,3-42,3-222,3-280,3-281,3-342,3-371,3-429,4-51,5-183,6-70,7-157,10-77,10-113,10-171,10-281,10-287,10-288,11-32,11-33,11-39,11-149,11-207,11-243,12-149,12-177,12-178,12-179,13-31,13-32,13-33,13-61,16-252,16-302,16-443,17-2,17-143,17-19…
AC..TT	6	4	8	26	-1.041276e+00	-7.368019e-01	0-299,1-166,1-346,2-6,2-8,2-166,2-372,2-405,3-430,5-87,6-7,6-43,7-173,10-96,10-255,11-49,11-85,12-76,12-131,13-25,13-150,16-71,17-28,17-151,18-228,19-154,
AG..TT	6	4	9	35	-2.148769e-01	3.089748e-01	0-23,0-163,0-177,0-197,0-334,1-36,1-135,1-179,1-227,1-283,1-298,1-344,1-366,2-292,6-159,7-155,9-8,10-17,10-78,11-78,13-89,13-160,13-205,14-18,14-98,15-82,16-303,16-444,17-108,17-182,18-26,18-71,18-115,19-41,19-231,
AT..TT	6	4	10	82	6.126453e-01	3.623092e+00	0-65,0-81,0-180,0-208,0-267,0-292,0-302,0-365,0-400,1-65,1-84,1-86,1-99,1-112,1-154,1-239,1-269,1-368,1-381,1-384,1-409,2-28,2-45,2-82,2-224,2-333,2-363,3-49,3-74,3-253,3-256,3-288,3-327,3-343,3-372,3-421,4-52,4-88,4-102,4-112,4-121,4-133,4-210,4-219,4-231,4-234,5-4,5-39,5-90,5-102,5-133,5-234,6-17,7-8,7-42,7-69,7-113,7-158,9-26,10-80,10-120,10-184,10-187,11-96,11-163,11-177,11-256,12-82,12-186,1…
A.A.TT	6	4	8	62	-3.499853e+00	6.873599e-01	0-65,0-71,0-148,0-208,0-365,0-430,1-36,1-65,1-84,1-179,1-239,1-283,1-296,1-328,1-344,1-366,2-6,2-16,2-164,2-363,2-403,2-434,3-41,3-49,3-222,3-280,4-88,4-112,4-121,5-39,5-102,5-183,5-234,6-70,7-69,7-155,10-78,10-113,10-255,10-281,10-287,11-32,11-207,11-256,12-82,12-177,12-178,13-31,13-32,13-150,16-119,16-303,17-182,18-49,18-71,18-83,18-115,18-139,18-226,19-12,19-41,19-154,
AAA.TT	6	5	7	26	-7.971181e-01	1.249546e+00	0-71,0-148,0-430,1-296,1-328,2-16,2-164,2-403,2-434,3-41,3-222,3-280,5-183,6-70,10-113,10-281,10-287,11-32,11-207,12-177,12-178,13-31,13-32,18-83,18-226,19-12,
ATA.TT	6	5	8	20	1.756151e-01	5.447831e-01	0-65,0-208,0-365,1-65,1-84,1-239,2-363,3-49,4-88,4-112,4-121,5-39,5-102,5-234,7-69,11-256,12-82,16-119,18-49,18-139,
A.C.TT	6	4	10	42	1.195552e+00	2.531013e+00	0-23,0-81,0-149,0-197,0-311,1-15,1-46,1-112,1-154,1-227,1-269,2-28,2-45,2-74,2-165,2-404,3-74,3-343,3-421,3-429,4-210,4-219,5-4,5-87,5-133,6-7,6-17,7-173,9-8,11-33,11-85,11-163,12-186,13-46,13-160,14-98,16-252,16-444,18-26,18-102,18-227,19-231,
AGC.TT	6	5	6	9	1.217505e+00	1.384053e+00	0-23,0-197,1-227,9-8,13-160,14-98,16-444,18-26,19-231,
ATC.TT	6	5	6	17	2.173573e-01	2.639539e+00	0-81,1-112,1-154,1-269,2-28,2-45,3-74,3-343,3-421,4-210,4-219,5-4,5-133,6-17,11-163,12-186,13-46,
A.G.TT	6	4	8	41	-1.466009e+00	1.208583e+00	0-177,0-292,0-299,0-334,0-400,1-134,1-135,1-297,1-365,2-103,2-292,2-333,2-372,3-11,3-42,3-253,3-281,3-327,3-372,4-102,4-231,6-43,7-113,10-77,10-96,10-184,10-288,11-49,11-78,11-96,11-177,13-25,13-67,13-205,16-71,16-302,16-443,17-2,17-108,17-151,19-13,
ACG.TT	6	5	6	8	1.217505e+00	9.638723e-01	0-299,2-372,6-43,10-96,11-49,13-25,16-71,17-151,
ATG.TT	6	5	6	13	-1.129413e-01	7.626572e-01	0-292,0-400,2-333,3-253,3-327,3-372,4-102,4-231,7-113,10-184,11-96,11-177,13-67,
A.T.TT	6	4	10	72	6.126453e-01	1.993315e+00	0-80,0-117,0-163,0-180,0-207,0-267,0-302,0-399,1-86,1-99,1-166,1-238,1-298,1-346,1-368,1-374,1-381,1-384,1-409,2-8,2-82,2-166,2-223,2-224,2-405,3-256,3-288,3-342,3-371,3-430,4-51,4-52,4-133,4-234,5-90,6-159,7-8,7-42,7-157,7-158,9-26,10-17,10-80,10-120,10-171,10-187,11-39,11-149,11-243,12-76,12-131,12-149,12-179,13-33,13-34,13-61,13-89,14-18,15-17,15-82,16-233,16-242,16-264,16-316,17-28,17-143,17-…
AAT.TT	6	5	8	23	1.756151e-01	1.275586e+00	0-80,0-117,0-207,0-399,1-238,1-374,2-223,3-342,3-371,4-51,7-157,10-171,11-39,11-149,11-243,12-149,12-179,13-33,13-61,17-143,17-193,19-137,19-156,
ATT.TT	6	5	10	32	1.913077e+00	3.537345e+00	0-180,0-267,0-302,1-86,1-99,1-368,1-381,1-384,1-409,2-82,2-224,3-256,3-288,4-52,4-133,4-234,5-90,7-8,7-42,7-158,9-26,10-80,10-120,10-187,13-34,15-17,16-233,16-242,16-264,16-316,17-410,19-157,
A..ATT	6	4	8	67	-3.499853e+00	1.402493e+00	0-65,0-71,0-177,0-207,0-292,0-299,0-302,0-334,0-365,1-46,1-99,1-154,1-166,1-179,1-227,1-238,1-328,1-365,1-381,2-74,2-103,2-372,3-222,3-253,3-256,4-102,4-133,4-210,4-219,4-231,5-4,5-87,5-102,5-133,5-183,5-234,6-7,6-17,6-43,6-70,6-159,7-155,10-77,10-171,10-184,10-281,11-78,11-149,12-76,12-82,12-149,12-177,13-25,13-31,13-46,13-61,13-67,13-89,13-160,13-205,16-252,16-302,17-108,17-182,18-83,18-102,19-…
AA.ATT	6	5	8	23	5.434276e-02	1.012974e+00	0-71,0-207,1-46,1-238,1-328,1-365,2-74,2-103,3-222,5-183,6-70,10-77,10-171,10-281,11-149,12-149,12-177,13-31,13-61,16-252,16-302,18-83,18-102,
AC.ATT	6	5	6	9	9.638254e-02	-2.051612e-01	0-299,1-166,2-372,5-87,6-7,6-43,12-76,13-25,19-154,
AT.ATT	6	5	6	23	-1.483065e+00	1.028540e+00	0-65,0-292,0-302,0-365,1-99,1-154,1-381,3-253,3-256,4-102,4-133,4-210,4-219,4-231,5-4,5-102,5-133,5-234,6-17,10-184,12-82,13-46,13-67,
A.AATT	6	5	8	18	5.434276e-02	-1.697439e-01	0-65,0-71,0-365,1-179,1-328,3-222,5-102,5-183,5-234,6-70,7-155,10-281,12-82,12-177,13-31,17-182,18-83,19-154,
AAAATT	6	6	7	9	1.712429e+00	1.129808e+00	0-71,1-328,3-222,5-183,6-70,10-281,12-177,13-31,18-83,
A.CATT	6	5	7	15	7.815301e-01	1.750929e+00	1-46,1-154,1-227,2-74,4-210,4-219,5-4,5-87,5-133,6-7,6-17,13-46,13-160,16-252,18-102,
A.GATT	6	5	7	19	4.647090e-01	2.391984e+00	0-177,0-292,0-299,0-334,1-365,2-103,2-372,3-253,4-102,4-231,6-43,10-77,10-184,11-78,13-25,13-67,13-205,16-302,17-108,
A.TATT	6	5	6	15	-1.483065e+00	-6.600879e-01	0-207,0-302,1-99,1-166,1-238,1-381,3-256,4-133,6-159,10-171,11-149,12-76,12-149,13-61,13-89,
A..CTT	6	4	9	41	7.713773e-02	2.338410e+00	0-23,0-80,0-148,0-163,0-267,0-311,1-65,1-112,1-269,1-283,1-344,1-384,1-409,2-6,2-82,2-164,2-292,2-403,2-434,3-342,4-112,5-90,7-8,7-42,7-69,7-113,9-8,11-32,11-85,11-243,14-98,15-17,16-264,16-443,17-2,17-28,17-143,18-49,18-115,18-139,18-226,
AT.CTT	6	5	7	17	8.972438e-01	2.639539e+00	0-267,1-65,1-112,1-269,1-384,1-409,2-82,4-112,5-90,7-8,7-42,7-69,7-113,15-17,16-264,18-49,18-139,
A.ACTT	6	5	6	15	9.638254e-02	1.750929e+00	0-148,1-65,1-283,1-344,2-6,2-164,2-403,2-434,4-112,7-69,11-32,18-49,18-115,18-139,18-226,
A.TCTT	6	5	7	15	8.972438e-01	1.967312e+00	0-80,0-163,0-267,1-384,1-409,2-82,3-342,5-90,7-8,7-42,11-243,15-17,16-264,17-28,17-143,
ATTCTT	6	6	6	9	2.704784e+00	3.661809e+00	0-267,1-384,1-409,2-82,5-90,7-8,7-42,15-17,16-264,
A..GTT	6	4	8	22	-1.466009e+00	-2.008075e+00	0-399,0-430,1-134,1-296,2-16,2-333,3-41,3-49,3-74,3-280,3-371,9-26,10-287,12-186,15-82,16-71,16-316,17-151,17-193,17-410,19-12,19-137,
A.TGTT	6	5	6	8	-1.129413e-01	-7.922047e-01	0-399,3-371,9-26,15-82,16-316,17-193,17-410,19-137,
A..TTT	6	4	9	87	-1.311810e+00	2.876132e+00	0-81,0-117,0-149,0-180,0-197,0-208,0-400,1-15,1-36,1-84,1-86,1-135,1-239,1-297,1-298,1-346,1-366,1-368,1-374,2-8,2-28,2-45,2-165,2-166,2-223,2-224,2-363,2-404,2-405,3-11,3-42,3-281,3-288,3-327,3-343,3-372,3-421,3-429,3-430,4-51,4-52,4-88,4-121,4-234,5-39,7-157,7-158,7-173,10-17,10-78,10-80,10-96,10-113,10-120,10-187,10-255,10-288,11-33,11-39,11-49,11-96,11-163,11-177,11-207,11-256,12-131,12-178,1…
AA.TTT	6	5	7	26	-6.537249e-01	1.518540e+00	0-117,0-149,1-15,1-297,1-374,2-165,2-223,2-404,3-11,3-42,3-281,3-429,4-51,7-157,10-113,10-288,11-33,11-39,11-207,12-178,12-179,13-32,13-33,18-227,19-13,19-156,
AC.TTT	6	5	6	12	2.173573e-01	9.612577e-01	1-346,2-8,2-166,2-405,3-430,7-173,10-96,10-255,11-49,12-131,13-150,18-228,
AT.TTT	6	5	8	35	2.949425e-01	4.291833e+00	0-81,0-180,0-208,0-400,1-84,1-86,1-239,1-368,2-28,2-45,2-224,2-363,3-288,3-327,3-343,3-372,3-421,4-52,4-88,4-121,4-234,5-39,7-158,10-80,10-120,10-187,11-96,11-163,11-177,11-256,13-34,16-119,16-233,16-242,19-157,
A.ATTT	6	5	7	21	-6.537249e-01	7.903431e-01	0-208,1-36,1-84,1-239,1-366,2-363,4-88,4-121,5-39,10-78,10-113,10-255,11-207,11-256,12-178,13-32,13-150,16-119,16-303,18-71,19-41,
A.CTTT	6	5	6	18	2.173573e-01	2.973656e+00	0-81,0-149,0-197,1-15,2-28,2-45,2-165,2-404,3-343,3-421,3-429,7-173,11-33,11-163,16-444,18-26,18-227,19-231,
A.TTTT	6	5	9	34	1.104010e+00	3.035513e+00	0-117,0-180,1-86,1-298,1-346,1-368,1-374,2-8,2-166,2-223,2-224,2-405,3-288,3-430,4-51,4-52,4-234,7-157,7-158,10-17,10-80,10-120,10-187,11-39,12-131,12-179,13-33,13-34,14-18,16-233,16-242,18-228,19-156,19-157,
AATTTT	6	6	7	9	1.941667e+00	1.463279e+00	0-117,1-374,2-223,4-51,7-157,11-39,12-179,13-33,19-156,
ATTTTT	6	6	8	15	2.732339e+00	4.269752e+00	0-180,1-86,1-368,2-224,3-288,4-52,4-234,7-158,10-80,10-120,10-187,13-34,16-233,16-242,19-157,
A.....A	7	2	10	591	1.393330e-04	-4.759279e+00	0-30,0-31,0-33,0-36,0-40,0-42,0-44,0-58,0-59,0-61,0-62,0-65,0-67,0-68,0-71,0-72,0-73,0-74,0-81,0-87,0-88,0-91,0-92,0-93,0-94,0-96,0-130,0-132,0-136,0-137,0-141,0-142,0-143,0-170,0-174,0-180,0-186,0-189,0-197,0-208,0-210,0-254,0-257,0-260,0-267,0-273,0-276,0-279,0-280,0-285,0-286,0-289,0-299,0-305,0-328,0-347,0-350,0-353,0-356,0-357,0-359,0-361,0-362,0-367,0-368,0-372,0-374,0-378,0-394,0-400,0-409…
AA....A	7	3	10	237	6.113224e-02	-7.863397e-01	0-30,0-36,0-58,0-59,0-61,0-67,0-71,0-72,0-73,0-87,0-91,0-92,0-93,0-96,0-132,0-136,0-137,0-141,0-142,0-174,0-279,0-285,0-286,0-289,0-328,0-356,0-359,0-361,0-362,0-367,0-372,0-409,0-431,1-15,1-27,1-80,1-221,1-224,1-248,1-277,1-292,1-330,1-374,1-422,2-16,2-17,2-22,2-116,2-118,2-137,2-158,2-159,2-160,2-212,2-218,2-244,2-275,2-381,2-422,2-434,3-30,3-66,3-82,3-110,3-112,3-123,3-124,3-125,3-126,3-129,3-…
AC....A	7	3	10	84	2.637590e-01	-1.227305e+00	0-254,0-273,0-299,0-353,0-374,0-415,0-426,1-21,1-30,1-118,1-216,1-262,1-323,1-336,1-338,2-124,2-213,2-344,2-397,2-405,3-92,3-118,3-132,3-245,3-264,3-351,3-406,3-430,4-80,4-153,5-98,5-192,6-43,6-97,6-120,6-150,6-156,6-204,7-152,7-173,7-205,8-15,8-30,8-58,10-58,10-135,10-145,10-155,10-168,10-226,10-273,11-28,11-34,11-114,11-146,11-197,11-214,11-218,11-226,12-19,12-36,12-76,12-115,12-138,13-25,13-56…
AG....A	7	3	10	86	2.045207e-01	-3.111576e+00	0-31,0-62,0-186,0-189,0-197,0-260,0-357,0-394,1-61,1-126,1-179,1-423,1-441,2-18,2-67,2-96,2-104,2-143,2-152,2-252,2-387,2-391,3-43,3-135,3-138,3-282,3-358,3-396,3-412,3-440,4-14,4-20,4-162,4-164,4-173,5-33,5-109,5-201,5-231,6-56,6-105,6-167,6-170,7-208,8-65,10-126,10-137,10-139,10-149,10-236,10-265,11-24,11-155,11-286,12-44,12-97,13-86,13-202,14-82,14-92,15-43,16-25,16-28,16-287,16-394,16-408,16-…
AT....A	7	3	10	184	7.123163e-02	7.695236e-02	0-33,0-40,0-42,0-44,0-65,0-68,0-74,0-81,0-88,0-94,0-130,0-143,0-170,0-180,0-208,0-210,0-257,0-267,0-276,0-280,0-305,0-347,0-350,0-368,0-378,0-400,0-441,1-43,1-65,1-112,1-129,1-147,1-173,1-192,1-235,1-239,1-279,1-355,1-368,1-375,1-401,1-416,1-439,2-57,2-100,2-110,2-132,2-182,2-190,2-258,2-363,2-365,2-369,2-375,2-394,2-418,2-428,2-440,3-36,3-49,3-67,3-74,3-80,3-86,3-116,3-120,3-141,3-166,3-216,3-21…
A.A...A	7	3	10	220	6.113224e-02	-2.213108e+00	0-31,0-40,0-42,0-44,0-58,0-59,0-62,0-65,0-71,0-72,0-91,0-92,0-94,0-96,0-130,0-136,0-141,0-143,0-174,0-208,0-257,0-260,0-273,0-280,0-285,0-289,0-347,0-357,0-359,0-361,0-372,0-374,0-378,0-409,1-43,1-61,1-65,1-129,1-179,1-192,1-235,1-239,1-248,1-277,1-336,1-439,1-441,2-16,2-22,2-100,2-104,2-116,2-118,2-132,2-158,2-159,2-190,2-363,2-369,2-387,2-391,2-394,2-422,2-434,3-49,3-80,3-82,3-86,3-110,3-116,3-…
AAA...A	7	4	10	99	5.044622e-01	1.219552e+00	0-58,0-59,0-71,0-72,0-91,0-92,0-96,0-136,0-141,0-174,0-285,0-289,0-359,0-361,0-372,0-409,1-248,1-277,2-16,2-22,2-116,2-118,2-158,2-159,2-422,2-434,3-82,3-110,3-123,3-124,3-125,3-129,3-147,3-309,3-336,3-337,3-394,3-400,4-166,5-1,5-13,6-54,6-67,6-146,6-193,7-198,7-199,7-202,8-63,10-64,10-72,10-90,10-131,10-133,10-141,10-143,10-157,10-281,10-282,11-65,11-131,11-134,11-201,11-202,11-295,11-296,11-300…
ACA...A	7	4	10	32	1.084348e+00	-3.257774e-01	0-273,0-374,1-336,3-118,3-132,3-245,4-80,4-153,5-98,6-120,6-150,6-156,8-15,8-30,10-135,10-145,10-155,10-226,11-28,11-214,11-218,12-36,12-115,14-59,14-111,15-25,16-364,17-102,17-324,18-103,19-20,19-31,
AGA...A	7	4	9	27	-4.274331e-01	-2.158739e+00	0-31,0-62,0-260,0-357,1-61,1-179,1-441,2-104,2-387,2-391,4-162,4-164,6-105,7-208,8-65,10-137,10-139,10-149,11-286,12-44,16-25,16-394,16-411,16-418,17-229,18-175,19-144,
ATA...A	7	4	9	62	-1.596796e+00	-6.056332e-01	0-40,0-42,0-44,0-65,0-94,0-130,0-143,0-208,0-257,0-280,0-347,0-378,1-43,1-65,1-129,1-192,1-235,1-239,1-439,2-100,2-132,2-190,2-363,2-369,2-394,3-49,3-80,3-86,3-116,3-120,3-216,3-389,4-156,4-197,5-115,6-49,6-148,6-152,10-52,10-66,10-68,10-152,11-140,11-298,12-82,12-95,12-113,13-1,13-180,14-76,15-4,15-76,16-281,16-358,17-91,17-133,17-442,18-139,19-98,19-194,19-205,19-207,
A.C...A	7	3	10	94	2.637590e-01	-8.856905e-01	0-33,0-81,0-197,0-276,0-286,1-15,1-30,1-112,1-118,1-126,1-147,1-216,1-224,1-279,1-292,1-416,2-67,2-182,2-212,2-252,2-344,2-440,3-74,3-92,3-112,3-126,3-135,3-141,3-218,3-343,3-351,3-406,4-82,4-167,4-173,5-33,5-126,5-150,5-179,5-231,6-176,6-195,6-216,7-149,7-152,7-173,7-204,8-12,8-52,8-58,10-251,10-309,11-18,11-21,11-24,11-27,11-33,11-75,11-114,11-137,11-143,11-146,11-225,11-292,12-28,12-38,12-107,…
AAC...A	7	4	9	24	-1.250339e-01	-1.608016e+00	0-286,1-15,1-224,1-292,2-212,3-112,3-126,4-167,6-176,6-195,7-204,8-52,10-251,11-27,11-33,11-75,11-225,12-38,12-107,16-35,17-129,17-374,18-102,19-8,
ACC...A	7	4	8	17	3.333443e-01	1.261230e-01	1-30,1-118,1-216,2-344,3-92,3-351,3-406,7-152,7-173,8-58,11-114,11-146,13-56,14-12,15-114,17-252,17-402,
AGC...A	7	4	8	19	9.535025e-03	-1.223820e-02	0-197,1-126,2-67,2-252,3-135,4-173,5-33,5-231,11-24,13-86,14-92,16-28,16-408,17-93,17-396,17-427,18-149,18-164,19-22,
ATC...A	7	4	10	34	1.143314e+00	3.494551e-01	0-33,0-81,0-276,1-112,1-147,1-279,1-416,2-182,2-440,3-74,3-141,3-218,3-343,4-82,5-126,5-150,5-179,6-216,7-149,8-12,10-309,11-18,11-21,11-137,11-143,11-292,12-28,12-144,12-196,13-18,14-53,16-200,19-3,19-33,
A.G...A	7	3	10	125	2.045207e-01	8.804675e-01	0-30,0-36,0-61,0-88,0-189,0-299,0-328,0-350,0-353,0-356,0-394,0-400,0-426,0-431,1-21,1-323,1-338,1-401,1-422,1-423,2-17,2-96,2-124,2-143,2-152,2-213,2-218,2-258,2-275,2-428,3-36,3-166,3-253,3-264,3-272,3-357,3-358,3-395,3-396,3-439,4-4,4-14,4-72,4-158,4-189,5-19,5-51,5-117,5-192,5-201,6-43,6-56,6-87,6-114,6-167,6-170,6-182,6-189,6-198,7-205,7-214,7-221,8-21,8-64,8-70,10-58,10-74,10-220,10-236,10-…
AAG...A	7	4	10	41	9.346269e-01	4.194818e-01	0-30,0-36,0-61,0-328,0-356,0-431,1-422,2-17,2-218,2-275,3-357,3-395,3-439,4-72,4-158,6-114,6-198,8-21,8-64,8-70,10-74,11-220,11-280,12-0,12-43,12-70,12-89,15-9,16-27,16-227,16-407,16-414,17-98,17-124,17-228,17-426,18-67,18-155,19-13,19-100,19-190,
ACG...A	7	4	8	22	9.535025e-03	6.944199e-01	0-299,0-353,0-426,1-21,1-323,1-338,2-124,2-213,3-264,5-192,6-43,7-205,10-58,10-273,11-226,12-19,12-138,13-25,14-27,16-277,16-371,17-365,
AGG...A	7	4	9	24	6.019081e-01	2.258606e-01	0-189,0-394,1-423,2-96,2-143,2-152,3-358,3-396,4-14,5-201,6-56,6-167,6-170,10-236,10-265,12-97,13-202,14-82,15-43,16-287,17-246,18-156,19-146,19-164,
ATG...A	7	4	9	38	-3.130230e-01	5.823702e-01	0-88,0-350,0-400,1-401,2-258,2-428,3-36,3-166,3-253,3-272,4-4,4-189,5-19,5-51,5-117,6-87,6-182,6-189,7-214,7-221,10-220,10-303,11-96,12-51,12-165,12-172,12-193,14-2,14-9,14-89,14-117,15-31,15-49,16-400,17-176,17-207,18-192,19-138,
A.T...A	7	3	10	152	7.123163e-02	-2.524643e+00	0-67,0-68,0-73,0-74,0-87,0-93,0-132,0-137,0-142,0-170,0-180,0-186,0-210,0-254,0-267,0-279,0-305,0-362,0-367,0-368,0-415,0-441,1-27,1-80,1-173,1-221,1-262,1-330,1-355,1-368,1-374,1-375,2-18,2-57,2-110,2-137,2-160,2-244,2-365,2-375,2-381,2-397,2-405,2-418,3-30,3-43,3-66,3-67,3-138,3-148,3-207,3-247,3-282,3-311,3-366,3-385,3-412,3-430,3-440,4-20,4-147,4-196,4-213,5-7,5-24,5-109,5-140,5-178,5-186,6-4…
AAT...A	7	4	10	73	5.411974e-01	1.527747e+00	0-67,0-73,0-87,0-93,0-132,0-137,0-142,0-279,0-362,0-367,1-27,1-80,1-221,1-330,1-374,2-137,2-160,2-244,2-381,3-30,3-66,3-148,3-207,3-247,3-366,4-147,4-196,5-24,5-178,6-40,6-86,6-188,6-210,7-19,7-184,7-220,8-9,9-49,10-114,10-151,10-219,10-283,11-136,11-149,11-203,11-208,11-297,12-25,12-84,12-94,12-102,12-143,12-171,12-179,13-0,13-61,13-128,14-52,14-116,15-3,15-36,16-280,16-337,16-360,16-374,16-399,…
AGT...A	7	4	6	16	-4.218159e+00	-3.277099e+00	0-186,2-18,3-43,3-138,3-282,3-412,3-440,4-20,5-109,10-126,11-155,17-433,18-186,19-14,19-101,19-191,
ATT...A	7	4	9	50	-1.438984e+00	-7.872218e-01	0-68,0-74,0-170,0-180,0-210,0-267,0-305,0-368,0-441,1-173,1-355,1-368,1-375,2-57,2-110,2-365,2-375,2-418,3-67,3-311,3-385,4-213,5-7,5-140,5-186,6-46,6-62,7-20,7-179,10-26,10-120,10-181,11-15,11-272,12-79,12-180,12-207,13-28,13-64,13-129,14-107,15-37,15-91,16-242,16-316,17-263,18-20,18-109,18-204,19-43,
A..A..A	7	3	10	248	6.113224e-02	-9.912986e-01	0-30,0-33,0-36,0-58,0-59,0-61,0-62,0-65,0-68,0-71,0-74,0-88,0-91,0-93,0-94,0-96,0-130,0-142,0-143,0-174,0-186,0-189,0-254,0-257,0-260,0-273,0-276,0-279,0-286,0-289,0-299,0-347,0-350,0-353,0-356,0-357,0-359,0-362,0-374,0-378,0-394,0-441,1-27,1-30,1-43,1-126,1-129,1-179,1-221,1-224,1-235,1-262,1-279,1-323,1-338,2-22,2-57,2-100,2-116,2-158,2-190,2-258,2-369,2-391,2-394,2-397,3-30,3-67,3-80,3-110,3-1…
AA.A..A	7	4	10	95	5.044622e-01	1.216301e+00	0-30,0-36,0-58,0-59,0-61,0-71,0-91,0-93,0-96,0-142,0-174,0-279,0-286,0-289,0-356,0-359,0-362,1-27,1-221,1-224,2-22,2-116,2-158,3-30,3-110,3-123,3-124,3-126,3-129,3-148,3-336,4-72,4-167,4-196,5-1,5-13,6-40,6-67,6-193,6-195,6-198,7-198,7-199,7-202,8-9,8-52,8-64,10-72,10-74,10-131,10-141,10-151,10-281,11-27,11-75,11-131,11-134,11-149,11-201,11-295,11-297,11-300,12-25,12-38,12-43,12-94,12-100,12-107,…
AC.A..A	7	4	9	35	-1.250339e-01	4.114237e-01	0-254,0-273,0-299,0-353,0-374,1-30,1-262,1-323,1-338,2-397,3-132,3-245,3-264,4-153,5-98,6-43,6-120,6-156,7-152,7-205,8-15,10-155,10-168,11-146,11-197,11-214,11-218,12-36,12-76,12-138,13-25,14-12,16-277,16-371,17-324,
AG.A..A	7	4	10	39	9.346269e-01	-4.473761e-01	0-62,0-186,0-189,0-260,0-357,0-394,1-126,1-179,2-391,3-135,3-138,3-396,4-164,5-109,5-231,6-167,6-170,7-208,8-65,10-139,10-149,10-265,11-24,12-97,13-86,13-202,14-82,14-92,16-25,16-28,16-408,16-411,17-246,17-427,18-149,18-175,19-101,19-146,19-191,
AT.A..A	7	4	10	79	5.411974e-01	1.527747e+00	0-33,0-65,0-68,0-74,0-88,0-94,0-130,0-143,0-257,0-276,0-347,0-350,0-378,0-441,1-43,1-129,1-235,1-279,2-57,2-100,2-190,2-258,2-369,2-394,3-67,3-80,3-120,3-141,3-218,3-253,3-311,3-389,4-82,4-156,4-189,5-51,5-140,5-179,6-46,6-49,6-152,6-182,6-216,7-149,7-179,8-12,10-152,10-181,10-303,11-15,11-18,11-21,11-137,11-140,11-143,11-292,11-298,12-28,12-79,12-82,12-144,12-165,12-172,12-193,12-196,13-18,13-28…
A.AA..A	7	4	10	102	5.044622e-01	2.203612e+00	0-58,0-59,0-62,0-65,0-71,0-91,0-94,0-96,0-130,0-143,0-174,0-257,0-260,0-273,0-289,0-347,0-357,0-359,0-374,0-378,1-43,1-129,1-179,1-235,2-22,2-100,2-116,2-158,2-190,2-369,2-391,2-394,3-80,3-110,3-120,3-123,3-124,3-129,3-132,3-245,3-336,3-389,4-153,4-156,4-164,5-1,5-13,5-98,6-49,6-67,6-120,6-152,6-156,6-193,7-198,7-199,7-202,7-208,8-15,8-65,10-72,10-131,10-139,10-141,10-149,10-152,10-155,10-281,11-…
AAAA..A	7	5	9	46	7.175174e-01	3.716637e+00	0-58,0-59,0-71,0-91,0-96,0-174,0-289,0-359,2-22,2-116,2-158,3-110,3-123,3-124,3-129,3-336,5-1,5-13,6-67,6-193,7-198,7-199,7-202,10-72,10-131,10-141,10-281,11-131,11-134,11-201,11-295,11-300,12-100,12-141,12-162,13-79,15-122,16-33,16-405,17-119,17-179,17-204,17-210,18-4,19-6,19-209,
ACAA..A	7	5	8	14	1.255696e+00	7.245174e-01	0-273,0-374,3-132,3-245,4-153,5-98,6-120,6-156,8-15,10-155,11-214,11-218,12-36,17-324,
AGAA..A	7	5	8	13	9.568507e-01	1.956490e-01	0-62,0-260,0-357,1-179,2-391,4-164,7-208,8-65,10-139,10-149,16-25,16-411,18-175,
ATAA..A	7	5	9	29	8.170533e-01	2.186202e+00	0-65,0-94,0-130,0-143,0-257,0-347,0-378,1-43,1-129,1-235,2-100,2-190,2-369,2-394,3-80,3-120,3-389,4-156,6-49,6-152,10-152,11-140,11-298,12-82,15-76,16-358,19-98,19-194,19-207,
A.CA..A	7	4	10	48	1.084348e+00	1.892080e+00	0-33,0-276,0-286,1-30,1-126,1-224,1-279,3-126,3-135,3-141,3-218,4-82,4-167,5-179,5-231,6-195,6-216,7-149,7-152,8-12,8-52,11-18,11-21,11-24,11-27,11-75,11-137,11-143,11-146,11-292,12-28,12-38,12-107,12-144,12-196,13-18,13-86,14-12,14-92,16-28,16-35,16-408,17-129,17-427,18-102,18-149,19-3,19-8,
AACA..A	7	5	9	14	1.954205e+00	1.035534e+00	0-286,1-224,3-126,4-167,6-195,8-52,11-27,11-75,12-38,12-107,16-35,17-129,18-102,19-8,
AGCA..A	7	5	8	10	2.336847e+00	1.469031e+00	1-126,3-135,5-231,11-24,13-86,14-92,16-28,16-408,17-427,18-149,
ATCA..A	7	5	8	20	1.366105e+00	2.522557e+00	0-33,0-276,1-279,3-141,3-218,4-82,5-179,6-216,7-149,8-12,11-18,11-21,11-137,11-143,11-292,12-28,12-144,12-196,13-18,19-3,
A.GA..A	7	4	10	48	9.346269e-01	1.287941e+00	0-30,0-36,0-61,0-88,0-189,0-299,0-350,0-353,0-356,0-394,1-323,1-338,2-258,3-253,3-264,3-396,4-72,4-189,5-51,6-43,6-167,6-170,6-182,6-198,7-205,8-64,10-74,10-265,10-303,12-43,12-97,12-138,12-165,12-172,12-193,13-25,13-202,14-9,14-82,14-89,16-277,16-371,16-414,17-176,17-207,17-228,17-246,19-146,
AAGA..A	7	5	7	11	2.332957e-01	-6.706408e-01	0-30,0-36,0-61,0-356,4-72,6-198,8-64,10-74,12-43,16-414,17-228,
AGGA..A	7	5	8	11	2.031094e+00	9.994185e-01	0-189,0-394,3-396,6-167,6-170,10-265,12-97,13-202,14-82,17-246,19-146,
ATGA..A	7	5	8	15	1.068218e+00	9.866098e-01	0-88,0-350,2-258,3-253,4-189,5-51,6-182,10-303,12-165,12-172,12-193,14-9,14-89,17-176,17-207,
A.TA..A	7	4	10	50	5.411974e-01	-1.589287e+00	0-68,0-74,0-93,0-142,0-186,0-254,0-279,0-362,0-441,1-27,1-221,1-262,2-57,2-397,3-30,3-67,3-138,3-148,3-311,4-196,5-109,5-140,6-40,6-46,7-179,8-9,10-151,10-168,10-181,11-15,11-149,11-197,11-297,12-25,12-76,12-79,12-94,13-0,13-28,13-61,13-64,13-129,15-3,16-280,16-374,17-132,17-441,19-101,19-151,19-191,
AATA..A	7	5	10	24	1.690950e+00	1.019483e+00	0-93,0-142,0-279,0-362,1-27,1-221,3-30,3-148,4-196,6-40,8-9,10-151,11-149,11-297,12-25,12-94,13-0,13-61,15-3,16-280,16-374,17-132,17-441,19-151,
ATTA..A	7	5	6	15	-1.633750e+00	-1.084456e+00	0-68,0-74,0-441,2-57,3-67,3-311,5-140,6-46,7-179,10-181,11-15,12-79,13-28,13-64,13-129,
A..C..A	7	3	9	83	-3.738665e+00	-1.702663e+00	0-44,0-132,0-267,0-285,0-372,1-65,1-112,1-292,1-336,1-423,2-118,2-124,2-418,2-422,2-428,2-434,2-440,3-112,3-116,3-125,3-247,3-272,3-385,3-412,4-4,4-14,4-166,5-126,5-178,5-192,5-201,6-105,6-114,6-148,6-189,7-20,7-184,10-52,10-68,10-126,10-133,10-143,11-28,11-136,11-272,12-51,12-102,12-106,12-113,12-143,12-207,13-1,13-56,13-180,14-2,14-52,14-59,15-4,15-9,15-37,15-43,15-49,16-27,16-200,16-227,16-275…
AA.C..A	7	4	9	34	-1.250339e-01	2.268145e-01	0-132,0-285,0-372,1-292,2-118,2-422,2-434,3-112,3-125,3-247,4-166,5-178,6-114,7-184,10-133,10-143,11-136,12-102,12-106,12-143,14-52,15-9,16-27,16-227,16-275,16-337,16-407,17-98,17-233,17-322,17-374,17-426,18-67,19-7,
AC.C..A	7	4	7	7	-4.702415e-01	-2.371949e+00	1-336,2-124,5-192,11-28,13-56,14-59,17-252,
AG.C..A	7	4	8	10	9.535025e-03	-2.108745e+00	1-423,3-412,4-14,5-201,6-105,10-126,15-43,16-287,18-186,19-22,
AT.C..A	7	4	9	32	-1.682127e-02	3.431233e-01	0-44,0-267,1-65,1-112,2-418,2-428,2-440,3-116,3-272,3-385,4-4,5-126,6-148,6-189,7-20,10-52,10-68,11-272,12-51,12-113,12-207,13-1,13-180,14-2,15-4,15-37,15-49,16-200,17-133,17-263,17-442,18-139,
A.AC..A	7	4	9	31	-1.250339e-01	-1.448988e-01	0-44,0-285,0-372,1-65,1-336,2-118,2-422,2-434,3-116,3-125,4-166,6-105,6-148,10-52,10-68,10-133,10-143,11-28,12-106,12-113,13-1,13-180,14-59,15-4,16-275,17-133,17-233,17-322,17-442,18-139,19-7,
AAAC..A	7	5	7	14	5.571861e-01	1.035534e+00	0-285,0-372,2-118,2-422,2-434,3-125,4-166,10-133,10-143,12-106,16-275,17-233,17-322,19-7,
ATAC..A	7	5	8	13	1.366105e+00	9.197422e-01	0-44,1-65,3-116,6-148,10-52,10-68,12-113,13-1,13-180,15-4,17-133,17-442,18-139,
A.CC..A	7	4	6	10	-1.273827e+00	-1.625977e+00	1-112,1-292,2-440,3-112,5-126,13-56,16-200,17-252,17-374,19-22,
A.GC..A	7	4	8	22	9.535025e-03	4.594089e-01	1-423,2-124,2-428,3-272,4-4,4-14,5-192,5-201,6-114,6-189,12-51,14-2,15-9,15-43,15-49,16-27,16-227,16-287,16-407,17-98,17-426,18-67,
A.TC..A	7	4	9	20	-1.682127e-02	-1.907008e+00	0-132,0-267,2-418,3-247,3-385,3-412,5-178,7-20,7-184,10-126,11-136,11-272,12-102,12-143,12-207,14-52,15-37,16-337,17-263,18-186,
AATC..A	7	5	8	9	1.366105e+00	-3.526371e-01	0-132,3-247,5-178,7-184,11-136,12-102,12-143,14-52,16-337,
ATTC..A	7	5	7	8	7.913503e-01	-5.173016e-01	0-267,2-418,3-385,7-20,11-272,12-207,15-37,17-263,
A..G..A	7	3	10	110	2.045207e-01	-1.244201e+00	0-87,0-137,0-280,0-305,0-328,0-415,1-61,1-147,1-173,1-192,1-216,1-248,1-422,1-439,2-16,2-143,2-152,2-160,2-182,2-212,2-213,2-218,2-244,2-344,2-387,3-49,3-74,3-92,3-357,3-358,3-366,3-394,3-395,3-400,3-440,4-20,4-147,4-162,4-173,5-7,5-19,5-24,5-186,6-54,6-62,6-86,6-87,6-188,7-204,7-220,7-221,8-21,8-58,8-63,8-70,9-49,10-58,10-135,10-137,10-157,10-219,10-236,10-309,11-114,11-155,11-203,11-220,11-225,…
AA.G..A	7	4	10	47	9.346269e-01	9.399681e-01	0-87,0-137,0-328,1-248,1-422,2-16,2-160,2-212,2-218,2-244,3-357,3-366,3-394,3-395,3-400,4-147,5-24,6-54,6-86,6-188,7-204,7-220,8-21,8-63,8-70,9-49,10-157,10-219,11-203,11-220,11-225,12-42,12-88,12-89,12-171,13-80,14-116,16-360,16-399,17-124,17-138,17-206,18-155,18-177,19-27,19-106,19-196,
AC.G..A	7	4	8	17	9.535025e-03	-4.780495e-01	0-415,1-216,2-213,2-344,3-92,8-58,10-58,10-135,11-114,13-182,14-27,15-114,16-364,17-102,17-365,17-402,19-20,
AG.G..A	7	4	7	22	-1.263395e+00	5.898557e-03	1-61,2-143,2-152,2-387,3-358,3-440,4-20,4-162,4-173,10-137,10-236,11-155,11-286,12-44,16-394,16-418,17-93,17-229,18-156,18-164,19-144,19-164,
AT.G..A	7	4	9	24	-3.130230e-01	-1.884006e+00	0-280,0-305,1-147,1-173,1-192,1-439,2-182,3-49,3-74,5-7,5-19,5-186,6-62,6-87,7-221,10-309,12-95,14-53,14-107,16-316,16-400,17-91,18-20,18-109,
A.AG..A	7	4	9	33	-4.274331e-01	-1.131498e+00	0-280,1-61,1-192,1-248,1-439,2-16,2-387,3-49,3-394,3-400,4-162,6-54,8-63,10-135,10-137,10-157,11-286,12-42,12-44,12-88,12-95,13-80,16-364,16-394,16-418,17-91,17-102,17-138,17-229,18-177,19-20,19-106,19-144,
AAAG..A	7	5	8	13	9.568507e-01	-9.342951e-02	1-248,2-16,3-394,3-400,6-54,8-63,10-157,12-42,12-88,13-80,17-138,18-177,19-106,
AGAG..A	7	5	7	10	1.362820e+00	9.994185e-01	1-61,2-387,4-162,10-137,11-286,12-44,16-394,16-418,17-229,19-144,
A.CG..A	7	4	9	18	8.703546e-01	-2.440715e-01	1-147,1-216,2-182,2-212,2-344,3-74,3-92,4-173,7-204,8-58,10-309,11-114,11-225,14-53,15-114,17-93,17-402,18-164,
ACCG..A	7	5	6	7	2.415964e+00	2.097119e+00	1-216,2-344,3-92,8-58,11-114,15-114,17-402,
A.GG..A	7	4	10	25	1.534559e+00	6.763388e-03	0-328,1-422,2-143,2-152,2-213,2-218,3-357,3-358,3-395,5-19,6-87,7-221,8-21,8-70,10-58,10-236,11-220,12-89,14-27,16-400,17-124,17-365,18-155,18-156,19-164,
AAGG..A	7	5	7	11	1.362820e+00	1.373443e+00	0-328,1-422,2-218,3-357,3-395,8-21,8-70,11-220,12-89,17-124,18-155,
A.TG..A	7	4	10	34	9.886889e-01	-1.273351e-01	0-87,0-137,0-305,0-415,1-173,2-160,2-244,3-366,3-440,4-20,4-147,5-7,5-24,5-186,6-62,6-86,6-188,7-220,9-49,10-219,11-155,11-203,12-171,13-182,14-107,14-116,16-316,16-360,16-399,17-206,18-20,18-109,19-27,19-196,
AATG..A	7	5	10	20	2.494744e+00	2.479342e+00	0-87,0-137,2-160,2-244,3-366,4-147,5-24,6-86,6-188,7-220,9-49,10-219,11-203,12-171,14-116,16-360,16-399,17-206,19-27,19-196,
ATTG..A	7	5	6	9	-2.292091e-01	-6.296375e-01	0-305,1-173,5-7,5-186,6-62,14-107,16-316,18-20,18-109,
A..T..A	7	3	10	150	7.123163e-02	-3.546912e+00	0-31,0-40,0-42,0-67,0-72,0-73,0-81,0-92,0-136,0-141,0-170,0-180,0-197,0-208,0-210,0-361,0-367,0-368,0-400,0-409,0-426,0-431,1-15,1-21,1-80,1-118,1-239,1-277,1-330,1-355,1-368,1-374,1-375,1-401,1-416,1-441,2-17,2-18,2-67,2-96,2-104,2-110,2-132,2-137,2-159,2-252,2-275,2-363,2-365,2-375,2-381,2-405,3-36,3-43,3-66,3-82,3-86,3-118,3-147,3-166,3-207,3-216,3-282,3-309,3-337,3-343,3-351,3-406,3-430,3-439…
AA.T..A	7	4	9	61	-1.596796e+00	-3.192465e-01	0-67,0-72,0-73,0-92,0-136,0-141,0-361,0-367,0-409,0-431,1-15,1-80,1-277,1-330,1-374,2-17,2-137,2-159,2-275,2-381,3-66,3-82,3-147,3-207,3-309,3-337,3-439,4-158,6-146,6-176,6-210,7-19,10-64,10-90,10-114,10-251,10-282,10-283,11-33,11-65,11-202,11-208,11-280,11-296,12-0,12-70,12-84,12-101,12-179,13-128,14-51,15-36,17-205,18-62,18-85,18-198,19-13,19-37,19-100,19-150,19-190,
AC.T..A	7	4	9	25	-1.682127e-02	-9.685420e-01	0-426,1-21,1-118,2-405,3-118,3-351,3-406,3-430,4-80,6-97,6-150,6-204,7-173,8-30,10-145,10-226,10-273,11-34,11-226,12-19,12-115,14-111,15-25,18-103,19-31,
AG.T..A	7	4	6	15	-4.218159e+00	-3.451040e+00	0-31,0-197,1-441,2-18,2-67,2-96,2-104,2-252,3-43,3-282,5-33,6-56,17-396,17-433,19-14,
AT.T..A	7	4	9	49	-1.438984e+00	-1.354763e+00	0-40,0-42,0-81,0-170,0-180,0-208,0-210,0-368,0-400,1-239,1-355,1-368,1-375,1-401,1-416,2-110,2-132,2-363,2-365,2-375,3-36,3-86,3-166,3-216,3-343,4-197,4-213,5-115,5-117,5-150,7-214,10-26,10-66,10-120,10-220,11-96,12-180,14-76,14-117,15-31,15-91,16-242,16-281,18-192,18-204,19-33,19-43,19-138,19-205,
A.AT..A	7	4	10	54	5.411974e-01	-1.306787e+00	0-31,0-40,0-42,0-72,0-92,0-136,0-141,0-208,0-361,0-409,1-239,1-277,1-441,2-104,2-132,2-159,2-363,3-82,3-86,3-118,3-147,3-216,3-309,3-337,4-80,4-197,5-115,6-146,6-150,8-30,10-64,10-66,10-90,10-145,10-226,10-282,11-65,11-202,11-296,12-101,12-115,14-51,14-76,14-111,15-25,16-281,17-205,18-62,18-103,18-198,19-31,19-37,19-150,19-205,
AAAT..A	7	5	8	26	-5.684352e-02	1.253765e+00	0-72,0-92,0-136,0-141,0-361,0-409,1-277,2-159,3-82,3-147,3-309,3-337,6-146,10-64,10-90,10-282,11-65,11-202,11-296,12-101,14-51,17-205,18-62,18-198,19-37,19-150,
ACAT..A	7	5	8	11	1.366105e+00	2.838514e-01	3-118,4-80,6-150,8-30,10-145,10-226,12-115,14-111,15-25,18-103,19-31,
ATAT..A	7	5	7	14	-7.837444e-01	-1.318907e+00	0-40,0-42,0-208,1-239,2-132,2-363,3-86,3-216,4-197,5-115,10-66,14-76,16-281,19-205,
A.CT..A	7	4	7	18	-2.337092e+00	-2.277420e+00	0-81,0-197,1-15,1-118,1-416,2-67,2-252,3-343,3-351,3-406,5-33,5-150,6-176,7-173,10-251,11-33,17-396,19-33,
A.GT..A	7	4	8	30	-1.614735e+00	-1.007566e+00	0-400,0-426,0-431,1-21,1-401,2-17,2-96,2-275,3-36,3-166,3-439,4-158,5-117,6-56,7-214,10-220,10-273,11-96,11-226,11-280,12-0,12-19,12-70,14-117,15-31,18-192,19-13,19-100,19-138,19-190,
AAGT..A	7	5	6	11	-3.583075e-01	-2.016940e-01	0-431,2-17,2-275,3-439,4-158,11-280,12-0,12-70,19-13,19-100,19-190,
ATGT..A	7	5	7	12	4.749454e-01	2.832679e-01	0-400,1-401,3-36,3-166,5-117,7-214,10-220,11-96,14-117,15-31,18-192,19-138,
A.TT..A	7	4	9	48	-1.438984e+00	-1.926395e+00	0-67,0-73,0-170,0-180,0-210,0-367,0-368,1-80,1-330,1-355,1-368,1-374,1-375,2-18,2-110,2-137,2-365,2-375,2-381,2-405,3-43,3-66,3-207,3-282,3-430,4-213,6-97,6-204,6-210,7-19,10-26,10-114,10-120,10-283,11-34,11-208,12-84,12-179,12-180,13-128,15-36,15-91,16-242,17-433,18-85,18-204,19-14,19-43,
AATT..A	7	5	7	20	-7.837444e-01	9.996799e-02	0-67,0-73,0-367,1-80,1-330,1-374,2-137,2-381,3-66,3-207,6-210,7-19,10-114,10-283,11-208,12-84,12-179,13-128,15-36,18-85,
ATTT..A	7	5	8	18	1.872194e-01	9.362278e-02	0-170,0-180,0-210,0-368,1-355,1-368,1-375,2-110,2-365,2-375,4-213,10-26,10-120,12-180,15-91,16-242,18-204,19-43,
A...A.A	7	3	10	229	6.113224e-02	-1.741439e+00	0-33,0-36,0-40,0-42,0-44,0-58,0-61,0-67,0-68,0-73,0-74,0-87,0-88,0-92,0-93,0-94,0-96,0-132,0-137,0-141,0-142,0-143,0-170,0-210,0-276,0-285,0-286,0-353,0-356,0-357,0-359,0-361,0-368,0-372,0-374,0-426,1-21,1-43,1-61,1-80,1-216,1-221,1-235,1-262,1-279,1-292,1-338,1-401,1-439,1-441,2-18,2-22,2-96,2-100,2-116,2-118,2-143,2-152,2-160,2-244,2-258,2-365,2-387,2-418,2-422,3-36,3-66,3-80,3-82,3-112,3-116,3…
AA..A.A	7	4	10	105	5.044622e-01	2.203612e+00	0-36,0-58,0-61,0-67,0-73,0-87,0-92,0-93,0-96,0-132,0-137,0-141,0-142,0-285,0-286,0-356,0-359,0-361,0-372,1-80,1-221,1-292,2-22,2-116,2-118,2-160,2-244,2-422,3-66,3-82,3-112,3-123,3-125,3-126,3-147,3-148,3-247,3-395,3-400,4-158,4-166,5-24,5-178,6-67,6-114,6-146,6-195,7-198,7-199,7-204,8-52,8-63,8-64,10-64,10-74,10-131,10-133,10-141,10-143,10-151,10-157,10-251,10-283,11-131,11-136,11-203,11-220,11-…
AC..A.A	7	4	7	27	-2.543798e+00	-8.765265e-01	0-353,0-374,0-426,1-21,1-216,1-262,1-338,3-118,5-98,5-192,6-150,10-135,10-145,10-155,10-168,11-28,11-146,11-197,11-214,12-19,12-115,12-138,13-182,16-277,16-371,17-102,17-324,
AG..A.A	7	4	9	34	-4.274331e-01	-7.902999e-01	0-357,1-61,1-441,2-18,2-96,2-143,2-152,2-387,3-396,3-412,4-20,4-162,4-164,5-109,6-56,8-65,10-137,10-139,10-265,11-24,12-44,12-97,16-287,16-411,17-93,17-229,17-396,17-433,18-149,18-175,18-186,19-22,19-146,19-164,
AT..A.A	7	4	9	63	-1.596796e+00	-4.646567e-01	0-33,0-40,0-42,0-44,0-68,0-74,0-88,0-94,0-143,0-170,0-210,0-276,0-368,1-43,1-235,1-279,1-401,1-439,2-100,2-258,2-365,2-418,3-36,3-80,3-116,3-120,3-218,3-311,3-385,4-82,5-19,5-117,5-179,6-148,6-152,6-182,6-189,6-216,7-20,10-52,10-66,10-68,10-220,10-309,11-292,11-298,12-113,12-172,12-196,13-28,14-53,14-107,15-4,16-400,17-176,17-207,17-442,18-109,18-204,19-3,19-33,19-205,19-207,
A.A.A.A	7	4	10	91	5.044622e-01	-1.004077e+00	0-40,0-42,0-44,0-58,0-92,0-94,0-96,0-141,0-143,0-285,0-357,0-359,0-361,0-372,0-374,1-43,1-61,1-235,1-439,1-441,2-22,2-100,2-116,2-118,2-387,2-422,3-80,3-82,3-116,3-118,3-120,3-123,3-125,3-147,3-400,4-162,4-164,4-166,5-98,6-67,6-146,6-148,6-150,6-152,7-198,7-199,8-63,8-65,10-52,10-64,10-66,10-68,10-131,10-133,10-135,10-137,10-139,10-141,10-143,10-145,10-155,10-157,11-28,11-131,11-214,11-296,11-298…
AAA.A.A	7	5	9	43	7.175174e-01	3.257999e+00	0-58,0-92,0-96,0-141,0-285,0-359,0-361,0-372,2-22,2-116,2-118,2-422,3-82,3-123,3-125,3-147,3-400,4-166,6-67,6-146,7-198,7-199,8-63,10-64,10-131,10-133,10-141,10-143,10-157,11-131,11-296,11-300,12-42,12-106,17-138,17-210,17-322,18-4,18-177,19-7,19-37,19-150,19-209,
ACA.A.A	7	5	7	12	5.571861e-01	4.138413e-01	0-374,3-118,5-98,6-150,10-135,10-145,10-155,11-28,11-214,12-115,17-102,17-324,
AGA.A.A	7	5	8	13	9.568507e-01	-3.834017e-01	0-357,1-61,1-441,2-387,4-162,4-164,8-65,10-137,10-139,12-44,16-411,17-229,18-175,
ATA.A.A	7	5	8	23	-5.684352e-02	-6.010352e-01	0-40,0-42,0-44,0-94,0-143,1-43,1-235,1-439,2-100,3-80,3-116,3-120,6-148,6-152,10-52,10-66,10-68,11-298,12-113,15-4,17-442,19-205,19-207,
A.C.A.A	7	4	10	32	1.084348e+00	-1.417855e-01	0-33,0-276,0-286,1-216,1-279,1-292,3-112,3-126,3-218,4-82,5-179,6-195,6-216,7-204,8-52,10-251,10-309,11-24,11-146,11-292,12-38,12-196,14-53,16-35,17-93,17-129,17-396,18-149,19-3,19-8,19-22,19-33,
AAC.A.A	7	5	8	12	1.255696e+00	4.138413e-01	0-286,1-292,3-112,3-126,6-195,7-204,8-52,10-251,12-38,16-35,17-129,19-8,
ATC.A.A	7	5	8	13	1.366105e+00	9.217304e-01	0-33,0-276,1-279,3-218,4-82,5-179,6-216,10-309,11-292,12-196,14-53,19-3,19-33,
A.G.A.A	7	4	10	52	9.346269e-01	2.336615e+00	0-36,0-61,0-88,0-353,0-356,0-426,1-21,1-338,1-401,2-96,2-143,2-152,2-258,3-36,3-395,3-396,4-158,5-19,5-117,5-192,6-56,6-114,6-182,6-189,8-64,10-74,10-220,10-265,11-220,12-19,12-70,12-89,12-97,12-138,12-172,15-9,16-27,16-277,16-287,16-371,16-400,16-407,16-414,17-98,17-176,17-207,17-426,18-67,19-100,19-146,19-164,19-190,
AAG.A.A	7	5	10	20	2.403961e+00	2.228098e+00	0-36,0-61,0-356,3-395,4-158,6-114,8-64,10-74,11-220,12-70,12-89,15-9,16-27,16-407,16-414,17-98,17-426,18-67,19-100,19-190,
AGG.A.A	7	5	6	10	6.945457e-01	9.994185e-01	2-96,2-143,2-152,3-396,6-56,10-265,12-97,16-287,19-146,19-164,
ATG.A.A	7	5	7	13	3.549554e-01	3.918081e-01	0-88,1-401,2-258,3-36,5-19,5-117,6-182,6-189,10-220,12-172,16-400,17-176,17-207,
A.T.A.A	7	4	9	54	-1.596796e+00	-1.163918e+00	0-67,0-68,0-73,0-74,0-87,0-93,0-132,0-137,0-142,0-170,0-210,0-368,1-80,1-221,1-262,2-18,2-160,2-244,2-365,2-418,3-66,3-148,3-247,3-311,3-385,3-412,4-20,5-24,5-109,5-178,7-20,10-151,10-168,10-283,11-136,11-197,11-203,11-297,12-84,12-102,12-143,12-171,13-28,13-128,13-182,14-107,16-360,17-206,17-433,18-109,18-186,18-204,19-27,19-196,
AAT.A.A	7	5	7	30	-9.307403e-01	1.719465e+00	0-67,0-73,0-87,0-93,0-132,0-137,0-142,1-80,1-221,2-160,2-244,3-66,3-148,3-247,5-24,5-178,10-151,10-283,11-136,11-203,11-297,12-84,12-102,12-143,12-171,13-128,16-360,17-206,19-27,19-196,
ATT.A.A	7	5	6	14	-1.633750e+00	-1.318907e+00	0-68,0-74,0-170,0-210,0-368,2-365,2-418,3-311,3-385,7-20,13-28,14-107,18-109,18-204,
A..AA.A	7	4	9	93	-1.763788e+00	1.640303e+00	0-33,0-36,0-58,0-61,0-68,0-74,0-88,0-93,0-94,0-96,0-142,0-143,0-276,0-286,0-353,0-356,0-357,0-359,0-374,1-43,1-221,1-235,1-262,1-279,1-338,2-22,2-100,2-116,2-258,3-80,3-120,3-123,3-126,3-148,3-218,3-311,3-396,4-82,4-164,5-98,5-109,5-179,6-67,6-152,6-182,6-195,6-216,7-198,7-199,8-52,8-64,8-65,10-74,10-131,10-139,10-141,10-151,10-155,10-168,10-265,11-24,11-131,11-146,11-197,11-214,11-292,11-297,11-…
AA.AA.A	7	5	8	36	-1.823486e-01	2.115901e+00	0-36,0-58,0-61,0-93,0-96,0-142,0-286,0-356,0-359,1-221,2-22,2-116,3-123,3-126,3-148,6-67,6-195,7-198,7-199,8-52,8-64,10-74,10-131,10-141,10-151,11-131,11-297,11-300,12-38,16-35,16-414,17-129,17-210,18-4,19-8,19-209,
AG.AA.A	7	5	8	13	9.568507e-01	1.956490e-01	0-357,3-396,4-164,5-109,8-65,10-139,10-265,11-24,12-97,16-411,18-149,18-175,19-146,
AT.AA.A	7	5	8	30	-5.684352e-02	1.719465e+00	0-33,0-68,0-74,0-88,0-94,0-143,0-276,1-43,1-235,1-279,2-100,2-258,3-80,3-120,3-218,3-311,4-82,5-179,6-152,6-182,6-216,11-292,11-298,12-172,12-196,13-28,17-176,17-207,19-3,19-207,
A.AAA.A	7	5	8	37	-1.823486e-01	2.115901e+00	0-58,0-94,0-96,0-143,0-357,0-359,0-374,1-43,1-235,2-22,2-100,2-116,3-80,3-120,3-123,4-164,5-98,6-67,6-152,7-198,7-199,8-65,10-131,10-139,10-141,10-155,11-131,11-214,11-298,11-300,16-411,17-210,17-324,18-4,18-175,19-207,19-209,
AAAAA.A	7	6	6	16	8.266344e-01	3.134374e+00	0-58,0-96,0-359,2-22,2-116,3-123,6-67,7-198,7-199,10-131,10-141,11-131,11-300,17-210,18-4,19-209,
AGAAA.A	7	6	6	6	1.922092e+00	9.569746e-01	0-357,4-164,8-65,10-139,16-411,18-175,
A.CAA.A	7	5	9	21	1.954205e+00	2.908819e+00	0-33,0-276,0-286,1-279,3-126,3-218,4-82,5-179,6-195,6-216,8-52,11-24,11-146,11-292,12-38,12-196,16-35,17-129,18-149,19-3,19-8,
AACAA.A	7	6	7	8	2.953528e+00	2.398413e+00	0-286,3-126,6-195,8-52,12-38,16-35,17-129,19-8,
ATCAA.A	7	6	7	10	3.080073e+00	3.671532e+00	0-33,0-276,1-279,3-218,4-82,5-179,6-216,11-292,12-196,19-3,
A.GAA.A	7	5	8	21	9.568507e-01	2.228098e+00	0-36,0-61,0-88,0-353,0-356,1-338,2-258,3-396,6-182,8-64,10-74,10-265,12-97,12-138,12-172,16-277,16-371,16-414,17-176,17-207,19-146,
A..CA.A	7	4	9	44	-1.250339e-01	1.519843e+00	0-44,0-132,0-285,0-372,1-292,2-118,2-418,2-422,3-112,3-116,3-125,3-247,3-385,3-412,4-166,5-178,5-192,6-114,6-148,6-189,7-20,10-52,10-68,10-133,10-143,11-28,11-136,12-102,12-106,12-113,12-143,15-4,15-9,16-27,16-287,16-407,17-98,17-322,17-426,17-442,18-67,18-186,19-7,19-22,
AA.CA.A	7	5	9	26	1.954205e+00	4.479397e+00	0-132,0-285,0-372,1-292,2-118,2-422,3-112,3-125,3-247,4-166,5-178,6-114,10-133,10-143,11-136,12-102,12-106,12-143,15-9,16-27,16-407,17-98,17-322,17-426,18-67,19-7,
AT.CA.A	7	5	7	12	6.748279e-01	6.007167e-01	0-44,2-418,3-116,3-385,6-148,6-189,7-20,10-52,10-68,12-113,15-4,17-442,
A.ACA.A	7	5	9	20	1.954205e+00	2.906227e+00	0-44,0-285,0-372,2-118,2-422,3-116,3-125,4-166,6-148,10-52,10-68,10-133,10-143,11-28,12-106,12-113,15-4,17-322,17-442,19-7,
AAACA.A	7	6	7	11	2.953528e+00	4.013145e+00	0-285,0-372,2-118,2-422,3-125,4-166,10-133,10-143,12-106,17-322,19-7,
ATACA.A	7	6	7	8	3.080073e+00	2.564460e+00	0-44,3-116,6-148,10-52,10-68,12-113,15-4,17-442,
A.TCA.A	7	5	7	11	6.748279e-01	2.838514e-01	0-132,2-418,3-247,3-385,3-412,5-178,7-20,11-136,12-102,12-143,18-186,
A..GA.A	7	4	10	43	9.346269e-01	4.194818e-01	0-87,0-137,1-61,1-216,1-439,2-143,2-152,2-160,2-244,2-387,3-395,3-400,4-20,4-162,5-19,5-24,7-204,8-63,10-135,10-137,10-157,10-309,11-203,11-220,12-42,12-44,12-89,12-171,13-182,14-53,14-107,16-360,16-400,17-93,17-102,17-138,17-206,17-229,18-109,18-177,19-27,19-164,19-196,
AA.GA.A	7	5	9	21	1.680406e+00	2.228098e+00	0-87,0-137,2-160,2-244,3-395,3-400,5-24,7-204,8-63,10-157,11-203,11-220,12-42,12-89,12-171,16-360,17-138,17-206,18-177,19-27,19-196,
AG.GA.A	7	5	7	11	1.362820e+00	1.373443e+00	1-61,2-143,2-152,2-387,4-20,4-162,10-137,12-44,17-93,17-229,19-164,
AT.GA.A	7	5	6	7	-3.583075e-01	-1.384825e+00	1-439,5-19,10-309,14-53,14-107,16-400,18-109,
A.AGA.A	7	5	8	15	9.568507e-01	1.956490e-01	1-61,1-439,2-387,3-400,4-162,8-63,10-135,10-137,10-157,12-42,12-44,17-102,17-138,17-229,18-177,
AAAGA.A	7	6	6	6	1.922092e+00	9.569746e-01	3-400,8-63,10-157,12-42,17-138,18-177,
AGAGA.A	7	6	6	6	3.089457e+00	2.318298e+00	1-61,2-387,4-162,10-137,12-44,17-229,
A.GGA.A	7	5	6	8	6.945457e-01	2.525906e-01	2-143,2-152,3-395,5-19,11-220,12-89,16-400,19-164,
A.TGA.A	7	5	8	15	1.068218e+00	9.866098e-01	0-87,0-137,2-160,2-244,4-20,5-24,11-203,12-171,13-182,14-107,16-360,17-206,18-109,19-27,19-196,
AATGA.A	7	6	7	11	2.743319e+00	3.660989e+00	0-87,0-137,2-160,2-244,5-24,11-203,12-171,16-360,17-206,19-27,19-196,
A..TA.A	7	4	8	49	-3.734790e+00	-1.865966e+00	0-40,0-42,0-67,0-73,0-92,0-141,0-170,0-210,0-361,0-368,0-426,1-21,1-80,1-401,1-441,2-18,2-96,2-365,3-36,3-66,3-82,3-118,3-147,4-158,5-117,6-56,6-146,6-150,10-64,10-66,10-145,10-220,10-251,10-283,11-296,12-19,12-70,12-84,12-115,13-128,17-396,17-433,18-204,19-33,19-37,19-100,19-150,19-190,19-205,
AA.TA.A	7	5	7	22	-9.307403e-01	3.254576e-01	0-67,0-73,0-92,0-141,0-361,1-80,3-66,3-82,3-147,4-158,6-146,10-64,10-251,10-283,11-296,12-70,12-84,13-128,19-37,19-100,19-150,19-190,
A.ATA.A	7	5	6	19	-1.804637e+00	-8.306556e-01	0-40,0-42,0-92,0-141,0-361,1-441,3-82,3-118,3-147,6-146,6-150,10-64,10-66,10-145,11-296,12-115,19-37,19-150,19-205,
A.GTA.A	7	5	7	13	3.549554e-01	3.918081e-01	0-426,1-21,1-401,2-96,3-36,4-158,5-117,6-56,10-220,12-19,12-70,19-100,19-190,
A.TTA.A	7	5	6	14	-1.633750e+00	-1.318907e+00	0-67,0-73,0-170,0-210,0-368,1-80,2-18,2-365,3-66,10-283,12-84,13-128,17-433,18-204,
A...C.A	7	3	10	80	2.637590e-01	-2.155024e+00	0-31,0-260,0-350,0-409,1-27,1-129,1-248,1-277,1-323,1-330,1-422,2-67,2-124,2-344,2-369,2-375,2-394,3-110,3-124,3-129,3-166,3-216,3-358,4-80,4-167,4-197,4-213,5-7,5-51,5-126,5-140,6-40,6-87,6-97,6-188,6-193,7-19,7-149,7-202,7-214,8-12,8-70,10-152,11-27,11-114,11-143,12-36,12-101,13-0,13-56,14-2,14-9,14-12,14-51,14-76,14-117,15-3,15-31,15-36,15-37,15-91,15-122,16-28,16-33,16-227,16-281,16-337,17-91…
AA..C.A	7	4	10	33	1.084348e+00	-1.438613e-01	0-409,1-27,1-248,1-277,1-330,1-422,3-110,3-124,3-129,4-167,6-40,6-188,6-193,7-19,7-202,8-70,11-27,12-101,13-0,14-51,15-3,15-36,15-122,16-33,16-227,16-337,17-132,17-233,17-441,18-198,19-6,19-106,19-151,
AC..C.A	7	4	9	12	1.136930e+00	-1.126319e+00	1-323,2-124,2-344,4-80,6-97,11-114,12-36,13-56,14-12,17-402,19-20,19-31,
AT..C.A	7	4	8	29	-1.176957e+00	-5.927157e-01	0-350,1-129,2-369,2-375,2-394,3-166,3-216,4-197,4-213,5-7,5-51,5-126,5-140,6-87,7-149,7-214,8-12,10-152,11-143,14-2,14-9,14-76,14-117,15-31,15-37,15-91,16-281,17-91,17-133,
A.A.C.A	7	4	9	32	-1.250339e-01	-1.417855e-01	0-31,0-260,0-409,1-129,1-248,1-277,2-369,2-394,3-110,3-124,3-129,3-216,4-80,4-197,6-193,7-202,10-152,12-36,12-101,14-51,14-76,15-122,16-33,16-281,17-91,17-133,17-233,18-198,19-6,19-20,19-31,19-106,
AAA.C.A	7	5	7	16	5.571861e-01	1.346891e+00	0-409,1-248,1-277,3-110,3-124,3-129,6-193,7-202,12-101,14-51,15-122,16-33,17-233,18-198,19-6,19-106,
ATA.C.A	7	5	6	10	-1.644892e-02	-3.456628e-02	1-129,2-369,2-394,3-216,4-197,10-152,14-76,16-281,17-91,17-133,
A.C.C.A	7	4	8	14	3.333443e-01	-6.261642e-01	2-67,2-344,4-167,5-126,7-149,8-12,11-27,11-114,11-143,13-56,14-12,16-28,17-402,17-427,
A.G.C.A	7	4	7	15	-8.512845e-01	-9.452363e-01	0-350,1-323,1-422,2-124,3-166,3-358,5-51,6-87,7-214,8-70,14-2,14-9,14-117,15-31,16-227,
A.T.C.A	7	4	8	19	-1.176957e+00	-2.279034e+00	1-27,1-330,2-375,4-213,5-7,5-140,6-40,6-97,6-188,7-19,13-0,15-3,15-36,15-37,15-91,16-337,17-132,17-441,19-151,
AAT.C.A	7	5	6	12	-1.644892e-02	6.013499e-01	1-27,1-330,6-40,6-188,7-19,13-0,15-3,15-36,16-337,17-132,17-441,19-151,
A..AC.A	7	4	10	34	1.084348e+00	-1.438613e-01	0-260,0-350,1-27,1-129,1-323,2-369,2-394,3-110,3-124,3-129,4-167,5-51,5-140,6-40,6-193,7-149,7-202,8-12,10-152,11-27,11-143,12-36,13-0,14-9,14-12,15-3,15-122,16-28,16-33,17-132,17-427,17-441,19-6,19-151,
AA.AC.A	7	5	9	17	1.954205e+00	1.657095e+00	1-27,3-110,3-124,3-129,4-167,6-40,6-193,7-202,11-27,13-0,15-3,15-122,16-33,17-132,17-441,19-6,19-151,
AT.AC.A	7	5	7	11	6.748279e-01	2.838514e-01	0-350,1-129,2-369,2-394,5-51,5-140,7-149,8-12,10-152,11-143,14-9,
A.AAC.A	7	5	8	14	1.255696e+00	7.245174e-01	0-260,1-129,2-369,2-394,3-110,3-124,3-129,6-193,7-202,10-152,12-36,15-122,16-33,19-6,
A.CAC.A	7	5	6	8	1.304225e+00	1.086579e+00	4-167,7-149,8-12,11-27,11-143,14-12,16-28,17-427,
A.TAC.A	7	5	7	8	6.748279e-01	-6.713952e-01	1-27,5-140,6-40,13-0,15-3,17-132,17-441,19-151,
AATAC.A	7	6	6	7	2.352150e+00	2.013333e+00	1-27,6-40,13-0,15-3,17-132,17-441,19-151,
A..GC.A	7	4	8	13	9.535025e-03	-1.411402e+00	1-248,1-422,2-344,3-358,5-7,6-87,6-188,8-70,11-114,17-91,17-402,19-20,19-106,
A..TC.A	7	4	8	24	-1.176957e+00	-1.343538e+00	0-31,0-409,1-277,1-330,2-67,2-375,3-166,3-216,4-80,4-197,4-213,6-97,7-19,7-214,12-101,14-51,14-76,14-117,15-31,15-36,15-91,16-281,18-198,19-31,
A.ATC.A	7	5	7	12	6.748279e-01	6.026166e-01	0-31,0-409,1-277,3-216,4-80,4-197,12-101,14-51,14-76,16-281,18-198,19-31,
A...G.A	7	3	10	110	2.045207e-01	-4.779993e-01	0-59,0-136,0-174,0-186,0-257,0-279,0-305,0-378,0-394,0-415,0-441,1-30,1-224,1-336,2-159,2-212,2-213,2-218,2-252,2-275,2-381,2-428,2-440,3-30,3-67,3-86,3-92,3-132,3-135,3-207,3-337,3-351,3-357,3-366,3-394,3-406,3-439,4-14,4-147,4-156,4-173,4-189,5-115,5-186,5-201,6-54,6-62,6-86,6-156,6-167,6-170,6-176,6-198,6-210,7-152,7-184,7-205,7-220,8-15,10-72,10-126,10-226,10-273,11-21,11-65,11-75,11-155,11-2…
AA..G.A	7	4	9	47	-4.274331e-01	1.287941e+00	0-59,0-136,0-174,0-279,1-224,2-159,2-212,2-218,2-275,2-381,3-30,3-207,3-337,3-357,3-366,3-394,3-439,4-147,6-54,6-86,6-176,6-198,6-210,7-184,7-220,10-72,11-65,11-75,11-202,11-280,12-0,12-43,12-88,12-94,12-107,13-79,14-52,16-275,16-399,16-405,17-119,17-179,17-205,17-228,17-374,18-85,18-155,
AC..G.A	7	4	7	20	-8.512845e-01	2.246571e-01	0-415,1-30,1-336,2-213,3-92,3-132,3-351,3-406,6-156,7-152,7-205,8-15,10-226,10-273,11-218,11-226,14-111,16-364,17-252,17-365,
AG..G.A	7	4	9	20	6.019081e-01	-6.490799e-01	0-186,0-394,2-252,3-135,4-14,4-173,5-201,6-167,6-170,10-126,11-155,11-286,13-86,13-202,14-82,16-25,16-394,16-408,18-156,19-144,
AT..G.A	7	4	9	23	-3.130230e-01	-2.064150e+00	0-257,0-305,0-378,0-441,2-428,2-440,3-67,3-86,4-156,4-189,5-115,5-186,6-62,11-21,12-28,12-95,12-207,13-1,14-89,17-263,18-20,18-192,19-98,
A.A.G.A	7	4	10	37	9.346269e-01	7.346701e-02	0-59,0-136,0-174,0-257,0-378,1-336,2-159,3-86,3-132,3-337,3-394,4-156,5-115,6-54,6-156,8-15,10-72,10-226,11-65,11-202,11-218,11-286,12-88,12-95,13-1,13-79,14-111,16-25,16-275,16-364,16-394,16-405,17-119,17-179,17-205,19-98,19-144,
AAA.G.A	7	5	6	17	-4.902594e-01	1.355134e+00	0-59,0-136,0-174,2-159,3-337,3-394,6-54,10-72,11-65,11-202,12-88,13-79,16-275,16-405,17-119,17-179,17-205,
ACA.G.A	7	5	7	8	1.668883e+00	6.678303e-01	1-336,3-132,6-156,8-15,10-226,11-218,14-111,16-364,
A.C.G.A	7	4	7	20	-8.512845e-01	2.238343e-01	1-30,1-224,2-212,2-252,2-440,3-92,3-135,3-351,3-406,4-173,6-176,7-152,11-21,11-75,12-28,12-107,13-86,16-408,17-252,17-374,
AAC.G.A	7	5	6	6	1.000919e+00	-1.333945e-01	1-224,2-212,6-176,11-75,12-107,17-374,
A.G.G.A	7	4	9	27	6.019081e-01	4.452002e-01	0-394,2-213,2-218,2-275,2-428,3-357,3-439,4-14,4-189,5-201,6-167,6-170,6-198,7-205,10-273,11-226,11-280,12-0,12-43,13-202,14-82,14-89,17-228,17-365,18-155,18-156,18-192,
AAG.G.A	7	5	6	10	6.945457e-01	9.994185e-01	2-218,2-275,3-357,3-439,6-198,11-280,12-0,12-43,17-228,18-155,
AGG.G.A	7	5	6	8	1.790014e+00	1.284260e+00	0-394,4-14,5-201,6-167,6-170,13-202,14-82,18-156,
A.T.G.A	7	4	9	26	-3.130230e-01	-1.538791e+00	0-186,0-279,0-305,0-415,0-441,2-381,3-30,3-67,3-207,3-366,4-147,5-186,6-62,6-86,6-210,7-184,7-220,10-126,11-155,12-94,12-207,14-52,16-399,17-263,18-20,18-85,
AAT.G.A	7	5	8	14	1.068218e+00	6.890461e-01	0-279,2-381,3-30,3-207,3-366,4-147,6-86,6-210,7-184,7-220,12-94,14-52,16-399,18-85,
ATT.G.A	7	5	7	8	4.749454e-01	-9.358762e-01	0-305,0-441,3-67,5-186,6-62,12-207,17-263,18-20,
A..AG.A	7	4	10	43	9.346269e-01	5.903963e-01	0-59,0-174,0-186,0-257,0-279,0-378,0-394,0-441,1-30,1-224,3-30,3-67,3-132,3-135,4-156,4-189,6-156,6-167,6-170,6-198,7-152,7-205,8-15,10-72,11-21,11-75,11-218,12-28,12-43,12-94,12-107,13-79,13-86,13-202,14-82,14-89,16-25,16-405,16-408,17-119,17-179,17-228,19-98,
AA.AG.A	7	5	6	16	-4.902594e-01	1.064785e+00	0-59,0-174,0-279,1-224,3-30,6-198,10-72,11-75,12-43,12-94,12-107,13-79,16-405,17-119,17-179,17-228,
AG.AG.A	7	5	6	10	6.945457e-01	6.258012e-01	0-186,0-394,3-135,6-167,6-170,13-86,13-202,14-82,16-25,16-408,
AT.AG.A	7	5	7	10	3.549554e-01	-4.991129e-01	0-257,0-378,0-441,3-67,4-156,4-189,11-21,12-28,14-89,19-98,
A.AAG.A	7	5	9	16	1.680406e+00	1.064785e+00	0-59,0-174,0-257,0-378,3-132,4-156,6-156,8-15,10-72,11-218,13-79,16-25,16-405,17-119,17-179,19-98,
A.CAG.A	7	5	6	10	1.000919e+00	1.470800e+00	1-30,1-224,3-135,7-152,11-21,11-75,12-28,12-107,13-86,16-408,
A.GAG.A	7	5	6	11	6.945457e-01	9.994185e-01	0-394,4-189,6-167,6-170,6-198,7-205,12-43,13-202,14-82,14-89,17-228,
A..CG.A	7	4	8	14	9.535025e-03	-1.181214e+00	1-336,2-428,2-440,4-14,5-201,7-184,10-126,12-207,13-1,14-52,16-275,17-252,17-263,17-374,
A..GG.A	7	4	8	28	-3.307434e-01	4.452002e-01	0-305,0-415,2-212,2-213,2-218,3-92,3-357,3-366,3-394,4-147,4-173,5-186,6-54,6-62,6-86,7-220,11-155,11-286,12-88,12-95,16-364,16-394,16-399,17-365,18-20,18-155,18-156,19-144,
AA.GG.A	7	5	6	12	6.945457e-01	1.373443e+00	2-212,2-218,3-357,3-366,3-394,4-147,6-54,6-86,7-220,12-88,16-399,18-155,
A.AGG.A	7	5	6	8	6.945457e-01	2.525906e-01	3-394,6-54,11-286,12-88,12-95,16-364,16-394,19-144,
A.TGG.A	7	5	7	11	1.476388e+00	1.557959e+00	0-305,0-415,3-366,4-147,5-186,6-62,6-86,7-220,11-155,16-399,18-20,
A..TG.A	7	4	9	25	-3.130230e-01	-1.709106e+00	0-136,2-159,2-252,2-275,2-381,3-86,3-207,3-337,3-351,3-406,3-439,5-115,6-176,6-210,10-226,10-273,11-65,11-202,11-226,11-280,12-0,14-111,17-205,18-85,18-192,
AA.TG.A	7	5	7	15	3.549554e-01	9.866098e-01	0-136,2-159,2-275,2-381,3-207,3-337,3-439,6-176,6-210,11-65,11-202,11-280,12-0,17-205,18-85,
A.ATG.A	7	5	6	10	-3.583075e-01	-4.979597e-01	0-136,2-159,3-86,3-337,5-115,10-226,11-65,11-202,14-111,17-205,
A...T.A	7	3	10	172	7.123163e-02	-1.464150e+00	0-30,0-62,0-65,0-71,0-72,0-81,0-91,0-130,0-180,0-189,0-197,0-208,0-254,0-267,0-273,0-280,0-289,0-299,0-328,0-347,0-362,0-367,0-400,0-431,1-15,1-65,1-112,1-118,1-126,1-147,1-173,1-179,1-192,1-239,1-355,1-368,1-374,1-375,1-416,1-423,2-16,2-17,2-57,2-104,2-110,2-132,2-137,2-158,2-182,2-190,2-363,2-391,2-397,2-405,2-434,3-43,3-49,3-74,3-138,3-141,3-245,3-253,3-264,3-272,3-282,3-309,3-336,3-343,3-389,…
AA..T.A	7	4	9	52	-1.596796e+00	-1.304136e+00	0-30,0-71,0-72,0-91,0-289,0-328,0-362,0-367,0-431,1-15,1-374,2-16,2-17,2-137,2-158,2-434,3-309,3-336,4-72,4-196,5-1,5-13,8-9,8-21,9-49,10-90,10-114,10-219,10-281,10-282,11-33,11-134,11-149,11-201,11-208,11-225,11-295,12-25,12-100,12-141,12-162,12-179,13-61,13-80,14-116,16-280,16-374,17-124,17-204,18-62,18-102,19-13,
AC..T.A	7	4	9	25	-1.682127e-02	-9.685420e-01	0-254,0-273,0-299,1-118,2-397,2-405,3-245,3-264,3-430,4-153,6-43,6-120,6-204,7-173,8-30,8-58,10-58,11-34,12-76,13-25,14-27,14-59,15-25,15-114,18-103,
AG..T.A	7	4	8	26	-1.614735e+00	-1.537836e+00	0-62,0-189,0-197,1-126,1-179,1-423,2-104,2-391,3-43,3-138,3-282,3-440,5-33,5-231,6-105,7-208,10-149,10-236,14-92,15-43,16-418,17-246,18-164,19-14,19-101,19-191,
AT..T.A	7	4	9	69	-1.438984e+00	1.542778e+00	0-65,0-81,0-130,0-180,0-208,0-267,0-280,0-347,0-400,1-65,1-112,1-147,1-173,1-192,1-239,1-355,1-368,1-375,1-416,2-57,2-110,2-132,2-182,2-190,2-363,3-49,3-74,3-141,3-253,3-272,3-343,3-389,4-4,5-150,6-46,6-49,7-179,7-221,10-26,10-120,10-181,10-303,11-15,11-18,11-96,11-137,11-140,11-272,12-51,12-79,12-82,12-144,12-165,12-180,12-193,13-18,13-64,13-129,13-180,15-49,15-76,16-200,16-242,16-316,16-358,18-…
A.A.T.A	7	4	10	60	5.411974e-01	-1.779042e-01	0-62,0-65,0-71,0-72,0-91,0-130,0-208,0-273,0-280,0-289,0-347,1-65,1-179,1-192,1-239,2-16,2-104,2-132,2-158,2-190,2-363,2-391,2-434,3-49,3-245,3-309,3-336,3-389,4-153,5-1,5-13,6-49,6-105,6-120,7-208,8-30,10-90,10-149,10-281,10-282,11-134,11-140,11-201,11-295,12-82,12-100,12-141,12-162,13-80,13-180,14-59,15-25,15-76,16-358,16-418,17-204,18-62,18-103,18-139,19-194,
AAA.T.A	7	5	7	23	-9.307403e-01	3.254576e-01	0-71,0-72,0-91,0-289,2-16,2-158,2-434,3-309,3-336,5-1,5-13,10-90,10-281,10-282,11-134,11-201,11-295,12-100,12-141,12-162,13-80,17-204,18-62,
ACA.T.A	7	5	7	8	6.748279e-01	-6.703621e-01	0-273,3-245,4-153,6-120,8-30,14-59,15-25,18-103,
ATA.T.A	7	5	8	21	6.626155e-02	5.750087e-01	0-65,0-130,0-208,0-280,0-347,1-65,1-192,1-239,2-132,2-190,2-363,3-49,3-389,6-49,11-140,12-82,13-180,15-76,16-358,18-139,19-194,
A.C.T.A	7	4	10	28	1.143314e+00	-5.956124e-01	0-81,0-197,1-15,1-112,1-118,1-126,1-147,1-416,2-182,3-74,3-141,3-343,5-33,5-150,5-231,7-173,8-58,11-18,11-33,11-137,11-225,12-144,13-18,14-92,15-114,16-200,18-102,18-164,
ATC.T.A	7	5	6	14	1.062660e-01	1.447751e+00	0-81,1-112,1-147,1-416,2-182,3-74,3-141,3-343,5-150,11-18,11-137,12-144,13-18,16-200,
A.G.T.A	7	4	10	31	9.886889e-01	-8.316944e-01	0-30,0-189,0-299,0-328,0-400,0-431,1-423,2-17,3-253,3-264,3-272,4-4,4-72,6-43,7-221,8-21,10-58,10-236,10-303,11-96,12-51,12-165,12-193,13-25,14-27,15-43,15-49,17-124,17-246,19-13,19-138,
AAG.T.A	7	5	6	8	-3.583075e-01	-1.089524e+00	0-30,0-328,0-431,2-17,4-72,8-21,17-124,19-13,
ACG.T.A	7	5	6	6	1.113747e+00	-2.858379e-04	0-299,3-264,6-43,10-58,13-25,14-27,
ATG.T.A	7	5	8	12	1.179100e+00	2.832679e-01	0-400,3-253,3-272,4-4,7-221,10-303,11-96,12-51,12-165,12-193,15-49,19-138,
A.T.T.A	7	4	10	53	5.796467e-01	-1.069285e+00	0-180,0-254,0-267,0-362,0-367,1-173,1-355,1-368,1-374,1-375,2-57,2-110,2-137,2-397,2-405,3-43,3-138,3-282,3-430,3-440,4-196,6-46,6-204,7-179,8-9,9-49,10-26,10-114,10-120,10-181,10-219,11-15,11-34,11-149,11-208,11-272,12-25,12-76,12-79,12-179,12-180,13-61,13-64,13-129,14-116,16-242,16-280,16-316,16-374,19-14,19-43,19-101,19-191,
AAT.T.A	7	5	8	17	6.626155e-02	-6.106361e-01	0-362,0-367,1-374,2-137,4-196,8-9,9-49,10-114,10-219,11-149,11-208,12-25,12-179,13-61,14-116,16-280,16-374,
ATT.T.A	7	5	7	22	-6.408456e-01	1.069251e+00	0-180,0-267,1-173,1-355,1-368,1-375,2-57,2-110,6-46,7-179,10-26,10-120,10-181,11-15,11-272,12-79,12-180,13-64,13-129,16-242,16-316,19-43,
A..AT.A	7	4	10	78	5.411974e-01	9.540444e-01	0-30,0-62,0-65,0-71,0-91,0-130,0-189,0-254,0-273,0-289,0-299,0-347,0-362,1-126,1-179,2-57,2-158,2-190,2-391,2-397,3-138,3-141,3-245,3-253,3-264,3-336,3-389,4-72,4-153,4-196,5-1,5-13,5-231,6-43,6-46,6-49,6-120,7-179,7-208,8-9,10-149,10-181,10-281,10-303,11-15,11-18,11-134,11-137,11-140,11-149,11-201,11-295,12-25,12-76,12-79,12-82,12-100,12-141,12-144,12-162,12-165,12-193,13-18,13-25,13-61,13-64,13…
AA.AT.A	7	5	8	26	-5.684352e-02	1.486486e+00	0-30,0-71,0-91,0-289,0-362,2-158,3-336,4-72,4-196,5-1,5-13,8-9,10-281,11-134,11-149,11-201,11-295,12-25,12-100,12-141,12-162,13-61,16-280,16-374,17-204,18-102,
AG.AT.A	7	5	8	13	1.068218e+00	3.898326e-01	0-62,0-189,1-126,1-179,2-391,3-138,5-231,7-208,10-149,14-92,17-246,19-101,19-191,
AT.AT.A	7	5	8	28	6.626155e-02	1.289540e+00	0-65,0-130,0-347,2-57,2-190,3-141,3-253,3-389,6-46,6-49,7-179,10-181,10-303,11-15,11-18,11-137,11-140,12-79,12-82,12-144,12-165,12-193,13-18,13-64,13-129,15-76,16-358,19-194,
A.AAT.A	7	5	9	35	8.170533e-01	3.122809e+00	0-62,0-65,0-71,0-91,0-130,0-273,0-289,0-347,1-179,2-158,2-190,2-391,3-245,3-336,3-389,4-153,5-1,5-13,6-49,6-120,7-208,10-149,10-281,11-134,11-140,11-201,11-295,12-82,12-100,12-141,12-162,15-76,16-358,17-204,19-194,
AAAAT.A	7	6	6	15	9.401778e-01	3.362451e+00	0-71,0-91,0-289,2-158,3-336,5-1,5-13,10-281,11-134,11-201,11-295,12-100,12-141,12-162,17-204,
ATAAT.A	7	6	8	11	2.390162e+00	1.959776e+00	0-65,0-130,0-347,2-190,3-389,6-49,11-140,12-82,15-76,16-358,19-194,
A.CAT.A	7	5	7	9	6.748279e-01	-3.542738e-01	1-126,3-141,5-231,11-18,11-137,12-144,13-18,14-92,18-102,
A.GAT.A	7	5	7	12	3.549554e-01	9.489496e-02	0-30,0-189,0-299,3-253,3-264,4-72,6-43,10-303,12-165,12-193,13-25,17-246,
A.TAT.A	7	5	9	22	9.162675e-01	3.373574e-01	0-254,0-362,2-57,2-397,3-138,4-196,6-46,7-179,8-9,10-181,11-15,11-149,12-25,12-76,12-79,13-61,13-64,13-129,16-280,16-374,19-101,19-191,
AATAT.A	7	6	6	8	1.053210e+00	7.395361e-01	0-362,4-196,8-9,11-149,12-25,13-61,16-280,16-374,
A..CT.A	7	4	9	16	-1.682127e-02	-2.835296e+00	0-267,1-65,1-112,1-423,2-434,3-272,4-4,6-105,11-272,12-51,13-180,14-59,15-43,15-49,16-200,18-139,
AT.CT.A	7	5	8	11	1.476435e+00	4.643903e-01	0-267,1-65,1-112,3-272,4-4,11-272,12-51,13-180,15-49,16-200,18-139,
A..GT.A	7	4	9	26	-3.130230e-01	-1.534968e+00	0-280,0-328,1-147,1-173,1-192,2-16,2-182,3-49,3-74,3-440,7-221,8-21,8-58,9-49,10-58,10-219,10-236,11-225,13-80,14-27,14-116,15-114,16-316,16-418,17-124,18-164,
AA.GT.A	7	5	7	9	3.549554e-01	-7.939028e-01	0-328,2-16,8-21,9-49,10-219,11-225,13-80,14-116,17-124,
A.CGT.A	7	5	6	7	1.113747e+00	4.110426e-01	1-147,2-182,3-74,8-58,11-225,15-114,18-164,
A.GGT.A	7	5	6	7	8.088975e-01	2.356423e-02	0-328,7-221,8-21,10-58,10-236,14-27,17-124,
A.TGT.A	7	5	6	6	-2.292091e-01	-1.540033e+00	1-173,3-440,9-49,10-219,14-116,16-316,
A..TT.A	7	4	10	52	5.796467e-01	-1.354763e+00	0-72,0-81,0-180,0-197,0-208,0-367,0-400,0-431,1-15,1-118,1-239,1-355,1-368,1-374,1-375,1-416,2-17,2-104,2-110,2-132,2-137,2-363,2-405,3-43,3-282,3-309,3-343,3-430,5-33,5-150,6-204,7-173,8-30,10-26,10-90,10-114,10-120,10-282,11-33,11-34,11-96,11-208,12-179,12-180,15-25,16-242,18-62,18-103,19-13,19-14,19-43,19-138,
AC.TT.A	7	5	7	9	7.913503e-01	-1.893966e-01	1-118,2-405,3-430,6-204,7-173,8-30,11-34,15-25,18-103,
AT.TT.A	7	5	7	21	-6.408456e-01	8.249401e-01	0-81,0-180,0-208,0-400,1-239,1-355,1-368,1-375,1-416,2-110,2-132,2-363,3-343,5-150,10-26,10-120,11-96,12-180,16-242,19-43,19-138,
A.ATT.A	7	5	6	13	-1.633750e+00	-1.318907e+00	0-72,0-208,1-239,2-104,2-132,2-363,3-309,8-30,10-90,10-282,15-25,18-62,18-103,
A.TTT.A	7	5	7	23	-6.408456e-01	5.808990e-01	0-180,0-367,1-355,1-368,1-374,1-375,2-110,2-137,2-405,3-43,3-282,3-430,6-204,10-26,10-114,10-120,11-34,11-208,12-179,12-180,16-242,19-14,19-43,
ATTTT.A	7	6	6	10	1.278409e+00	1.908769e+00	0-180,1-355,1-368,1-375,2-110,10-26,10-120,12-180,16-242,19-43,
A....AA	7	3	10	241	6.113224e-02	-8.983887e-01	0-31,0-59,0-62,0-67,0-68,0-72,0-73,0-74,0-87,0-88,0-91,0-92,0-93,0-94,0-96,0-132,0-136,0-137,0-141,0-142,0-143,0-170,0-189,0-254,0-257,0-280,0-285,0-286,0-305,0-328,0-356,0-357,0-362,0-367,0-368,0-372,0-394,0-426,1-126,1-129,1-173,1-216,1-262,1-277,1-292,1-323,1-336,1-375,1-416,1-423,1-441,2-17,2-18,2-132,2-152,2-159,2-160,2-213,2-218,2-244,2-258,2-391,2-418,3-36,3-67,3-86,3-118,3-120,3-124,3-125…
AA...AA	7	4	10	100	5.044622e-01	6.577026e-01	0-59,0-67,0-72,0-73,0-87,0-91,0-92,0-93,0-96,0-132,0-136,0-137,0-141,0-142,0-285,0-286,0-328,0-356,0-362,0-367,0-372,1-277,1-292,2-17,2-159,2-160,2-218,2-244,3-124,3-125,3-126,3-129,3-147,3-148,3-309,3-337,3-366,3-394,3-395,4-72,4-167,5-178,6-67,6-188,6-193,7-19,7-198,7-199,8-63,8-64,10-72,10-219,10-282,10-283,11-27,11-131,11-202,11-203,11-220,11-280,11-295,11-296,11-297,11-300,12-0,12-38,12-43,1…
AC...AA	7	4	9	26	-1.250339e-01	-1.242676e+00	0-254,0-426,1-216,1-262,1-323,1-336,2-213,3-118,4-80,4-153,5-192,6-120,6-150,7-152,7-205,8-58,10-58,11-28,11-34,11-197,11-226,12-36,12-138,13-56,14-111,18-103,
AG...AA	7	4	9	41	-4.274331e-01	4.124304e-01	0-31,0-62,0-189,0-357,0-394,1-126,1-423,1-441,2-18,2-152,2-391,3-358,3-396,3-412,3-440,4-162,5-109,5-231,6-105,6-170,8-65,10-126,10-137,10-139,10-149,12-44,12-97,16-28,16-394,16-408,17-93,17-229,17-427,18-156,19-14,19-22,19-101,19-144,19-146,19-164,19-191,
AT...AA	7	4	10	74	5.411974e-01	1.382861e+00	0-68,0-74,0-88,0-94,0-143,0-170,0-257,0-280,0-305,0-368,1-129,1-173,1-375,1-416,2-132,2-258,2-418,3-36,3-67,3-86,3-120,3-216,3-218,3-389,4-4,4-189,4-197,5-19,5-117,5-126,5-179,6-46,6-49,6-62,6-87,6-189,7-20,7-179,7-221,8-12,10-68,10-152,10-220,10-303,11-137,11-292,11-298,12-79,12-95,12-144,12-172,12-180,13-1,13-28,13-129,14-53,14-76,14-117,15-4,15-31,15-37,16-200,16-281,16-400,17-133,17-176,17-20…
A.A..AA	7	4	10	97	5.044622e-01	1.631957e+00	0-31,0-59,0-62,0-72,0-91,0-92,0-94,0-96,0-136,0-141,0-143,0-257,0-280,0-285,0-357,0-372,1-129,1-277,1-336,1-441,2-132,2-159,2-391,3-86,3-118,3-120,3-124,3-125,3-129,3-147,3-216,3-309,3-337,3-389,3-394,4-80,4-153,4-162,4-197,6-49,6-67,6-105,6-120,6-150,6-193,7-198,7-199,8-63,8-65,10-68,10-72,10-137,10-139,10-149,10-152,10-282,11-28,11-131,11-202,11-295,11-296,11-298,11-300,12-36,12-44,12-88,12-95,…
AAA..AA	7	5	8	48	-1.823486e-01	3.946344e+00	0-59,0-72,0-91,0-92,0-96,0-136,0-141,0-285,0-372,1-277,2-159,3-124,3-125,3-129,3-147,3-309,3-337,3-394,6-67,6-193,7-198,7-199,8-63,10-72,10-282,11-131,11-202,11-295,11-296,11-300,12-88,12-101,13-80,16-33,16-275,17-119,17-138,17-179,17-205,17-210,17-322,18-4,18-62,18-177,19-6,19-7,19-106,19-209,
ACA..AA	7	5	8	10	1.255696e+00	-2.064940e-01	1-336,3-118,4-80,4-153,6-120,6-150,11-28,12-36,14-111,18-103,
AGA..AA	7	5	9	15	1.680406e+00	4.836746e-01	0-31,0-62,0-357,1-441,2-391,4-162,6-105,8-65,10-137,10-139,10-149,12-44,16-394,17-229,19-144,
ATA..AA	7	5	9	24	8.170533e-01	7.864343e-01	0-94,0-143,0-257,0-280,1-129,2-132,3-86,3-120,3-216,3-389,4-197,6-49,10-68,10-152,11-298,12-95,13-1,14-76,15-4,16-281,17-133,17-442,19-205,19-207,
A.C..AA	7	4	10	31	1.084348e+00	-3.288378e-01	0-286,1-126,1-216,1-292,1-416,3-126,3-218,4-167,5-126,5-179,5-231,7-152,8-12,8-58,11-27,11-137,11-292,12-38,12-107,12-144,13-56,14-53,16-28,16-200,16-408,17-93,17-427,19-3,19-8,19-22,19-33,
AAC..AA	7	5	6	8	-1.413234e-01	-8.254791e-01	0-286,1-292,3-126,4-167,11-27,12-38,12-107,19-8,
ATC..AA	7	5	9	12	2.057382e+00	6.026166e-01	1-416,3-218,5-126,5-179,8-12,11-137,11-292,12-144,14-53,16-200,19-3,19-33,
A.G..AA	7	4	10	52	9.346269e-01	2.161338e+00	0-88,0-189,0-328,0-356,0-394,0-426,1-323,1-423,2-17,2-152,2-213,2-218,2-258,3-36,3-358,3-395,3-396,4-4,4-72,4-189,5-19,5-117,5-192,6-87,6-170,6-189,7-205,7-221,8-64,10-58,10-220,10-303,11-220,11-226,11-280,12-0,12-43,12-89,12-97,12-138,12-172,14-117,15-31,16-400,17-124,17-176,17-207,17-228,18-156,18-192,19-146,19-164,
AAG..AA	7	5	7	14	2.332957e-01	4.850438e-01	0-328,0-356,2-17,2-218,3-395,4-72,8-64,11-220,11-280,12-0,12-43,12-89,17-124,17-228,
ACG..AA	7	5	6	8	1.000919e+00	6.678303e-01	0-426,1-323,2-213,5-192,7-205,10-58,11-226,12-138,
ATG..AA	7	5	9	19	1.781481e+00	2.180138e+00	0-88,2-258,3-36,4-4,4-189,5-19,5-117,6-87,6-189,7-221,10-220,10-303,12-172,14-117,15-31,16-400,17-176,17-207,18-192,
A.T..AA	7	4	9	61	-1.596796e+00	-7.464490e-01	0-67,0-68,0-73,0-74,0-87,0-93,0-132,0-137,0-142,0-170,0-254,0-305,0-362,0-367,0-368,1-173,1-262,1-375,2-18,2-160,2-244,2-418,3-67,3-148,3-366,3-412,3-440,5-109,5-178,6-46,6-62,6-188,7-19,7-20,7-179,10-126,10-219,10-283,11-34,11-197,11-203,11-297,12-79,12-84,12-102,12-171,12-180,13-28,13-129,14-52,15-3,15-37,16-374,16-399,17-206,17-263,17-441,19-14,19-101,19-151,19-191,
AAT..AA	7	5	9	30	8.170533e-01	1.484578e+00	0-67,0-73,0-87,0-93,0-132,0-137,0-142,0-362,0-367,2-160,2-244,3-148,3-366,5-178,6-188,7-19,10-219,10-283,11-203,11-297,12-84,12-102,12-171,14-52,15-3,16-374,16-399,17-206,17-441,19-151,
ATT..AA	7	5	6	19	-1.633750e+00	-1.371603e-01	0-68,0-74,0-170,0-305,0-368,1-173,1-375,2-418,3-67,6-46,6-62,7-20,7-179,12-79,12-180,13-28,13-129,15-37,17-263,
A..A.AA	7	4	10	103	5.044622e-01	1.913132e+00	0-59,0-62,0-68,0-74,0-88,0-91,0-93,0-94,0-96,0-142,0-143,0-189,0-254,0-257,0-286,0-356,0-357,0-362,0-394,1-126,1-129,1-262,1-323,2-258,2-391,3-67,3-120,3-124,3-126,3-129,3-148,3-218,3-389,3-396,4-72,4-153,4-167,4-189,5-109,5-179,5-231,6-46,6-49,6-67,6-120,6-170,6-193,7-152,7-179,7-198,7-199,7-205,8-12,8-64,8-65,10-72,10-139,10-149,10-152,10-303,11-27,11-131,11-137,11-197,11-292,11-295,11-297,11-2…
AA.A.AA	7	5	10	41	1.617384e+00	2.341691e+00	0-59,0-91,0-93,0-96,0-142,0-286,0-356,0-362,3-124,3-126,3-129,3-148,4-72,4-167,6-67,6-193,7-198,7-199,8-64,10-72,11-27,11-131,11-295,11-297,11-300,12-38,12-43,12-107,15-3,16-33,16-374,17-119,17-179,17-210,17-228,17-441,18-4,19-6,19-8,19-151,19-209,
AG.A.AA	7	5	9	20	1.680406e+00	2.225557e+00	0-62,0-189,0-357,0-394,1-126,2-391,3-396,5-109,5-231,6-170,8-65,10-139,10-149,12-97,16-28,16-408,17-427,19-101,19-146,19-191,
AT.A.AA	7	5	9	32	8.170533e-01	1.952703e+00	0-68,0-74,0-88,0-94,0-143,0-257,1-129,2-258,3-67,3-120,3-218,3-389,4-189,5-179,6-46,6-49,7-179,8-12,10-152,10-303,11-137,11-292,11-298,12-79,12-144,12-172,13-28,13-129,17-176,17-207,19-3,19-207,
A.AA.AA	7	5	9	39	7.175174e-01	2.115901e+00	0-59,0-62,0-91,0-94,0-96,0-143,0-257,0-357,1-129,2-391,3-120,3-124,3-129,3-389,4-153,6-49,6-67,6-120,6-193,7-198,7-199,8-65,10-72,10-139,10-149,10-152,11-131,11-295,11-298,11-300,12-36,16-33,17-119,17-179,17-210,18-4,19-6,19-207,19-209,
AAAA.AA	7	6	6	20	8.266344e-01	3.522332e+00	0-59,0-91,0-96,3-124,3-129,6-67,6-193,7-198,7-199,10-72,11-131,11-295,11-300,16-33,17-119,17-179,17-210,18-4,19-6,19-209,
A.CA.AA	7	5	9	20	1.954205e+00	2.593241e+00	0-286,1-126,3-126,3-218,4-167,5-179,5-231,7-152,8-12,11-27,11-137,11-292,12-38,12-107,12-144,16-28,16-408,17-427,19-3,19-8,
AACA.AA	7	6	6	7	2.234252e+00	1.861341e+00	0-286,3-126,4-167,11-27,12-38,12-107,19-8,
ATCA.AA	7	6	6	7	2.352150e+00	2.014358e+00	3-218,5-179,8-12,11-137,11-292,12-144,19-3,
A.GA.AA	7	5	9	21	1.680406e+00	2.519729e+00	0-88,0-189,0-356,0-394,1-323,2-258,3-396,4-72,4-189,6-170,7-205,8-64,10-303,12-43,12-97,12-138,12-172,17-176,17-207,17-228,19-146,
ATGA.AA	7	6	6	7	2.037220e+00	1.605401e+00	0-88,2-258,4-189,10-303,12-172,17-176,17-207,
A.TA.AA	7	5	9	23	8.170533e-01	5.554176e-01	0-68,0-74,0-93,0-142,0-254,0-362,1-262,3-67,3-148,5-109,6-46,7-179,11-197,11-297,12-79,13-28,13-129,15-3,16-374,17-441,19-101,19-151,19-191,
AATA.AA	7	6	6	9	9.401778e-01	9.792245e-01	0-93,0-142,0-362,3-148,11-297,15-3,16-374,17-441,19-151,
A..C.AA	7	4	9	33	-1.250339e-01	2.235948e-01	0-132,0-285,0-372,1-292,1-336,1-423,2-418,3-125,3-412,4-4,5-126,5-178,5-192,6-105,6-189,7-20,10-68,10-126,11-28,12-102,13-1,13-56,14-52,15-4,15-37,16-200,16-275,17-133,17-263,17-322,17-442,19-7,19-22,
AA.C.AA	7	5	7	11	5.571861e-01	1.035045e-01	0-132,0-285,0-372,1-292,3-125,5-178,12-102,14-52,16-275,17-322,19-7,
AT.C.AA	7	5	7	13	6.748279e-01	9.197422e-01	2-418,4-4,5-126,6-189,7-20,10-68,13-1,15-4,15-37,16-200,17-133,17-263,17-442,
A.AC.AA	7	5	8	14	1.255696e+00	1.033465e+00	0-285,0-372,1-336,3-125,6-105,10-68,11-28,13-1,15-4,16-275,17-133,17-322,17-442,19-7,
A.TC.AA	7	5	8	10	1.366105e+00	-3.456628e-02	0-132,2-418,3-412,5-178,7-20,10-126,12-102,14-52,15-37,17-263,
A..G.AA	7	4	10	50	9.346269e-01	1.286680e+00	0-87,0-137,0-280,0-305,0-328,1-173,1-216,2-152,2-160,2-213,2-218,2-244,3-358,3-366,3-394,3-395,3-440,4-162,5-19,6-62,6-87,6-188,7-221,8-58,8-63,10-58,10-137,10-219,11-203,11-220,12-44,12-88,12-89,12-95,12-171,13-80,14-53,16-394,16-399,16-400,17-93,17-124,17-138,17-206,17-229,18-156,18-177,19-106,19-144,19-164,
AA.G.AA	7	5	8	24	9.568507e-01	2.811682e+00	0-87,0-137,0-328,2-160,2-218,2-244,3-366,3-394,3-395,6-188,8-63,10-219,11-203,11-220,12-88,12-89,12-171,13-80,16-399,17-124,17-138,17-206,18-177,19-106,
AG.G.AA	7	5	6	12	6.945457e-01	1.747226e+00	2-152,3-358,3-440,4-162,10-137,12-44,16-394,17-93,17-229,18-156,19-144,19-164,
AT.G.AA	7	5	6	10	-3.583075e-01	-4.979597e-01	0-280,0-305,1-173,5-19,6-62,6-87,7-221,12-95,14-53,16-400,
A.AG.AA	7	5	8	15	9.568507e-01	7.747556e-01	0-280,3-394,4-162,8-63,10-137,12-44,12-88,12-95,13-80,16-394,17-138,17-229,18-177,19-106,19-144,
A.GG.AA	7	5	8	16	2.031094e+00	2.873640e+00	0-328,2-152,2-213,2-218,3-358,3-395,5-19,6-87,7-221,10-58,11-220,12-89,16-400,17-124,18-156,19-164,
A.TG.AA	7	5	6	15	-3.583075e-01	9.858961e-01	0-87,0-137,0-305,1-173,2-160,2-244,3-366,3-440,6-62,6-188,10-219,11-203,12-171,16-399,17-206,
AATG.AA	7	6	6	11	2.037220e+00	3.660989e+00	0-87,0-137,2-160,2-244,3-366,6-188,10-219,11-203,12-171,16-399,17-206,
A..T.AA	7	4	9	55	-1.596796e+00	-1.306787e+00	0-31,0-67,0-72,0-73,0-92,0-136,0-141,0-170,0-367,0-368,0-426,1-277,1-375,1-416,1-441,2-17,2-18,2-132,2-159,3-36,3-86,3-118,3-147,3-216,3-309,3-337,4-80,4-197,5-117,6-150,7-19,10-220,10-282,10-283,11-34,11-202,11-226,11-280,11-296,12-0,12-84,12-101,12-180,14-76,14-111,14-117,15-31,16-281,17-205,18-62,18-103,18-192,19-14,19-33,19-205,
AA.T.AA	7	5	7	24	-9.307403e-01	9.402106e-02	0-67,0-72,0-73,0-92,0-136,0-141,0-367,1-277,2-17,2-159,3-147,3-309,3-337,7-19,10-282,10-283,11-202,11-280,11-296,12-0,12-84,12-101,17-205,18-62,
AC.T.AA	7	5	7	8	6.748279e-01	-6.703621e-01	0-426,3-118,4-80,6-150,11-34,11-226,14-111,18-103,
AT.T.AA	7	5	8	19	6.626155e-02	9.996799e-02	0-170,0-368,1-375,1-416,2-132,3-36,3-86,3-216,4-197,5-117,10-220,12-180,14-76,14-117,15-31,16-281,18-192,19-33,19-205,
A.AT.AA	7	5	9	29	8.170533e-01	1.950707e+00	0-31,0-72,0-92,0-136,0-141,1-277,1-441,2-132,2-159,3-86,3-118,3-147,3-216,3-309,3-337,4-80,4-197,6-150,10-282,11-202,11-296,12-101,14-76,14-111,16-281,17-205,18-62,18-103,19-205,
AAAT.AA	7	6	6	15	9.401778e-01	2.964343e+00	0-72,0-92,0-136,0-141,1-277,2-159,3-147,3-309,3-337,10-282,11-202,11-296,12-101,17-205,18-62,
A.GT.AA	7	5	7	11	3.549554e-01	-2.016940e-01	0-426,2-17,3-36,5-117,10-220,11-226,11-280,12-0,14-117,15-31,18-192,
A.TT.AA	7	5	6	13	-1.633750e+00	-1.789801e+00	0-67,0-73,0-170,0-367,0-368,1-375,2-18,7-19,10-283,11-34,12-84,12-180,19-14,
A...AAA	7	4	10	109	5.044622e-01	1.913132e+00	0-67,0-68,0-73,0-74,0-87,0-88,0-92,0-93,0-94,0-96,0-132,0-137,0-141,0-142,0-143,0-170,0-285,0-286,0-356,0-357,0-368,0-372,0-426,1-216,1-262,1-292,1-441,2-18,2-152,2-160,2-244,2-258,2-418,3-36,3-118,3-120,3-125,3-126,3-147,3-148,3-218,3-395,3-396,3-412,4-162,5-19,5-109,5-117,5-178,5-179,5-192,6-67,6-150,6-189,7-20,7-198,7-199,8-63,8-64,8-65,10-68,10-137,10-139,10-220,10-283,11-28,11-131,11-197,11-…
AA..AAA	7	5	9	49	7.175174e-01	3.029067e+00	0-67,0-73,0-87,0-92,0-93,0-96,0-132,0-137,0-141,0-142,0-285,0-286,0-356,0-372,1-292,2-160,2-244,3-125,3-126,3-147,3-148,3-395,5-178,6-67,7-198,7-199,8-63,8-64,10-283,11-131,11-203,11-220,11-296,11-297,11-300,12-38,12-84,12-89,12-102,12-171,17-138,17-206,17-210,17-322,18-4,18-177,19-7,19-8,19-209,
AC..AAA	7	5	6	9	-1.413234e-01	-5.161549e-01	0-426,1-216,1-262,3-118,5-192,6-150,11-28,11-197,12-138,
AG..AAA	7	5	8	18	9.568507e-01	1.353603e+00	0-357,1-441,2-18,2-152,3-396,3-412,4-162,5-109,8-65,10-137,10-139,12-44,12-97,17-93,17-229,19-22,19-146,19-164,
AT..AAA	7	5	9	33	8.170533e-01	2.183140e+00	0-68,0-74,0-88,0-94,0-143,0-170,0-368,2-258,2-418,3-36,3-120,3-218,5-19,5-117,5-179,6-189,7-20,10-68,10-220,11-292,11-298,12-172,13-28,14-53,15-4,16-400,17-176,17-207,17-442,19-3,19-33,19-205,19-207,
A.A.AAA	7	5	10	41	1.617384e+00	2.110716e+00	0-92,0-94,0-96,0-141,0-143,0-285,0-357,0-372,1-441,3-118,3-120,3-125,3-147,4-162,6-67,6-150,7-198,7-199,8-63,8-65,10-68,10-137,10-139,11-28,11-131,11-296,11-298,11-300,12-44,15-4,17-138,17-210,17-229,17-322,17-442,18-4,18-177,19-7,19-205,19-207,19-209,
AAA.AAA	7	6	7	21	1.494075e+00	4.299530e+00	0-92,0-96,0-141,0-285,0-372,3-125,3-147,6-67,7-198,7-199,8-63,11-131,11-296,11-300,17-138,17-210,17-322,18-4,18-177,19-7,19-209,
AGA.AAA	7	6	6	8	1.922092e+00	1.454820e+00	0-357,1-441,4-162,8-65,10-137,10-139,12-44,17-229,
ATA.AAA	7	6	6	9	9.401778e-01	5.832759e-01	0-94,0-143,3-120,10-68,11-298,15-4,17-442,19-205,19-207,
A.C.AAA	7	5	8	14	1.255696e+00	7.245174e-01	0-286,1-216,1-292,3-126,3-218,5-179,11-292,12-38,14-53,17-93,19-3,19-8,19-22,19-33,
A.G.AAA	7	5	9	24	1.680406e+00	3.103959e+00	0-88,0-356,0-426,2-152,2-258,3-36,3-395,3-396,5-19,5-117,5-192,6-189,8-64,10-220,11-220,12-89,12-97,12-138,12-172,16-400,17-176,17-207,19-146,19-164,
ATG.AAA	7	6	7	11	2.743319e+00	3.660989e+00	0-88,2-258,3-36,5-19,5-117,6-189,10-220,12-172,16-400,17-176,17-207,
A.T.AAA	7	5	7	30	-9.307403e-01	1.253765e+00	0-67,0-68,0-73,0-74,0-87,0-93,0-132,0-137,0-142,0-170,0-368,1-262,2-18,2-160,2-244,2-418,3-148,3-412,5-109,5-178,7-20,10-283,11-197,11-203,11-297,12-84,12-102,12-171,13-28,17-206,
AAT.AAA	7	6	6	18	9.401778e-01	3.362451e+00	0-67,0-73,0-87,0-93,0-132,0-137,0-142,2-160,2-244,3-148,5-178,10-283,11-203,11-297,12-84,12-102,12-171,17-206,
A..AAAA	7	5	9	46	7.175174e-01	2.800392e+00	0-68,0-74,0-88,0-93,0-94,0-96,0-142,0-143,0-286,0-356,0-357,1-262,2-258,3-120,3-126,3-148,3-218,3-396,5-109,5-179,6-67,7-198,7-199,8-64,8-65,10-139,11-131,11-197,11-292,11-297,11-298,11-300,12-38,12-97,12-138,12-172,13-28,17-176,17-207,17-210,18-4,19-3,19-8,19-146,19-207,19-209,
AA.AAAA	7	6	8	19	2.161516e+00	3.522332e+00	0-93,0-96,0-142,0-286,0-356,3-126,3-148,6-67,7-198,7-199,8-64,11-131,11-297,11-300,12-38,17-210,18-4,19-8,19-209,
AG.AAAA	7	6	7	7	2.621276e+00	1.455814e+00	0-357,3-396,5-109,8-65,10-139,12-97,19-146,
AT.AAAA	7	6	7	17	1.607752e+00	2.964343e+00	0-68,0-74,0-88,0-94,0-143,2-258,3-120,3-218,5-179,11-292,11-298,12-172,13-28,17-176,17-207,19-3,19-207,
A.AAAAA	7	6	7	17	1.494075e+00	2.359734e+00	0-94,0-96,0-143,0-357,3-120,6-67,7-198,7-199,8-65,10-139,11-131,11-298,11-300,17-210,18-4,19-207,19-209,
A.CAAAA	7	6	6	8	2.234252e+00	1.861341e+00	0-286,3-126,3-218,5-179,11-292,12-38,19-3,19-8,
A.GAAAA	7	6	6	11	1.922092e+00	3.456611e+00	0-88,0-356,2-258,3-396,8-64,12-97,12-138,12-172,17-176,17-207,19-146,
A..CAAA	7	5	9	19	1.954205e+00	2.593241e+00	0-132,0-285,0-372,1-292,2-418,3-125,3-412,5-178,5-192,6-189,7-20,10-68,11-28,12-102,15-4,17-322,17-442,19-7,19-22,
AA.CAAA	7	6	6	9	2.234252e+00	2.936070e+00	0-132,0-285,0-372,1-292,3-125,5-178,12-102,17-322,19-7,
A.ACAAA	7	6	6	9	2.234252e+00	2.934252e+00	0-285,0-372,3-125,10-68,11-28,15-4,17-322,17-442,19-7,
A..GAAA	7	5	9	24	1.680406e+00	3.396560e+00	0-87,0-137,1-216,2-152,2-160,2-244,3-395,4-162,5-19,8-63,10-137,11-203,11-220,12-44,12-89,12-171,14-53,16-400,17-93,17-138,17-206,17-229,18-177,19-164,
AA.GAAA	7	6	7	13	2.621276e+00	4.460291e+00	0-87,0-137,2-160,2-244,3-395,8-63,11-203,11-220,12-89,12-171,17-138,17-206,18-177,
AG.GAAA	7	6	6	7	3.089457e+00	2.966514e+00	2-152,4-162,10-137,12-44,17-93,17-229,19-164,
A.AGAAA	7	6	6	7	1.922092e+00	1.455814e+00	4-162,8-63,10-137,12-44,17-138,17-229,18-177,
A.GGAAA	7	6	6	7	3.089457e+00	2.966514e+00	2-152,3-395,5-19,11-220,12-89,16-400,19-164,
A..TAAA	7	5	7	20	-9.307403e-01	-1.387624e-01	0-67,0-73,0-92,0-141,0-170,0-368,0-426,1-441,2-18,3-36,3-118,3-147,5-117,6-150,10-220,10-283,11-296,12-84,19-33,19-205,
A...CAA	7	4	10	36	1.084348e+00	4.030047e-02	0-31,1-129,1-277,1-323,3-124,3-129,3-216,3-358,4-80,4-167,4-197,5-126,6-87,6-188,6-193,7-19,8-12,10-152,11-27,12-36,12-101,13-56,14-76,14-117,15-3,15-31,15-37,16-28,16-33,16-281,17-133,17-427,17-441,19-6,19-106,19-151,
AA..CAA	7	5	9	15	1.954205e+00	7.231958e-01	1-277,3-124,3-129,4-167,6-188,6-193,7-19,11-27,12-101,15-3,16-33,17-441,19-6,19-106,19-151,
AT..CAA	7	5	8	13	1.366105e+00	6.026166e-01	1-129,3-216,4-197,5-126,6-87,8-12,10-152,14-76,14-117,15-31,15-37,16-281,17-133,
A.A.CAA	7	5	9	18	1.954205e+00	1.970631e+00	0-31,1-129,1-277,3-124,3-129,3-216,4-80,4-197,6-193,10-152,12-36,12-101,14-76,16-33,16-281,17-133,19-6,19-106,
AAA.CAA	7	6	6	8	2.234252e+00	1.861341e+00	1-277,3-124,3-129,6-193,12-101,16-33,19-6,19-106,
ATA.CAA	7	6	6	7	2.352150e+00	2.014358e+00	1-129,3-216,4-197,10-152,14-76,16-281,17-133,
A..ACAA	7	5	10	17	2.652715e+00	1.345454e+00	1-129,1-323,3-124,3-129,4-167,6-193,8-12,10-152,11-27,12-36,15-3,16-28,16-33,17-427,17-441,19-6,19-151,
AA.ACAA	7	6	7	10	2.953528e+00	2.934858e+00	3-124,3-129,4-167,6-193,11-27,15-3,16-33,17-441,19-6,19-151,
A.AACAA	7	6	7	8	2.953528e+00	1.861341e+00	1-129,3-124,3-129,6-193,10-152,12-36,16-33,19-6,
A..TCAA	7	5	7	11	6.748279e-01	2.838514e-01	0-31,1-277,3-216,4-80,4-197,7-19,12-101,14-76,14-117,15-31,16-281,
A.ATCAA	7	6	6	8	2.352150e+00	2.566148e+00	0-31,1-277,3-216,4-80,4-197,12-101,14-76,16-281,
A...GAA	7	4	9	44	-4.274331e-01	9.399681e-01	0-59,0-136,0-257,0-305,0-394,1-336,2-159,2-213,2-218,3-67,3-86,3-337,3-366,3-394,4-189,6-62,6-170,7-152,7-205,10-72,10-126,11-202,11-226,11-280,12-0,12-43,12-88,12-95,12-107,13-1,14-52,14-111,16-275,16-394,16-399,16-408,17-119,17-179,17-205,17-228,17-263,18-156,18-192,19-144,
AA..GAA	7	5	6	21	-4.902594e-01	2.519729e+00	0-59,0-136,2-159,2-218,3-337,3-366,3-394,10-72,11-202,11-280,12-0,12-43,12-88,12-107,14-52,16-275,16-399,17-119,17-179,17-205,17-228,
AT..GAA	7	5	7	10	3.549554e-01	-4.979597e-01	0-257,0-305,3-67,3-86,4-189,6-62,12-95,13-1,17-263,18-192,
A.A.GAA	7	5	7	20	2.332957e-01	2.228098e+00	0-59,0-136,0-257,1-336,2-159,3-86,3-337,3-394,10-72,11-202,12-88,12-95,13-1,14-111,16-275,16-394,17-119,17-179,17-205,19-144,
A.G.GAA	7	5	8	13	2.031094e+00	1.747877e+00	0-394,2-213,2-218,4-189,6-170,7-205,11-226,11-280,12-0,12-43,17-228,18-156,18-192,
A.T.GAA	7	5	6	8	-3.583075e-01	-1.089524e+00	0-305,3-67,3-366,6-62,10-126,14-52,16-399,17-263,
A..AGAA	7	5	7	15	2.332957e-01	7.747556e-01	0-59,0-257,0-394,3-67,4-189,6-170,7-152,7-205,10-72,12-43,12-107,16-408,17-119,17-179,17-228,
A..GGAA	7	5	6	12	6.945457e-01	9.994185e-01	0-305,2-213,2-218,3-366,3-394,6-62,12-88,12-95,16-394,16-399,18-156,19-144,
A..TGAA	7	5	7	11	3.549554e-01	-2.016940e-01	0-136,2-159,3-86,3-337,11-202,11-226,11-280,12-0,14-111,17-205,18-192,
A...TAA	7	4	9	52	-1.596796e+00	-1.028953e+00	0-62,0-72,0-91,0-189,0-254,0-280,0-328,0-362,0-367,1-126,1-173,1-375,1-416,1-423,2-17,2-132,2-391,3-309,3-389,3-440,4-4,4-72,4-153,5-231,6-46,6-49,6-105,6-120,7-179,7-221,8-58,10-58,10-149,10-219,10-282,10-303,11-34,11-137,11-295,12-79,12-144,12-180,13-80,13-129,16-200,16-374,17-124,18-62,18-103,19-14,19-101,19-191,
AA..TAA	7	5	7	15	-9.307403e-01	-1.289268e+00	0-72,0-91,0-328,0-362,0-367,2-17,3-309,4-72,10-219,10-282,11-295,13-80,16-374,17-124,18-62,
AC..TAA	7	5	6	7	-1.644892e-02	-9.877419e-01	0-254,4-153,6-120,8-58,10-58,11-34,18-103,
AG..TAA	7	5	6	12	-3.583075e-01	9.237087e-02	0-62,0-189,1-126,1-423,2-391,3-440,5-231,6-105,10-149,19-14,19-101,19-191,
AT..TAA	7	5	7	18	-7.837444e-01	-3.740281e-01	0-280,1-173,1-375,1-416,2-132,3-389,4-4,6-46,6-49,7-179,7-221,10-303,11-137,12-79,12-144,12-180,13-129,16-200,
A.A.TAA	7	5	7	18	-9.307403e-01	-3.680881e-01	0-62,0-72,0-91,0-280,2-132,2-391,3-309,3-389,4-153,6-49,6-105,6-120,10-149,10-282,11-295,13-80,18-62,18-103,
A.C.TAA	7	5	6	7	-1.644892e-02	-9.892045e-01	1-126,1-416,5-231,8-58,11-137,12-144,16-200,
A.G.TAA	7	5	6	10	-3.583075e-01	-4.979597e-01	0-189,0-328,1-423,2-17,4-4,4-72,7-221,10-58,10-303,17-124,
A.T.TAA	7	5	7	17	-7.837444e-01	-6.113707e-01	0-254,0-362,0-367,1-173,1-375,3-440,6-46,7-179,10-219,11-34,12-79,12-180,13-129,16-374,19-14,19-101,19-191,
A..ATAA	7	5	8	25	-5.684352e-02	1.018574e+00	0-62,0-91,0-189,0-254,0-362,1-126,2-391,3-389,4-72,4-153,5-231,6-46,6-49,6-120,7-179,10-149,10-303,11-137,11-295,12-79,12-144,13-129,16-374,19-101,19-191,
A..GTAA	7	5	7	10	3.549554e-01	-4.985364e-01	0-280,0-328,1-173,3-440,7-221,8-58,10-58,10-219,13-80,17-124,
A....CA	7	3	10	107	2.637590e-01	-6.145426e-02	0-30,0-42,0-130,0-273,1-21,1-27,1-43,1-118,1-147,1-192,1-221,1-224,1-338,1-355,2-104,2-110,2-116,2-182,2-190,2-422,2-440,3-30,3-43,3-110,3-123,3-132,3-138,3-141,3-166,3-207,3-245,3-247,3-264,3-272,3-282,3-351,3-357,4-164,4-166,4-173,4-196,4-213,5-1,5-7,5-51,5-140,5-186,6-86,6-97,6-146,6-152,6-176,6-198,7-149,8-9,9-49,10-66,10-90,10-114,10-131,10-141,10-151,10-251,11-15,11-18,11-21,11-24,11-134,11…
AA...CA	7	4	10	43	1.084348e+00	1.895787e+00	0-30,1-27,1-221,1-224,2-116,2-422,3-30,3-110,3-123,3-207,3-247,3-357,4-166,4-196,5-1,6-86,6-146,6-176,6-198,8-9,9-49,10-90,10-114,10-131,10-141,10-151,10-251,11-134,12-25,12-100,12-141,14-116,15-9,15-36,16-27,16-280,16-360,16-405,17-98,17-132,17-426,19-27,19-150,
AC...CA	7	4	8	17	3.333443e-01	1.261230e-01	0-273,1-21,1-118,1-338,3-132,3-245,3-264,3-351,6-97,11-214,12-19,12-115,14-59,15-25,16-364,17-402,19-20,
AT...CA	7	4	8	36	-1.176957e+00	5.387141e-01	0-42,0-130,1-43,1-147,1-192,1-355,2-110,2-182,2-190,2-440,3-141,3-166,3-272,4-213,5-7,5-51,5-140,5-186,6-152,7-149,10-66,11-15,11-18,11-21,11-140,11-143,12-51,12-193,13-18,14-9,14-89,14-107,15-49,18-20,18-109,19-43,
A.A..CA	7	4	9	35	-1.250339e-01	4.241160e-02	0-42,0-130,0-273,1-43,1-192,2-104,2-116,2-190,2-422,3-110,3-123,3-132,3-245,4-164,4-166,5-1,6-146,6-152,10-66,10-90,10-131,10-141,11-134,11-140,11-214,12-100,12-115,12-141,14-59,15-25,16-25,16-364,16-405,19-20,19-150,
AAA..CA	7	5	7	15	5.571861e-01	1.346891e+00	2-116,2-422,3-110,3-123,4-166,5-1,6-146,10-90,10-131,10-141,11-134,12-100,12-141,16-405,19-150,
ACA..CA	7	5	7	9	1.977374e+00	1.518047e+00	0-273,3-132,3-245,11-214,12-115,14-59,15-25,16-364,19-20,
A.C..CA	7	4	7	18	-4.702415e-01	-3.763856e-01	1-118,1-147,1-224,2-182,2-440,3-141,3-351,4-173,6-176,7-149,10-251,11-18,11-21,11-24,11-143,13-18,17-396,17-402,
A.G..CA	7	4	7	20	-8.512845e-01	-9.836149e-03	0-30,1-21,1-338,3-166,3-264,3-272,3-357,5-51,6-198,12-19,12-51,12-193,14-9,14-89,15-9,15-43,15-49,16-27,17-98,17-426,
A.T..CA	7	4	10	34	1.143314e+00	7.292774e-01	1-27,1-221,1-355,2-110,3-30,3-43,3-138,3-207,3-247,3-282,4-196,4-213,5-7,5-140,5-186,6-86,6-97,8-9,9-49,10-114,10-151,11-15,11-155,12-25,14-107,14-116,15-36,16-280,16-360,17-132,18-20,18-109,19-27,19-43,
AAT..CA	7	5	10	18	2.748658e+00	2.522557e+00	1-27,1-221,3-30,3-207,3-247,4-196,6-86,8-9,9-49,10-114,10-151,12-25,14-116,15-36,16-280,16-360,17-132,19-27,
ATT..CA	7	5	6	11	1.062660e-01	4.643903e-01	1-355,2-110,4-213,5-7,5-140,5-186,11-15,14-107,18-20,18-109,19-43,
A..A.CA	7	4	9	49	-1.250339e-01	2.268978e+00	0-30,0-130,0-273,1-27,1-43,1-221,1-224,1-338,2-116,2-190,3-30,3-110,3-123,3-132,3-138,3-141,3-245,3-264,4-164,4-196,5-1,5-51,5-140,6-152,6-198,7-149,8-9,10-131,10-141,10-151,11-15,11-18,11-21,11-24,11-134,11-140,11-143,11-214,12-25,12-100,12-141,12-193,13-18,14-9,14-89,16-25,16-280,16-405,17-132,
AA.A.CA	7	5	8	22	1.255696e+00	3.222239e+00	0-30,1-27,1-221,1-224,2-116,3-30,3-110,3-123,4-196,5-1,6-198,8-9,10-131,10-141,10-151,11-134,12-25,12-100,12-141,16-280,16-405,17-132,
AT.A.CA	7	5	7	17	6.748279e-01	1.241194e+00	0-130,1-43,2-190,3-141,5-51,5-140,6-152,7-149,11-15,11-18,11-21,11-140,11-143,12-193,13-18,14-9,14-89,
A.AA.CA	7	5	7	21	5.571861e-01	2.908819e+00	0-130,0-273,1-43,2-116,2-190,3-110,3-123,3-132,3-245,4-164,5-1,6-152,10-131,10-141,11-134,11-140,11-214,12-100,12-141,16-25,16-405,
A.GA.CA	7	5	6	8	1.000919e+00	6.678303e-01	0-30,1-338,3-264,5-51,6-198,12-193,14-9,14-89,
A.TA.CA	7	5	7	12	6.748279e-01	6.026166e-01	1-27,1-221,3-30,3-138,4-196,5-140,8-9,10-151,11-15,12-25,16-280,17-132,
AATA.CA	7	6	7	9	3.080073e+00	3.118539e+00	1-27,1-221,3-30,4-196,8-9,10-151,12-25,16-280,17-132,
A..G.CA	7	4	9	19	8.703546e-01	-2.440715e-01	1-147,1-192,2-182,3-357,4-173,5-7,5-186,6-86,9-49,11-155,14-107,14-116,16-360,16-364,17-402,18-20,18-109,19-20,19-27,
AA.G.CA	7	5	6	6	1.000919e+00	-1.333945e-01	3-357,6-86,9-49,14-116,16-360,19-27,
A.TG.CA	7	5	7	11	1.783016e+00	2.060839e+00	5-7,5-186,6-86,9-49,11-155,14-107,14-116,16-360,18-20,18-109,19-27,
A..T.CA	7	4	9	26	-1.682127e-02	-9.685420e-01	0-42,1-21,1-118,1-355,2-104,2-110,3-43,3-166,3-207,3-282,3-351,4-213,6-97,6-146,6-176,10-66,10-90,10-114,10-251,12-19,12-115,15-25,15-36,17-396,19-43,19-150,
A.AT.CA	7	5	7	8	6.748279e-01	-6.703621e-01	0-42,2-104,6-146,10-66,10-90,12-115,15-25,19-150,
A.TT.CA	7	5	7	10	7.913503e-01	1.373187e-01	1-355,2-110,3-43,3-207,3-282,4-213,6-97,10-114,15-36,19-43,
A...ACA	7	4	9	32	-1.250339e-01	-3.257774e-01	0-42,1-21,1-43,1-221,1-338,2-116,2-422,3-123,3-247,4-164,4-166,6-146,6-152,10-66,10-131,10-141,10-151,10-251,11-24,11-214,12-19,12-115,14-107,15-9,16-27,16-360,17-98,17-396,17-426,18-109,19-27,19-150,
AA..ACA	7	5	8	18	1.255696e+00	2.283016e+00	1-221,2-116,2-422,3-123,3-247,4-166,6-146,10-131,10-141,10-151,10-251,15-9,16-27,16-360,17-98,17-426,19-27,19-150,
A.A.ACA	7	5	7	15	5.571861e-01	7.245174e-01	0-42,1-43,2-116,2-422,3-123,4-164,4-166,6-146,6-152,10-66,10-131,10-141,11-214,12-115,19-150,
A.T.ACA	7	5	6	7	-1.644892e-02	-9.877419e-01	1-221,3-247,10-151,14-107,16-360,18-109,19-27,
A..TACA	7	5	6	9	-1.644892e-02	-3.526371e-01	0-42,1-21,6-146,10-66,10-251,12-19,12-115,17-396,19-150,
A...CCA	7	4	8	15	3.333443e-01	-3.756765e-01	1-27,3-110,3-166,4-213,5-7,5-51,5-140,6-97,7-149,11-143,14-9,15-36,17-132,17-402,19-20,
A..ACCA	7	5	7	8	1.977374e+00	1.086579e+00	1-27,3-110,5-51,5-140,7-149,11-143,14-9,17-132,
A...GCA	7	4	8	19	9.535025e-03	-2.448504e-01	1-224,2-440,3-30,3-132,3-207,3-351,3-357,4-173,5-186,6-86,6-176,6-198,11-21,11-155,14-89,16-25,16-364,16-405,18-20,
A..AGCA	7	5	6	8	1.000919e+00	6.678303e-01	1-224,3-30,3-132,6-198,11-21,14-89,16-25,16-405,
A..GGCA	7	5	6	7	2.099404e+00	1.686195e+00	3-357,4-173,5-186,6-86,11-155,16-364,18-20,
A...TCA	7	4	9	41	-1.682127e-02	1.108893e+00	0-30,0-130,0-273,1-118,1-147,1-192,1-355,2-104,2-110,2-182,2-190,3-43,3-138,3-141,3-245,3-264,3-272,3-282,4-196,5-1,8-9,9-49,10-90,10-114,11-15,11-18,11-134,11-140,12-25,12-51,12-100,12-141,12-193,13-18,14-59,14-116,15-25,15-43,15-49,16-280,19-43,
AA..TCA	7	5	7	13	6.748279e-01	9.217304e-01	0-30,4-196,5-1,8-9,9-49,10-90,10-114,11-134,12-25,12-100,12-141,14-116,16-280,
AT..TCA	7	5	6	17	1.062660e-01	2.105123e+00	0-130,1-147,1-192,1-355,2-110,2-182,2-190,3-141,3-272,11-15,11-18,11-140,12-51,12-193,13-18,15-49,19-43,
A.A.TCA	7	5	6	14	-1.644892e-02	9.217304e-01	0-130,0-273,1-192,2-104,2-190,3-245,5-1,10-90,11-134,11-140,12-100,12-141,14-59,15-25,
A.T.TCA	7	5	9	14	2.161519e+00	1.447751e+00	1-355,2-110,3-43,3-138,3-282,4-196,8-9,9-49,10-114,11-15,12-25,14-116,16-280,19-43,
AAT.TCA	7	6	6	7	2.471310e+00	2.168857e+00	4-196,8-9,9-49,10-114,12-25,14-116,16-280,
A..ATCA	7	5	7	21	6.748279e-01	2.522557e+00	0-30,0-130,0-273,2-190,3-138,3-141,3-245,3-264,4-196,5-1,8-9,11-15,11-18,11-134,11-140,12-25,12-100,12-141,12-193,13-18,16-280,
AA.ATCA	7	6	6	9	2.352150e+00	3.118539e+00	0-30,4-196,5-1,8-9,11-134,12-25,12-100,12-141,16-280,
A.TATCA	7	6	6	6	2.471310e+00	1.602559e+00	3-138,4-196,8-9,11-15,12-25,16-280,
A....GA	7	3	10	110	2.045207e-01	-8.033789e-01	0-33,0-58,0-174,0-186,0-289,0-347,0-350,0-353,0-431,0-441,1-279,1-330,2-22,2-57,2-67,2-100,2-124,2-137,2-143,2-158,2-212,2-275,2-344,2-369,2-381,2-387,2-397,2-428,3-66,3-336,3-406,4-14,4-82,4-158,5-13,5-33,5-150,5-201,6-40,6-167,6-182,6-195,6-204,6-210,6-216,7-202,7-204,7-208,7-214,8-15,8-21,8-30,10-26,10-74,10-133,10-135,10-145,10-155,10-181,10-236,10-265,10-273,10-309,11-75,11-201,11-208,11-218…
AA...GA	7	4	10	43	9.346269e-01	9.399681e-01	0-58,0-174,0-289,0-431,1-330,2-22,2-137,2-158,2-212,2-275,2-381,3-66,3-336,4-158,5-13,6-40,6-195,6-210,7-202,7-204,8-21,10-74,10-133,11-75,11-201,11-208,11-225,12-42,12-70,12-94,12-106,12-162,13-0,14-51,16-227,16-407,16-414,17-204,17-233,18-67,18-155,19-37,19-196,
AC...GA	7	4	6	15	-1.712104e+00	-9.452363e-01	0-353,2-124,2-344,2-397,3-406,6-204,8-15,8-30,10-135,10-145,10-155,10-273,11-218,14-27,15-114,
AG...GA	7	4	9	23	6.019081e-01	2.258606e-01	0-186,2-67,2-143,2-387,4-14,5-33,5-201,6-167,7-208,10-236,10-265,11-286,13-202,14-82,14-92,16-287,16-411,16-418,17-246,18-149,18-164,18-175,18-186,
AT...GA	7	4	9	29	-3.130230e-01	-1.185222e+00	0-33,0-347,0-350,0-441,1-279,2-57,2-100,2-369,2-428,4-82,5-150,6-182,6-216,7-214,10-26,10-181,10-309,11-272,12-165,13-64,13-180,14-2,15-76,15-91,16-358,17-91,18-204,19-138,19-194,
A.A..GA	7	4	10	37	9.346269e-01	-2.717716e-01	0-58,0-174,0-289,0-347,2-22,2-100,2-158,2-369,2-387,3-336,5-13,7-202,7-208,8-15,8-30,10-133,10-135,10-145,10-155,11-201,11-218,11-286,12-42,12-106,12-162,13-180,14-51,15-76,16-358,16-411,16-418,17-91,17-204,17-233,18-175,19-37,19-194,
AAA..GA	7	5	9	17	1.680406e+00	1.355134e+00	0-58,0-174,0-289,2-22,2-158,3-336,5-13,7-202,10-133,11-201,12-42,12-106,12-162,14-51,17-204,17-233,19-37,
ATA..GA	7	5	6	8	-3.583075e-01	-1.089524e+00	0-347,2-100,2-369,13-180,15-76,16-358,17-91,19-194,
A.C..GA	7	4	7	19	-8.512845e-01	-9.836149e-03	0-33,1-279,2-67,2-212,2-344,3-406,4-82,5-33,5-150,6-195,6-216,7-204,10-309,11-75,11-225,14-92,15-114,18-149,18-164,
A.G..GA	7	4	10	32	1.534559e+00	1.987415e+00	0-350,0-353,0-431,2-124,2-143,2-275,2-428,4-14,4-158,5-201,6-167,6-182,7-214,8-21,10-74,10-236,10-265,10-273,12-70,12-165,13-202,14-2,14-27,14-82,16-227,16-287,16-407,16-414,17-246,18-67,18-155,19-138,
AAG..GA	7	5	8	11	2.031094e+00	1.373443e+00	0-431,2-275,4-158,8-21,10-74,12-70,16-227,16-407,16-414,18-67,18-155,
AGG..GA	7	5	7	10	2.482017e+00	2.737949e+00	2-143,4-14,5-201,6-167,10-236,10-265,13-202,14-82,16-287,17-246,
ATG..GA	7	5	6	7	8.088975e-01	2.356423e-02	0-350,2-428,6-182,7-214,12-165,14-2,19-138,
A.T..GA	7	4	7	22	-2.916447e+00	-2.409299e+00	0-186,0-441,1-330,2-57,2-137,2-381,2-397,3-66,6-40,6-204,6-210,10-26,10-181,11-208,11-272,12-94,13-0,13-64,15-91,18-186,18-204,19-196,
AAT..GA	7	5	6	10	-3.583075e-01	-4.979597e-01	1-330,2-137,2-381,3-66,6-40,6-210,11-208,12-94,13-0,19-196,
ATT..GA	7	5	6	8	-2.292091e-01	-9.343170e-01	0-441,2-57,10-26,10-181,11-272,13-64,15-91,18-204,
A..A.GA	7	4	10	51	9.346269e-01	1.634112e+00	0-33,0-58,0-174,0-186,0-289,0-347,0-350,0-353,0-441,1-279,2-22,2-57,2-100,2-158,2-369,2-397,3-336,4-82,5-13,6-40,6-167,6-182,6-195,6-216,7-202,7-208,8-15,10-74,10-155,10-181,10-265,11-75,11-201,11-218,12-94,12-162,12-165,13-0,13-64,13-202,14-82,14-92,15-76,16-358,16-411,16-414,17-204,17-246,18-149,18-175,19-194,
AA.A.GA	7	5	7	18	2.332957e-01	1.645801e+00	0-58,0-174,0-289,2-22,2-158,3-336,5-13,6-40,6-195,7-202,10-74,11-75,11-201,12-94,12-162,13-0,16-414,17-204,
AG.A.GA	7	5	7	11	1.362820e+00	1.373443e+00	0-186,6-167,7-208,10-265,13-202,14-82,14-92,16-411,17-246,18-149,18-175,
AT.A.GA	7	5	9	17	1.781481e+00	1.283018e+00	0-33,0-347,0-350,0-441,1-279,2-57,2-100,2-369,4-82,6-182,6-216,10-181,12-165,13-64,15-76,16-358,19-194,
A.AA.GA	7	5	10	23	2.403961e+00	2.811682e+00	0-58,0-174,0-289,0-347,2-22,2-100,2-158,2-369,3-336,5-13,7-202,7-208,8-15,10-155,11-201,11-218,12-162,15-76,16-358,16-411,17-204,18-175,19-194,
AAAA.GA	7	6	7	11	2.621276e+00	3.456611e+00	0-58,0-174,0-289,2-22,2-158,3-336,5-13,7-202,11-201,12-162,17-204,
A.CA.GA	7	5	6	8	1.000919e+00	6.678303e-01	0-33,1-279,4-82,6-195,6-216,11-75,14-92,18-149,
A.GA.GA	7	5	6	11	6.945457e-01	9.994185e-01	0-350,0-353,6-167,6-182,10-74,10-265,12-165,13-202,14-82,16-414,17-246,
A..C.GA	7	4	7	15	-8.512845e-01	-9.452363e-01	2-124,2-428,4-14,5-201,10-133,11-272,12-106,13-180,14-2,16-227,16-287,16-407,17-233,18-67,18-186,
A..G.GA	7	4	8	19	-3.307434e-01	-6.490799e-01	2-143,2-212,2-344,2-387,7-204,8-21,10-135,10-236,10-309,11-225,11-286,12-42,14-27,15-114,16-418,17-91,18-155,18-164,19-196,
AA.G.GA	7	5	6	7	6.945457e-01	-1.202143e-01	2-212,7-204,8-21,11-225,12-42,18-155,19-196,
A..T.GA	7	4	9	25	-3.130230e-01	-1.884006e+00	0-431,1-330,2-67,2-137,2-275,2-381,3-66,3-406,4-158,5-33,5-150,6-204,6-210,7-214,8-30,10-26,10-145,10-273,11-208,12-70,14-51,15-91,18-204,19-37,19-138,
AA.T.GA	7	5	8	12	1.068218e+00	9.489496e-02	0-431,1-330,2-137,2-275,2-381,3-66,4-158,6-210,11-208,12-70,14-51,19-37,
A.GT.GA	7	5	7	7	1.476388e+00	2.356423e-02	0-431,2-275,4-158,7-214,10-273,12-70,19-138,
A.TT.GA	7	5	6	10	-2.292091e-01	-6.296375e-01	1-330,2-137,2-381,3-66,6-204,6-210,10-26,11-208,15-91,18-204,
A...AGA	7	4	8	36	-1.789493e+00	-4.441011e-01	0-33,0-58,0-353,1-279,2-22,2-100,2-143,2-387,3-66,4-82,4-158,6-182,6-195,6-216,7-204,10-74,10-133,10-135,10-145,10-155,10-265,10-309,12-42,12-70,12-106,16-287,16-407,16-411,16-414,18-67,18-149,18-175,18-186,18-204,19-37,19-196,
AA..AGA	7	5	8	16	9.568507e-01	1.064785e+00	0-58,2-22,3-66,4-158,6-195,7-204,10-74,10-133,12-42,12-70,12-106,16-407,16-414,18-67,19-37,19-196,
AT..AGA	7	5	6	8	-3.583075e-01	-1.089524e+00	0-33,1-279,2-100,4-82,6-182,6-216,10-309,18-204,
A.A.AGA	7	5	6	13	-4.902594e-01	-9.342951e-02	0-58,2-22,2-100,2-387,10-133,10-135,10-145,10-155,12-42,12-106,16-411,18-175,19-37,
A.G.AGA	7	5	8	11	2.031094e+00	1.373443e+00	0-353,2-143,4-158,6-182,10-74,10-265,12-70,16-287,16-407,16-414,18-67,
A..AAGA	7	5	7	17	2.332957e-01	1.064785e+00	0-33,0-58,0-353,1-279,2-22,2-100,4-82,6-182,6-195,6-216,10-74,10-155,10-265,16-411,16-414,18-149,18-175,
A...CGA	7	4	6	16	-1.712104e+00	-7.117709e-01	0-350,1-330,2-67,2-124,2-344,2-369,6-40,7-202,7-214,13-0,14-2,14-51,15-91,16-227,17-91,17-233,
A...GGA	7	4	9	21	6.019081e-01	-2.137804e-01	0-174,0-186,0-441,2-212,2-275,2-381,2-428,3-406,4-14,5-201,6-167,6-210,8-15,10-273,11-75,11-218,11-286,12-94,13-202,14-82,18-155,
AA..GGA	7	5	6	8	6.945457e-01	2.525906e-01	0-174,2-212,2-275,2-381,6-210,11-75,12-94,18-155,
AG..GGA	7	5	6	7	1.790014e+00	1.284260e+00	0-186,4-14,5-201,6-167,11-286,13-202,14-82,
A.G.GGA	7	5	7	9	2.482017e+00	2.252858e+00	2-275,2-428,4-14,5-201,6-167,10-273,13-202,14-82,18-155,
A..AGGA	7	5	6	10	6.945457e-01	9.982550e-01	0-174,0-186,0-441,6-167,8-15,11-75,11-218,12-94,13-202,14-82,
A...TGA	7	4	10	37	9.886889e-01	2.276655e-01	0-289,0-347,0-431,2-57,2-137,2-158,2-397,3-336,5-13,5-33,5-150,6-204,7-208,8-21,8-30,10-26,10-181,10-236,11-201,11-208,11-225,11-272,12-162,12-165,13-64,13-180,14-27,14-92,15-76,15-114,16-358,16-418,17-204,17-246,18-164,19-138,19-194,
AA..TGA	7	5	7	12	3.549554e-01	9.489496e-02	0-289,0-431,2-137,2-158,3-336,5-13,8-21,11-201,11-208,11-225,12-162,17-204,
AG..TGA	7	5	6	7	8.088975e-01	2.356423e-02	5-33,7-208,10-236,14-92,16-418,17-246,18-164,
AT..TGA	7	5	8	13	1.179100e+00	5.882345e-01	0-347,2-57,5-150,10-26,10-181,11-272,12-165,13-64,13-180,15-76,16-358,19-138,19-194,
A.A.TGA	7	5	10	15	2.494744e+00	9.866098e-01	0-289,0-347,2-158,3-336,5-13,7-208,8-30,11-201,12-162,13-180,15-76,16-358,16-418,17-204,19-194,
AAAATGA	7	7	6	7	4.780020e+00	5.105200e+00	0-289,2-158,3-336,5-13,11-201,12-162,17-204,
A.G.TGA	7	5	7	7	1.476388e+00	2.356423e-02	0-431,8-21,10-236,12-165,14-27,17-246,19-138,
A..ATGA	7	5	9	19	1.781481e+00	1.881263e+00	0-289,0-347,2-57,2-158,2-397,3-336,5-13,7-208,10-181,11-201,12-162,12-165,13-64,14-92,15-76,16-358,17-204,17-246,19-194,
AT.ATGA	7	6	7	8	2.866929e+00	2.283278e+00	0-347,2-57,10-181,12-165,13-64,15-76,16-358,19-194,
A.AATGA	7	6	9	12	4.155517e+00	4.176290e+00	0-289,0-347,2-158,3-336,5-13,7-208,11-201,12-162,15-76,16-358,17-204,19-194,
A..TTGA	7	5	7	9	4.749454e-01	-6.296375e-01	0-431,2-137,5-33,5-150,6-204,8-30,10-26,11-208,19-138,
A....TA	7	3	10	133	7.123163e-02	-3.736205e+00	0-36,0-40,0-44,0-61,0-65,0-71,0-81,0-180,0-197,0-208,0-210,0-260,0-267,0-276,0-279,0-299,0-359,0-361,0-374,0-378,0-400,0-409,0-415,1-15,1-30,1-61,1-65,1-80,1-112,1-179,1-235,1-239,1-248,1-368,1-374,1-401,1-422,1-439,2-16,2-96,2-118,2-252,2-363,2-365,2-375,2-394,2-405,2-434,3-49,3-74,3-80,3-82,3-92,3-112,3-116,3-135,3-253,3-311,3-343,3-385,3-400,3-430,3-439,4-20,4-147,4-156,5-24,5-98,5-115,6-43,6-…
AA...TA	7	4	10	51	5.411974e-01	-1.023540e+00	0-36,0-61,0-71,0-279,0-359,0-361,0-409,1-15,1-80,1-248,1-374,1-422,2-16,2-118,2-434,3-82,3-112,3-400,3-439,4-147,5-24,6-54,6-114,7-184,7-220,8-52,8-70,10-64,10-143,10-157,10-281,11-33,11-65,11-136,11-149,12-143,12-179,13-61,13-79,13-128,15-122,16-35,16-337,17-129,17-374,18-85,18-102,18-198,19-13,19-100,19-190,
AC...TA	7	4	9	26	-1.682127e-02	-7.807330e-01	0-299,0-374,0-415,1-30,2-405,3-92,3-430,5-98,6-43,6-156,7-173,10-168,10-226,11-114,11-146,12-76,13-25,13-182,14-12,16-277,16-371,17-102,17-252,17-324,17-365,19-31,
AG...TA	7	4	6	11	-4.218159e+00	-4.140333e+00	0-197,0-260,1-61,1-179,2-96,2-252,3-135,4-20,6-56,13-86,17-433,
AT...TA	7	4	8	45	-3.457615e+00	-2.072529e+00	0-40,0-44,0-65,0-81,0-180,0-208,0-210,0-267,0-276,0-378,0-400,1-65,1-112,1-235,1-239,1-368,1-401,1-439,2-363,2-365,2-375,2-394,3-49,3-74,3-80,3-116,3-253,3-311,3-343,3-385,4-156,5-115,6-148,10-52,10-120,11-96,12-28,12-82,12-113,12-196,12-207,16-242,16-316,18-139,19-98,
A.A..TA	7	4	9	51	-1.596796e+00	-1.863426e+00	0-40,0-44,0-65,0-71,0-208,0-260,0-359,0-361,0-374,0-378,0-409,1-61,1-65,1-179,1-235,1-239,1-248,1-439,2-16,2-118,2-363,2-394,2-434,3-49,3-80,3-82,3-116,3-400,4-156,5-98,5-115,6-54,6-148,6-156,10-52,10-64,10-143,10-157,10-226,10-281,11-65,12-82,12-113,13-79,15-122,17-102,17-324,18-139,18-198,19-31,19-98,
AAA..TA	7	5	7	19	-9.307403e-01	-3.680881e-01	0-71,0-359,0-361,0-409,1-248,2-16,2-118,2-434,3-82,3-400,6-54,10-64,10-143,10-157,10-281,11-65,13-79,15-122,18-198,
ACA..TA	7	5	6	7	-1.644892e-02	-9.877419e-01	0-374,5-98,6-156,10-226,17-102,17-324,19-31,
ATA..TA	7	5	7	22	-7.837444e-01	3.373574e-01	0-40,0-44,0-65,0-208,0-378,1-65,1-235,1-239,1-439,2-363,2-394,3-49,3-80,3-116,4-156,5-115,6-148,10-52,12-82,12-113,18-139,19-98,
A.C..TA	7	4	9	26	-1.682127e-02	-7.807330e-01	0-81,0-197,0-276,1-15,1-30,1-112,2-252,3-74,3-92,3-112,3-135,3-343,7-173,8-52,11-33,11-114,11-146,12-28,12-196,13-86,14-12,16-35,17-129,17-252,17-374,18-102,
AAC..TA	7	5	6	8	-1.644892e-02	-6.703621e-01	1-15,3-112,8-52,11-33,16-35,17-129,17-374,18-102,
ACC..TA	7	5	6	7	1.416727e+00	8.006619e-01	1-30,3-92,7-173,11-114,11-146,14-12,17-252,
A.G..TA	7	4	8	21	-1.614735e+00	-2.407552e+00	0-36,0-61,0-299,0-400,1-401,1-422,2-96,3-253,3-439,6-43,6-56,6-114,8-70,11-96,13-25,16-277,16-371,17-365,19-13,19-100,19-190,
A.T..TA	7	4	8	35	-3.457615e+00	-2.923978e+00	0-180,0-210,0-267,0-279,0-415,1-80,1-368,1-374,2-365,2-375,2-405,3-311,3-385,3-430,4-20,4-147,5-24,7-184,7-220,10-120,10-168,11-136,11-149,12-76,12-143,12-179,12-207,13-61,13-128,13-182,16-242,16-316,16-337,17-433,18-85,
AAT..TA	7	5	7	15	-7.837444e-01	-8.469849e-01	0-279,1-80,1-374,4-147,5-24,7-184,7-220,11-136,11-149,12-143,12-179,13-61,13-128,16-337,18-85,
A..A.TA	7	4	10	45	5.411974e-01	-2.420199e+00	0-36,0-61,0-65,0-71,0-260,0-276,0-279,0-299,0-359,0-374,0-378,1-30,1-179,1-235,2-394,3-80,3-135,3-253,3-311,4-156,5-98,6-43,6-156,8-52,10-168,10-281,11-146,11-149,12-28,12-76,12-82,12-196,13-25,13-61,13-79,13-86,14-12,15-122,16-35,16-277,16-371,17-129,17-324,18-102,19-98,
AA.A.TA	7	5	7	14	-9.307403e-01	-1.289268e+00	0-36,0-61,0-71,0-279,0-359,8-52,10-281,11-149,13-61,13-79,15-122,16-35,17-129,18-102,
AC.A.TA	7	5	7	14	6.748279e-01	1.241194e+00	0-299,0-374,1-30,5-98,6-43,6-156,10-168,11-146,12-76,13-25,14-12,16-277,16-371,17-324,
A.AA.TA	7	5	9	19	8.170533e-01	-5.987620e-01	0-65,0-71,0-260,0-359,0-374,0-378,1-179,1-235,2-394,3-80,4-156,5-98,6-156,10-281,12-82,13-79,15-122,17-324,19-98,
A.CA.TA	7	5	8	12	1.366105e+00	6.026166e-01	0-276,1-30,3-135,8-52,11-146,12-28,12-196,13-86,14-12,16-35,17-129,18-102,
A..C.TA	7	4	7	22	-2.337092e+00	-1.720284e+00	0-44,0-267,1-65,1-112,2-118,2-434,3-112,3-116,3-385,6-114,6-148,7-184,10-52,10-143,11-136,12-113,12-143,12-207,16-337,17-252,17-374,18-139,
AT.C.TA	7	5	6	11	1.062660e-01	4.625757e-01	0-44,0-267,1-65,1-112,3-116,3-385,6-148,10-52,12-113,12-207,18-139,
A.AC.TA	7	5	6	10	-1.644892e-02	-3.456628e-02	0-44,1-65,2-118,2-434,3-116,6-148,10-52,10-143,12-113,18-139,
ATAC.TA	7	6	6	7	2.471310e+00	2.168857e+00	0-44,1-65,3-116,6-148,10-52,12-113,18-139,
A.TC.TA	7	5	6	7	1.062660e-01	-8.432178e-01	0-267,3-385,7-184,11-136,12-143,12-207,16-337,
A..G.TA	7	4	8	22	-1.614735e+00	-2.233229e+00	0-415,1-61,1-248,1-422,1-439,2-16,3-49,3-74,3-92,3-400,4-20,4-147,5-24,6-54,7-220,8-70,10-157,11-114,13-182,16-316,17-102,17-365,
AA.G.TA	7	5	6	10	-3.583075e-01	-4.979597e-01	1-248,1-422,2-16,3-400,4-147,5-24,6-54,7-220,8-70,10-157,
A..T.TA	7	4	8	44	-3.457615e+00	-1.926395e+00	0-40,0-81,0-180,0-197,0-208,0-210,0-361,0-400,0-409,1-15,1-80,1-239,1-368,1-374,1-401,2-96,2-252,2-363,2-365,2-375,2-405,3-82,3-343,3-430,3-439,5-115,6-56,7-173,10-64,10-120,10-226,11-33,11-65,11-96,12-179,13-128,16-242,17-433,18-85,18-198,19-13,19-31,19-100,19-190,
A.TT.TA	7	5	6	15	-1.468911e+00	-8.777242e-01	0-180,0-210,1-80,1-368,1-374,2-365,2-375,2-405,3-430,10-120,12-179,13-128,16-242,17-433,18-85,
A...ATA	7	4	9	52	-1.596796e+00	-1.304136e+00	0-36,0-40,0-44,0-61,0-210,0-276,0-359,0-361,0-374,1-61,1-80,1-235,1-401,1-439,2-96,2-118,2-365,3-80,3-82,3-112,3-116,3-311,3-385,3-400,4-20,5-24,5-98,6-56,6-114,6-148,8-52,10-52,10-64,10-143,10-157,10-168,11-136,11-146,12-113,12-143,12-196,13-128,13-182,16-35,16-277,16-371,17-102,17-129,17-324,17-433,19-100,19-190,
AA..ATA	7	5	9	22	8.170533e-01	3.254576e-01	0-36,0-61,0-359,0-361,1-80,2-118,3-82,3-112,3-400,5-24,6-114,8-52,10-64,10-143,10-157,11-136,12-143,13-128,16-35,17-129,19-100,19-190,
A.A.ATA	7	5	7	22	-9.307403e-01	-1.371606e-01	0-40,0-44,0-359,0-361,0-374,1-61,1-235,1-439,2-118,3-80,3-82,3-116,3-400,5-98,6-148,10-52,10-64,10-143,10-157,12-113,17-102,17-324,
A.C.ATA	7	5	6	7	-1.644892e-02	-9.877419e-01	0-276,3-112,8-52,11-146,12-196,16-35,17-129,
A.T.ATA	7	5	6	13	-1.633750e+00	-1.318907e+00	0-210,1-80,2-365,3-311,3-385,4-20,5-24,10-168,11-136,12-143,13-128,13-182,17-433,
A..AATA	7	5	7	18	-9.307403e-01	-3.680881e-01	0-36,0-61,0-276,0-359,0-374,1-235,3-80,3-311,5-98,8-52,10-168,11-146,12-196,16-35,16-277,16-371,17-129,17-324,
A..GATA	7	5	6	8	-3.583075e-01	-1.089524e+00	1-61,1-439,3-400,4-20,5-24,10-157,13-182,17-102,
A..TATA	7	5	7	14	-7.837444e-01	-1.083075e+00	0-40,0-210,0-361,1-80,1-401,2-96,2-365,3-82,6-56,10-64,13-128,17-433,19-100,19-190,
A...CTA	7	4	7	13	-2.337092e+00	-3.206200e+00	0-260,0-409,1-248,1-422,2-375,2-394,8-70,11-114,14-12,15-122,16-337,18-198,19-31,
A...GTA	7	4	8	26	-1.614735e+00	-1.536880e+00	0-279,0-378,0-415,1-30,2-252,3-92,3-135,3-439,4-147,4-156,5-115,6-54,6-156,7-184,7-220,10-226,11-65,12-28,12-207,13-79,13-86,17-252,17-365,17-374,18-85,19-98,
AA..GTA	7	5	8	10	1.068218e+00	-4.979597e-01	0-279,3-439,4-147,6-54,7-184,7-220,11-65,13-79,17-374,18-85,
A.A.GTA	7	5	6	9	-3.583075e-01	-7.939028e-01	0-378,4-156,5-115,6-54,6-156,10-226,11-65,13-79,19-98,
A..AGTA	7	5	6	10	-3.583075e-01	-4.979597e-01	0-279,0-378,1-30,3-135,4-156,6-156,12-28,13-79,13-86,19-98,
A...TTA	7	4	7	42	-5.476246e+00	-2.211248e+00	0-65,0-71,0-81,0-180,0-197,0-208,0-267,0-299,0-400,1-15,1-65,1-112,1-179,1-239,1-368,1-374,2-16,2-363,2-405,2-434,3-49,3-74,3-253,3-343,3-430,6-43,7-173,10-120,10-281,11-33,11-96,11-149,12-76,12-82,12-179,13-25,13-61,16-242,16-316,18-102,18-139,19-13,
AT..TTA	7	5	6	21	-1.468911e+00	8.249401e-01	0-65,0-81,0-180,0-208,0-267,0-400,1-65,1-112,1-239,1-368,2-363,3-49,3-74,3-253,3-343,10-120,11-96,12-82,16-242,16-316,18-139,
A.G.TTA	7	5	6	7	-2.292091e-01	-1.236587e+00	0-299,0-400,3-253,6-43,11-96,13-25,19-13,
A..ATTA	7	5	6	13	-1.633750e+00	-1.789801e+00	0-65,0-71,0-299,1-179,3-253,6-43,10-281,11-149,12-76,12-82,13-25,13-61,18-102,
A..TTTA	7	5	7	20	-6.408456e-01	3.371268e-01	0-81,0-180,0-197,0-208,0-400,1-15,1-239,1-368,1-374,2-363,2-405,3-343,3-430,7-173,10-120,11-33,11-96,12-179,16-242,19-13,
A.....C	7	2	10	309	1.219818e-02	6.187487e-01	0-10,0-48,0-77,0-99,0-145,0-216,0-235,0-245,0-282,0-380,0-410,0-421,1-8,1-16,1-25,1-36,1-46,1-49,1-86,1-99,1-102,1-109,1-135,1-143,1-146,1-211,1-212,1-220,1-246,1-254,1-257,1-265,1-266,1-321,1-328,1-331,1-341,1-381,2-1,2-3,2-24,2-41,2-60,2-63,2-74,2-75,2-103,2-119,2-122,2-161,2-189,2-208,2-233,2-245,2-248,2-261,2-262,2-264,2-276,2-281,2-305,2-308,2-342,2-400,2-436,3-11,3-12,3-42,3-70,3-88,3-113,3…
AA....C	7	3	10	110	2.637590e-01	5.295631e-01	0-77,0-99,0-145,0-216,0-380,0-410,1-46,1-109,1-143,1-146,1-211,1-212,1-220,1-265,1-266,1-328,1-341,2-24,2-63,2-74,2-103,2-119,2-189,2-208,2-248,2-261,2-262,2-264,3-11,3-42,3-122,3-131,3-151,3-222,3-223,3-224,3-281,3-299,3-401,3-417,4-11,4-172,4-195,5-0,5-122,5-146,5-185,5-198,6-38,6-70,6-92,6-175,7-24,7-66,7-147,7-148,7-168,7-200,8-68,9-33,10-65,10-91,10-113,10-268,11-39,11-112,11-133,11-142,11-2…
AC....C	7	3	10	44	6.716811e-01	-8.386837e-01	0-245,1-16,1-25,2-1,2-75,2-281,2-342,2-436,3-113,3-127,3-164,3-172,4-114,5-57,5-87,5-217,6-7,8-53,9-58,10-42,10-96,11-49,11-109,12-119,13-54,13-142,15-6,15-120,16-31,16-71,16-152,16-154,16-193,16-206,16-253,16-425,17-28,17-130,17-315,17-360,17-375,17-400,18-117,18-125,
AG....C	7	3	10	52	5.616263e-01	-5.319843e-01	0-235,0-282,1-36,1-135,2-41,2-276,3-12,3-70,3-402,4-78,5-123,5-168,6-115,6-186,6-199,7-26,8-71,9-5,10-7,10-49,11-7,11-71,11-78,11-221,11-288,12-31,12-71,12-110,13-82,13-137,13-205,15-128,16-56,16-66,16-150,16-225,16-248,16-291,16-303,16-366,16-420,17-125,17-140,17-231,17-387,18-10,18-71,18-129,18-183,18-208,19-108,19-215,
AT....C	7	3	10	103	2.881301e-01	1.298042e+00	0-10,0-48,0-421,1-8,1-49,1-86,1-99,1-102,1-246,1-254,1-257,1-321,1-331,1-381,2-3,2-60,2-122,2-161,2-233,2-245,2-305,2-308,2-400,3-88,3-191,3-259,3-300,3-315,3-339,3-372,4-1,4-75,4-123,4-136,4-148,4-199,5-25,5-49,5-82,5-90,5-133,5-212,5-214,6-10,6-17,6-111,6-123,7-42,7-113,7-120,7-137,7-169,8-10,8-36,8-48,9-75,10-32,10-80,10-161,10-163,10-202,10-228,11-81,11-104,11-120,11-209,11-232,11-258,12-6,12…
A.A...C	7	3	10	117	2.637590e-01	1.831841e+00	0-48,0-77,0-99,0-145,0-216,0-245,1-25,1-36,1-109,1-211,1-220,1-246,1-265,1-266,1-321,1-328,2-1,2-24,2-75,2-122,2-208,2-248,2-261,2-262,2-281,2-308,2-342,3-70,3-122,3-127,3-151,3-164,3-191,3-222,3-223,3-315,3-402,3-417,4-11,4-75,4-78,4-195,5-0,5-49,5-146,5-198,5-212,6-38,6-70,6-92,6-123,6-175,6-186,6-199,7-24,7-66,7-147,7-169,7-200,8-10,8-53,8-68,9-75,10-49,10-113,10-161,10-202,11-109,11-112,11-12…
AAA...C	7	4	10	53	1.084348e+00	3.205676e+00	0-77,0-99,0-145,0-216,1-109,1-211,1-220,1-265,1-266,1-328,2-24,2-208,2-248,2-261,2-262,3-122,3-151,3-222,3-223,3-417,4-11,4-195,5-0,5-146,5-198,6-38,6-70,6-92,6-175,7-24,7-66,7-147,7-200,8-68,10-113,11-112,11-133,11-240,11-301,11-304,11-314,12-48,12-60,15-8,16-335,16-404,17-97,17-212,17-287,18-6,19-26,19-149,19-211,
ACA...C	7	4	8	21	3.333443e-01	1.133038e+00	0-245,1-25,2-1,2-75,2-281,2-342,3-127,3-164,8-53,11-109,12-119,13-54,15-6,15-120,16-31,16-152,16-206,16-253,17-130,17-400,18-125,
AGA...C	7	4	8	17	9.535025e-03	-4.780495e-01	1-36,3-70,3-402,4-78,6-186,6-199,10-49,12-110,16-150,16-225,16-248,16-291,16-303,17-140,17-231,18-71,18-208,
ATA...C	7	4	9	26	-1.682127e-02	-7.835759e-01	0-48,1-246,1-321,2-122,2-308,3-191,3-315,4-75,5-49,5-212,6-123,7-169,8-10,9-75,10-161,10-202,11-120,12-34,12-122,12-200,16-10,16-39,16-375,17-439,18-49,19-104,
A.C...C	7	3	10	45	6.716811e-01	-6.873737e-01	1-46,1-212,1-257,1-341,2-74,2-119,2-264,3-113,3-131,3-300,4-199,5-57,5-87,5-133,5-214,6-7,6-17,6-115,9-58,10-32,11-7,11-305,12-6,12-18,12-103,14-58,16-56,16-66,16-154,16-252,16-294,16-424,17-58,17-314,17-348,17-352,17-360,17-375,17-387,18-10,18-129,19-19,19-51,19-108,19-215,
AAC...C	7	4	7	16	-4.702415e-01	-1.249143e-01	1-46,1-212,1-341,2-74,2-119,2-264,3-131,11-305,12-18,14-58,16-252,16-294,16-424,17-314,17-352,19-19,
ATC...C	7	4	8	12	4.503405e-01	-9.357724e-01	1-257,3-300,4-199,5-133,5-214,6-17,10-32,12-6,12-103,17-58,17-348,19-51,
A.G...C	7	3	10	51	5.616263e-01	-6.745841e-01	0-10,0-380,1-135,2-41,2-60,2-103,2-161,2-233,2-245,2-305,2-400,3-11,3-42,3-88,3-281,3-339,3-372,3-401,4-148,4-172,5-25,5-122,5-168,6-111,7-113,8-71,10-96,10-163,10-228,10-268,11-49,11-78,11-221,11-288,13-205,14-95,14-123,15-42,16-71,16-149,16-193,16-366,16-425,17-125,17-249,17-315,17-371,18-9,18-145,18-183,19-214,
AAG...C	7	4	7	14	-8.512845e-01	-1.178446e+00	0-380,2-103,3-11,3-42,3-281,3-401,4-172,5-122,10-268,14-123,15-42,16-149,18-9,19-214,
AGG...C	7	4	8	11	1.127803e+00	-1.054645e-01	1-135,2-41,5-168,8-71,11-78,11-221,11-288,13-205,16-366,17-125,18-183,
ATG...C	7	4	8	20	1.314569e-01	4.680809e-01	0-10,2-60,2-161,2-233,2-245,2-305,2-400,3-88,3-339,3-372,4-148,5-25,6-111,7-113,10-163,10-228,14-95,17-249,17-371,18-145,
A.T...C	7	3	10	96	2.881301e-01	8.198523e-01	0-235,0-282,0-410,0-421,1-8,1-16,1-49,1-86,1-99,1-102,1-143,1-146,1-254,1-331,1-381,2-3,2-63,2-189,2-276,2-436,3-12,3-172,3-224,3-259,3-299,4-1,4-114,4-123,4-136,5-82,5-90,5-123,5-185,5-217,6-10,7-26,7-42,7-120,7-137,7-148,7-168,8-36,8-48,9-5,9-33,10-7,10-42,10-65,10-80,10-91,11-39,11-71,11-81,11-104,11-142,11-209,11-232,11-243,11-258,12-5,12-31,12-50,12-71,13-14,13-42,13-49,13-82,13-111,13-134,1…
AAT...C	7	4	10	27	1.143314e+00	-7.807330e-01	0-410,1-143,1-146,2-63,2-189,3-224,3-299,5-185,7-148,7-168,9-33,10-65,10-91,11-39,11-142,11-243,12-5,12-50,13-134,14-8,14-88,14-106,17-143,17-184,17-215,18-108,19-169,
ACT...C	7	4	7	9	-3.352377e-01	-1.704131e+00	1-16,2-436,3-172,4-114,5-217,10-42,13-142,17-28,18-117,
AGT...C	7	4	9	15	9.694479e-01	-7.332484e-01	0-235,0-282,2-276,3-12,5-123,7-26,9-5,10-7,11-71,12-31,12-71,13-82,13-137,15-128,16-420,
ATT...C	7	4	10	45	1.204096e+00	3.003465e+00	0-421,1-8,1-49,1-86,1-99,1-102,1-254,1-331,1-381,2-3,3-259,4-1,4-123,4-136,5-82,5-90,6-10,7-42,7-120,7-137,8-36,8-48,10-80,11-81,11-104,11-209,11-232,11-258,13-14,13-42,13-49,13-111,13-188,14-65,15-55,15-135,17-16,17-49,18-46,18-64,18-73,18-91,18-215,19-157,19-179,
A..A..C	7	3	10	118	2.637590e-01	2.557217e+00	0-10,0-77,0-99,0-145,0-216,0-282,1-25,1-46,1-99,1-109,1-143,1-246,1-254,1-265,1-266,1-328,1-341,1-381,2-3,2-60,2-74,2-103,2-119,2-161,2-189,2-208,2-245,2-261,2-262,2-305,2-400,3-70,3-88,3-113,3-122,3-127,3-131,3-151,3-222,3-339,3-401,4-1,4-11,4-75,4-199,5-0,5-25,5-87,5-123,5-133,5-198,5-214,6-7,6-17,6-38,6-70,6-111,6-115,6-123,6-186,7-66,7-120,7-168,7-200,8-48,8-53,8-68,9-5,9-33,10-49,10-65,10-26…
AA.A..C	7	4	10	51	1.084348e+00	3.205676e+00	0-77,0-99,0-145,0-216,1-46,1-109,1-143,1-265,1-266,1-328,1-341,2-74,2-103,2-119,2-189,2-208,2-261,2-262,3-122,3-131,3-151,3-222,3-401,4-11,5-0,5-198,6-38,6-70,7-66,7-168,7-200,8-68,9-33,10-65,10-268,11-133,11-240,11-301,12-48,13-134,14-58,14-123,16-149,16-252,16-335,16-404,17-212,18-6,19-19,19-149,19-211,
AC.A..C	7	4	9	13	1.136930e+00	-8.763781e-01	1-25,3-113,3-127,5-87,6-7,8-53,11-109,12-119,15-6,15-120,16-31,16-206,17-130,
AG.A..C	7	4	9	20	8.703546e-01	2.238343e-01	0-282,3-70,5-123,6-115,6-186,9-5,10-49,11-78,11-221,12-31,12-71,12-110,13-82,13-205,16-225,16-291,17-140,17-231,18-183,19-108,
AT.A..C	7	4	9	34	-1.682127e-02	7.292774e-01	0-10,1-99,1-246,1-254,1-381,2-3,2-60,2-161,2-245,2-305,2-400,3-88,3-339,4-1,4-75,4-199,5-25,5-133,5-214,6-17,6-111,6-123,7-120,8-48,12-103,14-65,14-95,17-249,17-371,17-439,18-46,18-64,18-145,19-104,
A.AA..C	7	4	10	55	1.084348e+00	3.770269e+00	0-77,0-99,0-145,0-216,1-25,1-109,1-246,1-265,1-266,1-328,2-208,2-261,2-262,3-70,3-122,3-127,3-151,3-222,4-11,4-75,5-0,5-198,6-38,6-70,6-123,6-186,7-66,7-200,8-53,8-68,10-49,11-109,11-133,11-240,11-301,12-48,12-110,12-119,15-6,15-120,16-31,16-206,16-225,16-291,16-335,16-404,17-130,17-140,17-212,17-231,17-439,18-6,19-104,19-149,19-211,
AAAA..C	7	5	9	32	1.954205e+00	6.058734e+00	0-77,0-99,0-145,0-216,1-109,1-265,1-266,1-328,2-208,2-261,2-262,3-122,3-151,3-222,4-11,5-0,5-198,6-38,6-70,7-66,7-200,8-68,11-133,11-240,11-301,12-48,16-335,16-404,17-212,18-6,19-149,19-211,
ACAA..C	7	5	7	10	1.977374e+00	1.949985e+00	1-25,3-127,8-53,11-109,12-119,15-6,15-120,16-31,16-206,17-130,
A.CA..C	7	4	8	18	3.333443e-01	3.774362e-01	1-46,1-341,2-74,2-119,3-113,3-131,4-199,5-87,5-133,5-214,6-7,6-17,6-115,12-103,14-58,16-252,19-19,19-108,
A.GA..C	7	4	9	23	8.703546e-01	9.288016e-01	0-10,2-60,2-103,2-161,2-245,2-305,2-400,3-88,3-339,3-401,5-25,6-111,10-268,11-78,11-221,13-205,14-95,14-123,16-149,17-249,17-371,18-145,18-183,
ATGA..C	7	5	7	14	1.783016e+00	3.302923e+00	0-10,2-60,2-161,2-245,2-305,2-400,3-88,3-339,5-25,6-111,14-95,17-249,17-371,18-145,
A.TA..C	7	4	9	22	-1.682127e-02	-1.530725e+00	0-282,1-99,1-143,1-254,1-381,2-3,2-189,4-1,5-123,7-120,7-168,8-48,9-5,9-33,10-65,12-31,12-71,13-82,13-134,14-65,18-46,18-64,
AATA..C	7	5	6	6	-1.644892e-02	-1.304777e+00	1-143,2-189,7-168,9-33,10-65,13-134,
ATTA..C	7	5	7	10	7.913503e-01	1.373187e-01	1-99,1-254,1-381,2-3,4-1,7-120,8-48,14-65,18-46,18-64,
A..C..C	7	3	10	65	6.716811e-01	2.218981e+00	0-48,0-410,1-8,1-49,1-102,1-146,1-211,1-257,1-321,1-331,2-63,2-122,2-233,2-248,2-264,2-308,2-342,3-191,3-299,4-78,4-172,5-90,5-168,5-217,6-10,6-175,7-42,7-113,7-148,8-71,10-32,10-163,11-81,11-104,11-112,11-142,11-243,11-304,11-314,12-5,12-6,12-34,12-122,12-200,13-42,13-54,13-137,15-55,15-135,16-150,16-152,16-248,16-294,16-366,17-28,17-49,17-143,17-215,17-352,17-387,17-400,18-9,18-49,19-169,19-214,
AA.C..C	7	4	8	23	3.333443e-01	1.638164e+00	0-410,1-146,1-211,2-63,2-248,2-264,3-299,4-172,6-175,7-148,11-112,11-142,11-243,11-304,11-314,12-5,16-294,17-143,17-215,17-352,18-9,19-169,19-214,
AT.C..C	7	4	9	28	1.235919e+00	3.204119e+00	0-48,1-8,1-49,1-102,1-257,1-321,1-331,2-122,2-233,2-308,3-191,5-90,6-10,7-42,7-113,10-32,10-163,11-81,11-104,12-6,12-34,12-122,12-200,13-42,15-55,15-135,17-49,18-49,
A.AC..C	7	4	8	22	3.333443e-01	1.133038e+00	0-48,1-211,1-321,2-122,2-248,2-308,2-342,3-191,4-78,6-175,11-112,11-304,11-314,12-34,12-122,12-200,13-54,16-150,16-152,16-248,17-400,18-49,
A.GC..C	7	4	7	9	7.375172e-01	-2.649645e-01	2-233,4-172,5-168,7-113,8-71,10-163,16-366,18-9,19-214,
A.TC..C	7	4	9	27	1.235919e+00	2.943183e+00	0-410,1-8,1-49,1-102,1-146,1-331,2-63,3-299,5-90,5-217,6-10,7-42,7-148,11-81,11-104,11-142,11-243,12-5,13-42,13-137,15-55,15-135,17-28,17-49,17-143,17-215,19-169,
AATC..C	7	5	7	11	2.093129e+00	2.574682e+00	0-410,1-146,2-63,3-299,7-148,11-142,11-243,12-5,17-143,17-215,19-169,
ATTC..C	7	5	7	13	2.209742e+00	3.682378e+00	1-8,1-49,1-102,1-331,5-90,6-10,7-42,11-81,11-104,13-42,15-55,15-135,17-49,
A..G..C	7	3	10	36	5.616263e-01	-3.495216e+00	0-421,2-24,2-276,3-417,4-148,5-82,6-199,7-24,7-26,8-36,9-75,11-288,12-18,12-50,13-14,13-188,14-8,14-88,15-8,15-42,15-128,16-66,16-71,16-154,16-193,16-420,16-424,16-425,17-16,17-97,17-287,17-314,17-315,17-348,17-375,18-125,
A.AG..C	7	4	6	9	-1.712104e+00	-2.342442e+00	2-24,3-417,6-199,7-24,9-75,15-8,17-97,17-287,18-125,
A.TG..C	7	4	8	13	1.314569e-01	-1.211939e+00	0-421,2-276,5-82,7-26,8-36,12-50,13-14,13-188,14-8,14-88,15-128,16-420,17-16,
A..T..C	7	3	10	90	2.881301e-01	-2.004440e-02	0-235,0-245,0-380,1-16,1-36,1-86,1-135,1-212,1-220,2-1,2-41,2-75,2-281,2-436,3-11,3-12,3-42,3-164,3-172,3-223,3-224,3-259,3-281,3-300,3-315,3-372,3-402,4-114,4-123,4-136,4-195,5-49,5-57,5-122,5-146,5-185,5-212,6-92,7-137,7-147,7-169,8-10,9-58,10-7,10-42,10-80,10-91,10-96,10-113,10-161,10-202,10-228,11-7,11-39,11-49,11-71,11-120,11-209,11-232,11-258,11-305,12-60,13-49,13-111,13-142,14-106,16-10,16…
AA.T..C	7	4	9	23	-1.682127e-02	-1.530725e+00	0-380,1-212,1-220,3-11,3-42,3-223,3-224,3-281,4-195,5-122,5-146,5-185,6-92,7-147,10-91,10-113,11-39,11-305,12-60,14-106,17-184,18-108,19-26,
AC.T..C	7	4	8	18	4.503405e-01	6.085213e-01	0-245,1-16,2-1,2-75,2-281,2-436,3-164,3-172,4-114,5-57,9-58,10-42,10-96,11-49,13-142,16-253,17-360,18-117,
AT.T..C	7	4	9	32	8.960171e-02	6.587777e-01	1-86,3-259,3-300,3-315,3-372,4-123,4-136,5-49,5-212,7-137,7-169,8-10,10-80,10-161,10-202,10-228,11-120,11-209,11-232,11-258,13-49,13-111,16-10,16-39,16-375,17-58,18-73,18-91,18-215,19-51,19-157,19-179,
A.AT..C	7	4	9	31	-1.682127e-02	1.614452e-01	0-245,1-36,1-220,2-1,2-75,2-281,3-164,3-223,3-315,3-402,4-195,5-49,5-146,5-212,6-92,7-147,7-169,8-10,10-113,10-161,10-202,11-120,12-60,16-10,16-39,16-253,16-303,16-375,18-71,18-208,19-26,
AAAT..C	7	5	7	9	6.748279e-01	-3.526371e-01	1-220,3-223,4-195,5-146,6-92,7-147,10-113,12-60,19-26,
ATAT..C	7	5	6	11	1.062660e-01	4.643903e-01	3-315,5-49,5-212,7-169,8-10,10-161,10-202,11-120,16-10,16-39,16-375,
A.CT..C	7	4	7	13	-3.352377e-01	-6.790939e-01	1-212,3-300,5-57,9-58,11-7,11-305,16-56,17-58,17-360,18-10,18-129,19-51,19-215,
A.TT..C	7	4	9	34	8.960171e-02	1.047578e+00	0-235,1-16,1-86,2-436,3-12,3-172,3-224,3-259,4-114,4-123,4-136,5-185,7-137,10-7,10-42,10-80,10-91,11-39,11-71,11-209,11-232,11-258,13-49,13-111,13-142,14-106,17-184,18-73,18-91,18-108,18-117,18-215,19-157,19-179,
AATT..C	7	5	6	7	1.062660e-01	-8.417620e-01	3-224,5-185,10-91,11-39,14-106,17-184,18-108,
ACTT..C	7	5	6	7	1.529393e+00	9.463271e-01	1-16,2-436,3-172,4-114,10-42,13-142,18-117,
ATTT..C	7	5	7	16	9.069430e-01	2.330611e+00	1-86,3-259,4-123,4-136,7-137,10-80,11-209,11-232,11-258,13-49,13-111,18-73,18-91,18-215,19-157,19-179,
A...A.C	7	3	10	90	2.637590e-01	-6.451569e-01	0-77,0-145,0-282,0-380,1-8,1-143,1-212,1-220,1-246,1-265,2-24,2-41,2-60,2-63,2-161,2-189,2-208,2-245,2-248,2-261,2-400,2-436,3-70,3-88,3-122,3-127,3-131,3-191,3-315,3-339,3-402,3-417,4-78,4-195,4-199,5-0,5-122,5-146,6-111,7-148,7-169,7-200,8-48,10-202,10-228,10-268,11-71,11-81,11-109,11-120,11-133,11-142,11-221,11-240,11-288,11-301,12-34,12-103,13-14,13-42,13-82,14-8,14-88,14-123,15-6,15-120,16-1…
AA..A.C	7	4	8	34	-1.334416e+00	4.114237e-01	0-77,0-145,0-380,1-143,1-212,1-220,1-265,2-24,2-63,2-189,2-208,2-248,2-261,3-122,3-131,3-417,4-195,5-0,5-122,5-146,7-148,7-200,10-268,11-133,11-142,11-240,11-301,14-8,14-88,14-123,16-404,17-212,18-6,19-211,
AG..A.C	7	4	7	19	-8.512845e-01	-9.836149e-03	0-282,2-41,3-70,3-402,4-78,11-71,11-221,11-288,13-82,16-150,16-248,16-291,16-366,16-420,17-125,17-140,17-231,17-387,19-108,
AT..A.C	7	4	9	29	-1.682127e-02	-2.160547e-01	1-8,1-246,2-60,2-161,2-245,2-400,3-88,3-191,3-315,3-339,4-199,6-111,7-169,8-48,10-202,10-228,11-81,11-120,12-34,12-103,13-14,13-42,16-10,16-375,17-348,17-371,18-64,18-145,19-104,
A.A.A.C	7	4	9	46	-1.250339e-01	2.455891e+00	0-77,0-145,1-220,1-246,1-265,2-24,2-208,2-248,2-261,3-70,3-122,3-127,3-191,3-315,3-402,3-417,4-78,4-195,5-0,5-146,7-169,7-200,10-202,11-109,11-120,11-133,11-240,11-301,12-34,15-6,15-120,16-10,16-31,16-150,16-206,16-248,16-291,16-375,16-404,17-140,17-212,17-231,18-6,18-125,19-104,19-211,
AAA.A.C	7	5	7	21	5.571861e-01	3.222239e+00	0-77,0-145,1-220,1-265,2-24,2-208,2-248,2-261,3-122,3-417,4-195,5-0,5-146,7-200,11-133,11-240,11-301,16-404,17-212,18-6,19-211,
ATA.A.C	7	5	7	10	6.748279e-01	-3.456628e-02	1-246,3-191,3-315,7-169,10-202,11-120,12-34,16-10,16-375,19-104,
A.C.A.C	7	4	6	7	-1.273827e+00	-2.371949e+00	1-212,3-131,4-199,12-103,17-348,17-387,19-108,
A.G.A.C	7	4	8	19	9.535025e-03	-9.836149e-03	0-380,2-41,2-60,2-161,2-245,2-400,3-88,3-339,5-122,6-111,10-228,10-268,11-221,11-288,14-123,16-366,17-125,17-371,18-145,
A.T.A.C	7	4	9	18	-1.682127e-02	-2.277420e+00	0-282,1-8,1-143,2-63,2-189,2-436,7-148,8-48,11-71,11-81,11-142,13-14,13-42,13-82,14-8,14-88,16-420,18-64,
A..AA.C	7	4	10	49	1.084348e+00	2.830356e+00	0-77,0-145,0-282,1-143,1-246,1-265,2-60,2-161,2-189,2-208,2-245,2-261,2-400,3-70,3-88,3-122,3-127,3-131,3-339,4-199,5-0,6-111,7-200,8-48,10-268,11-109,11-133,11-221,11-240,11-301,12-103,13-82,14-123,15-6,15-120,16-31,16-206,16-291,16-404,17-140,17-212,17-231,17-371,18-6,18-64,18-145,19-104,19-108,19-211,
AA.AA.C	7	5	8	20	1.255696e+00	2.908819e+00	0-77,0-145,1-143,1-265,2-189,2-208,2-261,3-122,3-131,5-0,7-200,10-268,11-133,11-240,11-301,14-123,16-404,17-212,18-6,19-211,
AG.AA.C	7	5	6	8	1.000919e+00	6.678303e-01	0-282,3-70,11-221,13-82,16-291,17-140,17-231,19-108,
AT.AA.C	7	5	8	15	1.366105e+00	1.561007e+00	1-246,2-60,2-161,2-245,2-400,3-88,3-339,4-199,6-111,8-48,12-103,17-371,18-64,18-145,19-104,
A.AAA.C	7	5	8	27	1.255696e+00	4.794561e+00	0-77,0-145,1-246,1-265,2-208,2-261,3-70,3-122,3-127,5-0,7-200,11-109,11-133,11-240,11-301,15-6,15-120,16-31,16-206,16-291,16-404,17-140,17-212,17-231,18-6,19-104,19-211,
AAAAA.C	7	6	7	15	2.953528e+00	6.174378e+00	0-77,0-145,1-265,2-208,2-261,3-122,5-0,7-200,11-133,11-240,11-301,16-404,17-212,18-6,19-211,
A.GAA.C	7	5	6	12	1.000919e+00	2.275524e+00	2-60,2-161,2-245,2-400,3-88,3-339,6-111,10-268,11-221,14-123,17-371,18-145,
A..CA.C	7	4	7	14	-4.702415e-01	-6.261642e-01	1-8,2-63,2-248,3-191,4-78,7-148,11-81,11-142,12-34,13-42,16-150,16-248,16-366,17-387,
A..GA.C	7	4	6	9	-1.712104e+00	-2.340687e+00	2-24,3-417,11-288,13-14,14-8,14-88,16-420,17-348,18-125,
A..TA.C	7	4	6	18	-3.497227e+00	-2.277420e+00	0-380,1-212,1-220,2-41,2-436,3-315,3-402,4-195,5-122,5-146,7-169,10-202,10-228,11-71,11-120,16-10,16-375,17-125,
A.ATA.C	7	5	6	10	-1.644892e-02	-3.456628e-02	1-220,3-315,3-402,4-195,5-146,7-169,10-202,11-120,16-10,16-375,
A...C.C	7	3	9	39	-1.114153e+00	-2.196179e+00	2-3,2-262,2-264,2-342,3-224,3-300,5-212,5-214,5-217,6-199,7-26,7-147,8-10,9-33,9-75,10-32,10-42,10-91,10-163,11-7,11-112,12-5,12-50,13-54,14-58,15-8,15-42,15-55,16-149,16-152,16-154,17-49,17-58,17-97,17-249,17-352,17-360,17-400,18-73,
AA..C.C	7	4	7	15	-4.702415e-01	-6.261642e-01	2-262,2-264,3-224,7-147,9-33,10-91,11-112,12-5,12-50,14-58,15-8,15-42,16-149,17-97,17-352,
AT..C.C	7	4	7	13	-3.352377e-01	-9.376833e-01	2-3,3-300,5-212,5-214,8-10,9-75,10-32,10-163,15-55,17-49,17-58,17-249,18-73,
A.A.C.C	7	4	8	13	3.333443e-01	-8.783660e-01	2-262,2-342,5-212,6-199,7-147,8-10,9-75,11-112,13-54,15-8,16-152,17-97,17-400,
A.T.C.C	7	4	9	12	1.235919e+00	-9.357724e-01	2-3,3-224,5-217,7-26,9-33,10-42,10-91,12-5,12-50,15-55,17-49,18-73,
A..CC.C	7	4	6	13	3.732647e-01	1.563908e+00	2-264,2-342,5-217,10-32,10-163,11-112,12-5,13-54,15-55,16-152,17-49,17-352,17-400,
A..TC.C	7	4	7	11	-3.352377e-01	-1.192171e+00	3-224,3-300,5-212,7-147,8-10,10-42,10-91,11-7,17-58,17-360,18-73,
A...G.C	7	3	10	66	5.616263e-01	1.047447e+00	0-48,0-99,1-102,1-146,1-321,1-331,1-341,2-122,2-276,2-281,3-151,3-164,3-172,3-259,4-11,4-75,4-136,4-172,5-49,5-57,5-168,5-185,5-198,6-10,6-92,6-123,7-120,7-137,8-36,8-68,9-5,10-161,11-104,11-209,11-232,11-305,12-60,12-71,12-200,13-134,14-95,14-106,15-128,15-135,16-39,16-56,16-193,16-225,16-294,16-424,16-425,17-16,17-215,17-287,17-314,17-315,18-10,18-108,18-183,18-208,18-215,19-19,19-26,19-51,19-1…
AA..G.C	7	4	10	22	1.731174e+00	6.944199e-01	0-99,1-146,1-341,3-151,4-11,4-172,5-185,5-198,6-92,8-68,11-305,12-60,13-134,14-106,16-294,16-424,17-215,17-287,17-314,18-108,19-19,19-26,
AG..G.C	7	4	7	11	4.195734e-01	-1.048609e-01	2-276,5-168,9-5,12-71,15-128,16-56,16-225,18-10,18-183,18-208,19-215,
AT..G.C	7	4	10	26	1.807439e+00	1.917487e+00	0-48,1-102,1-321,1-331,2-122,3-259,4-75,4-136,5-49,6-10,6-123,7-120,7-137,8-36,10-161,11-104,11-209,11-232,12-200,14-95,15-135,16-39,17-16,18-215,19-51,19-179,
A.A.G.C	7	4	9	22	8.703546e-01	6.944199e-01	0-48,0-99,1-321,2-122,2-281,3-151,3-164,4-11,4-75,5-49,5-198,6-92,6-123,8-68,10-161,12-60,12-200,16-39,16-225,17-287,18-208,19-26,
AAA.G.C	7	5	8	9	2.336847e+00	1.069097e+00	0-99,3-151,4-11,5-198,6-92,8-68,12-60,17-287,19-26,
ATA.G.C	7	5	7	9	1.783016e+00	1.235042e+00	0-48,1-321,2-122,4-75,5-49,6-123,10-161,12-200,16-39,
A.T.G.C	7	4	10	26	1.807439e+00	1.917487e+00	1-102,1-146,1-331,2-276,3-172,3-259,4-136,5-185,6-10,7-120,7-137,8-36,9-5,11-104,11-209,11-232,12-71,13-134,14-106,15-128,15-135,17-16,17-215,18-108,18-215,19-179,
AAT.G.C	7	5	6	6	1.113747e+00	-2.858379e-04	1-146,5-185,13-134,14-106,17-215,18-108,
ATT.G.C	7	5	9	15	3.240256e+00	3.951742e+00	1-102,1-331,3-259,4-136,6-10,7-120,7-137,8-36,11-104,11-209,11-232,15-135,17-16,18-215,19-179,
A..AG.C	7	4	9	16	8.703546e-01	-7.117709e-01	0-99,1-341,3-151,4-11,4-75,5-198,6-123,7-120,8-68,9-5,12-71,13-134,14-95,16-225,18-183,19-19,
AA.AG.C	7	5	6	8	1.000919e+00	6.678303e-01	0-99,1-341,3-151,4-11,5-198,8-68,13-134,19-19,
A.AAG.C	7	5	6	8	1.000919e+00	6.678303e-01	0-99,3-151,4-11,4-75,5-198,6-123,8-68,16-225,
A..CG.C	7	4	8	14	1.425343e+00	1.351282e+00	0-48,1-102,1-146,1-321,1-331,2-122,4-172,5-168,6-10,11-104,12-200,15-135,16-294,17-215,
AT.CG.C	7	5	6	9	2.535853e+00	3.402875e+00	0-48,1-102,1-321,1-331,2-122,6-10,11-104,12-200,15-135,
A..TG.C	7	4	8	26	1.314569e-01	1.918448e+00	2-281,3-164,3-172,3-259,4-136,5-49,5-57,5-185,6-92,7-137,10-161,11-209,11-232,11-305,12-60,14-106,16-39,16-56,18-10,18-108,18-208,18-215,19-26,19-51,19-179,19-215,
AA.TG.C	7	5	6	7	1.113747e+00	4.110426e-01	5-185,6-92,11-305,12-60,14-106,18-108,19-26,
AT.TG.C	7	5	6	11	1.226319e+00	2.250247e+00	3-259,4-136,5-49,7-137,10-161,11-209,11-232,16-39,18-215,19-51,19-179,
A.ATG.C	7	5	7	9	1.783016e+00	1.235042e+00	2-281,3-164,5-49,6-92,10-161,12-60,16-39,18-208,19-26,
A.TTG.C	7	5	6	11	1.226319e+00	2.250247e+00	3-172,3-259,4-136,5-185,7-137,11-209,11-232,14-106,18-108,18-215,19-179,
A...T.C	7	3	10	114	2.881301e-01	1.912556e+00	0-10,0-216,0-235,0-245,0-410,0-421,1-16,1-25,1-36,1-46,1-49,1-86,1-99,1-109,1-135,1-211,1-254,1-257,1-266,1-328,1-381,2-1,2-74,2-75,2-103,2-119,2-233,2-305,2-308,3-11,3-12,3-42,3-113,3-222,3-223,3-281,3-299,3-372,3-401,4-1,4-114,4-123,4-148,5-25,5-82,5-87,5-90,5-123,5-133,6-7,6-17,6-38,6-70,6-115,6-175,6-186,7-24,7-42,7-66,7-113,7-168,8-53,8-71,9-58,10-7,10-49,10-65,10-80,10-96,10-113,11-39,11-49…
AA..T.C	7	4	7	39	-2.337092e+00	1.489363e+00	0-216,0-410,1-46,1-109,1-211,1-266,1-328,2-74,2-103,2-119,3-11,3-42,3-222,3-223,3-281,3-299,3-401,6-38,6-70,6-175,7-24,7-66,7-168,10-65,10-113,11-39,11-243,11-304,11-314,12-18,12-48,16-252,16-335,17-143,17-184,18-9,19-149,19-169,19-214,
AC..T.C	7	4	9	21	1.235919e+00	1.384493e+00	0-245,1-16,1-25,2-1,2-75,3-113,4-114,5-87,6-7,8-53,9-58,10-96,11-49,12-119,13-142,16-71,16-253,17-28,17-130,17-375,18-117,
AG..T.C	7	4	9	19	9.694479e-01	2.264855e-01	0-235,1-36,1-135,3-12,5-123,6-115,6-186,8-71,10-7,10-49,11-78,12-31,12-110,13-137,13-205,16-66,16-303,18-71,18-129,
AT..T.C	7	4	9	35	8.960171e-02	6.587777e-01	0-10,0-421,1-49,1-86,1-99,1-254,1-257,1-381,2-233,2-305,2-308,3-372,4-1,4-123,4-148,5-25,5-82,5-90,5-133,6-17,7-42,7-113,10-80,11-258,12-6,12-122,13-49,13-111,13-188,14-65,17-439,18-46,18-49,18-91,19-157,
A.A.T.C	7	4	8	36	-1.176957e+00	7.292774e-01	0-216,0-245,1-25,1-36,1-109,1-211,1-266,1-328,2-1,2-75,2-308,3-222,3-223,6-38,6-70,6-175,6-186,7-24,7-66,8-53,10-49,10-113,11-304,11-314,12-48,12-110,12-119,12-122,16-253,16-303,16-335,17-130,17-439,18-49,18-71,19-149,
AAA.T.C	7	5	7	18	6.748279e-01	2.201688e+00	0-216,1-109,1-211,1-266,1-328,3-222,3-223,6-38,6-70,6-175,7-24,7-66,10-113,11-304,11-314,12-48,16-335,19-149,
AGA.T.C	7	5	6	6	1.113747e+00	-2.858379e-04	1-36,6-186,10-49,12-110,16-303,18-71,
A.C.T.C	7	4	8	17	4.503405e-01	3.504329e-01	1-46,1-257,2-74,2-119,3-113,5-87,5-133,6-7,6-17,6-115,9-58,12-6,12-18,16-66,16-252,17-375,18-129,
A.G.T.C	7	4	9	21	9.694479e-01	7.082946e-01	0-10,1-135,2-103,2-233,2-305,3-11,3-42,3-281,3-372,3-401,4-148,5-25,7-113,8-71,10-96,11-49,11-78,13-205,16-71,18-9,19-214,
A.T.T.C	7	4	9	40	8.960171e-02	2.023403e+00	0-235,0-410,0-421,1-16,1-49,1-86,1-99,1-254,1-381,3-12,3-299,4-1,4-114,4-123,5-82,5-90,5-123,7-42,7-168,10-7,10-65,10-80,11-39,11-243,11-258,12-31,13-49,13-111,13-137,13-142,13-188,14-65,17-28,17-143,17-184,18-46,18-91,18-117,19-157,19-169,
AAT.T.C	7	5	6	9	1.062660e-01	-1.893966e-01	0-410,3-299,7-168,10-65,11-39,11-243,17-143,17-184,19-169,
ATT.T.C	7	5	7	20	9.069430e-01	3.685575e+00	0-421,1-49,1-86,1-99,1-254,1-381,4-1,4-123,5-82,5-90,7-42,10-80,11-258,13-49,13-111,13-188,14-65,18-46,18-91,19-157,
A..AT.C	7	4	10	46	1.143314e+00	3.018550e+00	0-10,0-216,1-25,1-46,1-99,1-109,1-254,1-266,1-328,1-381,2-74,2-103,2-119,2-305,3-113,3-222,3-401,4-1,5-25,5-87,5-123,5-133,6-7,6-17,6-38,6-70,6-115,6-186,7-66,7-168,8-53,10-49,10-65,11-78,12-31,12-48,12-110,12-119,13-205,14-65,16-252,16-335,17-130,17-439,18-46,19-149,
AA.AT.C	7	5	7	19	6.748279e-01	2.843780e+00	0-216,1-46,1-109,1-266,1-328,2-74,2-103,2-119,3-222,3-401,6-38,6-70,7-66,7-168,10-65,12-48,16-252,16-335,19-149,
AC.AT.C	7	5	7	7	2.093129e+00	8.006619e-01	1-25,3-113,5-87,6-7,8-53,12-119,17-130,
AT.AT.C	7	5	7	12	7.913503e-01	7.918190e-01	0-10,1-99,1-254,1-381,2-305,4-1,5-25,5-133,6-17,14-65,17-439,18-46,
A.AAT.C	7	5	8	19	1.366105e+00	2.843780e+00	0-216,1-25,1-109,1-266,1-328,3-222,6-38,6-70,6-186,7-66,8-53,10-49,12-48,12-110,12-119,16-335,17-130,17-439,19-149,
AAAAT.C	7	6	6	11	2.352150e+00	4.225129e+00	0-216,1-109,1-266,1-328,3-222,6-38,6-70,7-66,12-48,16-335,19-149,
A.TAT.C	7	5	7	10	7.913503e-01	1.373187e-01	1-99,1-254,1-381,4-1,5-123,7-168,10-65,12-31,14-65,18-46,
A..CT.C	7	4	9	24	1.235919e+00	2.163041e+00	0-410,1-49,1-211,1-257,2-233,2-308,3-299,5-90,6-175,7-42,7-113,8-71,11-243,11-304,11-314,12-6,12-122,13-137,17-28,17-143,18-9,18-49,19-169,19-214,
AA.CT.C	7	5	6	11	1.416727e+00	2.574682e+00	0-410,1-211,3-299,6-175,11-243,11-304,11-314,17-143,18-9,19-169,19-214,
AT.CT.C	7	5	6	10	1.529393e+00	2.312482e+00	1-49,1-257,2-233,2-308,5-90,7-42,7-113,12-6,12-122,18-49,
A.ACT.C	7	5	6	7	1.416727e+00	8.006619e-01	1-211,2-308,6-175,11-304,11-314,12-122,18-49,
A.TCT.C	7	5	8	10	2.890090e+00	2.312482e+00	0-410,1-49,3-299,5-90,7-42,11-243,13-137,17-28,17-143,19-169,
A..TT.C	7	4	8	35	-1.024892e+00	1.047578e+00	0-235,0-245,1-16,1-36,1-86,1-135,2-1,2-75,3-11,3-12,3-42,3-223,3-281,3-372,4-114,4-123,9-58,10-7,10-80,10-96,10-113,11-39,11-49,11-258,13-49,13-111,13-142,16-253,16-303,17-184,18-71,18-91,18-117,18-129,19-157,
AC.TT.C	7	5	8	11	2.890090e+00	2.768860e+00	0-245,1-16,2-1,2-75,4-114,9-58,10-96,11-49,13-142,16-253,18-117,
AT.TT.C	7	5	6	9	2.270565e-01	-2.631172e-02	1-86,3-372,4-123,10-80,11-258,13-49,13-111,18-91,19-157,
A.TTT.C	7	5	7	17	9.069430e-01	2.668792e+00	0-235,1-16,1-86,3-12,4-114,4-123,10-7,10-80,11-39,11-258,13-49,13-111,13-142,17-184,18-91,18-117,19-157,
A....AC	7	3	10	98	2.637590e-01	5.223975e-02	0-10,0-145,0-245,0-282,0-410,0-421,1-16,1-25,1-102,1-211,1-220,1-257,1-321,1-331,1-341,2-1,2-3,2-119,2-161,2-208,2-245,2-276,2-305,2-400,3-113,3-122,3-127,3-172,3-259,3-401,4-75,4-114,4-123,4-148,5-25,5-49,5-82,5-212,6-10,6-38,6-92,6-115,6-199,7-66,7-147,7-168,7-200,8-10,8-48,8-53,8-71,9-75,10-49,10-65,10-91,10-163,10-268,11-71,11-104,11-109,11-209,11-221,11-258,11-301,12-18,12-31,12-34,12-71,12-…
AA...AC	7	4	8	27	-1.334416e+00	-8.765265e-01	0-145,0-410,1-211,1-220,1-341,2-119,2-208,3-122,3-401,6-38,6-92,7-66,7-147,7-168,7-200,10-65,10-91,10-268,11-301,12-18,14-106,15-8,16-149,17-97,18-108,19-26,19-149,
AC...AC	7	4	8	17	3.333443e-01	1.261230e-01	0-245,1-16,1-25,2-1,3-113,3-127,3-172,4-114,8-53,11-109,12-119,13-142,15-120,16-31,17-130,17-360,17-375,
AG...AC	7	4	7	17	-8.512845e-01	-4.780495e-01	0-282,2-276,6-115,6-199,8-71,10-49,11-71,11-221,12-31,12-71,12-110,13-137,16-66,16-248,16-366,16-420,17-125,
AT...AC	7	4	9	37	-1.682127e-02	1.295578e+00	0-10,0-421,1-102,1-257,1-321,1-331,2-3,2-161,2-245,2-305,2-400,3-259,4-75,4-123,4-148,5-25,5-49,5-82,5-212,6-10,8-10,8-48,9-75,10-163,11-104,11-209,11-258,12-34,12-103,13-49,13-188,16-10,16-375,17-348,17-439,18-46,19-51,
A.A..AC	7	4	10	39	1.084348e+00	1.148445e+00	0-145,0-245,1-25,1-211,1-220,1-321,2-1,2-208,3-122,3-127,4-75,5-49,5-212,6-38,6-92,6-199,7-66,7-147,7-200,8-10,8-53,9-75,10-49,11-109,11-301,12-34,12-110,12-119,15-8,15-120,16-10,16-31,16-248,16-375,17-97,17-130,17-439,19-26,19-149,
AAA..AC	7	5	7	15	5.571861e-01	1.346891e+00	0-145,1-211,1-220,2-208,3-122,6-38,6-92,7-66,7-147,7-200,11-301,15-8,17-97,19-26,19-149,
ACA..AC	7	5	7	10	1.977374e+00	1.949985e+00	0-245,1-25,2-1,3-127,8-53,11-109,12-119,15-120,16-31,17-130,
A.C..AC	7	4	6	12	-1.273827e+00	-1.126319e+00	1-257,1-341,2-119,3-113,6-115,12-18,12-103,16-66,17-348,17-360,17-375,19-51,
A.G..AC	7	4	6	15	-1.712104e+00	-9.452363e-01	0-10,2-161,2-245,2-305,2-400,3-401,4-148,5-25,8-71,10-163,10-268,11-221,16-149,16-366,17-125,
A.T..AC	7	4	10	32	1.143314e+00	1.614452e-01	0-282,0-410,0-421,1-16,1-102,1-331,2-3,2-276,3-172,3-259,4-114,4-123,5-82,6-10,7-168,8-48,10-65,10-91,11-71,11-104,11-209,11-258,12-31,12-71,13-49,13-137,13-142,13-188,14-106,16-420,18-46,18-108,
ATT..AC	7	5	8	15	1.476435e+00	1.776257e+00	0-421,1-102,1-331,2-3,3-259,4-123,5-82,6-10,8-48,11-104,11-209,11-258,13-49,13-188,18-46,
A..A.AC	7	4	10	43	1.084348e+00	1.709509e+00	0-10,0-145,0-282,1-25,1-341,2-3,2-119,2-161,2-208,2-245,2-305,2-400,3-113,3-122,3-127,3-401,4-75,5-25,6-38,6-115,7-66,7-168,7-200,8-48,8-53,10-49,10-65,10-268,11-109,11-221,11-301,12-31,12-71,12-103,12-110,12-119,15-120,16-31,16-149,17-130,17-439,18-46,19-149,
AA.A.AC	7	5	6	15	-1.413234e-01	1.346891e+00	0-145,1-341,2-119,2-208,3-122,3-401,6-38,7-66,7-168,7-200,10-65,10-268,11-301,16-149,19-149,
AC.A.AC	7	5	7	9	1.977374e+00	1.518047e+00	1-25,3-113,3-127,8-53,11-109,12-119,15-120,16-31,17-130,
AT.A.AC	7	5	7	12	6.748279e-01	6.026166e-01	0-10,2-3,2-161,2-245,2-305,2-400,4-75,5-25,8-48,12-103,17-439,18-46,
A.AA.AC	7	5	10	20	2.652715e+00	2.595745e+00	0-145,1-25,2-208,3-122,3-127,4-75,6-38,7-66,7-200,8-53,10-49,11-109,11-301,12-110,12-119,15-120,16-31,17-130,17-439,19-149,
ACAA.AC	7	6	7	8	4.683525e+00	4.639195e+00	1-25,3-127,8-53,11-109,12-119,15-120,16-31,17-130,
A.TA.AC	7	5	7	8	6.748279e-01	-6.703621e-01	0-282,2-3,7-168,8-48,10-65,12-31,12-71,18-46,
A..C.AC	7	4	6	14	-1.273827e+00	-6.261642e-01	0-410,1-102,1-211,1-257,1-321,1-331,6-10,8-71,10-163,11-104,12-34,13-137,16-248,16-366,
A..G.AC	7	4	8	14	9.535025e-03	-1.180522e+00	0-421,2-276,4-148,5-82,6-199,9-75,12-18,13-188,15-8,16-66,16-420,17-97,17-348,17-375,
A..T.AC	7	4	10	27	1.143314e+00	-5.927157e-01	0-245,1-16,1-220,2-1,3-172,3-259,4-114,4-123,5-49,5-212,6-92,7-147,8-10,10-91,11-71,11-209,11-258,13-49,13-142,14-106,16-10,16-375,17-125,17-360,18-108,19-26,19-51,
AT.T.AC	7	5	7	11	7.913503e-01	4.643903e-01	3-259,4-123,5-49,5-212,8-10,11-209,11-258,13-49,16-10,16-375,19-51,
A.AT.AC	7	5	7	11	6.748279e-01	2.838514e-01	0-245,1-220,2-1,5-49,5-212,6-92,7-147,8-10,16-10,16-375,19-26,
A.TT.AC	7	5	7	13	7.913503e-01	1.119606e+00	1-16,3-172,3-259,4-114,4-123,10-91,11-71,11-209,11-258,13-49,13-142,14-106,18-108,
A...AAC	7	4	8	27	-1.334416e+00	-1.059702e+00	0-145,0-282,1-220,2-161,2-208,2-245,2-400,3-122,3-127,7-200,8-48,10-268,11-71,11-109,11-221,11-301,12-34,12-103,15-120,16-10,16-31,16-248,16-366,16-375,16-420,17-125,17-348,
A.A.AAC	7	5	7	14	5.571861e-01	7.245174e-01	0-145,1-220,2-208,3-122,3-127,7-200,11-109,11-301,12-34,15-120,16-10,16-31,16-248,16-375,
A..AAAC	7	5	8	17	1.255696e+00	1.658589e+00	0-145,0-282,2-161,2-208,2-245,2-400,3-122,3-127,7-200,8-48,10-268,11-109,11-221,11-301,12-103,15-120,16-31,
A.AAAAC	7	6	6	9	2.234252e+00	2.398413e+00	0-145,2-208,3-122,3-127,7-200,11-109,11-301,15-120,16-31,
A...CAC	7	4	7	12	-4.702415e-01	-1.128238e+00	2-3,5-212,6-199,7-147,8-10,9-75,10-91,10-163,15-8,16-149,17-97,17-360,
A...GAC	7	4	8	18	9.535025e-03	-2.440715e-01	1-102,1-321,1-331,1-341,2-276,3-172,3-259,4-75,5-49,6-10,6-92,11-104,11-209,12-71,14-106,18-108,19-26,19-51,
AT..GAC	7	5	6	10	1.113747e+00	1.647715e+00	1-102,1-321,1-331,3-259,4-75,5-49,6-10,11-104,11-209,19-51,
A.T.GAC	7	5	7	11	1.783016e+00	2.060839e+00	1-102,1-331,2-276,3-172,3-259,6-10,11-104,11-209,12-71,14-106,18-108,
A..TGAC	7	5	6	9	1.113747e+00	1.235042e+00	3-172,3-259,5-49,6-92,11-209,14-106,18-108,19-26,19-51,
A...TAC	7	4	9	41	-1.682127e-02	1.870691e+00	0-10,0-245,0-410,0-421,1-16,1-25,1-211,1-257,2-1,2-119,2-305,3-113,3-401,4-114,4-123,4-148,5-25,5-82,6-38,6-115,7-66,7-168,8-53,8-71,10-49,10-65,11-258,12-18,12-31,12-110,12-119,13-49,13-137,13-142,13-188,16-66,17-130,17-375,17-439,18-46,19-149,
AA..TAC	7	5	6	10	-1.644892e-02	-3.456628e-02	0-410,1-211,2-119,3-401,6-38,7-66,7-168,10-65,12-18,19-149,
AC..TAC	7	5	6	11	1.416727e+00	2.574682e+00	0-245,1-16,1-25,2-1,3-113,4-114,8-53,12-119,13-142,17-130,17-375,
AT..TAC	7	5	7	13	7.913503e-01	1.119606e+00	0-10,0-421,1-257,2-305,4-123,4-148,5-25,5-82,11-258,13-49,13-188,17-439,18-46,
A.A.TAC	7	5	8	13	1.366105e+00	9.217304e-01	0-245,1-25,1-211,2-1,6-38,7-66,8-53,10-49,12-110,12-119,17-130,17-439,19-149,
A.T.TAC	7	5	6	15	1.062660e-01	1.447751e+00	0-410,0-421,1-16,4-114,4-123,5-82,7-168,10-65,11-258,12-31,13-49,13-137,13-142,13-188,18-46,
A..ATAC	7	5	9	21	2.057382e+00	3.487290e+00	0-10,1-25,2-119,2-305,3-113,3-401,5-25,6-38,6-115,7-66,7-168,8-53,10-49,10-65,12-31,12-110,12-119,17-130,17-439,18-46,19-149,
A.AATAC	7	6	7	10	3.080073e+00	3.671532e+00	1-25,6-38,7-66,8-53,10-49,12-110,12-119,17-130,17-439,19-149,
A....CC	7	3	10	61	6.716811e-01	1.295388e+00	0-48,0-235,1-49,1-109,1-212,1-254,1-266,2-75,2-122,2-261,2-262,3-12,3-88,3-151,3-223,3-224,3-299,3-300,3-402,5-57,5-123,7-137,7-148,7-169,8-36,9-5,9-58,10-7,10-161,11-81,11-120,11-142,11-305,11-314,12-6,13-54,13-111,14-8,14-65,14-95,16-150,16-154,16-225,16-253,16-291,16-335,16-425,17-16,17-58,17-184,17-231,17-249,17-315,17-352,17-371,18-10,18-73,18-91,18-117,19-19,19-215,
AA...CC	7	4	7	18	-4.702415e-01	-1.249143e-01	1-109,1-212,1-266,2-261,2-262,3-151,3-223,3-224,3-299,7-148,11-142,11-305,11-314,14-8,16-335,17-184,17-352,19-19,
AC...CC	7	4	6	9	3.732647e-01	1.741728e-01	2-75,5-57,9-58,13-54,16-154,16-253,16-425,17-315,18-117,
AG...CC	7	4	7	12	7.375172e-01	7.041398e-01	0-235,3-12,3-402,5-123,9-5,10-7,16-150,16-225,16-291,17-231,18-10,19-215,
AT...CC	7	4	9	22	1.235919e+00	1.643722e+00	0-48,1-49,1-254,2-122,3-88,3-300,7-137,7-169,8-36,10-161,11-81,11-120,12-6,13-111,14-65,14-95,17-16,17-58,17-249,17-371,18-73,18-91,
A.A..CC	7	4	6	21	-1.273827e+00	8.808929e-01	0-48,1-109,1-266,2-75,2-122,2-261,2-262,3-151,3-223,3-402,7-169,10-161,11-120,11-314,13-54,16-150,16-225,16-253,16-291,16-335,17-231,
A.C..CC	7	4	8	12	1.722861e+00	1.215905e+00	1-212,3-300,5-57,9-58,11-305,12-6,16-154,17-58,17-352,18-10,19-19,19-215,
A.T..CC	7	4	10	22	2.021497e+00	1.643722e+00	0-235,1-49,1-254,3-12,3-224,3-299,5-123,7-137,7-148,8-36,9-5,10-7,11-81,11-142,13-111,14-8,14-65,17-16,17-184,18-73,18-91,18-117,
ATT..CC	7	5	8	10	2.890090e+00	2.312482e+00	1-49,1-254,7-137,8-36,11-81,13-111,14-65,17-16,18-73,18-91,
A..A.CC	7	4	7	18	-4.702415e-01	1.261230e-01	1-109,1-254,1-266,2-261,2-262,3-88,3-151,5-123,9-5,14-65,14-95,16-225,16-291,16-335,17-231,17-249,17-371,19-19,
A..C.CC	7	4	6	12	3.732647e-01	1.215905e+00	0-48,1-49,2-122,3-299,7-148,11-81,11-142,11-314,12-6,13-54,16-150,17-352,
A..T.CC	7	4	9	25	1.235919e+00	2.163041e+00	0-235,1-212,2-75,3-12,3-223,3-224,3-300,3-402,5-57,7-137,7-169,9-58,10-7,10-161,11-120,11-305,13-111,16-253,17-58,17-184,18-10,18-73,18-91,18-117,19-215,
AT.T.CC	7	5	6	9	1.529393e+00	1.856601e+00	3-300,7-137,7-169,10-161,11-120,13-111,17-58,18-73,18-91,
A.CT.CC	7	5	7	8	3.637771e+00	3.297978e+00	1-212,3-300,5-57,9-58,11-305,17-58,18-10,19-215,
A.TT.CC	7	5	7	10	2.209742e+00	2.312482e+00	0-235,3-12,3-224,7-137,10-7,13-111,17-184,18-73,18-91,18-117,
A...ACC	7	4	6	14	-1.273827e+00	-6.261642e-01	1-212,2-261,3-88,3-402,7-148,7-169,11-81,11-120,11-142,14-8,16-150,16-291,17-231,17-371,
A...GCC	7	4	9	17	2.113169e+00	2.326397e+00	0-48,2-122,3-151,5-57,7-137,8-36,9-5,10-161,11-305,14-95,16-225,16-425,17-16,17-315,18-10,19-19,19-215,
AT..GCC	7	5	7	7	3.278311e+00	2.252461e+00	0-48,2-122,7-137,8-36,10-161,14-95,17-16,
A...TCC	7	4	9	21	1.235919e+00	1.384493e+00	0-235,1-49,1-109,1-254,1-266,2-75,3-12,3-223,3-299,5-123,9-58,10-7,11-314,12-6,13-111,14-65,16-253,16-335,17-184,18-91,18-117,
A.T.TCC	7	5	8	12	2.890090e+00	3.225738e+00	0-235,1-49,1-254,3-12,3-299,5-123,10-7,13-111,14-65,17-184,18-91,18-117,
A..TTCC	7	5	7	11	2.209742e+00	2.768860e+00	0-235,2-75,3-12,3-223,9-58,10-7,13-111,16-253,17-184,18-91,18-117,
A.TTTCC	7	6	6	7	4.246228e+00	4.436716e+00	0-235,3-12,10-7,13-111,17-184,18-91,18-117,
A....GC	7	3	10	57	5.616263e-01	-3.892218e-01	0-216,1-246,2-63,2-233,2-248,2-264,2-308,2-342,3-131,3-191,4-1,4-11,4-172,4-199,5-168,5-185,5-198,5-217,6-111,6-175,6-186,7-24,8-68,9-33,10-202,10-228,11-112,11-304,12-48,12-122,12-200,13-82,14-88,15-6,15-135,16-39,16-56,16-152,16-404,16-424,17-215,17-287,17-314,17-387,17-400,18-6,18-9,18-64,18-125,18-129,18-145,18-215,19-104,19-108,19-169,19-211,19-214,
AA...GC	7	4	10	27	1.731174e+00	1.401015e+00	0-216,2-63,2-248,2-264,3-131,4-11,4-172,5-185,5-198,6-175,7-24,8-68,9-33,11-112,11-304,12-48,14-88,16-404,16-424,17-215,17-287,17-314,18-6,18-9,19-169,19-211,19-214,
AT...GC	7	4	9	17	9.694479e-01	-2.542643e-01	1-246,2-233,2-308,3-191,4-1,4-199,6-111,10-202,10-228,12-122,12-200,15-135,16-39,18-64,18-145,18-215,19-104,
A.A..GC	7	4	10	28	1.731174e+00	2.109965e+00	0-216,1-246,2-248,2-308,2-342,3-191,4-11,5-198,6-175,6-186,7-24,8-68,10-202,11-112,11-304,12-48,12-122,12-200,15-6,16-39,16-152,16-404,17-287,17-400,18-6,18-125,19-104,19-211,
AAA..GC	7	5	9	14	3.004812e+00	3.082010e+00	0-216,2-248,4-11,5-198,6-175,7-24,8-68,11-112,11-304,12-48,16-404,17-287,18-6,19-211,
ATA..GC	7	5	6	8	1.113747e+00	8.228182e-01	1-246,2-308,3-191,10-202,12-122,12-200,16-39,19-104,
A.T..GC	7	4	7	12	-7.065340e-01	-1.451538e+00	2-63,4-1,5-185,5-217,9-33,13-82,14-88,15-135,17-215,18-64,18-215,19-169,
AAT..GC	7	5	6	6	1.113747e+00	-2.858379e-04	2-63,5-185,9-33,14-88,17-215,19-169,
A..A.GC	7	4	9	21	8.703546e-01	2.246571e-01	0-216,1-246,3-131,4-1,4-11,4-199,5-198,6-111,6-186,8-68,9-33,12-48,13-82,15-6,16-404,18-6,18-64,18-145,19-104,19-108,19-211,
AA.A.GC	7	5	7	10	1.668883e+00	1.470800e+00	0-216,3-131,4-11,5-198,8-68,9-33,12-48,16-404,18-6,19-211,
A.AA.GC	7	5	8	12	2.336847e+00	2.275524e+00	0-216,1-246,4-11,5-198,6-186,8-68,12-48,15-6,16-404,18-6,19-104,19-211,
AAAA.GC	7	6	6	8	3.442373e+00	4.116316e+00	0-216,4-11,5-198,8-68,12-48,16-404,18-6,19-211,
A..C.GC	7	4	8	23	1.425343e+00	4.283959e+00	2-63,2-233,2-248,2-264,2-308,2-342,3-191,4-172,5-168,5-217,6-175,11-112,11-304,12-122,12-200,15-135,16-152,17-215,17-387,17-400,18-9,19-169,19-214,
AA.C.GC	7	5	6	11	2.415964e+00	4.340220e+00	2-63,2-248,2-264,4-172,6-175,11-112,11-304,17-215,18-9,19-169,19-214,
A...AGC	7	4	9	21	8.703546e-01	2.246571e-01	1-246,2-63,2-248,3-131,3-191,4-199,6-111,10-202,10-228,13-82,14-88,15-6,16-404,17-387,18-6,18-64,18-125,18-145,19-104,19-108,19-211,
AT..AGC	7	5	6	9	1.113747e+00	1.235042e+00	1-246,3-191,4-199,6-111,10-202,10-228,18-64,18-145,19-104,
A.A.AGC	7	5	6	10	1.000919e+00	1.470800e+00	1-246,2-248,3-191,10-202,15-6,16-404,18-6,18-125,19-104,19-211,
A..AAGC	7	5	8	13	2.336847e+00	2.275524e+00	1-246,3-131,4-199,6-111,13-82,15-6,16-404,18-6,18-64,18-145,19-104,19-108,19-211,
A...GGC	7	4	6	15	-2.886557e-01	1.099923e+00	4-11,4-172,5-168,5-185,5-198,8-68,12-200,15-135,16-39,16-56,16-424,17-215,17-287,17-314,18-215,
A...TGC	7	4	7	14	-7.065340e-01	-9.727247e-01	0-216,2-233,2-308,4-1,6-175,6-186,7-24,11-304,12-48,12-122,18-9,18-129,19-169,19-214,
A....TC	7	3	9	93	-3.405935e+00	3.379919e-01	0-77,0-99,0-380,1-8,1-36,1-46,1-86,1-99,1-135,1-143,1-146,1-265,1-328,1-381,2-24,2-41,2-60,2-74,2-103,2-189,2-281,2-436,3-11,3-42,3-70,3-164,3-222,3-281,3-315,3-339,3-372,3-417,4-78,4-136,4-195,5-0,5-87,5-90,5-122,5-133,5-146,5-214,6-7,6-17,6-70,6-123,7-26,7-42,7-113,7-120,10-32,10-42,10-80,10-96,10-113,11-7,11-39,11-49,11-78,11-133,11-232,11-240,11-243,11-288,12-5,12-50,12-60,13-14,13-42,13-134,…
AA...TC	7	4	8	38	-1.176957e+00	1.108893e+00	0-77,0-99,0-380,1-46,1-143,1-146,1-265,1-328,2-24,2-74,2-103,2-189,3-11,3-42,3-222,3-281,3-417,4-195,5-0,5-122,5-146,6-70,10-113,11-39,11-133,11-240,11-243,12-5,12-50,12-60,13-134,14-58,14-123,15-42,16-252,16-294,17-143,17-212,
AG...TC	7	4	9	16	9.694479e-01	-4.942435e-01	1-36,1-135,2-41,3-70,4-78,7-26,11-7,11-78,11-288,13-205,15-128,16-303,17-140,18-71,18-183,18-208,
AT...TC	7	4	9	27	8.960171e-02	-3.094336e-01	1-8,1-86,1-99,1-381,2-60,3-315,3-339,3-372,4-136,5-90,5-133,5-214,6-17,6-123,7-42,7-113,7-120,10-32,10-80,11-232,13-14,13-42,15-55,17-49,18-49,19-157,19-179,
A.A..TC	7	4	8	29	-1.176957e+00	-2.160547e-01	0-77,0-99,1-36,1-265,1-328,2-24,2-281,3-70,3-164,3-222,3-315,3-417,4-78,4-195,5-0,5-146,6-70,6-123,10-113,11-133,11-240,12-60,16-206,16-303,17-140,17-212,18-49,18-71,18-208,
AAA..TC	7	5	7	16	6.748279e-01	1.881171e+00	0-77,0-99,1-265,1-328,2-24,3-222,3-417,4-195,5-0,5-146,6-70,10-113,11-133,11-240,12-60,17-212,
A.C..TC	7	4	7	12	-3.352377e-01	-9.357724e-01	1-46,2-74,5-87,5-133,5-214,6-7,6-17,10-32,11-7,14-58,16-252,16-294,
A.G..TC	7	4	9	22	9.694479e-01	9.495981e-01	0-380,1-135,2-41,2-60,2-103,3-11,3-42,3-281,3-339,3-372,5-122,7-113,10-96,11-49,11-78,11-288,13-205,14-123,15-42,16-71,16-193,18-183,
A.T..TC	7	4	9	30	8.960171e-02	7.720424e-02	1-8,1-86,1-99,1-143,1-146,1-381,2-189,2-436,4-136,5-90,7-26,7-42,7-120,10-42,10-80,11-39,11-232,11-243,12-5,12-50,13-14,13-42,13-134,15-55,15-128,17-28,17-49,17-143,19-157,19-179,
ATT..TC	7	5	8	16	1.586830e+00	2.330611e+00	1-8,1-86,1-99,1-381,4-136,5-90,7-42,7-120,10-80,11-232,13-14,13-42,15-55,17-49,19-157,19-179,
A..A.TC	7	4	9	36	-1.682127e-02	1.107764e+00	0-77,0-99,1-46,1-99,1-143,1-265,1-328,1-381,2-60,2-74,2-103,2-189,3-70,3-222,3-339,5-0,5-87,5-133,5-214,6-7,6-17,6-70,6-123,7-120,11-78,11-133,11-240,13-134,13-205,14-58,14-123,16-206,16-252,17-140,17-212,18-183,
AA.A.TC	7	5	8	19	1.366105e+00	2.843780e+00	0-77,0-99,1-46,1-143,1-265,1-328,2-74,2-103,2-189,3-222,5-0,6-70,11-133,11-240,13-134,14-58,14-123,16-252,17-212,
A.AA.TC	7	5	6	14	-1.644892e-02	1.241194e+00	0-77,0-99,1-265,1-328,3-70,3-222,5-0,6-70,6-123,11-133,11-240,16-206,17-140,17-212,
AAAA.TC	7	6	6	10	2.352150e+00	3.671532e+00	0-77,0-99,1-265,1-328,3-222,5-0,6-70,11-133,11-240,17-212,
A.CA.TC	7	5	6	9	1.416727e+00	1.686705e+00	1-46,2-74,5-87,5-133,5-214,6-7,6-17,14-58,16-252,
A..C.TC	7	4	8	16	4.503405e-01	9.262795e-02	1-8,1-146,4-78,5-90,7-42,7-113,10-32,11-243,12-5,13-42,15-55,16-294,17-28,17-49,17-143,18-49,
AT.C.TC	7	5	8	9	2.890090e+00	1.856601e+00	1-8,5-90,7-42,7-113,10-32,13-42,15-55,17-49,18-49,
A.TC.TC	7	5	7	11	2.209742e+00	2.768860e+00	1-8,1-146,5-90,7-42,11-243,12-5,13-42,15-55,17-28,17-49,17-143,
ATTC.TC	7	6	6	6	4.246228e+00	3.623217e+00	1-8,5-90,7-42,13-42,15-55,17-49,
A..G.TC	7	4	6	10	-1.544525e+00	-1.928020e+00	2-24,3-417,7-26,11-288,12-50,13-14,15-42,15-128,16-71,16-193,
A..T.TC	7	4	7	31	-2.139386e+00	4.647036e-01	0-380,1-36,1-86,1-135,2-41,2-281,2-436,3-11,3-42,3-164,3-281,3-315,3-372,4-136,4-195,5-122,5-146,10-42,10-80,10-96,10-113,11-7,11-39,11-49,11-232,12-60,16-303,18-71,18-208,19-157,19-179,
A.AT.TC	7	5	7	11	7.913503e-01	4.643903e-01	1-36,2-281,3-164,3-315,4-195,5-146,10-113,12-60,16-303,18-71,18-208,
A...ATC	7	4	7	28	-2.337092e+00	-4.044898e-01	0-77,0-380,1-8,1-143,1-265,2-24,2-41,2-60,2-189,2-436,3-70,3-315,3-339,3-417,4-78,4-195,5-0,5-122,5-146,11-133,11-240,11-288,13-14,13-42,14-123,16-206,17-140,17-212,
AA..ATC	7	5	6	15	-1.644892e-02	1.561007e+00	0-77,0-380,1-143,1-265,2-24,2-189,3-417,4-195,5-0,5-122,5-146,11-133,11-240,14-123,17-212,
A..AATC	7	5	6	14	-1.644892e-02	1.241194e+00	0-77,1-143,1-265,2-60,2-189,3-70,3-339,5-0,11-133,11-240,14-123,16-206,17-140,17-212,
AA.AATC	7	6	6	9	2.352150e+00	3.118539e+00	0-77,1-143,1-265,2-189,5-0,11-133,11-240,14-123,17-212,
A...CTC	7	4	6	11	-1.120816e+00	-1.192171e+00	5-214,7-26,10-32,10-42,11-7,12-5,12-50,14-58,15-42,15-55,17-49,
A...GTC	7	4	9	16	9.694479e-01	-4.935098e-01	0-99,1-146,2-281,3-164,4-136,6-123,7-120,11-232,12-60,13-134,15-128,16-193,16-294,18-183,18-208,19-179,
A.T.GTC	7	5	7	7	1.897632e+00	5.553802e-01	1-146,4-136,7-120,11-232,13-134,15-128,19-179,
A...TTC	7	4	8	38	-1.024892e+00	1.631263e+00	1-36,1-46,1-86,1-99,1-135,1-328,1-381,2-74,2-103,3-11,3-42,3-222,3-281,3-372,5-87,5-90,5-133,6-7,6-17,6-70,7-42,7-113,10-80,10-96,10-113,11-39,11-49,11-78,11-243,13-205,16-71,16-252,16-303,17-28,17-143,18-49,18-71,19-157,
AT..TTC	7	5	6	12	2.270565e-01	9.815892e-01	1-86,1-99,1-381,3-372,5-90,5-133,6-17,7-42,7-113,10-80,18-49,19-157,
A.A.TTC	7	5	6	8	1.062660e-01	-5.157566e-01	1-36,1-328,3-222,6-70,10-113,16-303,18-49,18-71,
A.G.TTC	7	5	6	12	1.226319e+00	2.674444e+00	1-135,2-103,3-11,3-42,3-281,3-372,7-113,10-96,11-49,11-78,13-205,16-71,
A.T.TTC	7	5	6	11	2.270565e-01	6.452556e-01	1-86,1-99,1-381,5-90,7-42,10-80,11-39,11-243,17-28,17-143,19-157,
A..ATTC	7	5	7	15	7.913503e-01	1.775531e+00	1-46,1-99,1-328,1-381,2-74,2-103,3-222,5-87,5-133,6-7,6-17,6-70,11-78,13-205,16-252,
A.....G	7	2	10	327	5.952312e-03	-1.419941e+00	0-6,0-18,0-46,0-97,0-101,0-117,0-149,0-150,0-163,0-192,0-218,0-227,0-247,0-292,0-295,0-302,0-311,0-325,0-329,0-346,0-349,0-376,0-430,0-440,1-28,1-131,1-144,1-166,1-198,1-213,1-222,1-245,1-278,1-285,1-293,1-319,1-329,1-361,1-409,1-428,1-436,1-443,2-36,2-82,2-120,2-138,2-147,2-149,2-157,2-192,2-201,2-209,2-210,2-211,2-224,2-241,2-250,2-263,2-288,2-329,2-350,2-351,2-382,2-396,2-424,2-426,3-84,3-98,3…
AA....G	7	3	10	133	2.045207e-01	6.396763e-01	0-97,0-101,0-117,0-149,0-218,0-311,0-346,0-349,0-376,0-430,0-440,1-131,1-245,1-278,1-329,1-428,2-157,2-192,2-209,2-210,2-211,2-263,2-350,2-396,3-130,3-153,3-363,3-391,3-437,4-0,4-9,4-10,4-12,4-13,4-144,4-202,5-15,5-104,5-113,5-183,5-184,5-196,5-197,5-199,5-200,6-39,6-51,6-72,6-110,6-154,6-185,6-194,6-219,7-201,7-203,7-210,7-226,8-17,8-55,8-67,10-73,10-132,10-134,10-144,10-154,10-171,10-224,10-235…
AC....G	7	3	10	47	5.616263e-01	-1.534473e+00	0-46,0-150,1-166,1-213,1-285,1-293,2-36,2-120,2-250,2-424,2-426,3-177,3-193,4-62,4-168,4-170,6-107,6-196,9-36,10-54,10-70,10-255,11-85,11-102,11-306,11-316,12-39,12-131,13-3,15-125,16-15,16-80,16-165,16-174,16-295,16-380,17-135,17-269,17-278,17-311,17-353,17-444,18-141,18-228,19-9,19-49,19-226,
AG....G	7	3	10	40	4.640964e-01	-3.453689e+00	0-163,0-329,1-198,2-147,3-364,4-73,4-145,4-159,6-126,6-220,7-92,8-18,10-159,10-232,10-269,10-313,11-278,11-281,13-89,14-18,14-85,14-98,15-10,16-51,16-87,16-382,16-389,16-396,16-415,16-444,17-99,17-104,17-289,17-335,17-391,18-153,18-170,18-179,18-190,19-112,
AT....G	7	3	10	107	2.254620e-01	4.146852e-01	0-6,0-18,0-192,0-227,0-247,0-292,0-295,0-302,0-325,1-28,1-144,1-222,1-319,1-361,1-409,1-436,1-443,2-82,2-138,2-149,2-201,2-224,2-241,2-288,2-329,2-351,2-382,3-84,3-98,3-149,3-208,3-317,3-319,3-349,3-392,3-404,4-29,4-52,4-59,4-88,4-98,4-105,4-187,4-222,5-4,5-16,5-28,5-102,5-163,6-20,6-52,6-60,6-73,6-130,6-162,7-8,7-69,7-83,7-182,9-46,9-72,10-92,10-172,10-174,10-204,10-257,10-284,10-306,11-150,11-1…
A.A...G	7	3	10	128	2.045207e-01	3.998157e-01	0-46,0-97,0-192,0-376,0-430,1-28,1-144,1-222,1-319,1-329,1-443,2-120,2-147,2-157,2-209,2-210,2-211,2-250,2-263,2-288,2-351,2-424,2-426,3-84,3-130,3-149,3-177,3-193,3-317,3-349,3-364,3-392,3-404,3-437,4-9,4-10,4-12,4-73,4-88,4-145,4-168,4-170,4-187,5-28,5-102,5-113,5-183,5-184,5-196,5-197,5-199,6-39,6-52,6-60,6-154,6-194,6-196,6-220,7-69,7-182,7-201,7-203,7-226,8-67,10-54,10-70,10-73,10-132,10-159…
AAA...G	7	4	10	57	9.346269e-01	1.630228e+00	0-97,0-376,0-430,1-329,2-157,2-209,2-210,2-211,2-263,3-130,3-437,4-9,4-10,4-12,5-113,5-183,5-184,5-196,5-197,5-199,6-39,6-154,6-194,7-201,7-203,7-226,8-67,10-73,10-132,10-224,10-271,11-111,11-200,11-207,11-216,11-224,11-303,12-41,12-69,12-93,13-200,15-123,16-208,16-406,16-413,17-120,17-203,17-213,17-214,17-326,18-5,18-8,18-83,18-181,19-168,19-210,19-213,
ACA...G	7	4	8	20	9.535025e-03	-2.479647e-01	0-46,2-120,2-250,2-424,2-426,3-177,3-193,4-168,4-170,6-196,10-54,10-70,10-255,11-102,12-39,16-174,16-380,17-444,19-9,19-49,
AGA...G	7	4	6	15	-2.196046e+00	-1.520181e+00	2-147,3-364,4-73,4-145,6-220,10-159,10-269,10-313,11-278,16-389,16-415,17-104,18-153,18-179,18-190,
ATA...G	7	4	7	36	-2.916447e+00	2.231658e-01	0-192,1-28,1-144,1-222,1-319,1-443,2-288,2-351,3-84,3-149,3-317,3-349,3-392,3-404,4-88,4-187,5-28,5-102,6-52,6-60,7-69,7-182,10-172,10-204,10-306,11-150,12-26,12-150,13-132,13-198,16-78,16-119,16-273,16-377,17-72,17-166,
A.C...G	7	3	9	47	-1.511008e+00	-1.249909e+00	0-6,0-18,0-149,0-311,1-131,1-293,1-436,2-396,3-319,4-29,4-62,5-4,5-163,9-46,10-134,10-144,10-154,10-232,10-272,11-85,11-163,11-217,11-315,12-186,13-21,14-78,14-98,14-127,15-10,16-51,16-80,16-173,16-283,16-295,16-343,16-444,17-99,17-135,17-144,17-269,17-278,17-311,17-335,17-353,17-391,18-161,19-112,
ATC...G	7	4	8	16	1.314569e-01	-4.935098e-01	0-6,0-18,1-436,3-319,4-29,5-4,5-163,9-46,11-163,12-186,13-21,14-78,14-127,16-283,16-343,17-144,
[truncated: 7,995 more rows]
