# Supplementary material for: SEARCHPATTOOL: a new method for mining the most specific frequent patterns for binding sites with application to prokaryotic DNA sequences
Source: BMC Bioinformatics. 2007 Sep 20;8:354. doi: 10.1186/1471-2105-8-354 (PMC2082047; doi:10.1186/1471-2105-8-354)
Supplement: Additional file 5 — Searchpattool's software. This archive file contains the application, the source code; a runable example and an explanation of the use of the programs (file readme-searchpattool-doc.pdf) [file 1471-2105-8-354-S5.zip › example&doc/resC.txt]

Pattern	Length	Density	Support	Total	Zs-sup	Zs-tot	Sequences_and_Positions
CA	2	2	10	336	9.195874e-03	2.597269e+00	0-17,0-35,0-47,0-135,0-241,0-246,0-274,0-278,0-288,0-375,1-11,1-14,1-26,1-32,1-42,1-48,1-59,1-98,1-108,1-123,1-128,1-133,1-142,1-152,1-156,1-197,1-226,1-229,1-281,1-295,1-310,1-327,1-337,1-343,1-360,1-393,1-438,2-2,2-7,2-40,2-66,2-76,2-81,2-95,2-109,2-115,2-121,2-176,2-187,2-195,2-239,2-251,2-274,2-282,2-287,2-291,2-341,2-343,2-360,2-412,2-421,2-425,2-427,2-445,3-20,3-35,3-48,3-65,3-115,3-119,3-1…
CC	2	2	10	197	9.613761e-02	1.042395e+00	0-1,0-16,0-25,0-53,0-54,0-240,0-313,1-4,1-31,1-54,1-57,1-58,1-114,1-119,1-141,1-217,1-259,1-271,1-294,2-39,2-52,2-80,2-89,2-90,2-127,2-266,2-267,2-345,2-354,2-442,2-449,3-17,3-64,3-93,3-114,3-156,3-170,3-228,3-229,3-233,3-234,3-295,3-296,3-304,3-305,3-352,3-407,4-33,4-36,4-49,4-63,4-66,4-69,4-217,5-11,5-55,5-58,5-62,5-88,5-128,5-129,5-144,5-220,5-223,6-8,6-101,6-134,7-5,7-6,7-17,7-60,7-63,7-90,7-…
CG	2	2	10	182	6.529902e-02	3.021284e-01	0-51,0-110,0-115,0-125,0-159,0-231,0-300,0-344,0-354,0-427,0-448,1-1,1-22,1-95,1-105,1-149,1-218,1-290,1-324,1-334,1-339,1-398,2-71,2-125,2-128,2-184,2-206,2-214,2-268,2-346,2-348,2-355,2-373,2-431,2-443,3-6,3-18,3-76,3-94,3-101,3-103,3-181,3-235,3-243,3-265,3-321,3-324,3-378,4-17,4-34,4-45,4-64,4-67,4-142,4-175,4-207,5-31,5-63,5-96,5-171,5-174,5-193,5-204,5-221,6-13,6-25,6-44,6-135,7-96,7-187,7-…
CT	2	2	10	276	1.186512e-02	-2.723939e-01	0-2,0-8,0-20,0-26,0-55,0-83,0-105,0-151,0-166,0-199,0-222,0-251,0-255,0-264,0-270,0-314,0-323,0-386,0-388,0-413,0-416,1-5,1-17,1-52,1-55,1-68,1-92,1-115,1-120,1-167,1-189,1-206,1-214,1-252,1-260,1-263,1-272,1-286,1-347,1-387,1-412,1-418,1-426,2-9,2-30,2-37,2-47,2-53,2-69,2-85,2-91,2-167,2-179,2-236,2-254,2-270,2-295,2-311,2-314,2-379,2-398,2-406,2-416,2-437,3-58,3-60,3-62,3-157,3-173,3-197,3-230,…
C.A	3	2	10	279	9.730448e-03	-1.533048e+00	0-8,0-16,0-35,0-115,0-135,0-159,0-240,0-241,0-255,0-264,0-274,0-278,0-288,0-300,0-323,0-344,0-354,0-375,0-413,1-5,1-14,1-26,1-31,1-58,1-59,1-105,1-108,1-133,1-141,1-142,1-152,1-167,1-214,1-218,1-252,1-260,1-263,1-281,1-290,1-294,1-295,1-324,1-327,1-334,1-339,1-426,2-39,2-71,2-80,2-115,2-128,2-187,2-206,2-239,2-274,2-348,2-373,2-379,2-398,2-416,2-421,2-445,3-64,3-65,3-114,3-128,3-133,3-146,3-170,3…
CAA	3	3	10	121	2.443373e-01	2.416272e+00	0-35,0-135,0-241,0-274,0-278,0-288,0-375,1-14,1-26,1-59,1-108,1-133,1-142,1-152,1-281,1-295,1-327,2-115,2-187,2-239,2-274,2-421,2-445,3-65,3-128,3-133,3-146,3-220,3-246,3-277,3-308,3-356,3-362,3-415,4-50,4-84,4-131,4-154,4-171,4-201,4-229,5-12,5-99,5-130,5-145,5-181,5-195,6-91,6-121,6-157,6-192,6-197,6-218,7-2,7-18,7-23,7-167,7-197,8-16,8-54,9-44,9-48,10-71,10-89,10-112,10-156,10-234,11-26,11-31,…
CCA	3	3	10	51	6.427484e-01	-7.044245e-04	0-16,0-240,1-31,1-58,1-141,1-294,2-39,2-80,3-64,3-114,3-170,4-49,4-217,5-11,5-55,5-88,5-129,5-144,6-8,6-101,7-6,7-17,7-90,7-99,7-142,7-153,7-166,8-41,9-43,10-166,11-5,11-47,11-63,11-147,13-59,14-13,15-40,16-117,16-430,17-14,17-47,17-63,17-136,17-312,17-320,17-389,17-406,18-123,19-24,19-220,19-241,
CGA	3	3	9	60	-1.614402e+00	1.500918e-01	0-115,0-159,0-300,0-344,0-354,1-105,1-218,1-290,1-324,1-334,1-339,2-71,2-128,2-206,2-348,2-373,3-243,3-265,3-378,4-142,5-31,5-96,6-13,6-44,7-206,7-218,10-86,10-129,10-217,10-311,11-13,11-107,11-195,11-238,12-139,13-4,13-26,13-148,14-6,14-49,14-55,14-71,14-143,15-1,15-89,15-95,16-99,16-183,16-231,16-278,16-300,16-372,17-95,17-149,17-237,17-266,17-350,17-358,18-58,19-185,
CTA	3	3	10	47	2.678519e-01	-4.949366e+00	0-8,0-255,0-264,0-323,0-413,1-5,1-167,1-214,1-252,1-260,1-263,1-426,2-379,2-398,2-416,3-297,4-7,4-70,5-76,6-108,7-64,8-5,8-74,8-81,10-169,10-253,11-92,11-118,11-129,11-175,11-198,12-77,13-117,13-140,14-16,15-126,16-62,16-114,16-203,16-341,16-356,17-201,17-385,17-398,17-424,18-202,19-35,
C.C	3	2	10	162	9.893715e-02	-1.653947e+00	0-51,0-53,0-386,1-52,1-55,1-57,1-337,2-7,2-37,2-69,2-89,2-125,2-266,2-268,2-341,2-343,2-346,2-425,2-443,3-18,3-58,3-60,3-62,3-101,3-171,3-228,3-233,3-250,3-275,3-295,3-302,3-304,3-306,4-31,4-34,4-64,4-67,4-129,4-169,4-205,5-46,5-56,5-63,5-74,5-128,5-191,5-193,5-216,5-218,5-221,6-23,6-203,7-5,7-30,7-58,7-61,7-126,7-151,7-195,8-14,8-77,8-79,9-37,9-57,9-79,10-34,10-36,10-41,10-46,10-95,10-167,11-9,1…
CAC	3	3	10	45	6.427484e-01	-1.003448e+00	1-337,2-7,2-341,2-343,2-425,3-171,3-250,4-169,5-56,5-191,5-216,6-203,7-151,8-14,8-79,9-57,9-79,10-41,10-95,10-167,11-29,11-48,11-84,11-145,13-55,13-211,14-14,14-26,14-60,15-12,15-113,16-30,16-153,16-164,16-175,17-27,17-64,17-101,17-364,17-401,17-429,18-124,19-48,19-75,19-242,
CCC	3	3	8	35	-7.616438e-01	5.381990e-01	0-53,1-57,2-89,2-266,3-228,3-233,3-295,3-304,5-128,7-5,10-34,11-61,11-62,11-86,11-125,13-57,13-58,16-81,16-103,16-104,16-131,16-158,16-188,17-10,17-21,17-62,17-253,17-270,17-354,17-355,17-356,18-77,18-122,19-84,19-85,
CGC	3	3	7	25	-2.313848e+00	-9.862873e-01	0-51,2-125,2-268,2-346,2-443,3-18,3-101,4-34,4-64,4-67,5-63,5-193,5-221,9-37,11-116,16-109,16-112,16-156,16-354,17-12,17-280,17-305,17-381,17-404,19-77,
CTC	3	3	10	57	6.862911e-01	5.359699e-01	0-386,1-52,1-55,2-37,2-69,3-58,3-60,3-62,3-275,3-302,3-306,4-31,4-129,4-205,5-46,5-74,5-218,6-23,7-30,7-58,7-61,7-126,7-195,8-77,10-36,10-46,11-9,11-11,11-45,11-59,11-127,11-185,11-317,12-9,12-54,13-168,14-62,15-46,15-52,15-59,16-53,16-106,16-218,17-29,17-53,17-55,17-60,17-362,17-383,18-41,18-43,18-56,18-97,18-99,19-57,19-73,19-114,
C.G	3	2	10	202	6.749954e-02	1.644182e+00	0-55,0-105,0-222,0-231,0-251,0-416,1-32,1-197,1-217,1-226,1-343,1-393,2-40,2-66,2-95,2-127,2-179,2-214,2-236,2-251,2-254,2-267,2-270,2-291,2-311,2-345,2-354,2-355,2-431,2-442,3-6,3-17,3-93,3-94,3-103,3-137,3-157,3-178,3-181,3-194,3-197,3-212,3-234,3-269,3-321,3-353,3-382,3-408,4-17,4-33,4-63,4-66,4-175,4-178,5-59,5-62,5-171,5-174,5-204,5-220,6-76,6-102,6-134,6-135,6-139,6-143,6-178,7-52,7-87,7-91…
CAG	3	3	10	51	5.344971e-01	-1.052756e+00	1-32,1-197,1-226,1-343,1-393,2-40,2-66,2-95,2-251,2-291,3-137,3-178,3-194,3-212,3-269,4-178,6-102,7-52,7-87,7-91,7-154,8-42,10-16,10-48,10-136,11-6,11-23,11-77,11-323,12-30,12-56,12-109,13-88,15-14,16-55,16-224,16-290,16-365,16-381,16-410,17-103,17-390,18-25,18-70,18-114,18-126,18-163,18-189,19-21,19-163,19-230,
CCG	3	3	10	50	1.142233e+00	3.624058e+00	1-217,2-127,2-267,2-345,2-354,2-442,3-17,3-93,3-234,4-33,4-63,4-66,5-62,5-220,6-134,7-95,8-59,10-3,10-12,11-115,11-264,11-310,11-319,13-10,14-5,14-45,14-70,15-115,16-82,16-108,16-111,16-132,16-155,16-189,16-230,16-258,16-296,17-11,17-22,17-189,17-236,17-254,17-271,17-279,17-282,17-304,17-357,17-376,17-403,18-15,
CGG	3	3	10	50	9.859445e-01	2.563831e+00	0-231,2-214,2-355,2-431,3-6,3-94,3-103,3-181,3-321,4-17,4-175,5-171,5-174,5-204,6-135,7-96,9-22,10-4,10-13,10-59,10-208,11-311,11-320,12-203,14-28,15-73,15-98,15-138,16-45,16-72,16-91,16-144,16-166,16-169,16-177,16-194,16-212,16-259,16-426,16-437,17-152,17-190,17-218,17-259,17-293,17-316,17-337,17-340,17-366,19-227,
CTG	3	3	10	51	5.731853e-01	-6.606796e-01	0-55,0-105,0-222,0-251,0-416,2-179,2-236,2-254,2-270,2-311,3-157,3-197,3-353,3-382,3-408,5-59,6-76,6-139,6-143,6-178,7-128,9-39,10-0,10-246,10-300,10-317,11-187,11-275,11-307,12-125,13-104,13-157,13-183,14-129,16-58,16-345,17-38,17-67,17-83,17-158,17-224,17-393,18-12,18-79,18-221,19-53,19-79,19-116,19-128,19-172,19-217,
C.T	3	2	10	346	1.251644e-02	3.636011e+00	0-1,0-2,0-17,0-20,0-25,0-26,0-47,0-54,0-83,0-110,0-125,0-151,0-166,0-199,0-246,0-270,0-313,0-314,0-388,0-427,0-448,1-1,1-4,1-11,1-17,1-22,1-42,1-48,1-54,1-68,1-92,1-95,1-98,1-114,1-115,1-119,1-120,1-123,1-128,1-149,1-156,1-189,1-206,1-229,1-259,1-271,1-272,1-286,1-310,1-347,1-360,1-387,1-398,1-412,1-418,1-438,2-2,2-9,2-30,2-47,2-52,2-53,2-76,2-81,2-85,2-90,2-91,2-109,2-121,2-167,2-176,2-184,2-195…
CAT	3	3	10	118	2.678519e-01	2.692747e+00	0-17,0-47,0-246,1-11,1-42,1-48,1-98,1-123,1-128,1-156,1-229,1-310,1-360,1-438,2-2,2-76,2-81,2-109,2-121,2-176,2-195,2-282,2-287,2-360,2-412,2-427,3-20,3-35,3-48,3-115,3-119,3-143,3-165,3-190,3-203,3-215,3-252,3-287,3-388,4-28,4-81,4-120,4-186,4-212,4-218,4-221,5-6,5-48,5-89,5-135,5-139,5-233,6-9,6-16,6-19,6-117,6-129,6-151,6-181,7-7,7-41,7-48,7-100,7-119,7-136,7-143,8-31,9-54,9-81,10-55,10-119,10…
CCT	3	3	10	60	6.862911e-01	1.714854e+00	0-1,0-25,0-54,0-313,1-4,1-54,1-114,1-119,1-259,1-271,2-52,2-90,3-156,3-229,3-296,3-305,3-352,3-407,4-36,4-69,5-58,5-223,7-60,7-63,7-174,9-10,9-59,9-63,10-35,10-102,10-245,11-58,11-87,11-126,12-8,12-11,13-116,13-123,14-100,15-58,15-61,15-109,16-0,16-105,16-159,16-202,16-323,16-340,17-52,17-66,17-82,17-161,17-361,18-40,18-55,18-78,18-96,19-59,19-72,19-86,
CGT	3	3	10	47	5.731853e-01	-1.209544e+00	0-110,0-125,0-427,0-448,1-1,1-22,1-95,1-149,1-398,2-184,3-76,3-235,3-324,4-45,4-207,6-25,7-187,8-45,8-60,10-97,10-274,11-50,11-227,11-265,12-20,12-66,12-188,12-210,13-11,13-75,13-194,14-46,15-116,16-68,16-83,16-133,16-190,16-297,17-23,17-77,17-171,17-255,17-272,17-283,17-377,18-16,18-166,
CTT	3	3	10	121	2.927262e-01	3.627634e+00	0-2,0-20,0-26,0-83,0-151,0-166,0-199,0-270,0-314,0-388,1-17,1-68,1-92,1-115,1-120,1-189,1-206,1-272,1-286,1-347,1-387,1-412,1-418,2-9,2-30,2-47,2-53,2-85,2-91,2-167,2-295,2-314,2-406,2-437,3-173,3-230,3-345,3-423,3-431,4-37,4-115,5-35,5-65,5-79,5-93,5-152,5-160,5-165,5-224,6-0,6-98,6-205,7-11,7-32,7-45,7-72,7-105,7-116,7-175,9-11,9-17,9-60,9-64,10-38,10-43,10-103,11-1,11-35,11-55,11-88,11-165,11-…
C..A	4	2	10	285	1.029610e-02	-9.101869e-01	0-20,0-47,0-55,0-115,0-125,0-135,0-159,0-240,0-251,0-264,0-270,0-288,0-344,0-354,0-375,0-427,1-4,1-5,1-22,1-42,1-57,1-58,1-68,1-108,1-115,1-123,1-128,1-141,1-189,1-217,1-218,1-259,1-263,1-290,1-294,1-295,1-327,1-339,1-343,1-398,1-418,1-426,1-438,2-71,2-115,2-121,2-127,2-179,2-187,2-206,2-287,2-341,2-348,2-360,2-379,2-421,2-425,2-431,2-437,2-443,2-445,3-6,3-18,3-48,3-64,3-115,3-119,3-128,3-146,3-1…
CA.A	4	3	10	117	2.490411e-01	1.720181e+00	0-47,0-135,0-288,0-375,1-42,1-108,1-123,1-128,1-295,1-327,1-343,1-438,2-115,2-121,2-187,2-287,2-341,2-360,2-421,2-425,2-445,3-48,3-115,3-119,3-128,3-146,3-190,3-215,3-220,3-250,3-269,3-277,3-308,3-388,3-415,4-120,4-169,4-186,5-12,5-48,5-99,5-130,5-145,5-181,5-195,5-233,6-91,6-102,6-117,6-151,6-192,7-23,7-154,7-197,8-14,9-79,10-48,10-55,10-71,10-89,10-112,10-136,10-146,10-156,11-29,11-31,11-64,11-…
CC.A	4	3	10	44	6.498250e-01	-1.504056e+00	0-240,1-4,1-57,1-58,1-141,1-217,1-259,1-294,2-127,3-64,3-296,4-49,4-69,5-11,5-128,5-129,5-144,7-5,7-17,7-63,7-166,9-43,11-62,11-63,11-147,13-58,13-59,13-116,14-5,14-70,15-40,16-202,16-230,16-340,16-430,17-62,17-136,17-236,17-312,17-320,17-357,18-122,19-24,19-220,
CG.A	4	3	9	61	-1.588322e+00	4.014239e-01	0-115,0-125,0-159,0-344,0-354,0-427,1-22,1-218,1-290,1-339,1-398,2-71,2-206,2-348,2-431,2-443,3-6,3-18,3-324,4-17,4-142,4-207,5-193,5-204,6-135,7-187,7-218,8-45,8-60,10-4,10-129,10-217,11-238,11-265,11-311,12-20,12-66,12-139,12-210,13-4,13-11,14-6,14-49,14-55,15-1,15-73,15-98,16-68,16-183,16-190,16-259,16-278,16-300,16-372,17-95,17-190,17-255,17-266,17-340,17-350,17-377,
CT.A	4	3	10	63	2.727684e-01	-3.119227e+00	0-20,0-55,0-251,0-264,0-270,1-5,1-68,1-115,1-189,1-263,1-418,1-426,2-179,2-379,2-437,3-275,3-297,3-306,3-382,4-7,4-70,4-129,5-46,5-79,5-160,5-165,6-108,6-143,7-64,7-105,7-195,8-77,10-46,10-169,10-300,11-1,11-129,11-198,11-275,12-54,12-128,13-157,13-183,14-62,15-46,15-52,16-22,16-53,16-203,17-55,17-201,17-299,17-362,17-393,17-424,18-43,18-79,18-99,18-142,19-35,19-53,19-73,19-175,
C.AA	4	3	10	121	2.490411e-01	1.833700e+00	0-115,0-135,0-159,0-240,0-264,0-288,0-344,0-354,0-375,1-5,1-58,1-108,1-141,1-218,1-263,1-290,1-294,1-295,1-327,1-339,1-426,2-71,2-115,2-187,2-206,2-348,2-379,2-421,2-445,3-64,3-128,3-146,3-220,3-277,3-297,3-308,3-415,4-7,4-49,4-70,4-142,5-11,5-12,5-99,5-129,5-130,5-144,5-145,5-181,5-195,6-91,6-108,6-192,7-17,7-23,7-64,7-166,7-197,7-218,9-43,10-71,10-89,10-112,10-129,10-156,10-169,10-217,11-31,11-…
CAAA	4	4	9	54	-1.649511e-01	3.831039e+00	0-135,0-288,0-375,1-108,1-295,1-327,2-115,2-187,2-421,2-445,3-128,3-146,3-220,3-277,3-308,3-415,5-12,5-99,5-130,5-145,5-181,5-195,6-91,6-192,7-23,7-197,10-71,10-89,10-112,10-156,11-31,11-64,11-110,11-215,11-294,12-40,12-105,13-78,14-121,15-7,15-121,16-32,16-207,16-334,17-0,17-118,17-137,17-321,17-325,17-445,18-61,19-5,19-10,19-25,
CCAA	4	4	10	22	1.913409e+00	1.276706e+00	0-240,1-58,1-141,1-294,3-64,4-49,5-11,5-129,5-144,7-17,7-166,9-43,11-63,11-147,13-59,15-40,16-430,17-136,17-312,17-320,19-24,19-220,
CGAA	4	4	8	28	-2.657363e-02	1.967854e+00	0-115,0-159,0-344,0-354,1-218,1-290,1-339,2-71,2-206,2-348,4-142,7-218,10-129,10-217,11-238,12-139,13-4,14-6,14-49,14-55,15-1,16-183,16-278,16-300,16-372,17-95,17-266,17-350,
CTAA	4	4	7	17	-2.402343e+00	-2.550474e+00	0-264,1-5,1-263,1-426,2-379,3-297,4-7,4-70,6-108,7-64,10-169,11-129,11-198,16-203,17-201,17-424,19-35,
C.CA	4	3	10	40	6.498250e-01	-1.649806e+00	1-57,2-341,2-425,2-443,3-18,3-250,3-275,3-306,4-129,4-169,5-46,5-128,5-193,7-5,7-195,8-14,8-77,9-79,10-46,11-29,11-62,12-54,13-58,14-62,15-12,15-46,15-52,16-30,16-53,17-55,17-62,17-101,17-362,17-429,18-43,18-99,18-122,18-124,19-48,19-73,
CACA	4	4	7	13	-5.071706e-01	-9.420989e-01	2-341,2-425,3-250,4-169,8-14,9-79,11-29,15-12,16-30,17-101,17-429,18-124,19-48,
CCCA	4	4	7	7	1.019471e+00	-5.571684e-01	1-57,5-128,7-5,11-62,13-58,17-62,18-122,
CTCA	4	4	9	17	1.205838e+00	2.673352e-01	3-275,3-306,4-129,5-46,7-195,8-77,10-46,12-54,14-62,15-46,15-52,16-53,17-55,17-362,18-43,18-99,19-73,
C.GA	4	3	9	48	-1.588322e+00	-1.365270e+00	0-55,0-251,1-217,1-343,2-127,2-179,2-431,3-6,3-269,3-382,4-17,5-204,6-102,6-135,6-143,7-154,10-4,10-48,10-136,10-300,11-275,11-311,12-56,12-109,13-157,13-183,14-5,14-70,15-14,15-73,15-98,16-224,16-230,16-259,16-290,16-410,17-103,17-190,17-236,17-340,17-357,17-393,18-70,18-79,18-114,18-126,18-189,19-53,
CAGA	4	4	8	17	-2.657363e-02	-5.612798e-01	1-343,3-269,6-102,7-154,10-48,10-136,12-56,12-109,15-14,16-224,16-290,16-410,17-103,18-70,18-114,18-126,18-189,
CGGA	4	4	6	12	-3.204150e-01	1.359328e-01	2-431,3-6,4-17,5-204,6-135,10-4,11-311,15-73,15-98,16-259,17-190,17-340,
CTGA	4	4	7	12	-7.457611e-01	-1.512355e+00	0-55,0-251,2-179,3-382,6-143,10-300,11-275,13-157,13-183,17-393,18-79,19-53,
C.TA	4	3	10	76	2.727684e-01	-1.696025e+00	0-20,0-47,0-125,0-270,0-427,1-4,1-22,1-42,1-68,1-115,1-123,1-128,1-189,1-259,1-398,1-418,1-438,2-121,2-287,2-360,2-437,3-48,3-115,3-119,3-190,3-215,3-296,3-324,3-388,4-69,4-120,4-186,4-207,5-48,5-79,5-160,5-165,5-233,6-117,6-151,7-63,7-105,7-187,8-45,8-60,10-55,10-146,11-1,11-139,11-160,11-265,12-20,12-66,12-116,12-128,12-146,12-210,13-11,13-116,14-75,15-141,16-22,16-68,16-77,16-118,16-190,16-202…
CATA	4	4	9	33	-5.531912e-02	3.704589e-01	0-47,1-42,1-123,1-128,1-438,2-121,2-287,2-360,3-48,3-115,3-119,3-190,3-215,3-388,4-120,4-186,5-48,5-233,6-117,6-151,10-55,10-146,11-139,11-160,12-116,12-146,14-75,15-141,16-77,16-118,16-272,17-407,19-97,
CCTA	4	4	6	8	-1.159409e+00	-2.005033e+00	1-4,1-259,3-296,4-69,7-63,13-116,16-202,16-340,
CGTA	4	4	8	18	9.634716e-02	-1.010931e-01	0-125,0-427,1-22,1-398,3-324,4-207,7-187,8-45,8-60,11-265,12-20,12-66,12-210,13-11,16-68,16-190,17-255,17-377,
CTTA	4	4	8	17	-1.074027e+00	-2.316075e+00	0-20,0-270,1-68,1-115,1-189,1-418,2-437,5-79,5-160,5-165,7-105,11-1,12-128,16-22,17-299,18-142,19-175,
C..C	4	2	10	206	1.018198e-01	1.042036e+00	0-17,0-51,0-413,1-1,1-11,1-14,1-52,1-54,1-55,1-92,1-95,1-105,1-120,1-149,1-214,1-226,1-260,1-324,1-334,2-37,2-66,2-125,2-176,2-184,2-236,2-251,2-267,2-311,2-343,2-345,2-442,3-17,3-62,3-143,3-170,3-178,3-194,3-212,3-230,3-243,3-302,3-305,3-321,3-353,4-28,4-31,4-33,4-34,4-63,4-64,4-66,4-67,4-81,4-175,4-218,5-55,5-56,5-59,5-62,5-76,5-93,5-96,5-171,5-218,5-220,5-221,6-13,6-16,6-98,6-178,7-2,7-45,7-58…
CA.C	4	3	10	53	6.498250e-01	-1.990936e-01	0-17,1-11,1-14,1-226,2-66,2-176,2-251,2-343,3-143,3-178,3-194,3-212,4-28,4-81,4-218,5-56,6-16,7-2,7-87,7-151,8-42,9-54,9-57,11-6,11-20,11-23,11-26,11-84,11-145,12-37,13-20,13-23,13-45,13-55,15-113,16-55,16-153,16-199,16-251,16-369,17-57,17-64,17-313,17-390,17-401,18-25,18-101,18-163,19-2,19-21,19-32,19-50,19-230,
CC.C	4	3	9	46	2.866508e-01	2.984446e+00	1-54,2-267,2-345,2-442,3-17,3-170,3-305,4-33,4-63,4-66,5-55,5-62,5-220,7-60,10-35,10-166,11-47,11-58,11-61,11-115,11-126,12-8,13-57,14-13,15-58,16-103,16-105,16-108,16-111,16-155,17-11,17-52,17-63,17-279,17-304,17-354,17-355,17-361,17-403,18-40,18-55,18-96,18-123,19-72,19-84,19-241,
CG.C	4	3	9	45	2.718193e-03	2.592232e+00	0-51,1-1,1-95,1-105,1-149,1-324,1-334,2-125,2-184,3-243,3-321,4-34,4-64,4-67,4-175,5-96,5-171,5-221,6-13,7-96,10-13,10-86,11-107,11-195,11-320,12-203,13-75,13-148,14-46,15-95,15-138,16-109,16-156,16-166,16-297,17-12,17-149,17-218,17-280,17-337,17-358,17-404,18-16,18-58,19-227,
CT.C	4	3	10	62	6.935226e-01	1.678967e+00	0-413,1-52,1-55,1-92,1-120,1-214,1-260,2-37,2-236,2-311,3-62,3-230,3-302,3-353,4-31,5-59,5-76,5-93,5-218,6-98,6-178,7-45,7-58,7-61,7-116,8-74,9-60,10-0,10-38,10-43,10-253,11-45,11-55,11-59,11-92,11-246,11-307,11-317,12-9,12-125,13-140,15-59,15-110,16-106,16-114,16-324,17-31,17-38,17-60,17-146,17-158,17-221,17-224,17-398,17-421,18-12,18-52,19-57,19-87,19-94,19-172,19-217,
C.AC	4	3	10	41	6.498250e-01	-1.361727e+00	0-413,1-14,1-105,1-214,1-260,1-324,1-334,3-170,3-243,5-55,5-76,5-96,6-13,7-2,8-74,10-86,10-166,10-253,11-26,11-47,11-92,11-107,11-195,12-37,13-23,13-140,13-148,14-13,15-95,16-114,16-251,16-369,17-63,17-149,17-313,17-358,17-398,18-58,18-101,18-123,19-241,
CAAC	4	4	6	9	-1.314030e+00	-1.923855e+00	1-14,7-2,11-26,12-37,13-23,16-251,16-369,17-313,18-101,
CCAC	4	4	6	8	3.448692e-01	-2.161168e-01	3-170,5-55,10-166,11-47,14-13,17-63,18-123,19-241,
CGAC	4	4	9	14	2.084255e+00	1.281876e+00	1-105,1-324,1-334,3-243,5-96,6-13,10-86,11-107,11-195,13-148,15-95,17-149,17-358,18-58,
CTAC	4	4	6	10	-1.159409e+00	-1.501009e+00	0-413,1-214,1-260,5-76,8-74,10-253,11-92,13-140,16-114,17-398,
C.CC	4	3	10	45	1.320287e+00	1.584332e+00	0-51,1-52,1-55,2-37,2-125,2-343,3-62,3-302,4-31,4-34,4-64,4-67,5-56,5-218,5-221,7-58,7-61,7-151,9-57,11-45,11-59,11-61,11-84,11-145,11-317,12-9,13-55,13-57,15-59,15-113,16-103,16-106,16-109,16-153,16-156,17-12,17-60,17-64,17-280,17-354,17-355,17-401,17-404,19-57,19-84,
CACC	4	4	8	11	1.694072e+00	8.121825e-01	2-343,5-56,7-151,9-57,11-84,11-145,13-55,15-113,16-153,17-64,17-401,
CTCC	4	4	9	17	2.476521e+00	2.403886e+00	1-52,1-55,2-37,3-62,3-302,4-31,5-218,7-58,7-61,11-45,11-59,11-317,12-9,15-59,16-106,17-60,19-57,
C.GC	4	3	10	59	1.150471e+00	4.657303e+00	1-226,2-66,2-236,2-251,2-267,2-311,2-345,2-442,3-17,3-178,3-194,3-212,3-321,3-353,4-33,4-63,4-66,4-175,5-59,5-62,5-171,5-220,6-178,7-87,7-96,8-42,10-0,10-13,11-6,11-23,11-115,11-307,11-320,12-125,12-203,15-138,16-55,16-108,16-111,16-155,16-166,17-11,17-38,17-158,17-218,17-224,17-279,17-304,17-337,17-390,17-403,18-12,18-25,18-163,19-21,19-172,19-217,19-227,19-230,
CAGC	4	4	7	16	7.079932e-01	1.920643e+00	1-226,2-66,2-251,3-178,3-194,3-212,7-87,8-42,11-6,11-23,16-55,17-390,18-25,18-163,19-21,19-230,
CGGC	4	4	8	12	2.485949e+00	2.517968e+00	3-321,4-175,5-171,7-96,10-13,11-320,12-203,15-138,16-166,17-218,17-337,19-227,
CTGC	4	4	7	14	8.243814e-01	1.488627e+00	2-236,2-311,3-353,5-59,6-178,10-0,11-307,12-125,17-38,17-158,17-224,18-12,19-172,19-217,
C.TC	4	3	10	61	6.935226e-01	1.379067e+00	0-17,1-1,1-11,1-54,1-92,1-95,1-120,1-149,2-176,2-184,3-143,3-230,3-305,4-28,4-81,4-218,5-93,6-16,6-98,7-45,7-60,7-116,9-54,9-60,10-35,10-38,10-43,11-20,11-55,11-58,11-126,11-246,12-8,13-20,13-45,13-75,14-46,15-58,15-110,16-105,16-199,16-297,16-324,17-31,17-52,17-57,17-146,17-221,17-361,17-421,18-16,18-40,18-52,18-55,18-96,19-2,19-32,19-50,19-72,19-87,19-94,
CATC	4	4	9	17	1.205838e+00	2.673352e-01	0-17,1-11,2-176,3-143,4-28,4-81,4-218,6-16,9-54,11-20,13-20,13-45,16-199,17-57,19-2,19-32,19-50,
CCTC	4	4	8	15	1.805210e+00	2.403886e+00	1-54,3-305,7-60,10-35,11-58,11-126,12-8,15-58,16-105,17-52,17-361,18-40,18-55,18-96,19-72,
CGTC	4	4	6	8	1.421001e-01	-4.758239e-01	1-1,1-95,1-149,2-184,13-75,14-46,16-297,18-16,
CTTC	4	4	9	21	1.305248e+00	1.532819e+00	1-92,1-120,3-230,5-93,6-98,7-45,7-116,9-60,10-38,10-43,11-55,11-246,15-110,16-324,17-31,17-146,17-221,17-421,18-52,19-87,19-94,
C..G	4	2	9	172	-1.432951e+01	-3.761332e-02	0-35,0-54,0-110,0-166,0-241,0-314,0-388,0-416,1-31,1-59,1-133,1-206,1-281,1-337,1-393,1-412,2-39,2-40,2-69,2-85,2-91,2-95,2-195,2-214,2-266,2-274,2-282,2-291,2-314,2-346,2-354,2-412,2-427,3-20,3-35,3-93,3-101,3-133,3-156,3-165,3-173,3-181,3-233,3-252,3-352,3-356,3-362,3-378,3-407,3-408,4-45,4-84,4-171,4-178,4-201,4-205,5-31,5-35,5-58,5-65,5-152,5-191,6-23,6-76,6-101,6-129,6-134,6-139,6-157,6-181,…
CA.G	4	3	9	64	-1.588322e+00	8.109200e-01	0-35,0-241,1-59,1-133,1-281,1-337,1-393,2-40,2-95,2-195,2-274,2-282,2-291,2-412,2-427,3-20,3-35,3-133,3-165,3-252,3-356,3-362,4-84,4-171,4-178,4-201,5-191,6-129,6-157,6-181,6-197,6-218,7-48,7-100,8-16,10-95,10-227,10-234,11-48,11-77,11-95,11-219,14-26,14-80,14-94,14-112,15-30,15-41,15-48,16-140,16-164,16-175,16-285,16-365,16-381,16-442,17-227,17-364,17-431,18-151,18-173,19-75,19-110,19-163,
CC.G	4	3	8	37	-1.145034e+00	1.284558e+00	0-54,1-31,2-39,2-266,2-354,3-93,3-156,3-233,3-352,3-407,5-58,6-101,6-134,7-90,7-95,7-153,8-41,10-3,10-12,10-245,11-5,11-310,11-319,16-81,16-131,16-188,16-258,17-10,17-21,17-66,17-82,17-189,17-253,17-270,17-356,17-389,18-78,
CG.G	4	3	8	26	-1.582879e+00	-1.513349e+00	0-110,2-214,2-346,3-101,3-181,3-378,4-45,5-31,7-206,10-274,10-311,11-227,15-116,16-83,16-91,16-177,16-194,16-426,16-437,17-259,17-272,17-283,17-316,17-366,18-166,19-185,
CT.G	4	3	9	45	-1.428628e+00	-1.402016e+00	0-166,0-314,0-388,0-416,1-206,1-412,2-69,2-85,2-91,2-314,3-173,3-408,4-205,5-35,5-65,5-152,6-23,6-76,6-139,7-11,7-32,7-72,7-128,9-39,9-64,10-103,10-317,11-11,11-88,14-16,14-101,15-62,15-126,16-16,16-58,16-62,16-220,17-5,17-162,17-307,17-385,18-56,18-131,19-68,19-90,
C.AG	4	3	9	45	-1.588322e+00	-1.771185e+00	0-35,0-241,1-31,1-59,1-133,1-281,2-39,2-274,3-133,3-356,3-362,3-378,4-84,4-171,4-201,5-31,6-101,6-157,6-197,6-218,7-90,7-153,7-206,8-16,8-41,10-234,10-311,11-5,11-219,14-16,14-80,15-41,15-126,16-62,16-140,16-285,16-442,17-227,17-385,17-389,17-431,18-151,18-173,19-110,19-185,
CAAG	4	4	9	28	8.389332e-01	1.967854e+00	0-35,0-241,1-59,1-133,1-281,2-274,3-133,3-356,3-362,4-84,4-171,4-201,6-157,6-197,6-218,8-16,10-234,11-219,14-80,15-41,16-140,16-285,16-442,17-227,17-431,18-151,18-173,19-110,
CCAG	4	4	6	8	1.986225e-02	-6.303134e-01	1-31,2-39,6-101,7-90,7-153,8-41,11-5,17-389,
C.CG	4	3	8	26	-1.145034e+00	-7.603249e-01	1-337,2-69,2-266,2-346,3-101,3-233,4-205,5-191,6-23,10-95,11-11,11-48,14-26,16-81,16-131,16-164,16-175,16-188,17-10,17-21,17-253,17-270,17-356,17-364,18-56,19-75,
CACG	4	4	6	9	1.986225e-02	-3.120422e-01	1-337,5-191,10-95,11-48,14-26,16-164,16-175,17-364,19-75,
C.GG	4	3	8	37	-1.582879e+00	3.905882e-01	0-416,1-393,2-40,2-95,2-214,2-291,2-354,3-93,3-181,3-408,4-178,6-76,6-134,6-139,7-95,7-128,9-39,10-3,10-12,10-317,11-77,11-310,11-319,16-58,16-91,16-177,16-194,16-258,16-365,16-381,16-426,16-437,17-189,17-259,17-316,17-366,19-163,
CAGG	4	4	6	9	-3.204150e-01	-7.530146e-01	1-393,2-40,2-95,2-291,4-178,11-77,16-365,16-381,19-163,
CTGG	4	4	6	8	-1.919547e-01	-8.929634e-01	0-416,3-408,6-76,6-139,7-128,9-39,10-317,16-58,
C.TG	4	3	9	64	-1.428628e+00	1.248232e+00	0-54,0-110,0-166,0-314,0-388,1-206,1-412,2-85,2-91,2-195,2-282,2-314,2-412,2-427,3-20,3-35,3-156,3-165,3-173,3-252,3-352,3-407,4-45,5-35,5-58,5-65,5-152,6-129,6-181,7-11,7-32,7-48,7-72,7-100,9-64,10-103,10-227,10-245,10-274,11-88,11-95,11-227,14-94,14-101,14-112,15-30,15-48,15-62,15-116,16-16,16-83,16-220,17-5,17-66,17-82,17-162,17-272,17-283,17-307,18-78,18-131,18-166,19-68,19-90,
CCTG	4	4	6	9	1.421001e-01	-1.488542e-01	0-54,3-156,3-352,3-407,5-58,10-245,17-66,17-82,18-78,
CGTG	4	4	6	9	-1.919547e-01	-5.888842e-01	0-110,4-45,10-274,11-227,15-116,16-83,17-272,17-283,18-166,
CTTG	4	4	9	28	1.037792e+00	2.556118e+00	0-166,0-314,0-388,1-206,1-412,2-85,2-91,2-314,3-173,5-35,5-65,5-152,7-11,7-32,7-72,9-64,10-103,11-88,14-101,15-62,16-16,16-220,17-5,17-162,17-307,18-131,19-68,19-90,
C..T	4	2	10	319	1.320353e-02	1.778557e+00	0-1,0-2,0-8,0-16,0-25,0-26,0-53,0-83,0-105,0-151,0-199,0-222,0-231,0-246,0-255,0-274,0-278,0-300,0-313,0-323,0-386,1-17,1-26,1-32,1-48,1-98,1-114,1-119,1-142,1-152,1-156,1-167,1-197,1-229,1-252,1-271,1-272,1-286,1-310,1-347,1-360,1-387,2-2,2-7,2-9,2-30,2-47,2-52,2-53,2-76,2-80,2-81,2-89,2-90,2-109,2-128,2-167,2-239,2-254,2-268,2-270,2-295,2-355,2-373,2-398,2-406,2-416,3-58,3-60,3-65,3-76,3-94,3-1…
CA.T	4	3	10	98	2.727684e-01	7.367062e-01	0-246,0-274,0-278,1-26,1-32,1-48,1-98,1-142,1-152,1-156,1-197,1-229,1-310,1-360,2-2,2-7,2-76,2-81,2-109,2-239,3-65,3-137,3-171,3-203,3-246,3-287,4-50,4-131,4-154,4-212,4-221,4-229,5-6,5-89,5-135,5-139,5-216,6-9,6-19,6-121,6-203,7-7,7-18,7-41,7-52,7-91,7-119,7-136,7-143,7-167,8-31,8-54,8-79,9-44,9-48,10-16,10-41,10-119,10-167,10-256,11-103,11-148,12-24,12-30,12-120,12-198,12-206,13-41,13-48,13-60,…
CC.T	4	3	10	69	6.935226e-01	2.430168e+00	0-1,0-16,0-25,0-53,0-313,1-114,1-119,1-271,2-52,2-80,2-89,2-90,3-114,3-228,3-229,3-234,3-295,3-304,4-36,4-217,5-88,5-223,6-8,7-6,7-99,7-142,7-174,8-59,9-10,9-59,9-63,10-34,10-102,11-86,11-87,11-125,11-264,12-11,13-10,13-123,14-45,14-100,15-61,15-109,15-115,16-0,16-82,16-104,16-117,16-132,16-158,16-159,16-189,16-296,16-323,17-14,17-22,17-47,17-161,17-254,17-271,17-282,17-376,17-406,18-15,18-77,19-…
CG.T	4	3	10	48	5.799829e-01	-9.853893e-01	0-231,0-300,2-128,2-268,2-355,2-373,3-76,3-94,3-103,3-235,3-265,5-63,5-174,6-25,6-44,9-22,9-37,10-59,10-97,10-208,11-13,11-50,11-116,12-188,13-26,13-194,14-28,14-71,15-89,16-45,16-72,16-99,16-112,16-133,16-144,16-169,16-212,16-231,16-354,17-23,17-77,17-152,17-171,17-237,17-293,17-305,17-381,19-77,
CT.T	4	3	10	104	2.978524e-01	1.509480e+00	0-2,0-8,0-26,0-83,0-105,0-151,0-199,0-222,0-255,0-323,0-386,1-17,1-167,1-252,1-272,1-286,1-347,1-387,2-9,2-30,2-47,2-53,2-167,2-254,2-270,2-295,2-398,2-406,2-416,3-58,3-60,3-157,3-197,3-345,3-423,3-431,4-37,4-115,5-74,5-224,6-0,6-205,7-30,7-126,7-175,8-5,9-11,9-17,10-36,10-246,11-9,11-35,11-118,11-127,11-165,11-175,11-185,11-187,11-249,12-12,12-77,12-132,13-104,13-117,13-124,13-143,13-168,13-170,…
C.AT	4	3	10	70	2.727684e-01	-2.353277e+00	0-8,0-16,0-255,0-274,0-278,0-300,0-323,1-26,1-142,1-152,1-167,1-252,2-80,2-128,2-239,2-373,2-398,2-416,3-65,3-114,3-246,3-265,4-50,4-131,4-154,4-217,4-229,5-88,6-8,6-44,6-121,7-6,7-18,7-99,7-142,7-167,8-5,8-54,9-44,9-48,11-13,11-118,11-148,11-175,12-24,12-77,12-120,12-198,13-26,13-60,13-117,14-71,15-35,15-89,16-37,16-99,16-117,16-231,16-341,16-356,16-431,17-14,17-47,17-131,17-237,17-406,18-202,19…
CAAT	4	4	10	30	1.118193e+00	-1.782957e-01	0-274,0-278,1-26,1-142,1-152,2-239,3-65,3-246,4-50,4-131,4-154,4-229,6-121,7-18,7-167,8-54,9-44,9-48,11-148,12-24,12-120,12-198,13-60,15-35,16-37,16-431,17-131,19-132,19-155,19-221,
CGAT	4	4	7	12	-7.457611e-01	-1.512355e+00	0-300,2-128,2-373,3-265,6-44,11-13,13-26,14-71,15-89,16-99,16-231,17-237,
CTAT	4	4	7	15	-2.200408e+00	-2.689339e+00	0-8,0-255,0-323,1-167,1-252,2-398,2-416,8-5,11-118,11-175,12-77,13-117,16-341,16-356,18-202,
C.CT	4	3	10	50	6.935226e-01	-4.158858e-01	0-53,0-386,2-7,2-89,2-268,3-58,3-60,3-171,3-228,3-295,3-304,5-63,5-74,5-216,6-203,7-30,7-126,8-79,9-37,10-34,10-36,10-41,10-167,11-9,11-86,11-116,11-125,11-127,11-185,13-168,13-211,14-14,14-60,16-104,16-112,16-158,16-218,16-354,17-27,17-29,17-53,17-305,17-381,17-383,18-41,18-77,18-97,19-77,19-85,19-114,
CACT	4	4	8	11	4.174226e-01	-1.250004e+00	2-7,3-171,5-216,6-203,8-79,10-41,10-167,13-211,14-14,14-60,17-27,
CGCT	4	4	6	9	1.421001e-01	-1.488542e-01	2-268,5-63,9-37,11-116,16-112,16-354,17-305,17-381,19-77,
CTCT	4	4	8	18	5.336378e-01	4.917613e-01	0-386,3-58,3-60,5-74,7-30,7-126,10-36,11-9,11-127,11-185,13-168,16-218,17-29,17-53,17-383,18-41,18-97,19-114,
C.GT	4	3	10	57	5.799829e-01	2.686044e-01	0-105,0-222,0-231,1-32,1-197,2-254,2-270,2-355,3-94,3-103,3-137,3-157,3-197,3-234,5-174,7-52,7-91,8-59,9-22,10-16,10-59,10-208,10-246,11-187,11-264,12-30,13-10,13-88,13-104,14-28,14-45,14-129,15-115,16-45,16-72,16-82,16-132,16-144,16-169,16-189,16-212,16-296,16-345,17-22,17-67,17-83,17-152,17-254,17-271,17-282,17-293,17-376,18-15,18-221,19-79,19-116,19-128,
CCGT	4	4	7	16	8.243814e-01	2.144852e+00	3-234,8-59,11-264,13-10,14-45,15-115,16-82,16-132,16-189,16-296,17-22,17-254,17-271,17-282,17-376,18-15,
CGGT	4	4	7	16	5.084485e-01	1.544244e+00	0-231,2-355,3-94,3-103,5-174,9-22,10-59,10-208,14-28,16-45,16-72,16-144,16-169,16-212,17-152,17-293,
CTGT	4	4	7	17	-6.035062e-01	-1.122496e-01	0-105,0-222,2-254,2-270,3-157,3-197,10-246,11-187,13-104,14-129,16-345,17-67,17-83,18-221,19-79,19-116,19-128,
C.TT	4	3	10	142	2.978524e-01	4.852842e+00	0-1,0-2,0-25,0-26,0-83,0-151,0-199,0-246,0-313,1-17,1-48,1-98,1-114,1-119,1-156,1-229,1-271,1-272,1-286,1-310,1-347,1-360,1-387,2-2,2-9,2-30,2-47,2-52,2-53,2-76,2-81,2-90,2-109,2-167,2-295,2-406,3-76,3-203,3-229,3-235,3-287,3-345,3-423,3-431,4-36,4-37,4-115,4-212,4-221,5-6,5-89,5-135,5-139,5-223,5-224,6-0,6-9,6-19,6-25,6-205,7-7,7-41,7-119,7-136,7-143,7-174,7-175,8-31,9-10,9-11,9-17,9-59,9-63,10-…
CATT	4	4	10	49	1.178735e+00	3.711391e+00	0-246,1-48,1-98,1-156,1-229,1-310,1-360,2-2,2-76,2-81,2-109,3-203,3-287,4-212,4-221,5-6,5-89,5-135,5-139,6-9,6-19,7-7,7-41,7-119,7-136,7-143,8-31,10-119,10-256,11-103,12-206,13-41,13-48,13-151,13-162,14-41,14-64,15-26,15-54,15-134,16-241,16-254,17-15,17-48,17-87,18-19,18-45,18-104,18-214,
CCTT	4	4	10	28	2.076857e+00	3.360090e+00	0-1,0-25,0-313,1-114,1-119,1-271,2-52,2-90,3-229,4-36,5-223,7-174,9-10,9-59,9-63,10-102,11-87,12-11,13-123,14-100,15-61,15-109,16-0,16-159,16-323,17-161,19-59,19-86,
CTTT	4	4	10	54	1.241105e+00	5.082016e+00	0-2,0-26,0-83,0-151,0-199,1-17,1-272,1-286,1-347,1-387,2-9,2-30,2-47,2-53,2-167,2-295,2-406,3-345,3-423,3-431,4-37,4-115,5-224,6-0,6-205,7-175,9-11,9-17,11-35,11-165,11-249,12-12,12-132,13-124,13-143,13-170,14-134,15-20,16-1,16-160,16-267,16-309,16-327,16-350,16-446,17-34,17-41,18-28,18-118,18-135,18-229,19-60,19-64,19-233,
C...A	5	2	10	305	1.089465e-02	2.569266e-01	0-2,0-26,0-35,0-54,0-55,0-83,0-159,0-166,0-199,0-231,0-241,0-246,0-255,0-278,0-288,0-427,1-4,1-11,1-17,1-26,1-32,1-42,1-57,1-59,1-95,1-98,1-105,1-108,1-114,1-120,1-128,1-142,1-149,1-197,1-217,1-218,1-226,1-263,1-281,1-294,1-324,1-327,1-334,1-337,1-360,1-412,1-418,2-2,2-37,2-53,2-69,2-71,2-115,2-128,2-184,2-206,2-214,2-236,2-254,2-346,2-431,2-442,2-443,3-17,3-62,3-76,3-94,3-114,3-119,3-128,3-137,3…
CA..A	5	3	10	118	2.538442e-01	1.642235e+00	0-35,0-241,0-246,0-278,0-288,1-11,1-26,1-32,1-42,1-59,1-98,1-108,1-128,1-142,1-197,1-226,1-281,1-327,1-337,1-360,2-2,2-115,3-119,3-128,3-137,3-143,3-203,3-212,3-220,3-252,3-277,3-362,3-388,3-415,4-81,4-84,4-154,4-169,4-218,5-12,5-139,5-181,5-195,5-233,6-16,6-121,6-151,6-181,6-192,6-197,6-218,7-100,7-119,7-143,7-151,7-154,7-167,7-197,8-14,8-54,8-79,9-54,10-48,10-71,10-167,11-20,11-23,11-26,11-29,1…
CC..A	5	3	10	48	6.570045e-01	-9.936104e-01	0-54,1-4,1-57,1-114,1-217,1-294,2-442,3-17,3-114,3-295,3-296,3-305,4-69,5-11,5-128,5-129,5-144,6-101,6-134,7-63,7-153,8-59,10-3,11-61,11-62,11-63,11-264,11-310,13-10,13-57,13-58,14-5,16-117,16-189,16-202,16-258,17-136,17-189,17-254,17-320,17-356,17-361,17-376,17-406,18-78,18-123,19-24,19-72,
CG..A	5	3	10	66	5.478485e-01	1.211994e+00	0-159,0-231,0-427,1-95,1-105,1-149,1-218,1-324,1-334,2-71,2-128,2-184,2-206,2-214,2-346,2-431,2-443,3-76,3-94,3-243,4-175,5-96,5-174,5-193,6-13,7-206,8-60,9-22,10-13,10-59,10-86,10-129,10-311,11-107,11-116,11-227,11-238,11-311,11-320,12-66,12-139,12-203,13-75,13-148,13-194,14-49,14-55,15-98,15-116,15-138,16-83,16-112,16-169,16-259,16-354,16-437,17-12,17-95,17-190,17-259,17-283,17-404,18-16,18-58,…
CT..A	5	3	10	73	2.777851e-01	-1.986035e+00	0-2,0-26,0-55,0-83,0-166,0-199,0-255,1-17,1-120,1-263,1-412,1-418,2-37,2-53,2-69,2-236,2-254,3-62,3-157,3-173,3-275,3-306,3-345,3-353,3-408,4-7,4-115,4-129,5-35,5-74,5-152,6-143,6-178,7-11,7-45,7-64,7-116,7-128,7-175,7-195,8-5,9-17,10-38,10-253,11-11,11-35,11-45,11-92,11-118,11-127,11-129,11-198,12-12,13-124,13-143,15-62,15-110,16-62,16-356,17-162,17-201,17-224,17-299,17-307,17-383,17-398,18-56,1…
C.A.A	5	3	10	105	2.538442e-01	6.454796e-01	0-35,0-159,0-241,0-255,0-278,0-288,1-26,1-59,1-105,1-108,1-142,1-218,1-263,1-281,1-294,1-324,1-327,1-334,2-71,2-115,2-128,2-206,3-114,3-128,3-220,3-243,3-277,3-362,3-415,4-7,4-84,4-154,5-11,5-12,5-96,5-129,5-144,5-181,5-195,6-13,6-101,6-121,6-192,6-197,6-218,7-64,7-153,7-167,7-197,7-206,8-5,8-54,10-71,10-86,10-129,10-253,10-311,11-26,11-63,11-92,11-107,11-110,11-118,11-129,11-148,11-198,11-238,11…
CAA.A	5	4	10	53	1.067680e+00	3.568515e+00	0-35,0-241,0-278,0-288,1-26,1-59,1-108,1-142,1-281,1-327,2-115,3-128,3-220,3-277,3-362,3-415,4-84,4-154,5-12,5-181,5-195,6-121,6-192,6-197,6-218,7-167,7-197,8-54,10-71,11-26,11-110,11-148,11-294,12-24,12-37,12-40,12-120,12-198,13-60,13-78,15-121,16-32,16-37,16-251,16-334,17-118,17-131,17-227,18-101,18-151,18-173,19-5,19-10,
CCA.A	5	4	7	14	-4.948911e-01	-6.725340e-01	1-294,3-114,5-11,5-129,5-144,6-101,7-153,11-63,16-117,17-136,17-320,17-406,18-123,19-24,
CGA.A	5	4	9	23	8.493488e-01	8.538455e-01	0-159,1-105,1-218,1-324,1-334,2-71,2-128,2-206,3-243,5-96,6-13,7-206,10-86,10-129,10-311,11-107,11-238,12-139,13-148,14-49,14-55,17-95,18-58,
CTA.A	5	4	7	15	-2.380541e+00	-2.887871e+00	0-255,1-263,4-7,7-64,8-5,10-253,11-92,11-118,11-129,11-198,16-62,16-356,17-201,17-398,19-35,
C.C.A	5	3	10	41	6.570045e-01	-1.584026e+00	1-57,1-337,2-37,2-69,2-346,2-443,3-62,3-275,3-295,3-306,4-129,4-169,5-74,5-128,5-193,7-151,7-195,8-14,8-79,10-167,11-11,11-29,11-45,11-61,11-62,11-116,11-127,11-145,13-57,13-58,14-14,16-30,16-112,16-354,17-12,17-356,17-383,17-404,17-429,18-56,18-99,
CAC.A	5	4	7	11	-4.948911e-01	-1.415865e+00	1-337,4-169,7-151,8-14,8-79,10-167,11-29,11-145,14-14,16-30,17-429,
CCC.A	5	4	6	8	3.542998e-01	-8.874689e-01	1-57,3-295,5-128,11-61,11-62,13-57,13-58,17-356,
CTC.A	5	4	6	14	-1.146564e+00	-4.684092e-01	2-37,2-69,3-62,3-275,3-306,4-129,5-74,7-195,11-11,11-45,11-127,17-383,18-56,18-99,
C.G.A	5	3	10	62	5.478485e-01	2.387142e-01	0-55,0-231,1-32,1-197,1-217,1-226,2-214,2-236,2-254,2-431,2-442,3-17,3-94,3-137,3-157,3-212,3-353,3-408,4-175,5-174,6-134,6-143,6-178,7-128,7-154,8-59,9-22,10-3,10-13,10-48,10-59,11-23,11-77,11-264,11-310,11-311,11-320,12-30,12-56,12-109,12-203,13-10,13-88,14-5,15-98,15-138,16-169,16-189,16-224,16-258,16-259,16-290,16-410,16-437,17-189,17-190,17-224,17-254,17-259,17-376,18-79,19-227,
CAG.A	5	4	6	16	-1.742431e+00	-7.643917e-01	1-32,1-197,1-226,3-137,3-212,7-154,10-48,11-23,11-77,12-30,12-56,12-109,13-88,16-224,16-290,16-410,
CCG.A	5	4	8	15	1.405815e+00	1.626083e+00	1-217,2-442,3-17,6-134,8-59,10-3,11-264,11-310,13-10,14-5,16-189,16-258,17-189,17-254,17-376,
CGG.A	5	4	9	20	1.816620e+00	2.545345e+00	0-231,2-214,2-431,3-94,4-175,5-174,9-22,10-13,10-59,11-311,11-320,12-203,15-98,15-138,16-169,16-259,16-437,17-190,17-259,19-227,
C.T.A	5	3	10	97	2.777851e-01	4.989579e-01	0-2,0-26,0-54,0-83,0-166,0-199,0-246,0-427,1-4,1-11,1-17,1-42,1-95,1-98,1-114,1-120,1-128,1-149,1-360,1-412,1-418,2-2,2-53,2-184,3-76,3-119,3-143,3-173,3-203,3-252,3-296,3-305,3-345,3-388,4-69,4-81,4-115,4-218,5-35,5-139,5-152,5-233,6-16,6-151,6-181,7-11,7-45,7-63,7-100,7-116,7-119,7-143,7-175,8-60,9-17,9-54,10-38,11-20,11-35,11-139,11-227,12-12,12-66,12-146,13-20,13-45,13-75,13-124,13-143,13-194…
CAT.A	5	4	10	38	1.126475e+00	1.351030e+00	0-246,1-11,1-42,1-98,1-128,1-360,2-2,3-119,3-143,3-203,3-252,3-388,4-81,4-218,5-139,5-233,6-16,6-151,6-181,7-100,7-119,7-143,9-54,11-20,11-139,12-146,13-20,13-45,14-64,14-94,14-112,15-141,16-272,17-87,18-45,18-104,19-2,19-97,
CCT.A	5	4	6	11	-1.146564e+00	-1.230016e+00	0-54,1-4,1-114,3-296,3-305,4-69,7-63,16-202,17-361,18-78,19-72,
CGT.A	5	4	8	15	1.080084e-01	-7.827594e-01	0-427,1-95,1-149,2-184,3-76,8-60,11-227,12-66,13-75,13-194,15-116,16-83,17-283,18-16,18-166,
CTT.A	5	4	10	33	1.187098e+00	7.401700e-01	0-2,0-26,0-83,0-166,0-199,1-17,1-120,1-412,1-418,2-53,3-173,3-345,4-115,5-35,5-152,7-11,7-45,7-116,7-175,9-17,10-38,11-35,12-12,13-124,13-143,15-62,15-110,17-162,17-299,17-307,18-135,19-94,19-175,
C..AA	5	3	10	104	2.538442e-01	7.927801e-02	0-55,0-159,0-288,0-427,1-4,1-42,1-57,1-108,1-128,1-217,1-218,1-263,1-294,1-327,1-418,2-71,2-115,2-206,2-431,2-443,3-119,3-128,3-220,3-275,3-277,3-296,3-306,3-388,3-415,4-7,4-69,4-129,4-169,5-11,5-12,5-128,5-129,5-144,5-181,5-193,5-195,5-233,6-143,6-151,6-192,7-63,7-64,7-154,7-195,7-197,8-14,8-60,10-48,10-71,10-129,11-29,11-62,11-63,11-110,11-129,11-139,11-198,11-238,11-294,11-311,12-40,12-56,12-6…
CA.AA	5	4	10	47	1.067680e+00	2.467323e+00	0-288,1-42,1-108,1-128,1-327,2-115,3-119,3-128,3-220,3-277,3-388,3-415,4-169,5-12,5-181,5-195,5-233,6-151,6-192,7-154,7-197,8-14,10-48,10-71,11-29,11-110,11-139,11-294,12-40,12-56,12-109,12-146,13-78,15-121,15-141,16-30,16-32,16-224,16-272,16-290,16-334,16-410,17-118,17-429,19-5,19-10,19-97,
CC.AA	5	4	9	19	1.116618e+00	7.056983e-02	1-4,1-57,1-217,1-294,3-296,4-69,5-11,5-128,5-129,5-144,7-63,11-62,11-63,13-58,14-5,16-202,17-136,17-320,19-24,
CG.AA	5	4	8	20	-1.457769e-02	1.593113e-01	0-159,0-427,1-218,2-71,2-206,2-431,2-443,5-193,8-60,10-129,11-238,11-311,12-66,12-139,14-49,14-55,15-98,16-259,17-95,17-190,
CT.AA	5	4	7	18	-2.380541e+00	-2.338380e+00	0-55,1-263,1-418,3-275,3-306,4-7,4-129,6-143,7-64,7-195,11-129,11-198,17-201,17-299,18-79,18-99,19-35,19-175,
C.AAA	5	4	9	49	-1.516845e-01	2.837245e+00	0-159,0-288,1-108,1-218,1-263,1-294,1-327,2-71,2-115,2-206,3-128,3-220,3-277,3-415,4-7,5-11,5-12,5-129,5-144,5-181,5-195,6-192,7-64,7-197,10-71,10-129,11-63,11-110,11-129,11-198,11-238,11-294,12-40,12-139,13-78,14-49,14-55,15-121,16-32,16-334,17-95,17-118,17-136,17-201,17-320,19-5,19-10,19-24,19-35,
CAAAA	5	5	9	24	1.934844e+00	4.078946e+00	0-288,1-108,1-327,2-115,3-128,3-220,3-277,3-415,5-12,5-181,5-195,6-192,7-197,10-71,11-110,11-294,12-40,13-78,15-121,16-32,16-334,17-118,19-5,19-10,
CGAAA	5	5	6	10	9.831129e-01	1.435614e+00	0-159,1-218,2-71,2-206,10-129,11-238,12-139,14-49,14-55,17-95,
CTAAA	5	5	6	7	-3.659539e-02	-1.013960e+00	1-263,4-7,7-64,11-129,11-198,17-201,19-35,
C.CAA	5	4	9	16	1.116618e+00	-1.773102e-01	1-57,2-443,3-275,3-306,4-129,4-169,5-128,5-193,7-195,8-14,11-29,11-62,13-58,16-30,17-429,18-99,
C.GAA	5	4	8	17	-1.457769e-02	-5.337161e-01	0-55,1-217,2-431,6-143,7-154,10-48,11-311,12-56,12-109,14-5,15-98,16-224,16-259,16-290,16-410,17-190,18-79,
C.TAA	5	4	10	22	1.126475e+00	-1.607331e+00	0-427,1-4,1-42,1-128,1-418,3-119,3-296,3-388,4-69,5-233,6-151,7-63,8-60,11-139,12-66,12-146,15-141,16-202,16-272,17-299,19-97,19-175,
CATAA	5	5	9	11	2.038044e+00	2.442210e-01	1-42,1-128,3-119,3-388,5-233,6-151,11-139,12-146,15-141,16-272,19-97,
C..CA	5	3	10	66	6.570045e-01	2.113400e+00	1-11,1-95,1-105,1-120,1-149,1-226,1-324,1-334,2-37,2-184,2-236,2-442,3-17,3-62,3-143,3-212,3-243,3-305,3-353,4-81,4-175,4-218,5-96,6-13,6-16,6-178,7-45,7-116,7-151,9-54,10-13,10-38,10-86,10-253,11-20,11-23,11-26,11-45,11-61,11-92,11-107,11-145,11-320,12-37,12-203,13-20,13-45,13-57,13-75,13-148,15-110,15-138,16-251,17-12,17-224,17-361,17-398,17-404,18-16,18-58,18-101,18-123,19-2,19-72,19-94,19-227,
CA.CA	5	4	9	19	1.116618e+00	3.186289e-01	1-11,1-226,3-143,3-212,4-81,4-218,6-16,7-151,9-54,11-20,11-23,11-26,11-145,12-37,13-20,13-45,16-251,18-101,19-2,
CG.CA	5	4	9	23	2.093837e+00	4.200528e+00	1-95,1-105,1-149,1-324,1-334,2-184,3-243,4-175,5-96,6-13,10-13,10-86,11-107,11-320,12-203,13-75,13-148,15-138,17-12,17-404,18-16,18-58,19-227,
CT.CA	5	4	7	16	-3.591068e-01	4.024382e-02	1-120,2-37,2-236,3-62,3-353,6-178,7-45,7-116,10-38,10-253,11-45,11-92,15-110,17-224,17-398,19-94,
C.ACA	5	4	8	18	3.108633e-01	3.186289e-01	1-105,1-324,1-334,3-243,5-96,6-13,10-86,10-253,11-26,11-92,11-107,12-37,13-148,16-251,17-398,18-58,18-101,18-123,
CGACA	5	5	7	10	3.129308e+00	3.738650e+00	1-105,1-324,1-334,3-243,5-96,6-13,10-86,11-107,13-148,18-58,
C.GCA	5	4	9	15	2.093837e+00	1.624655e+00	1-226,2-236,2-442,3-17,3-212,3-353,4-175,6-178,10-13,11-23,11-320,12-203,15-138,17-224,19-227,
C.TCA	5	4	10	24	2.003264e+00	2.082228e+00	1-11,1-95,1-120,1-149,2-184,3-143,3-305,4-81,4-218,6-16,7-45,7-116,9-54,10-38,11-20,13-20,13-45,13-75,15-110,17-361,18-16,19-2,19-72,19-94,
CATCA	5	5	8	10	2.750071e+00	2.094301e+00	1-11,3-143,4-81,4-218,6-16,9-54,11-20,13-20,13-45,19-2,
C..GA	5	3	8	54	-3.672647e+00	-4.506415e-01	0-35,0-54,0-166,0-241,1-59,1-281,1-337,1-412,2-69,2-214,2-346,3-173,3-252,3-362,3-408,4-84,5-35,5-152,6-101,6-134,6-181,6-197,6-218,7-11,7-100,7-128,7-153,7-206,10-3,10-311,11-11,11-77,11-227,11-310,14-94,14-112,15-62,15-116,16-62,16-83,16-258,16-437,17-162,17-189,17-227,17-259,17-283,17-307,17-356,18-56,18-78,18-151,18-166,18-173,
CA.GA	5	4	8	18	-1.457769e-02	-3.028739e-01	0-35,0-241,1-59,1-281,1-337,3-252,3-362,4-84,6-181,6-197,6-218,7-100,11-77,14-94,14-112,17-227,18-151,18-173,
CG.GA	5	4	6	11	-3.098590e-01	-1.420840e-01	2-214,2-346,7-206,10-311,11-227,15-116,16-83,16-437,17-259,17-283,18-166,
CT.GA	5	4	8	15	1.080084e-01	-7.827594e-01	0-166,1-412,2-69,3-173,3-408,5-35,5-152,7-11,7-128,11-11,15-62,16-62,17-162,17-307,18-56,
C.AGA	5	4	7	16	-8.785042e-01	-7.643917e-01	0-35,0-241,1-59,1-281,3-362,4-84,6-101,6-197,6-218,7-153,7-206,10-311,16-62,17-227,18-151,18-173,
CAAGA	5	5	6	11	9.831129e-01	1.834319e+00	0-35,0-241,1-59,1-281,3-362,4-84,6-197,6-218,17-227,18-151,18-173,
C.TGA	5	4	8	21	1.080084e-01	6.402816e-01	0-54,0-166,1-412,3-173,3-252,5-35,5-152,6-181,7-11,7-100,11-227,14-94,14-112,15-62,15-116,16-83,17-162,17-283,17-307,18-78,18-166,
CTTGA	5	5	6	9	1.208728e+00	1.369645e+00	0-166,1-412,3-173,5-35,5-152,7-11,15-62,17-162,17-307,
C..TA	5	3	10	81	2.777851e-01	-1.202565e+00	0-2,0-26,0-83,0-199,0-231,0-246,0-255,0-278,1-17,1-26,1-32,1-98,1-114,1-142,1-197,1-360,2-2,2-53,2-128,2-254,3-76,3-94,3-114,3-137,3-157,3-203,3-295,3-345,4-115,4-154,5-74,5-139,5-174,6-121,7-119,7-143,7-167,7-175,8-5,8-54,8-59,8-79,9-17,9-22,10-59,10-167,11-35,11-116,11-118,11-127,11-148,11-264,12-12,12-24,12-30,12-120,12-198,13-10,13-60,13-88,13-124,13-143,13-194,14-14,14-64,16-37,16-112,16-117…
CA.TA	5	4	10	34	1.126475e+00	6.092695e-01	0-246,0-278,1-26,1-32,1-98,1-142,1-197,1-360,2-2,3-137,3-203,4-154,5-139,6-121,7-119,7-143,7-167,8-54,8-79,10-167,11-148,12-24,12-30,12-120,12-198,13-60,13-88,14-14,14-64,16-37,17-87,17-131,18-45,18-104,
CC.TA	5	4	6	11	-1.146564e+00	-1.230016e+00	1-114,3-114,3-295,8-59,11-264,13-10,16-117,16-189,17-254,17-376,17-406,
CG.TA	5	4	7	12	-7.327111e-01	-1.491973e+00	0-231,2-128,3-76,3-94,5-174,9-22,10-59,11-116,13-194,16-112,16-169,16-354,
CT.TA	5	4	9	24	6.472224e-02	-9.672192e-01	0-2,0-26,0-83,0-199,0-255,1-17,2-53,2-254,3-157,3-345,4-115,5-74,7-175,8-5,9-17,11-35,11-118,11-127,12-12,13-124,13-143,16-356,17-383,18-135,
C.ATA	5	4	8	22	-1.211535e+00	-1.603873e+00	0-255,0-278,1-26,1-142,2-128,3-114,4-154,6-121,7-167,8-5,8-54,11-118,11-148,12-24,12-120,12-198,13-60,16-37,16-117,16-356,17-131,17-406,
CAATA	5	5	7	14	6.549512e-01	1.194418e+00	0-278,1-26,1-142,4-154,6-121,7-167,8-54,11-148,12-24,12-120,12-198,13-60,16-37,17-131,
C.CTA	5	4	6	10	-1.146564e+00	-1.485273e+00	3-295,5-74,8-79,10-167,11-116,11-127,14-14,16-112,16-354,17-383,
C.GTA	5	4	7	19	-7.327111e-01	1.652486e-01	0-231,1-32,1-197,2-254,3-94,3-137,3-157,5-174,8-59,9-22,10-59,11-264,12-30,13-10,13-88,16-169,16-189,17-254,17-376,
CGGTA	5	5	6	6	2.198328e+00	1.279690e+00	0-231,3-94,5-174,9-22,10-59,16-169,
C.TTA	5	4	10	30	1.187098e+00	1.697959e-01	0-2,0-26,0-83,0-199,0-246,1-17,1-98,1-114,1-360,2-2,2-53,3-76,3-203,3-345,4-115,5-139,7-119,7-143,7-175,9-17,11-35,12-12,13-124,13-143,13-194,14-64,17-87,18-45,18-104,18-135,
CATTA	5	5	7	12	7.717510e-01	7.514158e-01	0-246,1-98,1-360,2-2,3-203,5-139,7-119,7-143,14-64,17-87,18-45,18-104,
CTTTA	5	5	8	15	1.567480e+00	1.942004e+00	0-2,0-26,0-83,0-199,1-17,2-53,3-345,4-115,7-175,9-17,11-35,12-12,13-124,13-143,18-135,
C...C	5	2	10	193	1.047880e-01	7.155910e-01	0-16,0-47,0-51,0-251,0-270,0-274,1-1,1-22,1-48,1-54,1-55,1-115,1-119,1-152,1-214,1-259,1-286,1-290,1-339,1-343,2-76,2-81,2-85,2-91,2-121,2-266,2-270,2-287,2-291,2-341,2-412,2-421,2-427,2-445,3-58,3-60,3-115,3-133,3-190,3-229,3-230,3-246,3-265,3-302,3-304,3-352,3-378,4-33,4-45,4-63,4-66,4-171,4-201,4-217,5-31,5-55,5-58,5-59,5-89,5-135,5-191,5-216,5-220,6-9,6-19,6-98,6-117,6-135,6-139,7-2,7-7,7-41,…
CA..C	5	3	10	64	6.570045e-01	1.815165e+00	0-47,0-274,1-48,1-152,1-343,2-76,2-81,2-121,2-287,2-291,2-341,2-412,2-421,2-427,2-445,3-115,3-133,3-190,3-246,4-171,4-201,5-89,5-135,5-191,5-216,6-9,6-19,6-117,7-2,7-7,7-41,7-48,7-87,7-91,9-44,10-55,11-31,11-84,11-103,11-215,12-105,12-116,12-206,13-41,13-55,14-41,14-60,15-26,15-48,15-54,15-134,16-77,16-140,16-199,16-254,16-365,16-442,17-27,17-48,17-321,18-114,19-21,19-75,19-110,
CC..C	5	3	10	48	1.328813e+00	3.059129e+00	0-16,1-54,1-119,1-259,2-266,3-229,3-304,3-352,4-33,4-63,4-66,4-217,5-55,5-58,5-220,7-60,7-95,8-41,9-59,10-12,10-34,11-5,11-58,11-125,11-319,12-8,14-45,15-58,15-109,16-104,16-105,16-108,16-155,16-296,16-323,17-10,17-11,17-62,17-63,17-279,17-312,17-354,17-357,17-389,17-403,18-15,18-122,19-86,
CG..C	5	3	7	26	-2.271771e+00	-9.046370e-01	0-51,1-1,1-22,1-290,1-339,3-265,3-378,4-45,5-31,6-135,7-96,12-20,14-71,16-68,16-99,16-156,16-190,16-426,17-23,17-255,17-266,17-316,17-350,17-358,17-377,17-381,
CT..C	5	3	9	55	-1.017035e+00	7.254878e-01	0-251,0-270,1-55,1-115,1-214,1-286,2-85,2-91,2-270,3-58,3-60,3-230,3-302,5-59,6-98,6-139,8-77,9-39,9-60,10-0,11-1,11-9,11-55,11-59,11-88,11-307,12-128,16-58,16-114,16-160,16-203,16-220,16-341,16-350,17-34,17-53,17-60,17-83,17-158,17-362,17-385,18-12,18-41,18-52,18-97,18-118,18-131,19-53,19-60,19-64,19-68,19-73,19-90,19-128,19-217,
C.A.C	5	3	10	40	6.570045e-01	-1.582866e+00	0-16,0-274,1-152,1-214,1-290,1-339,2-421,2-445,3-133,3-246,3-265,3-378,4-171,4-201,4-217,5-31,5-55,7-2,8-41,9-44,11-5,11-31,11-215,12-105,14-71,16-99,16-114,16-140,16-203,16-341,16-442,17-63,17-266,17-312,17-321,17-350,17-358,17-385,17-389,19-110,
CAA.C	5	4	9	17	1.116618e+00	6.907877e-02	0-274,1-152,2-421,2-445,3-133,3-246,4-171,4-201,7-2,9-44,11-31,11-215,12-105,16-140,16-442,17-321,19-110,
C.C.C	5	3	9	33	2.982524e-01	6.328603e-01	0-51,1-55,2-266,2-341,3-58,3-60,3-302,3-304,5-191,5-216,8-77,10-34,11-9,11-59,11-84,11-125,13-55,14-60,16-104,16-156,17-10,17-27,17-53,17-60,17-62,17-354,17-362,17-381,18-41,18-97,18-122,19-73,19-75,
CAC.C	5	4	7	8	1.028960e+00	-2.009127e-01	2-341,5-191,5-216,11-84,13-55,14-60,17-27,19-75,
CTC.C	5	4	6	13	4.718759e-01	1.365869e+00	1-55,3-58,3-60,3-302,8-77,11-9,11-59,17-53,17-60,17-362,18-41,18-97,19-73,
C.G.C	5	3	9	41	1.527470e-02	1.158687e+00	0-251,1-343,2-270,2-291,4-33,4-63,4-66,5-59,5-220,6-135,6-139,7-87,7-91,7-95,7-96,9-39,10-0,10-12,11-307,11-319,14-45,16-58,16-108,16-155,16-296,16-365,16-426,17-11,17-83,17-158,17-279,17-316,17-357,17-403,18-12,18-15,18-114,19-21,19-53,19-128,19-217,
CCG.C	5	4	6	16	1.459726e+00	4.428896e+00	4-33,4-63,4-66,5-220,7-95,10-12,11-319,14-45,16-108,16-155,16-296,17-11,17-279,17-357,17-403,18-15,
CTG.C	5	4	8	14	1.516290e+00	1.511953e+00	0-251,2-270,5-59,6-139,9-39,10-0,11-307,16-58,17-83,17-158,18-12,19-53,19-128,19-217,
C.T.C	5	3	10	79	7.008561e-01	3.631971e+00	0-47,0-270,1-1,1-22,1-48,1-54,1-115,1-119,1-259,1-286,2-76,2-81,2-85,2-91,2-121,2-287,2-412,2-427,3-115,3-190,3-229,3-230,3-352,4-45,5-58,5-89,5-135,6-9,6-19,6-98,6-117,7-7,7-41,7-48,7-60,9-59,9-60,10-55,11-1,11-55,11-58,11-88,11-103,12-8,12-20,12-116,12-128,12-206,13-41,14-41,15-26,15-48,15-54,15-58,15-109,15-134,16-68,16-77,16-105,16-160,16-190,16-199,16-220,16-254,16-323,16-350,17-23,17-34,17-…
CAT.C	5	4	8	32	4.283501e-01	4.136124e+00	0-47,1-48,2-76,2-81,2-121,2-287,2-412,2-427,3-115,3-190,5-89,5-135,6-9,6-19,6-117,7-7,7-41,7-48,10-55,11-103,12-116,12-206,13-41,14-41,15-26,15-48,15-54,15-134,16-77,16-199,16-254,17-48,
CCT.C	5	4	10	15	3.157577e+00	2.429426e+00	1-54,1-119,1-259,3-229,3-352,5-58,7-60,9-59,11-58,12-8,15-58,15-109,16-105,16-323,19-86,
CTT.C	5	4	8	23	5.443452e-01	1.829705e+00	0-270,1-115,1-286,2-85,2-91,3-230,6-98,9-60,11-1,11-55,11-88,12-128,16-160,16-220,16-350,17-34,18-52,18-118,18-131,19-60,19-64,19-68,19-90,
C..AC	5	3	8	44	-2.968198e+00	-9.972568e-01	0-47,0-251,0-270,1-22,1-115,1-259,1-290,1-339,1-343,2-121,2-287,2-341,2-421,2-445,3-115,3-190,6-117,6-135,8-77,10-55,11-1,11-31,11-215,12-20,12-105,12-116,12-128,16-68,16-77,16-190,16-203,17-62,17-255,17-266,17-312,17-321,17-350,17-357,17-362,17-377,18-114,18-122,19-53,19-73,
CA.AC	5	4	7	18	-4.948911e-01	3.170925e-01	0-47,1-343,2-121,2-287,2-341,2-421,2-445,3-115,3-190,6-117,10-55,11-31,11-215,12-105,12-116,16-77,17-321,18-114,
CT.AC	5	4	6	10	-1.146564e+00	-1.484105e+00	0-251,0-270,1-115,8-77,11-1,12-128,16-203,17-362,19-53,19-73,
C.TAC	5	4	6	20	-1.146564e+00	1.059757e+00	0-47,0-270,1-22,1-115,1-259,2-121,2-287,3-115,3-190,6-117,10-55,11-1,12-20,12-116,12-128,16-68,16-77,16-190,17-255,17-377,
CATAC	5	5	6	9	1.399243e+00	1.654094e+00	0-47,2-121,2-287,3-115,3-190,6-117,10-55,12-116,16-77,
C..CC	5	3	10	46	1.328813e+00	2.249135e+00	0-51,1-1,1-54,1-55,1-214,3-230,3-302,4-33,4-63,4-66,5-55,5-59,5-220,6-98,7-2,7-60,7-87,7-96,9-60,10-0,11-55,11-58,11-59,11-84,11-307,12-8,13-55,15-58,16-105,16-108,16-114,16-155,16-156,16-199,17-11,17-60,17-63,17-158,17-279,17-354,17-358,17-403,18-12,18-52,19-21,19-217,
CC.CC	5	4	7	18	2.454819e+00	5.576851e+00	1-54,4-33,4-63,4-66,5-55,5-220,7-60,11-58,12-8,15-58,16-105,16-108,16-155,17-11,17-63,17-279,17-354,17-403,
CT.CC	5	4	8	17	1.814726e+00	2.784245e+00	1-55,1-214,3-230,3-302,5-59,6-98,9-60,10-0,11-55,11-59,11-307,16-114,17-60,17-158,18-12,18-52,19-217,
C.TCC	5	4	9	13	2.486152e+00	1.366505e+00	1-1,1-54,3-230,6-98,7-60,9-60,11-55,11-58,12-8,15-58,16-105,16-199,18-52,
CCTCC	5	5	6	6	4.564167e+00	3.969361e+00	1-54,7-60,11-58,12-8,15-58,16-105,
C..GC	5	3	8	40	-1.128248e+00	1.724549e+00	2-85,2-91,2-266,2-291,2-412,2-427,3-133,3-352,3-378,4-45,4-171,4-201,5-31,5-58,5-191,6-139,7-48,7-95,8-41,9-39,10-12,11-5,11-88,11-319,15-48,16-58,16-140,16-220,16-365,16-426,16-442,17-10,17-316,17-385,17-389,18-131,19-68,19-75,19-90,19-110,
CA.GC	5	4	6	14	2.977247e-02	1.305087e+00	2-291,2-412,2-427,3-133,4-171,4-201,5-191,7-48,15-48,16-140,16-365,16-442,19-75,19-110,
CC.GC	5	4	6	10	1.459726e+00	2.191061e+00	2-266,3-352,5-58,7-95,8-41,10-12,11-5,11-319,17-10,17-389,
CT.GC	5	4	6	11	1.518148e-01	5.241162e-01	2-85,2-91,6-139,9-39,11-88,16-58,16-220,17-385,18-131,19-68,19-90,
C.AGC	5	4	6	12	2.977247e-02	3.434858e-01	3-133,3-378,4-171,4-201,5-31,8-41,11-5,16-140,16-442,17-385,17-389,19-110,
C.TGC	5	4	7	14	8.340524e-01	1.511953e+00	2-85,2-91,2-412,2-427,3-352,4-45,5-58,7-48,11-88,15-48,16-220,18-131,19-68,19-90,
C..TC	5	3	10	63	7.008561e-01	1.792347e+00	0-16,0-274,1-48,1-119,1-152,1-286,2-76,2-81,2-270,3-58,3-60,3-229,3-246,3-265,3-304,4-217,5-89,5-135,5-216,6-9,6-19,7-7,7-41,7-91,9-44,9-59,10-34,11-9,11-103,11-125,12-206,13-41,14-41,14-45,14-60,14-71,15-26,15-54,15-109,15-134,16-99,16-104,16-160,16-254,16-296,16-323,16-341,16-350,17-23,17-27,17-34,17-48,17-53,17-83,17-381,18-15,18-41,18-97,18-118,19-60,19-64,19-86,19-128,
CA.TC	5	4	9	26	1.215807e+00	2.594579e+00	0-274,1-48,1-152,2-76,2-81,3-246,5-89,5-135,5-216,6-9,6-19,7-7,7-41,7-91,9-44,11-103,12-206,13-41,14-41,14-60,15-26,15-54,15-134,16-254,17-27,17-48,
CC.TC	5	4	8	15	1.814726e+00	2.429426e+00	0-16,1-119,3-229,3-304,4-217,9-59,10-34,11-125,14-45,15-109,16-104,16-296,16-323,18-15,19-86,
C.ATC	5	4	6	10	-1.146564e+00	-1.483520e+00	0-16,0-274,1-152,3-246,3-265,4-217,9-44,14-71,16-99,16-341,
C.CTC	5	4	6	14	4.718759e-01	1.720556e+00	3-58,3-60,3-304,5-216,10-34,11-9,11-125,14-60,16-104,17-27,17-53,17-381,18-41,18-97,
C.TTC	5	4	10	32	2.085914e+00	4.200456e+00	1-48,1-119,1-286,2-76,2-81,3-229,5-89,5-135,6-9,6-19,7-7,7-41,9-59,11-103,12-206,13-41,14-41,15-26,15-54,15-109,15-134,16-160,16-254,16-323,16-350,17-23,17-34,17-48,18-118,19-60,19-64,19-86,
CATTC	5	5	8	18	2.870509e+00	5.905907e+00	1-48,2-76,2-81,5-89,5-135,6-9,6-19,7-7,7-41,11-103,12-206,13-41,14-41,15-26,15-54,15-134,16-254,17-48,
CCTTC	5	5	6	6	2.973453e+00	2.181272e+00	1-119,3-229,9-59,15-109,16-323,19-86,
C...G	5	2	10	148	7.212768e-02	-2.436046e+00	0-8,0-20,0-53,0-151,0-240,0-313,0-323,0-354,0-388,1-58,1-92,1-123,1-133,1-206,1-295,1-393,1-426,1-438,2-39,2-90,2-125,2-268,2-343,2-345,2-398,3-48,3-101,3-103,3-178,3-321,3-356,3-407,4-17,4-31,4-64,4-70,4-142,4-229,5-6,5-93,5-165,5-171,5-204,5-218,6-102,6-129,6-205,7-23,7-99,7-126,8-16,8-31,8-42,9-37,9-48,9-63,10-4,10-46,10-102,10-136,10-146,10-156,10-234,10-274,11-47,11-87,11-165,11-175,11-185,1…
CA..G	5	3	10	51	5.478485e-01	-1.005217e+00	1-123,1-133,1-295,1-393,1-438,2-343,3-48,3-178,3-356,4-229,5-6,6-102,6-129,7-23,8-16,8-31,8-42,9-48,10-136,10-146,10-156,10-234,11-219,13-23,14-26,14-80,14-121,15-7,15-12,15-41,15-113,16-153,16-164,16-175,16-285,16-369,16-431,17-0,17-15,17-101,17-137,17-313,17-364,17-401,17-445,18-19,18-124,18-126,18-163,19-163,19-221,
CC..G	5	3	8	24	-1.128248e+00	-1.091494e+00	0-53,0-240,0-313,1-58,2-39,2-90,2-345,3-407,7-99,9-63,10-102,11-47,11-87,14-100,15-40,15-61,15-115,16-82,17-161,17-271,17-282,17-355,18-55,18-77,
CG..G	5	3	9	33	-2.805708e-01	-7.723387e-01	0-354,2-125,2-268,3-101,3-103,3-321,4-17,4-64,4-142,5-171,5-204,9-37,10-4,10-274,12-188,14-28,14-46,15-95,16-45,16-91,16-109,16-133,16-166,16-297,16-300,17-77,17-149,17-280,17-293,17-337,17-340,19-77,19-185,
CT..G	5	3	9	40	-1.404836e+00	-2.168119e+00	0-8,0-20,0-151,0-323,0-388,1-92,1-206,1-426,2-398,4-31,4-70,5-93,5-165,5-218,6-205,7-126,10-46,11-165,11-175,11-185,11-275,11-317,12-54,13-157,14-101,14-129,14-134,15-20,16-1,16-22,16-53,16-106,16-309,16-345,16-446,17-146,17-393,17-424,19-114,19-116,
C.A.G	5	3	10	42	5.478485e-01	-2.240906e+00	0-8,0-240,0-323,0-354,1-58,1-133,1-295,1-426,2-39,2-398,3-356,4-70,4-142,4-229,7-23,7-99,8-16,9-48,10-156,10-234,11-47,11-175,11-219,13-23,14-80,14-121,15-7,15-40,15-41,15-95,16-285,16-300,16-369,16-431,17-0,17-137,17-149,17-313,17-424,17-445,19-185,19-221,
CAA.G	5	4	10	23	1.713275e+00	8.520965e-01	1-133,1-295,3-356,4-229,7-23,8-16,9-48,10-156,10-234,11-219,13-23,14-80,14-121,15-7,15-41,16-285,16-369,16-431,17-0,17-137,17-313,17-445,19-221,
C.C.G	5	3	10	32	1.158797e+00	2.193619e-01	0-53,2-125,2-268,2-343,3-101,4-31,4-64,5-218,7-126,9-37,10-46,11-185,11-317,12-54,14-26,15-12,15-113,16-53,16-106,16-109,16-153,16-164,16-175,17-101,17-280,17-355,17-364,17-401,18-77,18-124,19-77,19-114,
CTC.G	5	4	6	10	1.518148e-01	1.953111e-01	4-31,5-218,7-126,10-46,11-185,11-317,12-54,16-53,16-106,19-114,
C.G.G	5	3	10	32	1.002016e+00	-5.975280e-01	1-393,2-345,3-103,3-178,3-321,4-17,5-171,5-204,6-102,8-42,10-4,10-136,11-275,13-157,14-28,14-129,15-115,16-45,16-82,16-91,16-166,16-345,17-271,17-282,17-293,17-337,17-340,17-393,18-126,18-163,19-116,19-163,
CAG.G	5	4	6	8	-3.098590e-01	-1.034588e+00	1-393,3-178,6-102,8-42,10-136,18-126,18-163,19-163,
C.T.G	5	3	10	42	5.868843e-01	-1.887513e+00	0-20,0-151,0-313,0-388,1-92,1-123,1-206,1-438,2-90,3-48,3-407,5-6,5-93,5-165,6-129,6-205,8-31,9-63,10-102,10-146,10-274,11-87,11-165,12-188,14-46,14-100,14-101,14-134,15-20,15-61,16-1,16-22,16-133,16-297,16-309,16-446,17-15,17-77,17-146,17-161,18-19,18-55,
CAT.G	5	4	8	9	1.080084e-01	-2.199659e+00	1-123,1-438,3-48,5-6,6-129,8-31,10-146,17-15,18-19,
CCT.G	5	4	7	10	8.340524e-01	1.953111e-01	0-313,2-90,3-407,9-63,10-102,11-87,14-100,15-61,17-161,18-55,
CTT.G	5	4	6	17	-1.410362e+00	-8.698579e-02	0-20,0-151,0-388,1-92,1-206,5-93,5-165,6-205,11-165,14-101,14-134,15-20,16-1,16-22,16-309,16-446,17-146,
C..AG	5	3	9	40	-1.562399e+00	-2.514397e+00	0-20,0-240,0-354,1-58,1-123,1-295,1-426,1-438,3-48,4-17,4-70,4-142,5-165,5-204,6-102,7-23,10-4,10-46,10-136,10-146,10-156,11-275,12-54,13-157,14-121,15-7,15-12,15-40,16-22,16-53,16-300,17-0,17-101,17-137,17-340,17-393,17-424,17-445,18-124,18-126,
CA.AG	5	4	7	18	-8.785042e-01	-5.352106e-01	1-123,1-295,1-438,3-48,6-102,7-23,10-136,10-146,10-156,14-121,15-7,15-12,17-0,17-101,17-137,17-445,18-124,18-126,
C.AAG	5	4	6	17	-1.742431e+00	-5.352106e-01	0-240,0-354,1-58,1-295,1-426,4-70,4-142,7-23,10-156,14-121,15-7,15-40,16-300,17-0,17-137,17-424,17-445,
C.GAG	5	4	6	10	-3.098590e-01	-4.397990e-01	4-17,5-204,6-102,10-4,10-136,11-275,13-157,17-340,17-393,18-126,
C..CG	5	3	9	33	1.527470e-02	3.168749e-02	1-92,2-125,2-343,2-345,3-178,3-321,4-31,4-64,5-93,5-171,5-218,8-42,11-47,11-317,13-23,14-46,15-95,15-113,16-106,16-109,16-153,16-166,16-297,16-369,17-146,17-149,17-280,17-313,17-337,17-355,17-401,18-55,18-163,
CA.CG	5	4	6	10	2.977247e-02	2.341320e-02	2-343,3-178,8-42,13-23,15-113,16-153,16-369,17-313,17-401,18-163,
C..GG	5	3	8	24	-1.563157e+00	-1.818536e+00	0-388,1-133,1-206,1-393,2-39,3-101,3-356,3-407,6-129,8-16,10-234,10-274,11-219,14-26,14-80,14-101,15-41,16-91,16-164,16-175,16-285,17-364,19-163,19-185,
CA.GG	5	4	8	15	1.107794e+00	1.050921e+00	1-133,1-393,3-356,6-129,8-16,10-234,11-219,14-26,14-80,15-41,16-164,16-175,16-285,17-364,19-163,
C.AGG	5	4	7	10	3.989674e-01	-4.397990e-01	1-133,2-39,3-356,8-16,10-234,11-219,14-80,15-41,16-285,19-185,
CAAGG	5	5	6	8	2.081818e+00	2.176114e+00	1-133,3-356,8-16,10-234,11-219,14-80,15-41,16-285,
C..TG	5	3	10	51	5.868843e-01	-6.196710e-01	0-8,0-53,0-151,0-313,0-323,2-90,2-268,2-398,3-103,4-229,5-6,6-205,7-99,7-126,8-31,9-37,9-48,9-63,10-102,11-87,11-165,11-175,11-185,12-188,14-28,14-100,14-129,14-134,15-20,15-61,15-115,16-1,16-45,16-82,16-133,16-309,16-345,16-431,16-446,17-15,17-77,17-161,17-271,17-282,17-293,18-19,18-77,19-77,19-114,19-116,19-221,
CC.TG	5	4	8	15	1.516290e+00	1.841707e+00	0-53,0-313,2-90,7-99,9-63,10-102,11-87,14-100,15-61,15-115,16-82,17-161,17-271,17-282,18-77,
CG.TG	5	4	6	10	-1.816604e-01	-2.676107e-01	2-268,3-103,9-37,12-188,14-28,16-45,16-133,17-77,17-293,19-77,
CT.TG	5	4	7	18	-5.909284e-01	-8.698579e-02	0-8,0-151,0-323,2-398,6-205,7-126,11-165,11-175,11-185,14-129,14-134,15-20,16-1,16-309,16-345,16-446,19-114,19-116,
C.ATG	5	4	8	9	1.080084e-01	-2.199659e+00	0-8,0-323,2-398,4-229,7-99,9-48,11-175,16-431,19-221,
C.CTG	5	4	6	8	1.518148e-01	-4.615908e-01	0-53,2-268,7-126,9-37,11-185,18-77,19-77,19-114,
C.TTG	5	4	10	23	1.867373e+00	1.376303e+00	0-151,0-313,2-90,5-6,6-205,8-31,9-63,10-102,11-87,11-165,12-188,14-100,14-134,15-20,15-61,16-1,16-133,16-309,16-446,17-15,17-77,17-161,18-19,
CCTTG	5	5	6	8	2.639059e+00	2.968142e+00	0-313,2-90,9-63,10-102,11-87,14-100,15-61,17-161,
C...T	5	2	10	335	1.392835e-02	2.689916e+00	0-1,0-17,0-25,0-105,0-110,0-115,0-125,0-135,0-222,0-264,0-300,0-314,0-344,0-375,0-386,0-413,0-416,1-5,1-14,1-31,1-52,1-68,1-141,1-156,1-167,1-189,1-229,1-252,1-260,1-271,1-272,1-310,1-347,1-387,1-398,2-7,2-9,2-30,2-40,2-47,2-52,2-66,2-80,2-89,2-95,2-109,2-127,2-167,2-176,2-179,2-187,2-195,2-239,2-251,2-267,2-274,2-282,2-295,2-311,2-314,2-348,2-354,2-355,2-360,2-373,2-379,2-406,2-416,2-425,2-437,3…
CA..T	5	3	10	99	2.777851e-01	9.526177e-01	0-17,0-135,0-375,1-14,1-156,1-229,1-310,2-7,2-40,2-66,2-95,2-109,2-176,2-187,2-195,2-239,2-251,2-274,2-282,2-360,2-425,3-20,3-35,3-65,3-146,3-165,3-171,3-194,3-215,3-250,3-269,3-287,3-308,4-28,4-50,4-120,4-131,4-178,4-186,4-212,4-221,5-48,5-56,5-99,5-130,5-145,6-91,6-157,6-203,7-18,7-52,7-136,9-57,9-79,10-16,10-41,10-89,10-95,10-112,10-119,10-227,10-256,11-6,11-48,11-64,11-95,11-160,13-48,13-151,…
CC..T	5	3	10	75	7.008561e-01	3.324213e+00	0-1,0-25,1-31,1-141,1-271,2-52,2-80,2-89,2-127,2-267,2-354,3-64,3-93,3-156,3-170,3-228,3-233,3-234,4-36,4-49,5-62,5-88,5-223,6-8,7-5,7-6,7-17,7-90,7-142,7-166,7-174,9-10,9-43,10-35,10-166,10-245,11-86,11-115,11-126,11-147,12-11,13-59,13-116,13-123,14-13,14-70,16-0,16-81,16-103,16-111,16-131,16-132,16-158,16-159,16-188,16-230,16-340,16-430,17-14,17-21,17-22,17-47,17-52,17-66,17-82,17-236,17-253,17…
CG..T	5	3	9	55	-1.404836e+00	8.971609e-02	0-110,0-115,0-125,0-300,0-344,1-398,2-348,2-355,2-373,3-6,3-18,3-181,3-235,3-324,4-34,4-67,4-207,5-63,5-221,6-25,6-44,7-187,7-218,8-45,10-97,10-208,10-217,11-13,11-50,11-195,11-265,12-210,13-4,13-11,13-26,14-6,15-1,15-73,15-89,16-72,16-144,16-177,16-183,16-194,16-212,16-231,16-278,16-372,17-152,17-171,17-218,17-237,17-272,17-305,17-366,
CT..T	5	3	10	106	3.030799e-01	1.271887e+00	0-105,0-222,0-264,0-314,0-386,0-413,0-416,1-5,1-52,1-68,1-167,1-189,1-252,1-260,1-272,1-347,1-387,2-9,2-30,2-47,2-167,2-179,2-295,2-311,2-314,2-379,2-406,2-416,2-437,3-197,3-297,3-382,3-423,3-431,4-37,4-205,5-46,5-65,5-76,5-79,5-160,5-224,6-0,6-23,6-76,6-108,7-30,7-32,7-58,7-61,7-72,7-105,8-74,9-11,9-64,10-36,10-43,10-103,10-169,10-246,10-300,10-317,11-187,11-246,11-249,12-9,12-77,12-125,12-132,1…
C.A.T	5	3	10	89	2.777851e-01	-6.316572e-01	0-115,0-135,0-264,0-300,0-344,0-375,0-413,1-5,1-14,1-31,1-141,1-167,1-252,1-260,2-80,2-187,2-239,2-274,2-348,2-373,2-379,2-416,3-64,3-65,3-146,3-170,3-297,3-308,4-49,4-50,4-131,5-76,5-88,5-99,5-130,5-145,6-8,6-44,6-91,6-108,6-157,7-6,7-17,7-18,7-90,7-142,7-166,7-218,8-74,9-43,10-89,10-112,10-166,10-169,10-217,11-13,11-64,11-147,11-195,12-77,13-4,13-26,13-59,13-117,13-140,14-6,14-13,14-16,15-1,15-…
CAA.T	5	4	8	28	-1.211535e+00	-4.981159e-01	0-135,0-375,1-14,2-187,2-239,2-274,3-65,3-146,3-308,4-50,4-131,5-99,5-130,5-145,6-91,6-157,7-18,10-89,10-112,11-64,15-35,16-207,17-325,17-431,18-61,19-25,19-132,19-155,
CCA.T	5	4	10	22	2.003264e+00	1.570621e+00	1-31,1-141,2-80,3-64,3-170,4-49,5-88,6-8,7-6,7-17,7-90,7-142,7-166,9-43,10-166,11-147,13-59,14-13,16-430,17-14,17-47,19-220,
CGA.T	5	4	7	20	-7.327111e-01	4.026791e-01	0-115,0-300,0-344,2-348,2-373,6-44,7-218,10-217,11-13,11-195,13-4,13-26,14-6,15-1,15-89,16-183,16-231,16-278,16-372,17-237,
CTA.T	5	4	9	19	6.472224e-02	-1.910958e+00	0-264,0-413,1-5,1-167,1-252,1-260,2-379,2-416,3-297,5-76,6-108,8-74,10-169,12-77,13-117,13-140,14-16,15-126,18-202,
C.C.T	5	3	10	55	7.008561e-01	8.705648e-01	0-386,1-52,2-7,2-89,2-425,3-18,3-171,3-228,3-233,3-250,4-34,4-67,4-205,5-46,5-56,5-63,5-221,6-23,6-203,7-5,7-30,7-58,7-61,9-57,9-79,10-36,10-41,10-95,11-48,11-86,12-9,13-168,13-211,14-62,15-46,15-52,15-59,16-81,16-103,16-131,16-158,16-188,16-218,17-21,17-29,17-55,17-64,17-253,17-270,17-305,18-43,19-48,19-57,19-84,19-85,
CAC.T	5	4	8	14	4.283501e-01	-4.724659e-01	2-7,2-425,3-171,3-250,5-56,6-203,9-57,9-79,10-41,10-95,11-48,13-211,17-64,19-48,
CTC.T	5	4	8	20	5.443452e-01	1.042896e+00	0-386,1-52,4-205,5-46,6-23,7-30,7-58,7-61,10-36,12-9,13-168,14-62,15-46,15-52,15-59,16-218,17-29,17-55,18-43,19-57,
C.G.T	5	3	9	66	-1.404836e+00	1.373913e+00	0-105,0-222,0-416,2-40,2-66,2-95,2-127,2-179,2-251,2-267,2-311,2-354,2-355,3-6,3-93,3-181,3-194,3-197,3-234,3-269,3-382,4-178,5-62,6-76,7-52,10-16,10-208,10-246,10-300,10-317,11-6,11-115,11-187,12-125,13-104,13-183,14-70,15-14,15-73,16-55,16-72,16-111,16-132,16-144,16-177,16-194,16-212,16-230,16-381,17-22,17-38,17-67,17-103,17-152,17-218,17-236,17-304,17-366,17-390,18-25,18-70,18-189,18-221,19-79…
CAG.T	5	4	7	19	-7.327111e-01	1.652486e-01	2-40,2-66,2-95,2-251,3-194,3-269,4-178,7-52,10-16,11-6,15-14,16-55,16-381,17-103,17-390,18-25,18-70,18-189,19-230,
CTG.T	5	4	7	20	-5.909284e-01	6.463018e-01	0-105,0-222,0-416,2-179,2-311,3-197,3-382,6-76,10-246,10-300,10-317,11-187,12-125,13-104,13-183,17-38,17-67,18-221,19-79,19-172,
C.T.T	5	3	10	125	3.030799e-01	3.989953e+00	0-1,0-17,0-25,0-110,0-125,0-314,1-68,1-156,1-189,1-229,1-271,1-272,1-310,1-347,1-387,1-398,2-9,2-30,2-47,2-52,2-109,2-167,2-176,2-195,2-282,2-295,2-314,2-360,2-406,2-437,3-20,3-35,3-156,3-165,3-215,3-235,3-287,3-324,3-423,3-431,4-28,4-36,4-37,4-120,4-186,4-207,4-212,4-221,5-48,5-65,5-79,5-160,5-223,5-224,6-0,6-25,7-32,7-72,7-105,7-136,7-174,7-187,8-45,9-10,9-11,9-64,10-35,10-43,10-97,10-103,10-11…
CAT.T	5	4	9	38	6.472224e-02	1.693580e+00	0-17,1-156,1-229,1-310,2-109,2-176,2-195,2-282,2-360,3-20,3-35,3-165,3-215,3-287,4-28,4-120,4-186,4-212,4-221,5-48,7-136,10-119,10-227,10-256,11-95,11-160,13-48,13-151,13-162,14-75,15-30,16-118,16-241,17-57,17-407,18-214,19-32,19-50,
CCT.T	5	4	9	24	1.315130e+00	2.355196e+00	0-1,0-25,1-271,2-52,3-156,4-36,5-223,7-174,9-10,10-35,10-245,11-126,12-11,13-116,13-123,16-0,16-159,16-340,17-52,17-66,17-82,18-40,18-96,19-59,
CGT.T	5	4	8	16	2.285053e-01	-3.295277e-01	0-110,0-125,1-398,3-235,3-324,4-207,6-25,7-187,8-45,10-97,11-50,11-265,12-210,13-11,17-171,17-272,
CTT.T	5	4	9	47	1.703268e-01	3.409364e+00	0-314,1-68,1-189,1-272,1-347,1-387,2-9,2-30,2-47,2-167,2-295,2-314,2-406,2-437,3-423,3-431,4-37,5-65,5-79,5-160,5-224,6-0,7-32,7-72,7-105,9-11,9-64,10-43,10-103,11-246,11-249,12-132,13-170,16-16,16-267,16-324,16-327,17-5,17-31,17-41,17-221,17-421,18-28,18-142,18-229,19-87,19-233,
C..AT	5	3	10	97	2.777851e-01	7.256357e-01	0-115,0-125,0-135,0-264,0-344,0-375,1-5,1-68,1-141,1-189,1-398,2-127,2-179,2-187,2-348,2-360,2-379,2-425,2-437,3-6,3-18,3-64,3-146,3-215,3-250,3-269,3-297,3-308,3-324,3-382,4-49,4-120,4-186,4-207,5-46,5-48,5-79,5-99,5-130,5-145,5-160,6-91,6-108,7-5,7-17,7-105,7-166,7-187,7-218,8-45,9-43,9-79,10-89,10-112,10-169,10-217,10-300,11-64,11-147,11-160,11-265,12-210,13-4,13-11,13-59,13-116,13-183,14-6,14…
CA.AT	5	4	9	34	-4.253026e-02	6.092695e-01	0-135,0-375,2-187,2-360,2-425,3-146,3-215,3-250,3-269,3-308,4-120,4-186,5-48,5-99,5-130,5-145,6-91,9-79,10-89,10-112,11-64,11-160,14-75,15-14,16-118,16-207,17-103,17-325,17-407,18-61,18-70,18-189,19-25,19-48,
CC.AT	5	4	10	17	2.003264e+00	2.948458e-01	1-141,2-127,3-64,4-49,7-5,7-17,7-166,9-43,11-147,13-59,13-116,14-70,16-230,16-340,16-430,17-236,19-220,
CG.AT	5	4	9	23	9.487279e-01	1.114250e+00	0-115,0-125,0-344,1-398,2-348,3-6,3-18,3-324,4-207,7-187,7-218,8-45,10-217,11-265,12-210,13-4,13-11,14-6,15-1,15-73,16-183,16-278,16-372,
CT.AT	5	4	9	23	6.472224e-02	-1.156240e+00	0-264,1-5,1-68,1-189,2-179,2-379,2-437,3-297,3-382,5-46,5-79,5-160,6-108,7-105,10-169,10-300,13-183,14-62,15-46,15-52,17-55,18-43,18-142,
C.AAT	5	4	10	43	1.126475e+00	2.287551e+00	0-115,0-135,0-264,0-344,0-375,1-5,1-141,2-187,2-348,2-379,3-64,3-146,3-297,3-308,4-49,5-99,5-130,5-145,6-91,6-108,7-17,7-166,7-218,9-43,10-89,10-112,10-169,10-217,11-64,11-147,13-4,13-59,14-6,15-1,16-183,16-207,16-278,16-372,16-430,17-325,18-61,19-25,19-220,
CAAAT	5	5	7	16	6.549512e-01	1.827430e+00	0-135,0-375,2-187,3-146,3-308,5-99,5-130,5-145,6-91,10-89,10-112,11-64,16-207,17-325,18-61,19-25,
CCAAT	5	5	9	10	3.425485e+00	2.094301e+00	1-141,3-64,4-49,7-17,7-166,9-43,11-147,13-59,16-430,19-220,
CGAAT	5	5	7	11	1.764562e+00	2.021921e+00	0-115,0-344,2-348,7-218,10-217,13-4,14-6,15-1,16-183,16-278,16-372,
C.CAT	5	4	7	12	-3.591068e-01	-9.782203e-01	2-425,3-18,3-250,5-46,7-5,9-79,14-62,15-46,15-52,17-55,18-43,19-48,
C.GAT	5	4	6	15	-1.573431e+00	-7.827594e-01	2-127,2-179,3-6,3-269,3-382,10-300,13-183,14-70,15-14,15-73,16-230,17-103,17-236,18-70,18-189,
C.TAT	5	4	10	27	1.187098e+00	-4.012281e-01	0-125,1-68,1-189,1-398,2-360,2-437,3-215,3-324,4-120,4-186,4-207,5-48,5-79,5-160,7-105,7-187,8-45,11-160,11-265,12-210,13-11,13-116,14-75,16-118,16-340,17-407,18-142,
CGTAT	5	5	7	9	1.879189e+00	1.368540e+00	0-125,1-398,3-324,4-207,7-187,8-45,11-265,12-210,13-11,
C..CT	5	3	10	60	7.008561e-01	1.487347e+00	0-17,0-413,1-14,1-52,1-260,2-66,2-176,2-251,2-267,2-311,3-170,3-194,4-28,4-34,4-67,5-56,5-62,5-76,5-221,7-58,7-61,8-74,9-57,10-35,10-43,10-166,11-6,11-115,11-126,11-195,11-246,12-9,12-125,13-140,14-13,15-59,16-55,16-103,16-111,16-324,17-31,17-38,17-52,17-57,17-64,17-218,17-221,17-304,17-390,17-421,18-25,18-40,18-96,19-32,19-50,19-57,19-84,19-87,19-172,19-230,
CA.CT	5	4	7	18	-3.591068e-01	5.496317e-01	0-17,1-14,2-66,2-176,2-251,3-194,4-28,5-56,9-57,11-6,16-55,17-57,17-64,17-390,18-25,19-32,19-50,19-230,
CC.CT	5	4	6	15	4.718759e-01	2.429426e+00	2-267,3-170,5-62,10-35,10-166,11-115,11-126,14-13,16-103,16-111,17-52,17-304,18-40,18-96,19-84,
CT.CT	5	4	10	22	2.085914e+00	1.567245e+00	0-413,1-52,1-260,2-311,5-76,7-58,7-61,8-74,10-43,11-246,12-9,12-125,13-140,15-59,16-324,17-31,17-38,17-221,17-421,19-57,19-87,19-172,
C.ACT	5	4	7	10	-3.591068e-01	-1.483520e+00	0-413,1-14,1-260,3-170,5-76,8-74,10-166,11-195,13-140,14-13,
C.CCT	5	4	8	14	1.814726e+00	1.720556e+00	1-52,4-34,4-67,5-56,5-221,7-58,7-61,9-57,12-9,15-59,16-103,17-64,19-57,19-84,
C.GCT	5	4	6	18	1.518148e-01	2.832399e+00	2-66,2-251,2-267,2-311,3-194,5-62,11-6,11-115,12-125,16-55,16-111,17-38,17-218,17-304,17-390,18-25,19-172,19-230,
C.TCT	5	4	6	18	-9.972235e-01	7.810060e-01	0-17,2-176,4-28,10-35,10-43,11-126,11-246,16-324,17-31,17-52,17-57,17-221,17-421,18-40,18-96,19-32,19-50,19-87,
C..GT	5	3	8	54	-3.396556e+00	-1.911147e-01	0-110,0-314,0-416,1-31,2-40,2-95,2-195,2-274,2-282,2-314,2-354,3-20,3-35,3-93,3-156,3-165,3-181,3-233,4-178,4-205,5-65,6-23,6-76,6-157,7-32,7-72,7-90,9-64,10-95,10-103,10-227,10-245,10-317,11-48,11-95,14-16,15-30,15-126,16-16,16-81,16-131,16-177,16-188,16-194,16-381,17-5,17-21,17-66,17-82,17-253,17-270,17-272,17-366,17-431,
CA.GT	5	4	6	17	-1.573431e+00	-3.090977e-01	2-40,2-95,2-195,2-274,2-282,3-20,3-35,3-165,4-178,6-157,10-95,10-227,11-48,11-95,15-30,16-381,17-431,
CT.GT	5	4	8	16	2.285053e-01	-3.280809e-01	0-314,0-416,2-314,4-205,5-65,6-23,6-76,7-32,7-72,9-64,10-103,10-317,14-16,15-126,16-16,17-5,
C.GGT	5	4	6	13	-1.816604e-01	6.505284e-01	0-416,2-40,2-95,2-354,3-93,3-181,4-178,6-76,10-317,16-177,16-194,16-381,17-366,
C.TGT	5	4	8	23	2.285053e-01	1.378943e+00	0-110,0-314,2-195,2-282,2-314,3-20,3-35,3-156,3-165,5-65,7-32,7-72,9-64,10-103,10-227,10-245,11-95,15-30,16-16,17-5,17-66,17-82,17-272,
CTTGT	5	5	7	9	1.994419e+00	1.537312e+00	0-314,2-314,5-65,7-32,7-72,9-64,10-103,16-16,17-5,
C..TT	5	3	10	124	3.030799e-01	3.630020e+00	0-1,0-25,0-105,0-222,0-300,0-386,1-156,1-167,1-229,1-252,1-271,1-272,1-310,1-347,1-387,2-7,2-9,2-30,2-47,2-52,2-80,2-89,2-109,2-167,2-239,2-295,2-355,2-373,2-406,2-416,3-65,3-171,3-197,3-228,3-234,3-235,3-287,3-423,3-431,4-36,4-37,4-50,4-131,4-212,4-221,5-63,5-88,5-223,5-224,6-0,6-8,6-25,6-44,6-203,7-6,7-18,7-30,7-52,7-136,7-142,7-174,9-10,9-11,10-16,10-36,10-41,10-97,10-119,10-208,10-246,10-256,…
CA.TT	5	4	9	30	6.472224e-02	1.667932e-01	1-156,1-229,1-310,2-7,2-109,2-239,3-65,3-171,3-287,4-50,4-131,4-212,4-221,6-203,7-18,7-52,7-136,10-16,10-41,10-119,10-256,13-48,13-151,13-162,13-211,15-35,16-241,18-214,19-132,19-155,
CC.TT	5	4	9	28	1.315130e+00	3.144868e+00	0-1,0-25,1-271,2-52,2-80,2-89,3-228,3-234,4-36,5-88,5-223,6-8,7-6,7-142,7-174,9-10,11-86,12-11,13-123,16-0,16-132,16-158,16-159,17-14,17-22,17-47,19-59,19-85,
CG.TT	5	4	8	21	2.285053e-01	8.903384e-01	0-300,2-355,2-373,3-235,5-63,6-25,6-44,10-97,10-208,11-13,11-50,13-26,15-89,16-72,16-144,16-212,16-231,17-152,17-171,17-237,17-305,
CT.TT	5	4	9	45	1.703268e-01	3.212268e+00	0-105,0-222,0-386,1-167,1-252,1-272,1-347,1-387,2-9,2-30,2-47,2-167,2-295,2-406,2-416,3-197,3-423,3-431,4-37,5-224,6-0,7-30,9-11,10-36,10-246,11-187,11-249,12-77,12-132,13-104,13-117,13-168,13-170,16-218,16-267,16-327,17-29,17-41,17-67,18-28,18-202,18-221,18-229,19-79,19-233,
C.ATT	5	4	9	29	6.472224e-02	-2.005155e-02	0-300,1-167,1-252,2-80,2-239,2-373,2-416,3-65,4-50,4-131,5-88,6-8,6-44,7-6,7-18,7-142,11-13,12-77,13-26,13-117,15-35,15-89,16-231,17-14,17-47,17-237,18-202,19-132,19-155,
CGATT	5	5	7	8	1.879189e+00	9.494189e-01	0-300,2-373,6-44,11-13,13-26,15-89,16-231,17-237,
C.CTT	5	4	8	18	5.443452e-01	7.786939e-01	0-386,2-7,2-89,3-171,3-228,5-63,6-203,7-30,10-36,10-41,11-86,13-168,13-211,16-158,16-218,17-29,17-305,19-85,
C.GTT	5	4	7	20	-5.909284e-01	6.463018e-01	0-105,0-222,2-355,3-197,3-234,7-52,10-16,10-208,10-246,11-187,13-104,16-72,16-132,16-144,16-212,17-22,17-67,17-152,18-221,19-79,
CTGTT	5	5	6	9	1.321277e+00	1.537312e+00	0-105,0-222,3-197,10-246,11-187,13-104,17-67,18-221,19-79,
C.TTT	5	4	9	57	1.703268e-01	4.991408e+00	0-1,0-25,1-156,1-229,1-271,1-272,1-310,1-347,1-387,2-9,2-30,2-47,2-52,2-109,2-167,2-295,2-406,3-235,3-287,3-423,3-431,4-36,4-37,4-212,4-221,5-223,5-224,6-0,6-25,7-136,7-174,9-10,9-11,10-97,10-119,10-256,11-50,11-249,12-11,12-132,13-48,13-123,13-151,13-162,13-170,16-0,16-159,16-241,16-267,16-327,17-41,17-171,18-28,18-214,18-229,19-59,19-233,
CATTT	5	5	8	15	1.567480e+00	1.942004e+00	1-156,1-229,1-310,2-109,3-287,4-212,4-221,7-136,10-119,10-256,13-48,13-151,13-162,16-241,18-214,
CCTTT	5	5	8	13	2.992603e+00	3.855379e+00	0-1,0-25,1-271,2-52,4-36,5-223,7-174,9-10,12-11,13-123,16-0,16-159,19-59,
CTTTT	5	5	9	24	2.353702e+00	5.257909e+00	1-272,1-347,1-387,2-9,2-30,2-47,2-167,2-295,2-406,3-423,3-431,4-37,5-224,6-0,9-11,11-249,12-132,13-170,16-267,16-327,17-41,18-28,18-229,19-233,
C....A	6	2	10	307	1.152800e-02	3.427666e-01	0-1,0-8,0-25,0-26,0-35,0-53,0-54,0-55,0-83,0-125,0-222,0-240,0-255,0-270,0-274,0-300,0-323,0-344,0-354,0-375,0-416,0-427,1-11,1-22,1-31,1-42,1-55,1-58,1-105,1-119,1-141,1-142,1-149,1-152,1-189,1-197,1-206,1-217,1-252,1-260,1-263,1-272,1-324,1-337,1-339,1-360,1-418,1-426,1-438,2-40,2-52,2-69,2-91,2-95,2-115,2-125,2-127,2-184,2-187,2-206,2-214,2-236,2-239,2-270,2-287,2-295,2-345,2-346,2-348,2-360,2…
CA...A	6	3	10	100	2.587493e-01	-1.525488e-01	0-35,0-274,0-375,1-11,1-42,1-142,1-152,1-197,1-337,1-360,1-438,2-40,2-95,2-115,2-187,2-239,2-287,2-360,2-421,3-35,3-65,3-115,3-119,3-133,3-143,3-146,3-190,3-203,3-220,3-246,3-277,3-362,4-81,4-131,4-154,4-229,5-99,5-135,5-145,5-181,5-191,5-195,6-102,6-117,6-121,6-151,6-157,6-181,6-218,7-48,7-87,7-143,7-197,8-16,8-31,9-44,10-136,10-146,10-156,10-167,10-227,11-23,11-29,11-145,11-215,11-219,12-37,12-…
CC...A	6	3	10	64	6.642890e-01	1.480531e+00	0-1,0-25,0-53,0-54,0-240,1-31,1-58,1-119,1-141,1-217,2-52,2-127,2-345,2-442,3-93,3-156,3-295,3-304,3-305,3-352,3-407,4-217,5-11,5-128,7-63,7-99,7-142,7-153,7-166,7-174,8-59,10-12,10-166,11-61,11-62,11-115,11-126,11-147,11-310,11-319,12-11,13-57,13-59,13-123,14-13,15-61,15-109,15-115,16-82,16-111,16-188,16-258,17-11,17-161,17-189,17-253,17-282,17-355,17-403,18-15,18-55,18-77,18-78,18-122,
CG...A	6	3	10	65	5.546828e-01	9.190595e-01	0-125,0-300,0-344,0-354,0-427,1-22,1-105,1-149,1-324,1-339,2-125,2-184,2-206,2-214,2-346,2-348,2-431,2-443,3-6,3-243,3-265,4-67,4-142,5-96,5-174,5-193,5-204,6-44,7-96,7-206,8-60,10-59,10-86,10-129,10-274,11-13,11-107,11-195,11-227,11-238,11-311,12-20,12-66,12-139,12-188,13-26,13-75,14-28,14-46,14-71,15-1,15-73,16-144,16-169,16-259,16-278,16-297,16-300,16-372,17-23,17-171,17-283,17-366,18-58,19-18…
CT...A	6	3	10	78	2.829048e-01	-1.491821e+00	0-8,0-26,0-55,0-83,0-222,0-255,0-270,0-323,0-416,1-55,1-189,1-206,1-252,1-260,1-263,1-272,1-418,1-426,2-69,2-91,2-236,2-270,2-295,2-398,2-406,3-62,3-275,3-306,3-353,3-431,4-7,4-70,4-205,5-46,5-93,6-98,6-143,6-205,7-61,7-64,7-128,7-195,8-5,10-46,10-169,10-246,10-317,11-35,11-127,11-129,11-198,11-275,12-54,12-77,13-124,13-183,14-101,15-20,16-22,16-114,16-160,16-203,16-220,16-356,17-53,17-60,17-67,1…
C.A..A	6	3	10	108	2.587493e-01	6.505184e-01	0-8,0-35,0-240,0-255,0-274,0-300,0-323,0-344,0-354,0-375,1-31,1-58,1-105,1-141,1-142,1-152,1-252,1-260,1-263,1-324,1-339,1-426,2-115,2-187,2-206,2-239,2-348,2-398,2-421,3-65,3-133,3-146,3-220,3-243,3-246,3-265,3-277,3-362,4-7,4-70,4-131,4-142,4-154,4-217,4-229,5-11,5-96,5-99,5-145,5-181,5-195,6-44,6-121,6-157,6-218,7-64,7-99,7-142,7-153,7-166,7-197,7-206,8-5,8-16,9-44,10-86,10-129,10-156,10-166,1…
CAA..A	6	4	10	45	1.075967e+00	2.003745e+00	0-35,0-274,0-375,1-142,1-152,2-115,2-187,2-239,2-421,3-65,3-133,3-146,3-220,3-246,3-277,3-362,4-131,4-154,4-229,5-99,5-145,5-181,5-195,6-121,6-157,6-218,7-197,8-16,9-44,10-156,11-215,11-219,12-37,12-105,13-23,14-80,14-121,16-369,17-137,17-321,17-325,18-151,18-173,19-132,19-221,
CCA..A	6	4	6	14	-1.287245e+00	-6.494175e-01	0-240,1-31,1-58,1-141,4-217,5-11,7-99,7-142,7-153,7-166,10-166,11-147,13-59,14-13,
CGA..A	6	4	9	29	8.598222e-01	2.296889e+00	0-300,0-344,0-354,1-105,1-324,1-339,2-206,2-348,3-243,3-265,4-142,5-96,6-44,7-206,10-86,10-129,11-13,11-107,11-195,11-238,12-139,13-26,14-71,15-1,16-278,16-300,16-372,18-58,19-185,
CTA..A	6	4	8	20	-1.194244e+00	-2.123103e+00	0-8,0-255,0-323,1-252,1-260,1-263,1-426,2-398,4-7,4-70,7-64,8-5,10-169,11-129,11-198,12-77,16-114,16-203,16-356,17-201,
C.C..A	6	3	9	43	-1.134843e+00	-1.514083e+00	0-53,1-55,1-337,2-69,2-125,2-346,2-443,3-62,3-275,3-295,3-304,3-306,4-67,4-205,5-46,5-128,5-191,5-193,7-61,7-195,10-46,10-167,11-29,11-61,11-62,11-127,11-145,12-54,13-57,14-60,15-12,16-30,16-188,17-53,17-60,17-101,17-253,17-355,18-41,18-77,18-97,18-122,18-124,
CAC..A	6	4	6	10	-1.287245e+00	-1.643156e+00	1-337,5-191,10-167,11-29,11-145,14-60,15-12,16-30,17-101,18-124,
CCC..A	6	4	7	12	1.038490e+00	8.494707e-01	0-53,3-295,3-304,5-128,11-61,11-62,13-57,16-188,17-253,17-355,18-77,18-122,
CTC..A	6	4	8	16	4.393224e-01	6.634990e-02	1-55,2-69,3-62,3-275,3-306,4-205,5-46,7-61,7-195,10-46,11-127,12-54,17-53,17-60,18-41,18-97,
C.G..A	6	3	10	66	5.546828e-01	1.056286e+00	0-55,0-222,0-416,1-197,1-217,2-40,2-95,2-127,2-214,2-236,2-270,2-345,2-431,2-442,3-6,3-93,3-353,5-174,5-204,6-102,6-143,7-87,7-96,7-128,8-59,10-12,10-59,10-136,10-246,10-317,11-23,11-115,11-275,11-310,11-311,11-319,12-56,13-183,14-28,15-73,15-115,16-82,16-111,16-144,16-169,16-258,16-259,16-290,16-365,16-410,17-11,17-67,17-83,17-103,17-189,17-224,17-282,17-366,17-403,18-15,18-79,18-221,19-21,19-12…
CAG..A	6	4	7	14	-8.649058e-01	-1.201912e+00	1-197,2-40,2-95,6-102,7-87,10-136,11-23,12-56,16-290,16-365,16-410,17-103,19-21,19-163,
CCG..A	6	4	7	19	7.276351e-01	2.941607e+00	1-217,2-127,2-345,2-442,3-93,8-59,10-12,11-115,11-310,11-319,15-115,16-82,16-111,16-258,17-11,17-189,17-282,17-403,18-15,
CGG..A	6	4	6	14	-2.992727e-01	7.754826e-01	2-214,2-431,3-6,5-174,5-204,7-96,10-59,11-311,14-28,15-73,16-144,16-169,16-259,17-366,
CTG..A	6	4	7	19	-7.196357e-01	1.953609e-01	0-55,0-222,0-416,2-236,2-270,3-353,6-143,7-128,10-246,10-317,11-275,13-183,17-67,17-83,17-224,18-79,18-221,19-128,19-217,
C.T..A	6	3	10	90	2.829048e-01	-9.769997e-02	0-1,0-25,0-26,0-54,0-83,0-125,0-270,0-427,1-11,1-22,1-42,1-119,1-149,1-189,1-206,1-272,1-360,1-418,1-438,2-52,2-91,2-184,2-287,2-295,2-360,2-406,3-35,3-115,3-119,3-143,3-156,3-190,3-203,3-305,3-352,3-407,3-431,4-81,5-93,5-135,6-98,6-117,6-151,6-181,6-205,7-48,7-63,7-143,7-174,8-31,8-60,10-146,10-227,10-274,11-35,11-126,11-227,12-11,12-20,12-66,12-116,12-188,13-20,13-41,13-75,13-123,13-124,14-46,1…
CAT..A	6	4	10	31	1.134848e+00	-7.816508e-02	1-11,1-42,1-360,1-438,2-287,2-360,3-35,3-115,3-119,3-143,3-190,3-203,4-81,5-135,6-117,6-151,6-181,7-48,7-143,8-31,10-146,10-227,12-116,13-20,13-41,14-112,15-26,16-272,18-104,19-2,19-32,
CCT..A	6	4	8	19	4.393224e-01	8.356319e-01	0-1,0-25,0-54,1-119,2-52,3-156,3-305,3-352,3-407,7-63,7-174,11-126,12-11,13-123,15-61,15-109,17-161,18-55,18-78,
CGT..A	6	4	7	17	-7.196357e-01	-2.813948e-01	0-125,0-427,1-22,1-149,2-184,8-60,10-274,11-227,12-20,12-66,12-188,13-75,14-46,16-297,17-23,17-171,17-283,
CTT..A	6	4	8	23	-1.041276e+00	-1.118332e+00	0-26,0-83,0-270,1-189,1-206,1-272,1-418,2-91,2-295,2-406,3-431,5-93,6-98,6-205,11-35,13-124,14-101,15-20,16-22,16-160,16-220,17-146,17-421,
C..A.A	6	3	10	107	2.587493e-01	6.465964e-01	0-55,0-125,0-240,0-270,0-344,0-354,0-375,0-427,1-22,1-42,1-58,1-141,1-189,1-217,1-263,1-339,1-418,1-426,1-438,2-115,2-127,2-187,2-206,2-287,2-348,2-360,2-421,2-431,2-443,3-6,3-115,3-119,3-146,3-190,3-220,3-275,3-277,3-306,4-7,4-70,4-142,5-11,5-46,5-99,5-128,5-145,5-181,5-193,5-195,5-204,6-102,6-117,6-143,6-151,7-63,7-64,7-166,7-195,7-197,8-60,10-46,10-129,10-136,10-146,10-156,10-169,11-29,11-62,1…
CA.A.A	6	4	9	42	-1.383793e-01	1.268284e+00	0-375,1-42,1-438,2-115,2-187,2-287,2-360,2-421,3-115,3-119,3-146,3-190,3-220,3-277,5-99,5-145,5-181,5-195,6-102,6-117,6-151,7-197,10-136,10-146,10-156,11-29,11-215,12-56,12-105,12-116,14-121,15-12,16-30,16-272,16-290,16-410,17-101,17-103,17-137,17-321,17-325,18-124,
CC.A.A	6	4	7	13	-4.825816e-01	-8.981892e-01	0-240,1-58,1-141,1-217,2-127,5-11,5-128,7-63,7-166,11-62,11-147,13-59,18-122,
CG.A.A	6	4	8	27	-2.541763e-03	1.825665e+00	0-125,0-344,0-354,0-427,1-22,1-339,2-206,2-348,2-431,2-443,3-6,4-142,5-193,5-204,8-60,10-129,11-238,11-311,12-20,12-66,12-139,15-1,15-73,16-259,16-278,16-300,16-372,
CT.A.A	6	4	8	25	-1.194244e+00	-1.010232e+00	0-55,0-270,1-189,1-263,1-418,1-426,3-275,3-306,4-7,4-70,5-46,6-143,7-64,7-195,10-46,10-169,11-129,11-198,11-275,12-54,13-183,16-22,16-203,17-201,18-79,
C.AA.A	6	4	8	49	-1.352725e+00	2.926943e+00	0-240,0-344,0-354,0-375,1-58,1-141,1-263,1-339,1-426,2-115,2-187,2-206,2-348,2-421,3-146,3-220,3-277,4-7,4-70,4-142,5-11,5-99,5-145,5-181,5-195,7-64,7-166,7-197,10-129,10-156,10-169,11-129,11-147,11-198,11-215,11-238,12-105,12-139,13-59,14-121,15-1,16-203,16-278,16-300,16-372,17-137,17-201,17-321,17-325,
CAAA.A	6	5	8	19	1.245783e+00	2.252519e+00	0-375,2-115,2-187,2-421,3-146,3-220,3-277,5-99,5-145,5-181,5-195,7-197,10-156,11-215,12-105,14-121,17-137,17-321,17-325,
CGAA.A	6	5	7	13	1.659618e+00	2.655488e+00	0-344,0-354,1-339,2-206,2-348,4-142,10-129,11-238,12-139,15-1,16-278,16-300,16-372,
C.CA.A	6	4	8	16	3.220814e-01	-4.018296e-01	2-443,3-275,3-306,5-46,5-128,5-193,7-195,10-46,11-29,11-62,12-54,15-12,16-30,17-101,18-122,18-124,
C.GA.A	6	4	9	19	8.598222e-01	-4.096038e-02	0-55,1-217,2-127,2-431,3-6,5-204,6-102,6-143,10-136,11-275,11-311,12-56,13-183,15-73,16-259,16-290,16-410,17-103,18-79,
C.TA.A	6	4	7	23	-2.358791e+00	-1.567428e+00	0-125,0-270,0-427,1-22,1-42,1-189,1-418,1-438,2-287,2-360,3-115,3-119,3-190,6-117,6-151,7-63,8-60,10-146,12-20,12-66,12-116,16-22,16-272,
CATA.A	6	5	6	12	-2.653854e-02	2.651771e-01	1-42,1-438,2-287,2-360,3-115,3-119,3-190,6-117,6-151,10-146,12-116,16-272,
C..C.A	6	3	9	57	-1.134843e+00	5.796644e-01	1-11,1-55,1-105,1-149,1-260,1-324,2-125,2-184,2-236,2-345,2-442,3-62,3-143,3-243,3-305,3-353,4-67,4-81,5-93,5-96,6-98,7-61,7-87,7-96,10-86,10-166,11-23,11-61,11-107,11-115,11-126,11-145,11-195,12-37,13-20,13-23,13-57,13-75,14-13,14-46,16-111,16-114,16-297,16-369,17-11,17-60,17-146,17-224,17-355,17-403,17-421,18-55,18-58,19-2,19-21,19-32,19-217,
CA.C.A	6	4	8	13	3.220814e-01	-1.146736e+00	1-11,3-143,4-81,7-87,11-23,11-145,12-37,13-20,13-23,16-369,19-2,19-21,19-32,
CC.C.A	6	4	6	14	3.637648e-01	1.887706e+00	2-345,2-442,3-305,10-166,11-61,11-115,11-126,13-57,14-13,16-111,17-11,17-355,17-403,18-55,
CG.C.A	6	4	9	16	2.103474e+00	1.974173e+00	1-105,1-149,1-324,2-125,2-184,3-243,4-67,5-96,7-96,10-86,11-107,11-195,13-75,14-46,16-297,18-58,
CT.C.A	6	4	6	14	-1.133700e+00	-4.453412e-01	1-55,1-260,2-236,3-62,3-353,5-93,6-98,7-61,16-114,17-60,17-146,17-224,17-421,19-217,
C.AC.A	6	4	8	15	3.220814e-01	-4.004203e-01	1-105,1-260,1-324,3-243,5-96,10-86,10-166,11-107,11-195,12-37,13-23,14-13,16-114,16-369,18-58,
C.CC.A	6	4	7	10	1.038490e+00	5.037854e-01	1-55,2-125,3-62,4-67,7-61,11-61,11-145,13-57,17-60,17-355,
C.TC.A	6	4	9	18	1.225833e+00	5.789712e-01	1-11,1-149,2-184,3-143,3-305,4-81,5-93,6-98,11-126,13-20,13-75,14-46,16-297,17-146,17-421,18-55,19-2,19-32,
C..G.A	6	3	9	53	-1.536629e+00	-6.348063e-01	0-35,0-54,0-416,1-31,1-206,1-337,2-40,2-69,2-91,2-95,2-214,2-346,3-35,3-93,3-133,3-156,3-352,3-362,3-407,4-205,5-191,6-157,6-181,6-218,7-48,7-128,7-153,7-206,8-16,10-12,10-227,10-274,10-317,11-219,11-227,11-310,11-319,14-80,14-101,14-112,16-188,16-220,16-258,16-365,17-189,17-253,17-283,17-366,18-78,18-151,18-173,19-163,19-185,
CA.G.A	6	4	9	21	8.598222e-01	4.249004e-01	0-35,1-337,2-40,2-95,3-35,3-133,3-362,5-191,6-157,6-181,6-218,7-48,8-16,10-227,11-219,14-80,14-112,16-365,18-151,18-173,19-163,
CC.G.A	6	4	6	15	3.971543e-02	1.649009e+00	0-54,1-31,3-93,3-156,3-352,3-407,7-153,10-12,11-310,11-319,16-188,16-258,17-189,17-253,18-78,
CT.G.A	6	4	7	9	-7.196357e-01	-2.183540e+00	0-416,1-206,2-69,2-91,4-205,7-128,10-317,14-101,16-220,
C.AG.A	6	4	7	14	-8.649058e-01	-1.201912e+00	0-35,1-31,3-133,3-362,6-157,6-218,7-153,7-206,8-16,11-219,14-80,18-151,18-173,19-185,
CAAG.A	6	5	7	10	1.659618e+00	1.453154e+00	0-35,3-133,3-362,6-157,6-218,8-16,11-219,14-80,18-151,18-173,
C.GG.A	6	4	6	15	-2.992727e-01	1.072855e+00	0-416,2-40,2-95,2-214,3-93,7-128,10-12,10-317,11-310,11-319,16-258,16-365,17-189,17-366,19-163,
C.TG.A	6	4	7	17	-7.196357e-01	-2.813948e-01	0-54,1-206,2-91,3-35,3-156,3-352,3-407,6-181,7-48,10-227,10-274,11-227,14-101,14-112,16-220,17-283,18-78,
C..T.A	6	3	10	90	2.829048e-01	-2.143537e-01	0-1,0-8,0-25,0-26,0-53,0-83,0-222,0-255,0-274,0-300,0-323,1-119,1-142,1-152,1-197,1-252,1-272,1-360,2-52,2-239,2-270,2-295,2-398,2-406,3-65,3-203,3-246,3-265,3-295,3-304,3-431,4-131,4-154,4-217,4-229,5-135,5-174,6-44,6-121,6-205,7-99,7-142,7-143,7-174,8-5,8-31,8-59,9-44,10-59,10-167,10-246,11-13,11-35,11-127,12-11,12-77,12-188,13-26,13-41,13-123,13-124,14-28,14-60,14-71,15-20,15-26,15-61,15-109,1…
CA.T.A	6	4	9	24	-2.969815e-02	-1.196133e+00	0-274,1-142,1-152,1-197,1-360,2-239,3-65,3-203,3-246,4-131,4-154,4-229,5-135,6-121,7-143,8-31,9-44,10-167,13-41,14-60,15-26,18-104,19-132,19-221,
CC.T.A	6	4	9	22	1.225833e+00	1.607020e+00	0-1,0-25,0-53,1-119,2-52,3-295,3-304,4-217,7-99,7-142,7-174,8-59,12-11,13-123,15-61,15-109,15-115,16-82,17-161,17-282,18-15,18-77,
CG.T.A	6	4	8	14	1.197114e-01	-9.960966e-01	0-300,3-265,5-174,6-44,10-59,11-13,12-188,13-26,14-28,14-71,16-144,16-169,17-23,17-171,
CT.T.A	6	4	9	30	7.713773e-02	2.200862e-01	0-8,0-26,0-83,0-222,0-255,0-323,1-252,1-272,2-270,2-295,2-398,2-406,3-431,6-205,8-5,10-246,11-35,11-127,12-77,13-124,15-20,16-160,16-356,17-53,17-67,17-83,18-41,18-97,18-221,19-128,
C.AT.A	6	4	10	30	1.134848e+00	-7.816508e-02	0-8,0-255,0-274,0-300,0-323,1-142,1-152,1-252,2-239,2-398,3-65,3-246,3-265,4-131,4-154,4-217,4-229,6-44,6-121,7-99,7-142,8-5,9-44,11-13,12-77,13-26,14-71,16-356,19-132,19-221,
CAAT.A	6	5	6	13	-2.653854e-02	8.999233e-01	0-274,1-142,1-152,2-239,3-65,3-246,4-131,4-154,4-229,6-121,9-44,19-132,19-221,
CGAT.A	6	5	6	6	1.104885e+00	-1.178169e-02	0-300,3-265,6-44,11-13,13-26,14-71,
C.CT.A	6	4	6	10	-1.133700e+00	-1.465948e+00	0-53,3-295,3-304,10-167,11-127,14-60,17-53,18-41,18-77,18-97,
C.GT.A	6	4	8	18	1.197114e-01	-4.272796e-02	0-222,1-197,2-270,5-174,8-59,10-59,10-246,14-28,15-115,16-82,16-144,16-169,17-67,17-83,17-282,18-15,18-221,19-128,
C.TT.A	6	4	10	32	1.195552e+00	2.200862e-01	0-1,0-25,0-26,0-83,1-119,1-272,1-360,2-52,2-295,2-406,3-203,3-431,5-135,6-205,7-143,7-174,8-31,11-35,12-11,12-188,13-41,13-123,13-124,15-20,15-26,15-61,15-109,16-160,17-23,17-161,17-171,18-104,
CATT.A	6	5	8	8	1.466678e+00	-5.301460e-01	1-360,3-203,5-135,7-143,8-31,13-41,15-26,18-104,
CCTT.A	6	5	6	10	1.520648e+00	2.294187e+00	0-1,0-25,1-119,2-52,7-174,12-11,13-123,15-61,15-109,17-161,
CTTT.A	6	5	7	11	8.972438e-01	6.265136e-01	0-26,0-83,1-272,2-295,2-406,3-431,6-205,11-35,13-124,15-20,16-160,
C...AA	6	3	10	114	2.587493e-01	9.943834e-01	0-26,0-35,0-54,0-55,0-83,0-255,0-427,1-11,1-42,1-105,1-142,1-149,1-197,1-217,1-263,1-324,1-337,1-360,1-418,2-69,2-115,2-184,2-206,2-214,2-236,2-346,2-431,2-442,2-443,3-62,3-119,3-143,3-203,3-220,3-243,3-275,3-277,3-295,3-305,3-306,3-353,3-362,4-7,4-81,4-154,5-11,5-96,5-128,5-174,5-181,5-193,5-195,6-121,6-143,6-151,6-181,6-218,7-63,7-64,7-128,7-143,7-153,7-195,7-197,7-206,8-5,8-59,8-60,10-59,10-86…
CA..AA	6	4	9	40	-1.383793e-01	1.451892e+00	0-35,1-11,1-42,1-142,1-197,1-337,1-360,2-115,3-119,3-143,3-203,3-220,3-277,3-362,4-81,4-154,5-181,5-195,6-121,6-151,6-181,6-218,7-143,7-197,10-167,11-23,11-29,11-145,12-37,12-56,13-20,14-112,16-30,16-272,16-290,16-410,18-104,18-151,18-173,19-2,
CC..AA	6	4	9	17	1.126744e+00	-1.519247e-01	0-54,1-217,2-442,3-295,3-305,5-11,5-128,7-63,7-153,8-59,11-61,11-62,11-310,13-57,16-258,17-189,18-78,
CG..AA	6	4	9	30	8.598222e-01	2.529785e+00	0-427,1-105,1-149,1-324,2-184,2-206,2-214,2-346,2-431,2-443,3-243,5-96,5-174,5-193,7-206,8-60,10-59,10-86,10-129,11-107,11-227,11-238,11-311,12-66,12-139,13-75,16-169,16-259,17-283,18-58,
CT..AA	6	4	9	27	-2.969815e-02	-8.241599e-01	0-26,0-55,0-83,0-255,1-263,1-418,2-69,2-236,3-62,3-275,3-306,3-353,4-7,6-143,7-64,7-128,7-195,8-5,11-35,11-127,11-129,11-198,13-124,16-356,17-201,17-224,18-79,
C.A.AA	6	4	9	38	-1.383793e-01	1.084845e+00	0-35,0-255,1-105,1-142,1-263,1-324,2-115,2-206,3-220,3-243,3-277,3-362,4-7,4-154,5-11,5-96,5-181,5-195,6-121,6-218,7-64,7-153,7-197,7-206,8-5,10-86,10-129,11-107,11-129,11-198,11-238,12-37,12-139,16-356,17-201,18-58,18-151,18-173,
CAA.AA	6	5	6	15	-1.516427e-01	1.321828e+00	0-35,1-142,2-115,3-220,3-277,3-362,4-154,5-181,5-195,6-121,6-218,7-197,12-37,18-151,18-173,
CGA.AA	6	5	7	12	1.659618e+00	2.254347e+00	1-105,1-324,2-206,3-243,5-96,7-206,10-86,10-129,11-107,11-238,12-139,18-58,
CTA.AA	6	5	6	9	-2.653854e-02	-3.684224e-01	0-255,1-263,4-7,7-64,8-5,11-129,11-198,16-356,17-201,
C.C.AA	6	4	7	19	-4.825816e-01	3.463816e-01	1-337,2-69,2-346,2-443,3-62,3-275,3-295,3-306,5-128,5-193,7-195,10-167,11-29,11-61,11-62,11-127,11-145,13-57,16-30,
C.G.AA	6	4	9	25	8.598222e-01	8.907304e-01	0-55,1-197,1-217,2-214,2-236,2-431,2-442,3-353,5-174,6-143,7-128,8-59,10-59,11-23,11-310,11-311,12-56,16-169,16-258,16-259,16-290,16-410,17-189,17-224,18-79,
C.T.AA	6	4	10	32	1.134848e+00	2.958620e-01	0-26,0-54,0-83,0-427,1-11,1-42,1-149,1-360,1-418,2-184,3-119,3-143,3-203,3-305,4-81,6-151,6-181,7-63,7-143,8-60,11-35,11-227,12-66,13-20,13-75,13-124,14-112,16-272,17-283,18-78,18-104,19-2,
CAT.AA	6	5	8	15	1.356277e+00	1.535821e+00	1-11,1-42,1-360,3-119,3-143,3-203,4-81,6-151,6-181,7-143,13-20,14-112,16-272,18-104,19-2,
CGT.AA	6	5	6	8	1.104885e+00	8.083465e-01	0-427,1-149,2-184,8-60,11-227,12-66,13-75,17-283,
C..AAA	6	4	9	45	-1.383793e-01	1.633266e+00	0-55,0-427,1-42,1-217,1-263,1-418,2-115,2-206,2-431,2-443,3-119,3-220,3-275,3-277,3-306,4-7,5-11,5-128,5-181,5-193,5-195,6-143,6-151,7-63,7-64,7-195,7-197,8-60,10-129,11-29,11-62,11-129,11-198,11-238,11-311,12-56,12-66,12-139,16-30,16-259,16-272,16-290,16-410,17-201,18-79,
CA.AAA	6	5	7	15	5.470703e-01	1.321828e+00	1-42,2-115,3-119,3-220,3-277,5-181,5-195,6-151,7-197,11-29,12-56,16-30,16-272,16-290,16-410,
CG.AAA	6	5	7	12	1.659618e+00	2.253028e+00	0-427,2-206,2-431,2-443,5-193,8-60,10-129,11-238,11-311,12-66,12-139,16-259,
CT.AAA	6	5	7	13	6.648692e-01	8.999233e-01	0-55,1-263,1-418,3-275,3-306,4-7,6-143,7-64,7-195,11-129,11-198,17-201,18-79,
C.AAAA	6	5	7	17	5.470703e-01	1.942006e+00	1-263,2-115,2-206,3-220,3-277,4-7,5-11,5-181,5-195,7-64,7-197,10-129,11-129,11-198,11-238,12-139,17-201,
C.GAAA	6	5	7	10	1.659618e+00	1.453154e+00	0-55,1-217,2-431,6-143,11-311,12-56,16-259,16-290,16-410,18-79,
C.TAAA	6	5	6	9	-2.653854e-02	-3.684224e-01	0-427,1-42,1-418,3-119,6-151,7-63,8-60,12-66,16-272,
C..CAA	6	4	7	26	-4.825816e-01	2.352602e+00	1-11,1-105,1-149,1-324,2-184,2-236,2-442,3-62,3-143,3-243,3-305,3-353,4-81,5-96,10-86,11-23,11-61,11-107,11-145,12-37,13-20,13-57,13-75,17-224,18-58,19-2,
CA.CAA	6	5	6	8	1.295436e+00	1.071998e+00	1-11,3-143,4-81,11-23,11-145,12-37,13-20,19-2,
CG.CAA	6	5	6	10	2.407015e+00	3.758521e+00	1-105,1-149,1-324,2-184,3-243,5-96,10-86,11-107,13-75,18-58,
C.ACAA	6	5	6	8	1.295436e+00	1.071998e+00	1-105,1-324,3-243,5-96,10-86,11-107,12-37,18-58,
C..GAA	6	4	7	21	-8.649058e-01	4.249004e-01	0-35,0-54,1-337,2-69,2-214,2-346,3-362,6-181,6-218,7-128,7-153,7-206,11-227,11-310,14-112,16-258,17-189,17-283,18-78,18-151,18-173,
C.TGAA	6	5	6	6	1.104885e+00	-1.178169e-02	0-54,6-181,11-227,14-112,17-283,18-78,
C..TAA	6	4	9	22	-2.969815e-02	-1.567428e+00	0-26,0-83,0-255,1-142,1-197,1-360,3-203,3-295,4-154,5-174,6-121,7-143,8-5,8-59,10-59,10-167,11-35,11-127,13-124,16-169,16-356,18-104,
CA.TAA	6	5	6	9	-2.653854e-02	-3.684224e-01	1-142,1-197,1-360,3-203,4-154,6-121,7-143,10-167,18-104,
C.TTAA	6	5	6	8	9.638254e-02	-5.301460e-01	0-26,0-83,1-360,3-203,7-143,11-35,13-124,18-104,
C...CA	6	3	10	57	6.642890e-01	1.028814e+00	0-270,0-274,1-22,1-55,1-119,1-152,1-339,2-91,2-270,2-287,2-421,3-115,3-133,3-190,3-246,3-265,3-304,3-352,4-217,5-135,5-191,6-98,6-117,7-48,7-87,7-96,9-44,10-12,11-215,11-319,12-20,12-105,12-116,13-41,14-60,14-71,15-26,15-109,16-114,16-160,16-203,16-220,16-365,17-11,17-23,17-53,17-60,17-83,17-321,17-403,18-15,18-41,18-97,18-122,19-21,19-128,19-217,
CA..CA	6	4	10	23	1.931408e+00	1.599730e+00	0-274,1-152,2-287,2-421,3-115,3-133,3-190,3-246,5-135,5-191,6-117,7-48,7-87,9-44,11-215,12-105,12-116,13-41,14-60,15-26,16-365,17-321,19-21,
CC..CA	6	4	7	11	1.038490e+00	8.476563e-01	1-119,3-304,3-352,4-217,10-12,11-319,15-109,17-11,17-403,18-15,18-122,
CG..CA	6	4	6	7	3.971543e-02	-9.223811e-01	1-22,1-339,3-265,7-96,12-20,14-71,17-23,
C.A.CA	6	4	8	15	3.220814e-01	-4.004203e-01	0-274,1-152,1-339,2-421,3-133,3-246,3-265,4-217,9-44,11-215,12-105,14-71,16-114,16-203,17-321,
CAA.CA	6	5	6	9	1.295436e+00	1.501806e+00	0-274,1-152,2-421,3-133,3-246,9-44,11-215,12-105,17-321,
C.C.CA	6	4	6	9	3.637648e-01	1.584122e-01	1-55,3-304,5-191,14-60,17-53,17-60,18-41,18-97,18-122,
C.T.CA	6	4	7	20	-3.471886e-01	1.092527e+00	0-270,1-22,1-119,2-91,2-287,3-115,3-190,3-352,5-135,6-98,6-117,7-48,12-20,12-116,13-41,15-26,15-109,16-160,16-220,17-23,
C..ACA	6	4	7	15	-4.825816e-01	-4.004203e-01	0-270,1-22,1-339,2-287,2-421,3-115,3-190,6-117,11-215,12-20,12-105,12-116,16-203,17-321,18-122,
C..TCA	6	4	8	23	4.393224e-01	1.864619e+00	0-274,1-119,1-152,2-270,3-246,3-265,3-304,4-217,5-135,9-44,13-41,14-60,14-71,15-26,15-109,16-160,17-23,17-53,17-83,18-15,18-41,18-97,19-128,
CA.TCA	6	5	6	8	1.407966e+00	1.228782e+00	0-274,1-152,3-246,5-135,9-44,13-41,14-60,15-26,
C...GA	6	3	10	59	5.546828e-01	2.148895e-01	0-8,0-53,0-240,0-323,0-354,1-58,1-206,1-426,1-438,2-125,2-345,2-398,3-407,4-70,4-142,4-229,5-93,5-204,6-102,6-205,7-99,8-16,8-31,10-46,10-136,10-146,10-156,10-274,11-219,11-275,12-54,12-188,13-23,14-28,14-46,14-80,14-101,14-121,15-12,15-20,15-61,15-115,16-22,16-82,16-297,16-300,16-369,17-101,17-137,17-146,17-161,17-282,17-355,18-55,18-77,18-124,19-163,19-185,19-221,
CA..GA	6	4	9	19	8.598222e-01	-4.096038e-02	1-438,4-229,6-102,8-16,8-31,10-136,10-146,10-156,11-219,13-23,14-80,14-121,15-12,16-369,17-101,17-137,18-124,19-163,19-221,
CC..GA	6	4	6	14	3.971543e-02	1.328453e+00	0-53,0-240,1-58,2-345,3-407,7-99,15-61,15-115,16-82,17-161,17-282,17-355,18-55,18-77,
CG..GA	6	4	8	11	1.117774e+00	-4.226513e-01	0-354,2-125,4-142,5-204,10-274,12-188,14-28,14-46,16-297,16-300,19-185,
CT..GA	6	4	8	15	1.197114e-01	-7.580787e-01	0-8,0-323,1-206,1-426,2-398,4-70,5-93,6-205,10-46,11-275,12-54,14-101,15-20,16-22,17-146,
C.A.GA	6	4	10	22	1.722186e+00	6.581497e-01	0-8,0-240,0-323,0-354,1-58,1-426,2-398,4-70,4-142,4-229,7-99,8-16,10-156,11-219,13-23,14-80,14-121,16-300,16-369,17-137,19-185,19-221,
CAA.GA	6	5	7	10	1.659618e+00	1.453154e+00	4-229,8-16,10-156,11-219,13-23,14-80,14-121,16-369,17-137,19-221,
C.C.GA	6	4	7	9	7.276351e-01	-2.807372e-01	0-53,2-125,10-46,12-54,15-12,17-101,17-355,18-77,18-124,
C.G.GA	6	4	7	10	4.092507e-01	-4.226513e-01	2-345,5-204,6-102,10-136,11-275,14-28,15-115,16-82,17-282,19-163,
C.T.GA	6	4	10	18	1.798405e+00	-4.272796e-02	1-206,1-438,3-407,5-93,6-205,8-31,10-146,10-274,12-188,14-46,14-101,15-20,15-61,16-22,16-297,17-146,17-161,18-55,
C..AGA	6	4	8	22	-2.541763e-03	6.581497e-01	0-240,0-354,1-58,1-426,1-438,4-70,4-142,5-204,6-102,10-46,10-136,10-146,10-156,11-275,12-54,14-121,15-12,16-22,16-300,17-101,17-137,18-124,
CA.AGA	6	5	6	10	9.919973e-01	1.453154e+00	1-438,6-102,10-136,10-146,10-156,14-121,15-12,17-101,17-137,18-124,
C..CGA	6	4	6	10	3.971543e-02	4.051904e-02	2-125,2-345,5-93,13-23,14-46,16-297,16-369,17-146,17-355,18-55,
C..GGA	6	4	6	9	-2.992727e-01	-7.215085e-01	1-206,3-407,8-16,10-274,11-219,14-80,14-101,19-163,19-185,
C..TGA	6	4	9	18	9.590584e-01	-4.272796e-02	0-8,0-53,0-323,2-398,4-229,6-205,7-99,8-31,12-188,14-28,15-20,15-61,15-115,16-82,17-161,17-282,18-77,19-221,
C...TA	6	3	9	77	-3.471212e+00	-1.376409e+00	0-1,0-25,0-125,0-222,0-300,0-344,0-375,0-416,1-31,1-141,1-189,1-252,1-260,1-272,2-40,2-52,2-95,2-127,2-187,2-239,2-295,2-348,2-360,2-406,3-6,3-35,3-65,3-93,3-146,3-156,3-431,4-67,4-131,4-205,5-46,5-99,5-145,6-44,6-157,7-61,7-142,7-166,7-174,10-166,10-169,10-227,10-246,10-317,11-13,11-115,11-126,11-147,11-195,12-11,12-77,13-26,13-59,13-123,13-183,14-13,15-1,15-73,16-111,16-144,16-188,16-278,16-372…
CA..TA	6	4	7	18	-2.358791e+00	-2.307991e+00	0-375,2-40,2-95,2-187,2-239,2-360,3-35,3-65,3-146,4-131,5-99,5-145,6-157,10-227,17-103,17-325,19-32,19-132,
CC..TA	6	4	7	22	-3.471886e-01	1.607020e+00	0-1,0-25,1-31,1-141,2-52,2-127,3-93,3-156,7-142,7-166,7-174,10-166,11-115,11-126,11-147,12-11,13-59,13-123,14-13,16-111,16-188,17-253,
CG..TA	6	4	8	17	1.197114e-01	-2.813948e-01	0-125,0-300,0-344,2-348,3-6,4-67,6-44,11-13,11-195,13-26,15-1,15-73,16-144,16-278,16-372,17-171,17-366,
CT..TA	6	4	8	20	-1.041276e+00	-1.690155e+00	0-222,0-416,1-189,1-252,1-260,1-272,2-295,2-406,3-431,4-205,5-46,7-61,10-169,10-246,10-317,12-77,13-183,17-67,17-421,18-221,
C.A.TA	6	4	9	33	-2.969815e-02	2.958620e-01	0-300,0-344,0-375,1-31,1-141,1-252,1-260,2-187,2-239,2-348,3-65,3-146,4-131,5-99,5-145,6-44,6-157,7-142,7-166,10-166,10-169,11-13,11-147,11-195,12-77,13-26,13-59,14-13,15-1,16-278,16-372,17-325,19-132,
CAA.TA	6	5	6	11	-2.653854e-02	2.651771e-01	0-375,2-187,2-239,3-65,3-146,4-131,5-99,5-145,6-157,17-325,19-132,
CGA.TA	6	5	7	10	1.773767e+00	1.629955e+00	0-300,0-344,2-348,6-44,11-13,11-195,13-26,15-1,16-278,16-372,
C.G.TA	6	4	7	18	-7.196357e-01	-4.350113e-02	0-222,0-416,2-40,2-95,2-127,3-6,3-93,10-246,10-317,11-115,13-183,15-73,16-111,16-144,17-67,17-103,17-366,18-221,
C.T.TA	6	4	7	20	-2.159690e+00	-1.689323e+00	0-1,0-25,0-125,1-189,1-272,2-52,2-295,2-360,2-406,3-35,3-156,3-431,7-174,10-227,11-126,12-11,13-123,17-171,17-421,19-32,
C..ATA	6	4	8	25	-1.194244e+00	-1.010232e+00	0-125,0-344,0-375,1-141,1-189,2-127,2-187,2-348,2-360,3-6,3-146,5-46,5-99,5-145,7-166,10-169,11-147,13-59,13-183,15-1,15-73,16-278,16-372,17-103,17-325,
C.AATA	6	5	8	16	1.356277e+00	1.854203e+00	0-344,0-375,1-141,2-187,2-348,3-146,5-99,5-145,7-166,10-169,11-147,13-59,15-1,16-278,16-372,17-325,
C..CTA	6	4	7	11	-3.471886e-01	-1.211142e+00	1-260,4-67,7-61,10-166,11-115,11-126,11-195,14-13,16-111,17-421,19-32,
C..GTA	6	4	6	14	-1.558983e+00	-9.967819e-01	0-416,1-31,2-40,2-95,3-35,3-93,3-156,4-205,6-157,10-227,10-317,16-188,17-253,17-366,
C..TTA	6	4	8	27	-1.041276e+00	-3.545732e-01	0-1,0-25,0-222,0-300,1-252,1-272,2-52,2-239,2-295,2-406,3-65,3-431,4-131,6-44,7-142,7-174,10-246,11-13,12-11,12-77,13-26,13-123,16-144,17-67,17-171,18-221,19-132,
CT.TTA	6	5	6	10	2.173573e-01	2.920722e-01	0-222,1-252,1-272,2-295,2-406,3-431,10-246,12-77,17-67,18-221,
C.ATTA	6	5	7	11	7.815301e-01	4.456890e-01	0-300,1-252,2-239,3-65,4-131,6-44,7-142,11-13,12-77,13-26,19-132,
C....C	6	2	10	180	1.078446e-01	-5.415027e-01	0-20,0-105,0-110,0-241,0-246,1-17,1-26,1-52,1-54,1-114,1-115,1-123,1-128,1-281,1-290,1-334,1-393,2-2,2-47,2-66,2-71,2-76,2-80,2-85,2-90,2-179,2-282,2-341,2-343,2-355,2-416,2-437,2-445,3-60,3-114,3-128,3-165,3-173,3-215,3-228,3-229,3-230,3-297,4-28,4-31,4-45,4-64,4-115,4-207,4-212,5-6,5-58,5-74,5-88,5-130,5-139,5-160,5-216,5-218,6-8,6-129,6-134,6-192,7-2,7-6,7-18,7-58,7-90,7-91,7-95,7-100,8-54,8-7…
CA...C	6	3	10	62	6.642890e-01	1.329343e+00	0-241,0-246,1-26,1-123,1-128,1-281,1-393,2-2,2-66,2-76,2-282,2-341,2-343,2-445,3-128,3-165,3-215,4-28,4-212,5-6,5-130,5-139,5-216,6-129,6-192,7-2,7-18,7-91,7-100,8-54,9-54,10-41,11-6,11-26,11-110,11-160,12-120,12-198,13-55,14-41,14-75,15-7,15-30,15-35,15-41,15-54,15-121,16-32,16-77,16-153,16-164,16-207,16-254,16-285,17-0,17-48,17-57,17-131,17-401,18-126,19-5,19-48,
CC...C	6	3	9	43	3.099069e-01	2.109603e+00	1-54,1-114,2-80,2-90,3-114,3-228,3-229,5-58,5-88,6-8,6-134,7-6,7-90,7-95,9-43,9-59,11-58,11-87,14-70,16-103,16-104,16-155,16-159,16-189,16-202,16-340,17-10,17-22,17-47,17-52,17-62,17-82,17-254,17-320,17-356,17-357,17-361,17-376,18-40,18-96,19-59,19-72,19-85,
CG...C	6	3	6	24	-3.390137e+00	-1.240246e+00	0-110,1-290,1-334,2-71,2-355,4-45,4-64,4-207,10-97,11-50,14-55,15-116,16-72,16-99,16-109,16-112,16-183,16-194,16-426,16-437,17-77,17-266,17-316,17-350,
CT...C	6	3	10	51	7.082937e-01	3.621447e-01	0-20,0-105,1-17,1-52,1-115,2-47,2-85,2-179,2-416,2-437,3-60,3-173,3-230,3-297,4-31,4-115,5-74,5-160,5-218,7-58,8-74,9-17,9-39,10-36,10-38,10-43,11-1,11-45,11-59,13-143,13-157,14-129,15-110,16-53,16-106,16-267,16-345,17-5,17-29,17-55,17-299,17-307,17-385,17-393,17-398,17-424,18-56,18-99,18-118,19-68,19-79,
C.A..C	6	3	10	47	6.642890e-01	-4.738561e-01	0-241,1-26,1-281,1-290,1-334,2-71,2-80,2-416,2-445,3-114,3-128,3-297,5-88,5-130,6-8,6-192,7-2,7-6,7-18,7-90,8-54,8-74,9-43,11-26,11-110,12-120,12-198,14-55,15-7,15-35,15-41,15-121,16-32,16-99,16-183,16-207,16-285,17-0,17-47,17-131,17-266,17-320,17-350,17-385,17-398,17-424,19-5,
CAA..C	6	4	10	24	1.931408e+00	1.847125e+00	0-241,1-26,1-281,2-445,3-128,5-130,6-192,7-2,7-18,8-54,11-26,11-110,12-120,12-198,15-7,15-35,15-41,15-121,16-32,16-207,16-285,17-0,17-131,19-5,
C.C..C	6	3	8	34	-7.176102e-01	4.791833e-01	1-52,2-341,2-343,3-60,3-228,4-31,4-64,5-74,5-216,5-218,7-58,10-36,10-41,11-45,11-59,13-55,16-53,16-103,16-104,16-106,16-109,16-112,16-153,16-164,17-10,17-29,17-55,17-62,17-356,17-401,18-56,18-99,19-48,19-85,
CAC..C	6	4	6	9	3.637648e-01	-1.866494e-01	2-341,2-343,5-216,10-41,13-55,16-153,16-164,17-401,19-48,
CTC..C	6	4	7	15	1.152745e+00	2.455152e+00	1-52,3-60,4-31,5-74,5-218,7-58,10-36,11-45,11-59,16-53,16-106,17-29,17-55,18-56,18-99,
C.G..C	6	3	9	28	2.787659e-02	-6.746181e-01	0-105,1-393,2-66,2-179,2-355,6-134,7-91,7-95,9-39,11-6,13-157,14-70,14-129,16-72,16-155,16-189,16-194,16-345,16-426,16-437,17-22,17-254,17-316,17-357,17-376,17-393,18-126,19-79,
CTG..C	6	4	7	8	8.437642e-01	-4.472890e-01	0-105,2-179,9-39,13-157,14-129,16-345,17-393,19-79,
C.T..C	6	3	10	71	7.082937e-01	2.218333e+00	0-20,0-110,0-246,1-17,1-54,1-114,1-115,1-123,1-128,2-2,2-47,2-76,2-85,2-90,2-282,2-437,3-165,3-173,3-215,3-229,3-230,4-28,4-45,4-115,4-207,4-212,5-6,5-58,5-139,5-160,6-129,7-100,9-17,9-54,9-59,10-38,10-43,10-97,11-1,11-50,11-58,11-87,11-160,13-143,14-41,14-75,15-30,15-54,15-110,15-116,16-77,16-159,16-202,16-254,16-267,16-340,17-5,17-48,17-52,17-57,17-77,17-82,17-299,17-307,17-361,18-40,18-96,18-1…
CAT..C	6	4	8	24	4.393224e-01	1.864619e+00	0-246,1-123,1-128,2-2,2-76,2-282,3-165,3-215,4-28,4-212,5-6,5-139,6-129,7-100,9-54,11-160,14-41,14-75,15-30,15-54,16-77,16-254,17-48,17-57,
CCT..C	6	4	7	18	1.152745e+00	3.526309e+00	1-54,1-114,2-90,3-229,5-58,9-59,11-58,11-87,16-159,16-202,16-340,17-52,17-82,17-361,18-40,18-96,19-59,19-72,
CTT..C	6	4	9	22	1.325069e+00	1.601949e+00	0-20,1-17,1-115,2-47,2-85,2-437,3-173,3-230,4-115,5-160,9-17,10-38,10-43,11-1,13-143,15-110,16-267,17-5,17-299,17-307,18-118,19-68,
C..A.C	6	3	10	48	6.642890e-01	-6.232103e-01	0-20,1-115,1-123,1-128,1-290,2-71,2-179,2-341,2-437,2-445,3-128,3-215,3-297,4-207,5-130,5-160,6-192,9-43,11-1,11-110,11-160,13-157,14-55,14-70,14-75,15-7,15-121,16-32,16-53,16-77,16-183,16-202,16-207,16-340,17-0,17-55,17-62,17-266,17-299,17-320,17-350,17-357,17-393,17-424,18-99,18-126,19-5,19-48,
CA.A.C	6	4	8	20	3.220814e-01	5.946462e-01	1-123,1-128,2-341,2-445,3-128,3-215,5-130,6-192,11-110,11-160,14-75,15-7,15-121,16-32,16-77,16-207,17-0,18-126,19-5,19-48,
CT.A.C	6	4	7	14	-3.471886e-01	-4.453412e-01	0-20,1-115,2-179,2-437,3-297,5-160,11-1,13-157,16-53,17-55,17-299,17-393,17-424,18-99,
C.AA.C	6	4	9	21	1.126744e+00	1.094952e+00	1-290,2-71,2-445,3-128,3-297,5-130,6-192,9-43,11-110,14-55,15-7,15-121,16-32,16-183,16-207,17-0,17-266,17-320,17-350,17-424,19-5,
CAAA.C	6	5	7	11	1.968128e+00	2.360042e+00	2-445,3-128,5-130,6-192,11-110,15-7,15-121,16-32,16-207,17-0,19-5,
C.TA.C	6	4	6	15	-1.133700e+00	-4.453412e-01	0-20,1-115,1-123,1-128,2-437,3-215,4-207,5-160,11-1,11-160,14-75,16-77,16-202,16-340,17-299,
C..C.C	6	3	10	36	1.337424e+00	4.791833e-01	1-52,1-54,1-334,2-66,2-343,3-230,4-28,4-31,4-64,5-218,7-2,7-58,8-74,9-54,10-38,10-43,11-6,11-26,11-45,11-58,11-59,13-55,15-110,16-103,16-106,16-109,16-153,16-155,17-52,17-57,17-361,17-398,17-401,18-40,18-96,19-72,
CA.C.C	6	4	7	11	1.038490e+00	8.494707e-01	2-66,2-343,4-28,7-2,9-54,11-6,11-26,13-55,16-153,17-57,17-401,
CT.C.C	6	4	8	13	1.824292e+00	1.386912e+00	1-52,3-230,4-31,5-218,7-58,8-74,10-38,10-43,11-45,11-59,15-110,16-106,17-398,
C.CC.C	6	4	7	14	2.464138e+00	4.155326e+00	1-52,2-343,4-31,4-64,5-218,7-58,11-45,11-59,13-55,16-103,16-106,16-109,16-153,17-401,
C.TC.C	6	4	8	14	1.824292e+00	1.386912e+00	1-54,3-230,4-28,9-54,10-38,10-43,11-58,15-110,17-52,17-57,17-361,18-40,18-96,19-72,
C..G.C	6	3	8	33	-1.111461e+00	8.197401e-02	0-110,0-241,1-281,1-393,2-85,2-282,3-165,3-173,4-45,5-58,6-129,6-134,7-90,7-95,7-100,9-39,15-30,15-41,15-116,16-164,16-194,16-285,16-426,16-437,17-5,17-10,17-82,17-307,17-316,17-356,17-385,18-56,19-68,
C.TG.C	6	4	7	15	8.437642e-01	1.866939e+00	0-110,2-85,2-282,3-165,3-173,4-45,5-58,6-129,7-100,15-30,15-116,17-5,17-82,17-307,19-68,
C..T.C	6	3	10	63	7.082937e-01	1.752312e+00	0-105,0-246,1-17,1-26,1-114,2-2,2-47,2-76,2-80,2-90,2-355,2-416,3-60,3-114,3-228,3-229,4-115,4-212,5-6,5-74,5-88,5-139,5-216,6-8,7-6,7-18,7-91,8-54,9-17,9-59,10-36,10-41,10-97,11-50,11-87,12-120,12-198,13-143,14-41,14-129,15-35,15-54,16-72,16-99,16-104,16-112,16-159,16-189,16-254,16-267,16-345,17-22,17-29,17-47,17-48,17-77,17-131,17-254,17-376,18-118,19-59,19-79,19-85,
CA.T.C	6	4	9	20	1.225833e+00	1.092527e+00	0-246,1-26,2-2,2-76,4-212,5-6,5-139,5-216,7-18,7-91,8-54,10-41,12-120,12-198,14-41,15-35,15-54,16-254,17-48,17-131,
CC.T.C	6	4	8	20	1.824292e+00	3.884012e+00	1-114,2-80,2-90,3-114,3-228,3-229,5-88,6-8,7-6,9-59,11-87,16-104,16-159,16-189,17-22,17-47,17-254,17-376,19-59,19-85,
CT.T.C	6	4	9	16	1.325069e+00	2.839122e-01	0-105,1-17,2-47,2-416,3-60,4-115,5-74,9-17,10-36,13-143,14-129,16-267,16-345,17-29,18-118,19-79,
C.AT.C	6	4	8	15	4.393224e-01	-1.896117e-01	1-26,2-80,2-416,3-114,5-88,6-8,7-6,7-18,8-54,12-120,12-198,15-35,16-99,17-47,17-131,
CAAT.C	6	5	6	7	1.407966e+00	7.876111e-01	1-26,7-18,8-54,12-120,12-198,15-35,17-131,
C.GT.C	6	4	6	11	1.615628e-01	5.427287e-01	0-105,2-355,7-91,14-129,16-72,16-189,16-345,17-22,17-254,17-376,19-79,
C.TT.C	6	4	9	27	1.325069e+00	3.191564e+00	0-246,1-17,1-114,2-2,2-47,2-76,2-90,3-229,4-115,4-212,5-6,5-139,9-17,9-59,10-97,11-50,11-87,13-143,14-41,15-54,16-159,16-254,16-267,17-48,17-77,18-118,19-59,
CCTT.C	6	5	6	7	2.982739e+00	2.826713e+00	1-114,2-90,3-229,9-59,11-87,16-159,19-59,
CTTT.C	6	5	7	7	2.318035e+00	1.079510e+00	1-17,2-47,4-115,9-17,13-143,16-267,18-118,
C...AC	6	3	10	51	6.642890e-01	-1.695233e-01	0-241,0-246,1-17,1-26,1-114,1-128,1-281,1-334,2-2,2-71,3-114,3-128,3-173,4-115,5-74,5-139,6-134,6-192,7-100,8-54,9-17,9-54,10-38,11-26,11-45,11-110,12-120,12-198,13-143,14-55,15-110,15-116,15-121,16-32,16-112,16-189,16-202,16-437,17-131,17-254,17-299,17-307,17-320,17-356,17-361,17-376,17-398,18-56,18-99,19-5,19-72,
CA..AC	6	4	10	20	1.931408e+00	5.978326e-01	0-241,0-246,1-26,1-128,1-281,2-2,3-128,5-139,6-192,7-100,8-54,9-54,11-26,11-110,12-120,12-198,15-121,16-32,17-131,19-5,
CT..AC	6	4	9	14	1.225833e+00	-4.453412e-01	1-17,3-173,4-115,5-74,9-17,10-38,11-45,13-143,15-110,17-299,17-307,17-398,18-56,18-99,
C.A.AC	6	4	9	20	1.126744e+00	8.479641e-01	0-241,1-26,1-281,1-334,2-71,3-114,3-128,6-192,8-54,11-26,11-110,12-120,12-198,14-55,15-121,16-32,17-131,17-320,17-398,19-5,
CAA.AC	6	5	9	14	3.313514e+00	3.656688e+00	0-241,1-26,1-281,3-128,6-192,8-54,11-26,11-110,12-120,12-198,15-121,16-32,17-131,19-5,
C.T.AC	6	4	10	20	2.012344e+00	1.092527e+00	0-246,1-17,1-114,1-128,2-2,3-173,4-115,5-139,7-100,9-17,9-54,10-38,13-143,15-110,15-116,16-202,17-299,17-307,17-361,19-72,
CTT.AC	6	5	8	9	2.880274e+00	1.840122e+00	1-17,3-173,4-115,9-17,10-38,13-143,15-110,17-299,17-307,
C..AAC	6	4	7	13	-4.825816e-01	-8.981892e-01	1-128,2-71,3-128,6-192,11-110,14-55,15-121,16-32,16-202,17-299,17-320,18-99,19-5,
CA.AAC	6	5	7	7	1.968128e+00	6.425774e-01	1-128,3-128,6-192,11-110,15-121,16-32,19-5,
C.AAAC	6	5	6	9	1.295436e+00	1.501806e+00	2-71,3-128,6-192,11-110,14-55,15-121,16-32,17-320,19-5,
CAAAAC	6	6	6	6	3.801857e+00	3.124762e+00	3-128,6-192,11-110,15-121,16-32,19-5,
C..CAC	6	4	6	9	3.637648e-01	1.584122e-01	1-334,9-54,10-38,11-26,11-45,15-110,17-361,17-398,19-72,
C..GAC	6	4	6	10	3.971543e-02	4.051904e-02	0-241,1-281,3-173,6-134,7-100,15-116,16-437,17-307,17-356,18-56,
C..TAC	6	4	6	19	-1.133700e+00	8.356319e-01	0-246,1-17,1-26,1-114,2-2,3-114,4-115,5-74,5-139,8-54,9-17,12-120,12-198,13-143,16-112,16-189,17-131,17-254,17-376,
CA.TAC	6	5	6	8	1.407966e+00	1.228782e+00	0-246,1-26,2-2,5-139,8-54,12-120,12-198,17-131,
C...CC	6	3	10	40	1.337424e+00	2.105087e+00	1-54,1-115,1-290,2-76,2-85,2-341,2-445,3-60,3-229,3-230,4-45,5-58,5-216,7-2,7-91,7-95,9-39,9-59,11-1,11-58,11-59,13-55,14-41,15-54,16-77,16-99,16-104,16-155,16-254,16-426,17-10,17-48,17-62,17-266,17-316,17-350,17-357,17-385,18-118,19-68,
CA..CC	6	4	6	12	3.637648e-01	1.192923e+00	2-76,2-341,2-445,5-216,7-2,7-91,13-55,14-41,15-54,16-77,16-254,17-48,
CC..CC	6	4	7	11	2.464138e+00	3.188629e+00	1-54,3-229,5-58,7-95,9-59,11-58,16-104,16-155,17-10,17-62,17-357,
CT..CC	6	4	6	10	4.811989e-01	6.763635e-01	1-115,2-85,3-60,3-230,9-39,11-1,11-59,17-385,18-118,19-68,
C.T.CC	6	4	8	18	1.824292e+00	3.168931e+00	1-54,1-115,2-76,2-85,3-229,3-230,4-45,5-58,9-59,11-1,11-58,14-41,15-54,16-77,16-254,17-48,18-118,19-68,
C..CCC	6	4	6	7	1.773168e+00	7.795210e-01	1-54,3-230,7-2,11-58,11-59,13-55,16-155,
C..GCC	6	4	6	10	1.468438e+00	2.209765e+00	2-85,4-45,5-58,7-95,9-39,16-426,17-10,17-316,17-385,19-68,
C..TCC	6	4	7	13	1.152745e+00	1.386912e+00	2-76,3-60,3-229,5-216,7-91,9-59,14-41,15-54,16-99,16-104,16-254,17-48,18-118,
C...GC	6	3	9	28	2.787659e-02	-4.857303e-01	0-20,1-123,1-393,2-90,2-343,4-31,4-64,5-6,5-218,6-129,11-87,13-157,14-129,15-7,15-41,16-53,16-106,16-109,16-153,16-164,16-285,16-345,17-0,17-77,17-393,17-401,17-424,18-126,
CA..GC	6	4	7	13	7.276351e-01	1.006032e+00	1-123,1-393,2-343,5-6,6-129,15-7,15-41,16-153,16-164,16-285,17-0,17-401,18-126,
C.T.GC	6	4	6	7	1.615628e-01	-7.767001e-01	0-20,1-123,2-90,5-6,6-129,11-87,17-77,
C...TC	6	3	9	61	-9.977034e-01	1.133005e+00	0-105,0-110,1-52,2-47,2-66,2-80,2-179,2-282,2-355,2-416,2-437,3-165,3-215,3-228,3-297,4-28,4-207,4-212,5-88,5-130,5-160,6-8,7-6,7-18,7-58,7-90,8-74,9-43,10-36,10-41,10-43,10-97,11-6,11-50,11-160,14-70,14-75,15-30,15-35,16-72,16-103,16-159,16-183,16-194,16-207,16-267,16-340,17-5,17-22,17-29,17-47,17-52,17-55,17-57,17-82,18-40,18-96,19-48,19-59,19-79,19-85,
CA..TC	6	4	7	17	-3.471886e-01	6.634990e-02	2-66,2-282,3-165,3-215,4-28,4-212,5-130,7-18,10-41,11-6,11-160,14-75,15-30,15-35,16-207,17-57,19-48,
CC..TC	6	4	7	19	1.152745e+00	3.526309e+00	2-80,3-228,5-88,6-8,7-6,7-90,9-43,14-70,16-103,16-159,16-340,17-22,17-47,17-52,17-82,18-40,18-96,19-59,19-85,
CT..TC	6	4	8	17	5.550984e-01	5.470399e-01	0-105,1-52,2-47,2-179,2-416,2-437,3-297,5-160,7-58,8-74,10-36,10-43,16-267,17-5,17-29,17-55,19-79,
C.A.TC	6	4	6	15	-1.133700e+00	-1.896117e-01	2-80,2-416,3-297,5-88,5-130,6-8,7-6,7-18,7-90,8-74,9-43,15-35,16-183,16-207,17-47,
C.C.TC	6	4	6	10	4.811989e-01	3.215705e-01	1-52,3-228,7-58,10-36,10-41,16-103,17-29,17-55,19-48,19-85,
C.G.TC	6	4	6	10	1.615628e-01	2.124247e-01	0-105,2-66,2-179,2-355,11-6,14-70,16-72,16-194,17-22,19-79,
C.T.TC	6	4	7	26	-2.148725e-01	2.395664e+00	0-110,2-47,2-282,2-437,3-165,3-215,4-28,4-207,4-212,5-160,10-43,10-97,11-50,11-160,14-75,15-30,16-159,16-267,16-340,17-5,17-52,17-57,17-82,18-40,18-96,19-59,
C..ATC	6	4	7	16	-3.471886e-01	-1.896117e-01	2-179,2-437,3-215,3-297,4-207,5-130,5-160,9-43,11-160,14-70,14-75,16-183,16-207,16-340,17-55,19-48,
CA.ATC	6	5	6	6	1.407966e+00	3.468375e-01	3-215,5-130,11-160,14-75,16-207,19-48,
C..CTC	6	4	8	12	1.824292e+00	1.031477e+00	1-52,2-66,4-28,7-58,8-74,10-43,11-6,16-103,17-52,17-57,18-40,18-96,
C..TTC	6	4	8	25	5.550984e-01	2.395664e+00	0-105,2-47,2-80,2-355,2-416,3-228,4-212,5-88,6-8,7-6,7-18,10-36,10-41,10-97,11-50,15-35,16-72,16-159,16-267,17-22,17-29,17-47,19-59,19-79,19-85,
C....G	6	2	10	172	7.456063e-02	-2.040359e-01	0-47,0-135,0-151,0-159,0-231,0-278,0-386,0-388,0-413,1-32,1-57,1-59,1-167,1-214,1-286,1-294,1-310,1-398,2-30,2-37,2-89,2-121,2-176,2-195,2-251,2-267,2-274,2-425,2-427,3-18,3-20,3-171,3-178,3-194,3-250,3-269,3-324,3-356,3-408,3-415,4-63,4-69,4-169,4-171,4-175,4-178,4-186,5-48,5-56,5-59,5-63,5-65,5-165,5-171,6-9,6-76,6-91,6-101,6-108,6-197,7-30,7-119,7-126,7-136,7-151,7-218,8-14,8-41,9-37,9-64,10-0…
CA...G	6	3	10	69	5.546828e-01	1.483984e+00	0-47,0-135,0-278,1-32,1-59,1-310,2-121,2-176,2-195,2-251,2-274,2-425,2-427,3-20,3-171,3-178,3-194,3-250,3-269,3-356,3-415,4-169,4-171,4-178,4-186,5-48,5-56,6-9,6-91,6-197,7-119,7-136,7-151,8-14,10-55,10-71,10-234,10-256,11-20,11-64,11-103,12-40,12-206,13-78,14-14,14-94,15-134,16-55,16-140,16-175,16-224,16-381,16-431,17-15,17-64,17-118,17-227,17-313,17-364,17-390,17-429,17-445,18-19,18-189,18-214,…
CC...G	6	3	9	28	2.787659e-02	-4.857303e-01	1-57,1-294,2-89,2-267,4-63,4-69,6-101,8-41,10-3,11-86,14-45,14-100,15-40,16-0,16-81,16-105,16-108,16-132,16-296,16-430,17-14,17-136,17-270,17-279,17-312,17-354,18-123,19-220,
CG...G	6	3	10	33	1.010193e+00	-3.726161e-01	0-159,0-231,1-398,3-18,3-324,4-175,5-63,5-171,7-218,9-37,10-13,10-217,10-311,11-265,11-320,13-4,14-6,15-95,16-68,16-83,16-91,16-133,16-166,16-190,17-95,17-149,17-255,17-305,17-337,17-340,17-377,18-166,19-227,
CT...G	6	3	10	42	5.938919e-01	-1.811847e+00	0-151,0-386,0-388,0-413,1-167,1-214,1-286,2-30,2-37,3-408,5-59,5-65,5-165,6-76,6-108,7-30,7-126,9-64,10-0,10-300,11-9,11-249,11-307,11-317,12-132,13-170,15-46,15-126,16-16,16-62,16-218,16-309,16-327,16-350,17-221,17-362,17-383,18-12,18-142,18-229,19-73,19-116,
C.A..G	6	3	10	47	5.546828e-01	-1.613397e+00	0-135,0-159,0-278,0-413,1-59,1-167,1-214,1-294,2-274,3-356,3-415,4-171,6-91,6-101,6-108,6-197,7-218,8-41,10-71,10-217,10-234,10-311,11-64,12-40,13-4,13-78,14-6,15-40,15-95,15-126,16-62,16-140,16-430,16-431,17-14,17-95,17-118,17-136,17-149,17-227,17-312,17-313,17-445,18-123,19-10,19-25,19-220,
CAA..G	6	4	8	22	-2.541763e-03	6.547104e-01	0-135,0-278,1-59,2-274,3-356,3-415,4-171,6-91,6-197,10-71,10-234,11-64,12-40,13-78,16-140,16-431,17-118,17-227,17-313,17-445,19-10,19-25,
CCA..G	6	4	6	10	3.971543e-02	4.051904e-02	1-294,6-101,8-41,15-40,16-430,17-14,17-136,17-312,18-123,19-220,
CGA..G	6	4	6	9	-2.992727e-01	-7.215085e-01	0-159,7-218,10-217,10-311,13-4,14-6,15-95,17-95,17-149,
C.C..G	6	3	9	33	2.787659e-02	4.602683e-01	0-386,1-57,2-37,2-89,2-425,3-18,3-171,3-250,4-169,5-56,5-63,7-30,7-126,7-151,8-14,9-37,11-9,11-86,11-317,14-14,15-46,16-81,16-175,16-218,17-64,17-270,17-305,17-354,17-362,17-364,17-383,17-429,19-73,
CAC..G	6	4	6	12	3.971543e-02	6.839029e-01	2-425,3-171,3-250,4-169,5-56,7-151,8-14,14-14,16-175,17-64,17-364,17-429,
CTC..G	6	4	7	11	8.437642e-01	5.421266e-01	0-386,2-37,7-30,7-126,11-9,11-317,15-46,16-218,17-362,17-383,19-73,
C.G..G	6	3	8	37	-1.543468e+00	-1.861586e-02	0-231,1-32,2-251,2-267,3-178,3-194,3-269,3-408,4-63,4-175,4-178,5-59,5-171,6-76,10-0,10-3,10-13,10-300,11-307,11-320,14-45,16-55,16-91,16-108,16-132,16-166,16-224,16-296,16-381,17-279,17-337,17-340,17-390,18-12,18-189,19-116,19-227,
C.T..G	6	3	10	55	5.938919e-01	1.970133e-01	0-47,0-151,0-388,1-286,1-310,1-398,2-30,2-121,2-176,2-195,2-427,3-20,3-324,4-69,4-186,5-48,5-65,5-165,6-9,7-119,7-136,9-64,10-55,10-256,11-20,11-103,11-249,11-265,12-132,12-206,13-170,14-94,14-100,15-134,16-0,16-16,16-68,16-83,16-105,16-133,16-190,16-309,16-327,16-350,17-15,17-221,17-255,17-377,18-19,18-142,18-166,18-214,18-229,19-50,19-97,
CAT..G	6	4	9	24	9.590584e-01	1.393850e+00	0-47,1-310,2-121,2-176,2-195,2-427,3-20,4-186,5-48,6-9,7-119,7-136,10-55,10-256,11-20,11-103,12-206,14-94,15-134,17-15,18-19,18-214,19-50,19-97,
CTT..G	6	4	8	17	2.399107e-01	-5.706543e-02	0-151,0-388,1-286,2-30,5-65,5-165,9-64,11-249,12-132,13-170,16-16,16-309,16-327,16-350,17-221,18-142,18-229,
C..A.G	6	3	10	55	5.546828e-01	-2.134443e-01	0-47,0-135,0-159,1-57,1-294,1-398,2-121,2-425,3-18,3-250,3-269,3-324,3-415,4-69,4-169,4-186,5-48,5-165,6-91,6-108,7-218,8-14,10-55,10-71,10-217,10-300,11-64,11-265,12-40,13-4,13-78,14-6,15-40,15-46,16-68,16-190,16-224,16-430,17-95,17-118,17-136,17-255,17-312,17-340,17-362,17-377,17-429,17-445,18-142,18-189,19-10,19-25,19-73,19-97,19-220,
CA.A.G	6	4	9	25	8.598222e-01	1.355478e+00	0-47,0-135,2-121,2-425,3-250,3-269,3-415,4-169,4-186,5-48,6-91,8-14,10-55,10-71,11-64,12-40,13-78,16-224,17-118,17-429,17-445,18-189,19-10,19-25,19-97,
CG.A.G	6	4	7	15	4.092507e-01	1.075695e+00	0-159,1-398,3-18,3-324,7-218,10-217,11-265,13-4,14-6,16-68,16-190,17-95,17-255,17-340,17-377,
CT.A.G	6	4	6	7	-1.558983e+00	-2.656214e+00	5-165,6-108,10-300,15-46,17-362,18-142,19-73,
C.AA.G	6	4	8	24	-2.541763e-03	1.121675e+00	0-135,0-159,1-294,3-415,6-91,6-108,7-218,10-71,10-217,11-64,12-40,13-4,13-78,14-6,15-40,16-430,17-95,17-118,17-136,17-312,17-445,19-10,19-25,19-220,
CAAA.G	6	5	7	11	1.659618e+00	1.851079e+00	0-135,3-415,6-91,10-71,11-64,12-40,13-78,17-118,17-445,19-10,19-25,
CGAA.G	6	5	6	6	2.090590e+00	1.154394e+00	0-159,7-218,10-217,13-4,14-6,17-95,
C.CA.G	6	4	7	10	7.276351e-01	4.051904e-02	1-57,2-425,3-18,3-250,4-169,8-14,15-46,17-362,17-429,19-73,
C.TA.G	6	4	6	16	-1.558983e+00	-5.198449e-01	0-47,1-398,2-121,3-324,4-69,4-186,5-48,5-165,10-55,11-265,16-68,16-190,17-255,17-377,18-142,19-97,
C..C.G	6	3	8	37	-1.111461e+00	8.402729e-01	0-413,1-214,2-37,2-176,2-251,2-267,3-178,3-194,4-63,4-175,5-56,5-59,5-171,7-151,10-0,10-13,11-20,11-307,11-317,11-320,15-95,16-55,16-105,16-108,16-166,17-64,17-149,17-221,17-279,17-313,17-337,17-354,17-390,18-12,18-123,19-50,19-227,
CA.C.G	6	4	6	12	3.971543e-02	6.839029e-01	2-176,2-251,3-178,3-194,5-56,7-151,11-20,16-55,17-64,17-313,17-390,19-50,
CT.C.G	6	4	6	9	1.615628e-01	-1.181229e-01	0-413,1-214,2-37,5-59,10-0,11-307,11-317,17-221,18-12,
C..G.G	6	3	9	33	-2.666373e-01	-3.684321e-01	0-388,1-59,2-195,2-274,2-427,3-20,3-356,3-408,4-171,4-178,5-65,6-76,6-101,6-197,8-41,9-64,10-3,10-234,10-311,14-94,15-126,16-16,16-62,16-81,16-83,16-91,16-140,16-175,16-381,17-227,17-270,17-364,18-166,
CA.G.G	6	4	7	16	4.092507e-01	1.376180e+00	1-59,2-195,2-274,2-427,3-20,3-356,4-171,4-178,6-197,10-234,14-94,16-140,16-175,16-381,17-227,17-364,
CT.G.G	6	4	7	8	5.286129e-01	-8.641788e-01	0-388,3-408,5-65,6-76,9-64,15-126,16-16,16-62,
C.AG.G	6	4	8	13	1.117774e+00	4.755423e-01	1-59,2-274,3-356,4-171,6-101,6-197,8-41,10-234,10-311,15-126,16-62,16-140,17-227,
CAAG.G	6	5	6	8	2.090590e+00	2.191387e+00	1-59,2-274,3-356,4-171,6-197,10-234,16-140,17-227,
C.TG.G	6	4	7	10	5.286129e-01	-2.504893e-01	0-388,2-195,2-427,3-20,5-65,9-64,14-94,16-16,16-83,18-166,
C..T.G	6	3	10	47	5.938919e-01	-1.239698e+00	0-151,0-231,0-278,0-386,1-32,1-167,1-286,1-310,2-30,2-89,3-171,5-63,6-9,7-30,7-119,7-126,7-136,9-37,10-256,11-9,11-86,11-103,11-249,12-132,12-206,13-170,14-14,14-45,14-100,15-134,16-0,16-132,16-133,16-218,16-296,16-309,16-327,16-350,16-431,17-14,17-15,17-305,17-383,18-19,18-214,18-229,19-116,
CA.T.G	6	4	8	16	1.197114e-01	-5.198449e-01	0-278,1-32,1-310,3-171,6-9,7-119,7-136,10-256,11-103,12-206,14-14,15-134,16-431,17-15,18-19,18-214,
CT.T.G	6	4	7	18	-5.783222e-01	1.880434e-01	0-151,0-386,1-167,1-286,2-30,7-30,7-126,11-9,11-249,12-132,13-170,16-218,16-309,16-327,16-350,17-383,18-229,19-116,
C.CT.G	6	4	8	13	1.525966e+00	1.204234e+00	0-386,2-89,3-171,5-63,7-30,7-126,9-37,11-9,11-86,14-14,16-218,17-305,17-383,
C.TT.G	6	4	8	24	2.399107e-01	1.663399e+00	0-151,1-286,1-310,2-30,6-9,7-119,7-136,10-256,11-103,11-249,12-132,12-206,13-170,14-100,15-134,16-0,16-133,16-309,16-327,16-350,17-15,18-19,18-214,18-229,
CATT.G	6	5	7	11	1.888388e+00	2.230562e+00	1-310,6-9,7-119,7-136,10-256,11-103,12-206,15-134,17-15,18-19,18-214,
CTTT.G	6	5	6	10	1.330018e+00	1.987271e+00	0-151,1-286,2-30,11-249,12-132,13-170,16-309,16-327,16-350,18-229,
C...AG	6	3	10	42	5.546828e-01	-2.169737e+00	0-159,0-231,0-278,1-32,1-57,1-59,1-294,2-37,3-408,3-415,4-69,4-169,4-175,6-101,6-197,7-119,7-151,8-14,10-3,10-13,10-71,10-311,11-20,11-320,12-40,13-78,14-14,14-94,16-62,16-83,16-224,17-95,17-118,17-136,17-227,17-383,17-429,18-123,18-166,19-10,19-97,19-227,
CA..AG	6	4	10	21	1.722186e+00	4.249004e-01	0-278,1-32,1-59,3-415,4-169,6-197,7-119,7-151,8-14,10-71,11-20,12-40,13-78,14-14,14-94,16-224,17-118,17-227,17-429,19-10,19-97,
CC..AG	6	4	6	7	3.971543e-02	-9.223811e-01	1-57,1-294,4-69,6-101,10-3,17-136,18-123,
C.A.AG	6	4	7	18	-8.649058e-01	-2.735727e-01	0-159,0-278,1-59,1-294,3-415,6-101,6-197,10-71,10-311,12-40,13-78,16-62,17-95,17-118,17-136,17-227,18-123,19-10,
CAA.AG	6	5	7	10	1.659618e+00	1.453154e+00	0-278,1-59,3-415,6-197,10-71,12-40,13-78,17-118,17-227,19-10,
C.C.AG	6	4	7	8	7.276351e-01	-6.017037e-01	1-57,2-37,4-169,7-151,8-14,14-14,17-383,17-429,
C.G.AG	6	4	6	9	-2.992727e-01	-7.236913e-01	0-231,1-32,3-408,4-175,10-3,10-13,11-320,16-224,19-227,
C.T.AG	6	4	6	7	-1.558983e+00	-2.656214e+00	4-69,7-119,11-20,14-94,16-83,18-166,19-97,
C..AAG	6	4	8	17	-2.541763e-03	-5.059735e-01	0-159,1-57,1-294,3-415,4-69,4-169,8-14,10-71,12-40,13-78,16-224,17-95,17-118,17-136,17-429,19-10,19-97,
CA.AAG	6	5	7	11	1.659618e+00	1.853569e+00	3-415,4-169,8-14,10-71,12-40,13-78,16-224,17-118,17-429,19-10,19-97,
C.AAAG	6	5	6	10	9.919973e-01	1.453154e+00	0-159,1-294,3-415,10-71,12-40,13-78,17-95,17-118,17-136,19-10,
C..GAG	6	4	7	11	4.092507e-01	-1.235241e-01	1-59,3-408,6-101,6-197,10-3,10-311,14-94,16-62,16-83,17-227,18-166,
C...CG	6	3	10	33	1.167214e+00	4.613145e-01	0-47,1-214,1-286,2-121,2-427,4-63,4-171,5-59,6-9,8-41,10-0,10-55,11-9,11-103,11-307,12-206,14-45,15-134,16-68,16-105,16-108,16-140,16-190,16-296,16-350,17-255,17-279,17-312,17-354,17-362,17-377,18-12,19-73,
CA..CG	6	4	8	10	1.415555e+00	4.051904e-02	0-47,2-121,2-427,4-171,6-9,10-55,11-103,12-206,15-134,16-140,
C.T.CG	6	4	7	15	8.437642e-01	1.866939e+00	0-47,1-286,2-121,2-427,6-9,10-55,11-103,12-206,15-134,16-68,16-105,16-190,16-350,17-255,17-377,
CAT.CG	6	5	6	8	2.526839e+00	2.811668e+00	0-47,2-121,2-427,6-9,10-55,11-103,12-206,15-134,
C..TCG	6	4	6	9	1.615628e-01	-1.175810e-01	1-286,6-9,11-9,11-103,12-206,14-45,15-134,16-296,16-350,
C.TTCG	6	5	6	6	2.648105e+00	1.806871e+00	1-286,6-9,11-103,12-206,15-134,16-350,
C...GG	6	3	9	28	-2.666373e-01	-1.255737e+00	0-151,0-388,3-178,3-356,5-165,5-171,7-126,9-37,10-234,11-317,14-100,15-40,15-95,16-91,16-133,16-166,16-175,16-309,16-431,17-15,17-149,17-313,17-337,17-340,17-364,17-445,18-19,19-116,
CT..GG	6	4	6	7	-1.713348e-01	-1.171097e+00	0-151,0-388,5-165,7-126,11-317,16-309,19-116,
C..TGG	6	4	6	10	-1.713348e-01	-2.504893e-01	0-151,7-126,9-37,14-100,16-133,16-309,16-431,17-15,18-19,19-116,
C...TG	6	3	10	69	5.938919e-01	1.939037e+00	0-135,0-386,0-413,1-167,1-310,1-398,2-30,2-89,2-176,2-195,2-251,2-267,2-274,2-425,3-18,3-20,3-171,3-194,3-250,3-269,3-324,4-178,4-186,5-48,5-56,5-63,5-65,6-76,6-91,6-108,7-30,7-136,7-218,9-64,10-217,10-256,10-300,11-64,11-86,11-249,11-265,12-132,13-4,13-170,14-6,15-46,15-126,16-0,16-16,16-55,16-81,16-132,16-218,16-327,16-381,16-430,17-14,17-64,17-221,17-270,17-305,17-390,18-142,18-189,18-214,18-2…
CA..TG	6	4	7	28	-7.196357e-01	2.355962e+00	0-135,1-310,2-176,2-195,2-251,2-274,2-425,3-20,3-171,3-194,3-250,3-269,4-178,4-186,5-48,5-56,6-91,7-136,10-256,11-64,16-55,16-381,17-64,17-390,18-189,18-214,19-25,19-50,
CG..TG	6	4	8	10	1.228561e+00	-2.504893e-01	1-398,3-18,3-324,5-63,7-218,10-217,11-265,13-4,14-6,17-305,
CT..TG	6	4	10	21	1.876377e+00	9.247107e-01	0-386,0-413,1-167,2-30,5-65,6-76,6-108,7-30,9-64,10-300,11-249,12-132,13-170,15-46,15-126,16-16,16-218,16-327,17-221,18-142,18-229,
C.A.TG	6	4	8	16	1.197114e-01	-5.198449e-01	0-135,0-413,1-167,2-274,6-91,6-108,7-218,10-217,11-64,13-4,14-6,15-126,16-430,17-14,19-25,19-220,
C.C.TG	6	4	7	16	8.437642e-01	2.198743e+00	0-386,2-89,2-425,3-18,3-171,3-250,5-56,5-63,7-30,11-86,15-46,16-81,16-218,17-64,17-270,17-305,
C.G.TG	6	4	6	12	-1.713348e-01	3.643095e-01	2-251,2-267,3-194,3-269,4-178,6-76,10-300,16-55,16-132,16-381,17-390,18-189,
C.T.TG	6	4	9	25	1.058144e+00	1.910079e+00	1-310,1-398,2-30,2-176,2-195,3-20,3-324,4-186,5-48,5-65,7-136,9-64,10-256,11-249,11-265,12-132,13-170,16-0,16-16,16-327,17-221,18-142,18-214,18-229,19-50,
CAT.TG	6	5	6	10	1.217505e+00	1.807951e+00	1-310,2-176,2-195,3-20,4-186,5-48,7-136,10-256,18-214,19-50,
CTT.TG	6	5	7	11	2.003623e+00	2.421444e+00	2-30,5-65,9-64,11-249,12-132,13-170,16-16,16-327,17-221,18-142,18-229,
C..ATG	6	4	9	24	9.590584e-01	1.393850e+00	0-135,1-398,2-425,3-18,3-250,3-269,3-324,4-186,5-48,6-91,6-108,7-218,10-217,10-300,11-64,11-265,13-4,14-6,15-46,16-430,18-142,18-189,19-25,19-220,
CA.ATG	6	5	6	10	1.104885e+00	1.629955e+00	0-135,2-425,3-250,3-269,4-186,5-48,6-91,11-64,18-189,19-25,
CG.ATG	6	5	6	8	2.207143e+00	2.356937e+00	1-398,3-18,3-324,7-218,10-217,11-265,13-4,14-6,
C.AATG	6	5	7	11	1.773767e+00	2.041317e+00	0-135,6-91,6-108,7-218,10-217,11-64,13-4,14-6,16-430,19-25,19-220,
C..GTG	6	4	6	12	-1.713348e-01	3.643095e-01	2-195,2-274,3-20,4-178,5-65,6-76,9-64,15-126,16-16,16-81,16-381,17-270,
C..TTG	6	4	8	22	2.399107e-01	1.170715e+00	0-386,1-167,1-310,2-30,2-89,3-171,5-63,7-30,7-136,10-256,11-86,11-249,12-132,13-170,16-0,16-132,16-218,16-327,17-14,17-305,18-214,18-229,
CT.TTG	6	5	7	10	2.003623e+00	1.987271e+00	0-386,1-167,2-30,7-30,11-249,12-132,13-170,16-218,16-327,18-229,
C.CTTG	6	5	6	8	2.648105e+00	2.984240e+00	0-386,2-89,3-171,5-63,7-30,11-86,16-218,17-305,
C.TTTG	6	5	7	11	2.003623e+00	2.421444e+00	1-310,2-30,7-136,10-256,11-249,12-132,13-170,16-0,16-327,18-214,18-229,
C....T	6	2	10	317	1.469298e-02	9.271009e-01	0-2,0-16,0-17,0-51,0-115,0-166,0-199,0-251,0-264,0-288,0-313,0-314,1-1,1-4,1-5,1-14,1-48,1-68,1-92,1-95,1-98,1-108,1-120,1-133,1-156,1-218,1-226,1-229,1-259,1-271,1-295,1-327,1-343,1-347,1-387,1-412,2-7,2-9,2-39,2-53,2-81,2-109,2-128,2-167,2-254,2-266,2-268,2-291,2-311,2-314,2-354,2-373,2-379,2-412,3-17,3-48,3-58,3-64,3-76,3-94,3-101,3-103,3-137,3-157,3-170,3-181,3-197,3-212,3-233,3-234,3-235,3-2…
CA...T	6	3	10	97	2.829048e-01	5.970110e-01	0-17,0-288,1-14,1-48,1-98,1-108,1-133,1-156,1-226,1-229,1-295,1-327,1-343,2-7,2-81,2-109,2-291,2-412,3-48,3-137,3-212,3-252,3-287,3-308,3-388,4-50,4-84,4-120,4-201,4-218,4-221,5-12,5-89,5-233,6-16,6-19,6-203,7-7,7-23,7-41,7-52,7-154,7-167,8-42,9-48,9-57,10-16,10-48,10-89,10-95,10-112,10-119,11-31,11-48,11-77,11-84,11-95,11-139,11-148,11-294,12-24,12-30,12-109,12-146,13-45,13-48,13-60,13-88,13-151…
CC...T	6	3	10	60	7.082937e-01	1.133005e+00	0-16,0-313,1-4,1-259,1-271,2-39,2-266,2-354,3-17,3-64,3-170,3-233,3-234,3-296,4-33,4-36,4-49,4-66,5-55,5-62,5-129,5-144,5-220,5-223,7-5,7-17,7-60,9-10,9-63,10-34,10-35,10-102,10-245,11-5,11-47,11-63,11-125,11-264,12-8,13-10,13-58,13-116,14-5,15-58,16-117,16-131,16-158,16-230,16-323,17-21,17-63,17-66,17-236,17-271,17-304,17-389,17-406,19-24,19-84,19-86,
CG...T	6	3	10	58	5.938919e-01	4.773894e-01	0-51,0-115,1-1,1-95,1-218,2-128,2-268,2-373,3-76,3-94,3-101,3-103,3-181,3-235,3-321,3-378,4-17,4-34,5-31,5-221,6-13,6-25,6-135,7-187,8-45,9-22,10-4,10-208,11-116,12-203,12-210,13-11,13-148,13-194,14-49,15-89,15-98,15-138,16-45,16-156,16-177,16-212,16-231,16-354,17-12,17-152,17-190,17-218,17-237,17-259,17-272,17-280,17-293,17-358,17-381,17-404,18-16,19-77,
CT...T	6	3	10	102	3.084111e-01	4.075555e-01	0-2,0-166,0-199,0-251,0-264,0-314,1-5,1-68,1-92,1-120,1-347,1-387,1-412,2-9,2-53,2-167,2-254,2-311,2-314,2-379,3-58,3-157,3-197,3-302,3-345,3-382,3-423,4-37,4-129,5-35,5-76,5-79,5-152,5-224,6-0,6-23,6-139,6-178,7-11,7-32,7-45,7-72,7-105,7-116,7-175,8-77,9-11,9-60,10-103,10-253,11-11,11-55,11-88,11-92,11-118,11-165,11-175,11-185,11-187,11-246,12-9,12-12,12-125,12-128,13-104,13-117,13-140,13-168,14…
C.A..T	6	3	10	74	2.829048e-01	-1.722314e+00	0-16,0-115,0-264,0-288,1-5,1-14,1-108,1-133,1-218,1-295,1-327,2-39,2-128,2-373,2-379,3-64,3-170,3-308,3-378,4-49,4-50,4-84,4-201,5-12,5-31,5-55,5-76,5-129,5-144,6-13,7-17,7-23,7-167,9-48,10-89,10-112,10-253,11-5,11-31,11-47,11-63,11-92,11-118,11-148,11-175,11-294,12-24,13-60,13-117,13-140,13-148,14-16,14-49,15-89,16-37,16-117,16-231,16-251,16-334,16-341,16-442,17-63,17-237,17-358,17-389,17-406,17…
CAA..T	6	4	9	30	-2.969815e-02	-7.917543e-02	0-288,1-14,1-108,1-133,1-295,1-327,3-308,4-50,4-84,4-201,5-12,7-23,7-167,9-48,10-89,10-112,11-31,11-148,11-294,12-24,13-60,16-37,16-251,16-334,16-442,17-431,18-61,18-101,19-110,19-155,
CCA..T	6	4	7	17	-3.471886e-01	3.225441e-01	0-16,2-39,3-64,3-170,4-49,5-55,5-129,5-144,7-17,11-5,11-47,11-63,16-117,17-63,17-389,17-406,19-24,
CGA..T	6	4	7	13	-7.196357e-01	-1.233899e+00	0-115,1-218,2-128,2-373,3-378,5-31,6-13,13-148,14-49,15-89,16-231,17-237,17-358,
CTA..T	6	4	8	14	-1.041276e+00	-2.826648e+00	0-264,1-5,2-379,5-76,10-253,11-92,11-118,11-175,13-117,13-140,14-16,16-341,18-202,19-35,
C.C..T	6	3	10	48	7.082937e-01	-2.557183e-01	0-51,2-7,2-266,2-268,3-58,3-101,3-233,3-302,4-34,4-129,5-221,6-23,6-203,7-5,8-77,9-57,10-34,10-95,11-11,11-48,11-84,11-116,11-125,11-185,12-9,13-58,13-168,14-26,14-62,15-52,15-59,15-113,16-131,16-156,16-158,16-354,17-12,17-21,17-27,17-280,17-381,17-404,18-43,19-57,19-75,19-77,19-84,19-114,
CAC..T	6	4	7	10	-3.471886e-01	-1.465948e+00	2-7,6-203,9-57,10-95,11-48,11-84,14-26,15-113,17-27,19-75,
CCC..T	6	4	6	10	4.811989e-01	6.763635e-01	2-266,3-233,7-5,10-34,11-125,13-58,16-131,16-158,17-21,19-84,
CGC..T	6	4	6	13	1.615628e-01	1.204234e+00	0-51,2-268,3-101,4-34,5-221,11-116,16-156,16-354,17-12,17-280,17-381,17-404,19-77,
CTC..T	6	4	8	15	5.550984e-01	1.891287e-02	3-58,3-302,4-129,6-23,8-77,11-11,11-185,12-9,13-168,14-62,15-52,15-59,18-43,19-57,19-114,
C.G..T	6	3	10	70	5.938919e-01	2.228099e+00	0-251,1-226,1-343,2-254,2-291,2-311,2-354,3-17,3-94,3-103,3-137,3-157,3-181,3-197,3-212,3-234,3-321,3-382,4-17,4-33,4-66,5-62,5-220,6-135,6-139,6-178,7-52,7-154,8-42,9-22,10-4,10-16,10-48,10-208,11-77,11-187,11-264,12-30,12-109,12-125,12-203,13-10,13-88,13-104,14-5,15-14,15-98,15-138,16-45,16-58,16-177,16-212,16-230,17-38,17-152,17-158,17-190,17-218,17-236,17-259,17-271,17-293,17-304,18-25,18-70,…
CAG..T	6	4	8	20	1.197114e-01	4.352579e-01	1-226,1-343,2-291,3-137,3-212,7-52,7-154,8-42,10-16,10-48,11-77,12-30,12-109,13-88,15-14,18-25,18-70,18-114,18-163,19-230,
CCG..T	6	4	6	14	1.615628e-01	1.535436e+00	2-354,3-17,3-234,4-33,4-66,5-62,5-220,11-264,13-10,14-5,16-230,17-236,17-271,17-304,
CGG..T	6	4	8	20	1.228561e+00	2.832978e+00	3-94,3-103,3-181,3-321,4-17,6-135,9-22,10-4,10-208,12-203,15-98,15-138,16-45,16-177,16-212,17-152,17-190,17-218,17-259,17-293,
CTG..T	6	4	7	16	-5.783222e-01	-3.019516e-01	0-251,2-254,2-311,3-157,3-197,3-382,6-139,6-178,11-187,12-125,13-104,16-58,17-38,17-158,19-53,19-172,
C.T..T	6	3	10	125	3.084111e-01	2.449251e+00	0-2,0-17,0-166,0-199,0-313,0-314,1-1,1-4,1-48,1-68,1-92,1-95,1-98,1-120,1-156,1-229,1-259,1-271,1-347,1-387,1-412,2-9,2-53,2-81,2-109,2-167,2-314,2-412,3-48,3-76,3-235,3-252,3-287,3-296,3-345,3-388,3-423,4-36,4-37,4-120,4-218,4-221,5-35,5-79,5-89,5-152,5-223,5-224,5-233,6-0,6-16,6-19,6-25,7-7,7-11,7-32,7-41,7-45,7-60,7-72,7-105,7-116,7-175,7-187,8-45,9-10,9-11,9-60,9-63,10-35,10-102,10-103,10-119…
CAT..T	6	4	9	37	7.713773e-02	9.855222e-01	0-17,1-48,1-98,1-156,1-229,2-81,2-109,2-412,3-48,3-252,3-287,3-388,4-120,4-218,4-221,5-89,5-233,6-16,6-19,7-7,7-41,10-119,11-95,11-139,12-146,13-45,13-48,13-151,13-162,14-64,15-48,16-118,16-199,16-241,17-87,17-407,18-45,
CCT..T	6	4	10	19	2.095040e+00	1.074014e+00	0-313,1-4,1-259,1-271,3-296,4-36,5-223,7-60,9-10,9-63,10-35,10-102,10-245,12-8,13-116,15-58,16-323,17-66,19-86,
CGT..T	6	4	7	12	-5.783222e-01	-1.281832e+00	1-1,1-95,3-76,3-235,6-25,7-187,8-45,12-210,13-11,13-194,17-272,18-16,
CTT..T	6	4	10	57	1.258072e+00	5.096627e+00	0-2,0-166,0-199,0-314,1-68,1-92,1-120,1-347,1-387,1-412,2-9,2-53,2-167,2-314,3-345,3-423,4-37,5-35,5-79,5-152,5-224,6-0,7-11,7-32,7-45,7-72,7-105,7-116,7-175,9-11,9-60,10-103,11-55,11-88,11-165,11-246,12-12,12-128,14-134,15-62,16-1,16-324,17-31,17-34,17-41,17-162,18-28,18-52,18-131,18-135,19-60,19-64,19-87,19-90,19-94,19-175,19-233,
C..A.T	6	3	10	73	2.829048e-01	-1.852205e+00	0-115,0-251,0-264,0-288,1-4,1-5,1-68,1-108,1-218,1-259,1-295,1-327,1-343,2-379,3-48,3-64,3-296,3-308,3-382,3-388,4-17,4-49,4-120,4-129,5-12,5-79,5-129,5-144,5-233,6-135,7-5,7-17,7-23,7-105,7-154,7-187,8-45,8-77,10-4,10-48,10-89,10-112,11-31,11-63,11-139,11-294,12-109,12-128,12-146,12-210,13-11,13-58,13-116,14-5,14-49,14-62,15-14,15-52,15-98,16-118,16-230,16-334,17-190,17-236,17-407,18-43,18-61,18…
CA.A.T	6	4	9	28	-2.969815e-02	-4.544297e-01	0-288,1-108,1-295,1-327,1-343,3-48,3-308,3-388,4-120,5-12,5-233,7-23,7-154,10-48,10-89,10-112,11-31,11-139,11-294,12-109,12-146,15-14,16-118,16-334,17-407,18-61,18-70,18-114,
CC.A.T	6	4	9	16	1.225833e+00	6.634990e-02	1-4,1-259,3-64,3-296,4-49,5-129,5-144,7-5,7-17,11-63,13-58,13-116,14-5,16-230,17-236,19-24,
CG.A.T	6	4	8	12	1.197114e-01	-1.474053e+00	0-115,1-218,4-17,6-135,7-187,8-45,10-4,12-210,13-11,14-49,15-98,17-190,
CT.A.T	6	4	8	17	-1.041276e+00	-2.261095e+00	0-251,0-264,1-5,1-68,2-379,3-382,4-129,5-79,7-105,8-77,12-128,14-62,15-52,18-43,19-35,19-53,19-175,
C.AA.T	6	4	8	27	-1.194244e+00	-6.379177e-01	0-115,0-264,0-288,1-5,1-108,1-218,1-295,1-327,2-379,3-64,3-308,4-49,5-12,5-129,5-144,7-17,7-23,10-89,10-112,11-31,11-63,11-294,14-49,16-334,18-61,19-24,19-35,
CAAA.T	6	5	7	13	6.648692e-01	8.999233e-01	0-288,1-108,1-295,1-327,3-308,5-12,7-23,10-89,10-112,11-31,11-294,16-334,18-61,
C.CA.T	6	4	6	7	-1.133700e+00	-2.230542e+00	4-129,7-5,8-77,13-58,14-62,15-52,18-43,
C.GA.T	6	4	9	18	9.590584e-01	-4.272796e-02	0-251,1-343,3-382,4-17,6-135,7-154,10-4,10-48,12-109,14-5,15-14,15-98,16-230,17-190,17-236,18-70,18-114,19-53,
CAGA.T	6	5	6	7	1.104885e+00	3.980977e-01	1-343,7-154,10-48,12-109,15-14,18-70,18-114,
C.TA.T	6	4	9	21	7.713773e-02	-1.505109e+00	1-4,1-68,1-259,3-48,3-296,3-388,4-120,5-79,5-233,7-105,7-187,8-45,11-139,12-128,12-146,12-210,13-11,13-116,16-118,17-407,19-175,
C..C.T	6	3	10	75	7.082937e-01	3.151186e+00	0-17,0-51,1-1,1-14,1-92,1-95,1-120,1-226,2-311,3-17,3-170,3-212,3-302,3-321,4-33,4-34,4-66,4-218,5-55,5-62,5-76,5-220,5-221,6-13,6-16,6-178,7-45,7-60,7-116,8-42,9-57,9-60,10-35,10-253,11-47,11-55,11-84,11-92,11-246,12-8,12-9,12-125,12-203,13-45,13-140,13-148,15-58,15-59,15-113,15-138,16-156,16-199,16-251,16-324,17-12,17-31,17-38,17-63,17-158,17-218,17-280,17-304,17-358,17-404,18-16,18-25,18-52,18…
CA.C.T	6	4	10	17	2.012344e+00	3.225441e-01	0-17,1-14,1-226,3-212,4-218,6-16,8-42,9-57,11-84,13-45,15-113,16-199,16-251,18-25,18-101,18-163,19-230,
CC.C.T	6	4	8	15	1.824292e+00	2.455152e+00	3-17,3-170,4-33,4-66,5-55,5-62,5-220,7-60,10-35,11-47,12-8,15-58,17-63,17-304,19-84,
CG.C.T	6	4	8	17	1.525966e+00	2.529280e+00	0-51,1-1,1-95,3-321,4-34,5-221,6-13,12-203,13-148,15-138,16-156,17-12,17-218,17-280,17-358,17-404,18-16,
CT.C.T	6	4	10	26	2.095040e+00	2.926020e+00	1-92,1-120,2-311,3-302,5-76,6-178,7-45,7-116,9-60,10-253,11-55,11-92,11-246,12-9,12-125,13-140,15-59,16-324,17-31,17-38,17-158,18-52,19-57,19-87,19-94,19-172,
C.AC.T	6	4	8	14	4.393224e-01	-4.453412e-01	1-14,3-170,5-55,5-76,6-13,10-253,11-47,11-92,13-140,13-148,16-251,17-63,17-358,18-101,
C.CC.T	6	4	9	15	2.495838e+00	2.455152e+00	0-51,3-302,4-34,5-221,9-57,11-84,12-9,15-59,15-113,16-156,17-12,17-280,17-404,19-57,19-84,
C.GC.T	6	4	9	22	2.208167e+00	4.194053e+00	1-226,2-311,3-17,3-212,3-321,4-33,4-66,5-62,5-220,6-178,8-42,12-125,12-203,15-138,17-38,17-158,17-218,17-304,18-25,18-163,19-172,19-230,
C.TC.T	6	4	9	24	1.325069e+00	2.130850e+00	0-17,1-1,1-92,1-95,1-120,4-218,6-16,7-45,7-60,7-116,9-60,10-35,11-55,11-246,12-8,13-45,15-58,16-199,16-324,17-31,18-16,18-52,19-87,19-94,
CTTC.T	6	5	6	12	1.633631e+00	3.412003e+00	1-92,1-120,7-45,7-116,9-60,11-55,11-246,16-324,17-31,18-52,19-87,19-94,
C..G.T	6	3	8	53	-3.356211e+00	-2.367752e-01	0-166,0-314,1-133,1-412,2-39,2-266,2-291,2-314,2-354,2-412,3-101,3-181,3-233,3-252,3-378,4-84,4-201,5-31,5-35,5-152,6-23,6-139,7-11,7-32,7-72,10-95,10-103,10-245,11-5,11-11,11-48,11-77,11-88,11-95,14-16,14-26,15-48,15-62,16-58,16-131,16-177,16-442,17-21,17-66,17-162,17-259,17-272,17-389,17-431,18-131,19-75,19-90,19-110,
CA.G.T	6	4	7	16	-7.196357e-01	-5.205741e-01	1-133,2-291,2-412,3-252,4-84,4-201,10-95,11-48,11-77,11-95,14-26,15-48,16-442,17-431,19-75,19-110,
CT.G.T	6	4	8	20	2.399107e-01	6.789311e-01	0-166,0-314,1-412,2-314,5-35,5-152,6-23,6-139,7-11,7-32,7-72,10-103,11-11,11-88,14-16,15-62,16-58,17-162,18-131,19-90,
C.AG.T	6	4	7	12	-7.196357e-01	-1.472128e+00	1-133,2-39,3-378,4-84,4-201,5-31,11-5,14-16,16-442,17-389,17-431,19-110,
C.CG.T	6	4	6	11	1.615628e-01	5.427287e-01	2-266,3-101,3-233,6-23,10-95,11-11,11-48,14-26,16-131,17-21,19-75,
C.TG.T	6	4	8	22	2.399107e-01	1.170715e+00	0-166,0-314,1-412,2-314,2-412,3-252,5-35,5-152,7-11,7-32,7-72,10-103,10-245,11-88,11-95,15-48,15-62,17-66,17-162,17-272,18-131,19-90,
CTTG.T	6	5	8	15	2.677228e+00	4.162076e+00	0-166,0-314,1-412,2-314,5-35,5-152,7-11,7-32,7-72,10-103,11-88,15-62,17-162,18-131,19-90,
C..T.T	6	3	10	116	3.084111e-01	2.951042e+00	0-2,0-16,0-199,0-313,1-48,1-98,1-156,1-229,1-271,1-347,1-387,2-7,2-9,2-53,2-81,2-109,2-128,2-167,2-254,2-268,2-373,3-58,3-76,3-94,3-103,3-137,3-157,3-197,3-234,3-235,3-287,3-345,3-423,4-36,4-37,4-50,4-221,5-89,5-223,5-224,6-0,6-19,6-25,6-203,7-7,7-41,7-52,7-167,7-175,9-10,9-11,9-22,9-48,9-63,10-16,10-34,10-102,10-119,10-208,11-116,11-118,11-125,11-148,11-165,11-175,11-185,11-187,11-264,12-12,12-2…
CA.T.T	6	4	10	36	1.195552e+00	1.374180e+00	1-48,1-98,1-156,1-229,2-7,2-81,2-109,3-137,3-287,4-50,4-221,5-89,6-19,6-203,7-7,7-41,7-52,7-167,9-48,10-16,10-119,11-148,12-24,12-30,13-48,13-60,13-88,13-151,13-162,14-64,16-37,16-241,17-27,17-87,18-45,19-155,
CC.T.T	6	4	8	19	5.550984e-01	1.074014e+00	0-16,0-313,1-271,3-234,4-36,5-223,9-10,9-63,10-34,10-102,11-125,11-264,13-10,16-117,16-158,16-323,17-271,17-406,19-86,
CG.T.T	6	4	8	22	2.399107e-01	1.170715e+00	2-128,2-268,2-373,3-76,3-94,3-103,3-235,6-25,9-22,10-208,11-116,13-194,15-89,16-45,16-212,16-231,16-354,17-152,17-237,17-293,17-381,19-77,
CT.T.T	6	4	10	39	1.258072e+00	1.901420e+00	0-2,0-199,1-347,1-387,2-9,2-53,2-167,2-254,3-58,3-157,3-197,3-345,3-423,4-37,5-224,6-0,7-175,9-11,11-118,11-165,11-175,11-185,11-187,12-12,13-104,13-117,13-168,14-134,16-1,16-341,17-34,17-41,18-28,18-135,18-202,19-60,19-64,19-114,19-233,
C.AT.T	6	4	10	21	1.195552e+00	-1.499166e+00	0-16,2-128,2-373,4-50,7-167,9-48,11-118,11-148,11-175,12-24,13-60,13-117,15-89,16-37,16-117,16-231,16-341,17-237,17-406,18-202,19-155,
CAAT.T	6	5	7	8	7.815301e-01	-5.301460e-01	4-50,7-167,9-48,11-148,12-24,13-60,16-37,19-155,
C.CT.T	6	4	6	15	-9.848433e-01	2.102348e-02	2-7,2-268,3-58,6-203,10-34,11-116,11-125,11-185,13-168,16-158,16-354,17-27,17-381,19-77,19-114,
C.GT.T	6	4	6	22	-1.396555e+00	1.170715e+00	2-254,3-94,3-103,3-137,3-157,3-197,3-234,7-52,9-22,10-16,10-208,11-187,11-264,12-30,13-10,13-88,13-104,16-45,16-212,17-152,17-271,17-293,
C.TT.T	6	4	10	58	1.258072e+00	5.297927e+00	0-2,0-199,0-313,1-48,1-98,1-156,1-229,1-271,1-347,1-387,2-9,2-53,2-81,2-109,2-167,3-76,3-235,3-287,3-345,3-423,4-36,4-37,4-221,5-89,5-223,5-224,6-0,6-19,6-25,7-7,7-41,7-175,9-10,9-11,9-63,10-102,10-119,11-165,12-12,13-48,13-151,13-162,13-194,14-64,14-134,16-1,16-241,16-323,17-34,17-41,17-87,18-28,18-45,18-135,19-60,19-64,19-86,19-233,
CATT.T	6	5	9	20	2.257017e+00	3.650178e+00	1-48,1-98,1-156,1-229,2-81,2-109,3-287,4-221,5-89,6-19,7-7,7-41,10-119,13-48,13-151,13-162,14-64,16-241,17-87,18-45,
CCTT.T	6	5	6	9	1.633631e+00	2.011243e+00	0-313,1-271,4-36,5-223,9-10,9-63,10-102,16-323,19-86,
CTTT.T	6	5	10	25	3.038942e+00	5.302555e+00	0-2,0-199,1-347,1-387,2-9,2-53,2-167,3-345,3-423,4-37,5-224,6-0,7-175,9-11,11-165,12-12,14-134,16-1,17-34,17-41,18-28,18-135,19-60,19-64,19-233,
C...AT	6	3	10	96	2.829048e-01	3.606766e-01	0-2,0-166,0-199,0-288,1-4,1-95,1-98,1-108,1-120,1-218,1-226,1-327,1-412,2-53,2-128,2-254,3-17,3-76,3-94,3-137,3-157,3-212,3-252,3-296,3-345,3-388,4-84,4-129,4-218,5-12,5-35,5-129,5-144,5-152,5-233,6-13,6-16,6-178,7-11,7-45,7-116,7-154,7-167,7-175,9-22,10-48,10-253,11-11,11-63,11-77,11-92,11-116,11-118,11-139,11-148,11-264,11-294,12-12,12-24,12-30,12-109,12-146,12-203,13-10,13-45,13-58,13-60,13-88…
CA..AT	6	4	9	35	-2.969815e-02	8.549007e-01	0-288,1-98,1-108,1-226,1-327,3-137,3-212,3-252,3-388,4-84,4-218,5-12,5-233,6-16,7-154,7-167,10-48,11-77,11-139,11-148,11-294,12-24,12-30,12-109,12-146,13-45,13-60,13-88,14-64,16-37,16-251,16-334,17-87,18-45,18-101,
CC..AT	6	4	8	13	4.393224e-01	-7.008391e-01	1-4,3-17,3-296,5-129,5-144,11-63,11-264,13-10,13-58,14-5,16-117,17-406,19-24,
CG..AT	6	4	9	20	9.590584e-01	4.336232e-01	1-95,1-218,2-128,3-76,3-94,6-13,9-22,11-116,12-203,13-148,13-194,14-49,15-98,15-138,16-354,17-12,17-190,17-259,17-404,18-16,
CT..AT	6	4	9	28	7.713773e-02	-1.631959e-01	0-2,0-166,0-199,1-120,1-412,2-53,2-254,3-157,3-345,4-129,5-35,5-152,6-178,7-11,7-45,7-116,7-175,10-253,11-11,11-92,11-118,12-12,15-62,17-162,18-135,19-35,19-94,19-175,
C.A.AT	6	4	9	29	-2.969815e-02	-2.649207e-01	0-288,1-108,1-218,1-327,2-128,4-84,5-12,5-129,5-144,6-13,7-167,10-253,11-63,11-92,11-118,11-148,11-294,12-24,13-60,13-148,14-49,16-37,16-117,16-251,16-334,17-406,18-101,19-24,19-35,
CAA.AT	6	5	7	14	6.648692e-01	1.217728e+00	0-288,1-108,1-327,4-84,5-12,7-167,11-148,11-294,12-24,13-60,16-37,16-251,16-334,18-101,
C.G.AT	6	4	8	23	1.197114e-01	1.152105e+00	1-226,2-254,3-17,3-94,3-137,3-157,3-212,6-178,7-154,9-22,10-48,11-77,11-264,12-30,12-109,12-203,13-10,13-88,14-5,15-98,15-138,17-190,17-259,
C.T.AT	6	4	9	37	7.713773e-02	1.370821e+00	0-2,0-166,0-199,1-4,1-95,1-98,1-120,1-412,2-53,3-76,3-252,3-296,3-345,3-388,4-218,5-35,5-152,5-233,6-16,7-11,7-45,7-116,7-175,11-139,12-12,12-146,13-45,13-194,14-64,15-62,17-87,17-162,18-16,18-45,18-135,19-94,19-175,
CAT.AT	6	5	9	12	2.151825e+00	7.696623e-01	1-98,3-252,3-388,4-218,5-233,6-16,11-139,12-146,13-45,14-64,17-87,18-45,
CTT.AT	6	5	8	19	1.577130e+00	3.312991e+00	0-2,0-166,0-199,1-120,1-412,2-53,3-345,5-35,5-152,7-11,7-45,7-116,7-175,12-12,15-62,17-162,18-135,19-94,19-175,
C..AAT	6	4	9	28	-2.969815e-02	-4.544297e-01	0-288,1-4,1-108,1-218,1-327,3-296,3-388,4-129,5-12,5-129,5-144,5-233,7-154,10-48,11-63,11-139,11-294,12-109,12-146,13-58,14-5,14-49,15-98,16-334,17-190,19-24,19-35,19-175,
CA.AAT	6	5	7	13	6.648692e-01	8.979477e-01	0-288,1-108,1-327,3-388,5-12,5-233,7-154,10-48,11-139,11-294,12-109,12-146,16-334,
CC.AAT	6	5	7	8	2.083871e+00	1.228782e+00	1-4,3-296,5-129,5-144,11-63,13-58,14-5,19-24,
C.AAAT	6	5	6	13	-2.653854e-02	8.999233e-01	0-288,1-108,1-218,1-327,5-12,5-129,5-144,11-63,11-294,14-49,16-334,19-24,19-35,
C.TAAT	6	5	6	7	9.638254e-02	-8.562874e-01	1-4,3-296,3-388,5-233,11-139,12-146,19-175,
C..CAT	6	4	9	23	1.225833e+00	1.605280e+00	1-95,1-120,1-226,3-17,3-212,4-218,6-13,6-16,6-178,7-45,7-116,10-253,11-92,12-203,13-45,13-148,15-138,16-251,17-12,17-404,18-16,18-101,19-94,
CA.CAT	6	5	7	7	2.083871e+00	7.876111e-01	1-226,3-212,4-218,6-16,13-45,16-251,18-101,
CG.CAT	6	5	6	8	2.526839e+00	2.810529e+00	1-95,6-13,12-203,13-148,15-138,17-12,17-404,18-16,
C..GAT	6	4	7	12	-7.196357e-01	-1.471486e+00	0-166,1-412,3-252,4-84,5-35,5-152,7-11,11-11,11-77,15-62,17-162,17-259,
CT.GAT	6	5	6	8	1.217505e+00	9.638723e-01	0-166,1-412,5-35,5-152,7-11,11-11,15-62,17-162,
C.TGAT	6	5	6	8	1.217505e+00	9.638723e-01	0-166,1-412,3-252,5-35,5-152,7-11,15-62,17-162,
C..TAT	6	4	9	33	7.713773e-02	6.040743e-01	0-2,0-199,1-98,2-53,2-128,2-254,3-76,3-94,3-137,3-157,3-345,7-167,7-175,9-22,11-116,11-118,11-148,11-264,12-12,12-24,12-30,13-10,13-60,13-88,13-194,14-64,16-37,16-117,16-354,17-87,17-406,18-45,18-135,
CA.TAT	6	5	8	12	1.466678e+00	7.715557e-01	1-98,3-137,7-167,11-148,12-24,12-30,13-60,13-88,14-64,16-37,17-87,18-45,
CT.TAT	6	5	6	10	2.173573e-01	2.920722e-01	0-2,0-199,2-53,2-254,3-157,3-345,7-175,11-118,12-12,18-135,
C.TTAT	6	5	7	13	8.972438e-01	1.296305e+00	0-2,0-199,1-98,2-53,3-76,3-345,7-175,12-12,13-194,14-64,17-87,18-45,18-135,
C...CT	6	3	10	63	7.082937e-01	1.901631e+00	0-16,0-51,0-251,1-1,1-48,1-259,1-343,2-81,2-266,2-291,2-412,3-58,3-302,3-378,4-33,4-66,4-201,5-31,5-55,5-89,5-220,6-19,6-135,6-139,7-7,7-41,7-60,8-77,9-60,10-34,11-5,11-31,11-55,11-84,11-88,11-125,12-8,12-128,15-48,15-58,16-58,16-156,16-199,16-323,16-341,16-442,17-27,17-34,17-63,17-158,17-358,17-381,17-389,18-52,18-114,18-131,19-53,19-60,19-64,19-75,19-86,19-90,19-110,
CA..CT	6	4	8	19	4.393224e-01	8.348334e-01	1-48,1-343,2-81,2-291,2-412,4-201,5-89,6-19,7-7,7-41,11-31,11-84,15-48,16-199,16-442,17-27,18-114,19-75,19-110,
CC..CT	6	4	9	17	2.495838e+00	3.168931e+00	0-16,1-259,2-266,4-33,4-66,5-55,5-220,7-60,10-34,11-5,11-125,12-8,15-58,16-323,17-63,17-389,19-86,
CT..CT	6	4	8	19	5.550984e-01	8.080781e-01	0-251,3-58,3-302,6-139,8-77,9-60,11-55,11-88,12-128,16-58,16-341,17-34,17-158,18-52,18-131,19-53,19-60,19-64,19-90,
C.A.CT	6	4	6	13	-1.133700e+00	-7.014961e-01	0-16,3-378,4-201,5-31,5-55,11-5,11-31,16-341,16-442,17-63,17-358,17-389,19-110,
C.C.CT	6	4	6	12	4.811989e-01	1.384994e+00	0-51,2-266,3-58,3-302,8-77,10-34,11-84,11-125,16-156,17-27,17-381,19-75,
C.G.CT	6	4	6	12	1.615628e-01	5.427287e-01	0-251,1-343,2-291,4-33,4-66,5-220,6-135,6-139,16-58,17-158,18-114,19-53,
C.T.CT	6	4	10	26	2.095040e+00	2.395664e+00	1-1,1-48,1-259,2-81,2-412,5-89,6-19,7-7,7-41,7-60,9-60,11-55,11-88,12-8,12-128,15-48,15-58,16-199,16-323,17-34,18-52,18-131,19-60,19-64,19-86,19-90,
CAT.CT	6	5	6	9	1.520648e+00	1.840122e+00	1-48,2-81,2-412,5-89,6-19,7-7,7-41,15-48,16-199,
CCT.CT	6	5	6	6	2.982739e+00	2.193798e+00	1-259,7-60,12-8,15-58,16-323,19-86,
C..ACT	6	4	6	9	-1.133700e+00	-1.722216e+00	0-251,1-259,1-343,6-135,8-77,11-31,12-128,18-114,19-53,
C..CCT	6	4	10	19	3.167385e+00	3.884012e+00	0-51,1-1,3-302,4-33,4-66,5-55,5-220,7-60,9-60,11-55,11-84,12-8,15-58,16-156,16-199,17-63,17-158,17-358,18-52,
C.TCCT	6	5	8	8	4.547819e+00	3.460198e+00	1-1,7-60,9-60,11-55,12-8,15-58,16-199,18-52,
C..GCT	6	4	7	17	8.437642e-01	2.530065e+00	2-266,2-291,2-412,3-378,4-201,5-31,6-139,11-5,11-88,15-48,16-58,16-442,17-389,18-131,19-75,19-90,19-110,
C..TCT	6	4	7	18	-2.148725e-01	5.470399e-01	0-16,1-48,2-81,3-58,5-89,6-19,7-7,7-41,10-34,11-125,16-323,16-341,17-27,17-34,17-381,19-60,19-64,19-86,
C.TTCT	6	5	6	11	1.633631e+00	2.477740e+00	1-48,2-81,5-89,6-19,7-7,7-41,16-323,17-34,19-60,19-64,19-86,
C...GT	6	3	9	32	-1.381160e+00	-3.228792e+00	0-313,1-92,1-133,1-295,2-39,2-268,3-48,3-101,3-103,3-321,4-17,7-23,8-42,9-48,9-63,10-4,10-102,11-47,11-165,11-175,11-185,14-26,14-134,15-113,16-1,16-45,17-271,17-280,17-293,18-163,19-77,19-114,
CA..GT	6	4	6	9	-1.558983e+00	-2.182963e+00	1-133,1-295,3-48,7-23,8-42,9-48,14-26,15-113,18-163,
C.G.GT	6	4	6	9	-1.713348e-01	-5.574724e-01	3-103,3-321,4-17,8-42,10-4,16-45,17-271,17-293,18-163,
C.T.GT	6	4	6	8	-1.396555e+00	-2.253079e+00	0-313,1-92,3-48,9-63,10-102,11-165,14-134,16-1,
C..CGT	6	4	7	7	8.437642e-01	-7.767001e-01	1-92,3-321,8-42,11-47,15-113,17-280,18-163,
C..TGT	6	4	7	16	-5.783222e-01	-3.019516e-01	0-313,2-268,3-103,9-48,9-63,10-102,11-165,11-175,11-185,14-134,16-1,16-45,17-271,17-293,19-77,19-114,
C...TT	6	3	10	126	3.084111e-01	2.820656e+00	0-17,0-115,0-264,0-314,1-5,1-14,1-68,1-156,1-229,1-271,1-347,1-387,2-7,2-9,2-109,2-167,2-311,2-314,2-354,2-373,2-379,3-64,3-170,3-181,3-197,3-233,3-234,3-235,3-287,3-308,3-382,3-423,4-34,4-36,4-37,4-49,4-50,4-120,4-221,5-62,5-76,5-79,5-221,5-223,5-224,6-0,6-23,6-25,6-203,7-5,7-17,7-32,7-52,7-72,7-105,7-187,8-45,9-10,9-11,9-57,10-16,10-35,10-89,10-95,10-103,10-112,10-119,10-208,10-245,11-48,11-95,…
CA..TT	6	4	10	34	1.195552e+00	9.887712e-01	0-17,1-14,1-156,1-229,2-7,2-109,3-287,3-308,4-50,4-120,4-221,6-203,7-52,9-57,10-16,10-89,10-95,10-112,10-119,11-48,11-95,13-48,13-151,13-162,15-14,16-118,16-241,17-407,17-431,18-25,18-61,18-70,19-155,19-230,
CC..TT	6	4	9	24	1.325069e+00	2.130850e+00	1-271,2-354,3-64,3-170,3-233,3-234,4-36,4-49,5-62,5-223,7-5,7-17,9-10,10-35,10-245,13-116,16-131,16-158,16-230,17-21,17-66,17-236,17-304,19-84,
CG..TT	6	4	9	20	1.058144e+00	6.756570e-01	0-115,2-373,3-181,3-235,4-34,5-221,6-25,7-187,8-45,10-208,12-210,13-11,15-89,16-177,16-212,16-231,17-152,17-218,17-237,17-272,
CT..TT	6	4	10	48	1.258072e+00	3.493039e+00	0-264,0-314,1-5,1-68,1-347,1-387,2-9,2-167,2-311,2-314,2-379,3-197,3-382,3-423,4-37,5-76,5-79,5-224,6-0,6-23,7-32,7-72,7-105,9-11,10-103,11-187,11-246,12-9,12-125,13-104,13-117,13-140,13-168,14-16,14-62,15-52,15-59,16-324,17-31,17-38,17-41,18-28,18-43,18-202,19-57,19-87,19-172,19-233,
C.A.TT	6	4	9	25	7.713773e-02	-9.276541e-01	0-115,0-264,1-5,1-14,2-373,2-379,3-64,3-170,3-308,4-49,4-50,5-76,7-17,10-89,10-112,13-117,13-140,14-16,15-89,16-231,17-237,17-431,18-61,18-202,19-155,
CAA.TT	6	5	6	8	9.638254e-02	-5.301460e-01	1-14,3-308,4-50,10-89,10-112,17-431,18-61,19-155,
CTA.TT	6	5	6	8	2.173573e-01	-3.759055e-01	0-264,1-5,2-379,5-76,13-117,13-140,14-16,18-202,
C.C.TT	6	4	9	21	1.325069e+00	1.601949e+00	2-7,3-233,4-34,5-221,6-23,6-203,7-5,9-57,10-95,11-48,12-9,13-168,14-62,15-52,15-59,16-131,16-158,17-21,18-43,19-57,19-84,
C.G.TT	6	4	8	26	2.399107e-01	2.156986e+00	2-311,2-354,3-181,3-197,3-234,3-382,5-62,7-52,10-16,10-208,11-187,12-125,13-104,15-14,16-177,16-212,16-230,17-38,17-152,17-218,17-236,17-304,18-25,18-70,19-172,19-230,
C.T.TT	6	4	9	54	1.823749e-01	4.688946e+00	0-17,0-314,1-68,1-156,1-229,1-271,1-347,1-387,2-9,2-109,2-167,2-314,3-235,3-287,3-423,4-36,4-37,4-120,4-221,5-79,5-223,5-224,6-0,6-25,7-32,7-72,7-105,7-187,8-45,9-10,9-11,10-35,10-103,10-119,10-245,11-95,11-246,12-210,13-11,13-48,13-116,13-151,13-162,16-118,16-241,16-324,17-31,17-41,17-66,17-272,17-407,18-28,19-87,19-233,
CAT.TT	6	5	6	15	2.173573e-01	1.967312e+00	0-17,1-156,1-229,2-109,3-287,4-120,4-221,10-119,11-95,13-48,13-151,13-162,16-118,16-241,17-407,
CCT.TT	6	5	6	8	1.633631e+00	1.545166e+00	1-271,4-36,5-223,9-10,10-35,10-245,13-116,17-66,
CTT.TT	6	5	8	24	1.687777e+00	5.302555e+00	0-314,1-68,1-347,1-387,2-9,2-167,2-314,3-423,4-37,5-79,5-224,6-0,7-32,7-72,7-105,9-11,10-103,11-246,16-324,17-31,17-41,18-28,19-87,19-233,
C..ATT	6	4	10	31	1.195552e+00	4.078789e-01	0-115,0-264,1-5,1-68,2-379,3-64,3-308,3-382,4-49,4-120,5-79,7-5,7-17,7-105,7-187,8-45,10-89,10-112,12-210,13-11,13-116,14-62,15-14,15-52,16-118,16-230,17-236,17-407,18-43,18-61,18-70,
CA.ATT	6	5	6	9	9.638254e-02	-2.051612e-01	3-308,4-120,10-89,10-112,15-14,16-118,17-407,18-61,18-70,
CT.ATT	6	5	6	10	2.173573e-01	2.920722e-01	0-264,1-5,1-68,2-379,3-382,5-79,7-105,14-62,15-52,18-43,
C.AATT	6	5	6	11	9.638254e-02	4.456890e-01	0-115,0-264,1-5,2-379,3-64,3-308,4-49,7-17,10-89,10-112,18-61,
C.TATT	6	5	6	11	2.173573e-01	6.241033e-01	1-68,4-120,5-79,7-105,7-187,8-45,12-210,13-11,13-116,16-118,17-407,
C..CTT	6	4	9	26	1.325069e+00	2.660720e+00	0-17,1-14,2-311,3-170,4-34,5-62,5-76,5-221,9-57,10-35,11-246,12-9,12-125,13-140,15-59,16-324,17-31,17-38,17-218,17-304,18-25,19-57,19-84,19-87,19-172,19-230,
CT.CTT	6	5	7	13	2.318035e+00	3.879770e+00	2-311,5-76,11-246,12-9,12-125,13-140,15-59,16-324,17-31,17-38,19-57,19-87,19-172,
C..GTT	6	4	6	20	-1.396555e+00	6.789311e-01	0-314,2-314,2-354,3-181,3-233,6-23,7-32,7-72,10-95,10-103,10-245,11-48,11-95,14-16,16-131,16-177,17-21,17-66,17-272,17-431,
C..TTT	6	4	10	49	1.258072e+00	3.293436e+00	1-156,1-229,1-271,1-347,1-387,2-7,2-9,2-109,2-167,2-373,3-197,3-234,3-235,3-287,3-423,4-36,4-37,4-50,4-221,5-223,5-224,6-0,6-25,6-203,7-52,9-10,9-11,10-16,10-119,10-208,11-187,13-48,13-104,13-117,13-151,13-162,13-168,15-89,16-158,16-212,16-231,16-241,17-41,17-152,17-237,18-28,18-202,19-155,19-233,
CA.TTT	6	5	8	16	1.577130e+00	2.303272e+00	1-156,1-229,2-7,2-109,3-287,4-50,4-221,6-203,7-52,10-16,10-119,13-48,13-151,13-162,16-241,19-155,
CT.TTT	6	5	9	18	2.363360e+00	3.221428e+00	1-347,1-387,2-9,2-167,3-197,3-423,4-37,5-224,6-0,9-11,11-187,13-104,13-117,13-168,17-41,18-28,18-202,19-233,
C.ATTT	6	5	6	8	2.173573e-01	-3.759055e-01	2-373,4-50,13-117,15-89,16-231,17-237,18-202,19-155,
C.TTTT	6	5	9	28	2.363360e+00	5.650523e+00	1-156,1-229,1-271,1-347,1-387,2-9,2-109,2-167,3-235,3-287,3-423,4-36,4-37,4-221,5-223,5-224,6-0,6-25,9-10,9-11,10-119,13-48,13-151,13-162,16-241,17-41,18-28,19-233,
CATTTT	6	6	6	10	2.704784e+00	4.259266e+00	1-156,1-229,2-109,3-287,4-221,10-119,13-48,13-151,13-162,16-241,
CTTTTT	6	6	7	12	3.596320e+00	5.697242e+00	1-347,1-387,2-9,2-167,3-423,4-37,5-224,6-0,9-11,17-41,18-28,19-233,
C.....A	7	2	10	305	1.219818e-02	-2.211789e-01	0-17,0-25,0-53,0-54,0-55,0-135,0-241,0-251,0-270,0-274,0-314,0-323,0-344,0-354,0-375,0-388,1-1,1-22,1-32,1-54,1-55,1-57,1-59,1-105,1-120,1-123,1-128,1-141,1-167,1-206,1-214,1-218,1-229,1-259,1-260,1-263,1-271,1-272,1-286,1-290,1-310,1-324,1-360,2-2,2-9,2-30,2-39,2-69,2-71,2-76,2-90,2-128,2-176,2-184,2-187,2-195,2-206,2-239,2-270,2-282,2-345,2-355,2-398,2-412,2-416,2-442,3-6,3-35,3-60,3-64,3-76,3-…
CA....A	7	3	10	98	2.637590e-01	-2.942106e-01	0-17,0-135,0-241,0-274,0-375,1-32,1-59,1-123,1-128,1-229,1-310,1-360,2-2,2-76,2-176,2-187,2-195,2-239,2-282,2-412,3-35,3-119,3-128,3-143,3-146,3-171,3-212,3-215,3-250,3-308,3-388,3-415,4-84,4-186,5-48,5-99,5-130,5-191,5-195,6-9,6-91,6-117,6-192,7-2,7-18,7-143,7-151,7-167,7-197,8-16,8-42,9-44,10-48,10-71,10-136,10-146,11-26,11-103,11-215,11-219,11-294,12-30,12-37,12-40,12-56,12-109,12-116,12-146,1…
CC....A	7	3	10	58	6.716811e-01	3.725198e-01	0-25,0-53,0-54,1-54,1-57,1-141,1-259,1-271,2-39,2-90,2-345,2-442,3-64,3-114,3-304,3-305,3-352,4-66,4-69,5-144,6-101,7-60,7-63,7-95,7-142,8-59,9-43,10-166,10-245,11-61,11-125,11-126,11-310,13-58,13-123,14-45,14-70,14-100,16-81,16-159,16-202,16-258,16-296,17-10,17-22,17-52,17-66,17-82,17-136,17-282,17-320,17-354,18-40,18-77,18-78,18-96,18-123,19-220,
CG....A	7	3	9	59	-1.511008e+00	4.663496e-01	0-344,0-354,1-1,1-22,1-105,1-218,1-290,1-324,2-71,2-128,2-184,2-206,2-355,3-6,3-76,3-321,4-45,4-67,4-142,4-207,5-96,5-193,8-45,10-59,10-86,10-129,11-107,11-116,11-195,11-238,12-20,13-26,13-75,13-194,14-6,14-28,14-46,14-55,15-73,15-95,15-116,15-138,16-45,16-72,16-144,16-194,16-297,16-354,16-426,16-437,17-272,17-283,17-305,17-316,17-337,17-381,17-404,18-58,19-185,
CT....A	7	3	10	90	2.881301e-01	-2.684115e-01	0-55,0-251,0-270,0-314,0-323,0-388,1-55,1-120,1-167,1-206,1-214,1-260,1-263,1-272,1-286,2-9,2-30,2-69,2-270,2-398,2-416,3-60,3-173,3-275,3-345,3-423,3-431,4-7,4-115,5-35,5-76,6-76,6-108,6-205,7-61,7-126,7-195,8-74,8-77,9-39,9-64,10-36,10-43,10-46,10-246,10-300,10-317,11-1,11-9,11-59,11-88,11-118,11-127,11-129,11-198,11-275,12-12,12-54,12-125,12-132,13-157,14-62,14-101,14-134,15-62,16-1,16-22,16-5…
C.A...A	7	3	10	100	2.637590e-01	-6.335849e-02	0-135,0-241,0-274,0-323,0-344,0-354,0-375,1-59,1-105,1-141,1-167,1-214,1-218,1-260,1-263,1-290,1-324,2-39,2-71,2-128,2-187,2-206,2-239,2-398,2-416,3-64,3-114,3-128,3-146,3-308,3-415,4-7,4-84,4-142,5-76,5-96,5-99,5-130,5-144,5-195,6-91,6-101,6-108,6-192,7-2,7-18,7-142,7-167,7-197,8-16,8-74,9-43,9-44,10-71,10-86,10-129,10-166,11-26,11-107,11-118,11-129,11-195,11-198,11-215,11-219,11-238,11-294,12-3…
CAA...A	7	4	10	45	1.084348e+00	2.082277e+00	0-135,0-241,0-274,0-375,1-59,2-187,2-239,3-128,3-146,3-308,3-415,4-84,5-99,5-130,5-195,6-91,6-192,7-2,7-18,7-167,7-197,8-16,9-44,10-71,11-26,11-215,11-219,11-294,12-37,12-40,14-121,15-7,16-32,16-285,16-369,17-118,17-137,17-227,17-321,17-431,18-61,18-173,19-5,19-25,19-132,
CCA...A	7	4	8	13	3.333443e-01	-8.763781e-01	1-141,2-39,3-64,3-114,5-144,6-101,7-142,9-43,10-166,17-136,17-320,18-123,19-220,
CGA...A	7	4	7	22	-8.512845e-01	6.944199e-01	0-344,0-354,1-105,1-218,1-290,1-324,2-71,2-128,2-206,4-142,5-96,10-86,10-129,11-107,11-195,11-238,13-26,14-6,14-55,15-95,18-58,19-185,
CTA...A	7	4	8	20	-1.176957e+00	-2.092702e+00	0-323,1-167,1-214,1-260,1-263,2-398,2-416,4-7,5-76,6-108,8-74,11-118,11-129,11-198,16-203,17-201,17-385,17-424,18-202,19-35,
C.C...A	7	3	10	42	6.716811e-01	-1.898799e+00	0-53,1-55,1-57,2-69,3-60,3-171,3-250,3-275,3-304,4-67,5-191,5-193,7-61,7-126,7-151,7-195,8-77,10-36,10-46,11-9,11-59,11-61,11-116,11-125,11-127,12-54,13-55,13-58,14-62,16-30,16-81,16-354,17-10,17-305,17-354,17-381,17-404,18-43,18-56,18-77,18-97,18-99,
CCC...A	7	4	6	10	3.732647e-01	5.210381e-01	0-53,1-57,3-304,11-61,11-125,13-58,16-81,17-10,17-354,18-77,
CTC...A	7	4	8	19	4.503405e-01	6.046210e-01	1-55,2-69,3-60,3-275,7-61,7-126,7-195,8-77,10-36,10-46,11-9,11-59,11-127,12-54,14-62,18-43,18-56,18-97,18-99,
C.G...A	7	3	10	56	5.616263e-01	2.711331e-02	0-55,0-251,1-32,2-270,2-345,2-355,2-442,3-6,3-212,3-321,4-66,6-76,7-95,8-42,8-59,9-39,10-48,10-59,10-136,10-246,10-300,10-317,11-275,11-310,12-30,12-56,12-109,12-125,13-157,14-28,14-45,14-70,15-73,15-138,16-45,16-58,16-72,16-144,16-194,16-258,16-296,16-365,16-426,16-437,17-22,17-282,17-316,17-337,17-390,18-79,18-221,19-21,19-128,19-163,19-172,19-217,
CAG...A	7	4	7	12	-8.512845e-01	-1.644103e+00	1-32,3-212,8-42,10-48,10-136,12-30,12-56,12-109,16-365,17-390,19-21,19-163,
CCG...A	7	4	7	12	7.375172e-01	7.022373e-01	2-345,2-442,4-66,7-95,8-59,11-310,14-45,14-70,16-258,16-296,17-22,17-282,
CTG...A	7	4	8	17	1.314569e-01	-2.557762e-01	0-55,0-251,2-270,6-76,9-39,10-246,10-300,10-317,11-275,12-125,13-157,16-58,18-79,18-221,19-128,19-172,19-217,
C.T...A	7	3	10	107	2.881301e-01	1.670741e+00	0-17,0-25,0-54,0-270,0-314,0-388,1-1,1-22,1-54,1-120,1-123,1-128,1-206,1-229,1-259,1-271,1-272,1-286,1-310,1-360,2-2,2-9,2-30,2-76,2-90,2-176,2-184,2-195,2-282,2-412,3-35,3-76,3-119,3-143,3-173,3-215,3-305,3-345,3-352,3-388,3-423,3-431,4-45,4-69,4-115,4-186,4-207,5-35,5-48,6-9,6-117,6-205,7-60,7-63,7-143,8-45,9-64,10-43,10-146,10-245,11-1,11-88,11-103,11-126,12-12,12-20,12-116,12-132,12-146,13-48…
CAT...A	7	4	9	35	-1.682127e-02	7.292774e-01	0-17,1-123,1-128,1-229,1-310,1-360,2-2,2-76,2-176,2-195,2-282,2-412,3-35,3-119,3-143,3-215,3-388,4-186,5-48,6-9,6-117,7-143,10-146,11-103,12-116,12-146,13-48,14-75,15-30,16-199,17-87,18-45,19-2,19-32,19-50,
CCT...A	7	4	9	23	1.235919e+00	1.643722e+00	0-25,0-54,1-54,1-259,1-271,2-90,3-305,3-352,4-69,7-60,7-63,10-245,11-126,13-123,14-100,16-159,16-202,17-52,17-66,17-82,18-40,18-78,18-96,
CGT...A	7	4	7	15	-7.065340e-01	-7.332484e-01	1-1,1-22,2-184,3-76,4-45,4-207,8-45,12-20,13-75,13-194,14-46,15-116,16-297,17-272,17-283,
CTT...A	7	4	10	34	1.204096e+00	1.047578e+00	0-270,0-314,0-388,1-120,1-206,1-272,1-286,2-9,2-30,3-173,3-345,3-423,3-431,4-115,5-35,6-205,9-64,10-43,11-1,11-88,12-12,12-132,14-101,14-134,15-62,16-1,16-22,16-267,16-327,17-162,17-421,18-135,18-142,19-94,
C..A..A	7	3	10	103	2.637590e-01	1.660243e-01	0-55,0-135,0-251,0-270,0-344,0-354,0-375,1-22,1-57,1-123,1-128,1-141,1-218,1-259,1-263,1-290,2-71,2-187,2-206,3-6,3-64,3-119,3-128,3-146,3-215,3-250,3-275,3-308,3-388,3-415,4-7,4-69,4-142,4-186,4-207,5-48,5-99,5-130,5-144,5-193,5-195,6-91,6-108,6-117,6-192,7-63,7-195,7-197,8-45,8-77,9-43,10-46,10-48,10-71,10-129,10-136,10-146,10-300,11-1,11-129,11-198,11-215,11-238,11-275,11-294,12-20,12-40,12-54…
CA.A..A	7	4	9	44	-1.250339e-01	1.895787e+00	0-135,0-375,1-123,1-128,2-187,3-119,3-128,3-146,3-215,3-250,3-308,3-388,3-415,4-186,5-48,5-99,5-130,5-195,6-91,6-117,6-192,7-197,10-48,10-71,10-136,10-146,11-215,11-294,12-40,12-56,12-109,12-116,12-146,14-75,14-121,15-7,16-30,16-32,17-118,17-137,17-321,18-61,19-5,19-25,
CC.A..A	7	4	9	14	1.136930e+00	-6.261642e-01	1-57,1-141,1-259,3-64,4-69,5-144,7-63,9-43,13-58,14-70,16-202,17-136,17-320,19-220,
CG.A..A	7	4	7	18	-8.512845e-01	-2.440715e-01	0-344,0-354,1-22,1-218,1-290,2-71,2-206,3-6,4-142,4-207,5-193,8-45,10-129,11-238,12-20,14-6,14-55,15-73,
CT.A..A	7	4	10	27	1.143314e+00	-5.975426e-01	0-55,0-251,0-270,1-263,3-275,4-7,6-108,7-195,8-77,10-46,10-300,11-1,11-129,11-198,11-275,12-54,13-157,14-62,16-22,16-203,17-201,17-424,18-43,18-79,18-99,18-142,19-35,
C.AA..A	7	4	10	53	1.084348e+00	3.581856e+00	0-135,0-344,0-354,0-375,1-141,1-218,1-263,1-290,2-71,2-187,2-206,3-64,3-128,3-146,3-308,3-415,4-7,4-142,5-99,5-130,5-144,5-195,6-91,6-108,6-192,7-197,9-43,10-71,10-129,11-129,11-198,11-215,11-238,11-294,12-40,14-6,14-55,14-121,15-7,16-32,16-203,17-118,17-136,17-137,17-201,17-320,17-321,17-424,18-61,19-5,19-25,19-35,19-220,
CAAA..A	7	5	9	26	1.954205e+00	4.794561e+00	0-135,0-375,2-187,3-128,3-146,3-308,3-415,5-99,5-130,5-195,6-91,6-192,7-197,10-71,11-215,11-294,12-40,14-121,15-7,16-32,17-118,17-137,17-321,18-61,19-5,19-25,
CCAA..A	7	5	6	7	1.304225e+00	6.555807e-01	1-141,3-64,5-144,9-43,17-136,17-320,19-220,
CTAA..A	7	5	6	9	-1.644892e-02	-3.526371e-01	1-263,4-7,6-108,11-129,11-198,16-203,17-201,17-424,19-35,
C.CA..A	7	4	10	13	1.940516e+00	-8.796907e-01	1-57,3-250,3-275,5-193,7-195,8-77,10-46,12-54,13-58,14-62,16-30,18-43,18-99,
CTCA..A	7	5	7	8	2.093129e+00	1.240819e+00	3-275,7-195,8-77,10-46,12-54,14-62,18-43,18-99,
C.GA..A	7	4	6	13	-1.712104e+00	-1.411402e+00	0-55,0-251,3-6,10-48,10-136,10-300,11-275,12-56,12-109,13-157,14-70,15-73,18-79,
C.TA..A	7	4	10	24	1.143314e+00	-1.343538e+00	0-270,1-22,1-123,1-128,1-259,3-119,3-215,3-388,4-69,4-186,4-207,5-48,6-117,7-63,8-45,10-146,11-1,12-20,12-116,12-146,14-75,16-22,16-202,18-142,
CATA..A	7	5	7	12	6.748279e-01	2.838514e-01	1-123,1-128,3-119,3-215,3-388,4-186,5-48,6-117,10-146,12-116,12-146,14-75,
C..C..A	7	3	10	63	6.716811e-01	1.589672e+00	0-17,1-1,1-54,1-55,1-105,1-120,1-214,1-260,1-324,2-176,2-184,2-345,2-442,3-143,3-212,3-305,3-321,4-66,4-67,5-76,5-96,7-2,7-60,7-61,7-151,8-42,8-74,10-43,10-86,10-166,11-26,11-59,11-61,11-107,11-126,11-195,12-37,12-125,13-55,13-75,14-46,15-95,15-138,16-199,16-297,16-369,17-52,17-337,17-354,17-390,17-404,17-421,18-40,18-58,18-96,18-123,19-2,19-21,19-32,19-50,19-94,19-172,19-217,
CA.C..A	7	4	8	17	3.333443e-01	1.261230e-01	0-17,2-176,3-143,3-212,7-2,7-151,8-42,11-26,12-37,13-55,16-199,16-369,17-390,19-2,19-21,19-32,19-50,
CC.C..A	7	4	7	14	1.048063e+00	1.910178e+00	1-54,2-345,2-442,3-305,4-66,7-60,10-166,11-61,11-126,17-52,17-354,18-40,18-96,18-123,
CG.C..A	7	4	8	18	1.425343e+00	2.648660e+00	1-1,1-105,1-324,2-184,3-321,4-67,5-96,10-86,11-107,11-195,13-75,14-46,15-95,15-138,16-297,17-337,17-404,18-58,
CT.C..A	7	4	8	14	4.503405e-01	-4.235037e-01	1-55,1-120,1-214,1-260,5-76,7-61,8-74,10-43,11-59,12-125,17-421,19-94,19-172,19-217,
C.AC..A	7	4	9	18	1.136930e+00	3.758780e-01	1-105,1-214,1-260,1-324,5-76,5-96,7-2,8-74,10-86,10-166,11-26,11-107,11-195,12-37,15-95,16-369,18-58,18-123,
C.CC..A	7	4	6	9	3.732647e-01	-1.723152e-01	1-55,4-67,7-61,7-151,11-59,11-61,13-55,17-354,17-404,
C.GC..A	7	4	7	13	7.375172e-01	1.023234e+00	2-345,2-442,3-212,3-321,4-66,8-42,12-125,15-138,17-337,17-390,19-21,19-172,19-217,
C.TC..A	7	4	8	23	4.503405e-01	1.903238e+00	0-17,1-1,1-54,1-120,2-176,2-184,3-143,3-305,7-60,10-43,11-126,13-75,14-46,16-199,16-297,17-52,17-421,18-40,18-96,19-2,19-32,19-50,19-94,
CCTC..A	7	5	6	7	2.866224e+00	2.679306e+00	1-54,3-305,7-60,11-126,17-52,18-40,18-96,
C..G..A	7	3	9	56	-1.511008e+00	3.717050e-02	0-54,0-241,0-314,0-388,1-59,1-206,2-39,2-69,2-195,2-282,2-412,3-35,3-173,3-352,4-45,4-84,5-35,5-191,6-76,6-101,7-95,8-16,9-39,9-64,10-245,10-317,11-88,11-219,11-310,14-101,15-30,15-62,15-116,16-58,16-81,16-194,16-258,16-285,16-365,16-426,16-437,17-10,17-66,17-82,17-162,17-227,17-272,17-283,17-316,17-385,17-431,18-56,18-78,18-173,19-163,19-185,
CA.G..A	7	4	8	17	9.535025e-03	-4.780495e-01	0-241,1-59,2-195,2-282,2-412,3-35,4-84,5-191,8-16,11-219,15-30,16-285,16-365,17-227,17-431,18-173,19-163,
CC.G..A	7	4	6	13	4.969157e-02	1.027881e+00	0-54,2-39,3-352,6-101,7-95,10-245,11-310,16-81,16-258,17-10,17-66,17-82,18-78,
CT.G..A	7	4	9	17	9.694479e-01	-2.557762e-01	0-314,0-388,1-206,2-69,3-173,5-35,6-76,9-39,9-64,10-317,11-88,14-101,15-62,16-58,17-162,17-385,18-56,
C.AG..A	7	4	8	13	9.535025e-03	-1.411402e+00	0-241,1-59,2-39,4-84,6-101,8-16,11-219,16-285,17-227,17-385,17-431,18-173,19-185,
CAAG..A	7	5	6	9	1.000919e+00	1.069097e+00	0-241,1-59,4-84,8-16,11-219,16-285,17-227,17-431,18-173,
C.TG..A	7	4	8	25	1.314569e-01	1.676050e+00	0-54,0-314,0-388,1-206,2-195,2-282,2-412,3-35,3-173,3-352,4-45,5-35,9-64,10-245,11-88,14-101,15-30,15-62,15-116,17-66,17-82,17-162,17-272,17-283,18-78,
CTTG..A	7	5	7	10	1.897632e+00	1.825837e+00	0-314,0-388,1-206,3-173,5-35,9-64,11-88,14-101,15-62,17-162,
C..T..A	7	3	10	83	2.881301e-01	-9.736179e-01	0-25,0-53,0-274,0-323,1-32,1-167,1-229,1-271,1-272,1-286,1-310,1-360,2-2,2-9,2-30,2-76,2-90,2-128,2-239,2-270,2-355,2-398,2-416,3-60,3-76,3-114,3-171,3-304,3-345,3-423,3-431,4-115,6-9,6-205,7-18,7-126,7-142,7-143,7-167,8-59,9-44,10-36,10-59,10-246,11-9,11-103,11-116,11-118,11-125,11-127,12-12,12-30,12-132,13-26,13-48,13-123,13-194,14-28,14-45,14-100,14-134,16-1,16-45,16-72,16-144,16-159,16-267,16…
CA.T..A	7	4	8	20	-1.176957e+00	-1.904483e+00	0-274,1-32,1-229,1-310,1-360,2-2,2-76,2-239,3-171,6-9,7-18,7-143,7-167,9-44,11-103,12-30,13-48,17-87,18-45,19-132,
CC.T..A	7	4	9	17	1.235919e+00	3.504329e-01	0-25,0-53,1-271,2-90,3-114,3-304,7-142,8-59,11-125,13-123,14-45,14-100,16-159,16-296,17-22,17-282,18-77,
CT.T..A	7	4	9	32	8.960171e-02	6.587777e-01	0-323,1-167,1-272,1-286,2-9,2-30,2-270,2-398,2-416,3-60,3-345,3-423,3-431,4-115,6-205,7-126,10-36,10-246,11-9,11-118,11-127,12-12,12-132,14-134,16-1,16-267,16-327,18-97,18-135,18-202,18-221,19-128,
C.AT..A	7	4	7	16	-2.337092e+00	-2.649541e+00	0-274,0-323,1-167,2-128,2-239,2-398,2-416,3-114,7-18,7-142,7-167,9-44,11-118,13-26,18-202,19-132,
C.CT..A	7	4	6	15	-1.120816e+00	-4.221348e-01	0-53,3-60,3-171,3-304,7-126,10-36,11-9,11-116,11-125,11-127,16-354,17-305,17-381,18-77,18-97,
C.GT..A	7	4	8	17	1.314569e-01	-2.535082e-01	1-32,2-270,2-355,8-59,10-59,10-246,12-30,14-28,14-45,16-45,16-72,16-144,16-296,17-22,17-282,18-221,19-128,
C.TT..A	7	4	9	35	8.960171e-02	1.047578e+00	0-25,1-229,1-271,1-272,1-286,1-310,1-360,2-2,2-9,2-30,2-76,2-90,3-76,3-345,3-423,3-431,4-115,6-9,6-205,7-143,11-103,12-12,12-132,13-48,13-123,13-194,14-100,14-134,16-1,16-159,16-267,16-327,17-87,18-45,18-135,
CATT..A	7	5	7	11	7.913503e-01	4.643903e-01	1-229,1-310,1-360,2-2,2-76,6-9,7-143,11-103,13-48,17-87,18-45,
CTTT..A	7	5	8	16	1.586830e+00	2.330611e+00	1-272,1-286,2-9,2-30,3-345,3-423,3-431,4-115,6-205,12-12,12-132,14-134,16-1,16-267,16-327,18-135,
C...A.A	7	3	10	108	2.637590e-01	5.157867e-01	0-54,0-55,0-241,1-32,1-57,1-59,1-105,1-120,1-128,1-218,1-263,1-324,1-360,2-2,2-69,2-71,2-128,2-184,2-206,2-442,3-76,3-114,3-119,3-128,3-143,3-173,3-212,3-275,3-305,3-345,3-388,3-415,4-7,4-69,4-84,4-115,5-35,5-96,5-144,5-193,5-195,6-101,6-192,7-63,7-143,7-151,7-167,7-195,7-197,8-59,10-48,10-59,10-71,10-86,10-129,11-26,11-61,11-107,11-116,11-118,11-127,11-129,11-198,11-238,11-294,11-310,12-12,12-30…
CA..A.A	7	4	8	38	-1.334416e+00	5.962398e-01	0-241,1-32,1-59,1-128,1-360,2-2,3-119,3-128,3-143,3-212,3-388,3-415,4-84,5-195,6-192,7-143,7-151,7-167,7-197,10-48,10-71,11-26,11-294,12-30,12-37,12-40,12-56,12-109,12-146,16-30,16-32,17-87,17-118,17-227,18-45,18-173,19-2,19-5,
CC..A.A	7	4	9	19	1.136930e+00	6.266183e-01	0-54,1-57,2-442,3-114,3-305,4-69,5-144,6-101,7-63,8-59,11-61,11-310,13-58,16-202,16-258,17-136,17-320,18-78,18-123,
CG..A.A	7	4	8	26	9.535025e-03	1.633245e+00	1-105,1-218,1-324,2-71,2-128,2-184,2-206,3-76,5-96,5-193,10-59,10-86,10-129,11-107,11-116,11-238,13-75,13-194,14-55,15-116,15-138,16-354,16-437,17-283,17-404,18-58,
CT..A.A	7	4	9	25	-1.682127e-02	-1.156143e+00	0-55,1-120,1-263,2-69,3-173,3-275,3-345,4-7,4-115,5-35,7-195,11-118,11-127,11-129,11-198,12-12,15-62,17-162,17-201,18-56,18-79,18-99,18-135,19-35,19-94,
C.A.A.A	7	4	9	45	-1.250339e-01	2.268978e+00	0-241,1-59,1-105,1-218,1-263,1-324,2-71,2-128,2-206,3-114,3-128,3-415,4-7,4-84,5-96,5-144,5-195,6-101,6-192,7-167,7-197,10-71,10-86,10-129,11-26,11-107,11-118,11-129,11-198,11-238,11-294,12-37,12-40,14-55,16-32,17-118,17-136,17-201,17-227,17-320,18-58,18-123,18-173,19-5,19-35,
CAA.A.A	7	5	8	19	1.255696e+00	2.283016e+00	0-241,1-59,3-128,3-415,4-84,5-195,6-192,7-167,7-197,10-71,11-26,11-294,12-37,12-40,16-32,17-118,17-227,18-173,19-5,
CGA.A.A	7	5	6	13	1.000919e+00	2.678546e+00	1-105,1-218,1-324,2-71,2-128,2-206,5-96,10-86,10-129,11-107,11-238,14-55,18-58,
C.C.A.A	7	4	8	15	3.333443e-01	-3.756765e-01	1-57,2-69,3-275,5-193,7-151,7-195,11-61,11-116,11-127,13-58,16-30,16-354,17-404,18-56,18-99,
C.G.A.A	7	4	8	15	9.535025e-03	-9.502295e-01	0-55,1-32,2-442,3-212,8-59,10-48,10-59,11-310,12-30,12-56,12-109,15-138,16-258,16-437,18-79,
C.T.A.A	7	4	8	33	-1.176957e+00	5.397883e-01	0-54,1-120,1-128,1-360,2-2,2-184,3-76,3-119,3-143,3-173,3-305,3-345,3-388,4-69,4-115,5-35,7-63,7-143,12-12,12-146,13-75,13-194,15-62,15-116,16-202,17-87,17-162,17-283,18-45,18-78,18-135,19-2,19-94,
CAT.A.A	7	5	6	11	-1.644892e-02	2.838514e-01	1-128,1-360,2-2,3-119,3-143,3-388,7-143,12-146,17-87,18-45,19-2,
CCT.A.A	7	5	6	6	1.416727e+00	3.583622e-01	0-54,3-305,4-69,7-63,16-202,18-78,
CTT.A.A	7	5	7	10	7.913503e-01	1.373187e-01	1-120,3-173,3-345,4-115,5-35,12-12,15-62,17-162,18-135,19-94,
C..AA.A	7	4	9	45	-1.250339e-01	1.895787e+00	0-55,1-57,1-128,1-218,1-263,2-71,2-206,3-119,3-128,3-275,3-388,3-415,4-7,4-69,5-144,5-193,5-195,6-192,7-63,7-195,7-197,10-48,10-71,10-129,11-129,11-198,11-238,11-294,12-40,12-56,12-109,12-146,13-58,14-55,16-30,16-32,16-202,17-118,17-136,17-201,17-320,18-79,18-99,19-5,19-35,
CA.AA.A	7	5	8	19	1.255696e+00	2.283016e+00	1-128,3-119,3-128,3-388,3-415,5-195,6-192,7-197,10-48,10-71,11-294,12-40,12-56,12-109,12-146,16-30,16-32,17-118,19-5,
CT.AA.A	7	5	7	11	6.748279e-01	2.838514e-01	0-55,1-263,3-275,4-7,7-195,11-129,11-198,17-201,18-79,18-99,19-35,
C.AAA.A	7	5	9	26	1.954205e+00	4.794561e+00	1-218,1-263,2-71,2-206,3-128,3-415,4-7,5-144,5-195,6-192,7-197,10-71,10-129,11-129,11-198,11-238,11-294,12-40,14-55,16-32,17-118,17-136,17-201,17-320,19-5,19-35,
CAAAA.A	7	6	7	11	2.953528e+00	4.013145e+00	3-128,3-415,5-195,6-192,7-197,10-71,11-294,12-40,16-32,17-118,19-5,
C.CAA.A	7	5	7	7	1.977374e+00	6.555807e-01	1-57,3-275,5-193,7-195,13-58,16-30,18-99,
C.TAA.A	7	5	6	7	-1.644892e-02	-9.877419e-01	1-128,3-119,3-388,4-69,7-63,12-146,16-202,
C..CA.A	7	4	9	22	1.136930e+00	1.379349e+00	1-105,1-120,1-324,2-184,2-442,3-143,3-212,3-305,5-96,7-151,10-86,11-26,11-61,11-107,12-37,13-75,15-138,17-404,18-58,18-123,19-2,19-94,
CG.CA.A	7	5	8	10	3.881624e+00	3.775852e+00	1-105,1-324,2-184,5-96,10-86,11-107,13-75,15-138,17-404,18-58,
C..GA.A	7	4	8	19	9.535025e-03	-9.836149e-03	0-54,0-241,1-59,2-69,3-173,4-84,5-35,6-101,11-310,15-62,15-116,16-258,16-437,17-162,17-227,17-283,18-56,18-78,18-173,
C.TGA.A	7	5	6	8	1.113747e+00	8.228182e-01	0-54,3-173,5-35,15-62,15-116,17-162,17-283,18-78,
C..TA.A	7	4	9	22	-1.682127e-02	-1.717707e+00	1-32,1-360,2-2,2-128,3-76,3-114,3-345,4-115,7-143,7-167,8-59,10-59,11-116,11-118,11-127,12-12,12-30,13-194,16-354,17-87,18-45,18-135,
CA.TA.A	7	5	6	8	-1.644892e-02	-6.703621e-01	1-32,1-360,2-2,7-143,7-167,12-30,17-87,18-45,
C.TTA.A	7	5	7	11	7.913503e-01	4.643903e-01	1-360,2-2,3-76,3-345,4-115,7-143,12-12,13-194,17-87,18-45,18-135,
C...C.A	7	3	10	55	6.716811e-01	-8.700886e-02	0-251,0-270,0-274,1-1,1-22,1-54,1-55,1-214,1-259,1-286,1-290,2-76,2-270,2-412,3-60,3-304,3-352,4-45,4-66,5-191,6-9,6-117,7-2,7-60,7-95,8-77,9-39,9-44,11-1,11-9,11-59,11-88,11-103,11-125,11-215,12-20,12-116,13-55,14-45,16-58,16-199,16-203,16-296,16-365,16-426,17-10,17-316,17-321,17-354,17-381,17-385,18-97,19-21,19-128,19-217,
CA..C.A	7	4	9	16	1.136930e+00	-1.249143e-01	0-274,2-76,2-412,5-191,6-9,6-117,7-2,9-44,11-103,11-215,12-116,13-55,16-199,16-365,17-321,19-21,
CC..C.A	7	4	7	12	1.048063e+00	1.215905e+00	1-54,1-259,3-304,3-352,4-66,7-60,7-95,11-125,14-45,16-296,17-10,17-354,
CT..C.A	7	4	6	19	-1.120816e+00	8.628727e-01	0-251,0-270,1-55,1-214,1-286,2-270,3-60,8-77,9-39,11-1,11-9,11-59,11-88,16-58,16-203,17-385,18-97,19-128,19-217,
C.C.C.A	7	4	8	13	1.722861e+00	1.560546e+00	1-55,3-60,3-304,5-191,8-77,11-9,11-59,11-125,13-55,17-10,17-354,17-381,18-97,
C.G.C.A	7	4	8	14	1.425343e+00	1.351976e+00	0-251,2-270,4-66,7-95,9-39,14-45,16-58,16-296,16-365,16-426,17-316,19-21,19-128,19-217,
C.T.C.A	7	4	7	19	-3.352377e-01	8.668937e-01	0-270,1-1,1-22,1-54,1-259,1-286,2-76,2-412,3-352,4-45,6-9,6-117,7-60,11-1,11-88,11-103,12-20,12-116,16-199,
C..AC.A	7	4	6	13	-1.273827e+00	-8.796907e-01	0-251,0-270,1-22,1-259,1-290,6-117,8-77,11-1,11-215,12-20,12-116,16-203,17-321,
C..CC.A	7	4	7	13	1.048063e+00	1.215905e+00	1-1,1-54,1-55,1-214,4-66,7-2,7-60,11-59,13-55,16-199,17-354,19-21,19-217,
C..GC.A	7	4	6	13	4.969157e-02	1.027881e+00	2-412,3-352,4-45,5-191,7-95,9-39,11-88,16-58,16-365,16-426,17-10,17-316,17-385,
C..TC.A	7	4	8	16	4.503405e-01	9.262795e-02	0-274,1-286,2-76,2-270,3-60,3-304,6-9,9-44,11-9,11-103,11-125,14-45,16-296,17-381,18-97,19-128,
C...G.A	7	3	10	44	5.616263e-01	-1.808320e+00	0-53,0-323,0-354,0-388,1-123,1-206,2-39,2-90,2-345,2-398,3-321,4-142,6-205,7-126,8-16,8-42,10-46,10-136,10-146,11-219,11-275,12-54,13-157,14-28,14-46,14-100,14-101,14-121,14-134,15-7,15-95,16-1,16-22,16-45,16-285,16-297,16-369,17-137,17-282,17-337,17-424,18-77,19-163,19-185,
CA..G.A	7	4	6	12	-1.712104e+00	-1.644103e+00	1-123,8-16,8-42,10-136,10-146,11-219,14-121,15-7,16-285,16-369,17-137,19-163,
CG..G.A	7	4	6	10	-2.886557e-01	-4.054136e-01	0-354,3-321,4-142,14-28,14-46,15-95,16-45,16-297,17-337,19-185,
CT..G.A	7	4	7	15	-7.065340e-01	-7.332484e-01	0-323,0-388,1-206,2-398,6-205,7-126,10-46,11-275,12-54,13-157,14-101,14-134,16-1,16-22,17-424,
C.A.G.A	7	4	8	15	9.535025e-03	-9.452363e-01	0-323,0-354,2-39,2-398,4-142,8-16,11-219,14-121,15-7,15-95,16-285,16-369,17-137,17-424,19-185,
C.G.G.A	7	4	7	11	4.195734e-01	-1.048609e-01	2-345,3-321,8-42,10-136,11-275,13-157,14-28,16-45,17-282,17-337,19-163,
C.T.G.A	7	4	6	13	-1.544525e+00	-1.450893e+00	0-388,1-123,1-206,2-90,6-205,10-146,14-46,14-100,14-101,14-134,16-1,16-22,16-297,
C..AG.A	7	4	6	14	-1.712104e+00	-1.178446e+00	0-354,1-123,4-142,10-46,10-136,10-146,11-275,12-54,13-157,14-121,15-7,16-22,17-137,17-424,
C..GG.A	7	4	7	9	4.195734e-01	-7.056390e-01	0-388,1-206,2-39,8-16,11-219,14-101,16-285,19-163,19-185,
C..TG.A	7	4	6	13	-1.544525e+00	-1.211939e+00	0-53,0-323,2-90,2-398,6-205,7-126,14-28,14-100,14-134,16-1,16-45,17-282,18-77,
C...T.A	7	3	10	98	2.881301e-01	9.328542e-01	0-17,0-25,0-135,0-314,0-344,0-375,1-141,1-167,1-229,1-260,1-271,1-272,1-310,2-9,2-30,2-176,2-187,2-195,2-239,2-282,2-355,2-416,3-6,3-35,3-64,3-146,3-171,3-215,3-250,3-308,3-423,3-431,4-67,4-186,4-207,5-48,5-76,5-99,5-130,6-76,6-91,6-108,7-18,7-61,7-142,8-45,8-74,9-43,9-64,10-36,10-43,10-166,10-245,10-246,10-300,10-317,11-126,11-195,12-125,12-132,13-26,13-48,13-123,14-6,14-62,14-70,14-75,15-30,15-…
CA..T.A	7	4	8	32	-1.176957e+00	3.505111e-01	0-17,0-135,0-375,1-229,1-310,2-176,2-187,2-195,2-239,2-282,3-35,3-146,3-171,3-215,3-250,3-308,4-186,5-48,5-99,5-130,6-91,7-18,13-48,14-75,15-30,17-390,17-431,18-61,19-25,19-32,19-50,19-132,
CC..T.A	7	4	9	20	1.235919e+00	1.125551e+00	0-25,1-141,1-271,3-64,7-142,9-43,10-166,10-245,11-126,13-123,14-70,16-81,16-159,17-22,17-52,17-66,17-82,18-40,18-96,19-220,
CG..T.A	7	4	8	15	1.314569e-01	-7.332484e-01	0-344,2-355,3-6,4-67,4-207,8-45,11-195,13-26,14-6,15-73,16-72,16-144,16-194,17-272,17-305,
CT..T.A	7	4	10	31	1.204096e+00	4.595133e-01	0-314,1-167,1-260,1-272,2-9,2-30,2-416,3-423,3-431,5-76,6-76,6-108,7-61,8-74,9-64,10-36,10-43,10-246,10-300,10-317,12-125,12-132,14-62,16-267,16-327,17-421,18-43,18-142,18-202,18-221,19-172,
C.A.T.A	7	4	10	31	1.143314e+00	1.593698e-01	0-135,0-344,0-375,1-141,1-167,1-260,2-187,2-239,2-416,3-64,3-146,3-308,5-76,5-99,5-130,6-91,6-108,7-18,7-142,8-74,9-43,10-166,11-195,13-26,14-6,17-431,18-61,18-202,19-25,19-132,19-220,
CAA.T.A	7	5	6	14	-1.644892e-02	1.241194e+00	0-135,0-375,2-187,2-239,3-146,3-308,5-99,5-130,6-91,7-18,17-431,18-61,19-25,19-132,
CCA.T.A	7	5	6	6	1.416727e+00	3.583622e-01	1-141,3-64,7-142,9-43,10-166,19-220,
CTA.T.A	7	5	6	7	1.062660e-01	-8.427326e-01	1-167,1-260,2-416,5-76,6-108,8-74,18-202,
C.C.T.A	7	4	7	9	-3.352377e-01	-1.704131e+00	3-171,3-250,4-67,7-61,10-36,14-62,16-81,17-305,18-43,
C.G.T.A	7	4	7	16	-7.065340e-01	-4.957108e-01	2-355,3-6,6-76,10-246,10-300,10-317,12-125,14-70,15-73,16-72,16-144,16-194,17-22,17-390,18-221,19-172,
C.T.T.A	7	4	9	42	8.960171e-02	2.415276e+00	0-17,0-25,0-314,1-229,1-271,1-272,1-310,2-9,2-30,2-176,2-195,2-282,3-35,3-215,3-423,3-431,4-186,4-207,5-48,8-45,9-64,10-43,10-245,11-126,12-132,13-48,13-123,14-75,15-30,16-159,16-267,16-327,17-52,17-66,17-82,17-272,17-421,18-40,18-96,18-142,19-32,19-50,
CAT.T.A	7	5	6	15	1.062660e-01	1.776257e+00	0-17,1-229,1-310,2-176,2-195,2-282,3-35,3-215,4-186,5-48,13-48,14-75,15-30,19-32,19-50,
CTT.T.A	7	5	7	13	9.069430e-01	1.318291e+00	0-314,1-272,2-9,2-30,3-423,3-431,9-64,10-43,12-132,16-267,16-327,17-421,18-142,
C..AT.A	7	4	8	31	-1.176957e+00	-2.740988e-02	0-135,0-344,0-375,1-141,2-187,3-6,3-64,3-146,3-215,3-250,3-308,4-186,4-207,5-48,5-99,5-130,6-91,6-108,8-45,9-43,10-300,14-6,14-62,14-70,14-75,15-73,18-43,18-61,18-142,19-25,19-220,
CA.AT.A	7	5	6	15	-1.644892e-02	1.561007e+00	0-135,0-375,2-187,3-146,3-215,3-250,3-308,4-186,5-48,5-99,5-130,6-91,14-75,18-61,19-25,
C.AAT.A	7	5	7	17	6.748279e-01	2.201688e+00	0-135,0-344,0-375,1-141,2-187,3-64,3-146,3-308,5-99,5-130,6-91,6-108,9-43,14-6,18-61,19-25,19-220,
C..CT.A	7	4	9	20	1.235919e+00	1.123894e+00	0-17,1-260,2-176,4-67,5-76,7-61,8-74,10-43,10-166,11-126,11-195,12-125,17-52,17-390,17-421,18-40,18-96,19-32,19-50,19-172,
CT.CT.A	7	5	8	8	2.890090e+00	1.400160e+00	1-260,5-76,7-61,8-74,10-43,12-125,17-421,19-172,
C..GT.A	7	4	7	15	-7.065340e-01	-7.353826e-01	0-314,2-195,2-282,3-35,6-76,9-64,10-245,10-317,15-30,16-81,16-194,17-66,17-82,17-272,17-431,
C.TGT.A	7	5	6	10	1.226319e+00	1.825837e+00	0-314,2-195,2-282,3-35,9-64,10-245,15-30,17-66,17-82,17-272,
C..TT.A	7	4	7	32	-2.139386e+00	4.647036e-01	0-25,1-167,1-229,1-271,1-272,1-310,2-9,2-30,2-239,2-355,2-416,3-171,3-423,3-431,7-18,7-142,10-36,10-246,12-132,13-26,13-48,13-123,16-72,16-144,16-159,16-267,16-327,17-22,17-305,18-202,18-221,19-132,
CT.TT.A	7	5	6	14	2.270565e-01	1.655361e+00	1-167,1-272,2-9,2-30,2-416,3-423,3-431,10-36,10-246,12-132,16-267,16-327,18-202,18-221,
C....AA	7	3	10	121	2.637590e-01	8.726878e-01	0-25,0-53,0-54,0-55,0-270,0-274,0-323,0-344,0-354,0-375,1-22,1-55,1-105,1-141,1-206,1-260,1-263,1-272,1-324,1-360,2-69,2-184,2-187,2-206,2-239,2-270,2-345,2-398,2-442,3-6,3-35,3-119,3-143,3-146,3-275,3-304,3-305,3-352,3-431,4-7,4-67,4-142,5-96,5-99,5-191,5-193,5-195,6-117,6-205,7-61,7-63,7-142,7-143,7-195,7-197,8-16,8-59,9-44,10-46,10-59,10-86,10-129,10-136,10-146,10-166,10-246,10-317,11-61,11-10…
CA...AA	7	4	10	36	1.084348e+00	4.241160e-02	0-274,0-375,1-360,2-187,2-239,3-35,3-119,3-143,3-146,5-99,5-191,5-195,6-117,7-143,7-197,8-16,9-44,10-136,10-146,11-215,11-219,12-37,12-56,12-116,14-121,16-30,16-365,16-369,17-137,17-321,18-173,19-2,19-21,19-32,19-132,19-163,
CC...AA	7	4	8	21	3.333443e-01	3.750991e-01	0-25,0-53,0-54,1-141,2-345,2-442,3-304,3-305,3-352,7-63,7-142,8-59,10-166,11-61,11-126,11-310,13-123,16-258,17-282,18-77,18-78,
CG...AA	7	4	8	29	9.535025e-03	2.346809e+00	0-344,0-354,1-22,1-105,1-324,2-184,2-206,3-6,4-67,4-142,5-96,5-193,10-59,10-86,10-129,11-107,11-195,11-238,12-20,13-26,13-75,14-28,14-46,15-73,16-144,16-297,17-283,18-58,19-185,
CT...AA	7	4	9	35	-1.682127e-02	5.365662e-01	0-55,0-270,0-323,1-55,1-206,1-260,1-263,1-272,2-69,2-270,2-398,3-275,3-431,4-7,6-205,7-61,7-195,10-46,10-246,10-317,11-127,11-129,11-198,11-275,12-54,14-101,16-22,16-203,17-201,17-421,18-79,18-97,18-221,19-128,19-217,
C.A..AA	7	4	10	46	1.084348e+00	1.895787e+00	0-274,0-323,0-344,0-354,0-375,1-105,1-141,1-260,1-263,1-324,2-187,2-206,2-239,2-398,3-146,4-7,4-142,5-96,5-99,5-195,7-142,7-197,8-16,9-44,10-86,10-129,10-166,11-107,11-129,11-195,11-198,11-215,11-219,11-238,12-37,13-26,14-121,16-203,16-369,17-137,17-201,17-321,18-58,18-173,19-132,19-185,
CAA..AA	7	5	10	19	2.652715e+00	2.283016e+00	0-274,0-375,2-187,2-239,3-146,5-99,5-195,7-197,8-16,9-44,11-215,11-219,12-37,14-121,16-369,17-137,17-321,18-173,19-132,
CGA..AA	7	5	6	15	1.000919e+00	3.485916e+00	0-344,0-354,1-105,1-324,2-206,4-142,5-96,10-86,10-129,11-107,11-195,11-238,13-26,18-58,19-185,
C.C..AA	7	4	8	17	3.333443e-01	-1.249143e-01	0-53,1-55,2-69,3-275,3-304,4-67,5-191,5-193,7-61,7-195,10-46,11-61,11-127,12-54,16-30,18-77,18-97,
CTC..AA	7	5	6	9	1.416727e+00	1.686705e+00	1-55,2-69,3-275,7-61,7-195,10-46,11-127,12-54,18-97,
C.G..AA	7	4	8	25	9.535025e-03	1.395415e+00	0-55,2-270,2-345,2-442,3-6,8-59,10-59,10-136,10-246,10-317,11-275,11-310,12-56,14-28,15-73,16-144,16-258,16-365,17-282,18-79,18-221,19-21,19-128,19-163,19-217,
C.T..AA	7	4	8	33	-1.176957e+00	5.397883e-01	0-25,0-54,0-270,1-22,1-206,1-272,1-360,2-184,3-35,3-119,3-143,3-305,3-352,3-431,6-117,6-205,7-63,7-143,10-146,11-126,12-20,12-116,13-75,13-123,14-46,14-101,16-22,16-297,17-283,17-421,18-78,19-2,19-32,
CAT..AA	7	5	6	10	-1.644892e-02	-3.456628e-02	1-360,3-35,3-119,3-143,6-117,7-143,10-146,12-116,19-2,19-32,
CCT..AA	7	5	6	8	1.416727e+00	1.243442e+00	0-25,0-54,3-305,3-352,7-63,11-126,13-123,18-78,
C..A.AA	7	4	9	45	-1.250339e-01	1.895787e+00	0-55,0-270,0-344,0-354,0-375,1-22,1-141,1-263,2-187,2-206,3-6,3-119,3-146,3-275,4-7,4-142,5-99,5-193,5-195,6-117,7-63,7-195,7-197,10-46,10-129,10-136,10-146,11-129,11-198,11-215,11-238,11-275,12-20,12-54,12-56,12-116,14-121,15-73,16-22,16-30,16-203,17-137,17-201,17-321,18-79,
CA.A.AA	7	5	8	17	1.255696e+00	1.970631e+00	0-375,2-187,3-119,3-146,5-99,5-195,6-117,7-197,10-136,10-146,11-215,12-56,12-116,14-121,16-30,17-137,17-321,
CG.A.AA	7	5	6	11	1.000919e+00	1.872942e+00	0-344,0-354,1-22,2-206,3-6,4-142,5-193,10-129,11-238,12-20,15-73,
CT.A.AA	7	5	8	15	1.366105e+00	1.561007e+00	0-55,0-270,1-263,3-275,4-7,7-195,10-46,11-129,11-198,11-275,12-54,16-22,16-203,17-201,18-79,
C.AA.AA	7	5	7	23	5.571861e-01	3.850121e+00	0-344,0-354,0-375,1-141,1-263,2-187,2-206,3-146,4-7,4-142,5-99,5-195,7-197,10-129,11-129,11-198,11-215,11-238,14-121,16-203,17-137,17-201,17-321,
CAAA.AA	7	6	7	10	2.953528e+00	3.474314e+00	0-375,2-187,3-146,5-99,5-195,7-197,11-215,14-121,17-137,17-321,
C.CA.AA	7	5	6	6	1.304225e+00	2.250502e-01	3-275,5-193,7-195,10-46,12-54,16-30,
C.GA.AA	7	5	6	7	1.000919e+00	2.670003e-01	0-55,3-6,10-136,11-275,12-56,15-73,18-79,
C.TA.AA	7	5	6	9	-1.644892e-02	-3.526371e-01	0-270,1-22,3-119,6-117,7-63,10-146,12-20,12-116,16-22,
C..C.AA	7	4	9	29	1.136930e+00	3.157159e+00	1-55,1-105,1-260,1-324,2-184,2-345,2-442,3-143,3-305,4-67,5-96,7-61,10-86,10-166,11-61,11-107,11-126,11-195,12-37,13-75,14-46,16-297,16-369,17-421,18-58,19-2,19-21,19-32,19-217,
CG.C.AA	7	5	8	12	3.881624e+00	4.902528e+00	1-105,1-324,2-184,4-67,5-96,10-86,11-107,11-195,13-75,14-46,16-297,18-58,
C.AC.AA	7	5	6	11	1.304225e+00	2.382395e+00	1-105,1-260,1-324,5-96,10-86,10-166,11-107,11-195,12-37,16-369,18-58,
C.TC.AA	7	5	6	10	1.416727e+00	2.130451e+00	2-184,3-143,3-305,11-126,13-75,14-46,16-297,17-421,19-2,19-32,
C..G.AA	7	4	8	18	9.535025e-03	-2.464079e-01	0-54,1-206,2-69,3-35,3-352,5-191,8-16,10-317,11-219,11-310,14-101,16-258,16-365,17-283,18-78,18-173,19-163,19-185,
CA.G.AA	7	5	6	7	1.000919e+00	2.670003e-01	3-35,5-191,8-16,11-219,16-365,18-173,19-163,
C..T.AA	7	4	9	29	-1.682127e-02	-5.927157e-01	0-25,0-53,0-274,0-323,1-272,1-360,2-239,2-270,2-398,3-304,3-431,6-205,7-142,7-143,8-59,9-44,10-59,10-246,11-127,13-26,13-123,14-28,16-144,17-282,18-77,18-97,18-221,19-128,19-132,
CC.T.AA	7	5	7	8	2.093129e+00	1.243442e+00	0-25,0-53,3-304,7-142,8-59,13-123,17-282,18-77,
C.AT.AA	7	5	6	8	-1.644892e-02	-6.703621e-01	0-274,0-323,2-239,2-398,7-142,9-44,13-26,19-132,
C.GT.AA	7	5	6	9	1.113747e+00	1.235042e+00	2-270,8-59,10-59,10-246,14-28,16-144,17-282,18-221,19-128,
C...AAA	7	4	9	45	-1.250339e-01	1.519843e+00	0-54,0-55,1-105,1-263,1-324,1-360,2-69,2-184,2-206,2-442,3-119,3-143,3-275,3-305,4-7,5-96,5-193,5-195,7-63,7-143,7-195,7-197,8-59,10-59,10-86,10-129,11-61,11-107,11-127,11-129,11-198,11-238,11-310,12-37,12-56,13-75,16-30,16-258,17-201,17-283,18-58,18-78,18-79,18-173,19-2,
CA..AAA	7	5	7	11	5.571861e-01	1.035045e-01	1-360,3-119,3-143,5-195,7-143,7-197,12-37,12-56,16-30,18-173,19-2,
CC..AAA	7	5	7	9	1.977374e+00	1.516362e+00	0-54,2-442,3-305,7-63,8-59,11-61,11-310,16-258,18-78,
CG..AAA	7	5	7	14	1.668883e+00	3.082010e+00	1-105,1-324,2-184,2-206,5-96,5-193,10-59,10-86,10-129,11-107,11-238,13-75,17-283,18-58,
CT..AAA	7	5	7	11	6.748279e-01	-3.456628e-02	0-55,1-263,2-69,3-275,4-7,7-195,11-127,11-129,11-198,17-201,18-79,
C.A.AAA	7	5	8	18	1.255696e+00	2.283016e+00	1-105,1-263,1-324,2-206,4-7,5-96,5-195,7-197,10-86,10-129,11-107,11-129,11-198,11-238,12-37,17-201,18-58,18-173,
C.G.AAA	7	5	7	8	1.668883e+00	6.662815e-01	0-55,2-442,8-59,10-59,11-310,12-56,16-258,18-79,
C.T.AAA	7	5	6	12	-1.644892e-02	6.026166e-01	0-54,1-360,2-184,3-119,3-143,3-305,7-63,7-143,13-75,17-283,18-78,19-2,
C..AAAA	7	5	8	19	1.255696e+00	1.970631e+00	0-55,1-263,2-206,3-119,3-275,4-7,5-193,5-195,7-63,7-195,7-197,10-129,11-129,11-198,11-238,12-56,16-30,17-201,18-79,
CT.AAAA	7	6	7	9	3.080073e+00	3.118539e+00	0-55,1-263,3-275,4-7,7-195,11-129,11-198,17-201,18-79,
C.AAAAA	7	6	6	10	2.234252e+00	3.474314e+00	1-263,2-206,4-7,5-195,7-197,10-129,11-129,11-198,11-238,17-201,
C..CAAA	7	5	6	14	1.304225e+00	3.680182e+00	1-105,1-324,2-184,2-442,3-143,3-305,5-96,10-86,11-61,11-107,12-37,13-75,18-58,19-2,
CG.CAAA	7	6	6	8	5.315510e+00	6.746550e+00	1-105,1-324,2-184,5-96,10-86,11-107,13-75,18-58,
C...CAA	7	4	9	20	1.136930e+00	6.290260e-01	0-270,0-274,1-22,1-55,2-270,3-304,3-352,5-191,6-117,9-44,11-215,12-20,12-116,16-203,16-365,17-321,18-97,19-21,19-128,19-217,
CA..CAA	7	5	8	9	2.650524e+00	1.518047e+00	0-274,5-191,6-117,9-44,11-215,12-116,16-365,17-321,19-21,
C...GAA	7	4	10	27	1.731174e+00	1.873385e+00	0-53,0-323,0-354,1-206,2-345,2-398,4-142,6-205,8-16,10-46,10-136,10-146,11-219,11-275,12-54,14-28,14-46,14-101,14-121,16-22,16-297,16-369,17-137,17-282,18-77,19-163,19-185,
CT..GAA	7	5	7	9	1.783016e+00	1.235042e+00	0-323,1-206,2-398,6-205,10-46,11-275,12-54,14-101,16-22,
C.A.GAA	7	5	8	10	2.336847e+00	1.470800e+00	0-323,0-354,2-398,4-142,8-16,11-219,14-121,16-369,17-137,19-185,
C..AGAA	7	5	6	10	1.000919e+00	1.470800e+00	0-354,4-142,10-46,10-136,10-146,11-275,12-54,14-121,16-22,17-137,
C..TGAA	7	5	6	7	1.113747e+00	4.110426e-01	0-53,0-323,2-398,6-205,14-28,17-282,18-77,
C...TAA	7	4	9	29	-1.682127e-02	-2.190591e-01	0-25,0-344,0-375,1-141,1-260,1-272,2-187,2-239,3-6,3-35,3-146,3-431,4-67,5-99,7-61,7-142,10-166,10-246,10-317,11-126,11-195,13-26,13-123,15-73,16-144,17-421,18-221,19-32,19-132,
CG..TAA	7	5	7	7	1.783016e+00	4.110426e-01	0-344,3-6,4-67,11-195,13-26,15-73,16-144,
CT..TAA	7	5	6	8	1.062660e-01	-5.173016e-01	1-260,1-272,3-431,7-61,10-246,10-317,17-421,18-221,
C.A.TAA	7	5	7	13	6.748279e-01	9.217304e-01	0-344,0-375,1-141,1-260,2-187,2-239,3-146,5-99,7-142,10-166,11-195,13-26,19-132,
C.T.TAA	7	5	6	8	1.062660e-01	-5.157566e-01	0-25,1-272,3-35,3-431,11-126,13-123,17-421,19-32,
C..CTAA	7	5	6	8	1.416727e+00	1.243442e+00	1-260,4-67,7-61,10-166,11-126,11-195,17-421,19-32,
C..TTAA	7	5	7	11	7.913503e-01	4.643903e-01	0-25,1-272,2-239,3-431,7-142,10-246,13-26,13-123,16-144,18-221,19-132,
C....CA	7	3	10	63	6.716811e-01	1.292474e+00	0-241,1-54,1-123,1-128,1-290,2-2,2-71,2-76,2-90,2-282,2-355,2-416,3-60,3-114,3-128,3-173,3-215,4-45,4-115,4-207,5-130,6-192,7-2,7-18,7-95,8-74,9-39,9-43,10-36,10-43,11-1,11-26,11-59,13-55,13-157,14-55,14-70,14-75,15-7,15-30,15-116,16-32,16-72,16-159,16-194,16-202,16-267,16-285,16-426,16-437,17-10,17-22,17-52,17-82,17-316,17-320,17-385,17-424,18-40,18-56,18-96,18-99,19-5,
CA...CA	7	4	9	20	1.136930e+00	6.290260e-01	0-241,1-123,1-128,2-2,2-76,2-282,3-128,3-215,5-130,6-192,7-2,7-18,11-26,13-55,14-75,15-7,15-30,16-32,16-285,19-5,
CC...CA	7	4	7	15	1.048063e+00	2.261059e+00	1-54,2-90,3-114,7-95,9-43,14-70,16-159,16-202,17-10,17-22,17-52,17-82,17-320,18-40,18-96,
CT...CA	7	4	7	16	-3.352377e-01	9.116350e-02	2-416,3-60,3-173,4-115,8-74,9-39,10-36,10-43,11-1,11-59,13-157,16-267,17-385,17-424,18-56,18-99,
C.A..CA	7	4	9	21	1.136930e+00	1.131338e+00	0-241,1-290,2-71,2-416,3-114,3-128,5-130,6-192,7-2,7-18,8-74,9-43,11-26,14-55,15-7,16-32,16-285,17-320,17-385,17-424,19-5,
CAA..CA	7	5	8	11	2.650524e+00	2.382395e+00	0-241,3-128,5-130,6-192,7-2,7-18,11-26,15-7,16-32,16-285,19-5,
C.G..CA	7	4	6	11	4.969157e-02	3.807526e-01	2-355,7-95,9-39,13-157,14-70,16-72,16-194,16-426,16-437,17-22,17-316,
C.T..CA	7	4	7	24	-3.352377e-01	1.903238e+00	1-54,1-123,1-128,2-2,2-76,2-90,2-282,3-173,3-215,4-45,4-115,4-207,10-43,11-1,14-75,15-30,15-116,16-159,16-202,16-267,17-52,17-82,18-40,18-96,
C..A.CA	7	4	10	22	1.940516e+00	8.808929e-01	1-123,1-128,1-290,2-71,3-128,3-215,4-207,5-130,6-192,9-43,11-1,13-157,14-55,14-70,14-75,15-7,16-32,16-202,17-320,17-424,18-99,19-5,
CA.A.CA	7	5	7	10	1.977374e+00	1.518047e+00	1-123,1-128,3-128,3-215,5-130,6-192,14-75,15-7,16-32,19-5,
C.AA.CA	7	5	8	12	2.650524e+00	2.815277e+00	1-290,2-71,3-128,5-130,6-192,9-43,14-55,15-7,16-32,17-320,17-424,19-5,
CAAA.CA	7	6	6	6	3.811969e+00	3.138400e+00	3-128,5-130,6-192,15-7,16-32,19-5,
C.TA.CA	7	5	6	7	1.416727e+00	3.583622e-01	1-123,1-128,3-215,4-207,11-1,14-75,16-202,
C..C.CA	7	4	7	10	1.048063e+00	5.198849e-01	1-54,7-2,8-74,10-43,11-26,11-59,13-55,17-52,18-40,18-96,
C..G.CA	7	4	8	17	1.425343e+00	2.326397e+00	0-241,2-282,3-173,4-45,7-95,9-39,15-30,15-116,16-194,16-285,16-426,16-437,17-10,17-82,17-316,17-385,18-56,
C...ACA	7	4	8	19	3.333443e-01	6.290260e-01	0-241,1-128,2-2,2-71,3-114,3-128,3-173,4-115,6-192,11-26,14-55,15-116,16-32,16-202,16-437,17-320,18-56,18-99,19-5,
CA..ACA	7	5	6	8	1.304225e+00	1.086579e+00	0-241,1-128,2-2,3-128,6-192,11-26,16-32,19-5,
C.A.ACA	7	5	7	10	1.977374e+00	1.949985e+00	0-241,2-71,3-114,3-128,6-192,11-26,14-55,16-32,17-320,19-5,
CAA.ACA	7	6	6	6	3.811969e+00	3.138400e+00	0-241,3-128,6-192,11-26,16-32,19-5,
C..AACA	7	5	6	10	1.304225e+00	1.949985e+00	1-128,2-71,3-128,6-192,14-55,16-32,16-202,17-320,18-99,19-5,
C...CCA	7	4	8	15	1.722861e+00	2.261059e+00	1-54,1-290,2-76,3-60,4-45,7-2,7-95,9-39,11-1,11-59,13-55,16-426,17-10,17-316,17-385,
C...TCA	7	4	8	23	4.503405e-01	1.641968e+00	2-282,2-355,2-416,3-215,4-207,5-130,7-18,8-74,9-43,10-36,10-43,14-70,14-75,15-30,16-72,16-159,16-194,16-267,17-22,17-52,17-82,18-40,18-96,
C.T.TCA	7	5	6	12	1.529393e+00	3.225738e+00	2-282,3-215,4-207,10-43,14-75,15-30,16-159,16-267,17-52,17-82,18-40,18-96,
C....GA	7	3	10	51	5.616263e-01	-8.156695e-01	0-135,0-388,1-32,1-57,1-59,1-167,1-214,1-286,1-310,2-30,2-176,2-195,3-171,3-250,3-415,4-69,4-186,5-48,6-9,6-76,6-91,6-101,6-108,7-126,7-151,9-64,10-71,10-300,11-9,11-103,12-40,12-132,14-6,14-45,14-100,15-95,16-81,16-296,16-327,17-118,17-136,17-227,17-305,17-337,17-354,17-390,18-123,18-142,19-25,19-50,19-220,
CA...GA	7	4	8	22	9.535025e-03	6.944199e-01	0-135,1-32,1-59,1-310,2-176,2-195,3-171,3-250,3-415,4-186,5-48,6-9,6-91,7-151,10-71,11-103,12-40,17-118,17-227,17-390,19-25,19-50,
CC...GA	7	4	6	11	4.969157e-02	3.807526e-01	1-57,4-69,6-101,14-45,14-100,16-81,16-296,17-136,17-354,18-123,19-220,
CT...GA	7	4	8	14	1.314569e-01	-9.727247e-01	0-388,1-167,1-214,1-286,2-30,6-76,6-108,7-126,9-64,10-300,11-9,12-132,16-327,18-142,
C.A..GA	7	4	8	18	9.535025e-03	-2.440715e-01	0-135,1-59,1-167,1-214,3-415,6-91,6-101,6-108,10-71,12-40,14-6,15-95,17-118,17-136,17-227,18-123,19-25,19-220,
CAA..GA	7	5	7	9	1.668883e+00	1.069097e+00	0-135,1-59,3-415,6-91,10-71,12-40,17-118,17-227,19-25,
C.T..GA	7	4	10	17	1.807439e+00	-2.535082e-01	0-388,1-286,1-310,2-30,2-176,2-195,4-69,4-186,5-48,6-9,9-64,11-103,12-132,14-100,16-327,18-142,19-50,
CAT..GA	7	5	6	8	1.113747e+00	8.228182e-01	1-310,2-176,2-195,4-186,5-48,6-9,11-103,19-50,
CTT..GA	7	5	6	7	1.226319e+00	5.553802e-01	0-388,1-286,2-30,9-64,12-132,16-327,18-142,
C..A.GA	7	4	9	18	8.703546e-01	-2.440715e-01	0-135,1-57,3-250,3-415,4-69,4-186,5-48,6-91,6-108,10-71,10-300,12-40,14-6,17-118,17-136,18-142,19-25,19-220,
CA.A.GA	7	5	8	10	2.336847e+00	1.470800e+00	0-135,3-250,3-415,4-186,5-48,6-91,10-71,12-40,17-118,19-25,
C.AA.GA	7	5	8	11	2.336847e+00	1.872942e+00	0-135,3-415,6-91,6-108,10-71,12-40,14-6,17-118,17-136,19-25,19-220,
CAAA.GA	7	6	7	7	4.272310e+00	3.418318e+00	0-135,3-415,6-91,10-71,12-40,17-118,19-25,
C..C.GA	7	4	6	9	4.969157e-02	-2.649645e-01	1-214,2-176,7-151,15-95,17-337,17-354,17-390,18-123,19-50,
C..T.GA	7	4	7	16	-7.065340e-01	-4.935098e-01	1-32,1-167,1-286,1-310,2-30,3-171,6-9,7-126,11-9,11-103,12-132,14-45,14-100,16-296,16-327,17-305,
CT.T.GA	7	5	6	7	1.226319e+00	5.553802e-01	1-167,1-286,2-30,7-126,11-9,12-132,16-327,
C.TT.GA	7	5	7	8	1.897632e+00	9.784049e-01	1-286,1-310,2-30,6-9,11-103,12-132,14-100,16-327,
C...AGA	7	4	8	13	9.535025e-03	-1.644103e+00	1-32,1-57,1-59,3-415,4-69,6-101,7-151,10-71,12-40,17-118,17-136,17-227,18-123,
CA..AGA	7	5	6	8	1.000919e+00	6.678303e-01	1-32,1-59,3-415,7-151,10-71,12-40,17-118,17-227,
C.A.AGA	7	5	7	9	1.668883e+00	1.069097e+00	1-59,3-415,6-101,10-71,12-40,17-118,17-136,17-227,18-123,
C..AAGA	7	5	6	7	1.000919e+00	2.670003e-01	1-57,3-415,4-69,10-71,12-40,17-118,17-136,
C...TGA	7	4	10	25	1.807439e+00	1.676050e+00	0-135,1-167,1-310,2-30,2-176,2-195,3-171,3-250,4-186,5-48,6-76,6-91,6-108,9-64,10-300,12-132,14-6,16-81,16-327,17-305,17-390,18-142,19-25,19-50,19-220,
CA..TGA	7	5	6	12	1.113747e+00	2.474414e+00	0-135,1-310,2-176,2-195,3-171,3-250,4-186,5-48,6-91,17-390,19-25,19-50,
CT..TGA	7	5	8	9	2.568944e+00	1.401890e+00	1-167,2-30,6-76,6-108,9-64,10-300,12-132,16-327,18-142,
C.T.TGA	7	5	7	11	1.897632e+00	2.250247e+00	1-310,2-30,2-176,2-195,4-186,5-48,9-64,12-132,16-327,18-142,19-50,
C..ATGA	7	5	7	11	1.783016e+00	2.060839e+00	0-135,3-250,4-186,5-48,6-91,6-108,10-300,14-6,18-142,19-25,19-220,
C....TA	7	3	10	70	2.881301e-01	-2.284776e+00	0-17,0-251,0-314,1-1,1-120,1-218,1-229,1-259,1-271,2-9,2-39,2-128,2-412,3-64,3-76,3-212,3-308,3-321,3-345,3-388,3-423,4-66,4-84,5-35,5-76,5-144,7-60,7-167,8-42,8-45,8-77,10-48,10-245,11-88,11-116,11-118,11-125,11-294,12-12,12-30,12-109,12-125,12-146,13-48,13-58,13-194,14-62,14-134,15-62,15-138,16-1,16-45,16-58,16-199,16-354,17-66,17-87,17-162,17-272,17-381,17-404,17-431,18-43,18-45,18-61,18-135,1…
CA...TA	7	4	9	20	-1.682127e-02	-1.904483e+00	0-17,1-229,2-412,3-212,3-308,3-388,4-84,7-167,8-42,10-48,11-294,12-30,12-109,12-146,13-48,16-199,17-87,17-431,18-45,18-61,
CC...TA	7	4	7	11	-3.352377e-01	-1.192171e+00	1-259,1-271,2-39,3-64,4-66,5-144,7-60,10-245,11-125,13-58,17-66,
CG...TA	7	4	7	14	-7.065340e-01	-9.754813e-01	1-1,1-218,2-128,3-76,3-321,8-45,11-116,13-194,15-138,16-45,16-354,17-272,17-381,17-404,
CT...TA	7	4	9	25	8.960171e-02	-6.998515e-01	0-251,0-314,1-120,2-9,3-345,3-423,5-35,5-76,8-77,11-88,11-118,12-12,12-125,14-62,14-134,15-62,16-1,16-58,17-162,18-43,18-135,18-202,19-35,19-94,19-172,
C.A..TA	7	4	7	15	-2.337092e+00	-2.835296e+00	1-218,2-39,2-128,3-64,3-308,4-84,5-76,5-144,7-167,11-118,11-294,17-431,18-61,18-202,19-35,
CAA..TA	7	5	6	6	-1.644892e-02	-1.304777e+00	3-308,4-84,7-167,11-294,17-431,18-61,
C.C..TA	7	4	6	9	-1.120816e+00	-1.706963e+00	8-77,11-116,11-125,13-58,14-62,16-354,17-381,17-404,18-43,
C.G..TA	7	4	9	13	9.694479e-01	-1.214608e+00	0-251,3-212,3-321,4-66,8-42,10-48,12-30,12-109,12-125,15-138,16-45,16-58,19-172,
C.T..TA	7	4	10	33	1.204096e+00	8.530688e-01	0-17,0-314,1-1,1-120,1-229,1-259,1-271,2-9,2-412,3-76,3-345,3-388,3-423,5-35,7-60,8-45,10-245,11-88,12-12,12-146,13-48,13-194,14-134,15-62,16-1,16-199,17-66,17-87,17-162,17-272,18-45,18-135,19-94,
CTT..TA	7	5	8	14	1.586830e+00	1.655361e+00	0-314,1-120,2-9,3-345,3-423,5-35,11-88,12-12,14-134,15-62,16-1,17-162,18-135,19-94,
C..A.TA	7	4	8	18	-1.176957e+00	-2.281453e+00	0-251,1-218,1-259,3-64,3-308,3-388,5-144,8-45,8-77,10-48,11-294,12-109,12-146,13-58,14-62,18-43,18-61,19-35,
C..C.TA	7	4	9	15	1.235919e+00	-1.677271e-01	0-17,1-1,1-120,3-212,3-321,4-66,5-76,7-60,8-42,12-125,15-138,16-199,17-404,19-94,19-172,
C.GC.TA	7	5	6	7	2.535853e+00	2.250380e+00	3-212,3-321,4-66,8-42,12-125,15-138,19-172,
C..G.TA	7	4	6	13	-1.544525e+00	-1.211939e+00	0-314,2-39,2-412,4-84,5-35,10-245,11-88,15-62,16-58,17-66,17-162,17-272,17-431,
C.TG.TA	7	5	6	9	1.226319e+00	1.401890e+00	0-314,2-412,5-35,10-245,11-88,15-62,17-66,17-162,17-272,
C..T.TA	7	4	8	24	-1.024892e+00	-1.080142e+00	1-229,1-271,2-9,2-128,3-76,3-345,3-423,7-167,11-116,11-118,11-125,12-12,12-30,13-48,13-194,14-134,16-1,16-45,16-354,17-87,17-381,18-45,18-135,18-202,
CT.T.TA	7	5	6	9	2.270565e-01	-2.631172e-02	2-9,3-345,3-423,11-118,12-12,14-134,16-1,18-135,18-202,
C.TT.TA	7	5	6	14	2.270565e-01	1.655361e+00	1-229,1-271,2-9,3-76,3-345,3-423,12-12,13-48,13-194,14-134,16-1,17-87,18-45,18-135,
C...ATA	7	4	9	31	-1.682127e-02	-3.148756e-02	1-120,1-218,2-128,3-76,3-212,3-345,3-388,4-84,5-35,5-144,7-167,10-48,11-116,11-118,11-294,12-12,12-30,12-109,12-146,13-58,13-194,15-62,15-138,16-354,17-87,17-162,17-404,18-45,18-135,19-35,19-94,
CA..ATA	7	5	7	11	6.748279e-01	2.838514e-01	3-212,3-388,4-84,7-167,10-48,11-294,12-30,12-109,12-146,17-87,18-45,
CG..ATA	7	5	6	8	1.113747e+00	8.207460e-01	1-218,2-128,3-76,11-116,13-194,15-138,16-354,17-404,
CT..ATA	7	5	8	10	1.476435e+00	1.373187e-01	1-120,3-345,5-35,11-118,12-12,15-62,17-162,18-135,19-35,19-94,
C.A.ATA	7	5	6	8	-1.644892e-02	-6.703621e-01	1-218,2-128,4-84,5-144,7-167,11-118,11-294,19-35,
C.T.ATA	7	5	7	14	7.913503e-01	1.447751e+00	1-120,3-76,3-345,3-388,5-35,12-12,12-146,13-194,15-62,17-87,17-162,18-45,18-135,19-94,
CTT.ATA	7	6	7	8	3.338988e+00	2.907409e+00	1-120,3-345,5-35,12-12,15-62,17-162,18-135,19-94,
C..AATA	7	5	6	9	-1.644892e-02	-3.526371e-01	1-218,3-388,5-144,10-48,11-294,12-109,12-146,13-58,19-35,
C..TATA	7	5	6	13	1.062660e-01	7.918190e-01	2-128,3-76,3-345,7-167,11-116,11-118,12-12,12-30,13-194,16-354,17-87,18-45,18-135,
C...CTA	7	4	7	12	-3.352377e-01	-9.389568e-01	0-251,1-1,1-259,2-412,4-66,7-60,8-77,11-88,11-125,16-58,16-199,17-381,
C...TTA	7	4	9	21	8.960171e-02	-1.464221e+00	0-17,0-314,1-229,1-271,2-9,3-64,3-308,3-423,5-76,8-45,10-245,12-125,13-48,14-62,17-66,17-272,17-431,18-43,18-61,18-202,19-172,
CT..TTA	7	5	6	9	2.270565e-01	-2.631172e-02	0-314,2-9,3-423,5-76,12-125,14-62,18-43,18-202,19-172,
C.T.TTA	7	5	6	11	2.270565e-01	6.452556e-01	0-17,0-314,1-229,1-271,2-9,3-423,8-45,10-245,13-48,17-66,17-272,
C.....C	7	2	10	180	1.109924e-01	-7.417823e-02	0-2,0-20,0-47,0-240,0-264,1-5,1-11,1-26,1-42,1-48,1-52,1-92,1-108,1-114,1-337,1-387,1-412,2-47,2-85,2-89,2-109,2-115,2-121,2-268,2-348,2-354,2-373,2-406,2-421,2-425,2-431,2-437,2-443,3-58,3-137,3-165,3-197,3-228,3-229,3-246,3-269,3-296,3-302,3-356,3-382,4-28,4-31,4-63,4-64,4-169,4-201,4-212,5-6,5-56,5-59,5-93,5-129,5-139,5-165,5-218,6-13,6-19,6-102,6-129,6-151,6-197,7-5,7-11,7-17,7-52,7-58,7-90,7…
CA....C	7	3	10	64	6.716811e-01	1.603057e+00	0-47,1-11,1-26,1-42,1-48,1-108,1-337,2-109,2-115,2-121,2-421,2-425,3-137,3-165,3-246,3-269,3-356,4-28,4-169,4-201,4-212,5-6,5-56,5-139,6-19,6-102,6-129,6-151,6-197,7-52,7-136,8-54,9-48,9-54,9-57,10-89,11-20,11-23,11-29,11-110,11-139,12-24,13-20,13-151,13-162,14-64,14-94,15-14,15-35,15-48,16-77,16-153,16-224,16-272,16-290,16-334,16-431,17-15,17-57,17-131,17-401,18-19,19-110,19-221,
CC....C	7	3	8	33	-7.028903e-01	5.261915e-01	0-240,1-114,2-89,2-354,3-228,3-229,3-296,4-63,5-129,7-5,7-17,7-90,7-99,10-35,11-5,11-58,11-86,15-40,15-109,15-115,16-103,16-105,16-108,16-111,16-158,16-188,17-21,17-47,17-253,17-355,17-356,18-55,19-84,
CG....C	7	3	9	32	4.052536e-02	3.200993e-01	2-268,2-348,2-373,2-431,2-443,4-64,6-13,9-37,10-97,10-311,11-311,13-4,14-49,15-1,15-89,16-99,16-112,16-169,16-177,16-183,16-212,17-23,17-77,17-95,17-152,17-218,17-266,17-293,17-350,17-358,17-377,19-227,
CT....C	7	3	10	51	7.158378e-01	4.496025e-01	0-2,0-20,0-264,1-5,1-52,1-92,1-387,1-412,2-47,2-85,2-406,2-437,3-58,3-197,3-302,3-382,4-31,5-59,5-93,5-165,5-218,7-11,7-58,9-11,11-55,11-317,13-117,15-20,15-46,15-52,15-110,16-16,16-62,16-106,16-160,16-218,16-350,17-5,17-41,17-60,17-146,17-221,17-299,17-307,17-383,17-398,18-52,18-118,19-53,19-73,19-79,
C.A...C	7	3	10	46	6.716811e-01	-5.358926e-01	0-240,0-264,1-5,1-26,1-108,2-115,2-348,2-373,2-421,3-246,3-356,4-201,5-129,6-13,6-197,7-17,7-90,7-99,8-54,9-48,10-89,10-311,11-5,11-110,12-24,13-4,13-117,14-49,15-1,15-35,15-40,15-89,16-62,16-99,16-183,16-334,16-431,17-47,17-95,17-131,17-266,17-350,17-358,17-398,19-110,19-221,
CAA...C	7	4	10	19	1.940516e+00	6.290260e-01	1-26,1-108,2-115,2-421,3-246,3-356,4-201,6-197,8-54,9-48,10-89,11-110,12-24,15-35,16-334,16-431,17-131,19-110,19-221,
CCA...C	7	4	6	8	3.732647e-01	-1.723152e-01	0-240,5-129,7-17,7-90,7-99,11-5,15-40,17-47,
CGA...C	7	4	6	14	4.969157e-02	1.351976e+00	2-348,2-373,6-13,10-311,13-4,14-49,15-1,15-89,16-99,16-183,17-95,17-266,17-350,17-358,
C.C...C	7	3	9	39	3.216155e-01	1.958676e+00	1-52,1-337,2-89,2-268,2-425,2-443,3-58,3-228,3-302,4-31,4-64,4-169,5-56,5-218,7-5,7-58,9-37,9-57,11-29,11-86,11-317,15-46,15-52,16-103,16-106,16-112,16-153,16-158,16-188,16-218,17-21,17-60,17-253,17-355,17-356,17-383,17-401,19-73,19-84,
CAC...C	7	4	6	8	3.732647e-01	-1.723152e-01	1-337,2-425,4-169,5-56,9-57,11-29,16-153,17-401,
CTC...C	7	4	8	14	1.833906e+00	1.762901e+00	1-52,3-58,3-302,4-31,5-218,7-58,11-317,15-46,15-52,16-106,16-218,17-60,17-383,19-73,
C.G...C	7	3	7	27	-2.229870e+00	-6.312395e-01	2-354,2-431,3-137,3-197,3-269,3-382,4-63,5-59,6-102,7-52,11-23,11-311,15-14,15-115,16-108,16-111,16-169,16-177,16-212,16-224,16-290,17-152,17-218,17-293,19-53,19-79,19-227,
C.T...C	7	3	10	68	7.158378e-01	2.816768e+00	0-2,0-20,0-47,1-11,1-42,1-48,1-92,1-114,1-387,1-412,2-47,2-85,2-109,2-121,2-406,2-437,3-165,3-229,3-296,4-28,4-212,5-6,5-93,5-139,5-165,6-19,6-129,6-151,7-11,7-136,9-11,9-54,10-35,10-97,11-20,11-55,11-58,11-139,13-20,13-151,13-162,14-64,14-94,15-20,15-48,15-109,15-110,16-16,16-77,16-105,16-160,16-272,16-350,17-5,17-15,17-23,17-41,17-57,17-77,17-146,17-221,17-299,17-307,17-377,18-19,18-52,18-55,18…
CAT...C	7	4	10	29	2.021497e+00	3.205145e+00	0-47,1-11,1-42,1-48,2-109,2-121,3-165,4-28,4-212,5-6,5-139,6-19,6-129,6-151,7-136,9-54,11-20,11-139,13-20,13-151,13-162,14-64,14-94,15-48,16-77,16-272,17-15,17-57,18-19,
CCT...C	7	4	6	8	4.905574e-01	-1.857584e-02	1-114,3-229,3-296,10-35,11-58,15-109,16-105,18-55,
CTT...C	7	4	9	27	1.335067e+00	3.238723e+00	0-2,0-20,1-92,1-387,1-412,2-47,2-85,2-406,2-437,5-93,5-165,7-11,9-11,11-55,15-20,15-110,16-16,16-160,16-350,17-5,17-41,17-146,17-221,17-299,17-307,18-52,18-118,
C..A..C	7	3	9	50	-1.114153e+00	-3.893922e-01	0-20,0-47,0-240,0-264,1-5,1-42,1-108,2-115,2-121,2-348,2-421,2-425,2-431,2-437,2-443,3-269,3-296,3-382,4-169,5-129,5-165,6-102,6-151,7-5,7-17,10-89,11-29,11-110,11-139,11-311,13-4,14-49,15-1,15-14,15-40,15-46,15-52,16-77,16-183,16-224,16-272,16-290,16-334,17-95,17-266,17-299,17-350,17-377,19-53,19-73,
CA.A..C	7	4	7	21	-4.702415e-01	6.290260e-01	0-47,1-42,1-108,2-115,2-121,2-421,2-425,3-269,4-169,6-102,6-151,10-89,11-29,11-110,11-139,15-14,16-77,16-224,16-272,16-290,16-334,
CT.A..C	7	4	6	11	-1.120816e+00	-1.448290e+00	0-20,0-264,1-5,2-437,3-382,5-165,15-46,15-52,17-299,19-53,19-73,
C.AA..C	7	4	8	20	3.333443e-01	8.808929e-01	0-240,0-264,1-5,1-108,2-115,2-348,2-421,5-129,7-17,10-89,11-110,13-4,14-49,15-1,15-40,16-183,16-334,17-95,17-266,17-350,
C.CA..C	7	4	6	8	3.732647e-01	-5.203524e-01	2-425,2-443,4-169,7-5,11-29,15-46,15-52,19-73,
C.GA..C	7	4	6	9	4.969157e-02	-2.649645e-01	2-431,3-269,3-382,6-102,11-311,15-14,16-224,16-290,19-53,
C.TA..C	7	4	6	13	-1.120816e+00	-6.790939e-01	0-20,0-47,1-42,2-121,2-437,3-296,5-165,6-151,11-139,16-77,16-272,17-299,17-377,
C..C..C	7	3	10	43	1.346121e+00	7.282559e-01	1-11,1-52,1-92,3-302,4-28,4-31,4-63,4-64,5-56,5-59,5-93,5-218,6-13,7-58,9-54,9-57,10-35,11-20,11-23,11-55,11-58,11-317,13-20,15-110,16-103,16-105,16-106,16-108,16-111,16-153,17-57,17-60,17-146,17-218,17-221,17-355,17-358,17-398,17-401,18-52,18-55,19-84,19-227,
CA.C..C	7	4	6	11	3.732647e-01	1.741728e-01	1-11,4-28,5-56,9-54,9-57,11-20,11-23,13-20,16-153,17-57,17-401,
CT.C..C	7	4	8	17	1.833906e+00	3.196349e+00	1-52,1-92,3-302,4-31,5-59,5-93,5-218,7-58,11-55,11-317,15-110,16-106,17-60,17-146,17-221,17-398,18-52,
C.CC..C	7	4	8	16	3.165094e+00	5.150850e+00	1-52,3-302,4-31,4-64,5-56,5-218,7-58,9-57,11-317,16-103,16-106,16-153,17-60,17-355,17-401,19-84,
CTCC..C	7	5	6	8	4.586155e+00	5.726008e+00	1-52,3-302,4-31,5-218,7-58,11-317,16-106,17-60,
C.TC..C	7	4	8	17	1.833906e+00	2.481067e+00	1-11,1-92,4-28,5-93,9-54,10-35,11-20,11-55,11-58,13-20,15-110,16-105,17-57,17-146,17-221,18-52,18-55,
CATC..C	7	5	6	6	2.866224e+00	2.061306e+00	1-11,4-28,9-54,11-20,13-20,17-57,
CTTC..C	7	5	6	7	2.992071e+00	2.841349e+00	1-92,5-93,11-55,15-110,17-146,17-221,18-52,
C..G..C	7	3	8	25	-1.094672e+00	-8.217019e-01	1-337,1-412,2-85,2-354,3-165,3-356,4-201,6-129,6-197,7-11,7-90,10-311,11-5,14-94,15-48,16-16,16-62,16-177,16-188,17-5,17-21,17-253,17-307,17-356,19-110,
CA.G..C	7	4	6	9	4.969157e-02	-2.649645e-01	1-337,3-165,3-356,4-201,6-129,6-197,14-94,15-48,19-110,
C.AG..C	7	4	6	8	4.969157e-02	-5.872961e-01	3-356,4-201,6-197,7-90,10-311,11-5,16-62,19-110,
C..T..C	7	3	10	62	7.158378e-01	1.708877e+00	0-2,1-26,1-48,1-114,1-387,2-47,2-89,2-109,2-268,2-373,2-406,3-58,3-137,3-197,3-228,3-229,3-246,4-212,5-6,5-139,6-19,7-52,7-99,7-136,8-54,9-11,9-37,9-48,10-97,11-86,12-24,13-117,13-151,13-162,14-64,15-20,15-35,15-89,15-109,15-115,16-99,16-112,16-158,16-160,16-169,16-212,16-218,16-350,16-431,17-15,17-23,17-41,17-47,17-77,17-131,17-152,17-293,17-383,18-19,18-118,19-79,19-221,
CA.T..C	7	4	9	23	1.235919e+00	1.903238e+00	1-26,1-48,2-109,3-137,3-246,4-212,5-6,5-139,6-19,7-52,7-136,8-54,9-48,12-24,13-151,13-162,14-64,15-35,16-431,17-15,17-131,18-19,19-221,
CC.T..C	7	4	6	10	4.905574e-01	-1.857584e-02	1-114,2-89,3-228,3-229,7-99,11-86,15-109,15-115,16-158,17-47,
CT.T..C	7	4	7	16	-2.032714e-01	3.102050e-01	0-2,1-387,2-47,2-406,3-58,3-197,9-11,13-117,15-20,16-160,16-218,16-350,17-41,17-383,18-118,19-79,
C.AT..C	7	4	8	15	4.503405e-01	-1.648944e-01	1-26,2-373,3-246,7-99,8-54,9-48,12-24,13-117,15-35,15-89,16-99,16-431,17-47,17-131,19-221,
CAAT..C	7	5	7	9	2.093129e+00	1.686705e+00	1-26,3-246,8-54,9-48,12-24,15-35,16-431,17-131,19-221,
C.TT..C	7	4	10	28	2.104237e+00	3.506728e+00	0-2,1-48,1-114,1-387,2-47,2-109,2-406,3-229,4-212,5-6,5-139,6-19,7-136,9-11,10-97,13-151,13-162,14-64,15-20,15-109,16-160,16-350,17-15,17-23,17-41,17-77,18-19,18-118,
CATT..C	7	5	8	12	2.890090e+00	3.225738e+00	1-48,2-109,4-212,5-6,5-139,6-19,7-136,13-151,13-162,14-64,17-15,18-19,
CTTT..C	7	5	6	10	1.642369e+00	2.496211e+00	0-2,1-387,2-47,2-406,9-11,15-20,16-160,16-350,17-41,18-118,
C...A.C	7	3	10	50	6.716811e-01	-8.569122e-02	0-2,1-11,1-26,1-42,1-108,1-114,1-337,1-412,2-115,2-431,2-443,3-137,3-296,4-169,5-129,5-139,6-13,6-151,6-197,7-11,8-54,9-54,10-311,11-20,11-23,11-29,11-110,11-139,11-311,12-24,13-20,14-49,14-64,14-94,15-110,16-62,16-112,16-169,16-224,16-272,16-290,16-334,17-95,17-131,17-299,17-307,17-356,17-383,17-398,19-227,
CA..A.C	7	4	9	27	1.136930e+00	2.397955e+00	1-11,1-26,1-42,1-108,1-337,2-115,3-137,4-169,5-139,6-151,6-197,8-54,9-54,11-20,11-23,11-29,11-110,11-139,12-24,13-20,14-64,14-94,16-224,16-272,16-290,16-334,17-131,
CG..A.C	7	4	6	10	4.969157e-02	5.541949e-02	2-431,2-443,6-13,10-311,11-311,14-49,16-112,16-169,17-95,19-227,
C.A.A.C	7	4	9	16	1.136930e+00	-1.249143e-01	1-26,1-108,2-115,5-129,6-13,6-197,8-54,10-311,11-110,12-24,14-49,16-62,16-334,17-95,17-131,17-398,
CAA.A.C	7	5	7	9	1.977374e+00	1.518047e+00	1-26,1-108,2-115,6-197,8-54,11-110,12-24,16-334,17-131,
C.T.A.C	7	4	9	19	1.235919e+00	8.668937e-01	0-2,1-11,1-42,1-114,1-412,3-296,5-139,6-151,7-11,9-54,11-20,11-139,13-20,14-64,14-94,15-110,16-272,17-299,17-307,
CAT.A.C	7	5	8	11	2.769531e+00	2.574682e+00	1-11,1-42,5-139,6-151,9-54,11-20,11-139,13-20,14-64,14-94,16-272,
C..AA.C	7	4	7	20	-4.702415e-01	8.775887e-01	1-42,1-108,2-115,2-431,2-443,3-296,4-169,5-129,6-151,11-29,11-110,11-139,11-311,14-49,16-224,16-272,16-290,16-334,17-95,17-299,
CA.AA.C	7	5	6	12	1.304225e+00	2.815277e+00	1-42,1-108,2-115,4-169,6-151,11-29,11-110,11-139,16-224,16-272,16-290,16-334,
C.AAA.C	7	5	6	7	1.304225e+00	6.555807e-01	1-108,2-115,5-129,11-110,14-49,16-334,17-95,
C..CA.C	7	4	8	9	1.722861e+00	-1.723152e-01	1-11,6-13,9-54,11-20,11-23,13-20,15-110,17-398,19-227,
C..TA.C	7	4	7	12	-3.352377e-01	-9.357724e-01	0-2,1-26,1-114,3-137,5-139,8-54,12-24,14-64,16-112,16-169,17-131,17-383,
CA.TA.C	7	5	7	7	2.093129e+00	8.006619e-01	1-26,3-137,5-139,8-54,12-24,14-64,17-131,
C...C.C	7	3	8	35	-7.028903e-01	1.553851e+00	0-47,1-48,2-85,2-121,2-421,3-58,3-229,3-246,3-302,4-63,4-201,5-59,6-19,11-5,11-55,11-58,15-48,15-109,16-77,16-99,16-105,16-108,16-160,16-350,17-23,17-60,17-266,17-350,17-358,17-377,18-52,18-118,19-53,19-73,19-110,
CA..C.C	7	4	7	10	1.048063e+00	5.210381e-01	0-47,1-48,2-121,2-421,3-246,4-201,6-19,15-48,16-77,19-110,
C.T.C.C	7	4	7	18	1.162232e+00	3.198778e+00	0-47,1-48,2-85,2-121,3-229,6-19,11-55,11-58,15-48,15-109,16-77,16-105,16-160,16-350,17-23,17-377,18-52,18-118,
C..TC.C	7	4	6	11	4.905574e-01	1.050360e+00	1-48,3-58,3-229,3-246,6-19,15-109,16-99,16-160,16-350,17-23,18-118,
C.TTC.C	7	5	6	8	2.992071e+00	3.476994e+00	1-48,3-229,6-19,15-109,16-160,16-350,17-23,18-118,
C...G.C	7	3	9	32	4.052536e-02	5.128188e-01	0-20,0-240,1-92,2-268,3-356,4-31,4-64,5-6,5-93,5-165,5-218,6-102,6-129,7-99,9-37,9-48,11-317,15-20,15-40,15-115,16-106,16-153,16-431,17-15,17-77,17-146,17-293,17-355,17-401,18-19,18-55,19-221,
CA..G.C	7	4	6	11	4.969157e-02	3.807526e-01	3-356,5-6,6-102,6-129,9-48,16-153,16-431,17-15,17-401,18-19,19-221,
C.A.G.C	7	4	7	7	7.375172e-01	-9.092777e-01	0-240,3-356,7-99,9-48,15-40,16-431,19-221,
C.T.G.C	7	4	6	12	1.713447e-01	8.936295e-01	0-20,1-92,5-6,5-93,5-165,6-129,15-20,17-15,17-77,17-146,18-19,18-55,
C..TG.C	7	4	7	13	8.535173e-01	1.226172e+00	2-268,5-6,7-99,9-37,9-48,15-20,15-115,16-431,17-15,17-77,17-293,18-19,19-221,
C...T.C	7	3	10	63	7.158378e-01	1.393979e+00	0-264,1-5,1-52,1-387,2-47,2-89,2-109,2-348,2-354,2-373,2-406,2-425,2-437,3-165,3-197,3-228,3-269,3-382,4-28,4-212,5-56,7-5,7-17,7-52,7-58,7-90,7-136,9-11,9-57,10-35,10-89,10-97,11-86,13-4,13-117,13-151,13-162,15-1,15-14,15-35,15-46,15-52,15-89,16-16,16-103,16-111,16-158,16-177,16-183,16-188,16-212,16-218,17-5,17-21,17-41,17-47,17-57,17-152,17-218,17-221,17-253,19-79,19-84,
CA..T.C	7	4	8	16	4.503405e-01	9.262795e-02	2-109,2-425,3-165,3-269,4-28,4-212,5-56,7-52,7-136,9-57,10-89,13-151,13-162,15-14,15-35,17-57,
CT..T.C	7	4	8	20	5.658980e-01	1.105367e+00	0-264,1-5,1-52,1-387,2-47,2-406,2-437,3-197,3-382,7-58,9-11,13-117,15-46,15-52,16-16,16-218,17-5,17-41,17-221,19-79,
C.A.T.C	7	4	7	14	-3.352377e-01	-4.221348e-01	0-264,1-5,2-348,2-373,7-17,7-90,10-89,13-4,13-117,15-1,15-35,15-89,16-183,17-47,
C.C.T.C	7	4	9	18	2.505581e+00	3.198778e+00	1-52,2-89,2-425,3-228,5-56,7-5,7-58,9-57,11-86,15-46,15-52,16-103,16-158,16-188,16-218,17-21,17-253,19-84,
C.T.T.C	7	4	8	19	5.658980e-01	1.105367e+00	1-387,2-47,2-109,2-406,2-437,3-165,4-28,4-212,7-136,9-11,10-35,10-97,13-151,13-162,16-16,17-5,17-41,17-57,17-221,
C..AT.C	7	4	7	16	-3.352377e-01	-1.648944e-01	0-264,1-5,2-348,2-425,2-437,3-269,3-382,7-5,7-17,10-89,13-4,15-1,15-14,15-46,15-52,16-183,
C.AAT.C	7	5	7	8	2.093129e+00	1.243442e+00	0-264,1-5,2-348,7-17,10-89,13-4,15-1,16-183,
C..CT.C	7	4	7	12	1.162232e+00	1.050360e+00	1-52,4-28,5-56,7-58,9-57,10-35,16-103,16-111,17-57,17-218,17-221,19-84,
C.CCT.C	7	5	6	6	4.586155e+00	3.998913e+00	1-52,5-56,7-58,9-57,16-103,19-84,
C..TT.C	7	4	10	26	2.104237e+00	2.436497e+00	1-387,2-47,2-89,2-109,2-373,2-406,3-197,3-228,4-212,7-52,7-136,9-11,10-97,11-86,13-117,13-151,13-162,15-35,15-89,16-158,16-212,16-218,17-41,17-47,17-152,19-79,
CT.TT.C	7	5	6	9	1.642369e+00	2.027859e+00	1-387,2-47,2-406,3-197,9-11,13-117,16-218,17-41,19-79,
C.TTT.C	7	5	8	11	3.012325e+00	2.965075e+00	1-387,2-47,2-109,2-406,4-212,7-136,9-11,10-97,13-151,13-162,17-41,
C....AC	7	3	9	36	-1.114153e+00	-2.197290e+00	0-240,1-11,1-42,1-337,2-115,2-348,2-406,2-421,2-431,2-443,3-246,5-93,6-102,6-151,7-99,11-23,11-29,11-311,13-20,15-1,15-20,15-109,15-115,16-111,16-160,16-169,16-188,16-272,16-290,17-23,17-60,17-146,17-253,17-355,18-55,19-221,
CA...AC	7	4	7	14	-4.702415e-01	-8.763781e-01	1-11,1-42,1-337,2-115,2-421,3-246,6-102,6-151,11-23,11-29,13-20,16-272,16-290,19-221,
C.T..AC	7	4	8	13	4.503405e-01	-6.790939e-01	1-11,1-42,2-406,5-93,6-151,13-20,15-20,15-109,16-160,16-272,17-23,17-146,18-55,
C..A.AC	7	4	6	14	-1.273827e+00	-6.289071e-01	0-240,1-42,2-115,2-348,2-421,2-431,2-443,6-102,6-151,11-29,11-311,15-1,16-272,16-290,
C..C.AC	7	4	6	9	3.732647e-01	1.741728e-01	1-11,5-93,11-23,13-20,16-111,17-60,17-146,17-355,18-55,
C...AAC	7	4	6	14	-1.273827e+00	-8.790284e-01	1-11,1-42,1-337,2-115,2-431,2-443,6-151,11-23,11-29,11-311,13-20,16-169,16-272,16-290,
CA..AAC	7	5	6	10	1.304225e+00	1.518047e+00	1-11,1-42,1-337,2-115,6-151,11-23,11-29,13-20,16-272,16-290,
C...GAC	7	4	6	10	4.969157e-02	5.771813e-02	0-240,5-93,6-102,7-99,15-20,15-115,17-146,17-355,18-55,19-221,
C....CC	7	3	9	48	3.216155e-01	3.418232e+00	0-20,1-26,1-52,1-114,2-47,2-85,2-437,3-165,3-228,3-229,4-28,4-31,4-64,4-212,5-6,5-139,5-218,6-129,7-58,7-90,8-54,9-54,10-97,11-58,11-110,15-35,15-110,16-77,16-99,16-103,16-106,16-112,16-153,16-183,17-5,17-47,17-57,17-77,17-131,17-266,17-299,17-307,17-350,17-356,17-398,17-401,18-118,19-79,
CA...CC	7	4	8	16	1.722861e+00	2.610208e+00	1-26,3-165,4-28,4-212,5-6,5-139,6-129,8-54,9-54,11-110,15-35,16-77,16-153,17-57,17-131,17-401,
CT...CC	7	4	7	16	1.162232e+00	2.839726e+00	0-20,1-52,2-47,2-85,2-437,4-31,5-218,7-58,15-110,16-106,17-5,17-299,17-307,17-398,18-118,19-79,
C.A..CC	7	4	6	12	3.732647e-01	1.215905e+00	1-26,7-90,8-54,11-110,15-35,16-99,16-183,17-47,17-131,17-266,17-350,17-398,
C.T..CC	7	4	9	23	2.505581e+00	5.361433e+00	0-20,1-114,2-47,2-85,2-437,3-165,3-229,4-28,4-212,5-6,5-139,6-129,9-54,10-97,11-58,15-110,16-77,17-5,17-57,17-77,17-299,17-307,18-118,
C..C.CC	7	4	7	15	2.473504e+00	3.694550e+00	1-52,4-28,4-31,4-64,5-218,7-58,9-54,11-58,15-110,16-103,16-106,16-153,17-57,17-398,17-401,
C..T.CC	7	4	8	18	1.833906e+00	3.198778e+00	1-26,1-114,2-47,3-228,3-229,4-212,5-6,5-139,8-54,10-97,15-35,16-99,16-112,17-47,17-77,17-131,18-118,19-79,
C.TT.CC	7	5	6	9	2.992071e+00	4.113331e+00	1-114,2-47,3-229,4-212,5-6,5-139,10-97,17-77,18-118,
C...ACC	7	4	6	13	3.732647e-01	1.563908e+00	1-26,1-114,5-139,8-54,9-54,11-110,15-110,16-112,17-131,17-299,17-307,17-356,17-398,
C...TCC	7	4	8	17	1.833906e+00	3.198778e+00	1-52,2-47,2-437,3-165,3-228,4-28,4-212,7-58,7-90,10-97,15-35,16-103,16-183,17-5,17-47,17-57,19-79,
C..TTCC	7	5	6	7	2.992071e+00	2.841349e+00	2-47,3-228,4-212,10-97,15-35,17-47,19-79,
C....GC	7	3	10	38	1.175723e+00	7.047150e-01	0-47,2-89,2-121,2-425,3-269,3-356,4-63,4-169,5-56,5-59,5-165,6-197,7-136,9-37,10-311,11-20,11-86,11-317,13-4,14-94,15-40,15-46,16-16,16-62,16-105,16-108,16-218,16-224,16-350,16-431,17-15,17-95,17-221,17-377,17-383,18-19,19-73,19-227,
CA...GC	7	4	8	15	1.425343e+00	1.676426e+00	0-47,2-121,2-425,3-269,3-356,4-169,5-56,6-197,7-136,11-20,14-94,16-224,16-431,17-15,18-19,
C.A..GC	7	4	6	8	4.969157e-02	-5.872961e-01	3-356,6-197,10-311,13-4,15-40,16-62,16-431,17-95,
C.C..GC	7	4	7	11	2.155624e+00	2.676743e+00	2-89,2-425,4-169,5-56,9-37,11-86,11-317,15-46,16-218,17-383,19-73,
C.T..GC	7	4	8	13	1.535690e+00	1.226172e+00	0-47,2-121,5-165,7-136,11-20,14-94,16-16,16-105,16-350,17-15,17-221,17-377,18-19,
CAT..GC	7	5	7	7	3.278311e+00	2.252461e+00	0-47,2-121,7-136,11-20,14-94,17-15,18-19,
C..A.GC	7	4	7	13	7.375172e-01	7.041398e-01	0-47,2-121,2-425,3-269,4-169,5-165,13-4,15-40,15-46,16-224,17-95,17-377,19-73,
C..T.GC	7	4	6	10	1.713447e-01	2.296330e-01	2-89,7-136,9-37,11-86,16-218,16-350,16-431,17-15,17-383,18-19,
C...AGC	7	4	6	10	4.969157e-02	5.771813e-02	4-169,6-197,10-311,11-20,14-94,16-62,16-224,17-95,17-383,19-227,
C...GGC	7	4	7	8	1.844486e+00	9.047153e-01	3-356,5-165,9-37,11-317,15-40,16-431,17-15,18-19,
C...TGC	7	4	7	11	8.535173e-01	5.614501e-01	2-89,2-425,3-269,5-56,7-136,11-86,13-4,15-46,16-16,16-218,17-221,
C....TC	7	3	10	58	7.158378e-01	1.236801e+00	0-2,0-264,1-5,1-48,1-92,1-108,1-387,1-412,2-109,2-268,2-354,2-373,3-58,3-137,3-197,3-296,3-302,3-382,4-201,5-129,6-13,6-19,7-5,7-11,7-17,7-52,9-11,9-48,9-57,10-35,10-89,11-5,11-55,11-139,12-24,13-117,13-151,13-162,14-49,14-64,15-14,15-48,15-52,15-89,16-158,16-177,16-212,16-334,17-21,17-41,17-152,17-218,17-293,17-358,18-52,19-53,19-84,19-110,
CA...TC	7	4	10	19	2.021497e+00	8.668937e-01	1-48,1-108,2-109,3-137,4-201,6-19,7-52,9-48,9-57,10-89,11-139,12-24,13-151,13-162,14-64,15-14,15-48,16-334,19-110,
CC...TC	7	4	6	10	4.905574e-01	6.936597e-01	2-354,3-296,5-129,7-5,7-17,10-35,11-5,16-158,17-21,19-84,
CT...TC	7	4	9	18	1.335067e+00	8.400215e-01	0-2,0-264,1-5,1-92,1-387,1-412,3-58,3-197,3-302,3-382,7-11,9-11,11-55,13-117,15-52,17-41,18-52,19-53,
C.A..TC	7	4	10	18	2.021497e+00	6.085213e-01	0-264,1-5,1-108,2-373,4-201,5-129,6-13,7-17,9-48,10-89,11-5,12-24,13-117,14-49,15-89,16-334,17-358,19-110,
CAA..TC	7	5	7	7	2.093129e+00	8.006619e-01	1-108,4-201,9-48,10-89,12-24,16-334,19-110,
C.C..TC	7	4	6	9	4.905574e-01	3.373480e-01	2-268,3-58,3-302,7-5,9-57,15-52,16-158,17-21,19-84,
C.T..TC	7	4	9	19	1.335067e+00	1.105367e+00	0-2,1-48,1-92,1-387,1-412,2-109,3-296,6-19,7-11,9-11,10-35,11-55,11-139,13-151,13-162,14-64,15-48,17-41,18-52,
CAT..TC	7	5	6	8	1.529393e+00	1.401216e+00	1-48,2-109,6-19,11-139,13-151,13-162,14-64,15-48,
CTT..TC	7	5	6	9	1.642369e+00	2.027859e+00	0-2,1-92,1-387,1-412,7-11,9-11,11-55,17-41,18-52,
C..A.TC	7	4	8	15	4.503405e-01	-1.648944e-01	0-264,1-5,1-108,3-296,3-382,5-129,7-5,7-17,10-89,11-139,14-49,15-14,15-52,16-334,19-53,
C.AA.TC	7	5	6	8	1.416727e+00	1.243442e+00	0-264,1-5,1-108,5-129,7-17,10-89,14-49,16-334,
C..C.TC	7	4	7	10	1.162232e+00	6.936597e-01	1-92,3-302,6-13,9-57,10-35,11-55,17-218,17-358,18-52,19-84,
C..G.TC	7	4	8	9	1.535690e+00	-1.018226e-01	1-412,2-354,4-201,7-11,11-5,15-48,16-177,17-21,19-110,
C..T.TC	7	4	7	24	-2.032714e-01	2.436497e+00	0-2,1-48,1-387,2-109,2-268,2-373,3-58,3-137,3-197,6-19,7-52,9-11,9-48,12-24,13-117,13-151,13-162,14-64,15-89,16-158,16-212,17-41,17-152,17-293,
CA.T.TC	7	5	6	10	1.529393e+00	2.312482e+00	1-48,2-109,3-137,6-19,7-52,9-48,12-24,13-151,13-162,14-64,
C.TT.TC	7	5	7	10	2.327347e+00	2.496211e+00	0-2,1-48,1-387,2-109,6-19,9-11,13-151,13-162,14-64,17-41,
C...ATC	7	4	8	13	4.503405e-01	-6.790939e-01	0-2,1-108,1-412,3-137,3-296,5-129,6-13,7-11,11-139,12-24,14-49,14-64,16-334,
CA..ATC	7	5	6	6	1.416727e+00	3.583622e-01	1-108,3-137,11-139,12-24,14-64,16-334,
C.A.ATC	7	5	6	6	1.416727e+00	3.583622e-01	1-108,5-129,6-13,12-24,14-49,16-334,
C..AATC	7	5	6	6	1.416727e+00	3.583622e-01	1-108,3-296,5-129,11-139,14-49,16-334,
C...CTC	7	4	8	12	1.833906e+00	1.407450e+00	1-48,3-58,3-302,4-201,6-19,11-5,11-55,15-48,17-358,18-52,19-53,19-110,
C...TTC	7	4	9	29	1.335067e+00	3.775032e+00	0-264,1-5,1-387,2-109,2-354,2-373,3-197,3-382,7-5,7-17,7-52,9-11,9-57,10-35,10-89,13-117,13-151,13-162,15-14,15-52,15-89,16-158,16-177,16-212,17-21,17-41,17-152,17-218,19-84,
CA..TTC	7	5	6	7	1.529393e+00	9.463271e-01	2-109,7-52,9-57,10-89,13-151,13-162,15-14,
CT..TTC	7	5	6	9	1.642369e+00	2.027859e+00	0-264,1-5,1-387,3-197,3-382,9-11,13-117,15-52,17-41,
C.A.TTC	7	5	6	7	1.529393e+00	9.463271e-01	0-264,1-5,2-373,7-17,10-89,13-117,15-89,
C.T.TTC	7	5	6	7	1.642369e+00	1.092684e+00	1-387,2-109,9-11,10-35,13-151,13-162,17-41,
C..TTTC	7	5	7	14	2.327347e+00	4.374746e+00	1-387,2-109,2-373,3-197,7-52,9-11,13-117,13-151,13-162,15-89,16-158,16-212,17-41,17-152,
C.....G	7	2	10	160	7.707655e-02	-1.114741e+00	0-26,0-51,0-105,0-110,0-255,0-288,0-386,0-413,0-427,1-17,1-31,1-58,1-156,1-189,1-334,1-339,1-393,1-418,2-37,2-66,2-91,2-167,2-179,2-214,2-254,2-266,2-274,2-287,2-311,2-341,2-343,2-379,2-427,3-17,3-65,3-101,3-103,3-133,3-157,3-170,3-178,3-190,3-230,3-265,3-277,3-353,3-378,3-407,4-17,4-81,4-154,4-171,4-175,4-178,4-221,5-12,5-55,5-58,5-62,5-79,5-152,5-216,6-8,6-98,6-121,6-135,6-139,6-178,6-181,6-203…
CA....G	7	3	10	55	5.616263e-01	-3.878267e-01	0-288,1-156,1-393,2-66,2-274,2-287,2-341,2-343,2-427,3-65,3-133,3-178,3-190,3-277,4-81,4-154,4-171,4-178,4-221,5-12,5-216,6-121,6-181,6-203,7-23,7-48,7-87,7-91,8-14,10-55,10-227,10-256,12-105,12-198,14-26,14-41,14-80,15-113,15-134,16-37,16-55,16-140,16-164,16-207,16-254,16-381,16-410,17-103,17-313,17-407,18-124,18-151,18-163,18-214,19-75,
CC....G	7	3	9	34	4.052536e-02	5.107072e-01	1-31,1-58,2-266,3-17,3-170,3-407,5-55,5-58,5-62,6-8,9-63,10-12,11-63,11-264,11-319,14-5,14-13,16-82,16-104,16-131,16-132,16-189,16-430,17-14,17-63,17-254,17-304,17-312,17-361,17-376,17-389,18-122,19-24,19-72,
CG....G	7	3	10	28	1.018468e+00	-1.383221e+00	0-51,0-110,0-427,1-334,1-339,2-214,3-101,3-103,3-265,3-378,4-17,4-175,6-135,7-218,8-60,10-274,12-66,13-11,15-98,16-68,16-83,16-190,17-190,17-237,17-255,17-280,17-340,18-166,
CT....G	7	3	10	43	6.010083e-01	-1.591956e+00	0-26,0-105,0-255,0-386,0-413,1-17,1-189,1-418,2-37,2-91,2-167,2-179,2-254,2-311,2-379,3-157,3-230,3-353,5-79,5-152,6-98,6-139,6-178,7-45,7-105,7-128,9-17,10-0,11-45,11-92,11-307,13-104,13-143,15-59,15-126,16-220,16-341,17-34,17-224,17-362,19-87,19-114,19-116,
C.A...G	7	3	9	43	-1.511008e+00	-2.090497e+00	0-255,0-288,0-413,1-31,1-58,1-334,1-339,2-274,2-379,3-65,3-133,3-170,3-265,3-277,3-378,4-154,4-171,5-12,5-55,6-8,6-121,7-23,7-218,11-63,11-92,12-105,12-198,14-13,14-80,15-126,16-37,16-140,16-207,16-341,16-430,17-14,17-63,17-237,17-312,17-313,17-389,18-151,19-24,
CAA...G	7	4	8	18	9.535025e-03	-2.440715e-01	0-288,2-274,3-65,3-133,3-277,4-154,4-171,5-12,6-121,7-23,12-105,12-198,14-80,16-37,16-140,16-207,17-313,18-151,
CCA...G	7	4	8	13	1.425343e+00	1.027881e+00	1-31,1-58,3-170,5-55,6-8,11-63,14-13,16-430,17-14,17-63,17-312,17-389,19-24,
C.C...G	7	3	9	23	4.052536e-02	-1.581450e+00	0-51,0-386,2-37,2-266,2-341,2-343,3-101,5-216,6-203,8-14,11-45,14-26,15-59,15-113,16-104,16-131,16-164,17-280,17-362,18-122,18-124,19-75,19-114,
CAC...G	7	4	7	10	7.375172e-01	-2.649645e-01	2-341,2-343,5-216,6-203,8-14,14-26,15-113,16-164,18-124,19-75,
CTC...G	7	4	6	6	1.713447e-01	-1.094030e+00	0-386,2-37,11-45,15-59,17-362,19-114,
C.G...G	7	3	9	45	-2.526703e-01	1.478538e+00	0-105,1-393,2-66,2-179,2-214,2-254,2-311,3-17,3-103,3-157,3-178,3-353,4-17,4-175,4-178,5-62,6-135,6-139,6-178,7-87,7-91,7-128,10-0,10-12,11-264,11-307,11-319,13-104,14-5,15-98,16-55,16-82,16-132,16-189,16-381,16-410,17-103,17-190,17-224,17-254,17-304,17-340,17-376,18-163,19-116,
CAG...G	7	4	6	11	-2.886557e-01	-4.054136e-01	1-393,2-66,3-178,4-178,7-87,7-91,16-55,16-381,16-410,17-103,18-163,
CTG...G	7	4	7	14	5.387550e-01	1.003582e+00	0-105,2-179,2-254,2-311,3-157,3-353,6-139,6-178,7-128,10-0,11-307,13-104,17-224,19-116,
C.T...G	7	3	10	49	6.010083e-01	-7.208188e-01	0-26,0-110,0-427,1-17,1-156,1-189,1-418,2-91,2-167,2-287,2-427,3-190,3-230,3-407,4-81,4-221,5-58,5-79,5-152,6-98,6-181,7-45,7-48,7-105,8-60,9-17,9-63,10-55,10-227,10-256,10-274,12-66,13-11,13-143,14-41,15-134,16-68,16-83,16-190,16-220,16-254,17-34,17-255,17-361,17-407,18-166,18-214,19-72,19-87,
CAT...G	7	4	8	16	1.314569e-01	-4.935098e-01	1-156,2-287,2-427,3-190,4-81,4-221,6-181,7-48,10-55,10-227,10-256,14-41,15-134,16-254,17-407,18-214,
CGT...G	7	4	6	11	-1.609774e-01	7.543158e-02	0-110,0-427,8-60,10-274,12-66,13-11,16-68,16-83,16-190,17-255,18-166,
CTT...G	7	4	8	17	2.513601e-01	-2.919544e-02	0-26,1-17,1-189,1-418,2-91,2-167,3-230,5-79,5-152,6-98,7-45,7-105,9-17,13-143,16-220,17-34,19-87,
C..A..G	7	3	10	43	5.616263e-01	-1.949488e+00	0-288,0-427,1-58,1-189,1-339,1-418,2-179,2-287,2-341,2-379,3-190,3-277,4-17,5-12,5-79,6-135,7-23,7-105,7-218,8-14,8-60,10-55,11-63,12-66,12-105,13-11,14-5,15-98,16-68,16-190,16-207,16-410,16-430,17-103,17-190,17-255,17-312,17-340,17-362,17-407,18-122,18-124,19-24,
CA.A..G	7	4	9	15	8.703546e-01	-9.452363e-01	0-288,2-287,2-341,3-190,3-277,5-12,7-23,8-14,10-55,12-105,16-207,16-410,17-103,17-407,18-124,
CG.A..G	7	4	7	14	4.195734e-01	7.987686e-01	0-427,1-339,4-17,6-135,7-218,8-60,12-66,13-11,15-98,16-68,16-190,17-190,17-255,17-340,
C.AA..G	7	4	8	14	9.535025e-03	-1.178446e+00	0-288,1-58,1-339,2-379,3-277,5-12,7-23,7-218,11-63,12-105,16-207,16-430,17-312,19-24,
CAAA..G	7	5	6	6	1.000919e+00	-1.333945e-01	0-288,3-277,5-12,7-23,12-105,16-207,
C.TA..G	7	4	8	15	1.314569e-01	-7.332484e-01	0-427,1-189,1-418,2-287,3-190,5-79,7-105,8-60,10-55,12-66,13-11,16-68,16-190,17-255,17-407,
C..C..G	7	3	8	37	-1.094672e+00	1.477900e+00	0-51,0-413,1-334,2-37,2-66,2-311,2-343,3-17,3-170,3-178,3-230,3-353,4-81,4-175,5-55,5-62,6-98,6-178,7-45,7-87,10-0,11-45,11-92,11-307,14-13,15-59,15-113,16-55,17-63,17-224,17-280,17-304,17-313,17-361,18-163,19-72,19-87,
CA.C..G	7	4	6	9	4.969157e-02	-2.649645e-01	2-66,2-343,3-178,4-81,7-87,15-113,16-55,17-313,18-163,
CT.C..G	7	4	7	15	8.535173e-01	1.892351e+00	0-413,2-37,2-311,3-230,3-353,6-98,6-178,7-45,10-0,11-45,11-92,11-307,15-59,17-224,19-87,
C.AC..G	7	4	6	8	4.969157e-02	-5.872961e-01	0-413,1-334,3-170,5-55,11-92,14-13,17-63,17-313,
C.GC..G	7	4	6	15	1.174210e+00	3.843510e+00	2-66,2-311,3-17,3-178,3-353,4-175,5-62,6-178,7-87,10-0,11-307,16-55,17-224,17-304,18-163,
C..G..G	7	3	8	37	-1.523808e+00	5.772258e-01	0-110,1-31,1-393,2-91,2-214,2-266,2-274,2-427,3-101,3-133,3-378,3-407,4-171,4-178,5-58,5-152,6-139,6-181,7-48,7-128,10-12,10-227,10-274,11-319,14-26,14-80,15-126,16-83,16-131,16-140,16-164,16-220,16-381,17-389,18-151,18-166,19-75,
CA.G..G	7	4	8	16	1.127803e+00	1.402839e+00	1-393,2-274,2-427,3-133,4-171,4-178,6-181,7-48,10-227,14-26,14-80,16-140,16-164,16-381,18-151,19-75,
C.AG..G	7	4	6	10	-2.886557e-01	-4.054136e-01	1-31,2-274,3-133,3-378,4-171,14-80,15-126,16-140,17-389,18-151,
C.GG..G	7	4	6	8	8.699889e-01	4.867320e-01	1-393,2-214,4-178,6-139,7-128,10-12,11-319,16-381,
C.TG..G	7	4	7	13	5.387550e-01	6.938599e-01	0-110,2-91,2-427,3-407,5-58,5-152,6-181,7-48,10-227,10-274,16-83,16-220,18-166,
C..T..G	7	3	10	43	6.010083e-01	-1.591956e+00	0-26,0-105,0-255,0-386,1-17,1-156,2-167,2-254,3-65,3-103,3-157,3-265,4-154,4-221,5-216,6-8,6-121,6-203,7-91,9-17,9-63,10-256,11-264,12-198,13-104,13-143,14-41,15-134,16-37,16-82,16-104,16-132,16-189,16-254,16-341,17-14,17-34,17-237,17-254,17-376,18-214,19-114,19-116,
CA.T..G	7	4	9	15	9.694479e-01	-7.332484e-01	1-156,3-65,4-154,4-221,5-216,6-121,6-203,7-91,10-256,12-198,14-41,15-134,16-37,16-254,18-214,
CT.T..G	7	4	6	15	-1.382734e+00	-7.677620e-01	0-26,0-105,0-255,0-386,1-17,2-167,2-254,3-157,9-17,13-104,13-143,16-341,17-34,19-114,19-116,
C.AT..G	7	4	6	11	-1.544525e+00	-1.689586e+00	0-255,3-65,3-265,4-154,6-8,6-121,12-198,16-37,16-341,17-14,17-237,
C.GT..G	7	4	7	13	5.387550e-01	6.938599e-01	0-105,2-254,3-103,3-157,7-91,11-264,13-104,16-82,16-132,16-189,17-254,17-376,19-116,
C.TT..G	7	4	9	14	1.068407e+00	-7.677620e-01	0-26,1-17,1-156,2-167,4-221,9-17,9-63,10-256,13-143,14-41,15-134,16-254,17-34,18-214,
CATT..G	7	5	6	7	1.226319e+00	5.553802e-01	1-156,4-221,10-256,14-41,15-134,16-254,18-214,
C...A.G	7	3	10	49	5.616263e-01	-1.100088e+00	0-26,0-255,0-288,0-427,1-17,1-334,1-418,2-37,2-214,2-254,3-17,3-157,3-277,3-353,4-81,4-154,4-175,5-12,5-152,6-121,6-178,6-181,7-45,7-128,8-14,8-60,9-17,11-45,11-63,11-92,11-264,12-66,12-198,13-143,14-5,15-98,16-37,16-83,16-189,16-410,17-190,17-224,17-254,17-361,17-376,18-151,18-166,19-24,19-72,
CA..A.G	7	4	8	12	9.535025e-03	-1.644103e+00	0-288,3-277,4-81,4-154,5-12,6-121,6-181,8-14,12-198,16-37,16-410,18-151,
CG..A.G	7	4	8	10	1.127803e+00	-4.054136e-01	0-427,1-334,2-214,4-175,8-60,12-66,15-98,16-83,17-190,18-166,
CT..A.G	7	4	8	17	1.314569e-01	-2.535082e-01	0-26,0-255,1-17,1-418,2-37,2-254,3-157,3-353,5-152,6-178,7-45,7-128,9-17,11-45,11-92,13-143,17-224,
C.A.A.G	7	4	8	13	9.535025e-03	-1.411402e+00	0-255,0-288,1-334,3-277,4-154,5-12,6-121,11-63,11-92,12-198,16-37,18-151,19-24,
CAA.A.G	7	5	7	8	1.668883e+00	6.678303e-01	0-288,3-277,4-154,5-12,6-121,12-198,16-37,18-151,
C.G.A.G	7	4	6	17	-2.886557e-01	1.705372e+00	2-214,2-254,3-17,3-157,3-353,4-175,6-178,7-128,11-264,14-5,15-98,16-189,16-410,17-190,17-224,17-254,17-376,
C.T.A.G	7	4	7	16	-7.065340e-01	-4.935098e-01	0-26,0-427,1-17,1-418,4-81,5-152,6-181,7-45,8-60,9-17,12-66,13-143,16-83,17-361,18-166,19-72,
C..AA.G	7	4	9	14	8.703546e-01	-1.178446e+00	0-288,0-427,1-418,3-277,5-12,8-14,8-60,11-63,12-66,14-5,15-98,16-410,17-190,19-24,
C..CA.G	7	4	7	13	7.375172e-01	1.027881e+00	1-334,2-37,3-17,3-353,4-81,4-175,6-178,7-45,11-45,11-92,17-224,17-361,19-72,
C..TA.G	7	4	8	15	1.314569e-01	-7.332484e-01	0-26,0-255,1-17,2-254,3-157,4-154,6-121,9-17,11-264,12-198,13-143,16-37,16-189,17-254,17-376,
C...C.G	7	3	9	45	4.052536e-02	2.439021e+00	0-51,1-339,2-91,2-266,2-287,2-341,2-427,3-133,3-190,3-230,3-265,3-378,4-171,5-55,5-58,5-216,6-98,6-135,6-139,7-48,7-87,7-91,10-0,10-12,10-55,11-307,11-319,12-105,14-41,15-134,16-68,16-104,16-140,16-190,16-220,16-254,16-341,17-34,17-63,17-255,17-312,17-362,17-389,18-122,19-75,
CA..C.G	7	4	8	17	1.425343e+00	2.001233e+00	2-287,2-341,2-427,3-133,3-190,4-171,5-216,7-48,7-87,7-91,10-55,12-105,14-41,15-134,16-140,16-254,19-75,
C.T.C.G	7	4	6	17	1.713447e-01	2.559993e+00	2-91,2-287,2-427,3-190,3-230,5-58,6-98,7-48,10-55,14-41,15-134,16-68,16-190,16-220,16-254,17-34,17-255,
C..AC.G	7	4	7	13	7.375172e-01	1.027881e+00	1-339,2-287,2-341,3-190,6-135,10-55,12-105,16-68,16-190,17-255,17-312,17-362,18-122,
C..CC.G	7	4	6	8	1.477189e+00	1.328033e+00	0-51,3-230,5-55,6-98,7-87,10-0,11-307,17-63,
C..GC.G	7	4	6	15	1.174210e+00	3.839563e+00	2-91,2-266,2-427,3-133,3-378,4-171,5-58,6-139,7-48,10-12,11-319,16-140,16-220,17-389,19-75,
C...G.G	7	3	9	23	-2.526703e-01	-2.269026e+00	1-58,1-393,2-343,3-101,3-103,3-178,3-407,4-17,7-23,9-63,10-274,14-26,14-80,15-113,16-82,16-164,17-280,17-313,17-340,18-124,18-163,19-114,19-116,
CA..G.G	7	4	6	11	-2.886557e-01	-1.048609e-01	1-393,2-343,3-178,7-23,14-26,14-80,15-113,16-164,17-313,18-124,18-163,
C...T.G	7	3	9	43	-1.357596e+00	-1.736573e+00	0-105,0-110,0-386,0-413,1-31,1-156,1-189,2-66,2-167,2-179,2-274,2-311,2-379,3-65,3-170,4-178,4-221,5-62,5-79,6-8,6-203,7-105,7-218,10-227,10-256,13-11,13-104,14-13,15-59,15-126,16-55,16-131,16-132,16-207,16-381,16-430,17-14,17-103,17-237,17-304,17-407,18-214,19-87,
CA..T.G	7	4	7	15	-7.065340e-01	-7.332484e-01	1-156,2-66,2-274,3-65,4-178,4-221,6-203,10-227,10-256,16-55,16-207,16-381,17-103,17-407,18-214,
CC..T.G	7	4	6	10	1.713447e-01	-1.018226e-01	1-31,3-170,5-62,6-8,14-13,16-131,16-132,16-430,17-14,17-304,
CT..T.G	7	4	7	14	-5.656871e-01	-7.677620e-01	0-105,0-386,0-413,1-189,2-167,2-179,2-311,2-379,5-79,7-105,13-104,15-59,15-126,19-87,
C.T.T.G	7	4	8	13	2.513601e-01	-1.013412e+00	0-110,1-156,1-189,2-167,4-221,5-79,7-105,10-227,10-256,13-11,17-407,18-214,19-87,
C..AT.G	7	4	6	11	-1.544525e+00	-1.689586e+00	1-189,2-179,2-379,5-79,7-105,7-218,13-11,16-207,16-430,17-103,17-407,
C..CT.G	7	4	6	10	1.713447e-01	2.296330e-01	0-413,2-66,2-311,3-170,5-62,14-13,15-59,16-55,17-304,19-87,
C..GT.G	7	4	6	8	-1.609774e-01	-8.496856e-01	0-110,1-31,2-274,4-178,10-227,15-126,16-131,16-381,
C..TT.G	7	4	8	14	2.513601e-01	-7.677620e-01	0-105,0-386,1-156,2-167,3-65,4-221,6-8,6-203,10-256,13-104,16-132,17-14,17-237,18-214,
CA.TT.G	7	5	6	6	1.226319e+00	1.328147e-01	1-156,3-65,4-221,6-203,10-256,18-214,
C....AG	7	3	10	43	5.616263e-01	-1.955684e+00	0-26,0-255,0-427,1-31,1-58,1-189,1-339,1-418,2-91,2-214,2-287,3-65,3-133,3-190,3-265,3-277,3-353,3-407,4-81,4-154,6-98,6-121,6-181,7-48,7-87,7-128,8-60,10-12,10-227,10-274,11-319,12-66,12-105,14-13,14-80,16-82,16-220,16-410,17-103,17-224,18-122,18-124,18-151,
CA...AG	7	4	8	18	9.535025e-03	-2.440715e-01	2-287,3-65,3-133,3-190,3-277,4-81,4-154,6-121,6-181,7-48,7-87,10-227,12-105,14-80,16-410,17-103,18-124,18-151,
CC...AG	7	4	6	8	4.969157e-02	-5.898740e-01	1-31,1-58,3-407,10-12,11-319,14-13,16-82,18-122,
C.A..AG	7	4	7	14	-8.512845e-01	-1.178446e+00	0-255,1-31,1-58,1-339,3-65,3-133,3-265,3-277,4-154,6-121,12-105,14-13,14-80,18-151,
CAA..AG	7	5	6	8	1.000919e+00	6.678303e-01	3-65,3-133,3-277,4-154,6-121,12-105,14-80,18-151,
C.T..AG	7	4	8	17	1.314569e-01	-2.535082e-01	0-26,0-427,1-189,1-418,2-91,2-287,3-190,3-407,4-81,6-98,6-181,7-48,8-60,10-227,10-274,12-66,16-220,
C..A.AG	7	4	6	15	-1.712104e+00	-1.178446e+00	0-427,1-58,1-189,1-339,1-418,2-287,3-190,3-277,8-60,12-66,12-105,16-410,17-103,18-122,18-124,
C..G.AG	7	4	7	15	4.195734e-01	1.097065e+00	1-31,2-91,2-214,3-133,3-407,6-181,7-48,7-128,10-12,10-227,10-274,11-319,14-80,16-220,18-151,
C...AAG	7	4	8	17	9.535025e-03	-4.780495e-01	0-26,0-255,0-427,1-418,2-214,3-277,3-353,4-81,4-154,6-121,6-181,7-128,8-60,12-66,16-410,17-224,18-151,
C...CAG	7	4	7	14	7.375172e-01	1.348507e+00	1-339,2-91,2-287,3-133,3-190,3-265,6-98,7-48,7-87,10-12,11-319,12-105,16-220,18-122,
C...GAG	7	4	6	6	-2.886557e-01	-1.604360e+00	1-58,3-407,10-274,14-80,16-82,18-124,
C....CG	7	3	10	28	1.175723e+00	-6.312395e-01	0-105,0-110,1-17,1-334,1-393,2-66,2-179,2-341,2-343,3-230,5-58,5-216,6-8,7-91,9-17,11-45,12-198,13-143,14-41,16-104,16-164,16-189,16-207,16-254,17-254,17-361,17-376,19-72,
CA...CG	7	4	7	11	7.375172e-01	5.771813e-02	1-393,2-66,2-341,2-343,5-216,7-91,12-198,14-41,16-164,16-207,16-254,
C.T..CG	7	4	8	10	1.535690e+00	2.296330e-01	0-110,1-17,3-230,5-58,9-17,13-143,14-41,16-254,17-361,19-72,
C..T.CG	7	4	7	14	8.535173e-01	1.559079e+00	0-105,1-17,5-216,6-8,7-91,9-17,12-198,13-143,14-41,16-104,16-189,16-254,17-254,17-376,
C...ACG	7	4	6	11	4.969157e-02	3.807526e-01	1-17,1-334,9-17,11-45,12-198,13-143,16-189,17-254,17-361,17-376,19-72,
C....GG	7	3	9	34	-2.526703e-01	-3.137613e-01	0-386,0-413,2-37,2-274,2-427,3-178,4-171,4-175,4-178,7-218,8-14,10-0,10-55,10-256,11-307,15-126,15-134,16-55,16-68,16-83,16-132,16-140,16-190,16-381,16-430,17-14,17-255,17-312,17-313,17-340,17-362,18-166,18-214,19-116,
CA...GG	7	4	7	14	4.195734e-01	7.987686e-01	2-274,2-427,3-178,4-171,4-178,8-14,10-55,10-256,15-134,16-55,16-140,16-381,17-313,18-214,
CT...GG	7	4	6	8	-1.609774e-01	-8.496856e-01	0-386,0-413,2-37,10-0,11-307,15-126,17-362,19-116,
C.A..GG	7	4	6	10	-2.886557e-01	-7.056390e-01	0-413,2-274,4-171,7-218,15-126,16-140,16-430,17-14,17-312,17-313,
C...TGG	7	4	8	13	1.238487e+00	6.938599e-01	0-386,0-413,2-274,4-178,7-218,10-256,15-126,16-55,16-132,16-381,16-430,17-14,18-214,
C....TG	7	3	10	55	6.010083e-01	9.673338e-03	0-51,0-288,1-156,2-167,2-254,2-266,2-311,2-379,3-17,3-101,3-103,3-157,3-170,3-378,4-17,4-221,5-12,5-55,5-62,5-79,5-152,6-135,6-139,6-178,6-203,7-23,7-45,7-105,9-63,11-63,11-92,11-264,13-11,13-104,14-5,14-26,15-59,15-98,15-113,16-37,16-131,16-341,17-34,17-63,17-190,17-237,17-280,17-304,17-389,17-407,18-163,19-24,19-75,19-87,19-114,
CA...TG	7	4	6	12	-1.544525e+00	-1.450893e+00	0-288,1-156,4-221,5-12,6-203,7-23,14-26,15-113,16-37,17-407,18-163,19-75,
CC...TG	7	4	7	14	8.535173e-01	1.559079e+00	2-266,3-17,3-170,5-55,5-62,9-63,11-63,11-264,14-5,16-131,17-63,17-304,17-389,19-24,
CG...TG	7	4	7	11	5.387550e-01	-2.332767e-01	0-51,3-101,3-103,3-378,4-17,6-135,13-11,15-98,17-190,17-237,17-280,
CT...TG	7	4	8	18	2.513601e-01	2.175341e-01	2-167,2-254,2-311,2-379,3-157,5-79,5-152,6-139,6-178,7-45,7-105,11-92,13-104,15-59,16-341,17-34,19-87,19-114,
C.A..TG	7	4	7	15	-7.065340e-01	-7.332484e-01	0-288,2-379,3-170,3-378,5-12,5-55,7-23,11-63,11-92,16-37,16-341,17-63,17-237,17-389,19-24,
C.C..TG	7	4	6	11	1.713447e-01	5.614501e-01	0-51,2-266,3-101,6-203,14-26,15-59,15-113,16-131,17-280,19-75,19-114,
C.G..TG	7	4	8	17	1.238487e+00	1.624044e+00	2-254,2-311,3-17,3-103,3-157,4-17,5-62,6-135,6-139,6-178,11-264,13-104,14-5,15-98,17-190,17-304,18-163,
C.T..TG	7	4	8	12	2.513601e-01	-1.258795e+00	1-156,2-167,4-221,5-79,5-152,7-45,7-105,9-63,13-11,17-34,17-407,19-87,
C..A.TG	7	4	9	15	9.694479e-01	-7.332484e-01	0-288,2-379,4-17,5-12,5-79,6-135,7-23,7-105,11-63,13-11,14-5,15-98,17-190,17-407,19-24,
C.AA.TG	7	5	6	6	1.113747e+00	-2.858379e-04	0-288,2-379,5-12,7-23,11-63,19-24,
C..C.TG	7	4	8	16	1.535690e+00	2.225989e+00	0-51,2-311,3-17,3-170,5-55,5-62,6-178,7-45,11-92,15-59,15-113,17-63,17-280,17-304,18-163,19-87,
C..G.TG	7	4	6	9	-1.609774e-01	-5.416488e-01	2-266,3-101,3-378,5-152,6-139,14-26,16-131,17-389,19-75,
C..T.TG	7	4	9	15	1.068407e+00	-5.218428e-01	1-156,2-167,2-254,3-103,3-157,4-221,6-203,9-63,11-264,13-104,16-37,16-341,17-34,17-237,19-114,
C...ATG	7	4	8	16	1.314569e-01	-4.935098e-01	0-288,2-254,3-17,3-157,5-12,5-152,6-178,7-45,11-63,11-92,11-264,14-5,15-98,16-37,17-190,19-24,
C..AATG	7	5	6	7	1.113747e+00	4.110426e-01	0-288,5-12,11-63,14-5,15-98,17-190,19-24,
C...CTG	7	4	6	11	1.713447e-01	2.296330e-01	0-51,2-266,3-378,5-55,6-135,6-139,16-341,17-34,17-63,17-389,19-75,
C...GTG	7	4	7	10	5.387550e-01	-5.416488e-01	3-101,3-103,4-17,7-23,9-63,14-26,15-113,17-280,18-163,19-114,
C...TTG	7	4	8	18	2.513601e-01	2.175341e-01	1-156,2-167,2-311,2-379,3-170,4-221,5-62,5-79,6-203,7-105,13-11,13-104,15-59,16-131,17-237,17-304,17-407,19-87,
CT..TTG	7	5	6	8	1.338797e+00	1.134706e+00	2-167,2-311,2-379,5-79,7-105,13-104,15-59,19-87,
C.T.TTG	7	5	7	8	2.012872e+00	1.134706e+00	1-156,2-167,4-221,5-79,7-105,13-11,17-407,19-87,
C..TTTG	7	5	6	6	1.338797e+00	2.660060e-01	1-156,2-167,4-221,6-203,13-104,17-237,
C.....T	7	2	10	327	1.549960e-02	1.833710e+00	0-1,0-8,0-16,0-35,0-83,0-115,0-125,0-151,0-159,0-166,0-199,0-222,0-231,0-246,0-278,0-300,0-313,0-416,1-4,1-14,1-68,1-95,1-98,1-115,1-119,1-133,1-142,1-149,1-152,1-197,1-217,1-226,1-252,1-281,1-294,1-295,1-327,1-343,1-347,1-398,1-426,1-438,2-7,2-40,2-52,2-53,2-80,2-81,2-95,2-125,2-127,2-236,2-251,2-267,2-291,2-295,2-314,2-346,2-360,3-18,3-20,3-48,3-62,3-93,3-94,3-115,3-156,3-181,3-194,3-203,3-220,…
CA....T	7	3	10	109	2.881301e-01	2.380868e+00	0-35,0-246,0-278,1-14,1-98,1-133,1-142,1-152,1-197,1-226,1-281,1-295,1-327,1-343,1-438,2-7,2-40,2-81,2-95,2-251,2-291,2-360,3-20,3-48,3-115,3-194,3-203,3-220,3-252,3-287,3-362,4-50,4-120,4-131,4-218,4-229,5-89,5-135,5-145,5-181,5-233,6-16,6-157,6-218,7-7,7-41,7-100,7-119,7-154,8-31,10-16,10-41,10-95,10-112,10-119,10-156,10-167,10-234,11-6,11-31,11-48,11-64,11-77,11-84,11-95,11-145,11-148,11-160,1…
CC....T	7	3	10	70	7.158378e-01	2.340858e+00	0-1,0-16,0-313,1-4,1-119,1-217,1-294,2-52,2-80,2-127,2-267,3-93,3-156,3-233,3-234,3-295,4-33,4-36,4-49,4-217,5-11,5-88,5-128,5-220,5-223,6-134,7-6,7-153,7-166,7-174,8-41,9-10,9-59,10-3,10-34,10-102,11-47,11-62,11-87,11-115,11-147,12-8,12-11,13-10,13-57,13-59,13-116,15-58,15-61,16-0,16-117,16-155,16-230,16-323,16-340,17-11,17-62,17-161,17-189,17-236,17-270,17-271,17-279,17-357,17-403,17-406,18-15,…
CG....T	7	3	10	59	6.010083e-01	7.443534e-01	0-115,0-125,0-159,0-231,0-300,1-95,1-149,1-398,2-125,2-346,3-18,3-94,3-181,3-235,3-243,3-324,4-34,5-31,5-63,5-171,5-174,5-204,5-221,6-25,6-44,7-96,7-187,7-206,9-22,10-4,10-13,10-208,10-217,11-13,11-50,11-227,11-265,12-139,12-188,12-203,13-148,14-71,16-91,16-109,16-133,16-156,16-166,16-231,16-259,16-278,16-300,16-372,17-12,17-149,17-171,17-259,17-366,18-16,19-77,
CT....T	7	3	10	89	3.138489e-01	-1.239518e-01	0-8,0-83,0-151,0-166,0-199,0-222,0-416,1-68,1-115,1-252,1-347,1-426,2-53,2-236,2-295,2-314,3-62,3-297,3-306,3-408,4-37,4-70,4-129,4-205,5-46,5-65,5-74,5-160,5-224,6-0,6-23,6-143,7-30,7-32,7-64,7-72,7-116,7-175,8-5,9-60,10-38,10-103,10-169,10-253,11-11,11-35,11-165,11-175,11-185,11-187,11-246,11-249,12-9,12-77,12-128,13-124,13-140,13-168,13-170,13-183,14-16,14-129,16-53,16-114,16-309,16-324,16-345…
C.A...T	7	3	10	85	2.881301e-01	-7.431661e-01	0-8,0-16,0-35,0-115,0-159,0-278,0-300,1-14,1-133,1-142,1-152,1-252,1-281,1-294,1-295,1-327,1-426,2-80,3-220,3-243,3-297,3-362,4-49,4-50,4-70,4-131,4-217,4-229,5-11,5-31,5-88,5-145,5-181,6-44,6-157,6-218,7-6,7-64,7-153,7-166,7-206,8-5,8-41,10-112,10-156,10-169,10-217,10-234,10-253,11-13,11-31,11-47,11-64,11-147,11-148,11-175,12-77,12-120,12-139,13-23,13-59,13-60,13-78,13-140,13-148,14-16,14-71,15-…
CAA...T	7	4	9	37	-1.682127e-02	1.294431e+00	0-35,0-278,1-14,1-133,1-142,1-152,1-281,1-295,1-327,3-220,3-362,4-50,4-131,4-229,5-145,5-181,6-157,6-218,10-112,10-156,10-234,11-31,11-64,11-148,12-120,13-23,13-60,13-78,15-41,15-121,16-251,16-442,17-0,17-325,18-101,19-10,19-155,
CCA...T	7	4	8	16	4.503405e-01	9.262795e-02	0-16,1-294,2-80,4-49,4-217,5-11,5-88,7-6,7-153,7-166,8-41,11-47,11-147,13-59,16-117,17-406,
CGA...T	7	4	8	17	1.314569e-01	-2.535082e-01	0-115,0-159,0-300,3-243,5-31,6-44,7-206,10-217,11-13,12-139,13-148,14-71,16-231,16-278,16-300,16-372,17-149,
CTA...T	7	4	9	15	8.960171e-02	-2.611407e+00	0-8,1-252,1-426,3-297,4-70,7-64,8-5,10-169,10-253,11-175,12-77,13-140,14-16,16-114,16-356,
C.C...T	7	3	8	54	-2.672664e+00	7.663459e-01	2-7,2-125,2-346,3-18,3-62,3-233,3-295,3-306,4-34,4-129,4-205,5-46,5-63,5-74,5-128,5-221,6-23,7-30,10-34,10-41,10-95,10-167,11-11,11-48,11-62,11-84,11-145,11-185,12-9,13-57,13-168,14-14,14-60,15-12,16-53,16-109,16-156,16-175,17-12,17-27,17-29,17-53,17-55,17-62,17-64,17-101,17-270,17-364,17-429,18-41,19-48,19-57,19-77,19-85,
CCC...T	7	4	6	9	4.905574e-01	3.373480e-01	3-233,3-295,5-128,10-34,11-62,13-57,17-62,17-270,19-85,
CTC...T	7	4	7	18	-2.032714e-01	5.749678e-01	3-62,3-306,4-129,4-205,5-46,5-74,6-23,7-30,11-11,11-185,12-9,13-168,16-53,17-29,17-53,17-55,18-41,19-57,
C.G...T	7	3	10	72	6.010083e-01	2.077505e+00	0-222,0-231,0-416,1-197,1-217,1-226,1-343,2-40,2-95,2-127,2-236,2-251,2-267,2-291,3-93,3-94,3-181,3-194,3-234,3-408,4-33,5-171,5-174,5-204,5-220,6-134,6-143,7-96,7-154,9-22,10-3,10-4,10-13,10-16,10-208,11-6,11-77,11-115,11-187,12-203,13-10,13-88,13-183,14-129,16-91,16-155,16-166,16-230,16-259,16-345,17-11,17-38,17-67,17-83,17-158,17-189,17-236,17-259,17-271,17-279,17-357,17-366,17-393,17-403,18-1…
CAG...T	7	4	6	19	-1.544525e+00	2.272865e-01	1-197,1-226,1-343,2-40,2-95,2-251,2-291,3-194,7-154,10-16,11-6,11-77,13-88,18-25,18-70,18-114,18-126,18-189,19-230,
CCG...T	7	4	8	21	1.535690e+00	3.899698e+00	1-217,2-127,2-267,3-93,3-234,4-33,5-220,6-134,10-3,11-115,13-10,16-155,16-230,17-11,17-189,17-236,17-271,17-279,17-357,17-403,18-15,
CGG...T	7	4	8	17	1.238487e+00	1.624044e+00	0-231,3-94,3-181,5-171,5-174,5-204,7-96,9-22,10-4,10-13,10-208,12-203,16-91,16-166,16-259,17-259,17-366,
CTG...T	7	4	8	15	2.513601e-01	-5.218428e-01	0-222,0-416,2-236,3-408,6-143,11-187,13-183,14-129,16-345,17-38,17-67,17-83,17-158,17-393,18-12,
C.T...T	7	3	10	116	3.138489e-01	1.956657e+00	0-1,0-83,0-125,0-151,0-166,0-199,0-246,0-313,1-4,1-68,1-95,1-98,1-115,1-119,1-149,1-347,1-398,1-438,2-52,2-53,2-81,2-295,2-314,2-360,3-20,3-48,3-115,3-156,3-203,3-235,3-252,3-287,3-324,4-36,4-37,4-120,4-218,5-65,5-89,5-135,5-160,5-223,5-224,5-233,6-0,6-16,6-25,7-7,7-32,7-41,7-72,7-100,7-116,7-119,7-174,7-175,7-187,8-31,9-10,9-59,9-60,10-38,10-102,10-103,10-119,11-35,11-50,11-87,11-95,11-160,11-16…
CAT...T	7	4	10	36	1.204096e+00	1.234515e+00	0-246,1-98,1-438,2-81,2-360,3-20,3-48,3-115,3-203,3-252,3-287,4-120,4-218,5-89,5-135,5-233,6-16,7-7,7-41,7-100,7-119,8-31,10-119,11-95,11-160,12-206,13-41,13-45,14-112,15-26,15-54,16-118,16-241,17-48,18-104,19-97,
CCT...T	7	4	10	24	2.104237e+00	1.903162e+00	0-1,0-313,1-4,1-119,2-52,3-156,4-36,5-223,7-174,9-10,9-59,10-102,11-87,12-8,12-11,13-116,15-58,15-61,16-0,16-323,16-340,17-161,19-59,19-86,
CGT...T	7	4	7	15	-5.656871e-01	-5.218428e-01	0-125,1-95,1-149,1-398,3-235,3-324,6-25,7-187,11-50,11-227,11-265,12-188,16-133,17-171,18-16,
CTT...T	7	4	9	41	1.944743e-01	2.368296e+00	0-83,0-151,0-166,0-199,1-68,1-115,1-347,2-53,2-295,2-314,4-37,5-65,5-160,5-224,6-0,7-32,7-72,7-116,7-175,9-60,10-38,10-103,11-35,11-165,11-246,11-249,12-128,13-124,13-170,16-309,16-324,17-31,18-28,18-131,18-229,19-60,19-64,19-68,19-90,19-175,19-233,
C..A..T	7	3	9	84	-3.405935e+00	-5.069568e-01	0-115,0-125,0-159,1-4,1-68,1-115,1-217,1-294,1-295,1-327,1-343,1-398,1-426,1-438,2-127,2-360,3-18,3-48,3-115,3-220,3-297,3-306,3-324,4-49,4-70,4-120,4-129,5-11,5-46,5-128,5-145,5-160,5-181,5-204,5-233,6-143,7-64,7-154,7-166,7-187,10-4,10-112,10-156,10-169,10-217,11-31,11-62,11-64,11-147,11-160,11-265,12-128,12-139,13-59,13-78,13-116,13-183,15-12,15-121,16-53,16-118,16-230,16-259,16-278,16-300,16-…
CA.A..T	7	4	9	33	-1.682127e-02	5.344192e-01	1-295,1-327,1-343,1-438,2-360,3-48,3-115,3-220,4-120,5-145,5-181,5-233,7-154,10-112,10-156,11-31,11-64,11-160,13-78,15-12,15-121,16-118,17-0,17-101,17-325,17-429,18-70,18-114,18-126,18-189,19-10,19-48,19-97,
CC.A..T	7	4	7	17	-3.352377e-01	3.504329e-01	1-4,1-217,1-294,2-127,4-49,5-11,5-128,7-166,11-62,11-147,13-59,13-116,16-230,16-340,17-62,17-236,17-357,
CG.A..T	7	4	7	16	-7.065340e-01	-4.935098e-01	0-115,0-125,0-159,1-398,3-18,3-324,5-204,7-187,10-4,10-217,11-265,12-139,16-259,16-278,16-300,16-372,
CT.A..T	7	4	8	18	-1.024892e+00	-2.038757e+00	1-68,1-115,1-426,3-297,3-306,4-70,4-129,5-46,5-160,6-143,7-64,10-169,12-128,13-183,16-53,17-55,17-393,19-175,
C.AA..T	7	4	9	32	-1.682127e-02	1.614452e-01	0-115,0-159,1-294,1-295,1-327,1-426,3-220,3-297,4-49,4-70,5-11,5-145,5-181,7-64,7-166,10-112,10-156,10-169,10-217,11-31,11-64,11-147,12-139,13-59,13-78,15-121,16-278,16-300,16-372,17-0,17-325,19-10,
CAAA..T	7	5	8	14	1.366105e+00	1.241194e+00	1-295,1-327,3-220,5-145,5-181,10-112,10-156,11-31,11-64,13-78,15-121,17-0,17-325,19-10,
C.CA..T	7	4	6	13	-1.120816e+00	-6.790939e-01	3-18,3-306,4-129,5-46,5-128,11-62,15-12,16-53,17-55,17-62,17-101,17-429,19-48,
C.GA..T	7	4	8	17	1.314569e-01	-2.535082e-01	1-217,1-343,2-127,5-204,6-143,7-154,10-4,13-183,16-230,16-259,17-236,17-357,17-393,18-70,18-114,18-126,18-189,
C.TA..T	7	4	8	22	-1.024892e+00	-1.276652e+00	0-125,1-4,1-68,1-115,1-398,1-438,2-360,3-48,3-115,3-324,4-120,5-160,5-233,7-187,11-160,11-265,12-128,13-116,16-118,16-340,19-97,19-175,
CATA..T	7	5	6	9	1.062660e-01	-1.921205e-01	1-438,2-360,3-48,3-115,4-120,5-233,11-160,16-118,19-97,
C..C..T	7	3	10	61	7.158378e-01	1.236801e+00	1-14,1-95,1-149,1-226,2-125,2-236,2-251,2-267,3-62,3-194,3-243,4-33,4-34,4-218,5-171,5-220,5-221,6-16,7-96,7-116,9-60,10-13,10-38,10-253,11-6,11-47,11-84,11-115,11-145,11-246,12-8,12-9,12-203,13-23,13-45,13-57,13-140,13-148,15-58,16-109,16-114,16-155,16-156,16-166,16-251,16-324,17-11,17-12,17-31,17-38,17-64,17-149,17-158,17-279,17-403,18-12,18-16,18-25,18-101,19-57,19-230,
CA.C..T	7	4	8	16	4.503405e-01	9.262795e-02	1-14,1-226,2-251,3-194,4-218,6-16,11-6,11-84,11-145,13-23,13-45,16-251,17-64,18-25,18-101,19-230,
CC.C..T	7	4	6	12	4.905574e-01	1.407450e+00	2-267,4-33,5-220,11-47,11-115,12-8,13-57,15-58,16-155,17-11,17-279,17-403,
CG.C..T	7	4	8	17	1.535690e+00	2.559993e+00	1-95,1-149,2-125,3-243,4-34,5-171,5-221,7-96,10-13,12-203,13-148,16-109,16-156,16-166,17-12,17-149,18-16,
CT.C..T	7	4	7	16	-2.032714e-01	3.102050e-01	2-236,3-62,7-116,9-60,10-38,10-253,11-246,12-9,13-140,16-114,16-324,17-31,17-38,17-158,18-12,19-57,
C.AC..T	7	4	6	11	-1.120816e+00	-1.192171e+00	1-14,3-243,10-253,11-47,13-23,13-140,13-148,16-114,16-251,17-149,18-101,
C.CC..T	7	4	6	13	4.905574e-01	1.764931e+00	2-125,3-62,4-34,5-221,11-84,11-145,12-9,13-57,16-109,16-156,17-12,17-64,19-57,
C.GC..T	7	4	8	23	1.535690e+00	4.571775e+00	1-226,2-236,2-251,2-267,3-194,4-33,5-171,5-220,7-96,10-13,11-6,11-115,12-203,16-155,16-166,17-11,17-38,17-158,17-279,17-403,18-12,18-25,19-230,
C.TC..T	7	4	9	14	1.335067e+00	-2.184500e-01	1-95,1-149,4-218,6-16,7-116,9-60,10-38,11-246,12-8,13-45,15-58,16-324,17-31,18-16,
C..G..T	7	3	9	54	-1.357596e+00	5.491737e-03	0-35,0-166,0-416,1-133,1-281,2-40,2-95,2-291,2-314,2-346,3-20,3-93,3-156,3-181,3-233,3-252,3-362,3-408,4-205,5-31,5-65,6-23,6-134,6-157,6-218,7-32,7-72,7-100,7-153,7-206,8-41,10-3,10-95,10-103,10-234,11-11,11-48,11-77,11-95,11-227,14-16,14-112,15-41,16-91,16-175,16-442,17-189,17-259,17-270,17-364,17-366,18-131,19-68,19-90,
CA.G..T	7	4	6	22	-1.544525e+00	9.478608e-01	0-35,1-133,1-281,2-40,2-95,2-291,3-20,3-252,3-362,6-157,6-218,7-100,10-95,10-234,11-48,11-77,11-95,14-112,15-41,16-175,16-442,17-364,
CT.G..T	7	4	7	15	-5.656871e-01	-5.218428e-01	0-166,0-416,2-314,3-408,4-205,5-65,6-23,7-32,7-72,10-103,11-11,14-16,18-131,19-68,19-90,
C.AG..T	7	4	8	14	1.314569e-01	-9.747923e-01	0-35,1-133,1-281,3-362,5-31,6-157,6-218,7-153,7-206,8-41,10-234,14-16,15-41,16-442,
CAAG..T	7	5	6	9	1.113747e+00	1.233375e+00	0-35,1-133,1-281,3-362,6-157,6-218,10-234,15-41,16-442,
C.TG..T	7	4	7	16	-5.656871e-01	-2.756542e-01	0-166,2-314,3-20,3-156,3-252,5-65,7-32,7-72,7-100,10-103,11-95,11-227,14-112,18-131,19-68,19-90,
CTTG..T	7	5	6	9	1.338797e+00	1.569765e+00	0-166,2-314,5-65,7-32,7-72,10-103,18-131,19-68,19-90,
C..T..T	7	3	10	128	3.138489e-01	3.848457e+00	0-1,0-8,0-16,0-83,0-151,0-199,0-222,0-231,0-246,0-278,0-300,0-313,1-98,1-119,1-142,1-152,1-197,1-252,1-347,2-7,2-52,2-53,2-80,2-81,2-295,3-94,3-203,3-234,3-235,3-287,3-295,4-36,4-37,4-50,4-131,4-217,4-229,5-63,5-74,5-88,5-89,5-135,5-174,5-223,5-224,6-0,6-25,6-44,7-6,7-7,7-30,7-41,7-119,7-174,7-175,8-5,8-31,9-10,9-22,9-59,10-16,10-34,10-41,10-102,10-119,10-167,10-208,11-13,11-35,11-50,11-87,11-148…
CA.T..T	7	4	10	38	1.204096e+00	1.824288e+00	0-246,0-278,1-98,1-142,1-152,1-197,2-7,2-81,3-203,3-287,4-50,4-131,4-229,5-89,5-135,7-7,7-41,7-119,8-31,10-16,10-41,10-119,10-167,11-148,12-120,12-206,13-41,13-60,13-88,14-14,14-60,15-26,15-54,16-241,17-27,17-48,18-104,19-155,
CC.T..T	7	4	10	32	2.104237e+00	4.312539e+00	0-1,0-16,0-313,1-119,2-52,2-80,3-234,3-295,4-36,4-217,5-88,5-223,7-6,7-174,9-10,9-59,10-34,10-102,11-87,12-11,13-10,15-61,16-0,16-117,16-323,17-161,17-271,17-406,18-15,19-59,19-85,19-86,
CG.T..T	7	4	10	18	1.885455e+00	2.175341e-01	0-231,0-300,3-94,3-235,5-63,5-174,6-25,6-44,9-22,10-208,11-13,11-50,12-188,14-71,16-133,16-231,17-171,19-77,
CT.T..T	7	4	10	40	1.266688e+00	1.966927e+00	0-8,0-83,0-151,0-199,0-222,1-252,1-347,2-53,2-295,4-37,5-74,5-224,6-0,7-30,7-175,8-5,11-35,11-165,11-175,11-185,11-187,11-249,12-77,13-124,13-168,13-170,14-129,16-309,16-345,16-356,17-29,17-53,17-67,17-83,18-28,18-41,18-229,19-60,19-64,19-233,
C.AT..T	7	4	10	28	1.204096e+00	-1.172050e-01	0-8,0-16,0-278,0-300,1-142,1-152,1-252,2-80,4-50,4-131,4-217,4-229,5-88,6-44,7-6,8-5,11-13,11-148,11-175,12-77,12-120,13-60,14-71,16-117,16-231,16-356,17-406,19-155,
C.CT..T	7	4	8	18	5.658980e-01	5.749678e-01	2-7,3-295,5-63,5-74,7-30,10-34,10-41,10-167,11-185,13-168,14-14,14-60,17-27,17-29,17-53,18-41,19-77,19-85,
CTCT..T	7	5	6	7	1.642369e+00	1.092684e+00	5-74,7-30,11-185,13-168,17-29,17-53,18-41,
C.GT..T	7	4	9	18	1.068407e+00	2.175341e-01	0-222,0-231,1-197,3-94,3-234,5-174,9-22,10-16,10-208,11-187,13-10,13-88,14-129,16-345,17-67,17-83,17-271,18-15,
C.TT..T	7	4	10	64	1.266688e+00	6.224051e+00	0-1,0-83,0-151,0-199,0-246,0-313,1-98,1-119,1-347,2-52,2-53,2-81,2-295,3-203,3-235,3-287,4-36,4-37,5-89,5-135,5-223,5-224,6-0,6-25,7-7,7-41,7-119,7-174,7-175,8-31,9-10,9-59,10-102,10-119,11-35,11-50,11-87,11-165,11-249,12-11,12-188,12-206,13-41,13-124,13-170,15-26,15-54,15-61,16-0,16-133,16-241,16-309,16-323,17-48,17-161,17-171,18-28,18-104,18-229,19-59,19-60,19-64,19-86,19-233,
CATT..T	7	5	10	19	2.946603e+00	3.344560e+00	0-246,1-98,2-81,3-203,3-287,5-89,5-135,7-7,7-41,7-119,8-31,10-119,12-206,13-41,15-26,15-54,16-241,17-48,18-104,
CCTT..T	7	5	10	18	4.382282e+00	6.261544e+00	0-1,0-313,1-119,2-52,4-36,5-223,7-174,9-10,9-59,10-102,11-87,12-11,15-61,16-0,16-323,17-161,19-59,19-86,
CTTT..T	7	5	8	21	1.697431e+00	3.949641e+00	0-83,0-151,0-199,1-347,2-53,2-295,4-37,5-224,6-0,7-175,11-35,11-165,11-249,13-124,13-170,16-309,18-28,18-229,19-60,19-64,19-233,
C...A.T	7	3	10	95	2.881301e-01	3.304312e-01	0-35,0-83,0-159,0-166,0-199,0-231,0-246,0-278,1-4,1-95,1-98,1-142,1-149,1-197,1-217,1-226,1-281,1-294,1-327,2-53,2-236,2-346,3-62,3-94,3-203,3-220,3-243,3-252,3-295,3-306,3-362,3-408,4-129,4-218,5-11,5-74,5-128,5-174,5-181,5-233,6-16,6-134,6-143,6-218,7-64,7-100,7-116,7-119,7-153,7-154,7-175,7-206,8-5,9-22,10-3,10-13,10-38,10-167,10-253,11-11,11-35,11-62,11-77,11-145,11-148,11-227,12-120,12-139,1…
CA..A.T	7	4	9	39	-1.682127e-02	1.293284e+00	0-35,0-246,0-278,1-98,1-142,1-197,1-226,1-281,1-327,3-203,3-220,3-252,3-362,4-218,5-181,5-233,6-16,6-218,7-100,7-119,7-154,10-167,11-77,11-145,11-148,12-120,13-45,13-60,13-78,13-88,14-14,14-112,15-121,16-251,17-429,18-101,18-104,19-10,19-97,
CC..A.T	7	4	7	15	-3.352377e-01	-1.648944e-01	1-4,1-217,1-294,3-295,5-11,5-128,6-134,7-153,10-3,11-62,13-10,13-57,16-117,17-189,17-406,
CG..A.T	7	4	9	19	9.694479e-01	2.272865e-01	0-159,0-231,1-95,1-149,2-346,3-94,3-243,5-174,7-206,9-22,10-13,11-227,12-139,12-203,13-148,16-259,17-12,17-259,18-16,
CT..A.T	7	4	9	22	8.960171e-02	-1.272287e+00	0-83,0-166,0-199,2-53,2-236,3-62,3-306,3-408,4-129,5-74,6-143,7-64,7-116,7-175,8-5,10-38,10-253,11-11,11-35,13-124,16-356,19-175,
C.A.A.T	7	4	10	31	1.143314e+00	1.614452e-01	0-35,0-159,0-278,1-142,1-281,1-294,1-327,3-220,3-243,3-362,5-11,5-181,6-218,7-64,7-153,7-206,8-5,10-253,11-148,12-120,12-139,13-60,13-78,13-148,15-121,16-117,16-251,16-356,17-406,18-101,19-10,
CAA.A.T	7	5	9	17	2.057382e+00	2.201688e+00	0-35,0-278,1-142,1-281,1-327,3-220,3-362,5-181,6-218,11-148,12-120,13-60,13-78,15-121,16-251,18-101,19-10,
C.C.A.T	7	4	6	15	-1.120816e+00	-1.648944e-01	2-346,3-62,3-295,3-306,4-129,5-74,5-128,10-167,11-11,11-62,11-145,13-57,14-14,17-12,17-429,
C.G.A.T	7	4	8	21	1.314569e-01	7.091408e-01	0-231,1-197,1-217,1-226,2-236,3-94,3-408,5-174,6-134,6-143,7-154,9-22,10-3,10-13,11-77,12-203,13-10,13-88,16-259,17-189,17-259,
CGG.A.T	7	5	7	8	2.933986e+00	2.372457e+00	0-231,3-94,5-174,9-22,10-13,12-203,16-259,17-259,
C.T.A.T	7	4	8	28	-1.024892e+00	-5.071595e-01	0-83,0-166,0-199,0-246,1-4,1-95,1-98,1-149,2-53,3-203,3-252,4-218,5-233,6-16,7-100,7-116,7-119,7-175,10-38,11-35,11-227,13-45,13-124,14-112,18-16,18-104,19-97,19-175,
CAT.A.T	7	5	7	13	7.913503e-01	1.116280e+00	0-246,1-98,3-203,3-252,4-218,5-233,6-16,7-100,7-119,13-45,14-112,18-104,19-97,
CTT.A.T	7	5	6	10	2.270565e-01	3.092889e-01	0-83,0-166,0-199,2-53,7-116,7-175,10-38,11-35,13-124,19-175,
C..AA.T	7	4	9	24	-1.682127e-02	-1.160703e+00	0-159,1-4,1-217,1-294,1-327,3-220,3-306,4-129,5-11,5-128,5-181,5-233,6-143,7-64,7-154,11-62,12-139,13-78,15-121,16-259,17-429,19-10,19-97,19-175,
CA.AA.T	7	5	8	10	1.366105e+00	-3.743933e-02	1-327,3-220,5-181,5-233,7-154,13-78,15-121,17-429,19-10,19-97,
C.AAA.T	7	5	7	11	6.748279e-01	2.838514e-01	0-159,1-294,1-327,3-220,5-11,5-181,7-64,12-139,13-78,15-121,19-10,
CAAAA.T	7	6	6	6	2.352150e+00	1.463168e+00	1-327,3-220,5-181,13-78,15-121,19-10,
C..CA.T	7	4	8	21	4.503405e-01	1.384493e+00	1-95,1-149,1-226,2-236,3-62,3-243,4-218,6-16,7-116,10-13,10-38,10-253,11-145,12-203,13-45,13-57,13-148,16-251,17-12,18-16,18-101,
CA.CA.T	7	5	7	7	2.093129e+00	8.006619e-01	1-226,4-218,6-16,11-145,13-45,16-251,18-101,
CG.CA.T	7	5	6	8	2.535853e+00	2.827668e+00	1-95,1-149,3-243,10-13,12-203,13-148,17-12,18-16,
C.TCA.T	7	5	6	8	1.529393e+00	1.401216e+00	1-95,1-149,4-218,6-16,7-116,10-38,13-45,18-16,
C..GA.T	7	4	6	19	-1.544525e+00	2.272865e-01	0-35,0-166,1-281,2-346,3-252,3-362,3-408,6-134,6-218,7-100,7-153,7-206,10-3,11-11,11-77,11-227,14-112,17-189,17-259,
C..TA.T	7	4	10	31	1.204096e+00	4.647036e-01	0-83,0-199,0-231,0-246,0-278,1-98,1-142,1-197,2-53,3-94,3-203,3-295,5-74,5-174,7-119,7-175,8-5,9-22,10-167,11-35,11-148,12-120,13-10,13-60,13-88,13-124,14-14,16-117,16-356,17-406,18-104,
CA.TA.T	7	5	7	14	7.913503e-01	1.447751e+00	0-246,0-278,1-98,1-142,1-197,3-203,7-119,10-167,11-148,12-120,13-60,13-88,14-14,18-104,
CT.TA.T	7	5	8	9	1.586830e+00	-2.631172e-02	0-83,0-199,2-53,5-74,7-175,8-5,11-35,13-124,16-356,
C.TTA.T	7	5	6	11	2.270565e-01	6.452556e-01	0-83,0-199,0-246,1-98,2-53,3-203,7-119,7-175,11-35,13-124,18-104,
C...C.T	7	3	10	57	7.158378e-01	4.469360e-01	0-16,1-115,1-119,1-152,1-343,2-81,2-291,3-115,4-33,4-217,5-31,5-89,5-135,5-220,7-7,7-41,7-96,8-41,9-59,9-60,10-34,11-31,11-84,12-8,12-128,12-206,13-41,14-60,14-71,15-26,15-54,15-58,16-114,16-155,16-156,16-323,16-442,17-11,17-27,17-48,17-53,17-62,17-83,17-158,17-279,17-357,17-403,18-12,18-15,18-41,18-114,18-131,19-60,19-64,19-68,19-86,19-90,
CA..C.T	7	4	9	20	1.235919e+00	1.121409e+00	1-152,1-343,2-81,2-291,3-115,5-89,5-135,7-7,7-41,11-31,11-84,12-206,13-41,14-60,15-26,15-54,16-442,17-27,17-48,18-114,
CC..C.T	7	4	8	19	1.833906e+00	3.918071e+00	0-16,1-119,4-33,4-217,5-220,8-41,9-59,10-34,12-8,15-58,16-155,16-323,17-11,17-62,17-279,17-357,17-403,18-15,19-86,
C.A.C.T	7	4	6	9	-1.120816e+00	-1.705831e+00	0-16,1-152,4-217,5-31,8-41,11-31,14-71,16-114,16-442,
C.G.C.T	7	4	6	15	1.713447e-01	1.559079e+00	1-343,2-291,4-33,5-220,7-96,16-155,17-11,17-83,17-158,17-279,17-357,17-403,18-12,18-15,18-114,
C.T.C.T	7	4	9	25	1.335067e+00	1.369342e+00	1-115,1-119,2-81,3-115,5-89,5-135,7-7,7-41,9-59,9-60,12-8,12-128,12-206,13-41,15-26,15-54,15-58,16-323,17-48,18-131,19-60,19-64,19-68,19-86,19-90,
CAT.C.T	7	5	6	11	1.529393e+00	2.767553e+00	2-81,3-115,5-89,5-135,7-7,7-41,12-206,13-41,15-26,15-54,17-48,
CCT.C.T	7	5	6	6	2.992071e+00	2.206396e+00	1-119,9-59,12-8,15-58,16-323,19-86,
C..AC.T	7	4	6	8	-1.120816e+00	-1.959694e+00	1-115,1-343,3-115,11-31,12-128,17-62,17-357,18-114,
C..CC.T	7	4	8	15	1.833906e+00	2.122803e+00	4-33,5-220,7-96,9-60,11-84,12-8,15-58,16-114,16-155,16-156,17-11,17-158,17-279,17-403,18-12,
C..TC.T	7	4	10	27	2.104237e+00	2.701694e+00	0-16,1-119,1-152,2-81,4-217,5-89,5-135,7-7,7-41,9-59,10-34,12-206,13-41,14-60,14-71,15-26,15-54,16-323,17-27,17-48,17-53,17-83,18-15,18-41,19-60,19-64,19-86,
CA.TC.T	7	5	7	13	2.209742e+00	3.681640e+00	1-152,2-81,5-89,5-135,7-7,7-41,12-206,13-41,14-60,15-26,15-54,17-27,17-48,
CC.TC.T	7	5	6	8	2.992071e+00	3.476994e+00	0-16,1-119,4-217,9-59,10-34,16-323,18-15,19-86,
C.TTC.T	7	5	9	16	3.697303e+00	4.843999e+00	1-119,2-81,5-89,5-135,7-7,7-41,9-59,12-206,13-41,15-26,15-54,16-323,17-48,19-60,19-64,19-86,
CATTC.T	7	6	6	10	4.246228e+00	6.880836e+00	2-81,5-89,5-135,7-7,7-41,12-206,13-41,15-26,15-54,17-48,
C...G.T	7	3	9	47	-1.357596e+00	-8.677259e-01	0-8,0-151,0-313,1-133,1-295,1-426,1-438,2-125,3-48,4-70,4-229,5-171,5-204,8-31,10-4,10-102,10-156,10-234,11-47,11-87,11-165,11-175,11-185,12-188,13-23,14-129,15-12,15-41,15-61,16-53,16-91,16-109,16-133,16-166,16-175,16-300,16-309,16-345,17-0,17-101,17-149,17-161,17-271,17-364,17-393,18-126,19-77,
CA..G.T	7	4	9	16	9.694479e-01	-4.942435e-01	1-133,1-295,1-438,3-48,4-229,8-31,10-156,10-234,13-23,15-12,15-41,16-175,17-0,17-101,17-364,18-126,
CG..G.T	7	4	6	12	-1.609774e-01	3.844768e-01	2-125,5-171,5-204,10-4,12-188,16-91,16-109,16-133,16-166,16-300,17-149,19-77,
C.A.G.T	7	4	6	15	-1.544525e+00	-7.339599e-01	0-8,1-133,1-295,1-426,4-70,4-229,10-156,10-234,11-47,11-175,13-23,15-41,16-300,17-0,17-149,
CAA.G.T	7	5	6	8	1.113747e+00	8.223000e-01	1-133,1-295,4-229,10-156,10-234,13-23,15-41,17-0,
C.T.G.T	7	4	7	13	-5.656871e-01	-1.013412e+00	0-151,0-313,1-438,3-48,8-31,10-102,11-87,11-165,12-188,15-61,16-133,16-309,17-161,
C..AG.T	7	4	7	15	-7.065340e-01	-7.332484e-01	1-295,1-426,1-438,3-48,4-70,5-204,10-4,10-156,15-12,16-53,16-300,17-0,17-101,17-393,18-126,
CA.AG.T	7	5	6	8	1.113747e+00	8.228182e-01	1-295,1-438,3-48,10-156,15-12,17-0,17-101,18-126,
C..TG.T	7	4	8	19	2.513601e-01	4.637332e-01	0-8,0-151,0-313,4-229,8-31,10-102,11-87,11-165,11-175,11-185,12-188,14-129,15-61,16-133,16-309,16-345,17-161,17-271,19-77,
C.TTG.T	7	5	6	11	1.338797e+00	2.441307e+00	0-151,0-313,8-31,10-102,11-87,11-165,12-188,15-61,16-133,16-309,17-161,
C...T.T	7	3	10	128	3.138489e-01	3.097222e+00	0-1,0-115,0-125,0-222,0-300,0-416,1-14,1-68,1-252,1-347,1-398,2-7,2-40,2-52,2-80,2-95,2-127,2-251,2-267,2-295,2-314,2-360,3-18,3-20,3-93,3-156,3-181,3-194,3-233,3-234,3-235,3-287,3-297,3-324,4-34,4-36,4-37,4-49,4-50,4-120,4-131,4-205,5-46,5-63,5-65,5-88,5-145,5-160,5-221,5-223,5-224,6-0,6-23,6-25,6-44,6-157,7-6,7-30,7-32,7-72,7-166,7-174,7-187,9-10,10-16,10-41,10-95,10-103,10-112,10-119,10-169,10…
CA..T.T	7	4	7	34	-2.139386e+00	1.047578e+00	1-14,2-7,2-40,2-95,2-251,2-360,3-20,3-194,3-287,4-50,4-120,4-131,5-145,6-157,10-16,10-41,10-95,10-112,10-119,11-6,11-48,11-64,11-95,11-160,16-118,16-241,17-64,17-325,18-25,18-70,18-189,19-48,19-155,19-230,
CC..T.T	7	4	9	29	1.335067e+00	3.506728e+00	0-1,2-52,2-80,2-127,2-267,3-93,3-156,3-233,3-234,4-36,4-49,5-88,5-223,7-6,7-166,7-174,9-10,11-115,11-147,12-11,13-59,13-116,16-0,16-230,16-340,17-236,17-270,19-59,19-85,
CG..T.T	7	4	6	24	-1.382734e+00	1.703635e+00	0-115,0-125,0-300,1-398,3-18,3-181,3-235,3-324,4-34,5-63,5-221,6-25,6-44,7-187,10-208,10-217,11-13,11-50,11-265,16-231,16-278,16-372,17-171,17-366,
CT..T.T	7	4	9	41	1.944743e-01	1.966927e+00	0-222,0-416,1-68,1-252,1-347,2-295,2-314,3-297,4-37,4-205,5-46,5-65,5-160,5-224,6-0,6-23,7-30,7-32,7-72,10-103,10-169,11-187,11-246,11-249,12-9,12-77,13-140,13-168,13-170,13-183,14-16,16-324,17-29,17-31,17-38,17-55,17-67,18-28,18-229,19-57,19-233,
C.A.T.T	7	4	9	30	8.960171e-02	7.720424e-02	0-115,0-300,1-14,1-252,2-80,3-297,4-49,4-50,4-131,5-88,5-145,6-44,6-157,7-6,7-166,10-112,10-169,10-217,11-13,11-64,11-147,12-77,13-59,13-140,14-16,16-231,16-278,16-372,17-325,19-155,
CAA.T.T	7	5	6	9	1.062660e-01	-1.893966e-01	1-14,4-50,4-131,5-145,6-157,10-112,11-64,17-325,19-155,
C.C.T.T	7	4	7	22	-2.032714e-01	1.903162e+00	2-7,3-18,3-233,4-34,4-205,5-46,5-63,5-221,6-23,7-30,10-41,10-95,11-48,12-9,13-168,17-29,17-55,17-64,17-270,19-48,19-57,19-85,
C.G.T.T	7	4	6	26	-1.382734e+00	2.201199e+00	0-222,0-416,2-40,2-95,2-127,2-251,2-267,3-93,3-181,3-194,3-234,10-16,10-208,11-6,11-115,11-187,13-183,16-230,17-38,17-67,17-236,17-366,18-25,18-70,18-189,19-230,
C.T.T.T	7	4	9	50	1.944743e-01	3.982889e+00	0-1,0-125,1-68,1-347,1-398,2-52,2-295,2-314,2-360,3-20,3-156,3-235,3-287,3-324,4-36,4-37,4-120,5-65,5-160,5-223,5-224,6-0,6-25,7-32,7-72,7-174,7-187,9-10,10-103,10-119,11-50,11-95,11-160,11-246,11-249,11-265,12-11,13-116,13-170,16-0,16-118,16-241,16-324,16-340,17-31,17-171,18-28,18-229,19-59,19-233,
CCT.T.T	7	5	8	12	3.012325e+00	3.434451e+00	0-1,2-52,3-156,4-36,5-223,7-174,9-10,12-11,13-116,16-0,16-340,19-59,
CTT.T.T	7	5	8	20	1.697431e+00	3.601106e+00	1-68,1-347,2-295,2-314,4-37,5-65,5-160,5-224,6-0,7-32,7-72,10-103,11-246,11-249,13-170,16-324,17-31,18-28,18-229,19-233,
C..AT.T	7	4	8	37	-1.024892e+00	1.632414e+00	0-115,0-125,1-68,1-398,2-127,2-360,3-18,3-297,3-324,4-49,4-120,5-46,5-145,5-160,7-166,7-187,10-112,10-169,10-217,11-64,11-147,11-160,11-265,13-59,13-116,13-183,16-118,16-230,16-278,16-340,16-372,17-55,17-236,17-325,18-70,18-189,19-48,
CC.AT.T	7	5	6	9	1.529393e+00	1.856601e+00	2-127,4-49,7-166,11-147,13-59,13-116,16-230,16-340,17-236,
CT.AT.T	7	5	6	7	2.270565e-01	-6.964186e-01	1-68,3-297,5-46,5-160,10-169,13-183,17-55,
C.AAT.T	7	5	7	14	7.913503e-01	1.447751e+00	0-115,3-297,4-49,5-145,7-166,10-112,10-169,10-217,11-64,11-147,13-59,16-278,16-372,17-325,
C.TAT.T	7	5	7	13	9.069430e-01	1.318291e+00	0-125,1-68,1-398,2-360,3-324,4-120,5-160,7-187,11-160,11-265,13-116,16-118,16-340,
C..CT.T	7	4	7	18	-2.032714e-01	8.400215e-01	1-14,2-251,2-267,3-194,4-34,5-221,11-6,11-115,11-246,12-9,13-140,16-324,17-31,17-38,17-64,18-25,19-57,19-230,
C..GT.T	7	4	7	22	-5.656871e-01	1.207173e+00	0-416,2-40,2-95,2-314,3-20,3-93,3-156,3-181,3-233,4-205,5-65,6-23,6-157,7-32,7-72,10-95,10-103,11-48,11-95,14-16,17-270,17-366,
CT.GT.T	7	5	6	9	1.338797e+00	1.569765e+00	0-416,2-314,4-205,5-65,6-23,7-32,7-72,10-103,14-16,
C..TT.T	7	4	9	51	1.944743e-01	3.982889e+00	0-1,0-222,0-300,1-252,1-347,2-7,2-52,2-80,2-295,3-234,3-235,3-287,4-36,4-37,4-50,4-131,5-63,5-88,5-223,5-224,6-0,6-25,6-44,7-6,7-30,7-174,9-10,10-16,10-41,10-119,10-208,11-13,11-50,11-187,11-249,12-11,12-77,13-168,13-170,16-0,16-231,16-241,17-29,17-67,17-171,18-28,18-229,19-59,19-85,19-155,19-233,
CC.TT.T	7	5	8	14	3.012325e+00	4.374746e+00	0-1,2-52,2-80,3-234,4-36,5-88,5-223,7-6,7-174,9-10,12-11,16-0,19-59,19-85,
CG.TT.T	7	5	6	10	1.338797e+00	2.005298e+00	0-300,3-235,5-63,6-25,6-44,10-208,11-13,11-50,16-231,17-171,
CT.TT.T	7	5	8	18	1.697431e+00	2.905187e+00	0-222,1-252,1-347,2-295,4-37,5-224,6-0,7-30,11-187,11-249,12-77,13-168,13-170,17-29,17-67,18-28,18-229,19-233,
C.ATT.T	7	5	8	12	1.586830e+00	9.815892e-01	0-300,1-252,2-80,4-50,4-131,5-88,6-44,7-6,11-13,12-77,16-231,19-155,
C.CTT.T	7	5	7	7	2.327347e+00	1.092684e+00	2-7,5-63,7-30,10-41,13-168,17-29,19-85,
C.TTT.T	7	5	9	26	2.373073e+00	5.347647e+00	0-1,1-347,2-52,2-295,3-235,3-287,4-36,4-37,5-223,5-224,6-0,6-25,7-174,9-10,10-119,11-50,11-249,12-11,13-170,16-0,16-241,17-171,18-28,18-229,19-59,19-233,
CCTTT.T	7	6	8	9	6.281939e+00	6.300275e+00	0-1,2-52,4-36,5-223,7-174,9-10,12-11,16-0,19-59,
CTTTT.T	7	6	7	10	3.606480e+00	4.488929e+00	1-347,2-295,4-37,5-224,6-0,11-249,13-170,18-28,18-229,19-233,
C....AT	7	3	10	107	2.881301e-01	1.912556e+00	0-1,0-8,0-35,0-83,0-125,0-222,0-300,0-416,1-119,1-142,1-149,1-152,1-197,1-217,1-252,1-426,1-438,2-40,2-52,2-95,2-125,2-127,2-236,2-295,2-346,2-360,3-62,3-93,3-115,3-156,3-203,3-220,3-243,3-295,3-306,3-362,4-70,4-131,4-205,4-217,4-229,5-11,5-46,5-128,5-135,5-145,5-174,5-181,5-204,6-44,6-143,6-157,6-218,7-64,7-96,7-153,7-166,7-174,7-206,8-5,8-31,10-156,10-167,10-169,11-13,11-35,11-62,11-115,11-145,…
CA...AT	7	4	10	32	1.143314e+00	3.494551e-01	0-35,1-142,1-152,1-197,1-438,2-40,2-95,2-360,3-115,3-203,3-220,3-362,4-131,4-229,5-135,5-145,5-181,6-157,6-218,8-31,10-156,10-167,11-145,13-23,13-41,14-60,14-112,15-12,15-26,17-101,17-325,18-104,
CC...AT	7	4	9	26	1.235919e+00	2.423133e+00	0-1,1-119,1-217,2-52,2-127,3-93,3-156,3-295,4-217,5-11,5-128,7-153,7-166,7-174,11-62,11-115,11-147,12-11,13-57,13-59,15-61,17-11,17-161,17-189,17-403,18-15,
CG...AT	7	4	8	22	1.314569e-01	9.504670e-01	0-125,0-300,1-149,2-125,2-346,3-243,5-174,5-204,6-44,7-96,7-206,11-13,11-227,12-139,12-188,14-71,16-259,16-278,16-300,16-372,17-171,17-366,
CT...AT	7	4	9	27	8.960171e-02	-3.094336e-01	0-8,0-83,0-222,0-416,1-252,1-426,2-236,2-295,3-62,3-306,4-70,4-205,5-46,6-143,7-64,8-5,10-169,11-35,12-77,13-124,13-183,16-114,16-356,17-53,17-67,17-83,18-41,
C.A..AT	7	4	9	40	-1.682127e-02	1.869487e+00	0-8,0-35,0-300,1-142,1-152,1-252,1-426,3-220,3-243,3-362,4-70,4-131,4-217,4-229,5-11,5-145,5-181,6-44,6-157,6-218,7-64,7-153,7-166,7-206,8-5,10-156,10-169,11-13,11-147,12-77,12-139,13-23,13-59,14-71,16-114,16-278,16-300,16-356,16-372,17-325,
CAA..AT	7	5	7	14	6.748279e-01	1.240501e+00	0-35,1-142,1-152,3-220,3-362,4-131,4-229,5-145,5-181,6-157,6-218,10-156,13-23,17-325,
CGA..AT	7	5	7	10	1.783016e+00	1.647715e+00	0-300,3-243,6-44,7-206,11-13,12-139,14-71,16-278,16-300,16-372,
CTA..AT	7	5	7	10	7.913503e-01	1.373187e-01	0-8,1-252,1-426,4-70,7-64,8-5,10-169,12-77,16-114,16-356,
C.C..AT	7	4	7	17	-3.352377e-01	3.504329e-01	2-125,2-346,3-62,3-295,3-306,4-205,5-46,5-128,10-167,11-62,11-145,13-57,14-60,15-12,17-53,17-101,18-41,
C.G..AT	7	4	8	23	1.314569e-01	1.192060e+00	0-222,0-416,1-197,1-217,2-40,2-95,2-127,2-236,3-93,5-174,5-204,6-143,7-96,11-115,13-183,16-259,17-11,17-67,17-83,17-189,17-366,17-403,18-15,
C.T..AT	7	4	10	27	1.204096e+00	-3.094336e-01	0-1,0-83,0-125,1-119,1-149,1-438,2-52,2-295,2-360,3-115,3-156,3-203,5-135,7-174,8-31,11-35,11-227,12-11,12-188,13-41,13-124,14-112,15-26,15-61,17-161,17-171,18-104,
CAT..AT	7	5	7	10	7.913503e-01	1.373187e-01	1-438,2-360,3-115,3-203,5-135,8-31,13-41,14-112,15-26,18-104,
CCT..AT	7	5	6	8	1.529393e+00	1.401216e+00	0-1,1-119,2-52,3-156,7-174,12-11,15-61,17-161,
C..A.AT	7	4	8	33	-1.176957e+00	5.397883e-01	0-125,1-217,1-426,1-438,2-127,2-360,3-115,3-220,3-306,4-70,5-11,5-46,5-128,5-145,5-181,5-204,6-143,7-64,7-166,10-156,10-169,11-62,11-147,12-139,13-59,13-183,15-12,16-259,16-278,16-300,16-372,17-101,17-325,
CA.A.AT	7	5	6	10	-1.644892e-02	-3.456628e-02	1-438,2-360,3-115,3-220,5-145,5-181,10-156,15-12,17-101,17-325,
CC.A.AT	7	5	6	8	1.416727e+00	1.243442e+00	1-217,2-127,5-11,5-128,7-166,11-62,11-147,13-59,
CT.A.AT	7	5	6	8	1.062660e-01	-5.157566e-01	1-426,3-306,4-70,5-46,6-143,7-64,10-169,13-183,
C.AA.AT	7	5	7	17	6.748279e-01	2.201688e+00	1-426,3-220,4-70,5-11,5-145,5-181,7-64,7-166,10-156,10-169,11-147,12-139,13-59,16-278,16-300,16-372,17-325,
C.GA.AT	7	5	6	6	1.113747e+00	-2.858379e-04	1-217,2-127,5-204,6-143,13-183,16-259,
C..C.AT	7	4	6	13	-1.120816e+00	-6.790939e-01	1-149,2-125,2-236,3-62,3-243,7-96,11-115,11-145,13-23,13-57,16-114,17-11,17-403,
C..G.AT	7	4	7	17	-7.065340e-01	-2.535082e-01	0-35,0-416,2-40,2-95,2-346,3-93,3-156,3-362,4-205,6-157,6-218,7-153,7-206,11-227,14-112,17-189,17-366,
C..T.AT	7	4	10	44	1.204096e+00	3.003465e+00	0-1,0-8,0-83,0-222,0-300,1-119,1-142,1-152,1-197,1-252,2-52,2-295,3-203,3-295,4-131,4-217,4-229,5-135,5-174,6-44,7-174,8-5,8-31,10-167,11-13,11-35,12-11,12-77,12-188,13-41,13-124,14-60,14-71,15-26,15-61,16-356,17-53,17-67,17-83,17-161,17-171,18-15,18-41,18-104,
CA.T.AT	7	5	8	13	1.476435e+00	1.118940e+00	1-142,1-152,1-197,3-203,4-131,4-229,5-135,8-31,10-167,13-41,14-60,15-26,18-104,
CC.T.AT	7	5	8	10	2.890090e+00	2.312482e+00	0-1,1-119,2-52,3-295,4-217,7-174,12-11,15-61,17-161,18-15,
CG.T.AT	7	5	7	7	1.897632e+00	5.553802e-01	0-300,5-174,6-44,11-13,12-188,14-71,17-171,
CT.T.AT	7	5	7	14	9.069430e-01	1.655361e+00	0-8,0-83,0-222,1-252,2-295,8-5,11-35,12-77,13-124,16-356,17-53,17-67,17-83,18-41,
C.AT.AT	7	5	8	14	1.476435e+00	1.447056e+00	0-8,0-300,1-142,1-152,1-252,4-131,4-217,4-229,6-44,8-5,11-13,12-77,14-71,16-356,
C.TT.AT	7	5	10	19	2.946603e+00	3.346274e+00	0-1,0-83,1-119,2-52,2-295,3-203,5-135,7-174,8-31,11-35,12-11,12-188,13-41,13-124,15-26,15-61,17-161,17-171,18-104,
CATT.AT	7	6	6	6	2.591857e+00	1.743129e+00	3-203,5-135,8-31,13-41,15-26,18-104,
CCTT.AT	7	6	6	7	4.246228e+00	4.436716e+00	0-1,1-119,2-52,7-174,12-11,15-61,17-161,
C...AAT	7	4	10	38	1.143314e+00	1.489363e+00	0-35,0-83,1-142,1-149,1-197,1-217,2-236,2-346,3-62,3-203,3-220,3-243,3-295,3-306,3-362,5-11,5-128,5-174,5-181,6-143,6-218,7-64,7-153,7-206,8-5,10-167,11-35,11-62,11-145,11-227,12-139,13-57,13-124,14-112,16-259,16-356,17-189,18-104,
CA..AAT	7	5	7	12	6.748279e-01	6.026166e-01	0-35,1-142,1-197,3-203,3-220,3-362,5-181,6-218,10-167,11-145,14-112,18-104,
CC..AAT	7	5	7	8	2.093129e+00	1.243442e+00	1-217,3-295,5-11,5-128,7-153,11-62,13-57,17-189,
CG..AAT	7	5	7	8	1.783016e+00	8.228182e-01	1-149,2-346,3-243,5-174,7-206,11-227,12-139,16-259,
CT..AAT	7	5	7	10	7.913503e-01	1.373187e-01	0-83,2-236,3-62,3-306,6-143,7-64,8-5,11-35,13-124,16-356,
C.A.AAT	7	5	7	14	6.748279e-01	1.241194e+00	0-35,1-142,3-220,3-243,3-362,5-11,5-181,6-218,7-64,7-153,7-206,8-5,12-139,16-356,
C.T.AAT	7	5	6	8	1.062660e-01	-5.157566e-01	0-83,1-149,3-203,11-35,11-227,13-124,14-112,18-104,
C..AAAT	7	5	7	11	6.748279e-01	2.838514e-01	1-217,3-220,3-306,5-11,5-128,5-181,6-143,7-64,11-62,12-139,16-259,
C..GAAT	7	5	6	9	1.113747e+00	1.235042e+00	0-35,2-346,3-362,6-218,7-153,7-206,11-227,14-112,17-189,
C..TAAT	7	5	8	12	1.476435e+00	7.918190e-01	0-83,1-142,1-197,3-203,3-295,5-174,8-5,10-167,11-35,13-124,16-356,18-104,
C...CAT	7	4	8	17	4.503405e-01	3.504329e-01	1-119,1-152,3-115,4-217,5-135,7-96,13-41,14-60,14-71,15-26,16-114,17-11,17-53,17-83,17-403,18-15,18-41,
C..TCAT	7	5	6	12	1.529393e+00	3.225738e+00	1-119,1-152,4-217,5-135,13-41,14-60,14-71,15-26,17-53,17-83,18-15,18-41,
C...GAT	7	4	8	16	1.314569e-01	-4.942435e-01	0-8,1-426,1-438,2-125,4-70,4-229,5-204,8-31,10-156,12-188,13-23,15-12,15-61,16-300,17-101,17-161,
CA..GAT	7	5	7	7	1.783016e+00	4.105620e-01	1-438,4-229,8-31,10-156,13-23,15-12,17-101,
C..TGAT	7	5	6	6	1.226319e+00	1.323715e-01	0-8,4-229,8-31,12-188,15-61,17-161,
C...TAT	7	4	7	36	-2.139386e+00	1.437250e+00	0-1,0-125,0-222,0-300,0-416,1-252,2-40,2-52,2-95,2-127,2-295,2-360,3-93,3-156,4-131,4-205,5-46,5-145,6-44,6-157,7-166,7-174,10-169,11-13,11-115,11-147,12-11,12-77,13-59,13-183,16-278,16-372,17-67,17-171,17-325,17-366,
CT..TAT	7	5	6	10	2.270565e-01	3.092889e-01	0-222,0-416,1-252,2-295,4-205,5-46,10-169,12-77,13-183,17-67,
C.A.TAT	7	5	6	15	1.062660e-01	1.776257e+00	0-300,1-252,4-131,5-145,6-44,6-157,7-166,10-169,11-13,11-147,12-77,13-59,16-278,16-372,17-325,
C..ATAT	7	5	7	13	7.913503e-01	1.119606e+00	0-125,2-127,2-360,5-46,5-145,7-166,10-169,11-147,13-59,13-183,16-278,16-372,17-325,
C..TTAT	7	5	7	14	9.069430e-01	1.655361e+00	0-1,0-222,0-300,1-252,2-52,2-295,4-131,6-44,7-174,11-13,12-11,12-77,17-67,17-171,
C....CT	7	3	10	40	7.158378e-01	-1.253851e+00	0-246,1-115,1-281,2-80,3-297,5-74,5-88,5-160,6-134,7-6,7-100,9-59,10-38,10-41,11-6,11-50,11-87,11-160,12-120,14-129,15-41,15-54,15-121,16-53,16-109,16-155,16-340,16-345,17-0,17-29,17-48,17-55,17-62,17-357,17-393,18-126,19-48,19-59,19-68,19-85,
CA...CT	7	4	7	14	-3.352377e-01	-4.221348e-01	0-246,1-281,7-100,10-41,11-6,11-160,12-120,15-41,15-54,15-121,17-0,17-48,18-126,19-48,
CC...CT	7	4	7	12	1.162232e+00	1.407450e+00	2-80,5-88,6-134,7-6,9-59,11-87,16-155,16-340,17-62,17-357,19-59,19-85,
CT...CT	7	4	7	12	-2.032714e-01	-7.459494e-01	1-115,3-297,5-74,5-160,10-38,14-129,16-53,16-345,17-29,17-55,17-393,19-68,
C.A..CT	7	4	7	9	-3.352377e-01	-1.704131e+00	1-281,2-80,3-297,5-88,7-6,12-120,15-41,15-121,17-0,
C.T..CT	7	4	8	14	5.658980e-01	-2.184500e-01	0-246,1-115,5-160,7-100,9-59,10-38,11-50,11-87,11-160,15-54,16-340,17-48,19-59,19-68,
C..A.CT	7	4	7	14	-3.352377e-01	-4.221348e-01	1-115,3-297,5-160,11-160,15-121,16-53,16-340,17-0,17-55,17-62,17-357,17-393,18-126,19-48,
C..T.CT	7	4	10	17	2.104237e+00	5.749678e-01	0-246,2-80,5-74,5-88,7-6,9-59,10-41,11-50,11-87,12-120,14-129,15-54,16-345,17-29,17-48,19-59,19-85,
CC.T.CT	7	5	6	7	2.992071e+00	2.841349e+00	2-80,5-88,7-6,9-59,11-87,19-59,19-85,
C.TT.CT	7	5	6	7	1.642369e+00	1.092684e+00	0-246,9-59,11-50,11-87,15-54,17-48,19-59,
C...ACT	7	4	6	8	-1.120816e+00	-1.959694e+00	0-246,1-281,5-74,6-134,7-100,10-38,12-120,15-121,
C...TCT	7	4	6	15	-9.724408e-01	4.573269e-02	2-80,3-297,5-88,5-160,7-6,10-41,11-6,11-50,11-160,16-340,17-29,17-55,19-48,19-59,19-85,
C..TTCT	7	5	6	8	1.642369e+00	1.560017e+00	2-80,5-88,7-6,10-41,11-50,17-29,19-59,19-85,
C....GT	7	3	10	47	6.010083e-01	-1.159681e+00	0-151,0-159,0-231,0-278,1-294,1-398,2-251,2-267,3-18,3-20,3-194,3-324,3-408,5-63,5-65,5-171,7-30,7-119,8-41,10-3,10-13,10-217,10-234,11-64,11-249,11-265,12-206,13-78,13-170,14-14,16-0,16-91,16-133,16-166,16-175,16-309,17-64,17-149,17-270,17-279,17-364,17-429,18-12,18-189,18-229,19-10,19-97,
CA...GT	7	4	8	17	1.314569e-01	-2.550203e-01	0-278,2-251,3-20,3-194,7-119,10-234,11-64,12-206,13-78,14-14,16-175,17-64,17-364,17-429,18-189,19-10,19-97,
CT...GT	7	4	8	9	2.513601e-01	-1.993340e+00	0-151,3-408,5-65,7-30,11-249,13-170,16-309,18-12,18-229,
C.A..GT	7	4	6	10	-1.544525e+00	-1.928020e+00	0-159,0-278,1-294,8-41,10-217,10-234,11-64,13-78,17-149,19-10,
C.G..GT	7	4	6	13	-1.609774e-01	6.938599e-01	0-231,2-251,2-267,3-194,3-408,5-171,10-3,10-13,16-91,16-166,17-279,18-12,18-189,
C.T..GT	7	4	8	15	2.513601e-01	-5.232625e-01	0-151,1-398,3-20,3-324,5-65,7-119,11-249,11-265,12-206,13-170,16-0,16-133,16-309,18-229,19-97,
CTT..GT	7	5	6	6	1.338797e+00	2.660060e-01	0-151,5-65,11-249,13-170,16-309,18-229,
C..A.GT	7	4	6	13	-1.544525e+00	-1.211939e+00	0-159,1-294,1-398,3-18,3-324,10-217,11-64,11-265,13-78,17-429,18-189,19-10,19-97,
C..T.GT	7	4	8	14	2.513601e-01	-7.691362e-01	0-151,0-231,0-278,5-63,7-30,7-119,11-249,12-206,13-170,14-14,16-0,16-133,16-309,18-229,
CT.T.GT	7	5	6	6	1.338797e+00	2.660060e-01	0-151,7-30,11-249,13-170,16-309,18-229,
C.TT.GT	7	5	6	9	1.338797e+00	1.568639e+00	0-151,7-119,11-249,12-206,13-170,16-0,16-133,16-309,18-229,
C...AGT	7	4	8	13	1.314569e-01	-1.211939e+00	0-159,0-231,0-278,1-294,3-408,7-119,10-3,10-13,13-78,14-14,17-429,19-10,19-97,
CA..AGT	7	5	6	7	1.113747e+00	4.110426e-01	0-278,7-119,13-78,14-14,17-429,19-10,19-97,
C...TGT	7	4	8	20	2.513601e-01	2.175341e-01	1-398,2-251,2-267,3-18,3-20,3-194,3-324,5-63,5-65,7-30,10-217,11-64,11-249,11-265,13-170,16-0,17-64,17-270,18-189,18-229,
C.T.TGT	7	5	7	9	2.012872e+00	1.569765e+00	1-398,3-20,3-324,5-65,11-249,11-265,13-170,16-0,18-229,
C..TTGT	7	5	6	6	1.338797e+00	2.660060e-01	5-63,7-30,11-249,13-170,16-0,18-229,
C....TT	7	3	10	133	3.138489e-01	3.331895e+00	0-16,0-115,0-166,0-199,0-313,1-4,1-14,1-68,1-95,1-98,1-133,1-226,1-295,1-327,1-343,1-347,2-7,2-53,2-81,2-291,2-314,3-48,3-94,3-181,3-233,3-234,3-235,3-252,3-287,4-33,4-34,4-36,4-37,4-49,4-50,4-120,4-129,4-218,5-31,5-89,5-220,5-221,5-223,5-224,5-233,6-0,6-16,6-23,6-25,7-7,7-32,7-41,7-72,7-116,7-154,7-175,7-187,9-10,9-22,9-60,10-4,10-16,10-34,10-95,10-102,10-103,10-112,10-119,10-208,10-253,11-11,11…
CA...TT	7	4	8	46	-1.024892e+00	3.388261e+00	1-14,1-98,1-133,1-226,1-295,1-327,1-343,2-7,2-81,2-291,3-48,3-252,3-287,4-50,4-120,4-218,5-89,5-233,6-16,7-7,7-41,7-154,10-16,10-95,10-112,10-119,11-31,11-48,11-77,11-84,11-95,11-148,13-45,13-60,13-88,16-118,16-241,16-251,16-442,17-27,18-25,18-70,18-101,18-114,19-155,19-230,
CC...TT	7	4	9	25	1.335067e+00	1.903162e+00	0-16,0-313,1-4,3-233,3-234,4-33,4-36,4-49,5-220,5-223,9-10,10-34,10-102,11-47,12-8,13-10,13-116,15-58,16-117,16-230,16-323,17-236,17-271,17-406,19-86,
CG...TT	7	4	9	21	1.068407e+00	9.593540e-01	0-115,1-95,3-94,3-181,3-235,4-34,5-31,5-221,6-25,7-187,9-22,10-4,10-208,12-203,13-148,16-156,16-231,17-12,17-259,18-16,19-77,
CT...TT	7	4	10	41	1.266688e+00	2.368296e+00	0-166,0-199,1-68,1-347,2-53,2-314,4-37,4-129,5-224,6-0,6-23,7-32,7-72,7-116,7-175,9-60,10-103,10-253,11-11,11-165,11-175,11-185,11-187,11-246,12-9,12-128,13-140,13-168,14-16,16-324,17-31,17-38,17-158,18-28,18-131,19-57,19-60,19-64,19-90,19-175,19-233,
C.A..TT	7	4	7	26	-2.139386e+00	-6.979971e-01	0-16,0-115,1-14,1-133,1-295,1-327,4-49,4-50,5-31,10-112,10-253,11-31,11-47,11-148,11-175,13-60,13-140,13-148,14-16,16-117,16-231,16-251,16-442,17-406,18-101,19-155,
CAA..TT	7	5	6	13	1.062660e-01	1.117610e+00	1-14,1-133,1-295,1-327,4-50,10-112,11-31,11-148,13-60,16-251,16-442,18-101,19-155,
C.C..TT	7	4	7	19	-2.032714e-01	1.105367e+00	2-7,3-233,4-34,4-129,5-221,6-23,10-34,10-95,11-11,11-48,11-84,11-185,12-9,13-168,16-156,17-12,17-27,19-57,19-77,
C.G..TT	7	4	9	28	1.068407e+00	2.699871e+00	1-226,1-343,2-291,3-94,3-181,3-234,4-33,5-220,7-154,9-22,10-4,10-16,10-208,11-77,11-187,12-203,13-10,13-88,16-230,17-38,17-158,17-236,17-259,17-271,18-25,18-70,18-114,19-230,
CAG..TT	7	5	6	11	1.226319e+00	2.250247e+00	1-226,1-343,2-291,7-154,10-16,11-77,13-88,18-25,18-70,18-114,19-230,
C.T..TT	7	4	10	60	1.266688e+00	5.196163e+00	0-166,0-199,0-313,1-4,1-68,1-95,1-98,1-347,2-53,2-81,2-314,3-48,3-235,3-252,3-287,4-36,4-37,4-120,4-218,5-89,5-223,5-224,5-233,6-0,6-16,6-25,7-7,7-32,7-41,7-72,7-116,7-175,7-187,9-10,9-60,10-102,10-103,10-119,11-95,11-165,11-246,12-8,12-128,13-45,13-116,15-58,16-118,16-241,16-323,16-324,17-31,18-16,18-28,18-131,19-60,19-64,19-86,19-90,19-175,19-233,
CAT..TT	7	5	7	17	9.069430e-01	2.664826e+00	1-98,2-81,3-48,3-252,3-287,4-120,4-218,5-89,5-233,6-16,7-7,7-41,10-119,11-95,13-45,16-118,16-241,
CCT..TT	7	5	8	11	3.012325e+00	2.965075e+00	0-313,1-4,4-36,5-223,9-10,10-102,12-8,13-116,15-58,16-323,19-86,
CTT..TT	7	5	9	27	2.373073e+00	6.048982e+00	0-166,0-199,1-68,1-347,2-53,2-314,4-37,5-224,6-0,7-32,7-72,7-116,7-175,9-60,10-103,11-165,11-246,12-128,16-324,17-31,18-28,18-131,19-60,19-64,19-90,19-175,19-233,
C..A.TT	7	4	8	24	-1.024892e+00	-8.923306e-01	0-115,1-4,1-68,1-295,1-327,1-343,3-48,4-49,4-120,4-129,5-233,7-154,7-187,10-4,10-112,11-31,12-128,13-116,16-118,16-230,17-236,18-70,18-114,19-175,
CA.A.TT	7	5	7	12	7.913503e-01	7.886446e-01	1-295,1-327,1-343,3-48,4-120,5-233,7-154,10-112,11-31,16-118,18-70,18-114,
C.TA.TT	7	5	7	10	9.069430e-01	3.064128e-01	1-4,1-68,3-48,4-120,5-233,7-187,12-128,13-116,16-118,19-175,
C..C.TT	7	4	9	34	1.335067e+00	4.312539e+00	1-14,1-95,1-226,4-33,4-34,4-218,5-220,5-221,6-16,7-116,9-60,10-253,11-47,11-84,11-246,12-8,12-9,12-203,13-45,13-140,13-148,15-58,16-156,16-251,16-324,17-12,17-31,17-38,17-158,18-16,18-25,18-101,19-57,19-230,
CA.C.TT	7	5	7	10	2.209742e+00	2.312482e+00	1-14,1-226,4-218,6-16,11-84,13-45,16-251,18-25,18-101,19-230,
CT.C.TT	7	5	6	11	1.642369e+00	2.965075e+00	7-116,9-60,10-253,11-246,12-9,13-140,16-324,17-31,17-38,17-158,19-57,
C.TC.TT	7	5	9	12	3.697303e+00	3.434451e+00	1-95,4-218,6-16,7-116,9-60,11-246,12-8,13-45,15-58,16-324,17-31,18-16,
C..G.TT	7	4	8	22	2.513601e-01	1.204559e+00	0-166,1-133,2-291,2-314,3-181,3-233,3-252,5-31,6-23,7-32,7-72,10-95,10-103,11-11,11-48,11-77,11-95,14-16,16-442,17-259,18-131,19-90,
CT.G.TT	7	5	6	10	1.338797e+00	2.005298e+00	0-166,2-314,6-23,7-32,7-72,10-103,11-11,14-16,18-131,19-90,
C..T.TT	7	4	9	53	1.944743e-01	4.185749e+00	0-16,0-199,0-313,1-98,1-347,2-7,2-53,2-81,3-94,3-234,3-235,3-287,4-36,4-37,4-50,5-89,5-223,5-224,6-0,6-25,7-7,7-41,7-175,9-10,9-22,10-16,10-34,10-102,10-119,10-208,11-148,11-165,11-175,11-185,11-187,13-10,13-60,13-88,13-168,16-117,16-231,16-241,16-323,17-27,17-271,17-406,18-28,19-60,19-64,19-77,19-86,19-155,19-233,
CA.T.TT	7	5	8	16	1.586830e+00	2.330611e+00	1-98,2-7,2-81,3-287,4-50,5-89,7-7,7-41,10-16,10-119,11-148,13-60,13-88,16-241,17-27,19-155,
CC.T.TT	7	5	8	14	3.012325e+00	4.374746e+00	0-16,0-313,3-234,4-36,5-223,9-10,10-34,10-102,13-10,16-117,16-323,17-271,17-406,19-86,
CG.T.TT	7	5	6	7	1.338797e+00	7.001199e-01	3-94,3-235,6-25,9-22,10-208,16-231,19-77,
CT.T.TT	7	5	7	16	1.021789e+00	1.864176e+00	0-199,1-347,2-53,4-37,5-224,6-0,7-175,11-165,11-175,11-185,11-187,13-168,18-28,19-60,19-64,19-233,
C.AT.TT	7	5	6	9	2.270565e-01	-2.631172e-02	0-16,4-50,11-148,11-175,13-60,16-117,16-231,17-406,19-155,
C.TT.TT	7	5	8	29	1.697431e+00	6.048982e+00	0-199,0-313,1-98,1-347,2-53,2-81,3-235,3-287,4-36,4-37,5-89,5-223,5-224,6-0,6-25,7-7,7-41,7-175,9-10,10-102,10-119,11-165,16-241,16-323,18-28,19-60,19-64,19-86,19-233,
CATT.TT	7	6	6	8	2.713911e+00	3.081188e+00	1-98,2-81,3-287,5-89,7-7,7-41,10-119,16-241,
CCTT.TT	7	6	6	7	4.396780e+00	4.625850e+00	0-313,4-36,5-223,9-10,10-102,16-323,19-86,
CTTT.TT	7	6	6	12	2.837592e+00	5.105785e+00	0-199,1-347,2-53,4-37,5-224,6-0,7-175,11-165,18-28,19-60,19-64,19-233,
C...ATT	7	4	9	36	8.960171e-02	1.236739e+00	0-166,0-199,1-4,1-95,1-98,1-226,1-327,2-53,3-94,3-252,4-129,4-218,5-233,6-16,7-116,7-154,7-175,9-22,10-253,11-11,11-77,11-148,12-203,13-10,13-45,13-60,13-88,13-148,16-117,16-251,17-12,17-259,17-406,18-16,18-101,19-175,
CA..ATT	7	5	8	15	1.476435e+00	1.772628e+00	1-98,1-226,1-327,3-252,4-218,5-233,6-16,7-154,11-77,11-148,13-45,13-60,13-88,16-251,18-101,
CG..ATT	7	5	6	8	1.226319e+00	9.784049e-01	1-95,3-94,9-22,12-203,13-148,17-12,17-259,18-16,
CT..ATT	7	5	6	9	2.270565e-01	-2.631172e-02	0-166,0-199,2-53,4-129,7-116,7-175,10-253,11-11,19-175,
C.G.ATT	7	5	7	9	1.897632e+00	1.401890e+00	1-226,3-94,7-154,9-22,11-77,12-203,13-10,13-88,17-259,
C.T.ATT	7	5	6	15	2.270565e-01	1.651865e+00	0-166,0-199,1-4,1-95,1-98,2-53,3-252,4-218,5-233,6-16,7-116,7-175,13-45,18-16,19-175,
C..CATT	7	5	7	13	2.209742e+00	3.683116e+00	1-95,1-226,4-218,6-16,7-116,10-253,12-203,13-45,13-148,16-251,17-12,18-16,18-101,
CA.CATT	7	6	6	6	4.098656e+00	3.459102e+00	1-226,4-218,6-16,13-45,16-251,18-101,
C..TATT	7	5	7	12	9.069430e-01	9.815892e-01	0-199,1-98,2-53,3-94,7-175,9-22,11-148,13-10,13-60,13-88,16-117,17-406,
C...CTT	7	4	10	28	2.104237e+00	2.968069e+00	0-16,1-343,2-81,2-291,4-33,5-31,5-89,5-220,7-7,7-41,9-60,10-34,11-31,11-84,12-8,12-128,15-58,16-156,16-323,16-442,17-27,17-158,18-114,18-131,19-60,19-64,19-86,19-90,
CA..CTT	7	5	7	11	2.209742e+00	2.766900e+00	1-343,2-81,2-291,5-89,7-7,7-41,11-31,11-84,16-442,17-27,18-114,
CC..CTT	7	5	7	8	3.775603e+00	3.476994e+00	0-16,4-33,5-220,10-34,12-8,15-58,16-323,19-86,
C.T.CTT	7	5	8	14	3.012325e+00	3.434451e+00	2-81,5-89,7-7,7-41,9-60,12-8,12-128,15-58,16-323,18-131,19-60,19-64,19-86,19-90,
C..CCTT	7	5	6	8	2.992071e+00	3.476994e+00	4-33,5-220,9-60,11-84,12-8,15-58,16-156,17-158,
C..TCTT	7	5	7	11	2.327347e+00	2.496211e+00	0-16,2-81,5-89,7-7,7-41,10-34,16-323,17-27,19-60,19-64,19-86,
C...TTT	7	4	10	57	1.266688e+00	3.780261e+00	0-115,1-14,1-68,1-347,2-7,2-314,3-181,3-233,3-234,3-235,3-287,4-34,4-36,4-37,4-49,4-50,4-120,5-221,5-223,5-224,6-0,6-23,6-25,7-32,7-72,7-187,9-10,10-16,10-95,10-103,10-112,10-119,10-208,11-48,11-95,11-187,11-246,12-9,13-116,13-140,13-168,14-16,16-118,16-230,16-231,16-241,16-324,17-31,17-38,17-236,18-25,18-28,18-70,19-57,19-155,19-230,19-233,
CA..TTT	7	5	6	17	2.270565e-01	2.668792e+00	1-14,2-7,3-287,4-50,4-120,10-16,10-95,10-112,10-119,11-48,11-95,16-118,16-241,18-25,18-70,19-155,19-230,
CG..TTT	7	5	6	9	1.338797e+00	1.569765e+00	0-115,3-181,3-235,4-34,5-221,6-25,7-187,10-208,16-231,
CT..TTT	7	5	9	22	2.373073e+00	4.647870e+00	1-68,1-347,2-314,4-37,5-224,6-0,6-23,7-32,7-72,10-103,11-187,11-246,12-9,13-140,13-168,14-16,16-324,17-31,17-38,18-28,19-57,19-233,
C.A.TTT	7	5	7	9	9.069430e-01	-3.615473e-01	0-115,1-14,4-49,4-50,10-112,13-140,14-16,16-231,19-155,
C.C.TTT	7	5	6	10	1.642369e+00	2.496211e+00	2-7,3-233,4-34,5-221,6-23,10-95,11-48,12-9,13-168,19-57,
C.T.TTT	7	5	9	27	2.373073e+00	5.698119e+00	1-68,1-347,2-314,3-235,3-287,4-36,4-37,4-120,5-223,5-224,6-0,6-25,7-32,7-72,7-187,9-10,10-103,10-119,11-95,11-246,13-116,16-118,16-241,16-324,17-31,18-28,19-233,
CTT.TTT	7	6	7	14	3.606480e+00	6.960409e+00	1-68,1-347,2-314,4-37,5-224,6-0,7-32,7-72,10-103,11-246,16-324,17-31,18-28,19-233,
C..ATTT	7	5	7	11	9.069430e-01	6.452556e-01	0-115,1-68,4-49,4-120,7-187,10-112,13-116,16-118,16-230,17-236,18-70,
C..CTTT	7	5	6	12	1.642369e+00	3.434451e+00	1-14,4-34,5-221,11-246,12-9,13-140,16-324,17-31,17-38,18-25,19-57,19-230,
C..TTTT	7	5	9	23	2.373073e+00	3.949641e+00	1-347,2-7,3-234,3-235,3-287,4-36,4-37,4-50,5-223,5-224,6-0,6-25,9-10,10-16,10-119,10-208,11-187,13-168,16-231,16-241,18-28,19-155,19-233,
CT.TTTT	7	6	6	8	2.837592e+00	3.257235e+00	1-347,4-37,5-224,6-0,11-187,13-168,18-28,19-233,
C.TTTTT	7	6	8	14	4.375367e+00	5.723316e+00	1-347,3-235,3-287,4-36,4-37,5-223,5-224,6-0,6-25,9-10,10-119,16-241,18-28,19-233,
C......A	8	2	10	304	1.290733e-02	-5.419396e-01	0-8,0-16,0-26,0-35,0-51,0-53,0-54,0-55,0-110,0-125,0-135,0-199,0-240,0-255,0-278,0-288,0-313,0-354,1-1,1-5,1-14,1-26,1-31,1-42,1-54,1-58,1-92,1-95,1-105,1-119,1-128,1-206,1-214,1-217,1-218,1-259,1-260,1-271,1-272,1-286,1-290,1-324,1-334,1-337,1-339,1-387,1-398,1-438,2-9,2-53,2-66,2-89,2-95,2-109,2-115,2-125,2-127,2-167,2-206,2-251,2-254,2-268,2-274,2-343,2-346,2-354,2-398,2-406,2-416,2-421,2-427,…
CA.....A	8	3	10	102	2.688761e-01	2.187393e-02	0-35,0-135,0-278,0-288,1-14,1-26,1-42,1-128,1-337,1-438,2-66,2-95,2-109,2-115,2-251,2-274,2-343,2-421,2-427,3-35,3-48,3-65,3-115,3-119,3-128,3-137,3-146,3-165,3-215,3-246,3-252,3-308,3-356,3-388,4-81,4-212,5-6,5-12,5-139,5-191,6-151,6-181,6-192,6-197,6-203,7-18,7-151,7-197,8-14,9-48,10-71,10-89,10-119,10-136,10-156,10-167,11-20,11-23,11-26,11-64,11-95,11-139,11-145,11-148,11-219,11-294,12-24,12-3…
CC.....A	8	3	10	60	6.791832e-01	1.252217e+00	0-16,0-53,0-54,0-240,0-313,1-31,1-54,1-58,1-119,1-217,1-259,1-271,2-89,2-127,2-354,3-170,3-304,4-66,5-129,6-8,7-17,7-60,7-142,7-166,8-41,9-43,9-63,10-35,10-245,11-58,11-87,11-115,11-125,11-126,12-11,13-57,14-5,14-45,14-100,15-61,15-115,16-0,16-158,16-202,16-296,17-21,17-136,17-161,17-271,17-282,17-304,17-320,17-389,17-403,18-55,18-77,18-78,18-96,18-122,19-24,
CG.....A	8	3	9	58	-1.485532e+00	-1.484138e-01	0-51,0-110,0-125,0-354,1-1,1-95,1-105,1-218,1-290,1-324,1-334,1-339,1-398,2-125,2-206,2-268,2-346,3-76,3-103,3-265,3-378,4-17,4-45,5-171,5-193,6-13,6-44,8-45,8-60,10-59,10-217,10-274,11-107,11-195,11-265,13-11,13-26,13-75,13-194,14-46,14-71,15-1,15-95,15-98,15-116,15-138,16-109,16-112,16-166,16-169,16-354,16-372,16-426,16-437,17-95,17-280,17-316,17-358,
CT.....A	8	3	10	84	2.934638e-01	-9.309288e-01	0-8,0-26,0-55,0-199,0-255,1-5,1-92,1-206,1-214,1-260,1-272,1-286,1-387,2-9,2-53,2-167,2-254,2-398,2-406,2-416,3-60,3-157,3-197,3-275,3-302,3-382,3-423,3-431,4-7,4-70,4-129,5-93,5-224,6-0,6-98,6-108,6-139,6-143,6-178,7-61,7-64,7-72,7-116,7-126,7-175,7-195,8-5,9-39,10-0,11-11,11-59,11-127,11-129,11-165,11-249,11-307,11-317,12-9,12-12,12-54,12-77,13-104,13-140,13-143,15-20,15-59,16-114,16-203,16-218…
C.A....A	8	3	10	100	2.688761e-01	3.153808e-02	0-8,0-16,0-35,0-135,0-240,0-255,0-278,0-288,0-354,1-5,1-14,1-26,1-31,1-58,1-105,1-214,1-218,1-260,1-290,1-324,1-334,1-339,2-115,2-206,2-274,2-398,2-416,2-421,3-65,3-128,3-146,3-170,3-246,3-265,3-308,3-356,3-378,4-7,4-70,5-12,5-129,6-8,6-13,6-44,6-108,6-192,6-197,7-17,7-18,7-64,7-142,7-166,7-197,8-5,8-41,9-43,9-48,10-71,10-89,10-156,10-217,11-26,11-64,11-107,11-129,11-148,11-195,11-219,11-294,12-2…
CAA....A	8	4	10	45	1.092826e+00	2.161819e+00	0-35,0-135,0-278,0-288,1-14,1-26,2-115,2-274,2-421,3-65,3-128,3-146,3-246,3-308,3-356,5-12,6-192,6-197,7-18,7-197,9-48,10-71,10-89,10-156,11-26,11-64,11-148,11-219,11-294,12-24,12-37,12-105,13-60,13-78,15-35,15-121,16-32,17-118,17-131,17-137,17-227,17-321,18-61,18-101,19-5,
CCA....A	8	4	7	16	-4.578701e-01	-9.845940e-02	0-16,0-240,1-31,1-58,3-170,5-129,6-8,7-17,7-142,7-166,8-41,9-43,17-136,17-320,17-389,19-24,
CGA....A	8	4	7	22	-8.376397e-01	4.941850e-01	0-354,1-105,1-218,1-290,1-324,1-334,1-339,2-206,3-265,3-378,6-13,6-44,10-217,11-107,11-195,13-26,14-71,15-1,15-95,16-372,17-95,17-358,
CTA....A	8	4	8	17	-1.159671e+00	-2.434282e+00	0-8,0-255,1-5,1-214,1-260,2-398,2-416,4-7,4-70,6-108,7-64,8-5,11-129,12-77,13-140,16-114,16-203,
C.C....A	8	3	10	48	6.791832e-01	-1.072468e+00	0-51,0-53,1-337,2-89,2-125,2-268,2-343,2-346,3-60,3-275,3-302,3-304,4-129,5-191,5-193,6-203,7-61,7-126,7-151,7-195,8-14,10-167,11-11,11-59,11-125,11-127,11-145,11-317,12-9,12-54,13-55,13-57,14-26,15-59,15-113,16-109,16-112,16-158,16-218,16-354,17-21,17-101,17-280,17-364,17-401,18-56,18-77,18-122,
CAC....A	8	4	9	14	1.147176e+00	-6.027723e-01	1-337,2-343,5-191,6-203,7-151,8-14,10-167,11-145,13-55,14-26,15-113,17-101,17-364,17-401,
CCC....A	8	4	6	9	3.827999e-01	1.900177e-01	0-53,2-89,3-304,11-125,13-57,16-158,17-21,18-77,18-122,
CTC....A	8	4	8	16	4.614050e-01	1.153960e-01	3-60,3-275,3-302,4-129,7-61,7-126,7-195,11-11,11-59,11-127,11-317,12-9,12-54,15-59,16-218,18-56,
C.G....A	8	3	10	53	5.686816e-01	-7.286129e-01	0-55,1-217,2-66,2-95,2-127,2-251,2-254,2-354,3-103,3-137,3-157,3-197,3-382,4-17,4-66,5-171,6-139,6-143,6-178,9-39,10-0,10-59,10-136,11-23,11-115,11-307,13-104,14-5,14-45,15-98,15-115,15-138,16-166,16-169,16-296,16-410,16-426,16-437,17-67,17-224,17-271,17-282,17-304,17-316,17-393,17-403,18-79,18-163,18-221,19-21,19-116,19-163,19-172,
CCG....A	8	4	6	13	5.970136e-02	1.049870e+00	1-217,2-127,2-354,4-66,11-115,14-5,14-45,15-115,16-296,17-271,17-282,17-304,17-403,
CTG....A	8	4	8	19	1.432460e-01	1.644786e-02	0-55,2-254,3-157,3-197,3-382,6-139,6-143,6-178,9-39,10-0,11-307,13-104,17-67,17-224,17-393,18-79,18-221,19-116,19-172,
C.T....A	8	3	10	103	2.934638e-01	1.532388e+00	0-26,0-54,0-110,0-125,0-199,0-313,1-1,1-42,1-54,1-92,1-95,1-119,1-128,1-206,1-259,1-271,1-272,1-286,1-387,1-398,1-438,2-9,2-53,2-109,2-167,2-406,2-427,3-35,3-48,3-76,3-115,3-119,3-165,3-215,3-252,3-388,3-423,3-431,4-45,4-81,4-212,5-6,5-93,5-139,5-224,6-0,6-98,6-151,6-181,7-60,7-72,7-116,7-175,8-45,8-60,9-63,10-35,10-119,10-245,10-274,11-20,11-58,11-87,11-95,11-126,11-139,11-165,11-249,11-265,12-1…
CAT....A	8	4	9	33	-3.898037e-03	4.003695e-01	1-42,1-128,1-438,2-109,2-427,3-35,3-48,3-115,3-119,3-165,3-215,3-252,3-388,4-81,4-212,5-6,5-139,6-151,6-181,10-119,11-20,11-95,11-139,12-206,14-75,15-30,15-48,16-199,16-241,18-19,19-2,19-32,19-97,
CCT....A	8	4	8	22	4.614050e-01	1.680734e+00	0-54,0-313,1-54,1-119,1-259,1-271,7-60,9-63,10-35,10-245,11-58,11-87,11-126,12-11,14-100,15-61,16-0,16-202,17-161,18-55,18-78,18-96,
CGT....A	8	4	7	16	-6.934055e-01	-4.670060e-01	0-110,0-125,1-1,1-95,1-398,3-76,4-45,8-45,8-60,10-274,11-265,13-11,13-75,13-194,14-46,15-116,
CTT....A	8	4	9	32	1.021157e-01	7.140285e-01	0-26,0-199,1-92,1-206,1-272,1-286,1-387,2-9,2-53,2-167,2-406,3-423,3-431,5-93,5-224,6-0,6-98,7-72,7-116,7-175,11-165,11-249,12-12,13-143,15-20,16-220,16-309,17-221,17-307,18-118,18-142,19-94,
C..A...A	8	3	10	90	2.688761e-01	-8.109012e-01	0-55,0-125,0-135,0-240,0-288,0-354,1-5,1-42,1-58,1-128,1-217,1-218,1-259,1-290,1-339,1-398,1-438,2-115,2-127,2-206,2-421,3-48,3-115,3-119,3-128,3-146,3-215,3-275,3-308,3-382,3-388,4-7,4-17,4-70,4-129,5-12,5-129,5-193,6-108,6-143,6-151,6-192,7-17,7-64,7-166,7-195,7-197,8-14,8-45,8-60,9-43,10-71,10-89,10-136,10-156,10-217,11-64,11-129,11-139,11-265,11-294,12-54,12-105,13-11,13-78,14-5,14-75,15-1,15…
CA.A...A	8	4	10	40	1.092826e+00	1.406499e+00	0-135,0-288,1-42,1-128,1-438,2-115,2-421,3-48,3-115,3-119,3-128,3-146,3-215,3-308,3-388,5-12,6-151,6-192,7-197,8-14,10-71,10-89,10-136,10-156,11-64,11-139,11-294,12-105,13-78,14-75,15-121,16-32,16-410,17-101,17-118,17-137,17-321,18-61,19-5,19-97,
CC.A...A	8	4	8	15	3.446528e-01	-3.507780e-01	0-240,1-58,1-217,1-259,2-127,5-129,7-17,7-166,9-43,14-5,16-202,17-136,17-320,18-122,19-24,
CG.A...A	8	4	8	18	2.165357e-02	-2.143671e-01	0-125,0-354,1-218,1-290,1-339,1-398,2-206,4-17,5-193,8-45,8-60,10-217,11-265,13-11,15-1,15-98,16-372,17-95,
CT.A...A	8	4	8	17	-1.159671e+00	-2.434282e+00	0-55,1-5,3-275,3-382,4-7,4-70,4-129,6-108,6-143,7-64,7-195,11-129,12-54,16-203,17-393,18-79,18-142,
C.AA...A	8	4	10	49	1.092826e+00	2.919997e+00	0-135,0-240,0-288,0-354,1-5,1-58,1-218,1-290,1-339,2-115,2-206,2-421,3-128,3-146,3-308,4-7,4-70,5-12,5-129,6-108,6-192,7-17,7-64,7-166,7-197,9-43,10-71,10-89,10-156,10-217,11-64,11-129,11-294,12-105,13-78,15-1,15-121,16-32,16-203,16-372,17-95,17-118,17-136,17-137,17-320,17-321,18-61,19-5,19-24,
CAAA...A	8	5	9	24	1.963971e+00	4.208029e+00	0-135,0-288,2-115,2-421,3-128,3-146,3-308,5-12,6-192,7-197,10-71,10-89,10-156,11-64,11-294,12-105,13-78,15-121,16-32,17-118,17-137,17-321,18-61,19-5,
CCAA...A	8	5	6	9	1.313052e+00	1.534384e+00	0-240,1-58,5-129,7-17,7-166,9-43,17-136,17-320,19-24,
C.CA...A	8	4	7	8	-4.578701e-01	-2.107981e+00	3-275,4-129,5-193,7-195,8-14,12-54,17-101,18-122,
C.GA...A	8	4	8	12	2.165357e-02	-1.623277e+00	0-55,1-217,2-127,3-382,4-17,6-143,10-136,14-5,15-98,16-410,17-393,18-79,
C.TA...A	8	4	9	21	-3.898037e-03	-1.871545e+00	0-125,1-42,1-128,1-259,1-398,1-438,3-48,3-115,3-119,3-215,3-388,6-151,8-45,8-60,11-139,11-265,13-11,14-75,16-202,18-142,19-97,
CATA...A	8	5	6	12	-6.326064e-03	3.020259e-01	1-42,1-128,1-438,3-48,3-115,3-119,3-215,3-388,6-151,11-139,14-75,19-97,
C..C...A	8	3	9	73	-1.093523e+00	2.333103e+00	0-51,1-1,1-14,1-54,1-92,1-95,1-105,1-214,1-260,1-324,1-334,2-66,2-125,2-251,2-343,3-170,3-302,4-66,4-81,5-93,5-171,6-13,6-98,6-178,7-60,7-61,7-116,7-151,10-0,10-35,11-20,11-23,11-26,11-58,11-59,11-107,11-115,11-126,11-145,11-195,11-307,11-317,12-9,12-37,13-55,13-57,13-75,13-140,14-46,15-59,15-95,15-113,15-138,16-109,16-114,16-166,16-199,17-221,17-224,17-280,17-304,17-358,17-401,17-403,18-55,18-96…
CA.C...A	8	4	9	20	1.147176e+00	4.071543e-01	1-14,2-66,2-251,2-343,4-81,7-151,11-20,11-23,11-26,11-145,12-37,13-55,15-113,16-199,17-401,18-101,18-163,19-2,19-21,19-32,
CC.C...A	8	4	8	13	1.732556e+00	1.586183e+00	1-54,3-170,4-66,7-60,10-35,11-58,11-115,11-126,13-57,17-304,17-403,18-55,18-96,
CG.C...A	8	4	8	19	1.435180e+00	3.005800e+00	0-51,1-1,1-95,1-105,1-324,1-334,2-125,5-171,6-13,11-107,11-195,13-75,14-46,15-95,15-138,16-109,16-166,17-280,17-358,
CT.C...A	8	4	9	21	1.246063e+00	1.154659e+00	1-92,1-214,1-260,3-302,5-93,6-98,6-178,7-61,7-116,10-0,11-59,11-307,11-317,12-9,13-140,15-59,16-114,17-221,17-224,19-94,19-172,
C.AC...A	8	4	8	17	3.446528e-01	1.541844e-01	1-14,1-105,1-214,1-260,1-324,1-334,3-170,6-13,11-26,11-107,11-195,12-37,13-140,15-95,16-114,17-358,18-101,
C.CC...A	8	4	7	17	1.057678e+00	2.634149e+00	0-51,2-125,2-343,3-302,7-61,7-151,11-59,11-145,11-317,12-9,13-55,13-57,15-59,15-113,16-109,17-280,17-401,
CACC...A	8	5	6	6	2.751342e+00	1.930138e+00	2-343,7-151,11-145,13-55,15-113,17-401,
C.GC...A	8	4	7	17	7.474408e-01	2.350801e+00	2-66,2-251,4-66,5-171,6-178,10-0,11-23,11-115,11-307,15-138,16-166,17-224,17-304,17-403,18-163,19-21,19-172,
C.TC...A	8	4	8	22	4.614050e-01	1.419614e+00	1-1,1-54,1-92,1-95,4-81,5-93,6-98,7-60,7-116,10-35,11-20,11-58,11-126,13-75,14-46,16-199,17-221,18-55,18-96,19-2,19-32,19-94,
C..G...A	8	3	9	45	-1.485532e+00	-1.441718e+00	0-35,0-54,0-110,1-31,1-206,1-337,2-95,2-274,2-346,2-354,2-427,3-35,3-165,3-252,3-356,3-378,4-45,5-191,6-139,6-181,6-197,7-72,8-41,9-39,10-245,10-274,11-11,11-95,11-219,14-26,15-30,15-48,15-116,16-220,16-426,16-437,17-21,17-227,17-307,17-316,17-364,17-389,18-56,18-78,19-163,
CA.G...A	8	4	8	20	2.165357e-02	2.576951e-01	0-35,1-337,2-95,2-274,2-427,3-35,3-165,3-252,3-356,5-191,6-181,6-197,11-95,11-219,14-26,15-30,15-48,17-227,17-364,19-163,
CC.G...A	8	4	6	8	5.970136e-02	-5.728191e-01	0-54,1-31,2-354,8-41,10-245,17-21,17-389,18-78,
CG.G...A	8	4	6	9	-2.780074e-01	-6.896907e-01	0-110,2-346,3-378,4-45,10-274,15-116,16-426,16-437,17-316,
CT.G...A	8	4	6	8	-1.530057e+00	-2.388461e+00	1-206,6-139,7-72,9-39,11-11,16-220,17-307,18-56,
C.AG...A	8	4	6	10	-1.696933e+00	-2.090512e+00	0-35,1-31,2-274,3-356,3-378,6-197,8-41,11-219,17-227,17-389,
C.CG...A	8	4	7	8	7.474408e-01	-5.728191e-01	1-337,2-346,5-191,11-11,14-26,17-21,17-364,18-56,
C.TG...A	8	4	8	19	1.432460e-01	2.586433e-01	0-54,0-110,1-206,2-427,3-35,3-165,3-252,4-45,6-181,7-72,10-245,10-274,11-95,15-30,15-48,15-116,16-220,17-307,18-78,
C..T...A	8	3	10	96	2.934638e-01	9.119496e-01	0-8,0-16,0-26,0-53,0-199,0-255,0-278,0-313,1-26,1-119,1-271,1-272,1-286,1-387,2-9,2-53,2-89,2-109,2-167,2-254,2-268,2-398,2-406,2-416,3-60,3-65,3-76,3-103,3-137,3-157,3-197,3-246,3-265,3-304,3-423,3-431,4-212,5-6,5-139,5-224,6-0,6-8,6-44,6-203,7-18,7-126,7-142,7-175,8-5,9-48,9-63,10-59,10-119,10-167,11-87,11-125,11-127,11-148,11-165,11-249,12-11,12-12,12-24,12-77,12-206,13-26,13-60,13-104,13-143,…
CA.T...A	8	4	10	22	1.151875e+00	-1.497293e+00	0-278,1-26,2-109,3-65,3-137,3-246,4-212,5-6,5-139,6-203,7-18,9-48,10-119,10-167,11-148,12-24,12-206,13-60,15-35,16-241,17-131,18-19,
CC.T...A	8	4	9	24	1.246063e+00	2.203994e+00	0-16,0-53,0-313,1-119,1-271,2-89,3-304,6-8,7-142,9-63,11-87,11-125,12-11,14-45,14-100,15-61,15-115,16-0,16-158,16-296,17-161,17-271,17-282,18-77,
CG.T...A	8	4	6	12	-1.530057e+00	-1.430191e+00	2-268,3-76,3-103,3-265,6-44,10-59,13-26,13-194,14-71,16-112,16-169,16-354,
CT.T...A	8	4	10	38	1.212732e+00	1.896086e+00	0-8,0-26,0-199,0-255,1-272,1-286,1-387,2-9,2-53,2-167,2-254,2-398,2-406,2-416,3-60,3-157,3-197,3-423,3-431,5-224,6-0,7-126,7-175,8-5,11-127,11-165,11-249,12-12,12-77,13-104,13-143,15-20,16-218,16-309,17-67,18-118,18-221,19-116,
C.AT...A	8	4	8	24	-1.159671e+00	-1.115847e+00	0-8,0-16,0-255,0-278,1-26,2-398,2-416,3-65,3-246,3-265,6-8,6-44,7-18,7-142,8-5,9-48,11-148,12-24,12-77,13-26,13-60,14-71,15-35,17-131,
CAAT...A	8	5	8	11	1.375982e+00	3.026335e-01	0-278,1-26,3-65,3-246,7-18,9-48,11-148,12-24,13-60,15-35,17-131,
C.CT...A	8	4	6	15	-1.107912e+00	-3.987880e-01	0-53,2-89,2-268,3-60,3-304,6-203,7-126,10-167,11-125,11-127,16-112,16-158,16-218,16-354,18-77,
C.GT...A	8	4	6	16	-1.530057e+00	-4.670060e-01	2-254,3-103,3-137,3-157,3-197,10-59,13-104,14-45,15-115,16-169,16-296,17-67,17-271,17-282,18-221,19-116,
C.TT...A	8	4	10	41	1.212732e+00	2.089197e+00	0-26,0-199,0-313,1-119,1-271,1-272,1-286,1-387,2-9,2-53,2-109,2-167,2-406,3-76,3-423,3-431,4-212,5-6,5-139,5-224,6-0,7-175,9-63,10-119,11-87,11-165,11-249,12-11,12-12,12-206,13-143,13-194,14-100,15-20,15-61,16-0,16-241,16-309,17-161,18-19,18-118,
CATT...A	8	5	6	8	1.161835e-01	-5.033672e-01	2-109,4-212,5-6,5-139,10-119,12-206,16-241,18-19,
CCTT...A	8	5	6	10	1.538177e+00	2.330893e+00	0-313,1-119,1-271,9-63,11-87,12-11,14-100,15-61,16-0,17-161,
CTTT...A	8	5	9	21	2.276472e+00	4.063172e+00	0-26,0-199,1-272,1-286,1-387,2-9,2-53,2-167,2-406,3-423,3-431,5-224,6-0,7-175,11-165,11-249,12-12,13-143,15-20,16-309,18-118,
C...A..A	8	3	10	106	2.688761e-01	-1.005723e-01	0-26,0-35,0-54,0-55,0-199,0-255,0-278,0-288,1-26,1-42,1-95,1-105,1-128,1-217,1-218,1-324,1-334,1-337,2-53,2-115,2-206,2-254,2-346,3-76,3-119,3-128,3-137,3-157,3-252,3-275,3-388,4-7,4-81,4-129,5-12,5-129,5-139,5-193,6-13,6-143,6-151,6-178,6-181,6-192,6-197,7-64,7-116,7-151,7-175,7-195,7-197,8-5,8-14,8-60,10-59,10-71,10-167,11-11,11-20,11-23,11-26,11-107,11-127,11-129,11-139,11-145,11-148,11-294,12…
CA..A..A	8	4	10	46	1.092826e+00	1.784253e+00	0-35,0-278,0-288,1-26,1-42,1-128,1-337,2-115,3-119,3-128,3-137,3-252,3-388,4-81,5-12,5-139,6-151,6-181,6-192,6-197,7-151,7-197,8-14,10-71,10-167,11-20,11-23,11-26,11-139,11-145,11-148,11-294,12-24,12-37,13-60,13-78,15-121,16-32,16-410,17-118,17-131,17-227,18-101,19-2,19-5,19-97,
CC..A..A	8	4	6	10	-1.260393e+00	-1.607526e+00	0-54,1-217,5-129,13-57,14-5,16-202,17-136,17-320,18-78,19-24,
CG..A..A	8	4	9	23	8.809468e-01	9.627099e-01	1-95,1-105,1-218,1-324,1-334,2-206,2-346,3-76,5-193,6-13,8-60,10-59,11-107,13-75,13-194,15-98,15-116,15-138,16-112,16-169,16-354,16-437,17-95,
CT..A..A	8	4	9	27	-3.898037e-03	-7.369493e-01	0-26,0-55,0-199,0-255,2-53,2-254,3-157,3-275,4-7,4-129,6-143,6-178,7-64,7-116,7-175,7-195,8-5,11-11,11-127,11-129,12-12,13-143,17-224,17-307,18-56,18-79,19-94,
C.A.A..A	8	4	10	42	1.092826e+00	1.595848e+00	0-35,0-255,0-278,0-288,1-26,1-105,1-218,1-324,1-334,2-115,2-206,3-128,4-7,5-12,5-129,6-13,6-192,6-197,7-64,7-197,8-5,10-71,11-26,11-107,11-129,11-148,11-294,12-24,12-37,13-60,13-78,15-121,16-32,17-95,17-118,17-131,17-136,17-227,17-320,18-101,19-5,19-24,
CAA.A..A	8	5	9	25	1.963971e+00	4.208029e+00	0-35,0-278,0-288,1-26,2-115,3-128,5-12,6-192,6-197,7-197,10-71,11-26,11-148,11-294,12-24,12-37,13-60,13-78,15-121,16-32,17-118,17-131,17-227,18-101,19-5,
C.C.A..A	8	4	9	16	1.147176e+00	-9.845940e-02	1-337,2-346,3-275,4-129,5-193,7-151,7-195,8-14,10-167,11-11,11-127,11-145,13-57,16-112,16-354,18-56,
C.G.A..A	8	4	7	17	-8.376397e-01	-4.545120e-01	0-55,1-217,2-254,3-137,3-157,6-143,6-178,10-59,11-23,14-5,15-98,15-138,16-169,16-410,16-437,17-224,18-79,
C.T.A..A	8	4	10	31	1.151875e+00	2.381812e-02	0-26,0-54,0-199,1-42,1-95,1-128,2-53,3-76,3-119,3-252,3-388,4-81,5-139,6-151,6-181,7-116,7-175,8-60,11-20,11-139,12-12,13-75,13-143,13-194,15-116,16-202,17-307,18-78,19-2,19-94,19-97,
CAT.A..A	8	5	6	13	-6.326064e-03	9.436775e-01	1-42,1-128,3-119,3-252,3-388,4-81,5-139,6-151,6-181,11-20,11-139,19-2,19-97,
CTT.A..A	8	5	6	9	1.161835e-01	-1.735502e-01	0-26,0-199,2-53,7-116,7-175,12-12,13-143,17-307,19-94,
C..AA..A	8	4	10	44	1.092826e+00	1.972910e+00	0-55,0-288,1-42,1-128,1-217,1-218,2-115,2-206,3-119,3-128,3-275,3-388,4-7,4-129,5-12,5-129,5-193,6-143,6-151,6-192,7-64,7-195,7-197,8-14,8-60,10-71,11-129,11-139,11-294,13-78,14-5,15-98,15-121,16-32,16-202,16-410,17-95,17-118,17-136,17-320,18-79,19-5,19-24,19-97,
CA.AA..A	8	5	10	22	2.662286e+00	3.574959e+00	0-288,1-42,1-128,2-115,3-119,3-128,3-388,5-12,6-151,6-192,7-197,8-14,10-71,11-139,11-294,13-78,15-121,16-32,16-410,17-118,19-5,19-97,
CG.AA..A	8	5	6	6	1.009878e+00	-1.218402e-01	1-218,2-206,5-193,8-60,15-98,17-95,
CT.AA..A	8	5	6	9	-6.326064e-03	-3.367711e-01	0-55,3-275,4-7,4-129,6-143,7-64,7-195,11-129,18-79,
C.AAA..A	8	5	9	23	1.963971e+00	3.891288e+00	0-288,1-218,2-115,2-206,3-128,4-7,5-12,5-129,6-192,7-64,7-197,10-71,11-129,11-294,13-78,15-121,16-32,17-95,17-118,17-136,17-320,19-5,19-24,
CAAAA..A	8	6	9	13	4.403297e+00	5.119228e+00	0-288,2-115,3-128,5-12,6-192,7-197,10-71,11-294,13-78,15-121,16-32,17-118,19-5,
C.TAA..A	8	5	7	9	6.848279e-01	-3.367711e-01	1-42,1-128,3-119,3-388,6-151,8-60,11-139,16-202,19-97,
C..CA..A	8	4	8	22	3.446528e-01	9.090825e-01	1-95,1-105,1-324,1-334,4-81,6-13,6-178,7-116,7-151,11-20,11-23,11-26,11-107,11-145,12-37,13-57,13-75,15-138,17-224,18-101,19-2,19-94,
C.TCA..A	8	5	6	7	1.425527e+00	8.137814e-01	1-95,4-81,7-116,11-20,13-75,19-2,19-94,
C..GA..A	8	4	7	14	-8.376397e-01	-1.154846e+00	0-35,0-54,1-337,2-346,3-252,6-181,6-197,11-11,15-116,16-437,17-227,17-307,18-56,18-78,
C.TGA..A	8	5	6	6	1.122647e+00	1.126419e-02	0-54,3-252,6-181,15-116,17-307,18-78,
C..TA..A	8	4	8	26	-1.159671e+00	-7.369493e-01	0-26,0-199,0-255,0-278,1-26,2-53,2-254,3-76,3-137,3-157,5-139,7-175,8-5,10-59,10-167,11-127,11-148,12-12,12-24,13-60,13-143,13-194,16-112,16-169,16-354,17-131,
CA.TA..A	8	5	6	9	-6.326064e-03	-3.367711e-01	0-278,1-26,3-137,5-139,10-167,11-148,12-24,13-60,17-131,
CT.TA..A	8	5	6	11	1.161835e-01	4.832009e-01	0-26,0-199,0-255,2-53,2-254,3-157,7-175,8-5,11-127,12-12,13-143,
C...C..A	8	3	10	52	6.791832e-01	-4.577651e-01	0-16,0-51,1-1,1-54,1-119,1-214,1-259,1-286,1-290,1-339,2-421,2-427,3-60,3-115,3-246,3-265,3-302,3-304,3-378,4-45,4-66,5-191,6-98,6-139,7-60,8-41,9-39,10-0,11-58,11-59,11-125,11-307,12-105,12-206,13-55,14-45,14-71,15-48,16-114,16-199,16-203,16-220,16-296,16-426,17-316,17-321,17-358,17-389,17-403,18-118,18-122,19-21,
CA..C..A	8	4	6	12	-1.260393e+00	-1.359298e+00	2-421,2-427,3-115,3-246,5-191,12-105,12-206,13-55,15-48,16-199,17-321,19-21,
CC..C..A	8	4	9	15	2.407435e+00	2.286959e+00	0-16,1-54,1-119,1-259,3-304,4-66,7-60,8-41,11-58,11-125,14-45,16-296,17-389,17-403,18-122,
CT..C..A	8	4	7	14	-3.232534e-01	-3.987880e-01	1-214,1-286,3-60,3-302,6-98,6-139,9-39,10-0,11-59,11-307,16-114,16-203,16-220,18-118,
C.A.C..A	8	4	6	16	-1.260393e+00	-9.845940e-02	0-16,1-214,1-290,1-339,2-421,3-246,3-265,3-378,8-41,12-105,14-71,16-114,16-203,17-321,17-358,17-389,
C.C.C..A	8	4	6	9	3.827999e-01	-1.579091e-01	0-51,3-60,3-302,3-304,5-191,11-59,11-125,13-55,18-122,
C.G.C..A	8	4	7	11	7.474408e-01	3.995483e-01	4-66,6-139,9-39,10-0,11-307,14-45,16-296,16-426,17-316,17-403,19-21,
C.T.C..A	8	4	9	16	1.246063e+00	1.161326e-01	1-1,1-54,1-119,1-259,1-286,2-427,3-115,4-45,6-98,7-60,11-58,12-206,15-48,16-199,16-220,18-118,
C..CC..A	8	4	8	18	1.732556e+00	2.989544e+00	0-51,1-1,1-54,1-214,3-302,4-66,6-98,7-60,10-0,11-58,11-59,11-307,13-55,16-114,16-199,17-358,17-403,19-21,
C..GC..A	8	4	6	12	5.970136e-02	7.245008e-01	2-427,3-378,4-45,5-191,6-139,8-41,9-39,15-48,16-220,16-426,17-316,17-389,
C..TC..A	8	4	7	13	-3.232534e-01	-6.598813e-01	0-16,1-119,1-286,3-60,3-246,3-265,3-304,11-125,12-206,14-45,14-71,16-296,18-118,
C...G..A	8	3	10	58	5.686816e-01	1.428636e-01	0-8,0-53,0-240,0-313,0-354,1-58,1-92,1-206,1-438,2-125,2-268,2-343,2-398,3-48,3-103,3-356,4-17,4-70,5-6,5-93,5-171,7-126,9-48,9-63,10-136,10-156,10-274,11-87,11-165,11-219,11-317,12-54,14-26,14-46,14-100,15-20,15-61,15-95,15-113,15-115,16-109,16-166,16-309,17-101,17-137,17-161,17-271,17-280,17-282,17-364,17-393,17-401,18-19,18-55,18-77,18-163,19-116,19-163,
CA..G..A	8	4	8	18	2.165357e-02	-2.151514e-01	1-438,2-343,3-48,3-356,5-6,9-48,10-136,10-156,11-219,14-26,15-113,17-101,17-137,17-364,17-401,18-19,18-163,19-163,
CC..G..A	8	4	6	14	5.970136e-02	1.375658e+00	0-53,0-240,0-313,1-58,9-63,11-87,14-100,15-61,15-115,17-161,17-271,17-282,18-55,18-77,
CG..G..A	8	4	6	12	-2.780074e-01	2.162855e-01	0-354,2-125,2-268,3-103,4-17,5-171,10-274,14-46,15-95,16-109,16-166,17-280,
CT..G..A	8	4	9	14	9.798974e-01	-9.526824e-01	0-8,1-92,1-206,2-398,4-70,5-93,7-126,11-165,11-317,12-54,15-20,16-309,17-393,19-116,
C.A.G..A	8	4	7	12	-8.376397e-01	-1.623277e+00	0-8,0-240,0-354,1-58,2-398,3-356,4-70,9-48,10-156,11-219,15-95,17-137,
C.C.G..A	8	4	8	15	1.435180e+00	1.698220e+00	0-53,2-125,2-268,2-343,7-126,11-317,12-54,14-26,15-113,16-109,17-101,17-280,17-364,17-401,18-77,
C.G.G..A	8	4	6	12	-2.780074e-01	2.162855e-01	3-103,4-17,5-171,10-136,15-115,16-166,17-271,17-282,17-393,18-163,19-116,19-163,
C.T.G..A	8	4	8	19	1.432460e-01	2.578364e-01	0-313,1-92,1-206,1-438,3-48,5-6,5-93,9-63,10-274,11-87,11-165,14-46,14-100,15-20,15-61,16-309,17-161,18-19,18-55,
CCT.G..A	8	5	6	7	2.544912e+00	2.266561e+00	0-313,9-63,11-87,14-100,15-61,17-161,18-55,
C..AG..A	8	4	6	13	-1.696933e+00	-1.389886e+00	0-240,0-354,1-58,1-438,3-48,4-17,4-70,10-136,10-156,12-54,17-101,17-137,17-393,
C..CG..A	8	4	7	15	7.474408e-01	1.698220e+00	1-92,2-125,2-343,5-93,5-171,11-317,14-46,15-95,15-113,16-109,16-166,17-280,17-401,18-55,18-163,
C..GG..A	8	4	6	7	-2.780074e-01	-1.291750e+00	1-206,3-356,10-274,11-219,14-26,17-364,19-163,
C..TG..A	8	4	9	23	9.798974e-01	1.230569e+00	0-8,0-53,0-313,2-268,2-398,3-103,5-6,7-126,9-48,9-63,11-87,11-165,14-100,15-20,15-61,15-115,16-309,17-161,17-271,17-282,18-19,18-77,19-116,
CC.TG..A	8	5	6	11	2.544912e+00	4.579820e+00	0-53,0-313,9-63,11-87,14-100,15-61,15-115,17-161,17-271,17-282,18-77,
CT.TG..A	8	5	7	7	1.906920e+00	5.684232e-01	0-8,2-398,7-126,11-165,15-20,16-309,19-116,
C.TTG..A	8	5	7	11	1.906920e+00	2.270061e+00	0-313,5-6,9-63,11-87,11-165,14-100,15-20,15-61,16-309,17-161,18-19,
C...T..A	8	3	10	88	2.934638e-01	-3.124311e-01	0-110,0-125,0-135,1-5,1-14,1-31,1-260,1-271,1-272,1-387,1-398,2-9,2-66,2-89,2-95,2-109,2-127,2-167,2-251,2-274,2-354,2-406,2-416,3-35,3-65,3-146,3-165,3-170,3-197,3-215,3-308,3-382,3-423,3-431,4-212,5-224,6-0,6-8,6-44,6-108,6-203,7-17,7-18,7-61,7-72,7-142,7-166,8-45,9-43,10-35,10-89,10-119,10-217,10-245,11-64,11-95,11-115,11-126,11-195,11-249,11-265,12-9,12-11,12-77,13-11,13-26,13-104,13-140,14-7…
CA..T..A	8	4	8	26	-1.159671e+00	-9.265213e-01	0-135,1-14,2-66,2-95,2-109,2-251,2-274,3-35,3-65,3-146,3-165,3-215,3-308,4-212,6-203,7-18,10-89,10-119,11-64,11-95,14-75,15-30,15-35,16-241,18-61,19-32,
CC..T..A	8	4	8	21	4.614050e-01	1.419614e+00	1-31,1-271,2-89,2-127,2-354,3-170,6-8,7-17,7-142,7-166,9-43,10-35,10-245,11-115,11-126,12-11,16-0,16-158,17-21,17-304,18-96,
CG..T..A	8	4	7	12	-6.934055e-01	-1.430191e+00	0-110,0-125,1-398,6-44,8-45,10-217,11-195,11-265,13-11,13-26,15-1,16-372,
CT..T..A	8	4	9	29	1.021157e-01	1.264989e-01	1-5,1-260,1-272,1-387,2-9,2-167,2-406,2-416,3-197,3-382,3-423,3-431,5-224,6-0,6-108,7-61,7-72,11-249,12-9,12-77,13-104,13-140,15-59,16-218,17-67,17-221,18-142,18-221,19-172,
C.A.T..A	8	4	9	30	-3.898037e-03	-1.667472e-01	0-135,1-5,1-14,1-31,1-260,2-274,2-416,3-65,3-146,3-170,3-308,6-8,6-44,6-108,7-17,7-18,7-142,7-166,9-43,10-89,10-217,11-64,11-195,12-77,13-26,13-140,15-1,15-35,16-372,18-61,
CAA.T..A	8	5	6	11	-6.326064e-03	3.026335e-01	0-135,1-14,2-274,3-65,3-146,3-308,7-18,10-89,11-64,15-35,18-61,
C.T.T..A	8	4	10	37	1.212732e+00	1.501023e+00	0-110,0-125,1-271,1-272,1-387,1-398,2-9,2-109,2-167,2-406,3-35,3-165,3-215,3-423,3-431,4-212,5-224,6-0,7-72,8-45,10-35,10-119,10-245,11-95,11-126,11-249,11-265,12-11,13-11,14-75,15-30,16-0,16-241,17-221,18-96,18-142,19-32,
CAT.T..A	8	5	6	11	1.161835e-01	4.832009e-01	2-109,3-35,3-165,3-215,4-212,10-119,11-95,14-75,15-30,16-241,19-32,
CTT.T..A	8	5	7	13	9.166843e-01	1.340421e+00	1-272,1-387,2-9,2-167,2-406,3-423,3-431,5-224,6-0,7-72,11-249,17-221,18-142,
C..AT..A	8	4	9	24	-3.898037e-03	-1.115847e+00	0-125,0-135,1-5,1-398,2-127,3-146,3-215,3-308,3-382,6-108,7-17,7-166,8-45,9-43,10-89,10-217,11-64,11-265,13-11,14-75,15-1,16-372,18-61,18-142,
CG.AT..A	8	5	6	8	1.122647e+00	8.373689e-01	0-125,1-398,8-45,10-217,11-265,13-11,15-1,16-372,
C.AAT..A	8	5	8	14	1.375982e+00	1.264817e+00	0-135,1-5,3-146,3-308,6-108,7-17,7-166,9-43,10-89,10-217,11-64,15-1,16-372,18-61,
C.TAT..A	8	5	7	8	8.012123e-01	-5.012972e-01	0-125,1-398,3-215,8-45,11-265,13-11,14-75,18-142,
C..CT..A	8	4	8	18	4.614050e-01	6.382852e-01	1-14,1-260,2-66,2-251,3-170,7-61,10-35,11-115,11-126,11-195,12-9,13-140,15-59,17-221,17-304,18-96,19-32,19-172,
CT.CT..A	8	5	6	7	1.538177e+00	9.595048e-01	1-260,7-61,12-9,13-140,15-59,17-221,19-172,
C..GT..A	8	4	6	12	-1.530057e+00	-1.430191e+00	0-110,1-31,2-95,2-274,2-354,3-35,3-165,7-72,10-245,11-95,15-30,17-21,
C..TT..A	8	4	9	34	1.021157e-01	9.103875e-01	1-271,1-272,1-387,2-9,2-89,2-109,2-167,2-406,2-416,3-65,3-197,3-423,3-431,4-212,5-224,6-0,6-8,6-44,6-203,7-18,7-142,10-119,11-249,12-11,12-77,13-26,13-104,15-35,16-0,16-158,16-218,16-241,17-67,18-221,
CA.TT..A	8	5	6	8	1.161835e-01	-5.012972e-01	2-109,3-65,4-212,6-203,7-18,10-119,15-35,16-241,
CT.TT..A	8	5	8	17	1.596578e+00	2.698275e+00	1-272,1-387,2-9,2-167,2-406,2-416,3-197,3-423,3-431,5-224,6-0,11-249,12-77,13-104,16-218,17-67,18-221,
C.TTT..A	8	5	7	17	9.166843e-01	2.358155e+00	1-271,1-272,1-387,2-9,2-109,2-167,2-406,3-423,3-431,4-212,5-224,6-0,10-119,11-249,12-11,16-0,16-241,
C....A.A	8	3	10	113	2.688761e-01	1.490136e+00	0-8,0-26,0-35,0-53,0-54,0-55,0-125,0-240,0-255,0-354,1-31,1-42,1-58,1-105,1-119,1-206,1-217,1-260,1-272,1-324,1-337,1-339,1-438,2-95,2-115,2-125,2-127,2-206,2-346,2-398,2-406,2-421,3-35,3-65,3-115,3-119,3-146,3-246,3-265,3-275,3-304,3-431,4-7,4-70,4-81,5-93,5-191,5-193,6-44,6-98,6-143,6-151,6-181,7-61,7-64,7-142,7-166,7-195,7-197,8-5,8-60,10-59,10-136,10-156,10-167,10-274,11-23,11-107,11-115,11-1…
CA...A.A	8	4	8	34	-1.316120e+00	2.829133e-01	0-35,1-42,1-337,1-438,2-95,2-115,2-421,3-35,3-65,3-115,3-119,3-146,3-246,4-81,5-191,6-151,6-181,7-197,10-136,10-156,10-167,11-23,11-145,11-219,12-37,12-105,16-410,17-101,17-137,17-321,19-2,19-21,19-32,19-163,
CC...A.A	8	4	8	24	3.446528e-01	1.422315e+00	0-53,0-54,0-240,1-31,1-58,1-119,1-217,2-127,3-304,7-142,7-166,11-115,11-126,12-11,13-57,15-61,15-115,17-161,17-282,17-403,18-55,18-77,18-78,18-122,
CG...A.A	8	4	9	23	8.809468e-01	9.680867e-01	0-125,0-354,1-105,1-324,1-339,2-125,2-206,2-346,3-265,5-193,6-44,8-60,10-59,10-274,11-107,11-195,13-26,13-75,14-46,14-71,15-1,16-169,16-372,
CT...A.A	8	4	10	32	1.151875e+00	2.381812e-02	0-8,0-26,0-55,0-255,1-206,1-260,1-272,2-398,2-406,3-275,3-431,4-7,4-70,5-93,6-98,6-143,7-61,7-64,7-195,8-5,11-127,11-129,12-54,12-77,15-20,16-114,16-203,16-220,17-67,17-224,18-79,18-221,
C.A..A.A	8	4	9	43	-1.116468e-01	2.161819e+00	0-8,0-35,0-240,0-255,0-354,1-31,1-58,1-105,1-260,1-324,1-339,2-115,2-206,2-398,2-421,3-65,3-146,3-246,3-265,4-7,4-70,6-44,7-64,7-142,7-166,7-197,8-5,10-156,11-107,11-129,11-195,11-219,12-37,12-77,12-105,13-26,14-71,15-1,16-114,16-203,16-372,17-137,17-321,
CAA..A.A	8	5	6	13	-1.309716e-01	7.463973e-01	0-35,2-115,2-421,3-65,3-146,3-246,7-197,10-156,11-219,12-37,12-105,17-137,17-321,
CGA..A.A	8	5	7	13	1.678193e+00	2.701768e+00	0-354,1-105,1-324,1-339,2-206,3-265,6-44,11-107,11-195,13-26,14-71,15-1,16-372,
CTA..A.A	8	5	8	12	1.375982e+00	6.229500e-01	0-8,0-255,1-260,2-398,4-7,4-70,7-64,8-5,11-129,12-77,16-114,16-203,
C.C..A.A	8	4	8	18	3.446528e-01	1.541844e-01	0-53,1-337,2-125,2-346,3-275,3-304,5-191,5-193,7-61,7-195,10-167,11-127,11-145,12-54,13-57,17-101,18-77,18-122,
C.G..A.A	8	4	7	20	-8.376397e-01	2.576951e-01	0-55,1-217,2-95,2-127,6-143,10-59,10-136,11-23,11-115,15-115,16-169,16-410,17-67,17-224,17-282,17-403,18-79,18-221,19-21,19-163,
C.T..A.A	8	4	10	32	1.151875e+00	2.135857e-01	0-26,0-54,0-125,1-42,1-119,1-206,1-272,1-438,2-406,3-35,3-115,3-119,3-431,4-81,5-93,6-98,6-151,6-181,8-60,10-274,11-126,12-11,13-75,14-46,15-20,15-61,16-220,17-161,18-55,18-78,19-2,19-32,
CCT..A.A	8	5	6	8	1.425527e+00	1.258185e+00	0-54,1-119,11-126,12-11,15-61,17-161,18-55,18-78,
CTT..A.A	8	5	6	9	1.161835e-01	-1.735502e-01	0-26,1-206,1-272,2-406,3-431,5-93,6-98,15-20,16-220,
C..A.A.A	8	4	10	41	1.092826e+00	1.406499e+00	0-55,0-125,0-240,0-354,1-42,1-58,1-217,1-339,1-438,2-115,2-127,2-206,2-421,3-115,3-119,3-146,3-275,4-7,4-70,5-193,6-143,6-151,7-64,7-166,7-195,7-197,8-60,10-136,10-156,11-129,12-54,12-105,15-1,16-203,16-372,16-410,17-101,17-137,17-321,18-79,18-122,
CA.A.A.A	8	5	6	16	-1.309716e-01	1.371404e+00	1-42,1-438,2-115,2-421,3-115,3-119,3-146,6-151,7-197,10-136,10-156,12-105,16-410,17-101,17-137,17-321,
CG.A.A.A	8	5	6	8	1.009878e+00	6.823295e-01	0-125,0-354,1-339,2-206,5-193,8-60,15-1,16-372,
CT.A.A.A	8	5	8	11	1.375982e+00	3.026335e-01	0-55,3-275,4-7,4-70,6-143,7-64,7-195,11-129,12-54,16-203,18-79,
C.AA.A.A	8	5	8	21	1.265657e+00	3.259043e+00	0-240,0-354,1-58,1-339,2-115,2-206,2-421,3-146,4-7,4-70,7-64,7-166,7-197,10-156,11-129,12-105,15-1,16-203,16-372,17-137,17-321,
C.CA.A.A	8	5	6	6	1.313052e+00	2.366125e-01	3-275,5-193,7-195,12-54,17-101,18-122,
C.GA.A.A	8	5	6	7	1.009878e+00	2.799886e-01	0-55,1-217,2-127,6-143,10-136,16-410,18-79,
C..C.A.A	8	4	9	25	1.147176e+00	2.187156e+00	1-105,1-260,1-324,2-125,4-81,5-93,6-98,7-61,11-23,11-107,11-115,11-126,11-145,11-195,12-37,13-57,13-75,14-46,16-114,17-224,17-403,18-55,19-2,19-21,19-32,
C.TC.A.A	8	5	6	9	1.425527e+00	1.703157e+00	4-81,5-93,6-98,11-126,13-75,14-46,18-55,19-2,19-32,
C..G.A.A	8	4	7	15	-8.376397e-01	-9.201800e-01	0-35,0-54,1-31,1-206,1-337,2-95,2-346,3-35,5-191,6-181,10-274,11-219,16-220,18-78,19-163,
CA.G.A.A	8	5	6	8	1.009878e+00	6.823295e-01	0-35,1-337,2-95,3-35,5-191,6-181,11-219,19-163,
C.TG.A.A	8	5	6	7	1.122647e+00	4.240535e-01	0-54,1-206,3-35,6-181,10-274,16-220,18-78,
C..T.A.A	8	4	9	32	-3.898037e-03	4.056999e-01	0-8,0-26,0-53,0-255,1-119,1-272,2-398,2-406,3-65,3-246,3-265,3-304,3-431,6-44,7-142,8-5,10-59,10-167,11-127,12-11,12-77,13-26,14-71,15-20,15-61,15-115,16-169,17-67,17-161,17-282,18-77,18-221,
CC.T.A.A	8	5	7	10	2.102432e+00	2.148698e+00	0-53,1-119,3-304,7-142,12-11,15-61,15-115,17-161,17-282,18-77,
CG.T.A.A	8	5	6	6	1.122647e+00	1.126419e-02	3-265,6-44,10-59,13-26,14-71,16-169,
CT.T.A.A	8	5	8	13	1.486241e+00	1.141636e+00	0-8,0-26,0-255,1-272,2-398,2-406,3-431,8-5,11-127,12-77,15-20,17-67,18-221,
C.AT.A.A	8	5	6	12	-6.326064e-03	6.229500e-01	0-8,0-255,2-398,3-65,3-246,3-265,6-44,7-142,8-5,12-77,13-26,14-71,
C...AA.A	8	4	9	42	-1.116468e-01	1.219790e+00	0-26,0-35,0-54,0-55,0-255,1-42,1-105,1-217,1-324,1-337,2-115,2-206,2-346,3-119,3-275,4-7,4-81,5-193,6-143,6-151,6-181,7-64,7-195,7-197,8-5,8-60,10-59,10-167,11-23,11-107,11-127,11-129,11-145,12-37,13-57,13-75,16-169,16-410,17-224,18-78,18-79,19-2,
CA..AA.A	8	5	8	15	1.265657e+00	1.372128e+00	0-35,1-42,1-337,2-115,3-119,4-81,6-151,6-181,7-197,10-167,11-23,11-145,12-37,16-410,19-2,
CG..AA.A	8	5	7	10	1.678193e+00	1.488554e+00	1-105,1-324,2-206,2-346,5-193,8-60,10-59,11-107,13-75,16-169,
CT..AA.A	8	5	8	13	1.375982e+00	6.229500e-01	0-26,0-55,0-255,3-275,4-7,6-143,7-64,7-195,8-5,11-127,11-129,17-224,18-79,
C.A.AA.A	8	5	7	13	5.673427e-01	7.463973e-01	0-35,0-255,1-105,1-324,2-115,2-206,4-7,7-64,7-197,8-5,11-107,11-129,12-37,
C.C.AA.A	8	5	6	9	1.313052e+00	1.534384e+00	1-337,2-346,3-275,5-193,7-195,10-167,11-127,11-145,13-57,
C.T.AA.A	8	5	7	11	6.848279e-01	3.026335e-01	0-26,0-54,1-42,3-119,4-81,6-151,6-181,8-60,13-75,18-78,19-2,
C..AAA.A	8	5	8	18	1.265657e+00	1.999473e+00	0-55,1-42,1-217,2-115,2-206,3-119,3-275,4-7,5-193,6-143,6-151,7-64,7-195,7-197,8-60,11-129,16-410,18-79,
CT.AAA.A	8	6	6	8	2.361109e+00	2.581960e+00	0-55,3-275,4-7,6-143,7-64,7-195,11-129,18-79,
C..CAA.A	8	5	6	11	1.313052e+00	2.402332e+00	1-105,1-324,4-81,11-23,11-107,11-145,12-37,13-57,13-75,17-224,19-2,
C...CA.A	8	4	8	18	3.446528e-01	4.071543e-01	1-119,1-339,2-421,3-115,3-246,3-265,3-304,5-191,6-98,12-105,14-71,16-114,16-203,16-220,17-321,17-403,18-122,19-21,
C...GA.A	8	4	8	27	2.165357e-02	1.918615e+00	0-8,0-53,0-240,0-354,1-58,1-206,1-438,2-125,2-398,4-70,5-93,10-136,10-156,10-274,11-219,12-54,14-46,15-20,15-61,15-115,17-101,17-137,17-161,17-282,18-55,18-77,19-163,
C.T.GA.A	8	5	6	9	1.122647e+00	1.250653e+00	1-206,1-438,5-93,10-274,14-46,15-20,15-61,17-161,18-55,
C...TA.A	8	4	8	26	-1.159671e+00	-7.369493e-01	0-125,1-31,1-260,1-272,2-95,2-127,2-406,3-35,3-65,3-146,3-431,6-44,7-61,7-142,7-166,11-115,11-126,11-195,12-11,12-77,13-26,15-1,16-372,17-67,18-221,19-32,
CT..TA.A	8	5	6	8	1.161835e-01	-5.012972e-01	1-260,1-272,2-406,3-431,7-61,12-77,17-67,18-221,
C.A.TA.A	8	5	7	12	6.848279e-01	6.229500e-01	1-31,1-260,3-65,3-146,6-44,7-142,7-166,11-195,12-77,13-26,15-1,16-372,
C..TTA.A	8	5	6	11	1.161835e-01	4.832009e-01	1-272,2-406,3-65,3-431,6-44,7-142,12-11,12-77,13-26,17-67,18-221,
C....C.A	8	3	10	49	6.791832e-01	-7.598813e-01	0-110,1-26,1-54,1-128,1-290,1-334,2-66,2-343,2-416,3-60,3-128,3-165,3-215,4-45,4-212,5-6,5-139,6-8,6-192,7-18,9-39,9-43,11-26,11-58,11-59,11-87,13-55,13-143,14-75,15-30,15-35,15-116,15-121,16-32,16-109,16-112,16-202,16-426,16-437,17-131,17-307,17-316,17-320,17-393,17-401,18-56,18-96,18-118,19-5,
CA...C.A	8	4	9	22	1.147176e+00	1.168031e+00	1-26,1-128,2-66,2-343,3-128,3-165,3-215,4-212,5-6,5-139,6-192,7-18,11-26,13-55,14-75,15-30,15-35,15-121,16-32,17-131,17-401,19-5,
CC...C.A	8	4	6	8	3.827999e-01	-1.579091e-01	1-54,6-8,9-43,11-58,11-87,16-202,17-320,18-96,
CT...C.A	8	4	6	9	-1.107912e+00	-1.687664e+00	2-416,3-60,9-39,11-59,13-143,17-307,17-393,18-56,18-118,
C.A..C.A	8	4	8	16	3.446528e-01	-9.845940e-02	1-26,1-290,1-334,2-416,3-128,6-8,6-192,7-18,9-43,11-26,15-35,15-121,16-32,17-131,17-320,19-5,
CAA..C.A	8	5	7	10	1.986665e+00	1.968080e+00	1-26,3-128,6-192,7-18,11-26,15-35,15-121,16-32,17-131,19-5,
C.T..C.A	8	4	8	19	4.614050e-01	8.983910e-01	0-110,1-54,1-128,3-165,3-215,4-45,4-212,5-6,5-139,11-58,11-87,13-143,14-75,15-30,15-116,16-202,17-307,18-96,18-118,
C..A.C.A	8	4	7	13	-4.578701e-01	-8.544433e-01	1-128,1-290,3-128,3-215,6-192,9-43,14-75,15-121,16-32,16-202,17-320,17-393,19-5,
CA.A.C.A	8	5	6	8	1.313052e+00	1.101242e+00	1-128,3-128,3-215,6-192,14-75,15-121,16-32,19-5,
C.AA.C.A	8	5	7	8	1.986665e+00	1.101242e+00	1-290,3-128,6-192,9-43,15-121,16-32,17-320,19-5,
C..C.C.A	8	4	6	11	3.827999e-01	5.383890e-01	1-54,1-334,2-66,2-343,11-26,11-58,11-59,13-55,16-109,17-401,18-96,
C..G.C.A	8	4	7	11	7.474408e-01	3.995483e-01	0-110,3-165,4-45,9-39,15-30,15-116,16-426,16-437,17-307,17-316,18-56,
C..T.C.A	8	4	9	14	1.246063e+00	-3.987880e-01	1-26,2-416,3-60,4-212,5-6,5-139,6-8,7-18,11-87,13-143,15-35,16-112,17-131,18-118,
C...AC.A	8	4	9	19	1.147176e+00	4.071543e-01	1-26,1-128,1-334,3-128,5-139,6-192,11-26,13-143,15-116,15-121,16-32,16-112,16-202,16-437,17-131,17-307,17-320,18-56,19-5,
CA..AC.A	8	5	8	10	2.660279e+00	1.968080e+00	1-26,1-128,3-128,5-139,6-192,11-26,15-121,16-32,17-131,19-5,
C.A.AC.A	8	5	7	10	1.986665e+00	1.968080e+00	1-26,1-334,3-128,6-192,11-26,15-121,16-32,17-131,17-320,19-5,
CAA.AC.A	8	6	7	8	4.694927e+00	4.657821e+00	1-26,3-128,6-192,11-26,15-121,16-32,17-131,19-5,
C..AAC.A	8	5	6	8	1.313052e+00	1.101242e+00	1-128,3-128,6-192,15-121,16-32,16-202,17-320,19-5,
CA.AAC.A	8	6	6	6	3.822132e+00	3.152120e+00	1-128,3-128,6-192,15-121,16-32,19-5,
C...CC.A	8	4	8	11	1.732556e+00	5.383890e-01	1-54,1-290,3-60,4-45,9-39,11-58,11-59,13-55,16-426,17-316,18-118,
C...TC.A	8	4	7	13	-3.232534e-01	-9.153281e-01	0-110,2-66,2-416,3-165,3-215,4-212,6-8,7-18,9-43,14-75,15-30,15-35,18-96,
C....G.A	8	3	10	46	5.686816e-01	-1.453378e+00	0-135,0-278,1-214,1-286,1-398,2-89,2-251,2-274,2-427,3-356,5-171,6-108,6-197,7-126,7-151,8-14,8-41,10-0,10-71,10-217,11-20,11-64,11-249,11-265,11-307,11-317,12-206,13-78,14-45,14-100,15-95,16-0,16-166,16-218,16-296,16-309,17-95,17-118,17-136,17-221,17-227,17-364,18-19,18-142,19-97,19-116,
CA...G.A	8	4	8	19	2.165357e-02	1.828589e-02	0-135,0-278,2-251,2-274,2-427,3-356,6-197,7-151,8-14,10-71,11-20,11-64,12-206,13-78,17-118,17-227,17-364,18-19,19-97,
C.A..G.A	8	4	8	17	2.165357e-02	-4.499412e-01	0-135,0-278,1-214,2-274,3-356,6-108,6-197,8-41,10-71,10-217,11-64,13-78,15-95,17-95,17-118,17-136,17-227,
CAA..G.A	8	5	6	10	1.009878e+00	1.488554e+00	0-135,0-278,2-274,3-356,6-197,10-71,11-64,13-78,17-118,17-227,
C.G..G.A	8	4	6	8	-2.780074e-01	-9.909123e-01	2-251,5-171,10-0,11-307,14-45,16-166,16-296,19-116,
C.T..G.A	8	4	7	14	-6.934055e-01	-9.519895e-01	1-286,1-398,2-427,11-20,11-249,11-265,12-206,14-100,16-0,16-309,17-221,18-19,18-142,19-97,
C..A.G.A	8	4	7	14	-8.376397e-01	-1.154846e+00	0-135,1-398,6-108,8-14,10-71,10-217,11-64,11-265,13-78,17-95,17-118,17-136,18-142,19-97,
CA.A.G.A	8	5	6	7	1.009878e+00	2.799886e-01	0-135,8-14,10-71,11-64,13-78,17-118,19-97,
C..C.G.A	8	4	7	11	7.474408e-01	3.965093e-01	1-214,2-251,5-171,7-151,10-0,11-20,11-307,11-317,15-95,16-166,17-221,
C..T.G.A	8	4	8	14	1.432460e-01	-9.519895e-01	0-278,1-286,2-89,7-126,11-249,12-206,14-45,14-100,16-0,16-218,16-296,16-309,18-19,19-116,
C.TT.G.A	8	5	6	7	1.235173e+00	5.664866e-01	1-286,11-249,12-206,14-100,16-0,16-309,18-19,
C...AG.A	8	4	7	12	-8.376397e-01	-1.623277e+00	0-278,6-197,7-151,8-14,10-71,11-20,13-78,17-95,17-118,17-136,17-227,19-97,
CA..AG.A	8	5	7	10	1.678193e+00	1.488554e+00	0-278,6-197,7-151,8-14,10-71,11-20,13-78,17-118,17-227,19-97,
C...CG.A	8	4	7	9	7.474408e-01	-2.513021e-01	1-214,1-286,2-427,8-41,10-0,11-307,12-206,14-45,16-296,
C...GG.A	8	4	7	11	4.299363e-01	-8.912717e-02	3-356,5-171,7-126,11-317,14-100,15-95,16-166,16-309,17-364,18-19,19-116,
C...TG.A	8	4	6	14	-1.530057e+00	-9.492168e-01	0-135,1-398,2-89,2-251,2-274,6-108,10-217,11-64,11-249,11-265,16-0,16-218,17-221,18-142,
C....T.A	8	3	10	96	2.934638e-01	7.840683e-01	0-16,0-51,0-199,0-288,0-313,1-1,1-5,1-14,1-92,1-95,1-218,1-259,1-271,1-387,2-9,2-53,2-109,2-167,2-254,2-268,2-354,3-48,3-76,3-103,3-137,3-157,3-170,3-197,3-252,3-302,3-308,3-378,3-382,3-388,3-423,4-17,4-66,4-129,5-12,5-129,5-224,6-0,6-13,6-139,6-178,6-203,7-17,7-60,7-72,7-116,7-175,8-45,9-48,9-63,10-35,10-89,10-119,10-245,11-11,11-95,11-125,11-139,11-148,11-165,11-294,12-9,12-12,12-24,13-11,13-60…
CA...T.A	8	4	10	27	1.151875e+00	-5.471301e-01	0-288,1-14,2-109,3-48,3-137,3-252,3-308,3-388,5-12,6-203,9-48,10-89,10-119,11-95,11-139,11-148,11-294,12-24,13-60,14-26,15-48,15-113,16-199,16-241,18-61,18-101,18-163,
CC...T.A	8	4	9	21	1.246063e+00	1.419614e+00	0-16,0-313,1-259,1-271,2-354,3-170,4-66,5-129,7-17,7-60,9-63,10-35,10-245,11-125,14-5,16-158,17-21,17-271,17-304,17-389,19-24,
CG...T.A	8	4	8	18	1.432460e-01	1.174602e-02	0-51,1-1,1-95,1-218,2-268,3-76,3-103,3-378,4-17,6-13,8-45,13-11,13-194,15-98,15-138,16-354,17-280,17-358,
CT...T.A	8	4	8	30	-1.008501e+00	1.264989e-01	0-199,1-5,1-92,1-387,2-9,2-53,2-167,2-254,3-157,3-197,3-302,3-382,3-423,4-129,5-224,6-0,6-139,6-178,7-72,7-116,7-175,11-11,11-165,12-9,12-12,13-104,13-140,15-59,19-94,19-172,
C.A..T.A	8	4	9	24	-3.898037e-03	-1.115847e+00	0-16,0-288,1-5,1-14,1-218,3-170,3-308,3-378,5-12,5-129,6-13,7-17,9-48,10-89,11-148,11-294,12-24,13-60,13-140,17-358,17-389,18-61,18-101,19-24,
CAA..T.A	8	5	7	12	6.848279e-01	6.229500e-01	0-288,1-14,3-308,5-12,9-48,10-89,11-148,11-294,12-24,13-60,18-61,18-101,
CCA..T.A	8	5	6	6	1.425527e+00	3.699432e-01	0-16,3-170,5-129,7-17,17-389,19-24,
C.C..T.A	8	4	8	15	4.614050e-01	-1.400203e-01	0-51,2-268,3-302,4-129,6-203,11-11,11-125,12-9,14-26,15-59,15-113,16-158,16-354,17-21,17-280,
C.G..T.A	8	4	7	19	-6.934055e-01	2.538043e-01	2-254,2-354,3-103,3-137,3-157,3-197,3-382,4-17,4-66,6-139,6-178,13-104,14-5,15-98,15-138,17-271,17-304,18-163,19-172,
C.T..T.A	8	4	10	38	1.212732e+00	1.698423e+00	0-199,0-313,1-1,1-92,1-95,1-259,1-271,1-387,2-9,2-53,2-109,2-167,3-48,3-76,3-252,3-388,3-423,5-224,6-0,7-60,7-72,7-116,7-175,8-45,9-63,10-35,10-119,10-245,11-95,11-139,11-165,12-12,13-11,13-194,15-48,16-199,16-241,19-94,
CTT..T.A	8	5	7	15	9.166843e-01	2.018473e+00	0-199,1-92,1-387,2-9,2-53,2-167,3-423,5-224,6-0,7-72,7-116,7-175,11-165,12-12,19-94,
C..A.T.A	8	4	9	22	-3.898037e-03	-1.682351e+00	0-288,1-5,1-218,1-259,3-48,3-308,3-382,3-388,4-17,4-129,5-12,5-129,7-17,8-45,10-89,11-139,11-294,13-11,14-5,15-98,18-61,19-24,
C.AA.T.A	8	5	6	11	-6.326064e-03	3.026335e-01	0-288,1-5,1-218,3-308,5-12,5-129,7-17,10-89,11-294,18-61,19-24,
C..C.T.A	8	4	9	26	1.246063e+00	2.460380e+00	0-51,1-1,1-14,1-92,1-95,3-170,3-302,4-66,6-13,6-178,7-60,7-116,10-35,12-9,13-140,15-59,15-113,15-138,16-199,17-280,17-304,17-358,18-101,18-163,19-94,19-172,
CT.C.T.A	8	5	6	9	1.538177e+00	1.873180e+00	1-92,3-302,6-178,7-116,12-9,13-140,15-59,19-94,19-172,
C.AC.T.A	8	5	6	6	1.425527e+00	3.699432e-01	1-14,3-170,6-13,13-140,17-358,18-101,
C..T.T.A	8	4	8	36	-1.008501e+00	1.501023e+00	0-16,0-199,0-313,1-271,1-387,2-9,2-53,2-109,2-167,2-254,2-268,3-76,3-103,3-137,3-157,3-197,3-423,5-224,6-0,6-203,7-175,9-48,9-63,10-119,11-125,11-148,11-165,12-12,12-24,13-60,13-104,13-194,16-158,16-241,16-354,17-271,
CA.T.T.A	8	5	6	9	1.161835e-01	-1.735502e-01	2-109,3-137,6-203,9-48,10-119,11-148,12-24,13-60,16-241,
CT.T.T.A	8	5	6	15	2.367903e-01	2.018473e+00	0-199,1-387,2-9,2-53,2-167,2-254,3-157,3-197,3-423,5-224,6-0,7-175,11-165,12-12,13-104,
C.TT.T.A	8	5	8	19	1.596578e+00	3.379838e+00	0-199,0-313,1-271,1-387,2-9,2-53,2-109,2-167,3-76,3-423,5-224,6-0,7-175,9-63,10-119,11-165,12-12,13-194,16-241,
CTTT.T.A	8	6	6	11	2.723082e+00	4.903688e+00	0-199,1-387,2-9,2-53,2-167,3-423,5-224,6-0,7-175,11-165,12-12,
C...AT.A	8	4	9	33	-3.898037e-03	5.905098e-01	0-199,0-288,1-95,1-218,2-53,2-254,3-76,3-137,3-157,3-252,3-388,4-129,5-12,5-129,6-13,6-178,7-116,7-175,11-11,11-139,11-148,11-294,12-12,12-24,13-60,13-194,14-5,15-98,15-138,16-354,18-101,19-24,19-94,
CA..AT.A	8	5	6	11	-6.326064e-03	3.026335e-01	0-288,3-137,3-252,3-388,5-12,11-139,11-148,11-294,12-24,13-60,18-101,
CG..AT.A	8	5	6	8	1.122647e+00	8.342442e-01	1-95,1-218,3-76,6-13,13-194,15-98,15-138,16-354,
CT..AT.A	8	5	7	11	8.012123e-01	4.832009e-01	0-199,2-53,2-254,3-157,4-129,6-178,7-116,7-175,11-11,12-12,19-94,
C.A.AT.A	8	5	6	11	-6.326064e-03	3.026335e-01	0-288,1-218,5-12,5-129,6-13,11-148,11-294,12-24,13-60,18-101,19-24,
C.T.AT.A	8	5	6	12	1.161835e-01	8.122074e-01	0-199,1-95,2-53,3-76,3-252,3-388,7-116,7-175,11-139,12-12,13-194,19-94,
C..AAT.A	8	5	6	11	-6.326064e-03	3.026335e-01	0-288,1-218,3-388,4-129,5-12,5-129,11-139,11-294,14-5,15-98,19-24,
C..TAT.A	8	5	6	13	1.161835e-01	1.141636e+00	0-199,2-53,2-254,3-76,3-137,3-157,7-175,11-148,12-12,12-24,13-60,13-194,16-354,
C...CT.A	8	4	7	14	-3.232534e-01	-3.987880e-01	0-16,0-51,1-1,1-259,3-302,3-378,4-66,6-139,7-60,11-125,15-48,16-199,17-358,17-389,
C...GT.A	8	4	8	14	1.432460e-01	-9.492168e-01	0-313,1-92,2-268,3-48,3-103,4-17,9-48,9-63,11-165,14-26,15-113,17-271,17-280,18-163,
C...TT.A	8	4	10	35	1.212732e+00	1.303884e+00	1-5,1-14,1-271,1-387,2-9,2-109,2-167,2-354,3-170,3-197,3-308,3-382,3-423,5-224,6-0,6-203,7-17,7-72,8-45,10-35,10-89,10-119,10-245,11-95,12-9,13-11,13-104,13-140,15-59,16-158,16-241,17-21,17-304,18-61,19-172,
CA..TT.A	8	5	6	9	1.161835e-01	-1.735502e-01	1-14,2-109,3-308,6-203,10-89,10-119,11-95,16-241,18-61,
CT..TT.A	8	5	7	15	9.166843e-01	2.018473e+00	1-5,1-387,2-9,2-167,3-197,3-382,3-423,5-224,6-0,7-72,12-9,13-104,13-140,15-59,19-172,
C.A.TT.A	8	5	6	8	1.161835e-01	-5.012972e-01	1-5,1-14,3-170,3-308,7-17,10-89,13-140,18-61,
C.T.TT.A	8	5	8	16	1.596578e+00	2.358155e+00	1-271,1-387,2-9,2-109,2-167,3-423,5-224,6-0,7-72,8-45,10-35,10-119,10-245,11-95,13-11,16-241,
C..ATT.A	8	5	7	8	8.012123e-01	-5.012972e-01	1-5,3-308,3-382,7-17,8-45,10-89,13-11,18-61,
C..CTT.A	8	5	7	8	2.219068e+00	1.416051e+00	1-14,3-170,10-35,12-9,13-140,15-59,17-304,19-172,
C..TTT.A	8	5	7	14	9.166843e-01	1.679229e+00	1-271,1-387,2-9,2-109,2-167,3-197,3-423,5-224,6-0,6-203,10-119,13-104,16-158,16-241,
C.TTTT.A	8	6	6	10	2.723082e+00	4.300883e+00	1-271,1-387,2-9,2-109,2-167,3-423,5-224,6-0,10-119,16-241,
C.....AA	8	3	10	114	2.688761e-01	1.406282e-01	0-53,0-54,0-55,0-135,0-354,1-1,1-54,1-105,1-128,1-206,1-214,1-218,1-259,1-260,1-271,1-272,1-286,1-290,1-324,2-9,2-206,2-398,2-416,3-35,3-60,3-76,3-119,3-128,3-146,3-215,3-275,3-304,3-308,3-388,3-423,3-431,4-7,4-45,4-66,5-191,5-193,6-108,6-192,7-18,7-60,7-61,7-126,7-142,7-151,7-195,7-197,8-45,9-39,9-43,10-59,10-71,10-136,10-245,11-26,11-59,11-107,11-125,11-126,11-127,11-129,11-195,11-219,11-294,12…
CA....AA	8	4	9	35	-1.116468e-01	4.706615e-01	0-135,1-128,3-35,3-119,3-128,3-146,3-215,3-308,3-388,5-191,6-192,7-18,7-151,7-197,10-71,10-136,11-26,11-219,11-294,12-37,13-55,14-75,15-30,16-32,16-199,17-118,17-137,17-227,17-321,18-61,19-2,19-5,19-21,19-32,19-163,
CC....AA	8	4	9	23	1.147176e+00	9.140765e-01	0-53,0-54,1-54,1-259,1-271,3-304,4-66,7-60,7-142,9-43,10-245,11-125,11-126,14-45,14-100,16-202,16-296,17-136,17-282,17-320,18-77,18-78,18-96,
CG....AA	8	4	8	25	2.165357e-02	1.437574e+00	0-354,1-1,1-105,1-218,1-290,1-324,2-206,3-76,4-45,5-193,8-45,10-59,11-107,11-195,13-26,13-75,13-194,14-46,15-95,15-116,15-138,16-354,16-426,16-437,17-316,
CT....AA	8	4	9	31	-3.898037e-03	2.381812e-02	0-55,1-206,1-214,1-260,1-272,1-286,2-9,2-398,2-416,3-60,3-275,3-423,3-431,4-7,6-108,7-61,7-126,7-195,9-39,11-59,11-127,11-129,12-12,12-54,16-203,18-56,18-79,18-142,18-221,19-94,19-172,
C.A...AA	8	4	10	41	1.092826e+00	1.219790e+00	0-135,0-354,1-105,1-214,1-218,1-260,1-290,1-324,2-206,2-398,2-416,3-128,3-146,3-308,4-7,6-108,6-192,7-18,7-142,7-197,9-43,10-71,11-26,11-107,11-129,11-195,11-219,11-294,12-37,13-26,15-95,16-32,16-203,17-118,17-136,17-137,17-227,17-320,17-321,18-61,19-5,
CAA...AA	8	5	7	19	5.673427e-01	2.628441e+00	0-135,3-128,3-146,3-308,6-192,7-18,7-197,10-71,11-26,11-219,11-294,12-37,16-32,17-118,17-137,17-227,17-321,18-61,19-5,
CTA...AA	8	5	6	8	-6.326064e-03	-6.558616e-01	1-214,1-260,2-398,2-416,4-7,6-108,11-129,16-203,
C.C...AA	8	4	8	18	3.446528e-01	-9.845940e-02	0-53,3-60,3-275,3-304,5-191,5-193,7-61,7-126,7-151,7-195,11-59,11-125,11-127,12-54,13-55,16-354,18-56,18-77,
C.G...AA	8	4	7	17	-8.376397e-01	-4.545120e-01	0-55,4-66,9-39,10-59,10-136,14-45,15-138,16-296,16-426,16-437,17-282,17-316,18-79,18-221,19-21,19-163,19-172,
C.T...AA	8	4	10	38	1.151875e+00	1.172489e+00	0-54,1-1,1-54,1-128,1-206,1-259,1-271,1-272,1-286,2-9,3-35,3-76,3-119,3-215,3-388,3-423,3-431,4-45,7-60,8-45,10-245,11-126,12-12,13-75,13-194,14-46,14-75,14-100,15-30,15-116,16-199,16-202,18-78,18-96,18-142,19-2,19-32,19-94,
CCT...AA	8	5	6	11	1.425527e+00	2.594809e+00	0-54,1-54,1-259,1-271,7-60,10-245,11-126,14-100,16-202,18-78,18-96,
CGT...AA	8	5	6	8	1.122647e+00	8.373689e-01	1-1,3-76,4-45,8-45,13-75,13-194,14-46,15-116,
C..A..AA	8	4	10	41	1.092826e+00	1.032135e+00	0-55,0-135,0-354,1-128,1-218,1-259,1-290,2-206,3-119,3-128,3-146,3-215,3-275,3-308,3-388,4-7,5-193,6-108,6-192,7-195,7-197,8-45,9-43,10-71,10-136,11-129,11-294,12-54,14-75,16-32,16-202,16-203,17-118,17-136,17-137,17-320,17-321,18-61,18-79,18-142,19-5,
CA.A..AA	8	5	7	20	5.673427e-01	2.943537e+00	0-135,1-128,3-119,3-128,3-146,3-215,3-308,3-388,6-192,7-197,10-71,10-136,11-294,14-75,16-32,17-118,17-137,17-321,18-61,19-5,
CT.A..AA	8	5	8	10	1.375982e+00	-1.727315e-02	0-55,3-275,4-7,6-108,7-195,11-129,12-54,16-203,18-79,18-142,
C.AA..AA	8	5	8	25	1.265657e+00	3.891288e+00	0-135,0-354,1-218,1-290,2-206,3-128,3-146,3-308,4-7,6-108,6-192,7-197,9-43,10-71,11-129,11-294,16-32,16-203,17-118,17-136,17-137,17-320,17-321,18-61,19-5,
CAAA..AA	8	6	6	14	2.243158e+00	5.662351e+00	0-135,3-128,3-146,3-308,6-192,7-197,10-71,11-294,16-32,17-118,17-137,17-321,18-61,19-5,
C.TA..AA	8	5	6	9	-6.326064e-03	-3.367711e-01	1-128,1-259,3-119,3-215,3-388,8-45,14-75,16-202,18-142,
C..C..AA	8	4	8	28	3.446528e-01	2.692701e+00	1-1,1-54,1-105,1-214,1-260,1-324,4-66,7-60,7-61,7-151,11-26,11-59,11-107,11-126,11-195,12-37,13-55,13-75,14-46,15-95,15-138,16-199,18-96,19-2,19-21,19-32,19-94,19-172,
C.TC..AA	8	5	7	11	2.102432e+00	2.594809e+00	1-1,1-54,7-60,11-126,13-75,14-46,16-199,18-96,19-2,19-32,19-94,
C..G..AA	8	4	8	17	2.165357e-02	-4.499412e-01	0-54,1-206,3-35,4-45,5-191,9-39,10-245,11-219,15-30,15-116,16-426,16-437,17-227,17-316,18-56,18-78,19-163,
CA.G..AA	8	5	6	6	1.009878e+00	-1.218402e-01	3-35,5-191,11-219,15-30,17-227,19-163,
C.TG..AA	8	5	6	8	1.122647e+00	8.373689e-01	0-54,1-206,3-35,4-45,10-245,15-30,15-116,18-78,
C..T..AA	8	4	8	28	-1.159671e+00	-7.369493e-01	0-53,1-271,1-272,1-286,2-9,2-398,2-416,3-60,3-76,3-304,3-423,3-431,7-18,7-126,7-142,10-59,11-125,11-127,12-12,13-26,13-194,14-45,14-100,16-296,16-354,17-282,18-77,18-221,
CC.T..AA	8	5	7	10	2.102432e+00	2.148698e+00	0-53,1-271,3-304,7-142,11-125,14-45,14-100,16-296,17-282,18-77,
CT.T..AA	8	5	6	12	1.161835e-01	8.122074e-01	1-272,1-286,2-9,2-398,2-416,3-60,3-423,3-431,7-126,11-127,12-12,18-221,
C.CT..AA	8	5	6	8	1.425527e+00	8.137814e-01	0-53,3-60,3-304,7-126,11-125,11-127,16-354,18-77,
C...A.AA	8	4	9	45	-1.116468e-01	1.588568e+00	0-54,0-55,1-105,1-128,1-218,1-324,2-206,3-76,3-119,3-128,3-275,3-388,4-7,5-193,6-192,7-151,7-195,7-197,10-59,10-71,11-26,11-107,11-127,11-129,11-294,12-12,12-37,13-75,13-194,15-116,15-138,16-32,16-202,16-354,16-437,17-118,17-136,17-227,17-320,18-56,18-78,18-79,19-2,19-5,19-94,
CA..A.AA	8	5	7	16	5.673427e-01	1.372128e+00	1-128,3-119,3-128,3-388,6-192,7-151,7-197,10-71,11-26,11-294,12-37,16-32,17-118,17-227,19-2,19-5,
CG..A.AA	8	5	7	14	1.678193e+00	3.102751e+00	1-105,1-218,1-324,2-206,3-76,5-193,10-59,11-107,13-75,13-194,15-116,15-138,16-354,16-437,
CT..A.AA	8	5	7	10	6.848279e-01	-3.367711e-01	0-55,3-275,4-7,7-195,11-127,11-129,12-12,18-56,18-79,19-94,
C.A.A.AA	8	5	8	20	1.265657e+00	2.943537e+00	1-105,1-218,1-324,2-206,3-128,4-7,6-192,7-197,10-71,11-26,11-107,11-129,11-294,12-37,16-32,17-118,17-136,17-227,17-320,19-5,
CAA.A.AA	8	6	6	11	2.243158e+00	4.035077e+00	3-128,6-192,7-197,10-71,11-26,11-294,12-37,16-32,17-118,17-227,19-5,
C.C.A.AA	8	5	6	7	1.313052e+00	6.686517e-01	3-275,5-193,7-151,7-195,11-127,16-354,18-56,
C.T.A.AA	8	5	6	13	-6.326064e-03	9.436775e-01	0-54,1-128,3-76,3-119,3-388,12-12,13-75,13-194,15-116,16-202,18-78,19-2,19-94,
C..AA.AA	8	5	7	23	5.673427e-01	3.574959e+00	0-55,1-128,1-218,2-206,3-119,3-128,3-275,3-388,4-7,5-193,6-192,7-195,7-197,10-71,11-129,11-294,16-32,16-202,17-118,17-136,17-320,18-79,19-5,
CA.AA.AA	8	6	6	11	2.243158e+00	4.035077e+00	1-128,3-119,3-128,3-388,6-192,7-197,10-71,11-294,16-32,17-118,19-5,
CT.AAAAA	8	7	6	6	5.235757e+00	4.711782e+00	0-55,3-275,4-7,7-195,11-129,18-79,
C.AAA.AA	8	6	7	14	2.963204e+00	5.662351e+00	1-218,2-206,3-128,4-7,6-192,7-197,10-71,11-129,11-294,16-32,17-118,17-136,17-320,19-5,
C..CA.AA	8	5	6	10	1.313052e+00	1.964452e+00	1-105,1-324,7-151,11-26,11-107,12-37,13-75,15-138,19-2,19-94,
C...C.AA	8	4	10	24	1.949698e+00	1.168031e+00	1-1,1-54,1-214,1-259,1-286,1-290,3-60,3-304,4-45,4-66,5-191,7-60,9-39,11-59,11-125,13-55,14-45,16-199,16-203,16-296,16-426,17-316,17-321,19-21,
CC..C.AA	8	5	7	8	3.512471e+00	3.137839e+00	1-54,1-259,3-304,4-66,7-60,11-125,14-45,16-296,
C..CC.AA	8	5	7	9	3.512471e+00	3.742846e+00	1-1,1-54,1-214,4-66,7-60,11-59,13-55,16-199,19-21,
C...G.AA	8	4	8	15	2.165357e-02	-9.201800e-01	0-53,0-354,1-206,2-398,7-126,10-136,11-219,12-54,14-46,14-100,15-95,17-137,17-282,18-77,19-163,
C..TG.AA	8	5	6	6	1.122647e+00	1.126419e-02	0-53,2-398,7-126,14-100,17-282,18-77,
C...T.AA	8	4	8	30	-1.159671e+00	-1.667472e-01	0-135,1-260,1-271,1-272,2-9,2-416,3-35,3-146,3-215,3-308,3-423,3-431,6-108,7-18,7-61,7-142,8-45,9-43,10-245,11-126,11-195,13-26,14-75,15-30,18-61,18-96,18-142,18-221,19-32,19-172,
C.A.T.AA	8	5	7	12	6.848279e-01	6.229500e-01	0-135,1-260,2-416,3-146,3-308,6-108,7-18,7-142,9-43,11-195,13-26,18-61,
C.T.T.AA	8	5	6	15	1.161835e-01	1.471488e+00	1-271,1-272,2-9,3-35,3-215,3-423,3-431,8-45,10-245,11-126,14-75,15-30,18-96,18-142,19-32,
C..AT.AA	8	5	6	10	-6.326064e-03	-1.727315e-02	0-135,3-146,3-215,3-308,6-108,8-45,9-43,14-75,18-61,18-142,
C....AAA	8	4	9	49	-1.116468e-01	1.784253e+00	0-53,0-54,0-55,0-354,1-105,1-206,1-260,1-272,1-324,2-206,2-398,3-35,3-119,3-146,3-275,3-304,3-431,4-7,5-191,5-193,7-61,7-142,7-195,7-197,10-59,10-136,11-107,11-126,11-127,11-129,11-195,11-219,12-37,12-54,13-26,13-75,14-46,16-203,17-137,17-282,17-321,18-77,18-78,18-79,18-221,19-2,19-21,19-32,19-163,
CA...AAA	8	5	7	14	5.673427e-01	1.059061e+00	3-35,3-119,3-146,5-191,7-197,10-136,11-219,12-37,17-137,17-321,19-2,19-21,19-32,19-163,
CC...AAA	8	5	6	8	1.313052e+00	2.366125e-01	0-53,0-54,3-304,7-142,11-126,17-282,18-77,18-78,
CG...AAA	8	5	6	11	1.009878e+00	1.892440e+00	0-354,1-105,1-324,2-206,5-193,10-59,11-107,11-195,13-26,13-75,14-46,
CT...AAA	8	5	8	16	1.375982e+00	1.586370e+00	0-55,1-206,1-260,1-272,2-398,3-275,3-431,4-7,7-61,7-195,11-127,11-129,12-54,16-203,18-79,18-221,
C.A..AAA	8	5	7	19	5.673427e-01	2.628441e+00	0-354,1-105,1-260,1-324,2-206,2-398,3-146,4-7,7-142,7-197,11-107,11-129,11-195,11-219,12-37,13-26,16-203,17-137,17-321,
C.C..AAA	8	5	7	10	1.986665e+00	1.534384e+00	0-53,3-275,3-304,5-191,5-193,7-61,7-195,11-127,12-54,18-77,
C.T..AAA	8	5	6	12	-6.326064e-03	6.229500e-01	0-54,1-206,1-272,3-35,3-119,3-431,11-126,13-75,14-46,18-78,19-2,19-32,
C..A.AAA	8	5	8	17	1.265657e+00	1.685598e+00	0-55,0-354,2-206,3-119,3-146,3-275,4-7,5-193,7-195,7-197,10-136,11-129,12-54,16-203,17-137,17-321,18-79,
CT.A.AAA	8	6	8	8	3.818570e+00	2.581960e+00	0-55,3-275,4-7,7-195,11-129,12-54,16-203,18-79,
C.AA.AAA	8	6	6	9	2.243158e+00	2.953703e+00	0-354,2-206,3-146,4-7,7-197,11-129,16-203,17-137,17-321,
C..C.AAA	8	5	6	13	1.313052e+00	3.272509e+00	1-105,1-260,1-324,7-61,11-107,11-126,11-195,12-37,13-75,14-46,19-2,19-21,19-32,
C..T.AAA	8	5	7	12	6.848279e-01	6.229500e-01	0-53,1-272,2-398,3-304,3-431,7-142,10-59,11-127,13-26,17-282,18-77,18-221,
C...AAAA	8	5	7	20	5.673427e-01	1.685598e+00	0-54,0-55,1-105,1-324,2-206,3-119,3-275,4-7,5-193,7-195,7-197,10-59,11-107,11-127,11-129,12-37,13-75,18-78,18-79,19-2,
CT..AAAA	8	6	6	7	2.361109e+00	1.475223e+00	0-55,3-275,4-7,7-195,11-127,11-129,18-79,
C.A.AAAA	8	6	6	8	2.243158e+00	2.414054e+00	1-105,1-324,2-206,4-7,7-197,11-107,11-129,12-37,
C..AAAAA	8	6	6	10	2.243158e+00	2.953703e+00	0-55,2-206,3-119,3-275,4-7,5-193,7-195,7-197,11-129,18-79,
C...GAAA	8	5	7	12	1.678193e+00	2.296844e+00	0-53,0-354,1-206,2-398,10-136,11-219,12-54,14-46,17-137,17-282,18-77,19-163,
C...TAAA	8	5	6	12	-6.326064e-03	6.229500e-01	1-260,1-272,3-35,3-146,3-431,7-61,7-142,11-126,11-195,13-26,18-221,19-32,
C....CAA	8	4	10	27	1.949698e+00	2.187156e+00	1-54,1-128,1-290,2-416,3-60,3-128,3-215,4-45,6-192,7-18,9-39,9-43,11-26,11-59,13-55,14-75,15-30,15-116,16-32,16-202,16-426,16-437,17-316,17-320,18-56,18-96,19-5,
CA...CAA	8	5	8	11	2.660279e+00	2.402332e+00	1-128,3-128,3-215,6-192,7-18,11-26,13-55,14-75,15-30,16-32,19-5,
C.A..CAA	8	5	7	10	1.986665e+00	1.968080e+00	1-290,2-416,3-128,6-192,7-18,9-43,11-26,16-32,17-320,19-5,
C.T..CAA	8	5	6	9	1.425527e+00	1.703157e+00	1-54,1-128,3-215,4-45,14-75,15-30,15-116,16-202,18-96,
C..A.CAA	8	5	7	11	1.986665e+00	2.402332e+00	1-128,1-290,3-128,3-215,6-192,9-43,14-75,16-32,16-202,17-320,19-5,
CA.A.CAA	8	6	6	7	3.822132e+00	3.904490e+00	1-128,3-128,3-215,6-192,14-75,16-32,19-5,
C.AA.CAA	8	6	6	7	3.822132e+00	3.904490e+00	1-290,3-128,6-192,9-43,16-32,17-320,19-5,
C...ACAA	8	5	7	11	1.986665e+00	2.402332e+00	1-128,3-128,6-192,11-26,15-116,16-32,16-202,16-437,17-320,18-56,19-5,
CA..ACAA	8	6	6	6	3.822132e+00	3.152120e+00	1-128,3-128,6-192,11-26,16-32,19-5,
C...CCAA	8	5	7	9	3.512471e+00	3.742846e+00	1-54,1-290,3-60,4-45,9-39,11-59,13-55,16-426,17-316,
C....GAA	8	4	6	15	-1.696933e+00	-9.201800e-01	0-135,1-214,1-286,6-108,7-126,7-151,10-71,14-45,14-100,15-95,16-296,17-118,17-136,17-227,18-142,
C....TAA	8	4	10	23	1.151875e+00	-1.310331e+00	1-1,1-218,1-259,1-271,2-9,3-76,3-308,3-388,3-423,4-66,7-60,8-45,10-245,11-125,11-294,12-12,13-194,15-138,16-199,16-354,18-61,19-94,19-172,
CG...TAA	8	5	6	7	1.122647e+00	4.211564e-01	1-1,1-218,3-76,8-45,13-194,15-138,16-354,
C.T..TAA	8	5	8	14	1.486241e+00	1.471488e+00	1-1,1-259,1-271,2-9,3-76,3-388,3-423,7-60,8-45,10-245,12-12,13-194,16-199,19-94,
C..C.TAA	8	5	6	7	1.425527e+00	8.108600e-01	1-1,4-66,7-60,15-138,16-199,19-94,19-172,
C...ATAA	8	5	7	9	6.848279e-01	-3.400604e-01	1-218,3-76,3-388,11-294,12-12,13-194,15-138,16-354,19-94,
C.....CA	8	3	10	58	6.791832e-01	1.244902e+00	0-240,1-5,1-26,1-42,1-92,1-337,1-387,2-89,2-109,2-115,2-268,2-354,2-406,2-421,3-137,3-165,3-197,3-246,3-302,3-356,3-382,4-212,5-6,5-93,5-129,5-139,6-13,6-151,6-197,7-17,9-48,10-35,10-89,11-20,11-23,11-58,11-139,11-317,12-24,15-1,15-20,15-35,15-48,15-115,16-112,16-158,16-169,16-218,17-21,17-95,17-131,17-221,17-307,17-358,17-401,18-19,18-55,18-118,
CA....CA	8	4	10	26	1.949698e+00	1.931876e+00	1-26,1-42,1-337,2-109,2-115,2-421,3-137,3-165,3-246,3-356,4-212,5-6,5-139,6-151,6-197,9-48,10-89,11-20,11-23,11-139,12-24,15-35,15-48,17-131,17-401,18-19,
CC....CA	8	4	8	11	1.732556e+00	8.872062e-01	0-240,2-89,2-354,5-129,7-17,10-35,11-58,15-115,16-158,17-21,18-55,
CT....CA	8	4	7	14	-3.232534e-01	-4.022302e-01	1-5,1-92,1-387,2-406,3-197,3-302,3-382,5-93,11-317,15-20,16-218,17-221,17-307,18-118,
C.A...CA	8	4	9	19	1.147176e+00	6.604514e-01	0-240,1-5,1-26,2-115,2-421,3-246,3-356,5-129,6-13,6-197,7-17,9-48,10-89,12-24,15-1,15-35,17-95,17-131,17-358,
CAA...CA	8	5	8	11	2.660279e+00	2.402332e+00	1-26,2-115,2-421,3-246,3-356,6-197,9-48,10-89,12-24,15-35,17-131,
C.T...CA	8	4	8	22	4.614050e-01	1.680734e+00	1-42,1-92,1-387,2-109,2-406,3-165,4-212,5-6,5-93,5-139,6-151,10-35,11-20,11-58,11-139,15-20,15-48,17-221,17-307,18-19,18-55,18-118,
CAT...CA	8	5	7	11	2.102432e+00	2.594809e+00	1-42,2-109,3-165,4-212,5-6,5-139,6-151,11-20,11-139,15-48,18-19,
CTT...CA	8	5	6	8	1.538177e+00	1.416051e+00	1-92,1-387,2-406,5-93,15-20,17-221,17-307,18-118,
C..A..CA	8	4	7	13	-4.578701e-01	-8.544433e-01	0-240,1-5,1-42,2-115,2-421,3-382,5-129,6-151,7-17,10-89,11-139,15-1,17-95,
C.AA..CA	8	5	7	9	1.986665e+00	1.534384e+00	0-240,1-5,2-115,2-421,5-129,7-17,10-89,15-1,17-95,
C..C..CA	8	4	7	13	1.057678e+00	1.233248e+00	1-92,3-302,5-93,6-13,10-35,11-20,11-23,11-58,11-317,17-221,17-358,17-401,18-55,
C..T..CA	8	4	8	24	4.614050e-01	2.203994e+00	1-26,1-387,2-89,2-109,2-268,2-406,3-137,3-197,3-246,4-212,5-6,5-139,9-48,12-24,15-20,15-35,15-115,16-112,16-158,16-169,16-218,17-131,18-19,18-118,
CA.T..CA	8	5	8	12	2.779337e+00	3.041493e+00	1-26,2-109,3-137,3-246,4-212,5-6,5-139,9-48,12-24,15-35,17-131,18-19,
CAAT..CA	8	6	6	6	3.964264e+00	3.311462e+00	1-26,3-246,9-48,12-24,15-35,17-131,
C...A.CA	8	4	7	19	-4.578701e-01	4.071543e-01	1-26,1-42,1-337,2-115,3-137,5-129,5-139,6-13,6-151,6-197,11-20,11-23,11-139,12-24,16-112,16-169,17-95,17-131,17-307,
CA..A.CA	8	5	7	13	1.986665e+00	2.837141e+00	1-26,1-42,1-337,2-115,3-137,5-139,6-151,6-197,11-20,11-23,11-139,12-24,17-131,
C.A.A.CA	8	5	6	8	1.313052e+00	1.101242e+00	1-26,2-115,5-129,6-13,6-197,12-24,17-95,17-131,
C..AA.CA	8	5	6	6	1.313052e+00	2.366125e-01	1-42,2-115,5-129,6-151,11-139,17-95,
C...G.CA	8	4	8	13	1.435180e+00	1.046529e+00	0-240,1-92,2-268,3-356,5-6,5-93,9-48,11-317,15-20,15-115,17-401,18-19,18-55,
C...T.CA	8	4	7	19	-3.232534e-01	8.983910e-01	1-5,1-387,2-89,2-109,2-354,2-406,3-165,3-197,3-382,4-212,7-17,10-35,10-89,15-1,15-35,16-158,16-218,17-21,17-221,
C....ACA	8	4	8	15	3.446528e-01	-3.507780e-01	0-240,1-42,1-337,2-115,2-406,2-421,3-246,5-93,6-151,11-23,15-1,15-20,15-115,16-169,18-55,
C.T..ACA	8	5	6	6	1.425527e+00	3.699432e-01	1-42,2-406,5-93,6-151,15-20,18-55,
C....CCA	8	4	7	12	1.057678e+00	1.236470e+00	1-26,3-165,4-212,5-6,5-139,11-58,15-35,16-112,17-131,17-307,17-401,18-118,
C....TCA	8	4	9	22	1.246063e+00	1.680734e+00	1-5,1-92,1-387,2-109,2-268,2-354,3-137,3-197,3-302,3-382,5-129,6-13,7-17,9-48,10-35,10-89,11-139,12-24,15-48,16-158,17-21,17-358,
C.A..TCA	8	5	7	8	2.102432e+00	1.258185e+00	1-5,5-129,6-13,7-17,9-48,10-89,12-24,17-358,
C.....GA	8	3	10	55	5.686816e-01	-2.852744e-01	0-26,0-51,0-110,0-255,0-288,1-31,1-58,1-334,1-339,2-66,2-167,2-254,2-274,2-343,2-427,3-65,3-103,3-157,3-170,3-265,3-378,4-17,4-81,5-12,6-8,6-98,6-139,6-178,6-181,6-203,8-14,8-60,9-63,10-0,10-274,11-307,12-105,13-11,13-104,13-143,14-5,14-26,15-59,15-98,15-113,16-220,16-410,17-224,17-280,17-304,17-389,18-122,18-163,19-24,19-116,
CA....GA	8	4	9	16	8.809468e-01	-6.852119e-01	0-288,2-66,2-274,2-343,2-427,3-65,4-81,5-12,6-181,6-203,8-14,12-105,14-26,15-113,16-410,18-163,
CC....GA	8	4	7	10	7.474408e-01	7.501161e-02	1-31,1-58,3-170,6-8,9-63,14-5,17-304,17-389,18-122,19-24,
CG....GA	8	4	8	13	1.137880e+00	2.162855e-01	0-51,0-110,1-334,1-339,3-103,3-265,3-378,4-17,8-60,10-274,13-11,15-98,17-280,
CT....GA	8	4	8	16	1.432460e-01	-4.670060e-01	0-26,0-255,2-167,2-254,3-157,6-98,6-139,6-178,10-0,11-307,13-104,13-143,15-59,16-220,17-224,19-116,
C.A...GA	8	4	7	16	-8.376397e-01	-9.201800e-01	0-255,0-288,1-31,1-58,1-334,1-339,2-274,3-65,3-170,3-265,3-378,5-12,6-8,12-105,17-389,19-24,
C.C...GA	8	4	7	9	7.474408e-01	-2.491104e-01	0-51,2-343,6-203,8-14,14-26,15-59,15-113,17-280,18-122,
C.G...GA	8	4	8	17	1.137880e+00	1.734018e+00	2-66,2-254,3-103,3-157,4-17,6-139,6-178,10-0,11-307,13-104,14-5,15-98,16-410,17-224,17-304,18-163,19-116,
CTG...GA	8	5	6	9	2.224898e+00	2.925457e+00	2-254,3-157,6-139,6-178,10-0,11-307,13-104,17-224,19-116,
C.T...GA	8	4	8	13	1.432460e-01	-1.189858e+00	0-26,0-110,2-167,2-427,4-81,6-98,6-181,8-60,9-63,10-274,13-11,13-143,16-220,
C..A..GA	8	4	7	14	-8.376397e-01	-1.154846e+00	0-288,1-58,1-339,4-17,5-12,8-14,8-60,12-105,13-11,14-5,15-98,16-410,18-122,19-24,
C..C..GA	8	4	8	16	1.435180e+00	2.028493e+00	0-51,1-334,2-66,2-343,3-170,4-81,6-98,6-178,10-0,11-307,15-59,15-113,17-224,17-280,17-304,18-163,
C..G..GA	8	4	6	11	-2.780074e-01	-8.609296e-02	0-110,1-31,2-274,2-427,3-378,6-139,6-181,10-274,14-26,16-220,17-389,
C..T..GA	8	4	6	14	-1.530057e+00	-9.492168e-01	0-26,0-255,2-167,2-254,3-65,3-103,3-157,3-265,6-8,6-203,9-63,13-104,13-143,19-116,
C...A.GA	8	4	9	18	8.809468e-01	-4.499412e-01	0-26,0-255,0-288,1-334,2-254,3-157,4-81,5-12,6-178,6-181,8-14,8-60,13-143,14-5,15-98,16-410,17-224,19-24,
C..AA.GA	8	5	6	8	1.009878e+00	6.823295e-01	0-288,5-12,8-14,8-60,14-5,15-98,16-410,19-24,
C...C.GA	8	4	7	13	7.474408e-01	1.049870e+00	0-51,1-339,2-427,3-265,3-378,6-98,6-139,10-0,11-307,12-105,16-220,17-389,18-122,
C...G.GA	8	4	8	11	1.137880e+00	-8.609296e-02	1-58,2-343,3-103,4-17,9-63,10-274,14-26,15-113,17-280,18-163,19-116,
C...T.GA	8	4	6	13	-1.530057e+00	-1.189858e+00	0-110,1-31,2-66,2-167,2-274,3-65,3-170,6-8,6-203,13-11,13-104,15-59,17-304,
C....AGA	8	4	9	17	8.809468e-01	-4.499412e-01	0-26,0-255,1-31,1-58,1-339,3-65,3-265,4-81,6-98,6-181,8-60,10-274,12-105,16-220,16-410,17-224,18-122,
C.T..AGA	8	5	6	7	1.122647e+00	4.240535e-01	0-26,4-81,6-98,6-181,8-60,10-274,16-220,
C...CAGA	8	5	6	6	2.424956e+00	1.549976e+00	1-339,3-265,6-98,12-105,16-220,18-122,
C....TGA	8	4	9	26	9.798974e-01	1.962841e+00	0-51,0-288,2-167,2-254,3-103,3-157,3-170,3-378,4-17,5-12,6-139,6-178,6-203,9-63,13-11,13-104,14-5,14-26,15-59,15-98,15-113,17-280,17-304,17-389,18-163,19-24,
CG...TGA	8	5	6	7	2.224898e+00	1.851373e+00	0-51,3-103,3-378,4-17,13-11,15-98,17-280,
C.G..TGA	8	5	7	11	2.943650e+00	4.002291e+00	2-254,3-103,3-157,4-17,6-139,6-178,13-104,14-5,15-98,17-304,18-163,
C..C.TGA	8	5	6	8	2.544912e+00	2.843767e+00	0-51,3-170,6-178,15-59,15-113,17-280,17-304,18-163,
C...ATGA	8	5	6	8	1.122647e+00	8.373689e-01	0-288,2-254,3-157,5-12,6-178,14-5,15-98,19-24,
C...GTGA	8	5	6	7	2.224898e+00	1.851373e+00	3-103,4-17,9-63,14-26,15-113,17-280,18-163,
C.....TA	8	3	10	77	2.934638e-01	-1.536016e+00	0-8,0-16,0-35,0-125,0-199,0-278,0-313,1-14,1-95,1-119,1-217,1-398,1-438,2-53,2-95,2-125,2-127,2-251,2-346,3-48,3-115,3-252,4-70,4-129,5-171,5-224,6-0,6-44,6-143,7-64,7-72,7-116,7-166,7-175,8-5,8-41,10-119,10-156,10-167,10-217,11-11,11-64,11-87,11-95,11-115,11-145,11-148,11-165,11-249,11-265,12-9,12-11,12-77,12-206,13-57,13-60,13-78,13-140,14-71,15-61,15-121,16-0,16-109,16-114,16-166,16-241,16-309…
CA....TA	8	4	7	25	-2.315443e+00	-1.120441e+00	0-35,0-278,1-14,1-438,2-95,2-251,3-48,3-115,3-252,10-119,10-156,10-167,11-64,11-95,11-145,11-148,12-206,13-60,13-78,15-121,16-241,17-101,17-364,18-101,19-97,
CC....TA	8	4	8	16	4.614050e-01	1.190805e-01	0-16,0-313,1-119,1-217,2-127,7-166,8-41,11-87,11-115,12-11,13-57,15-61,16-0,17-161,17-271,17-403,
CG....TA	8	4	7	13	-6.934055e-01	-1.189858e+00	0-125,1-95,1-398,2-125,2-346,5-171,6-44,10-217,11-265,14-71,16-109,16-166,16-372,
CT....TA	8	4	8	23	-1.008501e+00	-1.041665e+00	0-8,0-199,2-53,4-70,4-129,5-224,6-0,6-143,7-64,7-72,7-116,7-175,8-5,11-11,11-165,11-249,12-9,12-77,13-140,16-114,16-309,17-67,17-393,
C.A...TA	8	4	9	24	-3.898037e-03	-1.115847e+00	0-8,0-16,0-35,0-278,1-14,4-70,6-44,7-64,7-166,8-5,8-41,10-156,10-217,11-64,11-148,12-77,13-60,13-78,13-140,14-71,15-121,16-114,16-372,18-101,
CTA...TA	8	5	6	7	1.161835e-01	-8.286268e-01	0-8,4-70,7-64,8-5,12-77,13-140,16-114,
C.G...TA	8	4	6	12	-1.530057e+00	-1.430191e+00	1-217,2-95,2-127,2-251,5-171,6-143,11-115,16-166,17-67,17-271,17-393,17-403,
C.T...TA	8	4	9	30	1.021157e-01	3.169392e-01	0-125,0-199,0-313,1-95,1-119,1-398,1-438,2-53,3-48,3-115,3-252,5-224,6-0,7-72,7-116,7-175,10-119,11-87,11-95,11-165,11-249,11-265,12-11,12-206,15-61,16-0,16-241,16-309,17-161,19-97,
CAT...TA	8	5	6	9	1.161835e-01	-1.762882e-01	1-438,3-48,3-115,3-252,10-119,11-95,12-206,16-241,19-97,
CTT...TA	8	5	6	10	2.367903e-01	3.266021e-01	0-199,2-53,5-224,6-0,7-72,7-116,7-175,11-165,11-249,16-309,
C..A..TA	8	4	9	22	-3.898037e-03	-1.494644e+00	0-125,1-217,1-398,1-438,2-127,3-48,3-115,4-70,4-129,6-143,7-64,7-166,10-156,10-217,11-64,11-265,13-78,15-121,16-372,17-101,17-393,19-97,
CA.A..TA	8	5	7	9	6.848279e-01	-3.373196e-01	1-438,3-48,3-115,10-156,11-64,13-78,15-121,17-101,19-97,
C.AA..TA	8	5	6	9	-6.326064e-03	-3.367711e-01	4-70,7-64,7-166,10-156,10-217,11-64,13-78,15-121,16-372,
C..C..TA	8	4	8	16	4.614050e-01	-1.400203e-01	1-14,1-95,2-125,2-251,5-171,7-116,11-115,11-145,12-9,13-57,13-140,16-109,16-114,16-166,17-403,18-101,
C..G..TA	8	4	6	9	-1.530057e+00	-2.149352e+00	0-35,2-95,2-346,3-252,7-72,8-41,11-11,11-95,17-364,
C..T..TA	8	4	9	30	1.021157e-01	3.179680e-01	0-8,0-16,0-199,0-278,0-313,1-119,2-53,5-224,6-0,6-44,7-175,8-5,10-119,10-167,11-87,11-148,11-165,11-249,12-11,12-77,12-206,13-60,14-71,15-61,16-0,16-241,16-309,17-67,17-161,17-271,
CT.T..TA	8	5	8	12	1.596578e+00	1.002048e+00	0-8,0-199,2-53,5-224,6-0,7-175,8-5,11-165,11-249,12-77,16-309,17-67,
C.AT..TA	8	5	6	9	1.161835e-01	-1.735502e-01	0-8,0-16,0-278,6-44,8-5,11-148,12-77,13-60,14-71,
C.TT..TA	8	5	8	18	1.596578e+00	3.035509e+00	0-199,0-313,1-119,2-53,5-224,6-0,7-175,10-119,11-87,11-165,11-249,12-11,12-206,15-61,16-0,16-241,16-309,17-161,
CTTT..TA	8	6	6	8	2.723082e+00	3.097586e+00	0-199,2-53,5-224,6-0,7-175,11-165,11-249,16-309,
C...A.TA	8	4	9	24	-3.898037e-03	-1.493761e+00	0-35,0-199,0-278,1-95,1-217,2-53,2-346,3-252,4-129,6-143,7-64,7-116,7-175,8-5,10-167,11-11,11-145,11-148,13-57,13-60,13-78,15-121,18-101,19-97,
CA..A.TA	8	5	6	11	-6.326064e-03	-1.727315e-02	0-35,0-278,3-252,10-167,11-145,11-148,13-60,13-78,15-121,18-101,19-97,
CT..A.TA	8	5	6	9	1.161835e-01	-1.735502e-01	0-199,2-53,4-129,6-143,7-64,7-116,7-175,8-5,11-11,
C.A.A.TA	8	5	7	9	6.848279e-01	-3.367711e-01	0-35,0-278,7-64,8-5,11-148,13-60,13-78,15-121,18-101,
C..AA.TA	8	5	6	7	-6.326064e-03	-9.745457e-01	1-217,4-129,6-143,7-64,13-78,15-121,19-97,
C..TA.TA	8	5	6	8	1.161835e-01	-5.012972e-01	0-199,0-278,2-53,7-175,8-5,10-167,11-148,13-60,
C...C.TA	8	4	6	8	-1.107912e+00	-1.946635e+00	0-16,1-119,3-115,8-41,12-206,14-71,16-114,17-403,
C...G.TA	8	4	6	19	-1.530057e+00	2.578364e-01	0-8,0-313,1-438,2-125,3-48,4-70,5-171,10-156,11-87,11-165,15-61,16-109,16-166,16-309,17-101,17-161,17-271,17-364,17-393,
C...T.TA	8	4	7	26	-2.119117e+00	-6.532916e-01	0-125,1-14,1-398,2-95,2-127,2-251,5-224,6-0,6-44,7-72,7-166,10-119,10-217,11-64,11-95,11-115,11-249,11-265,12-9,12-11,12-77,13-140,16-0,16-241,16-372,17-67,
C.T.T.TA	8	5	6	12	2.367903e-01	1.002048e+00	0-125,1-398,5-224,6-0,7-72,10-119,11-95,11-249,11-265,12-11,16-0,16-241,
C....ATA	8	4	9	32	-3.898037e-03	2.135857e-01	0-8,0-35,0-125,1-119,1-217,1-438,2-95,2-125,2-127,2-346,3-115,4-70,6-44,6-143,7-64,7-166,8-5,10-156,10-167,11-115,11-145,12-11,12-77,13-57,14-71,15-61,16-114,16-372,17-67,17-101,17-161,17-403,
CC...ATA	8	5	7	10	2.102432e+00	2.148698e+00	1-119,1-217,2-127,7-166,11-115,12-11,13-57,15-61,17-161,17-403,
[truncated: 2,885 more rows]
