# Supplementary material for: SEARCHPATTOOL: a new method for mining the most specific frequent patterns for binding sites with application to prokaryotic DNA sequences
Source: BMC Bioinformatics. 2007 Sep 20;8:354. doi: 10.1186/1471-2105-8-354 (PMC2082047; doi:10.1186/1471-2105-8-354)
Supplement: Additional file 5 — Searchpattool's software. This archive file contains the application, the source code; a runable example and an explanation of the use of the programs (file readme-searchpattool-doc.pdf) [file 1471-2105-8-354-S5.zip › example&doc/resG.txt]

Pattern	Length	Density	Support	Total	Zs-sup	Zs-tot	Sequences_and_Positions
GA	2	2	10	349	4.285772e-03	6.143438e-01	0-12,0-32,0-38,0-57,0-63,0-90,0-116,0-140,0-160,0-169,0-179,0-191,0-244,0-253,0-261,0-294,0-298,0-301,0-309,0-327,0-336,0-345,0-352,0-355,0-358,0-393,0-396,0-398,0-408,0-436,0-439,0-446,1-37,1-62,1-64,1-106,1-172,1-180,1-210,1-219,1-284,1-291,1-315,1-325,1-335,1-340,1-345,1-367,1-415,1-430,1-442,1-449,2-27,2-35,2-62,2-72,2-105,2-129,2-142,2-146,2-148,2-155,2-163,2-173,2-181,2-200,2-207,2-217,2-22…
GC	2	2	10	184	6.529902e-02	4.595450e-01	0-24,0-52,0-198,0-221,0-322,1-127,1-228,1-251,1-397,1-425,2-68,2-88,2-94,2-126,2-175,2-235,2-238,2-253,2-269,2-294,2-313,2-347,2-415,2-430,2-444,3-5,3-19,3-34,3-102,3-136,3-155,3-180,3-196,3-211,3-214,3-274,3-323,3-355,3-361,3-381,4-6,4-16,4-35,4-44,4-48,4-65,4-68,4-174,4-177,4-204,4-228,5-10,5-34,5-61,5-64,5-170,5-173,5-190,5-194,5-203,5-222,5-232,6-90,6-116,6-133,6-142,6-180,6-191,6-202,7-29,7-…
GG	2	2	10	197	4.184834e-02	-2.810231e+00	0-155,0-178,0-190,0-232,0-308,0-330,0-335,0-391,0-392,0-395,0-418,0-445,1-136,1-209,1-395,1-396,1-424,1-433,1-448,2-42,2-97,2-144,2-145,2-153,2-154,2-215,2-216,2-220,2-221,2-279,2-293,2-335,2-356,2-385,2-432,3-0,3-7,3-95,3-104,3-182,3-183,3-322,3-359,3-360,3-369,3-397,3-410,4-15,4-18,4-94,4-109,4-110,4-150,4-176,4-180,4-183,4-227,5-21,5-169,5-172,5-175,5-189,5-202,5-205,6-57,6-65,6-78,6-89,6-132,…
GT	2	2	10	260	5.770353e-03	-3.748109e+00	0-103,0-107,0-111,0-113,0-123,0-126,0-156,0-164,0-187,0-224,0-233,0-236,0-283,0-317,0-331,0-342,0-382,0-402,0-419,0-424,0-428,0-433,0-449,1-2,1-23,1-34,1-75,1-96,1-137,1-150,1-162,1-176,1-186,1-195,1-199,1-204,1-299,1-399,1-403,1-434,2-19,2-43,2-98,2-185,2-198,2-204,2-256,2-272,2-277,2-285,2-317,2-322,2-331,2-336,2-357,3-1,3-13,3-23,3-25,3-38,3-44,3-52,3-77,3-96,3-105,3-107,3-139,3-159,3-168,3-18…
G.A	3	2	10	345	4.576782e-03	-3.072175e-01	0-38,0-57,0-63,0-90,0-116,0-126,0-140,0-160,0-178,0-187,0-190,0-233,0-261,0-283,0-308,0-309,0-327,0-331,0-335,0-345,0-355,0-358,0-382,0-392,0-395,0-398,0-408,0-419,0-424,0-428,0-439,0-445,1-23,1-34,1-127,1-176,1-180,1-199,1-209,1-210,1-219,1-228,1-291,1-340,1-399,1-403,1-434,1-448,2-43,2-62,2-72,2-94,2-98,2-145,2-154,2-155,2-163,2-175,2-207,2-216,2-217,2-221,2-222,2-238,2-247,2-256,2-260,2-279,2-…
GAA	3	3	10	141	1.874632e-01	2.781089e+00	0-38,0-57,0-63,0-90,0-116,0-140,0-160,0-261,0-309,0-327,0-345,0-355,0-358,0-398,0-408,0-439,1-180,1-210,1-219,1-291,1-340,2-62,2-72,2-155,2-163,2-207,2-217,2-222,2-247,2-260,2-349,2-392,2-402,2-433,3-29,3-71,3-90,3-109,3-335,3-341,3-365,3-370,3-398,4-100,4-143,4-146,4-165,4-193,5-22,6-37,6-66,6-113,6-145,6-174,6-184,6-187,6-209,6-221,6-230,7-131,7-156,7-209,7-219,8-20,8-66,10-50,10-76,10-130,10-1…
GCA	3	3	10	53	5.344971e-01	-7.857944e-01	1-127,1-228,2-94,2-175,2-238,2-444,3-19,3-34,3-136,3-211,3-214,3-355,3-361,4-177,4-228,5-190,5-194,5-232,6-90,6-116,6-180,6-191,6-202,7-40,7-51,9-78,10-15,10-233,11-25,11-159,11-322,12-205,13-87,13-161,14-93,15-11,15-140,16-29,16-223,16-289,16-368,16-409,17-100,17-226,17-428,18-24,18-69,18-150,18-172,18-242,19-1,19-109,19-229,
GGA	3	3	10	68	4.389543e-01	9.263571e-03	0-178,0-190,0-308,0-335,0-392,0-395,0-445,1-209,1-448,2-145,2-154,2-216,2-221,2-279,2-385,2-432,3-7,3-369,3-397,3-410,4-18,4-110,5-21,5-205,6-65,6-136,6-168,6-171,6-214,7-130,8-19,10-5,10-263,10-266,10-277,11-79,11-222,11-290,11-312,12-91,12-98,13-203,13-206,14-35,14-83,14-86,14-104,15-74,15-99,16-260,16-387,16-397,16-402,16-439,17-109,17-191,17-247,17-261,17-341,17-346,18-2,18-159,18-184,19-121,…
GTA	3	3	10	83	2.075168e-01	-2.452737e+00	0-126,0-187,0-233,0-283,0-331,0-382,0-419,0-424,0-428,1-23,1-34,1-176,1-199,1-399,1-403,1-434,2-43,2-98,2-256,2-331,3-38,3-96,3-139,3-159,3-325,3-443,3-448,4-95,4-151,4-160,4-208,5-85,5-110,5-119,5-124,5-176,6-58,6-160,7-81,7-111,7-188,7-224,8-46,8-61,9-6,9-24,10-61,10-200,10-222,10-230,10-320,11-69,11-254,11-266,11-270,12-21,12-32,12-67,12-72,12-160,12-211,13-12,13-83,13-90,13-95,13-99,13-178,13…
G.C	3	2	10	188	6.749954e-02	6.513734e-01	0-24,0-52,0-103,0-113,0-123,0-164,0-244,0-253,0-298,0-342,0-352,0-446,1-2,1-96,1-106,1-150,1-195,1-204,1-284,1-325,1-335,1-345,1-396,1-424,2-35,2-88,2-126,2-185,2-204,2-272,2-280,2-285,2-293,3-155,3-163,3-168,3-176,3-244,3-263,3-322,3-360,3-413,4-15,4-35,4-48,4-65,4-68,4-79,4-140,4-176,4-184,4-227,5-10,5-53,5-61,5-97,5-158,5-169,5-172,5-189,5-202,5-222,6-14,6-89,6-96,6-106,6-127,6-132,6-133,6-137…
GAC	3	3	10	52	5.344971e-01	-9.179888e-01	0-244,0-253,0-298,0-352,0-446,1-106,1-284,1-325,1-335,1-345,2-35,2-280,3-163,3-176,3-244,3-263,4-79,5-53,5-97,6-14,6-96,6-106,6-137,7-103,8-29,10-87,11-108,11-196,11-213,12-75,12-137,13-149,14-11,14-110,15-24,15-96,15-119,16-151,16-249,16-332,16-363,16-440,17-150,17-251,17-310,17-359,18-59,18-112,18-116,19-30,19-55,19-225,
GCC	3	3	10	42	1.142233e+00	2.144237e+00	0-24,0-52,2-88,2-126,3-155,4-35,4-48,4-65,4-68,5-10,5-61,5-222,6-133,7-89,7-98,7-141,8-40,9-9,9-42,10-2,10-165,11-309,13-9,14-4,14-99,16-110,16-130,16-157,16-229,16-429,17-13,17-20,17-81,17-160,17-281,17-319,17-388,17-405,18-14,19-23,19-71,19-219,
GGC	3	3	10	42	9.859445e-01	1.186585e+00	1-396,1-424,2-293,3-322,3-360,4-15,4-176,4-227,5-169,5-172,5-189,5-202,6-89,6-132,6-141,7-97,8-39,8-72,9-41,10-14,11-158,11-321,12-204,15-44,15-139,16-43,16-60,16-129,16-167,16-288,16-367,16-428,16-435,17-19,17-219,17-291,17-318,17-338,18-23,18-171,18-219,19-228,
GTC	3	3	10	52	5.731853e-01	-5.236516e-01	0-103,0-113,0-123,0-164,0-342,1-2,1-96,1-150,1-195,1-204,2-185,2-204,2-272,2-285,3-168,3-413,4-140,4-184,5-158,6-127,7-93,7-124,7-134,7-216,9-52,10-110,10-127,10-215,11-236,12-64,13-76,13-138,14-24,14-47,14-119,15-33,15-132,16-89,16-138,16-197,16-298,17-8,17-85,17-116,17-199,17-297,18-17,18-187,18-212,19-126,19-130,19-183,
G.G	3	2	10	162	4.348520e-02	-5.110358e+00	0-111,0-391,0-393,0-396,1-62,1-395,1-397,2-142,2-144,2-146,2-153,2-173,2-198,2-215,2-220,2-277,2-347,2-386,2-388,2-390,2-430,3-5,3-23,3-102,3-105,3-107,3-180,3-182,3-323,3-359,3-379,3-411,3-441,4-16,4-19,4-21,4-44,4-46,4-109,4-163,4-174,4-181,4-191,5-32,5-68,5-108,5-170,5-173,5-203,5-206,6-35,6-79,6-104,6-169,6-172,6-200,6-225,7-27,7-207,8-2,8-24,8-44,9-2,9-4,9-67,10-6,10-138,10-178,10-196,10-198…
GAG	3	3	10	57	4.389543e-01	-1.985253e+00	0-393,0-396,1-62,2-142,2-146,2-173,2-386,2-388,2-390,3-379,3-411,4-19,4-163,4-191,5-32,5-108,5-206,6-35,6-104,6-169,6-172,6-200,7-207,9-4,10-6,10-138,10-196,10-264,10-278,10-312,10-314,11-277,11-287,12-45,13-159,13-204,14-84,14-91,14-97,15-81,16-65,16-86,16-388,16-393,16-395,16-419,17-230,17-342,17-395,18-128,18-169,18-185,19-143,19-145,19-186,19-199,19-201,
GCG	3	3	7	25	-2.896923e+00	-1.726951e+00	1-397,2-347,2-430,3-5,3-102,3-180,3-323,4-16,4-44,4-174,5-170,5-173,5-203,8-44,10-207,16-44,16-67,16-143,16-168,16-436,17-94,17-292,17-336,17-339,18-165,
GGG	3	3	8	35	-2.096277e+00	-1.840996e+00	0-391,1-395,2-144,2-153,2-215,2-220,3-182,3-359,4-109,6-225,10-198,10-237,10-261,10-262,11-289,12-155,12-156,16-92,16-93,16-94,16-178,16-195,16-386,16-427,16-438,17-260,17-290,17-317,17-344,17-345,17-367,18-157,18-158,19-120,19-165,
GTG	3	3	10	45	4.729959e-01	-2.607779e+00	0-111,2-198,2-277,3-23,3-105,3-107,3-441,4-21,4-46,4-181,5-68,6-79,7-27,8-2,8-24,9-2,9-67,10-178,10-239,10-275,10-294,11-156,11-228,11-282,12-2,12-158,14-30,14-131,15-83,15-117,15-129,16-19,16-47,16-84,16-347,16-384,16-421,17-273,17-284,17-295,17-418,18-0,18-167,18-194,19-118,
G.T	3	2	10	290	6.140137e-03	-1.812264e+00	0-12,0-32,0-107,0-155,0-156,0-169,0-179,0-191,0-198,0-221,0-224,0-232,0-236,0-294,0-301,0-317,0-322,0-330,0-336,0-402,0-418,0-433,0-436,1-37,1-64,1-75,1-136,1-137,1-162,1-172,1-186,1-251,1-299,1-315,1-367,1-415,1-425,1-430,1-433,1-442,2-19,2-27,2-42,2-68,2-97,2-105,2-129,2-148,2-181,2-200,2-230,2-235,2-253,2-269,2-294,2-304,2-307,2-313,2-317,2-322,2-335,2-336,2-356,2-357,2-374,2-415,3-0,3-1,3-8,3…
GAT	3	3	10	97	2.075168e-01	-1.040917e+00	0-12,0-32,0-169,0-179,0-191,0-294,0-301,0-336,0-436,1-37,1-64,1-172,1-315,1-367,1-415,1-430,1-442,2-27,2-105,2-129,2-148,2-181,2-200,2-230,2-304,2-307,2-374,3-8,3-255,3-266,3-271,3-384,3-403,3-420,4-23,4-58,4-74,4-87,4-104,4-111,4-233,5-18,5-27,5-38,5-155,5-208,5-211,6-45,6-81,6-215,7-14,7-213,8-26,8-35,9-69,10-31,10-79,10-160,10-180,10-186,10-302,10-305,11-14,11-80,11-291,12-167,12-192,12-195,13…
GCT	3	3	10	63	5.731853e-01	9.869293e-01	0-198,0-221,0-322,1-251,1-425,2-68,2-235,2-253,2-269,2-294,2-313,2-415,3-196,3-274,3-381,4-6,4-204,5-34,5-64,6-142,7-29,7-115,8-4,8-73,9-38,10-299,10-316,11-0,11-8,11-91,11-117,12-53,12-127,14-133,15-45,15-51,16-21,16-52,16-57,16-61,16-113,16-349,16-355,16-445,17-4,17-40,17-220,17-306,17-382,17-392,17-397,17-420,18-11,18-27,18-130,18-134,18-220,19-78,19-93,19-113,19-174,19-216,19-232,
GGT	3	3	9	51	-1.911554e+00	-1.715387e+00	0-155,0-232,0-330,0-418,1-136,1-433,2-42,2-97,2-335,2-356,3-0,3-95,3-104,3-183,4-94,4-150,4-180,4-183,5-175,6-57,6-78,6-226,7-223,8-23,9-23,10-60,10-177,10-199,10-209,10-238,10-319,12-157,14-29,15-131,16-46,16-73,16-88,16-95,16-137,16-145,16-170,16-179,16-196,16-213,16-313,16-383,17-126,17-153,17-294,17-332,17-368,
GTT	3	3	10	79	2.288249e-01	-2.358737e+00	0-107,0-156,0-224,0-236,0-317,0-402,0-433,1-75,1-137,1-162,1-186,1-299,2-19,2-317,2-322,2-336,2-357,3-1,3-13,3-25,3-44,3-52,3-77,3-184,3-199,3-236,3-283,3-329,3-374,5-70,6-26,6-227,7-35,7-54,7-75,9-29,10-8,10-18,10-98,10-106,10-210,10-248,10-290,10-296,11-51,11-72,11-98,11-169,11-179,11-189,12-189,13-106,13-175,13-195,14-19,15-85,16-74,16-96,16-125,16-134,16-146,16-180,16-214,16-319,17-24,17-69,1…
G..A	4	2	10	346	4.887553e-03	-8.110409e-01	0-12,0-57,0-90,0-140,0-160,0-191,0-224,0-232,0-244,0-283,0-308,0-309,0-317,0-322,0-330,0-331,0-358,0-391,0-396,0-408,0-418,0-428,1-62,1-64,1-96,1-106,1-150,1-176,1-195,1-199,1-209,1-210,1-219,1-251,1-325,1-335,1-425,1-433,1-442,2-19,2-42,2-72,2-97,2-129,2-144,2-146,2-153,2-154,2-155,2-163,2-185,2-198,2-207,2-215,2-216,2-220,2-221,2-230,2-238,2-247,2-260,2-272,2-280,2-285,2-307,2-347,2-386,2-388,2…
GA.A	4	3	10	138	1.915808e-01	1.804975e+00	0-12,0-57,0-90,0-140,0-160,0-191,0-244,0-309,0-358,0-396,0-408,1-62,1-64,1-106,1-210,1-219,1-325,1-335,1-442,2-72,2-129,2-146,2-155,2-163,2-207,2-230,2-247,2-260,2-280,2-307,2-386,2-388,2-390,2-402,2-433,3-8,3-71,3-109,3-163,3-176,3-244,3-335,3-398,3-403,4-23,4-74,4-79,4-87,4-111,4-163,4-165,4-191,4-193,5-22,5-27,5-38,5-97,5-206,5-211,6-14,6-35,6-37,6-66,6-104,6-145,6-172,6-174,7-207,8-29,8-66,9-…
GC.A	4	3	8	45	-3.717765e+00	-1.771185e+00	0-322,1-251,1-425,2-238,2-347,2-415,2-444,3-355,3-361,4-6,4-48,4-228,5-10,5-194,6-90,6-191,7-89,7-98,7-141,8-4,8-40,8-73,9-42,10-165,10-233,11-25,11-91,11-117,16-61,16-113,16-355,16-368,16-429,17-13,17-94,17-226,17-319,17-388,17-397,17-405,18-150,18-172,19-23,19-109,19-219,
GG.A	4	3	10	82	4.450812e-01	1.166435e+00	0-232,0-308,0-330,0-391,0-418,1-209,1-433,2-42,2-97,2-144,2-153,2-154,2-215,2-216,2-220,2-221,2-432,3-95,3-360,3-369,3-397,4-94,4-109,4-150,4-176,4-227,5-21,5-175,5-189,6-57,6-65,6-89,7-130,7-223,8-19,9-23,10-14,10-60,10-199,10-262,10-266,10-319,11-158,11-222,11-289,11-312,11-321,12-91,12-98,12-204,14-35,14-86,14-104,15-99,15-139,16-170,16-260,16-288,16-313,16-367,16-386,16-397,16-402,16-438,17-1…
GT.A	4	3	10	81	2.118543e-01	-2.481249e+00	0-224,0-283,0-317,0-331,0-428,1-96,1-150,1-176,1-195,1-199,2-19,2-185,2-198,2-272,2-285,3-38,3-52,3-77,3-107,3-413,3-443,4-21,4-95,4-184,5-110,5-119,5-176,6-79,6-127,7-134,7-224,8-24,8-61,9-2,9-52,9-67,10-61,10-110,10-178,10-222,10-239,10-248,10-320,11-72,11-169,11-228,11-282,12-2,12-67,12-160,13-76,13-83,13-195,14-24,14-30,14-119,15-33,15-117,15-132,16-84,16-138,16-146,16-171,16-197,16-319,16-42…
G.AA	4	3	10	130	1.915808e-01	2.633388e-01	0-57,0-90,0-140,0-160,0-283,0-308,0-309,0-331,0-358,0-408,0-428,1-176,1-199,1-209,1-210,1-219,2-72,2-154,2-155,2-163,2-207,2-216,2-221,2-238,2-247,2-260,2-402,2-432,2-433,2-444,3-38,3-71,3-109,3-335,3-355,3-361,3-369,3-397,3-398,3-443,4-95,4-165,4-193,4-228,5-21,5-22,5-110,5-119,5-176,5-194,6-37,6-65,6-66,6-90,6-145,6-174,6-191,7-130,7-224,8-19,8-61,8-66,10-61,10-130,10-140,10-222,10-233,10-266,1…
GAAA	4	4	10	63	9.105752e-01	4.246057e+00	0-57,0-90,0-140,0-160,0-309,0-358,0-408,1-210,1-219,2-72,2-155,2-163,2-207,2-247,2-260,2-402,2-433,3-71,3-109,3-335,3-398,4-165,4-193,5-22,6-37,6-66,6-145,6-174,8-66,10-130,10-140,10-270,10-280,11-206,11-223,11-239,11-313,12-47,12-58,12-92,12-99,12-140,12-174,14-50,14-56,16-261,16-292,16-403,16-412,17-96,17-141,17-178,17-209,17-232,17-286,18-3,18-81,18-176,18-180,18-196,19-122,19-148,19-167,
GCAA	4	4	6	15	-1.757587e+00	-1.019513e+00	2-238,2-444,3-355,3-361,4-228,5-194,6-90,6-191,10-233,11-25,16-368,17-226,18-150,18-172,19-109,
GGAA	4	4	10	31	1.508235e+00	1.828697e+00	0-308,1-209,2-154,2-216,2-221,2-432,3-369,3-397,5-21,6-65,7-130,8-19,10-266,11-222,11-312,12-91,12-98,14-35,14-86,14-104,15-99,16-260,16-397,16-402,17-191,18-2,18-159,19-121,19-147,19-166,19-188,
GTAA	4	4	8	21	-1.675922e+00	-2.513963e+00	0-283,0-331,0-428,1-176,1-199,3-38,3-443,4-95,5-110,5-119,5-176,7-224,8-61,10-61,10-222,10-320,12-67,12-160,13-83,16-171,17-127,
G.CA	4	3	10	82	5.411208e-01	3.280533e+00	0-244,1-96,1-106,1-150,1-195,1-325,1-335,2-185,2-272,2-280,2-285,3-163,3-176,3-244,3-360,3-413,4-48,4-79,4-176,4-184,4-227,5-10,5-97,5-189,6-14,6-89,6-127,7-89,7-98,7-134,7-141,8-29,8-40,9-42,9-52,10-14,10-87,10-110,10-165,11-108,11-158,11-213,11-321,12-204,13-76,13-149,14-24,14-110,14-119,15-24,15-33,15-119,15-132,15-139,16-138,16-151,16-197,16-249,16-288,16-332,16-363,16-367,16-429,16-440,17-13…
GACA	4	4	10	27	1.704440e+00	1.737311e+00	0-244,1-106,1-325,1-335,2-280,3-163,3-176,3-244,4-79,5-97,6-14,8-29,10-87,11-108,11-213,13-149,14-110,15-24,15-119,16-151,16-249,16-332,16-363,16-440,18-59,18-112,19-30,
GCCA	4	4	6	15	1.986225e-02	1.601174e+00	4-48,5-10,7-89,7-98,7-141,8-40,9-42,10-165,16-429,17-13,17-319,17-388,17-405,19-23,19-219,
GGCA	4	4	8	15	1.097861e+00	1.025612e+00	3-360,4-176,4-227,5-189,6-89,10-14,11-158,11-321,12-204,15-139,16-288,16-367,18-23,18-171,19-228,
GTCA	4	4	10	25	1.780564e+00	1.551152e+00	1-96,1-150,1-195,2-185,2-272,2-285,3-413,4-184,6-127,7-134,9-52,10-110,13-76,14-24,14-119,15-33,15-132,16-138,16-197,17-85,17-116,18-17,18-187,18-212,19-130,
G.GA	4	3	10	59	4.450812e-01	-1.382731e+00	0-391,0-396,1-62,2-144,2-146,2-153,2-198,2-215,2-220,2-347,2-386,2-388,2-390,3-107,4-21,4-109,4-163,4-191,5-206,6-35,6-79,6-104,6-172,7-207,8-24,9-2,9-67,10-138,10-178,10-239,10-262,10-278,10-312,11-228,11-277,11-282,11-289,12-2,12-45,14-30,15-117,16-84,16-386,16-388,16-393,16-421,16-438,17-94,17-230,17-260,17-284,17-345,18-158,18-167,18-194,19-120,19-143,19-165,19-199,
GAGA	4	4	8	23	-3.701753e-01	-1.009731e-01	0-396,1-62,2-146,2-386,2-388,2-390,4-163,4-191,5-206,6-35,6-104,6-172,7-207,10-138,10-278,10-312,11-277,12-45,16-388,16-393,17-230,19-143,19-199,
GGGA	4	4	6	15	-6.810028e-01	4.567891e-01	0-391,2-144,2-153,2-215,2-220,4-109,10-262,11-289,16-386,16-438,17-260,17-345,18-158,19-120,19-165,
GTGA	4	4	9	19	6.697010e-01	-5.042664e-01	2-198,3-107,4-21,6-79,8-24,9-2,9-67,10-178,10-239,11-228,11-282,12-2,14-30,15-117,16-84,16-421,17-284,18-167,18-194,
G.TA	4	3	10	75	2.118543e-01	-3.098594e+00	0-12,0-191,0-224,0-232,0-317,0-322,0-330,0-418,1-64,1-251,1-425,1-433,1-442,2-19,2-42,2-97,2-129,2-230,2-307,2-415,3-8,3-52,3-77,3-95,3-403,4-6,4-23,4-74,4-87,4-94,4-111,4-150,5-27,5-38,5-175,5-211,6-57,7-223,8-4,8-73,9-23,9-69,10-60,10-160,10-199,10-248,10-305,10-319,11-72,11-91,11-117,11-169,13-185,13-195,15-65,15-75,16-61,16-113,16-146,16-170,16-313,16-319,16-355,17-69,17-105,17-126,17-165,17-…
GATA	4	4	9	25	-3.558028e-01	-1.834522e+00	0-12,0-191,1-64,1-442,2-129,2-230,2-307,3-8,3-403,4-23,4-74,4-87,4-111,5-27,5-38,5-211,9-69,10-160,10-305,13-185,15-65,15-75,17-105,17-165,19-204,
GCTA	4	4	6	13	-1.587869e+00	-1.277460e+00	0-322,1-251,1-425,2-415,4-6,8-4,8-73,11-91,11-117,16-61,16-113,16-355,17-397,
GGTA	4	4	7	21	-1.150105e+00	-6.537929e-02	0-232,0-330,0-418,1-433,2-42,2-97,3-95,4-94,4-150,5-175,6-57,7-223,9-23,10-60,10-199,10-319,16-170,16-313,17-126,17-332,17-368,
GTTA	4	4	6	16	-4.028447e+00	-3.125623e+00	0-224,0-317,2-19,3-52,3-77,10-248,11-72,11-169,13-195,16-146,16-319,17-69,17-243,17-275,17-434,18-223,
G..C	4	2	10	116	6.977488e-02	-4.801752e+00	0-32,0-52,0-107,0-156,0-261,0-424,0-445,1-2,1-23,1-186,1-291,1-340,1-395,1-415,2-27,2-68,2-88,2-173,2-181,2-279,2-357,3-90,3-168,3-266,3-274,3-359,3-379,3-420,4-46,4-151,4-183,4-204,5-32,5-53,5-85,5-190,6-132,6-136,6-200,6-202,6-215,7-14,7-27,7-29,7-93,7-97,8-2,8-39,9-41,9-78,10-31,10-314,11-8,11-291,12-21,12-53,12-195,13-17,13-159,13-191,14-11,14-72,14-91,14-97,14-131,15-11,15-45,15-51,15-70,15-…
GA.C	4	3	9	41	-1.588322e+00	-2.311374e+00	0-32,0-261,1-291,1-340,1-415,2-27,2-173,2-181,3-90,3-266,3-379,3-420,5-32,5-53,6-200,6-215,7-14,10-31,10-314,11-291,12-195,13-17,13-159,14-11,14-72,14-91,14-97,15-70,16-65,16-100,16-423,17-251,17-267,17-310,17-347,17-351,17-359,17-373,17-395,18-128,18-160,
GC.C	4	3	10	23	1.150471e+00	-1.315910e+00	0-52,2-68,2-88,3-274,4-204,5-190,6-202,7-29,9-78,11-8,12-53,15-11,15-45,15-51,16-29,16-52,16-130,16-157,17-20,17-100,17-382,17-428,19-113,
GG.C	4	3	7	22	-2.871285e+00	-2.547097e+00	0-445,1-395,2-279,3-359,4-183,6-132,6-136,7-97,8-39,9-41,15-131,16-88,16-129,16-137,16-196,16-427,16-428,16-439,17-19,17-290,17-317,17-318,
GT.C	4	3	9	30	-1.428628e+00	-3.474979e+00	0-107,0-156,0-424,1-2,1-23,1-186,2-357,3-168,4-46,4-151,5-85,7-27,7-93,8-2,12-21,13-191,14-131,16-19,16-69,16-74,16-96,16-180,16-191,16-347,17-8,17-24,17-256,17-378,17-418,19-81,
G.AC	4	3	9	30	-1.588322e+00	-3.790857e+00	0-261,0-424,0-445,1-23,1-291,1-340,2-279,3-90,4-151,5-85,5-190,6-136,6-202,9-78,12-21,13-191,15-11,16-29,16-69,16-191,16-423,16-439,17-100,17-256,17-267,17-351,17-373,17-378,17-428,18-160,
G.CC	4	3	7	22	-2.292787e+00	-1.870597e+00	0-52,1-2,2-88,3-168,5-53,6-132,7-93,7-97,8-39,9-41,14-11,16-129,16-130,16-157,16-428,17-8,17-19,17-20,17-251,17-310,17-318,17-359,
G.GC	4	3	10	23	9.939333e-01	-2.030640e+00	1-395,2-173,3-359,3-379,4-46,5-32,6-200,7-27,8-2,10-314,13-159,14-91,14-97,14-131,16-19,16-65,16-347,16-427,17-290,17-317,17-395,17-418,18-128,
GAGC	4	4	8	11	1.097861e+00	-1.605419e-01	2-173,3-379,5-32,6-200,10-314,13-159,14-91,14-97,16-65,17-395,18-128,
G.TC	4	3	9	41	-1.428628e+00	-1.956459e+00	0-32,0-107,0-156,1-186,1-415,2-27,2-68,2-181,2-357,3-266,3-274,3-420,4-183,4-204,6-215,7-14,7-29,10-31,11-8,11-291,12-53,12-195,13-17,14-72,15-45,15-51,15-70,15-131,16-52,16-74,16-88,16-96,16-100,16-137,16-180,16-196,17-24,17-347,17-382,19-81,19-113,
GATC	4	4	7	16	-7.457611e-01	-5.720194e-01	0-32,1-415,2-27,2-181,3-266,3-420,6-215,7-14,10-31,11-291,12-195,13-17,14-72,15-70,16-100,17-347,
GCTC	4	4	8	11	1.506663e+00	5.056112e-01	2-68,3-274,4-204,7-29,11-8,12-53,15-45,15-51,16-52,17-382,19-113,
G..G	4	2	10	206	4.518634e-02	-2.695646e+00	0-113,0-123,0-187,0-221,0-233,0-298,0-327,0-342,0-352,0-355,0-392,0-393,0-395,0-433,0-436,0-446,1-34,1-396,1-430,2-94,2-126,2-142,2-145,2-204,2-217,2-235,2-253,2-269,2-277,2-304,2-385,2-430,3-5,3-102,3-104,3-136,3-180,3-196,3-211,3-263,3-271,3-322,3-381,3-410,4-15,4-16,4-18,4-65,4-140,4-143,4-160,4-174,4-177,4-180,4-181,5-18,5-61,5-155,5-169,5-170,5-172,5-173,5-202,5-203,5-205,5-208,6-78,6-113,6-…
GA.G	4	3	10	61	4.450812e-01	-1.257255e+00	0-298,0-327,0-352,0-355,0-393,0-436,0-446,1-430,2-142,2-217,2-304,3-263,3-271,4-143,5-18,5-155,5-208,6-113,6-169,6-184,7-131,7-213,8-20,8-26,10-76,10-196,10-264,10-267,10-302,11-279,11-284,11-287,12-137,12-167,12-192,13-204,14-32,14-84,15-96,16-26,16-86,16-226,16-301,16-390,16-395,16-416,17-123,17-150,17-248,17-342,18-147,18-154,18-169,18-191,18-209,18-239,19-145,19-186,19-189,19-201,19-225,
GC.G	4	3	10	59	9.939333e-01	3.528048e+00	0-221,2-94,2-126,2-235,2-253,2-269,2-430,3-5,3-102,3-136,3-180,3-196,3-211,3-381,4-16,4-65,4-174,4-177,5-61,5-170,5-173,5-203,6-133,6-142,7-51,9-38,10-2,10-15,10-207,10-299,10-316,11-309,11-322,13-9,13-87,14-4,16-44,16-57,16-110,16-143,16-168,16-223,16-229,16-289,16-409,16-436,17-281,17-292,17-336,17-339,17-392,18-11,18-14,18-24,18-69,18-220,19-78,19-216,19-229,
GG.G	4	3	10	45	8.507673e-01	-9.867386e-01	0-392,0-395,1-396,2-145,2-385,3-104,3-322,3-410,4-15,4-18,4-180,5-169,5-172,5-202,5-205,6-78,6-168,6-171,8-23,10-5,10-177,10-238,10-261,10-263,10-277,12-155,12-157,13-203,14-29,14-83,16-43,16-46,16-92,16-93,16-167,16-383,16-387,16-435,17-291,17-294,17-338,17-341,17-344,18-157,18-184,
GT.G	4	3	10	41	4.793116e-01	-2.916702e+00	0-113,0-123,0-187,0-233,0-342,0-433,1-34,2-204,2-277,4-140,4-160,4-181,6-227,7-216,9-6,10-127,10-215,10-230,10-275,10-296,11-69,11-156,11-236,12-64,12-72,12-189,13-175,14-47,15-129,16-49,16-89,16-134,16-298,16-384,17-78,17-196,17-333,18-0,19-118,19-140,19-183,
G.AG	4	3	10	62	4.450812e-01	-1.004746e+00	0-187,0-233,0-327,0-355,0-392,0-395,1-34,2-94,2-145,2-217,2-385,3-136,3-211,3-410,4-18,4-143,4-160,4-177,5-205,6-113,6-168,6-171,6-184,7-51,7-131,8-20,9-6,10-5,10-15,10-76,10-230,10-263,10-267,10-277,11-69,11-279,11-284,11-322,12-72,13-87,13-203,14-32,14-83,16-26,16-49,16-223,16-226,16-289,16-301,16-387,16-409,16-416,17-123,17-333,17-341,18-24,18-69,18-147,18-154,18-184,19-189,19-229,
GAAG	4	4	9	21	5.690297e-01	-3.148019e-01	0-327,0-355,2-217,4-143,6-113,6-184,7-131,8-20,10-76,10-267,11-279,11-284,14-32,16-26,16-226,16-301,16-416,17-123,18-147,18-154,19-189,
GCAG	4	4	7	14	3.887232e-01	7.280124e-01	2-94,3-136,3-211,4-177,7-51,10-15,11-322,13-87,16-223,16-289,16-409,18-24,18-69,19-229,
GGAG	4	4	9	17	1.534977e+00	4.567891e-01	0-392,0-395,2-145,2-385,3-410,4-18,5-205,6-168,6-171,10-5,10-263,10-277,13-203,14-83,16-387,17-341,18-184,
GTAG	4	4	6	10	-2.060008e+00	-2.473428e+00	0-187,0-233,1-34,4-160,9-6,10-230,11-69,12-72,16-49,17-333,
G.CG	4	3	9	45	-2.944728e-01	1.606906e+00	0-113,0-123,0-298,0-342,0-352,0-446,1-396,2-126,2-204,3-263,3-322,4-15,4-65,4-140,5-61,5-169,5-172,5-202,6-133,7-216,10-2,10-127,10-215,11-236,11-309,12-64,12-137,13-9,14-4,14-47,15-96,16-43,16-89,16-110,16-167,16-229,16-298,16-435,17-150,17-281,17-291,17-338,18-14,19-183,19-225,
GACG	4	4	6	8	-3.204150e-01	-1.049527e+00	0-298,0-352,0-446,3-263,12-137,15-96,17-150,19-225,
GCCG	4	4	8	12	2.485949e+00	2.517968e+00	2-126,4-65,5-61,6-133,10-2,11-309,13-9,14-4,16-110,16-229,17-281,18-14,
GTCG	4	4	9	14	1.909255e+00	9.339599e-01	0-113,0-123,0-342,2-204,4-140,7-216,10-127,10-215,11-236,12-64,14-47,16-89,16-298,19-183,
G.GG	4	3	9	46	-6.107825e-01	1.453247e-01	0-393,2-142,2-277,2-430,3-5,3-102,3-180,4-16,4-174,4-181,5-170,5-173,5-203,6-169,10-196,10-207,10-261,10-264,10-275,11-156,11-287,12-155,13-204,14-84,15-129,16-44,16-86,16-92,16-93,16-143,16-168,16-384,16-395,16-436,17-292,17-336,17-339,17-342,17-344,18-0,18-157,18-169,19-118,19-145,19-186,19-201,
GAGG	4	4	8	15	7.963171e-01	4.567891e-01	0-393,2-142,6-169,10-196,10-264,11-287,13-204,14-84,16-86,16-395,17-342,18-169,19-145,19-186,19-201,
GTGG	4	4	6	8	-5.443641e-01	-1.315017e+00	2-277,4-181,10-275,11-156,15-129,16-384,18-0,19-118,
G.TG	4	3	10	53	4.793116e-01	-1.881645e+00	0-221,0-433,0-436,1-430,2-235,2-253,2-269,2-304,3-104,3-196,3-271,3-381,4-180,5-18,5-155,5-208,6-78,6-142,6-227,7-213,8-23,8-26,9-38,10-177,10-238,10-296,10-299,10-302,10-316,12-157,12-167,12-189,12-192,13-175,14-29,16-46,16-57,16-134,16-383,16-390,17-78,17-196,17-248,17-294,17-392,18-11,18-191,18-209,18-220,18-239,19-78,19-140,19-216,
GATG	4	4	9	17	6.697010e-01	-9.426811e-01	0-436,1-430,2-304,3-271,5-18,5-155,5-208,7-213,8-26,10-302,12-167,12-192,16-390,17-248,18-191,18-209,18-239,
GCTG	4	4	7	16	5.084485e-01	1.544244e+00	0-221,2-235,2-253,2-269,3-196,3-381,6-142,9-38,10-299,10-316,16-57,17-392,18-11,18-220,19-78,19-216,
GGTG	4	4	8	11	9.088872e-01	-4.661181e-01	3-104,4-180,6-78,8-23,10-177,10-238,12-157,14-29,16-46,16-383,17-294,
GTTG	4	4	6	9	-1.878927e+00	-2.513515e+00	0-433,6-227,10-296,12-189,13-175,16-134,17-78,17-196,19-140,
G..T	4	2	10	313	6.533620e-03	-2.882965e-01	0-24,0-38,0-63,0-103,0-111,0-116,0-126,0-155,0-164,0-169,0-178,0-179,0-190,0-198,0-236,0-253,0-294,0-301,0-335,0-336,0-345,0-382,0-398,0-402,0-419,0-439,1-37,1-75,1-127,1-136,1-137,1-162,1-172,1-180,1-204,1-228,1-284,1-299,1-315,1-345,1-367,1-397,1-399,1-403,1-424,1-434,2-35,2-43,2-62,2-98,2-105,2-148,2-175,2-200,2-222,2-256,2-293,2-294,2-313,2-317,2-322,2-331,2-335,2-336,2-349,2-356,2-374,2-392,…
GA.T	4	3	10	106	2.118543e-01	1.133812e-01	0-38,0-63,0-116,0-169,0-179,0-253,0-294,0-301,0-336,0-345,0-398,0-439,1-37,1-172,1-180,1-284,1-315,1-345,1-367,2-35,2-62,2-105,2-148,2-200,2-222,2-349,2-374,2-392,3-29,3-255,3-341,3-365,3-370,3-384,3-411,4-19,4-58,4-100,4-104,4-146,4-233,5-108,6-45,6-81,6-96,6-106,6-137,6-187,6-209,6-221,7-103,7-156,7-209,7-219,8-35,9-4,10-6,10-50,10-79,10-150,10-180,10-186,10-218,10-241,11-14,11-80,11-196,11-230…
GC.T	4	3	10	55	5.799829e-01	-1.059631e-02	0-24,0-198,1-127,1-228,1-397,2-175,2-294,2-313,3-19,3-34,3-155,3-214,3-323,4-35,4-44,4-68,5-34,5-64,5-222,5-232,6-116,6-180,7-40,7-115,8-44,9-9,11-0,11-159,12-127,12-205,13-161,14-93,14-99,14-133,15-140,16-21,16-67,16-349,16-445,17-4,17-40,17-81,17-160,17-220,17-306,17-420,18-27,18-130,18-134,18-165,19-1,19-71,19-93,19-174,19-232,
GG.T	4	3	10	46	4.793116e-01	-2.787566e+00	0-155,0-178,0-190,0-335,1-136,1-424,2-293,2-335,2-356,3-0,3-7,3-182,3-183,4-110,6-141,6-214,6-225,6-226,8-72,10-198,10-209,10-237,11-79,11-290,12-156,13-206,15-44,15-74,16-60,16-73,16-94,16-95,16-145,16-178,16-179,16-195,16-213,17-109,17-153,17-219,17-247,17-261,17-346,17-367,18-219,19-203,
GT.T	4	3	10	106	2.333798e-01	2.476944e-01	0-103,0-111,0-126,0-164,0-236,0-382,0-402,0-419,1-75,1-137,1-162,1-204,1-299,1-399,1-403,1-434,2-43,2-98,2-256,2-317,2-322,2-331,2-336,3-1,3-13,3-23,3-25,3-44,3-96,3-105,3-139,3-159,3-184,3-199,3-236,3-283,3-325,3-329,3-374,3-441,4-208,5-68,5-70,5-124,5-158,6-26,6-58,6-160,7-35,7-54,7-75,7-81,7-111,7-124,7-188,8-46,9-24,9-29,10-8,10-18,10-98,10-106,10-200,10-210,10-290,10-294,11-51,11-98,11-179,1…
G.AT	4	3	10	119	2.118543e-01	1.475013e+00	0-38,0-63,0-116,0-126,0-178,0-190,0-335,0-345,0-382,0-398,0-419,0-439,1-127,1-180,1-228,1-399,1-403,1-434,2-43,2-62,2-98,2-175,2-222,2-256,2-331,2-349,2-392,3-7,3-19,3-29,3-34,3-96,3-139,3-159,3-214,3-325,3-341,3-365,3-370,4-100,4-110,4-146,4-208,5-124,5-232,6-58,6-116,6-160,6-180,6-187,6-209,6-214,6-221,7-40,7-81,7-111,7-156,7-188,7-209,7-219,8-46,9-24,10-50,10-150,10-200,10-218,10-241,11-79,11-…
GAAT	4	4	8	47	-1.675922e+00	1.928844e+00	0-38,0-63,0-116,0-345,0-398,0-439,1-180,2-62,2-222,2-349,2-392,3-29,3-341,3-365,3-370,4-100,4-146,6-187,6-209,6-221,7-156,7-209,7-219,10-50,10-150,10-218,10-241,11-230,12-4,12-111,12-170,13-5,14-7,14-36,14-87,14-105,14-115,14-125,15-2,15-100,15-104,16-184,16-279,16-373,16-398,17-183,17-192,
GCAT	4	4	8	16	9.634716e-02	-5.720194e-01	1-127,1-228,2-175,3-19,3-34,3-214,5-232,6-116,6-180,7-40,11-159,12-205,13-161,14-93,15-140,19-1,
GGAT	4	4	9	15	6.697010e-01	-1.380624e+00	0-178,0-190,0-335,3-7,4-110,6-214,11-79,11-290,13-206,15-74,17-109,17-247,17-261,17-346,19-203,
GTAT	4	4	10	41	1.019905e+00	1.246680e+00	0-126,0-382,0-419,1-399,1-403,1-434,2-43,2-98,2-256,2-331,3-96,3-139,3-159,3-325,4-208,5-124,6-58,6-160,7-81,7-111,7-188,8-46,9-24,10-200,11-254,11-266,11-270,12-32,12-211,13-12,13-90,13-95,13-99,13-178,14-138,16-5,16-314,17-369,18-89,19-102,19-192,
G.CT	4	3	10	39	5.799829e-01	-2.233228e+00	0-24,0-103,0-164,0-253,1-204,1-284,1-345,1-424,2-35,2-293,3-155,4-35,4-68,5-158,5-222,6-96,6-106,6-137,6-141,7-103,7-124,8-72,9-9,11-196,12-75,13-138,14-99,15-44,16-60,17-81,17-160,17-199,17-219,17-297,18-116,18-219,19-55,19-71,19-126,
GACT	4	4	6	12	-1.587869e+00	-1.512355e+00	0-253,1-284,1-345,2-35,6-96,6-106,6-137,7-103,11-196,12-75,18-116,19-55,
GCCT	4	4	7	10	8.243814e-01	1.782908e-01	0-24,3-155,4-35,4-68,5-222,9-9,14-99,17-81,17-160,19-71,
GGCT	4	4	7	8	5.084485e-01	-8.929634e-01	1-424,2-293,6-141,8-72,15-44,16-60,17-219,18-219,
GTCT	4	4	6	9	-1.424155e+00	-2.042977e+00	0-103,0-164,1-204,5-158,7-124,13-138,17-199,17-297,19-126,
G.GT	4	3	10	34	4.793116e-01	-4.075775e+00	0-111,1-397,3-23,3-105,3-182,3-323,3-411,3-441,4-19,4-44,5-68,5-108,6-225,8-44,9-4,10-6,10-198,10-237,10-294,12-156,12-158,15-81,15-83,16-47,16-67,16-94,16-178,16-195,16-419,17-273,17-295,17-367,18-165,18-185,
GAGT	4	4	7	8	-1.150105e+00	-2.909731e+00	3-411,4-19,5-108,9-4,10-6,15-81,16-419,18-185,
GCGT	4	4	6	6	-1.919547e-01	-1.500634e+00	1-397,3-323,4-44,8-44,16-67,18-165,
GTGT	4	4	7	11	-9.960089e-01	-2.065144e+00	0-111,3-23,3-105,3-441,5-68,10-294,12-158,15-83,16-47,17-273,17-295,
G.TT	4	3	10	121	2.333798e-01	1.537196e+00	0-155,0-169,0-179,0-198,0-236,0-294,0-301,0-336,0-402,1-37,1-75,1-136,1-137,1-162,1-172,1-299,1-315,1-367,2-105,2-148,2-200,2-294,2-313,2-317,2-322,2-335,2-336,2-356,2-374,3-0,3-1,3-13,3-25,3-44,3-183,3-184,3-199,3-236,3-255,3-283,3-329,3-374,3-384,4-58,4-104,4-233,5-34,5-64,5-70,6-26,6-45,6-81,6-226,7-35,7-54,7-75,7-115,8-35,9-29,10-8,10-18,10-79,10-98,10-106,10-180,10-186,10-209,10-210,10-290,1…
GATT	4	4	10	39	1.019905e+00	8.957883e-01	0-169,0-179,0-294,0-301,0-336,1-37,1-172,1-315,1-367,2-105,2-148,2-200,2-374,3-255,3-384,4-58,4-104,4-233,6-45,6-81,8-35,10-79,10-180,10-186,11-14,11-80,13-27,13-69,13-110,13-207,15-16,15-90,16-232,16-304,17-110,17-238,17-262,18-72,19-42,
GCTT	4	4	9	23	1.037792e+00	1.341258e+00	0-198,2-294,2-313,5-34,5-64,7-115,11-0,12-127,14-133,16-21,16-349,16-445,17-4,17-40,17-220,17-306,17-420,18-27,18-130,18-134,19-93,19-174,19-232,
GTTT	4	4	10	45	1.077336e+00	2.322752e+00	0-236,0-402,1-75,1-137,1-162,1-299,2-317,2-322,2-336,3-1,3-13,3-25,3-44,3-184,3-199,3-236,3-283,3-329,3-374,5-70,6-26,7-35,7-54,7-75,9-29,10-8,10-18,10-98,10-106,10-210,10-290,11-51,11-98,11-179,11-189,13-106,14-19,15-85,16-125,16-214,17-154,17-172,17-413,18-234,19-15,
G...A	5	2	10	349	5.219426e-03	-7.327287e-01	0-32,0-38,0-57,0-63,0-90,0-113,0-126,0-190,0-191,0-253,0-283,0-298,0-301,0-308,0-330,0-342,0-345,0-352,0-355,0-358,0-393,0-395,0-396,0-402,0-428,0-433,0-436,1-23,1-34,1-75,1-106,1-127,1-150,1-162,1-209,1-315,1-325,1-340,1-397,1-403,1-424,1-425,1-442,2-19,2-98,2-126,2-145,2-148,2-153,2-154,2-155,2-173,2-185,2-204,2-207,2-215,2-220,2-260,2-272,2-277,2-279,2-304,2-347,2-349,2-357,2-385,2-390,2-392,2…
GA..A	5	3	10	132	1.957944e-01	8.549060e-01	0-32,0-38,0-57,0-63,0-90,0-191,0-253,0-298,0-301,0-345,0-352,0-355,0-358,0-393,0-396,0-436,1-106,1-315,1-325,1-340,1-442,2-148,2-155,2-173,2-207,2-260,2-304,2-349,2-390,2-392,3-8,3-29,3-109,3-244,3-255,3-263,3-266,3-335,3-398,4-58,4-74,4-143,4-163,4-191,4-193,5-53,5-97,5-108,5-208,6-35,6-37,6-45,6-66,6-106,6-169,6-172,6-184,6-200,6-215,7-207,8-26,8-66,9-4,10-50,10-76,10-87,10-130,10-138,10-140,10…
GC..A	5	3	10	56	5.478485e-01	-1.810443e-01	1-127,1-397,1-425,2-126,2-347,2-430,2-444,3-5,3-214,3-274,3-323,3-381,4-6,4-16,4-48,4-68,5-10,5-194,5-203,5-232,6-90,6-116,6-142,6-191,8-44,9-42,9-78,10-299,11-0,11-159,12-53,12-127,14-4,15-11,15-45,15-51,15-140,16-21,16-29,16-52,16-67,16-223,16-229,16-289,16-409,16-429,17-94,17-100,17-319,17-339,17-392,17-428,18-69,19-23,19-174,19-219,
GG..A	5	3	10	74	4.513121e-01	4.089492e-01	0-190,0-308,0-330,0-395,1-209,1-424,2-145,2-153,2-154,2-215,2-220,2-279,2-385,2-432,3-7,3-359,3-360,3-397,4-94,4-110,4-183,4-227,5-21,5-175,5-205,6-65,6-78,6-89,6-171,7-97,7-223,8-23,8-39,8-72,9-41,10-60,10-177,10-198,10-238,10-261,10-277,10-319,11-222,11-312,12-91,12-98,14-29,15-74,15-131,16-60,16-137,16-145,16-170,16-196,16-260,16-367,16-387,16-402,16-428,16-439,17-126,17-318,17-344,17-367,18-2…
GT..A	5	3	10	87	2.162893e-01	-1.781057e+00	0-113,0-126,0-283,0-342,0-402,0-428,0-433,1-23,1-34,1-75,1-150,1-162,1-403,2-19,2-98,2-185,2-204,2-272,2-277,2-357,3-38,3-107,3-168,3-413,3-441,4-140,4-151,4-160,5-110,5-119,6-58,6-227,7-75,7-216,7-224,8-61,9-29,10-61,10-110,10-127,10-200,10-215,10-222,10-239,10-248,10-275,11-72,11-98,11-228,11-236,11-254,11-282,12-2,12-21,12-32,12-67,12-72,12-158,12-160,12-189,13-76,13-138,13-178,14-30,14-47,14-…
G.A.A	5	3	10	128	1.957944e-01	1.162710e+00	0-38,0-57,0-63,0-90,0-126,0-190,0-283,0-308,0-345,0-355,0-358,0-395,0-428,1-23,1-34,1-127,1-209,1-340,1-403,2-98,2-145,2-154,2-155,2-207,2-260,2-279,2-349,2-385,2-392,2-432,2-444,3-7,3-29,3-38,3-109,3-214,3-335,3-397,3-398,4-110,4-143,4-151,4-160,4-193,5-21,5-110,5-119,5-194,5-205,5-232,6-37,6-58,6-65,6-66,6-90,6-116,6-171,6-184,6-191,7-224,8-61,8-66,9-78,10-50,10-61,10-76,10-130,10-140,10-150,10…
GAA.A	5	4	10	51	9.184938e-01	2.148133e+00	0-38,0-57,0-63,0-90,0-345,0-355,0-358,1-340,2-155,2-207,2-260,2-349,2-392,3-29,3-109,3-335,3-398,4-143,4-193,6-37,6-66,6-184,8-66,10-50,10-76,10-130,10-140,10-150,10-267,10-280,11-239,11-284,12-47,12-58,12-99,12-111,12-140,12-174,15-2,16-279,16-301,16-373,16-403,16-416,17-178,17-209,18-3,18-81,18-160,18-196,19-148,
GCA.A	5	4	9	19	8.493488e-01	-7.581125e-02	1-127,2-444,3-214,5-194,5-232,6-90,6-116,6-191,9-78,11-159,15-11,15-140,16-29,16-223,16-289,16-409,17-100,17-428,18-69,
GGA.A	5	4	9	31	5.799322e-01	1.881069e+00	0-190,0-308,0-395,1-209,2-145,2-154,2-279,2-385,2-432,3-7,3-397,4-110,5-21,5-205,6-65,6-171,10-277,11-222,11-312,12-91,12-98,15-74,16-260,16-387,16-402,16-439,18-2,19-121,19-147,19-166,19-203,
GTA.A	5	4	8	27	-1.655487e+00	-1.449436e+00	0-126,0-283,0-428,1-23,1-34,1-403,2-98,3-38,4-151,4-160,5-110,5-119,6-58,7-224,8-61,10-61,10-200,10-222,11-254,12-21,12-32,12-67,12-72,12-160,13-178,19-102,19-192,
G.C.A	5	3	10	72	5.478485e-01	1.633827e+00	0-113,0-253,0-298,0-342,0-352,1-106,1-150,1-325,1-424,2-126,2-185,2-204,2-272,3-168,3-244,3-263,3-360,3-413,4-48,4-68,4-140,4-227,5-10,5-53,5-97,6-89,6-106,7-97,7-216,8-39,8-72,9-41,9-42,10-87,10-110,10-127,10-215,11-108,11-196,11-213,11-236,12-75,12-137,13-76,13-138,14-4,14-11,14-47,14-119,15-33,15-119,16-60,16-138,16-229,16-249,16-298,16-332,16-367,16-428,16-429,16-440,17-116,17-199,17-310,17-3…
GAC.A	5	4	9	23	8.493488e-01	8.538455e-01	0-253,0-298,0-352,1-106,1-325,3-244,3-263,5-53,5-97,6-106,10-87,11-108,11-196,11-213,12-75,12-137,14-11,15-119,16-249,16-332,16-440,17-310,18-59,
GCC.A	5	4	6	11	2.977247e-02	3.434858e-01	2-126,4-48,4-68,5-10,9-42,14-4,16-229,16-429,17-319,19-23,19-219,
GGC.A	5	4	7	13	3.989674e-01	4.539887e-01	1-424,3-360,4-227,6-89,7-97,8-39,8-72,9-41,16-60,16-367,16-428,17-318,18-171,
GTC.A	5	4	9	25	9.487279e-01	1.592417e+00	0-113,0-342,1-150,2-185,2-204,2-272,3-168,3-413,4-140,7-216,10-110,10-127,10-215,11-236,13-76,13-138,14-47,14-119,15-33,16-138,16-298,17-116,17-199,19-130,19-183,
G.G.A	5	3	10	65	4.513121e-01	-7.593203e-01	0-393,0-396,1-397,2-153,2-173,2-215,2-220,2-277,2-347,2-390,2-430,3-5,3-107,3-323,3-359,3-441,4-16,4-163,4-191,5-108,5-203,6-35,6-169,6-172,6-200,7-207,8-44,9-4,10-138,10-198,10-239,10-261,10-264,10-275,10-278,11-228,11-277,11-282,12-2,12-45,12-158,13-159,13-204,14-30,14-84,14-91,16-47,16-67,16-395,16-421,17-94,17-230,17-284,17-339,17-344,17-367,18-0,18-157,18-158,18-194,19-120,19-145,19-165,19-1…
GAG.A	5	4	10	27	1.516929e+00	5.820515e-01	0-393,0-396,2-173,2-390,4-163,4-191,5-108,6-35,6-169,6-172,6-200,7-207,9-4,10-138,10-264,10-278,11-277,12-45,13-159,13-204,14-84,14-91,16-395,17-230,19-145,19-186,19-201,
GTG.A	5	4	6	15	-2.043444e+00	-1.355836e+00	2-277,3-107,3-441,10-239,10-275,11-228,11-282,12-2,12-158,14-30,16-47,16-421,17-284,18-0,18-194,
G.T.A	5	3	10	84	2.162893e-01	-2.629794e+00	0-32,0-191,0-301,0-330,0-402,0-433,0-436,1-75,1-162,1-315,1-425,1-442,2-19,2-148,2-304,2-357,3-8,3-255,3-266,3-274,3-381,4-6,4-58,4-74,4-94,4-183,5-175,5-208,6-45,6-78,6-142,6-215,6-227,7-75,7-223,8-23,8-26,9-29,10-60,10-177,10-180,10-238,10-248,10-299,10-302,10-305,10-319,11-0,11-14,11-72,11-98,11-291,12-53,12-127,12-167,12-189,12-192,12-195,13-17,13-27,14-29,14-72,15-45,15-51,15-75,15-131,16-21…
GAT.A	5	4	9	31	-3.415714e-01	-1.105343e+00	0-32,0-191,0-301,0-436,1-315,1-442,2-148,2-304,3-8,3-255,3-266,4-58,4-74,5-208,6-45,6-215,8-26,10-180,10-302,10-305,11-14,11-291,12-167,12-192,12-195,13-17,13-27,14-72,15-75,16-390,17-248,
GCT.A	5	4	9	15	9.487279e-01	-7.827594e-01	1-425,3-274,3-381,4-6,6-142,10-299,11-0,12-53,12-127,15-45,15-51,16-21,16-52,17-392,19-174,
GGT.A	5	4	7	18	-1.135495e+00	-6.951135e-01	0-330,4-94,4-183,5-175,6-78,7-223,8-23,10-60,10-177,10-238,10-319,14-29,15-131,16-137,16-145,16-170,16-196,17-126,
GTT.A	5	4	8	20	-1.485127e+00	-2.398004e+00	0-402,0-433,1-75,1-162,2-19,2-357,6-227,7-75,9-29,10-248,11-72,11-98,12-189,16-74,16-146,17-24,17-172,18-223,19-15,19-140,
G..AA	5	3	10	146	1.957944e-01	1.915222e+00	0-57,0-90,0-191,0-283,0-308,0-330,0-358,0-396,0-428,1-106,1-150,1-209,1-325,1-425,1-442,2-19,2-153,2-154,2-155,2-185,2-207,2-215,2-220,2-260,2-272,2-347,2-390,2-432,2-444,3-8,3-38,3-107,3-109,3-244,3-335,3-360,3-397,3-398,3-413,4-6,4-48,4-74,4-94,4-163,4-191,4-193,4-227,5-10,5-21,5-97,5-110,5-119,5-175,5-194,6-35,6-37,6-65,6-66,6-89,6-90,6-172,6-191,7-207,7-223,7-224,8-61,8-66,9-42,10-60,10-61,10…
GA.AA	5	4	10	59	9.184938e-01	2.830407e+00	0-57,0-90,0-191,0-358,0-396,1-106,1-325,1-442,2-155,2-207,2-260,2-390,3-8,3-109,3-244,3-335,3-398,4-74,4-163,4-191,4-193,5-97,6-35,6-37,6-66,6-172,7-207,8-66,10-87,10-130,10-138,10-140,10-278,10-280,10-305,11-108,11-213,11-239,11-277,12-45,12-47,12-58,12-99,12-140,12-174,15-75,15-119,16-249,16-332,16-403,16-440,17-178,17-209,17-230,18-3,18-59,18-81,18-196,19-148,
GC.AA	5	4	7	15	-8.785042e-01	-9.956061e-01	1-425,2-347,2-444,4-6,4-48,5-10,5-194,6-90,6-191,9-42,16-429,17-94,17-319,19-23,19-219,
GG.AA	5	4	8	36	-3.570647e-01	2.314268e+00	0-308,0-330,1-209,2-153,2-154,2-215,2-220,2-432,3-360,3-397,4-94,4-227,5-21,5-175,6-65,6-89,7-223,10-60,10-319,11-222,11-312,12-91,12-98,16-170,16-260,16-367,16-402,17-126,18-2,18-158,18-171,19-120,19-121,19-147,19-165,19-166,
GT.AA	5	4	10	36	9.723440e-01	1.029377e-01	0-283,0-428,1-150,2-19,2-185,2-272,3-38,3-107,3-413,5-110,5-119,7-224,8-61,10-61,10-110,10-222,10-239,10-248,11-72,11-228,11-282,12-2,12-67,12-160,13-76,14-30,14-119,15-33,16-138,16-146,16-421,17-116,17-284,18-194,18-223,19-130,
G.AAA	5	4	9	61	-4.573171e-01	2.829014e+00	0-57,0-90,0-283,0-308,0-358,0-428,1-209,2-154,2-155,2-207,2-260,2-432,2-444,3-38,3-109,3-335,3-397,3-398,4-193,5-21,5-110,5-119,5-194,6-37,6-65,6-66,6-90,6-191,7-224,8-61,8-66,10-61,10-130,10-140,10-222,10-280,11-222,11-239,11-312,12-47,12-58,12-67,12-91,12-98,12-99,12-140,12-160,12-174,16-260,16-402,16-403,17-178,17-209,18-2,18-3,18-81,18-196,19-121,19-147,19-148,19-166,
GAAAA	5	5	9	29	1.660888e+00	4.758121e+00	0-57,0-90,0-358,2-155,2-207,2-260,3-109,3-335,3-398,4-193,6-37,6-66,8-66,10-130,10-140,10-280,11-239,12-47,12-58,12-99,12-140,12-174,16-403,17-178,17-209,18-3,18-81,18-196,19-148,
GGAAA	5	5	8	17	2.011968e+00	3.565667e+00	0-308,1-209,2-154,2-432,3-397,5-21,6-65,11-222,11-312,12-91,12-98,16-260,16-402,18-2,19-121,19-147,19-166,
GTAAA	5	5	7	11	3.341369e-01	-2.389324e-01	0-283,0-428,3-38,5-110,5-119,7-224,8-61,10-61,10-222,12-67,12-160,
G.CAA	5	4	10	35	1.713275e+00	3.647199e+00	1-106,1-150,1-325,2-185,2-272,3-244,3-360,3-413,4-48,4-227,5-10,5-97,6-89,9-42,10-87,10-110,11-108,11-213,13-76,14-119,15-33,15-119,16-138,16-249,16-332,16-367,16-429,16-440,17-116,17-319,18-59,18-171,19-23,19-130,19-219,
GACAA	5	5	7	12	1.650396e+00	2.233311e+00	1-106,1-325,3-244,5-97,10-87,11-108,11-213,15-119,16-249,16-332,16-440,18-59,
GTCAA	5	5	7	11	1.764562e+00	2.021921e+00	1-150,2-185,2-272,3-413,10-110,13-76,14-119,15-33,16-138,17-116,19-130,
G.GAA	5	4	9	29	5.799322e-01	1.447431e+00	0-396,2-153,2-215,2-220,2-347,2-390,3-107,4-163,4-191,6-35,6-172,7-207,10-138,10-239,10-278,11-228,11-277,11-282,12-2,12-45,14-30,16-421,17-94,17-230,17-284,18-158,18-194,19-120,19-165,
GAGAA	5	5	7	12	1.344125e+00	1.706503e+00	0-396,2-390,4-163,4-191,6-35,6-172,7-207,10-138,10-278,11-277,12-45,17-230,
GTGAA	5	5	6	9	7.908278e-01	7.582437e-01	3-107,10-239,11-228,11-282,12-2,14-30,16-421,17-284,18-194,
G.TAA	5	4	8	21	-1.655487e+00	-2.479585e+00	0-191,0-330,1-425,1-442,2-19,3-8,4-6,4-74,4-94,5-175,7-223,10-60,10-248,10-305,10-319,11-72,15-75,16-146,16-170,17-126,18-223,
G..CA	5	3	10	45	5.478485e-01	-1.692721e+00	0-32,1-23,1-340,2-173,2-279,2-357,3-168,3-266,3-274,3-359,4-151,4-183,5-53,6-200,6-215,7-97,8-39,9-41,9-78,11-291,12-21,12-53,12-195,13-17,13-159,14-11,14-72,14-91,15-11,15-45,15-51,15-131,16-29,16-52,16-74,16-137,16-196,16-428,16-439,17-24,17-100,17-310,17-318,17-428,18-160,
GA.CA	5	4	9	16	8.493488e-01	-7.643917e-01	0-32,1-340,2-173,3-266,5-53,6-200,6-215,11-291,12-195,13-17,13-159,14-11,14-72,14-91,17-310,18-160,
GG.CA	5	4	6	12	-3.098590e-01	1.558451e-01	2-279,3-359,4-183,7-97,8-39,9-41,15-131,16-137,16-196,16-428,16-439,17-318,
G.ACA	5	4	8	12	-1.457769e-02	-1.686718e+00	1-23,1-340,2-279,4-151,9-78,12-21,15-11,16-29,16-439,17-100,17-428,18-160,
G.CCA	5	4	6	9	2.977247e-02	-2.964294e-01	3-168,5-53,7-97,8-39,9-41,14-11,16-428,17-310,17-318,
G.TCA	5	4	8	19	1.080084e-01	1.652486e-01	0-32,2-357,3-266,3-274,4-183,6-215,11-291,12-53,12-195,13-17,14-72,15-45,15-51,15-131,16-52,16-74,16-137,16-196,17-24,
GATCA	5	5	6	7	1.096061e+00	3.852179e-01	0-32,3-266,6-215,11-291,12-195,13-17,14-72,
G..GA	5	3	10	82	4.513121e-01	2.770351e-01	0-113,0-298,0-342,0-352,0-355,0-393,0-395,0-433,0-436,1-34,2-126,2-145,2-204,2-277,2-304,2-385,2-430,3-5,3-263,3-381,4-16,4-140,4-143,4-160,5-203,5-205,5-208,6-78,6-142,6-169,6-171,6-184,6-227,7-216,8-23,8-26,10-76,10-127,10-177,10-215,10-238,10-261,10-264,10-267,10-275,10-277,10-299,10-302,11-236,11-284,12-72,12-137,12-167,12-189,12-192,13-204,14-4,14-29,14-47,14-84,16-223,16-229,16-289,16-298,1…
GA.GA	5	4	10	30	1.516929e+00	1.230850e+00	0-298,0-352,0-355,0-393,0-436,2-304,3-263,4-143,5-208,6-169,6-184,8-26,10-76,10-264,10-267,10-302,11-284,12-137,12-167,12-192,13-204,14-84,16-301,16-390,16-395,16-416,17-248,19-145,19-186,19-201,
GC.GA	5	4	7	16	3.989674e-01	1.349710e+00	2-126,2-430,3-5,3-381,4-16,5-203,6-142,10-299,14-4,16-223,16-229,16-289,16-409,17-339,17-392,18-69,
GG.GA	5	4	9	15	1.544706e+00	4.812279e-01	0-395,2-145,2-385,5-205,6-78,6-171,8-23,10-177,10-238,10-261,10-277,14-29,16-387,17-344,18-157,
GT.GA	5	4	9	21	6.804036e-01	-3.307714e-02	0-113,0-342,0-433,1-34,2-204,2-277,4-140,4-160,6-227,7-216,10-127,10-215,10-275,11-236,12-72,12-189,14-47,16-298,18-0,19-140,19-183,
G.AGA	5	4	8	22	-3.570647e-01	-6.533383e-02	0-355,0-395,1-34,2-145,2-385,4-143,4-160,5-205,6-171,6-184,10-76,10-267,10-277,11-284,12-72,16-223,16-289,16-301,16-387,16-409,16-416,18-69,
GGAGA	5	5	6	7	1.772561e+00	1.257780e+00	0-395,2-145,2-385,5-205,6-171,10-277,16-387,
G.CGA	5	4	9	18	1.816620e+00	1.947937e+00	0-113,0-298,0-342,0-352,2-126,2-204,3-263,4-140,7-216,10-127,10-215,11-236,12-137,14-4,14-47,16-229,16-298,19-183,
GTCGA	5	5	8	11	3.631283e+00	3.937101e+00	0-113,0-342,2-204,4-140,7-216,10-127,10-215,11-236,14-47,16-298,19-183,
G.GGA	5	4	9	20	1.544706e+00	1.594227e+00	0-393,2-277,2-430,3-5,4-16,5-203,6-169,10-261,10-264,10-275,13-204,14-84,16-395,17-339,17-344,18-0,18-157,19-145,19-186,19-201,
GAGGA	5	5	7	9	2.463325e+00	2.219334e+00	0-393,6-169,10-264,13-204,14-84,16-395,19-145,19-186,19-201,
G.TGA	5	4	10	22	1.588353e+00	-6.958840e-01	0-433,0-436,2-304,3-381,5-208,6-78,6-142,6-227,8-23,8-26,10-177,10-238,10-299,10-302,12-167,12-189,12-192,14-29,16-390,17-248,17-392,19-140,
GATGA	5	5	7	9	1.457791e+00	7.582437e-01	0-436,2-304,5-208,8-26,10-302,12-167,12-192,16-390,17-248,
G..TA	5	3	10	76	2.162893e-01	-2.944416e+00	0-38,0-63,0-126,0-190,0-253,0-301,0-345,0-402,1-75,1-127,1-162,1-315,1-397,1-403,1-424,2-98,2-148,2-349,2-392,3-7,3-29,3-214,3-255,3-323,3-441,4-58,4-68,4-110,5-108,5-232,6-45,6-58,6-106,6-116,7-75,8-44,8-72,9-4,9-29,10-50,10-150,10-180,10-198,10-200,11-0,11-14,11-98,11-159,11-196,11-254,12-32,12-75,12-111,12-127,12-158,13-27,13-138,13-178,15-2,15-74,15-140,16-21,16-47,16-60,16-67,16-145,16-279,1…
GA.TA	5	4	9	27	-3.415714e-01	-1.449436e+00	0-38,0-63,0-253,0-301,0-345,1-315,2-148,2-349,2-392,3-29,3-255,4-58,5-108,6-45,6-106,9-4,10-50,10-150,10-180,11-14,11-196,12-75,12-111,13-27,15-2,16-279,16-373,
GC.TA	5	4	10	15	1.789447e+00	-7.841653e-01	1-127,1-397,3-214,3-323,4-68,5-232,6-116,8-44,11-0,11-159,12-127,15-140,16-21,16-67,19-174,
GG.TA	5	4	8	11	-2.275458e-01	-2.235607e+00	0-190,1-424,3-7,4-110,8-72,10-198,15-74,16-60,16-145,17-367,19-203,
GT.TA	5	4	8	23	-1.485127e+00	-1.868918e+00	0-126,0-402,1-75,1-162,1-403,2-98,3-441,6-58,7-75,9-29,10-200,11-98,11-254,12-32,12-158,13-138,13-178,16-47,17-172,17-199,19-15,19-102,19-192,
G.ATA	5	4	9	33	-3.415714e-01	-4.177600e-01	0-38,0-63,0-126,0-190,0-345,1-127,1-403,2-98,2-349,2-392,3-7,3-29,3-214,4-110,5-232,6-58,6-116,10-50,10-150,10-200,11-159,11-254,12-32,12-111,13-178,15-2,15-74,15-140,16-279,16-373,19-102,19-192,19-203,
GAATA	5	5	6	12	-3.798135e-01	5.472953e-02	0-38,0-63,0-345,2-349,2-392,3-29,10-50,10-150,12-111,15-2,16-279,16-373,
GCATA	5	5	6	6	1.096061e+00	-2.410190e-02	1-127,3-214,5-232,6-116,11-159,15-140,
GTATA	5	5	6	10	-2.501647e-01	-3.600257e-01	0-126,1-403,2-98,6-58,10-200,11-254,12-32,13-178,19-102,19-192,
G.CTA	5	4	7	10	-7.327111e-01	-1.963933e+00	0-253,1-424,4-68,6-106,8-72,11-196,12-75,13-138,16-60,17-199,
G.GTA	5	4	7	11	-1.135495e+00	-2.235607e+00	1-397,3-323,3-441,5-108,8-44,9-4,10-198,12-158,16-47,16-67,17-367,
G.TTA	5	4	9	22	-2.285474e-01	-2.044847e+00	0-301,0-402,1-75,1-162,1-315,2-148,3-255,4-58,6-45,7-75,9-29,10-180,11-0,11-14,11-98,12-127,13-27,16-21,16-145,17-172,19-15,19-174,
GATTA	5	5	6	9	-2.501647e-01	-6.612527e-01	0-301,1-315,2-148,3-255,4-58,6-45,10-180,11-14,13-27,
GTTTA	5	5	6	8	-1.231552e-01	-8.066036e-01	0-402,1-75,1-162,7-75,9-29,11-98,17-172,19-15,
G...C	5	2	10	142	7.212768e-02	-1.896451e+00	0-12,0-111,0-155,0-236,0-309,0-382,1-64,1-137,1-210,1-291,1-335,1-434,2-35,2-43,2-62,2-72,2-105,2-163,2-175,2-235,2-247,2-307,2-356,2-402,2-433,3-13,3-44,3-90,3-139,3-199,3-211,3-271,3-283,3-341,3-374,3-384,3-403,3-411,4-46,4-65,4-111,4-150,4-165,4-174,4-208,5-27,5-61,5-70,5-85,5-124,5-170,5-189,6-104,6-113,6-174,6-214,7-14,7-54,7-115,7-124,8-73,9-6,10-8,10-31,10-98,10-165,10-230,10-241,10-270,10…
GA..C	5	3	9	57	-1.562399e+00	-3.843362e-02	0-12,0-309,1-64,1-210,1-291,1-335,2-35,2-62,2-72,2-105,2-163,2-247,2-307,2-402,2-433,3-90,3-271,3-341,3-384,3-403,3-411,4-111,4-165,5-27,6-104,6-113,6-174,7-14,10-31,10-241,10-270,11-80,11-223,11-313,12-4,13-207,14-56,14-97,14-125,15-16,16-26,16-100,16-151,16-184,16-226,16-292,17-232,17-251,17-262,17-267,17-351,17-373,18-147,18-169,18-185,18-239,19-55,
GC..C	5	3	7	26	-2.271771e+00	-9.046370e-01	2-175,2-235,3-211,4-65,4-174,5-61,5-170,7-115,8-73,10-165,11-25,11-91,16-110,16-113,16-368,17-220,17-336,17-397,17-420,18-11,18-24,19-1,19-71,19-93,19-216,19-229,
GG..C	5	3	8	18	-1.563157e+00	-2.860196e+00	0-155,2-356,4-150,5-189,6-214,11-290,15-44,16-73,16-95,16-129,16-179,16-195,16-427,16-438,17-19,17-317,17-346,18-159,
GT..C	5	3	9	41	-1.404836e+00	-1.883928e+00	0-111,0-236,0-382,1-137,1-434,2-43,3-13,3-44,3-139,3-199,3-283,3-374,4-46,4-208,5-70,5-85,5-124,7-54,7-124,9-6,10-8,10-98,10-230,10-296,11-51,11-156,14-24,15-85,15-117,16-49,16-171,16-214,16-319,17-8,17-78,17-127,17-154,17-275,17-295,17-333,19-81,
G.A.C	5	3	10	54	5.478485e-01	-4.506415e-01	0-309,0-382,1-210,1-291,1-434,2-43,2-62,2-72,2-163,2-175,2-247,2-402,2-433,3-90,3-139,3-211,3-341,4-165,4-208,5-85,5-124,6-113,6-174,6-214,9-6,10-230,10-241,10-270,11-25,11-223,11-290,11-313,12-4,14-56,14-125,16-26,16-49,16-171,16-184,16-226,16-292,16-368,17-127,17-232,17-267,17-333,17-346,17-351,17-373,18-24,18-147,18-159,19-1,19-229,
GAA.C	5	4	9	30	8.493488e-01	2.480327e+00	0-309,1-210,1-291,2-62,2-72,2-163,2-247,2-402,2-433,3-90,3-341,4-165,6-113,6-174,10-241,10-270,11-223,11-313,12-4,14-56,14-125,16-26,16-184,16-226,16-292,17-232,17-267,17-351,17-373,18-147,
GTA.C	5	4	6	13	-1.573431e+00	-1.255739e+00	0-382,1-434,2-43,3-139,4-208,5-85,5-124,9-6,10-230,16-49,16-171,17-127,17-333,
G.C.C	5	3	8	17	-1.128248e+00	-2.395712e+00	1-335,2-35,4-65,5-61,5-189,7-124,10-165,14-24,15-44,16-110,16-129,16-151,17-8,17-19,17-251,19-55,19-71,
G.G.C	5	3	8	17	-1.563157e+00	-3.033368e+00	0-111,3-411,4-46,4-174,5-170,6-104,11-156,14-97,15-117,16-195,16-427,16-438,17-295,17-317,17-336,18-169,18-185,
G.T.C	5	3	10	54	5.868843e-01	-5.210826e-02	0-12,0-155,0-236,1-64,1-137,2-105,2-235,2-307,2-356,3-13,3-44,3-199,3-271,3-283,3-374,3-384,3-403,4-111,4-150,5-27,5-70,7-14,7-54,7-115,8-73,10-8,10-31,10-98,10-296,11-51,11-80,11-91,13-207,15-16,15-85,16-73,16-95,16-100,16-113,16-179,16-214,16-319,17-78,17-154,17-220,17-262,17-275,17-397,17-420,18-11,18-239,19-81,19-93,19-216,
GAT.C	5	4	9	17	9.487279e-01	-3.105900e-01	0-12,1-64,2-105,2-307,3-271,3-384,3-403,4-111,5-27,7-14,10-31,11-80,13-207,15-16,16-100,17-262,18-239,
GCT.C	5	4	6	11	1.518148e-01	5.241162e-01	2-235,7-115,8-73,11-91,16-113,17-220,17-397,17-420,18-11,19-93,19-216,
GTT.C	5	4	8	20	2.285053e-01	6.463018e-01	0-236,1-137,3-13,3-44,3-199,3-283,3-374,5-70,7-54,10-8,10-98,10-296,11-51,15-85,16-214,16-319,17-78,17-154,17-275,19-81,
G..AC	5	3	9	41	-1.562399e+00	-2.238505e+00	0-12,0-309,1-64,1-210,1-335,2-72,2-163,2-247,2-307,2-402,2-433,3-403,4-111,4-150,4-165,5-27,5-189,6-104,6-174,8-73,10-165,10-270,11-25,11-91,11-223,11-313,14-24,14-56,15-117,16-113,16-151,16-171,16-292,16-319,16-368,16-438,17-127,17-232,17-275,17-397,18-159,
GA.AC	5	4	7	24	-8.785042e-01	1.085693e+00	0-12,0-309,1-64,1-210,1-335,2-72,2-163,2-247,2-307,2-402,2-433,3-403,4-111,4-165,5-27,6-104,6-174,10-270,11-223,11-313,14-56,16-151,16-292,17-232,
G.AAC	5	4	8	20	-1.457769e-02	1.593113e-01	0-309,1-210,2-72,2-163,2-247,2-402,2-433,4-165,6-174,10-270,11-25,11-223,11-313,14-56,16-171,16-292,16-368,17-127,17-232,18-159,
GAAAC	5	5	7	15	1.650396e+00	3.432014e+00	0-309,1-210,2-72,2-163,2-247,2-402,2-433,4-165,6-174,10-270,11-223,11-313,14-56,16-292,17-232,
G.TAC	5	4	6	13	-1.573431e+00	-1.255739e+00	0-12,1-64,2-307,3-403,4-111,4-150,5-27,8-73,11-91,16-113,16-319,17-275,17-397,
G..CC	5	3	8	18	-1.128248e+00	-2.209799e+00	1-291,3-90,4-46,5-85,7-14,10-31,14-97,16-100,16-129,16-427,17-8,17-19,17-251,17-267,17-317,17-351,17-373,19-81,
GA.CC	5	4	6	10	2.977247e-02	2.341320e-02	1-291,3-90,7-14,10-31,14-97,16-100,17-251,17-267,17-351,17-373,
G..GC	5	3	7	26	-2.845744e+00	-1.646332e+00	2-235,3-211,3-271,4-65,4-174,5-61,5-170,6-113,9-6,10-230,10-296,11-156,16-26,16-49,16-110,16-226,17-78,17-333,17-336,18-11,18-24,18-147,18-169,18-239,19-216,19-229,
G.AGC	5	4	6	11	-3.098590e-01	-1.420840e-01	3-211,6-113,9-6,10-230,16-26,16-49,16-226,17-333,18-24,18-147,19-229,
G..TC	5	3	9	57	-1.404836e+00	3.765033e-01	0-111,0-155,0-236,0-382,1-137,1-434,2-35,2-43,2-62,2-105,2-175,2-356,3-13,3-44,3-139,3-199,3-283,3-341,3-374,3-384,3-411,4-208,5-70,5-124,6-214,7-54,7-115,7-124,10-8,10-98,10-241,11-51,11-80,11-290,12-4,13-207,14-125,15-16,15-44,15-85,16-73,16-95,16-179,16-184,16-195,16-214,17-154,17-220,17-262,17-295,17-346,17-420,18-185,19-1,19-55,19-71,19-93,
GA.TC	5	4	6	16	-1.573431e+00	-5.460140e-01	2-35,2-62,2-105,3-341,3-384,3-411,10-241,11-80,12-4,13-207,14-125,15-16,16-184,17-262,18-185,19-55,
GG.TC	5	4	6	10	-1.816604e-01	-2.676107e-01	0-155,2-356,6-214,11-290,15-44,16-73,16-95,16-179,16-195,17-346,
GT.TC	5	4	7	24	-5.909284e-01	1.623511e+00	0-111,0-236,0-382,1-137,1-434,2-43,3-13,3-44,3-139,3-199,3-283,3-374,4-208,5-70,5-124,7-54,7-124,10-8,10-98,11-51,15-85,16-214,17-154,17-295,
G.ATC	5	4	9	17	9.487279e-01	-3.090977e-01	0-382,1-434,2-43,2-62,2-175,3-139,3-341,4-208,5-124,6-214,10-241,11-290,12-4,14-125,16-184,17-346,19-1,
G.TTC	5	4	9	30	1.047939e+00	3.094666e+00	0-155,0-236,1-137,2-105,2-356,3-13,3-44,3-199,3-283,3-374,3-384,5-70,7-54,7-115,10-8,10-98,11-51,11-80,13-207,15-16,15-85,16-73,16-95,16-179,16-214,17-154,17-220,17-262,17-420,19-93,
GTTTC	5	5	7	15	1.994419e+00	4.134252e+00	0-236,1-137,3-13,3-44,3-199,3-283,3-374,5-70,7-54,10-8,10-98,11-51,15-85,16-214,17-154,
G...G	5	2	10	193	4.695430e-02	-2.936343e+00	0-103,0-107,0-156,0-160,0-187,0-232,0-294,0-327,0-331,0-391,0-392,0-398,0-424,0-445,1-172,1-176,1-195,1-395,1-399,1-430,2-68,2-94,2-142,2-144,2-181,2-200,2-216,2-217,2-256,2-313,2-331,2-386,2-388,3-1,3-19,3-25,3-34,3-105,3-155,3-159,3-176,3-180,3-325,3-355,3-361,3-365,3-370,4-15,4-19,4-44,4-100,4-146,4-176,4-177,4-180,4-204,5-18,5-34,5-64,5-169,5-172,5-190,5-202,6-132,6-133,6-137,6-141,6-168,6-18…
GA..G	5	3	10	63	4.513121e-01	-8.888179e-01	0-160,0-294,0-327,0-398,1-172,1-430,2-142,2-181,2-200,2-217,2-386,2-388,3-176,3-365,3-370,4-19,4-100,4-146,5-18,6-137,6-187,6-221,7-209,7-219,8-20,8-35,10-196,10-218,10-312,11-287,12-170,13-5,14-7,14-32,14-87,14-115,15-70,15-81,15-96,15-100,16-65,16-363,16-393,16-398,16-412,16-419,16-423,17-96,17-105,17-123,17-150,17-192,17-286,17-342,17-347,18-112,18-154,18-176,18-180,19-122,19-143,19-199,19-225,
GC..G	5	3	8	40	-1.563157e+00	8.055657e-01	2-68,2-94,2-313,3-19,3-34,3-155,3-180,3-355,3-361,4-44,4-177,4-204,5-34,5-64,5-190,6-133,6-180,7-89,8-40,9-38,10-2,10-233,10-316,11-309,14-93,16-57,16-61,16-130,16-436,17-4,17-20,17-81,17-226,17-306,17-388,18-130,18-150,18-165,18-172,19-109,
GG..G	5	3	10	46	8.585502e-01	-4.453346e-01	0-232,0-391,0-392,0-445,1-395,2-144,2-216,4-15,4-176,4-180,5-169,5-172,5-202,6-132,6-141,6-168,6-226,7-130,8-19,10-14,10-237,10-262,10-263,10-266,11-321,12-156,13-203,14-83,16-43,16-88,16-92,16-167,16-288,16-383,16-386,16-435,17-247,17-290,17-291,17-332,17-338,17-341,18-23,18-219,19-188,19-228,
GT..G	5	3	8	44	-4.187062e+00	-2.583316e+00	0-103,0-107,0-156,0-187,0-331,0-424,1-176,1-195,1-399,2-256,2-331,3-1,3-25,3-105,3-159,3-325,7-93,7-111,9-2,10-106,10-290,10-320,11-266,13-83,13-95,13-106,13-191,16-69,16-84,16-89,16-96,16-125,16-134,16-180,16-191,16-384,17-243,17-256,17-369,17-378,18-167,18-187,19-118,19-126,
G.A.G	5	3	10	79	4.513121e-01	6.651797e-01	0-160,0-187,0-327,0-331,0-392,0-398,0-424,0-445,1-176,1-399,2-94,2-216,2-217,2-256,2-331,3-19,3-34,3-159,3-325,3-355,3-361,3-365,3-370,4-100,4-146,4-177,5-190,6-168,6-180,6-187,6-221,7-111,7-130,7-209,7-219,8-19,8-20,10-218,10-233,10-263,10-266,10-320,11-266,12-170,13-5,13-83,13-95,13-191,13-203,14-7,14-32,14-83,14-87,14-93,14-115,15-100,16-69,16-191,16-398,16-412,16-423,17-96,17-123,17-192,17-22…
GAA.G	5	4	10	32	1.516929e+00	1.881069e+00	0-160,0-327,0-398,2-217,3-365,3-370,4-100,4-146,6-187,6-221,7-209,7-219,8-20,10-218,12-170,13-5,14-7,14-32,14-87,14-115,15-100,16-398,16-412,16-423,17-96,17-123,17-192,17-286,18-154,18-176,18-180,19-122,
GCA.G	5	4	7	14	3.989674e-01	7.523471e-01	2-94,3-19,3-34,3-355,3-361,4-177,5-190,6-180,10-233,14-93,17-226,18-150,18-172,19-109,
GGA.G	5	4	9	13	1.544706e+00	-3.526652e-01	0-392,0-445,2-216,6-168,7-130,8-19,10-263,10-266,13-203,14-83,17-247,17-341,19-188,
GTA.G	5	4	6	20	-2.043444e+00	-2.541725e-01	0-187,0-331,0-424,1-176,1-399,2-256,2-331,3-159,3-325,7-111,10-320,11-266,13-83,13-95,13-191,16-69,16-191,17-256,17-369,17-378,
G.C.G	5	3	9	41	-2.805708e-01	2.751364e-01	0-103,1-195,3-155,3-176,4-15,4-176,5-169,5-172,5-202,6-132,6-133,6-137,6-141,7-89,7-93,8-40,10-2,10-14,11-309,11-321,15-96,16-43,16-89,16-130,16-167,16-288,16-363,16-435,17-20,17-81,17-150,17-291,17-338,17-388,18-23,18-112,18-187,18-219,19-126,19-225,19-228,
G.G.G	5	3	9	33	-5.949619e-01	-1.744061e+00	0-391,1-395,2-142,2-144,2-386,2-388,3-105,3-180,4-19,4-44,9-2,10-196,10-237,10-262,10-312,11-287,12-156,15-81,16-65,16-84,16-92,16-384,16-386,16-393,16-419,16-436,17-290,17-342,18-165,18-167,19-118,19-143,19-199,
GAG.G	5	4	6	14	-6.695902e-01	-7.406783e-02	2-142,2-386,2-388,4-19,10-196,10-312,11-287,15-81,16-65,16-393,16-419,17-342,19-143,19-199,
G.T.G	5	3	10	40	4.857315e-01	-3.106230e+00	0-107,0-156,0-232,0-294,1-172,1-430,2-68,2-181,2-200,2-313,3-1,3-25,4-180,4-204,5-18,5-34,5-64,6-226,8-35,9-38,10-106,10-290,10-316,13-106,15-70,16-57,16-61,16-88,16-96,16-125,16-134,16-180,16-383,17-4,17-105,17-243,17-306,17-332,17-347,18-130,
GAT.G	5	4	6	10	-2.043444e+00	-2.455155e+00	0-294,1-172,1-430,2-181,2-200,5-18,8-35,15-70,17-105,17-347,
GCT.G	5	4	6	12	-1.816604e-01	3.821552e-02	2-68,2-313,4-204,5-34,5-64,9-38,10-316,16-57,16-61,17-4,17-306,18-130,
G..AG	5	3	9	55	-2.036302e+00	-1.799382e+00	0-160,0-232,0-331,0-391,1-176,1-195,2-144,2-216,2-386,2-388,3-176,3-355,3-361,4-176,7-89,7-130,8-19,8-40,9-2,10-14,10-233,10-262,10-266,10-312,10-320,11-321,13-83,16-61,16-84,16-288,16-363,16-386,16-393,16-412,17-96,17-105,17-226,17-243,17-286,17-332,17-388,18-23,18-112,18-150,18-167,18-172,18-176,18-180,18-187,19-109,19-122,19-143,19-188,19-199,19-228,
GC.AG	5	4	6	11	-3.098590e-01	-1.420840e-01	3-355,3-361,7-89,8-40,10-233,16-61,17-226,17-388,18-150,18-172,19-109,
GG.AG	5	4	8	17	8.066069e-01	7.569993e-01	0-232,0-391,2-144,2-216,4-176,7-130,8-19,10-14,10-262,10-266,11-321,16-288,16-386,17-332,18-23,19-188,19-228,
GT.AG	5	4	6	10	-2.043444e+00	-2.456375e+00	0-331,1-176,1-195,9-2,10-320,13-83,16-84,17-243,18-167,18-187,
G.AAG	5	4	8	23	-3.570647e-01	-6.703706e-02	0-160,0-331,1-176,2-216,3-355,3-361,7-130,8-19,10-233,10-266,10-320,13-83,16-412,17-96,17-226,17-286,18-150,18-172,18-176,18-180,19-109,19-122,19-188,
G.CAG	5	4	8	14	1.107794e+00	7.503129e-01	1-195,3-176,4-176,7-89,8-40,10-14,11-321,16-288,16-363,17-388,18-23,18-112,18-187,19-228,
G.GAG	5	4	6	13	-6.695902e-01	-3.514158e-01	0-391,2-144,2-386,2-388,9-2,10-262,10-312,16-84,16-386,16-393,18-167,19-143,19-199,
G..CG	5	3	7	26	-2.845744e+00	-1.646332e+00	0-107,0-156,0-424,0-445,1-395,2-68,2-181,4-204,5-190,6-132,7-93,13-191,15-70,16-65,16-69,16-88,16-96,16-130,16-180,16-191,16-423,17-20,17-256,17-290,17-347,17-378,
G..GG	5	3	10	48	8.585502e-01	2.169673e-01	0-187,0-327,0-392,1-430,2-94,2-142,2-217,3-180,4-15,4-177,4-180,5-18,5-169,5-172,5-202,6-133,6-168,8-20,9-38,10-2,10-196,10-263,10-316,11-287,11-309,13-203,14-32,14-83,15-96,16-43,16-57,16-89,16-92,16-134,16-167,16-383,16-384,16-435,16-436,17-123,17-150,17-291,17-338,17-341,17-342,18-154,19-118,19-225,
GA.GG	5	4	8	15	8.066069e-01	4.812279e-01	0-327,1-430,2-142,2-217,5-18,8-20,10-196,11-287,14-32,15-96,17-123,17-150,17-342,18-154,19-225,
GC.GG	5	4	6	10	8.520113e-01	1.232713e+00	2-94,3-180,4-177,6-133,9-38,10-2,10-316,11-309,16-57,16-436,
GG.GG	5	4	7	18	1.212625e+00	2.924499e+00	0-392,4-15,4-180,5-169,5-172,5-202,6-168,10-263,13-203,14-83,16-43,16-92,16-167,16-383,16-435,17-291,17-338,17-341,
G.AGG	5	4	10	15	2.282804e+00	4.812279e-01	0-187,0-327,0-392,2-94,2-217,4-177,6-168,8-20,10-263,13-203,14-32,14-83,17-123,17-341,18-154,
GAAGG	5	5	6	6	1.772561e+00	7.775205e-01	0-327,2-217,8-20,14-32,17-123,18-154,
GGAGG	5	5	6	6	2.923986e+00	2.124323e+00	0-392,6-168,10-263,13-203,14-83,17-341,
G.CGG	5	4	6	16	8.520113e-01	3.167796e+00	4-15,5-169,5-172,5-202,6-133,10-2,11-309,15-96,16-43,16-89,16-167,16-435,17-150,17-291,17-338,19-225,
G..TG	5	3	10	64	4.857315e-01	-7.116213e-02	0-103,0-294,0-398,1-172,1-399,2-200,2-256,2-313,2-331,3-1,3-19,3-25,3-34,3-105,3-155,3-159,3-325,3-365,3-370,4-19,4-44,4-100,4-146,5-34,5-64,6-137,6-141,6-180,6-187,6-221,6-226,7-111,7-209,7-219,8-35,10-106,10-218,10-237,10-290,11-266,12-156,12-170,13-5,13-95,13-106,14-7,14-87,14-93,14-115,15-81,15-100,16-125,16-398,16-419,17-4,17-81,17-192,17-247,17-306,17-369,18-130,18-165,18-219,19-126,
GA.TG	5	4	9	26	6.804036e-01	1.076674e+00	0-294,0-398,1-172,2-200,3-365,3-370,4-19,4-100,4-146,6-137,6-187,6-221,7-209,7-219,8-35,10-218,12-170,13-5,14-7,14-87,14-115,15-81,15-100,16-398,16-419,17-192,
GC.TG	5	4	6	14	-1.816604e-01	9.570157e-01	2-313,3-19,3-34,3-155,4-44,5-34,5-64,6-180,14-93,17-4,17-81,17-306,18-130,18-165,
GT.TG	5	4	7	18	-9.820328e-01	-4.629220e-01	0-103,1-399,2-256,2-331,3-1,3-25,3-105,3-159,3-325,7-111,10-106,10-290,11-266,13-95,13-106,16-125,17-369,19-126,
G.ATG	5	4	8	32	-2.275458e-01	2.411715e+00	0-398,1-399,2-256,2-331,3-19,3-34,3-159,3-325,3-365,3-370,4-100,4-146,6-180,6-187,6-221,7-111,7-209,7-219,10-218,11-266,12-170,13-5,13-95,14-7,14-87,14-93,14-115,15-100,16-398,17-192,17-247,17-369,
GAATG	5	5	8	18	2.124755e+00	4.193777e+00	0-398,3-365,3-370,4-100,4-146,6-187,6-221,7-209,7-219,10-218,12-170,13-5,14-7,14-87,14-115,15-100,16-398,17-192,
GTATG	5	5	6	9	9.046316e-01	9.228206e-01	1-399,2-256,2-331,3-159,3-325,7-111,11-266,13-95,17-369,
G.GTG	5	4	7	8	1.928658e-01	-1.300455e+00	3-105,4-19,4-44,10-237,12-156,15-81,16-419,18-165,
G.TTG	5	4	9	17	7.803535e-01	-6.902871e-01	0-294,1-172,2-200,2-313,3-1,3-25,5-34,5-64,6-226,8-35,10-106,10-290,13-106,16-125,17-4,17-306,18-130,
G...T	5	2	10	296	6.952321e-03	-1.426791e+00	0-24,0-52,0-116,0-123,0-140,0-164,0-169,0-178,0-179,0-198,0-221,0-224,0-233,0-244,0-261,0-317,0-322,0-335,0-336,0-408,0-418,0-419,0-439,0-446,1-2,1-37,1-62,1-96,1-136,1-180,1-186,1-199,1-204,1-219,1-228,1-251,1-284,1-299,1-345,1-367,1-396,1-415,1-433,2-27,2-42,2-88,2-97,2-129,2-146,2-198,2-221,2-222,2-230,2-238,2-253,2-269,2-280,2-285,2-293,2-294,2-317,2-322,2-335,2-336,2-374,2-415,3-0,3-23,3-52,…
GA..T	5	3	10	94	2.162893e-01	-9.326215e-01	0-116,0-140,0-169,0-179,0-244,0-261,0-336,0-408,0-439,0-446,1-37,1-62,1-180,1-219,1-284,1-345,1-367,1-415,2-27,2-129,2-146,2-222,2-230,2-280,2-374,3-71,3-163,3-379,3-420,4-23,4-79,4-87,4-104,4-233,5-22,5-32,5-38,5-155,5-206,5-211,6-14,6-81,6-96,6-145,6-209,7-103,7-131,7-156,7-213,8-29,9-69,10-6,10-79,10-160,10-186,10-314,11-206,11-230,11-279,12-92,13-69,13-110,13-149,13-185,14-36,14-50,14-105,14-…
GC..T	5	3	10	59	5.868843e-01	6.580686e-01	0-24,0-52,0-198,0-221,0-322,1-228,1-251,2-88,2-238,2-253,2-269,2-294,2-415,3-102,3-136,3-196,4-35,4-228,5-173,5-222,6-202,7-29,7-40,7-51,7-98,7-141,8-4,9-9,10-15,10-207,11-8,11-117,12-205,13-9,13-87,13-161,14-99,14-133,16-44,16-143,16-157,16-168,16-349,16-355,16-445,17-13,17-40,17-160,17-281,17-292,17-382,17-405,18-14,18-27,18-134,18-220,19-78,19-113,19-232,
GG..T	5	3	10	57	4.857315e-01	-1.264945e+00	0-178,0-335,0-418,1-136,1-396,1-433,2-42,2-97,2-221,2-293,2-335,3-0,3-95,3-104,3-182,3-183,3-322,3-369,3-410,4-18,4-109,6-57,6-136,6-225,9-23,10-5,10-199,10-209,11-79,11-158,11-289,12-155,12-157,12-204,13-206,14-35,14-86,14-104,15-99,15-139,16-46,16-93,16-94,16-178,16-213,16-313,16-397,17-109,17-153,17-191,17-219,17-260,17-261,17-294,17-345,17-368,18-184,
GT..T	5	3	10	86	2.380333e-01	-1.489342e+00	0-123,0-164,0-224,0-233,0-317,0-419,1-2,1-96,1-186,1-199,1-204,1-299,2-198,2-285,2-317,2-322,2-336,3-23,3-52,3-77,3-96,3-184,3-236,3-329,3-443,4-21,4-95,4-181,4-184,5-68,5-158,5-176,6-26,6-79,6-127,6-160,7-27,7-35,7-81,7-134,7-188,8-2,8-24,8-46,9-24,9-52,9-67,10-18,10-178,10-210,10-294,11-69,11-169,11-179,11-189,11-270,12-64,12-211,13-12,13-90,13-99,13-175,13-195,14-19,14-131,14-138,15-83,15-129,…
G.A.T	5	3	10	79	2.162893e-01	-2.946087e+00	0-116,0-140,0-178,0-233,0-261,0-335,0-408,0-419,0-439,1-180,1-199,1-219,1-228,2-221,2-222,2-238,3-71,3-96,3-136,3-369,3-410,3-443,4-18,4-95,4-228,5-22,5-176,6-136,6-145,6-160,6-202,6-209,7-40,7-51,7-81,7-131,7-156,7-188,8-46,9-24,10-5,10-15,11-69,11-79,11-206,11-230,11-270,11-279,12-92,12-205,12-211,13-12,13-87,13-90,13-99,13-161,13-206,14-35,14-36,14-50,14-86,14-104,14-105,14-138,15-99,15-104,16…
GAA.T	5	4	9	27	-3.415714e-01	-1.449436e+00	0-116,0-140,0-261,0-408,0-439,1-180,1-219,2-222,3-71,5-22,6-145,6-209,7-131,7-156,11-206,11-230,11-279,12-92,14-36,14-50,14-105,15-104,16-261,17-141,17-183,19-167,19-189,
GCA.T	5	4	6	11	-1.573431e+00	-1.728038e+00	1-228,2-238,3-136,4-228,6-202,7-40,7-51,10-15,12-205,13-87,13-161,
GGA.T	5	4	9	19	6.804036e-01	-4.735265e-01	0-178,0-335,2-221,3-369,3-410,4-18,6-136,10-5,11-79,13-206,14-35,14-86,14-104,15-99,16-397,17-109,17-191,17-261,18-184,
GTA.T	5	4	10	22	1.028033e+00	-2.047464e+00	0-233,0-419,1-199,3-96,3-443,4-95,5-176,6-160,7-81,7-188,8-46,9-24,11-69,11-270,12-211,13-12,13-90,13-99,14-138,16-5,16-314,18-89,
G.C.T	5	3	10	58	5.868843e-01	3.708598e-01	0-24,0-52,0-123,0-164,0-244,0-446,1-2,1-96,1-204,1-284,1-345,1-396,2-88,2-280,2-285,2-293,3-163,3-322,4-35,4-79,4-184,5-158,5-222,6-14,6-96,6-127,7-98,7-103,7-134,7-141,8-29,9-9,9-52,11-158,12-64,12-204,13-9,13-149,14-99,14-110,15-24,15-132,15-139,16-157,16-197,17-13,17-85,17-160,17-219,17-281,17-297,17-359,17-405,18-14,18-17,18-116,18-212,19-30,
GAC.T	5	4	9	17	9.487279e-01	-3.113359e-01	0-244,0-446,1-284,1-345,2-280,3-163,4-79,6-14,6-96,7-103,8-29,13-149,14-110,15-24,17-359,18-116,19-30,
GCC.T	5	4	9	16	2.198528e+00	2.171699e+00	0-24,0-52,2-88,4-35,5-222,7-98,7-141,9-9,13-9,14-99,16-157,17-13,17-160,17-281,17-405,18-14,
GGC.T	5	4	6	7	-1.816604e-01	-1.184259e+00	1-396,2-293,3-322,11-158,12-204,15-139,17-219,
GTC.T	5	4	9	18	1.047939e+00	1.587583e-01	0-123,0-164,1-2,1-96,1-204,2-285,4-184,5-158,6-127,7-134,9-52,12-64,15-132,16-197,17-85,17-297,18-17,18-212,
G.G.T	5	3	10	47	4.857315e-01	-2.186683e+00	1-62,2-146,2-198,3-23,3-102,3-182,3-379,4-21,4-109,4-181,5-32,5-68,5-173,5-206,6-79,6-225,7-27,8-2,8-24,9-67,10-6,10-178,10-207,10-294,10-314,11-289,12-155,14-131,15-83,15-129,16-19,16-44,16-86,16-93,16-94,16-143,16-168,16-178,16-347,16-388,17-260,17-273,17-292,17-345,17-395,17-418,18-128,
GAG.T	5	4	6	11	-2.043444e+00	-2.235607e+00	1-62,2-146,3-379,5-32,5-206,10-6,10-314,16-86,16-388,17-395,18-128,
GGG.T	5	4	6	10	-5.332978e-01	-1.016381e+00	3-182,4-109,6-225,11-289,12-155,16-93,16-94,16-178,17-260,17-345,
GTG.T	5	4	7	19	-9.820328e-01	-2.361416e-01	2-198,3-23,4-21,4-181,5-68,6-79,7-27,8-2,8-24,9-67,10-178,10-294,14-131,15-83,15-129,16-19,16-347,17-273,17-418,
G.T.T	5	3	10	112	2.380333e-01	1.142901e+00	0-169,0-179,0-198,0-221,0-224,0-317,0-322,0-336,0-418,1-37,1-136,1-186,1-251,1-299,1-367,1-415,1-433,2-27,2-42,2-97,2-129,2-230,2-253,2-269,2-294,2-317,2-322,2-335,2-336,2-374,2-415,3-0,3-52,3-77,3-95,3-104,3-183,3-184,3-196,3-236,3-329,3-420,4-23,4-87,4-104,4-233,5-38,5-155,5-211,6-26,6-57,6-81,7-29,7-35,7-213,8-4,9-23,9-69,10-18,10-79,10-160,10-186,10-199,10-209,10-210,11-8,11-117,11-169,11-179…
GAT.T	5	4	10	39	1.028033e+00	9.622714e-01	0-169,0-179,0-336,1-37,1-367,1-415,2-27,2-129,2-230,2-374,3-420,4-23,4-87,4-104,4-233,5-38,5-155,5-211,6-81,7-213,9-69,10-79,10-160,10-186,13-69,13-110,13-185,15-65,15-90,16-232,16-304,17-110,17-165,17-238,18-72,18-191,18-209,19-42,19-204,
GCT.T	5	4	8	25	2.285053e-01	1.866407e+00	0-198,0-221,0-322,1-251,2-253,2-269,2-294,2-415,3-196,7-29,8-4,11-8,11-117,14-133,16-349,16-355,16-445,17-40,17-382,18-27,18-134,18-220,19-78,19-113,19-232,
GGT.T	5	4	7	21	-9.820328e-01	2.179117e-01	0-418,1-136,1-433,2-42,2-97,2-335,3-0,3-95,3-104,3-183,6-57,9-23,10-199,10-209,12-157,16-46,16-213,16-313,17-153,17-294,17-368,
GTT.T	5	4	8	27	-1.321386e+00	-8.793766e-01	0-224,0-317,1-186,1-299,2-317,2-322,2-336,3-52,3-77,3-184,3-236,3-329,6-26,7-35,10-18,10-210,11-169,11-179,11-189,13-175,13-195,14-19,17-69,17-196,17-413,17-434,18-234,
G..AT	5	3	10	104	2.162893e-01	-6.951086e-02	0-140,0-224,0-244,0-317,0-322,0-408,0-418,1-62,1-96,1-199,1-219,1-251,1-433,2-42,2-97,2-129,2-146,2-198,2-221,2-230,2-238,2-280,2-285,2-415,3-52,3-71,3-77,3-95,3-163,3-369,3-443,4-21,4-23,4-79,4-87,4-95,4-109,4-184,4-228,5-22,5-38,5-176,5-206,5-211,6-14,6-57,6-79,6-127,6-145,7-98,7-134,7-141,8-4,8-24,8-29,9-23,9-52,9-67,9-69,10-160,10-178,10-199,11-117,11-158,11-169,11-206,11-289,12-92,12-204,13-…
GA.AT	5	4	10	38	9.723440e-01	4.492985e-01	0-140,0-244,0-408,1-62,1-219,2-129,2-146,2-230,2-280,3-71,3-163,4-23,4-79,4-87,5-22,5-38,5-206,5-211,6-14,6-145,8-29,9-69,10-160,11-206,12-92,13-149,13-185,14-50,14-110,15-24,15-65,16-261,16-388,17-141,17-165,19-30,19-167,19-204,
GC.AT	5	4	7	12	-7.327111e-01	-1.491973e+00	0-322,1-251,2-238,2-415,4-228,7-98,7-141,8-4,11-117,16-355,17-13,17-405,
GG.AT	5	4	9	25	6.804036e-01	8.538215e-01	0-418,1-433,2-42,2-97,2-221,3-95,3-369,4-109,6-57,9-23,10-199,11-158,11-289,12-204,14-35,14-86,14-104,15-99,15-139,16-313,16-397,17-191,17-260,17-345,17-368,
GT.AT	5	4	10	29	1.028033e+00	-8.106584e-01	0-224,0-317,1-96,1-199,2-198,2-285,3-52,3-77,3-443,4-21,4-95,4-184,5-176,6-79,6-127,7-134,8-24,9-52,9-67,10-178,11-169,13-195,15-132,16-197,17-69,17-85,17-434,18-17,18-212,
G.AAT	5	4	9	26	-3.415714e-01	-1.621295e+00	0-140,0-408,1-199,1-219,2-221,2-238,3-71,3-369,3-443,4-95,4-228,5-22,5-176,6-145,11-206,12-92,14-35,14-50,14-86,14-104,15-99,16-261,16-397,17-141,17-191,19-167,
GAAAT	5	5	9	12	1.762038e+00	5.472953e-02	0-140,0-408,1-219,3-71,5-22,6-145,11-206,12-92,14-50,16-261,17-141,19-167,
G.CAT	5	4	10	28	1.789447e+00	2.307351e+00	0-244,1-96,2-280,2-285,3-163,4-79,4-184,6-14,6-127,7-98,7-134,7-141,8-29,9-52,11-158,12-204,13-149,14-110,15-24,15-132,15-139,16-197,17-13,17-85,17-405,18-17,18-212,19-30,
GACAT	5	5	8	10	2.433064e+00	1.612304e+00	0-244,2-280,3-163,4-79,6-14,8-29,13-149,14-110,15-24,19-30,
GTCAT	5	5	8	11	2.549650e+00	2.211005e+00	1-96,2-285,4-184,6-127,7-134,9-52,15-132,16-197,17-85,18-17,18-212,
G.GAT	5	4	7	14	-1.135495e+00	-1.576016e+00	1-62,2-146,2-198,4-21,4-109,5-206,6-79,8-24,9-67,10-178,11-289,16-388,17-260,17-345,
G.TAT	5	4	10	36	1.028033e+00	4.298356e-01	0-224,0-317,0-322,0-418,1-251,1-433,2-42,2-97,2-129,2-230,2-415,3-52,3-77,3-95,4-23,4-87,5-38,5-211,6-57,8-4,9-23,9-69,10-160,10-199,11-117,11-169,13-185,13-195,15-65,16-313,16-355,17-69,17-165,17-368,17-434,19-204,
GATAT	5	5	8	12	1.159189e+00	2.430782e-01	2-129,2-230,4-23,4-87,5-38,5-211,9-69,10-160,13-185,15-65,17-165,19-204,
GGTAT	5	5	6	10	9.046316e-01	1.313859e+00	0-418,1-433,2-42,2-97,3-95,6-57,9-23,10-199,16-313,17-368,
G..CT	5	3	9	27	-1.404836e+00	-3.979125e+00	0-52,0-261,1-2,1-186,1-415,2-27,2-88,3-379,3-420,5-32,6-136,6-202,7-27,7-29,8-2,10-314,11-8,14-131,16-19,16-157,16-347,17-359,17-382,17-395,17-418,18-128,19-113,
GA.CT	5	4	6	10	-1.573431e+00	-1.963933e+00	0-261,1-415,2-27,3-379,3-420,5-32,10-314,17-359,17-395,18-128,
GC.CT	5	4	6	8	1.518148e-01	-4.615908e-01	0-52,2-88,6-202,7-29,11-8,16-157,17-382,19-113,
G.GCT	5	4	8	11	1.218682e+00	3.821552e-02	3-379,5-32,7-27,8-2,10-314,14-131,16-19,16-347,17-395,17-418,18-128,
G.TCT	5	4	6	8	-1.410362e+00	-2.268439e+00	1-186,1-415,2-27,3-420,7-29,11-8,17-382,19-113,
G..GT	5	3	9	49	-1.850665e+00	-2.321951e+00	0-123,0-221,0-233,0-446,1-396,2-253,2-269,3-102,3-104,3-136,3-196,3-322,3-410,4-18,4-181,5-155,5-173,7-51,7-131,7-213,10-5,10-15,10-207,11-69,11-279,12-64,12-155,12-157,13-9,13-87,13-175,15-129,16-44,16-46,16-86,16-93,16-143,16-168,17-196,17-281,17-292,17-294,18-14,18-184,18-191,18-209,18-220,19-78,19-189,
GA.GT	5	4	6	9	-2.043444e+00	-2.676317e+00	0-446,5-155,7-131,7-213,11-279,16-86,18-191,18-209,19-189,
GC.GT	5	4	8	20	1.218682e+00	2.800595e+00	0-221,2-253,2-269,3-102,3-136,3-196,5-173,7-51,10-15,10-207,13-9,13-87,16-44,16-143,16-168,17-281,17-292,18-14,18-220,19-78,
GG.GT	5	4	7	12	1.928658e-01	-4.476196e-01	1-396,3-104,3-322,3-410,4-18,10-5,12-155,12-157,16-46,16-93,17-294,18-184,
GT.GT	5	4	6	8	-1.863226e+00	-2.721761e+00	0-123,0-233,4-181,11-69,12-64,13-175,15-129,17-196,
G.AGT	5	4	7	13	-1.135495e+00	-1.796038e+00	0-233,3-136,3-410,4-18,7-51,7-131,10-5,10-15,11-69,11-279,13-87,18-184,19-189,
G.GGT	5	4	6	12	-5.332978e-01	-1.629323e-01	3-102,4-181,5-173,10-207,12-155,15-129,16-44,16-86,16-93,16-143,16-168,17-292,
G.TGT	5	4	7	16	-9.820328e-01	-9.159918e-01	0-221,2-253,2-269,3-104,3-196,5-155,7-213,12-157,13-175,16-46,17-196,17-294,18-191,18-209,18-220,19-78,
G..TT	5	3	10	116	2.380333e-01	1.136814e+00	0-24,0-116,0-164,0-169,0-178,0-179,0-198,0-335,0-336,0-419,0-439,1-37,1-136,1-180,1-204,1-228,1-284,1-299,1-345,1-367,2-222,2-293,2-294,2-317,2-322,2-335,2-336,2-374,3-0,3-23,3-96,3-182,3-183,3-184,3-236,3-329,4-35,4-104,4-233,5-68,5-158,5-222,6-26,6-81,6-96,6-160,6-209,6-225,7-35,7-40,7-81,7-103,7-156,7-188,8-46,9-9,9-24,10-6,10-18,10-79,10-186,10-209,10-210,10-294,11-79,11-179,11-189,11-230,11-…
GA.TT	5	4	9	37	-2.285474e-01	6.064488e-01	0-116,0-169,0-179,0-336,0-439,1-37,1-180,1-284,1-345,1-367,2-222,2-374,4-104,4-233,6-81,6-96,6-209,7-103,7-156,10-6,10-79,10-186,11-230,13-69,13-110,14-36,14-105,15-90,15-104,16-232,16-304,17-110,17-183,17-238,18-72,18-116,19-42,
GC.TT	5	4	9	19	1.047939e+00	4.008615e-01	0-24,0-198,1-228,2-294,4-35,5-222,7-40,9-9,12-205,13-161,14-99,14-133,16-349,16-445,17-40,17-160,18-27,18-134,19-232,
GG.TT	5	4	6	19	-1.863226e+00	-4.629220e-01	0-178,0-335,1-136,2-293,2-335,3-0,3-182,3-183,6-225,10-209,11-79,13-206,16-94,16-178,16-213,17-109,17-153,17-219,17-261,
GT.TT	5	4	10	41	1.085558e+00	1.667112e+00	0-164,0-419,1-204,1-299,2-317,2-322,2-336,3-23,3-96,3-184,3-236,3-329,5-68,5-158,6-26,6-160,7-35,7-81,7-188,8-46,9-24,10-18,10-210,10-294,11-179,11-189,11-270,12-211,13-12,13-90,13-99,14-19,14-138,15-83,16-5,16-314,17-273,17-297,17-413,18-89,18-234,
G.ATT	5	4	9	37	-2.285474e-01	6.042110e-01	0-116,0-178,0-335,0-419,0-439,1-180,1-228,2-222,3-96,6-160,6-209,7-40,7-81,7-156,7-188,8-46,9-24,11-79,11-230,11-270,12-205,12-211,13-12,13-90,13-99,13-161,13-206,14-36,14-105,14-138,15-104,16-5,16-314,17-109,17-183,17-261,18-89,
GAATT	5	5	6	11	-2.501647e-01	-5.858220e-02	0-116,0-439,1-180,2-222,6-209,7-156,11-230,14-36,14-105,15-104,17-183,
GTATT	5	5	9	16	1.966471e+00	1.671133e+00	0-419,3-96,6-160,7-81,7-188,8-46,9-24,11-270,12-211,13-12,13-90,13-99,14-138,16-5,16-314,18-89,
G.CTT	5	4	8	17	2.285053e-01	-8.474923e-02	0-24,0-164,1-204,1-284,1-345,2-293,4-35,5-158,5-222,6-96,7-103,9-9,14-99,17-160,17-219,17-297,18-116,
G.GTT	5	4	6	10	-1.863226e+00	-2.271291e+00	3-23,3-182,5-68,6-225,10-6,10-294,15-83,16-94,16-178,17-273,
G.TTT	5	4	9	52	-1.179141e-01	3.135692e+00	0-169,0-179,0-198,0-336,1-37,1-136,1-299,1-367,2-294,2-317,2-322,2-335,2-336,2-374,3-0,3-183,3-184,3-236,3-329,4-104,4-233,6-26,6-81,7-35,10-18,10-79,10-186,10-209,10-210,11-179,11-189,13-69,13-110,14-19,14-133,15-90,16-213,16-232,16-304,16-349,16-445,17-40,17-110,17-153,17-238,17-413,18-27,18-72,18-134,18-234,19-42,19-232,
GATTT	5	5	9	20	1.966471e+00	2.917848e+00	0-169,0-179,0-336,1-37,1-367,2-374,4-104,4-233,6-81,10-79,10-186,13-69,13-110,15-90,16-232,16-304,17-110,17-238,18-72,19-42,
GTTTT	5	5	7	16	6.909671e-01	1.896013e+00	1-299,2-317,2-322,2-336,3-184,3-236,3-329,6-26,7-35,10-18,10-210,11-179,11-189,14-19,17-413,18-234,
G....A	6	2	10	323	5.573835e-03	-2.212561e+00	0-32,0-57,0-63,0-113,0-123,0-140,0-156,0-169,0-187,0-190,0-198,0-261,0-294,0-342,0-345,0-352,0-355,0-358,0-392,0-395,0-436,0-439,1-2,1-23,1-62,1-75,1-106,1-127,1-176,1-180,1-219,1-291,1-325,1-396,1-424,1-434,1-442,2-19,2-62,2-68,2-72,2-97,2-98,2-105,2-129,2-142,2-144,2-153,2-154,2-155,2-185,2-204,2-207,2-235,2-247,2-253,2-256,2-260,2-285,2-356,2-386,2-388,2-392,2-430,3-7,3-25,3-38,3-44,3-77,3-105…
GA...A	6	3	10	112	2.001068e-01	-4.996618e-01	0-32,0-57,0-63,0-140,0-169,0-261,0-294,0-345,0-352,0-355,0-358,0-436,0-439,1-62,1-106,1-180,1-219,1-291,1-325,1-442,2-62,2-72,2-105,2-129,2-142,2-155,2-207,2-247,2-260,2-386,2-388,2-392,3-384,3-411,4-19,4-100,4-143,4-163,4-165,4-191,5-18,5-97,5-108,6-35,6-66,6-81,6-106,6-113,6-145,6-172,6-184,6-215,7-14,7-103,7-209,8-66,10-87,10-130,10-138,10-140,10-150,10-264,10-267,10-278,11-80,11-108,11-196,11…
GC...A	6	3	10	59	5.546828e-01	3.473078e-01	0-198,1-127,2-68,2-235,2-253,2-430,3-136,3-211,3-274,3-361,4-6,4-68,4-174,5-10,5-34,5-173,5-194,5-232,6-133,6-142,6-180,6-191,7-115,8-4,10-2,11-25,11-91,11-117,11-309,13-9,13-87,14-4,14-93,15-140,16-29,16-61,16-168,16-223,16-289,16-355,16-409,16-436,17-94,17-226,17-306,17-319,17-382,17-397,17-405,17-428,18-134,18-150,18-165,18-172,19-1,19-23,19-71,19-93,19-174,
GG...A	6	3	10	67	4.576496e-01	-9.146500e-01	0-190,0-392,0-395,1-396,1-424,2-97,2-144,2-153,2-154,2-356,3-7,3-322,3-359,3-397,4-15,4-109,4-150,5-202,6-57,6-65,6-89,6-141,6-168,6-171,6-214,6-226,7-223,9-41,10-60,10-199,10-237,10-238,10-263,10-266,10-277,11-158,11-290,12-98,12-157,13-203,14-29,14-83,15-44,15-74,15-139,16-46,16-73,16-137,16-145,16-195,16-288,16-386,16-402,16-427,16-428,16-438,16-439,17-247,17-317,17-318,17-338,18-2,18-157,18-1…
GT...A	6	3	10	85	2.208243e-01	-1.922164e+00	0-113,0-123,0-156,0-187,0-342,1-2,1-23,1-75,1-176,1-434,2-19,2-98,2-185,2-204,2-256,2-285,3-25,3-38,3-44,3-77,3-105,3-107,3-139,3-159,3-199,3-283,3-413,3-441,4-21,4-46,4-140,4-151,4-184,4-208,5-85,5-110,5-158,6-227,7-216,7-224,8-2,8-46,9-29,9-67,10-61,10-110,10-127,10-215,10-230,11-156,11-236,12-21,12-64,12-158,12-160,13-76,13-106,13-175,13-195,14-47,14-119,15-117,16-5,16-96,16-171,16-180,16-298,…
G.A..A	6	3	10	119	2.001068e-01	-8.254486e-01	0-57,0-63,0-140,0-187,0-190,0-261,0-345,0-355,0-358,0-392,0-395,0-439,1-23,1-127,1-176,1-180,1-219,1-291,1-434,2-62,2-72,2-98,2-154,2-155,2-207,2-247,2-256,2-260,2-392,3-7,3-38,3-136,3-139,3-159,3-211,3-361,3-397,4-100,4-143,4-151,4-165,4-208,5-85,5-110,5-194,5-232,6-65,6-66,6-113,6-145,6-168,6-171,6-180,6-184,6-191,6-214,7-209,7-224,8-46,8-66,10-61,10-130,10-140,10-150,10-230,10-263,10-266,10-26…
GAA..A	6	4	10	49	9.265104e-01	1.723991e+00	0-57,0-63,0-140,0-261,0-345,0-355,0-358,0-439,1-180,1-219,1-291,2-62,2-72,2-155,2-207,2-247,2-260,2-392,4-100,4-143,4-165,6-66,6-113,6-145,6-184,7-209,8-66,10-130,10-140,10-150,10-267,11-239,12-92,12-170,12-174,14-7,14-32,14-56,14-87,15-100,16-26,16-403,16-412,17-209,18-3,18-81,18-147,18-176,19-189,
GCA..A	6	4	9	21	8.598222e-01	4.198725e-01	1-127,3-136,3-211,3-361,5-194,5-232,6-180,6-191,11-25,13-87,14-93,15-140,16-29,16-223,16-289,16-409,17-226,17-428,18-150,18-172,19-1,
GGA..A	6	4	8	24	-3.439210e-01	-2.465809e-01	0-190,0-392,0-395,2-154,3-7,3-397,6-65,6-168,6-171,6-214,10-263,10-266,10-277,11-290,12-98,13-203,14-83,15-74,16-402,16-439,17-247,18-2,18-159,19-147,
GTA..A	6	4	9	25	-3.273120e-01	-1.752158e+00	0-187,1-23,1-176,1-434,2-98,2-256,3-38,3-139,3-159,4-151,4-208,5-85,5-110,7-224,8-46,10-61,10-230,12-21,12-160,16-5,16-171,17-127,17-369,19-102,19-192,
G.C..A	6	3	10	68	5.546828e-01	1.485557e+00	0-113,0-123,0-342,0-352,1-2,1-106,1-325,1-396,1-424,2-185,2-204,2-285,3-322,3-413,4-15,4-68,4-140,4-184,5-10,5-97,5-158,5-202,6-89,6-106,6-133,6-141,7-103,7-216,9-41,10-2,10-87,10-110,10-127,10-215,11-108,11-158,11-196,11-213,11-236,11-309,12-64,12-137,13-9,13-76,14-4,14-47,14-119,15-44,15-96,15-119,15-139,16-288,16-298,16-332,16-428,17-116,17-199,17-297,17-310,17-318,17-319,17-338,17-405,18-59,1…
GAC..A	6	4	8	17	-2.541763e-03	-5.059735e-01	0-352,1-106,1-325,5-97,6-106,7-103,10-87,11-108,11-196,11-213,12-137,15-96,15-119,16-332,17-310,18-59,18-112,
GCC..A	6	4	7	11	7.276351e-01	3.620656e-01	4-68,5-10,6-133,10-2,11-309,13-9,14-4,17-319,17-405,19-23,19-71,
GGC..A	6	4	8	15	1.117774e+00	1.073565e+00	1-396,1-424,3-322,4-15,5-202,6-89,6-141,9-41,11-158,15-44,15-139,16-288,16-428,17-318,17-338,
GTC..A	6	4	9	25	9.590584e-01	1.634047e+00	0-113,0-123,0-342,1-2,2-185,2-204,2-285,3-413,4-140,4-184,5-158,7-216,10-110,10-127,10-215,11-236,12-64,13-76,14-47,14-119,16-298,17-116,17-199,17-297,18-187,
G.G..A	6	3	10	61	4.576496e-01	-1.563367e+00	1-62,2-142,2-144,2-153,2-386,2-388,2-430,3-105,3-107,3-359,3-411,3-441,4-19,4-21,4-46,4-109,4-163,4-174,4-191,5-108,5-173,6-35,6-172,8-2,9-67,10-138,10-237,10-264,10-278,11-156,11-287,12-45,12-158,14-84,15-117,16-168,16-195,16-384,16-386,16-395,16-419,16-427,16-436,16-438,17-94,17-230,17-273,17-284,17-317,17-395,18-0,18-157,18-165,18-169,18-185,18-194,19-118,19-120,19-145,19-165,19-186,
GAG..A	6	4	9	25	5.908913e-01	4.054875e-01	1-62,2-142,2-386,2-388,3-411,4-19,4-163,4-191,5-108,6-35,6-172,10-138,10-264,10-278,11-287,12-45,14-84,16-395,16-419,17-230,17-395,18-169,18-185,19-145,19-186,
GTG..A	6	4	8	16	-2.148534e-01	-1.330904e+00	3-105,3-107,3-441,4-21,4-46,8-2,9-67,11-156,12-158,15-117,16-384,17-273,17-284,18-0,18-194,19-118,
G.T..A	6	3	10	75	2.208243e-01	-2.904129e+00	0-32,0-156,0-169,0-198,0-294,0-436,1-75,1-442,2-19,2-68,2-97,2-105,2-129,2-235,2-253,2-356,3-25,3-44,3-77,3-199,3-274,3-283,3-384,4-6,4-150,5-18,5-34,6-57,6-81,6-142,6-215,6-226,6-227,7-14,7-115,7-223,8-4,9-29,10-60,10-199,10-238,11-80,11-91,11-117,11-291,12-157,12-167,12-195,13-27,13-106,13-175,13-195,13-207,14-29,16-46,16-61,16-73,16-96,16-137,16-145,16-180,16-355,17-69,17-306,17-347,17-382,17-…
GAT..A	6	4	8	21	-1.635091e+00	-2.448458e+00	0-32,0-169,0-294,0-436,1-442,2-105,2-129,3-384,5-18,6-81,6-215,7-14,11-80,11-291,12-167,12-195,13-27,13-207,17-347,18-239,19-204,
GCT..A	6	4	8	20	1.197114e-01	4.352579e-01	0-198,2-68,2-235,2-253,3-274,4-6,5-34,6-142,7-115,8-4,11-91,11-117,16-61,16-355,17-306,17-382,17-397,18-134,19-93,19-174,
GGT..A	6	4	7	15	-1.120870e+00	-1.333047e+00	2-97,2-356,4-150,6-57,6-226,7-223,10-60,10-199,10-238,12-157,14-29,16-46,16-73,16-137,16-145,
GTT..A	6	4	7	19	-2.717141e+00	-2.542949e+00	0-156,1-75,2-19,3-25,3-44,3-77,3-199,3-283,6-227,9-29,13-106,13-175,13-195,16-96,16-180,17-69,17-434,18-223,19-15,
G..A.A	6	3	10	123	2.001068e-01	4.817747e-01	0-57,0-140,0-358,1-62,1-106,1-176,1-219,1-325,1-442,2-19,2-72,2-97,2-129,2-144,2-153,2-154,2-155,2-185,2-207,2-247,2-260,2-285,2-386,2-388,3-38,3-77,3-107,3-361,3-397,3-413,4-6,4-21,4-109,4-150,4-163,4-165,4-184,4-191,5-10,5-97,5-110,5-194,6-35,6-57,6-65,6-66,6-89,6-145,6-172,6-191,7-223,7-224,8-4,8-66,9-67,10-60,10-61,10-87,10-110,10-130,10-138,10-140,10-199,10-266,10-278,11-25,11-91,11-108,11-1…
GA.A.A	6	4	10	49	9.265104e-01	1.550463e+00	0-57,0-140,0-358,1-62,1-106,1-219,1-325,1-442,2-72,2-129,2-155,2-207,2-247,2-260,2-386,2-388,4-163,4-165,4-191,5-97,6-35,6-66,6-145,6-172,8-66,10-87,10-130,10-138,10-140,10-278,11-108,11-213,11-239,12-45,12-92,12-174,14-56,15-119,16-332,16-403,16-412,17-209,17-230,18-3,18-59,18-81,18-112,18-176,19-204,
GC.A.A	6	4	7	19	-8.649058e-01	-4.096038e-02	3-361,4-6,5-10,5-194,6-191,8-4,11-25,11-91,11-117,16-61,16-355,17-94,17-226,17-319,17-397,17-405,18-150,18-172,19-23,
GG.A.A	6	4	8	26	-3.439210e-01	6.204846e-01	2-97,2-144,2-153,2-154,3-397,4-109,4-150,6-57,6-65,6-89,7-223,10-60,10-199,10-266,11-158,12-98,15-139,16-288,16-386,16-402,16-438,18-2,18-159,19-120,19-147,19-165,
GT.A.A	6	4	10	29	9.804674e-01	-1.057662e+00	1-176,2-19,2-185,2-285,3-38,3-77,3-107,3-413,4-21,4-184,5-110,7-224,9-67,10-61,10-110,12-160,13-76,13-195,14-119,15-117,16-171,17-69,17-116,17-127,17-284,17-434,18-187,18-194,18-223,
G.AA.A	6	4	10	49	9.265104e-01	1.206481e+00	0-57,0-140,0-358,1-176,1-219,2-72,2-154,2-155,2-207,2-247,2-260,3-38,3-361,3-397,4-165,5-110,5-194,6-65,6-66,6-145,6-191,7-224,8-66,10-61,10-130,10-140,10-266,11-25,11-239,12-92,12-98,12-160,12-174,14-56,16-171,16-402,16-403,16-412,17-127,17-209,17-226,18-2,18-3,18-81,18-150,18-159,18-172,18-176,19-147,
GAAA.A	6	5	10	25	2.394602e+00	3.645376e+00	0-57,0-140,0-358,1-219,2-72,2-155,2-207,2-247,2-260,4-165,6-66,6-145,8-66,10-130,10-140,11-239,12-92,12-174,14-56,16-403,16-412,17-209,18-3,18-81,18-176,
GCAA.A	6	5	6	7	9.919973e-01	2.540770e-01	3-361,5-194,6-191,11-25,17-226,18-150,18-172,
GGAA.A	6	5	6	9	6.853957e-01	6.099652e-01	2-154,3-397,6-65,10-266,12-98,16-402,18-2,18-159,19-147,
GTAA.A	6	5	7	8	3.445266e-01	-1.104642e+00	1-176,3-38,5-110,7-224,10-61,12-160,16-171,17-127,
G.CA.A	6	4	9	27	8.598222e-01	1.824696e+00	1-106,1-325,2-185,2-285,3-413,4-184,5-10,5-97,6-89,10-87,10-110,11-108,11-158,11-213,13-76,14-119,15-119,15-139,16-288,16-332,17-116,17-319,17-405,18-59,18-112,18-187,19-23,
GACA.A	6	5	6	10	9.919973e-01	1.453154e+00	1-106,1-325,5-97,10-87,11-108,11-213,15-119,16-332,18-59,18-112,
GTCA.A	6	5	7	9	1.773767e+00	1.218966e+00	2-185,2-285,3-413,4-184,10-110,13-76,14-119,17-116,18-187,
G.GA.A	6	4	10	25	1.525704e+00	4.054875e-01	1-62,2-144,2-153,2-386,2-388,3-107,4-21,4-109,4-163,4-191,6-35,6-172,9-67,10-138,10-278,12-45,15-117,16-386,16-438,17-94,17-230,17-284,18-194,19-120,19-165,
GAGA.A	6	5	7	11	1.353451e+00	9.820144e-01	1-62,2-386,2-388,4-163,4-191,6-35,6-172,10-138,10-278,12-45,17-230,
GTGA.A	6	5	6	6	7.998444e-01	-3.705212e-01	3-107,4-21,9-67,15-117,17-284,18-194,
G.TA.A	6	4	9	22	-3.273120e-01	-2.271367e+00	1-442,2-19,2-97,2-129,3-77,4-6,4-150,6-57,7-223,8-4,10-60,10-199,11-91,11-117,13-195,16-61,16-355,17-69,17-397,17-434,18-223,19-204,
G..C.A	6	3	8	33	-3.627942e+00	-3.547309e+00	0-32,0-156,0-261,1-2,1-23,1-291,2-68,3-274,3-359,4-46,4-151,5-85,6-215,7-14,8-2,9-41,11-291,12-21,12-195,16-29,16-96,16-137,16-180,16-427,16-428,16-439,17-310,17-317,17-318,17-347,17-382,17-395,17-428,
G.TC.A	6	4	6	13	-1.558983e+00	-1.233899e+00	0-32,0-156,2-68,3-274,6-215,7-14,11-291,12-195,16-96,16-137,16-180,17-347,17-382,
G..G.A	6	3	9	81	-2.003098e+00	9.383360e-01	0-113,0-123,0-187,0-342,0-352,0-355,0-392,0-395,0-436,1-396,2-142,2-204,2-235,2-253,2-430,3-136,3-211,3-322,4-15,4-140,4-143,4-174,5-18,5-173,5-202,6-113,6-133,6-142,6-168,6-171,6-184,6-227,7-216,10-2,10-127,10-215,10-230,10-238,10-263,10-264,10-267,10-277,11-156,11-236,11-287,11-309,12-64,12-137,12-157,12-167,13-9,13-87,13-175,13-203,14-4,14-29,14-32,14-47,14-83,14-84,15-96,16-26,16-46,16-168,16…
GA.G.A	6	4	9	24	5.908913e-01	-2.499320e-01	0-352,0-355,0-436,2-142,4-143,5-18,6-113,6-184,10-264,10-267,11-287,12-137,12-167,14-32,14-84,15-96,16-26,16-395,18-147,18-169,18-239,19-145,19-186,19-189,
GC.G.A	6	4	7	19	4.092507e-01	2.279278e+00	2-235,2-253,2-430,3-136,3-211,4-174,5-173,6-133,6-142,10-2,11-309,13-9,13-87,14-4,16-168,16-223,16-289,16-409,16-436,
GG.G.A	6	4	9	18	1.554491e+00	7.853967e-01	0-392,0-395,1-396,3-322,4-15,5-202,6-168,6-171,10-238,10-263,10-277,12-157,13-203,14-29,14-83,16-46,17-338,18-157,
GT.G.A	6	4	9	20	6.911634e-01	-2.232543e-01	0-113,0-123,0-187,0-342,2-204,4-140,6-227,7-216,10-127,10-215,10-230,11-156,11-236,12-64,13-175,14-47,16-298,16-384,18-0,19-118,
G.AG.A	6	4	9	25	5.908913e-01	-2.942325e-02	0-187,0-355,0-392,0-395,3-136,3-211,4-143,6-113,6-168,6-171,6-184,10-230,10-263,10-267,10-277,13-87,13-203,14-32,14-83,16-26,16-223,16-289,16-409,18-147,19-189,
GAAG.A	6	5	7	9	1.353451e+00	6.099652e-01	0-355,4-143,6-113,6-184,10-267,14-32,16-26,18-147,19-189,
G.CG.A	6	4	8	25	1.117774e+00	4.092913e+00	0-113,0-123,0-342,0-352,1-396,2-204,3-322,4-15,4-140,5-202,6-133,7-216,10-2,10-127,10-215,11-236,11-309,12-64,12-137,13-9,14-4,14-47,15-96,16-298,17-338,
GTCG.A	6	5	8	12	3.641601e+00	4.493559e+00	0-113,0-123,0-342,2-204,4-140,7-216,10-127,10-215,11-236,12-64,14-47,16-298,
G.GG.A	6	4	6	18	-6.581511e-01	1.345301e+00	2-142,2-430,4-174,5-173,10-264,11-156,11-287,14-84,16-168,16-384,16-395,16-436,18-0,18-157,18-169,19-118,19-145,19-186,
G.TG.A	6	4	9	13	6.911634e-01	-1.779249e+00	0-436,2-235,2-253,5-18,6-142,6-227,10-238,12-157,12-167,13-175,14-29,16-46,18-239,
G..T.A	6	3	10	86	2.208243e-01	-1.604318e+00	0-63,0-169,0-190,0-198,0-294,0-345,0-439,1-75,1-127,1-180,1-424,1-434,2-62,2-98,2-105,2-256,2-356,2-392,3-7,3-25,3-44,3-105,3-139,3-159,3-199,3-283,3-384,3-411,3-441,4-19,4-68,4-100,4-208,5-34,5-108,5-158,5-232,6-81,6-106,6-141,6-180,6-214,6-226,7-103,7-115,7-209,8-46,9-29,10-150,10-237,11-80,11-196,11-290,12-158,12-170,13-27,13-106,13-207,14-7,14-87,14-93,15-44,15-74,15-100,15-140,16-5,16-73,16-…
GA.T.A	6	4	9	29	-3.273120e-01	-1.057662e+00	0-63,0-169,0-294,0-345,0-439,1-180,2-62,2-105,2-392,3-384,3-411,4-19,4-100,5-108,6-81,6-106,7-103,7-209,10-150,11-80,11-196,12-170,13-27,13-207,14-7,14-87,15-100,16-419,18-185,
GC.T.A	6	4	6	16	-1.558983e+00	-5.242179e-01	0-198,1-127,4-68,5-34,5-232,6-180,7-115,14-93,15-140,17-306,18-134,18-165,19-1,19-71,19-93,19-174,
GG.T.A	6	4	6	15	-2.026887e+00	-1.333047e+00	0-190,1-424,2-356,3-7,6-141,6-214,6-226,10-237,11-290,15-44,15-74,16-73,16-145,16-195,17-247,
GT.T.A	6	4	7	26	-2.717141e+00	-1.297067e+00	1-75,1-434,2-98,2-256,3-25,3-44,3-105,3-139,3-159,3-199,3-283,3-441,4-208,5-158,8-46,9-29,12-158,13-106,16-5,17-199,17-273,17-297,17-369,19-15,19-102,19-192,
G.AT.A	6	4	10	36	9.804674e-01	1.582985e-01	0-63,0-190,0-345,0-439,1-127,1-180,1-434,2-62,2-98,2-256,2-392,3-7,3-139,3-159,4-100,4-208,5-232,6-180,6-214,7-209,8-46,10-150,11-290,12-170,14-7,14-87,14-93,15-74,15-100,15-140,16-5,17-247,17-369,19-1,19-102,19-192,
GAAT.A	6	5	7	13	3.445266e-01	3.701392e-01	0-63,0-345,0-439,1-180,2-62,2-392,4-100,7-209,10-150,12-170,14-7,14-87,15-100,
GGAT.A	6	5	6	6	7.998444e-01	-3.705212e-01	0-190,3-7,6-214,11-290,15-74,17-247,
GTAT.A	6	5	6	11	-2.397025e-01	-4.002597e-02	1-434,2-98,2-256,3-139,3-159,4-208,8-46,16-5,17-369,19-102,19-192,
G.CT.A	6	4	7	11	-7.196357e-01	-1.708859e+00	1-424,4-68,5-158,6-106,6-141,7-103,11-196,15-44,17-199,17-297,19-71,
G.GT.A	6	4	6	12	-2.026887e+00	-1.995041e+00	3-105,3-411,3-441,4-19,5-108,10-237,12-158,16-195,16-419,17-273,18-165,18-185,
G.TT.A	6	4	9	27	-2.148769e-01	-1.122754e+00	0-169,0-198,0-294,1-75,2-105,2-356,3-25,3-44,3-199,3-283,3-384,5-34,6-81,6-226,7-115,9-29,11-80,13-27,13-106,13-207,16-73,16-145,17-306,18-134,19-15,19-93,19-174,
G...AA	6	3	10	150	2.001068e-01	2.446915e+00	0-32,0-57,0-63,0-113,0-190,0-342,0-345,0-352,0-355,0-358,0-395,0-436,1-23,1-75,1-106,1-127,1-325,1-424,1-442,2-19,2-98,2-153,2-154,2-155,2-185,2-204,2-207,2-260,2-392,2-430,3-7,3-38,3-107,3-274,3-359,3-397,3-413,3-441,4-6,4-68,4-140,4-143,4-151,4-163,4-191,5-10,5-97,5-108,5-110,5-194,5-232,6-35,6-65,6-66,6-89,6-106,6-142,6-171,6-172,6-184,6-191,6-215,6-227,7-216,7-223,7-224,8-66,9-29,9-41,10-60,1…
GA..AA	6	4	10	59	9.265104e-01	3.280088e+00	0-32,0-57,0-63,0-345,0-352,0-355,0-358,0-436,1-106,1-325,1-442,2-155,2-207,2-260,2-392,4-143,4-163,4-191,5-97,5-108,6-35,6-66,6-106,6-172,6-184,6-215,8-66,10-87,10-130,10-138,10-140,10-150,10-264,10-267,10-278,11-108,11-196,11-213,11-239,11-291,12-45,12-137,12-167,12-174,12-195,13-27,14-84,15-119,16-332,16-395,16-403,17-209,17-230,17-310,18-3,18-59,18-81,19-145,19-186,
GC..AA	6	4	7	21	-8.649058e-01	4.198725e-01	1-127,2-430,3-274,4-6,4-68,5-10,5-194,5-232,6-142,6-191,14-4,15-140,16-29,16-223,16-289,16-409,17-94,17-319,17-428,19-23,19-174,
GG..AA	6	4	9	30	5.908913e-01	1.496257e+00	0-190,0-395,1-424,2-153,2-154,3-7,3-359,3-397,6-65,6-89,6-171,7-223,9-41,10-60,10-238,10-277,12-98,14-29,15-74,16-137,16-145,16-402,16-428,16-439,17-318,18-2,18-157,19-120,19-147,19-165,
GT..AA	6	4	10	40	9.804674e-01	6.851426e-01	0-113,0-342,1-23,1-75,2-19,2-98,2-185,2-204,3-38,3-107,3-413,3-441,4-140,4-151,5-110,6-227,7-216,7-224,9-29,10-61,10-110,10-127,10-215,11-236,12-21,12-158,12-160,13-76,14-47,14-119,16-298,17-116,17-199,17-284,18-0,18-194,18-223,19-15,19-102,19-192,
G.A.AA	6	4	10	58	9.265104e-01	2.751113e+00	0-57,0-63,0-190,0-345,0-355,0-358,0-395,1-23,1-127,2-98,2-154,2-155,2-207,2-260,2-392,3-7,3-38,3-397,4-143,4-151,5-110,5-194,5-232,6-65,6-66,6-171,6-184,6-191,7-224,8-66,10-61,10-130,10-140,10-150,10-267,10-277,11-239,12-21,12-98,12-160,12-174,15-74,15-140,16-29,16-223,16-289,16-402,16-403,16-409,16-439,17-209,17-428,18-2,18-3,18-81,19-102,19-147,19-192,
GAA.AA	6	5	9	23	1.670618e+00	2.773963e+00	0-57,0-63,0-345,0-355,0-358,2-155,2-207,2-260,2-392,4-143,6-66,6-184,8-66,10-130,10-140,10-150,10-267,11-239,12-174,16-403,17-209,18-3,18-81,
GGA.AA	6	5	8	14	2.021506e+00	2.473582e+00	0-190,0-395,2-154,3-7,3-397,6-65,6-171,10-277,12-98,15-74,16-402,16-439,18-2,19-147,
GTA.AA	6	5	7	11	3.445266e-01	-2.209651e-01	1-23,2-98,3-38,4-151,5-110,7-224,10-61,12-21,12-160,19-102,19-192,
G.C.AA	6	4	10	41	1.722186e+00	4.893527e+00	0-113,0-342,0-352,1-106,1-325,1-424,2-185,2-204,3-413,4-68,4-140,5-10,5-97,6-89,6-106,7-216,9-41,10-87,10-110,10-127,10-215,11-108,11-196,11-213,11-236,12-137,13-76,14-4,14-47,14-119,15-119,16-298,16-332,16-428,17-116,17-199,17-310,17-318,17-319,18-59,19-23,
GAC.AA	6	5	8	14	2.327238e+00	3.056992e+00	0-352,1-106,1-325,5-97,6-106,10-87,11-108,11-196,11-213,12-137,15-119,16-332,17-310,18-59,
GTC.AA	6	5	8	17	2.442650e+00	4.517335e+00	0-113,0-342,2-185,2-204,3-413,4-140,7-216,10-110,10-127,10-215,11-236,13-76,14-47,14-119,16-298,17-116,17-199,
G.G.AA	6	4	8	27	-3.439210e-01	1.059348e+00	2-153,2-430,3-107,3-359,3-441,4-163,4-191,5-108,6-35,6-172,10-138,10-264,10-278,12-45,12-158,14-84,16-395,17-94,17-230,17-284,18-0,18-157,18-194,19-120,19-145,19-165,19-186,
GAG.AA	6	5	7	14	1.353451e+00	2.473582e+00	4-163,4-191,5-108,6-35,6-172,10-138,10-264,10-278,12-45,14-84,16-395,17-230,19-145,19-186,
G.T.AA	6	4	10	24	9.804674e-01	-1.929048e+00	0-32,0-436,1-75,1-442,2-19,3-274,4-6,6-142,6-215,6-227,7-223,9-29,10-60,10-238,11-291,12-167,12-195,13-27,14-29,16-137,16-145,18-223,19-15,19-174,
G..AAA	6	4	10	69	9.265104e-01	4.151045e+00	0-57,0-358,1-106,1-325,1-442,2-19,2-153,2-154,2-155,2-185,2-207,2-260,3-38,3-107,3-397,3-413,4-6,4-163,4-191,5-10,5-97,5-110,5-194,6-35,6-65,6-66,6-89,6-172,6-191,7-223,7-224,8-66,10-60,10-61,10-87,10-110,10-130,10-138,10-140,10-278,11-108,11-213,11-239,12-45,12-98,12-160,12-174,13-76,14-119,15-119,16-332,16-402,16-403,17-94,17-116,17-209,17-230,17-284,17-319,18-2,18-3,18-59,18-81,18-194,18-223,1…
GA.AAA	6	5	10	33	2.394602e+00	5.686877e+00	0-57,0-358,1-106,1-325,1-442,2-155,2-207,2-260,4-163,4-191,5-97,6-35,6-66,6-172,8-66,10-87,10-130,10-138,10-140,10-278,11-108,11-213,11-239,12-45,12-174,15-119,16-332,16-403,17-209,17-230,18-3,18-59,18-81,
GG.AAA	6	5	6	13	6.853957e-01	1.727123e+00	2-153,2-154,3-397,6-65,6-89,7-223,10-60,12-98,16-402,18-2,19-120,19-147,19-165,
GT.AAA	6	5	8	16	1.058129e+00	1.257168e+00	2-19,2-185,3-38,3-107,3-413,5-110,7-224,10-61,10-110,12-160,13-76,14-119,17-116,17-284,18-194,18-223,
G.AAAA	6	5	9	29	1.670618e+00	3.644400e+00	0-57,0-358,2-154,2-155,2-207,2-260,3-38,3-397,5-110,5-194,6-65,6-66,6-191,7-224,8-66,10-61,10-130,10-140,11-239,12-98,12-160,12-174,16-402,16-403,17-209,18-2,18-3,18-81,19-147,
GAAAAA	6	6	8	15	3.310360e+00	5.435994e+00	0-57,0-358,2-155,2-207,2-260,6-66,8-66,10-130,10-140,11-239,12-174,16-403,17-209,18-3,18-81,
G.CAAA	6	5	9	19	2.994858e+00	5.070002e+00	1-106,1-325,2-185,3-413,5-10,5-97,6-89,10-87,10-110,11-108,11-213,13-76,14-119,15-119,16-332,17-116,17-319,18-59,19-23,
GACAAA	6	6	6	9	3.432641e+00	4.794904e+00	1-106,1-325,5-97,10-87,11-108,11-213,15-119,16-332,18-59,
G.GAAA	6	5	7	15	1.353451e+00	2.847320e+00	2-153,3-107,4-163,4-191,6-35,6-172,10-138,10-278,12-45,17-94,17-230,17-284,18-194,19-120,19-165,
G.TAAA	6	5	6	6	-3.690756e-01	-1.692434e+00	1-442,2-19,4-6,7-223,10-60,18-223,
G..CAA	6	4	8	17	-2.541763e-03	-5.059735e-01	0-32,1-23,3-274,3-359,4-151,6-215,9-41,11-291,12-21,12-195,16-29,16-137,16-428,16-439,17-310,17-318,17-428,
G.TCAA	6	5	6	6	1.104885e+00	-1.178169e-02	0-32,3-274,6-215,11-291,12-195,16-137,
G..GAA	6	4	9	37	5.908913e-01	2.587640e+00	0-113,0-342,0-352,0-355,0-395,0-436,2-204,2-430,4-140,4-143,6-142,6-171,6-184,6-227,7-216,10-127,10-215,10-238,10-264,10-267,10-277,11-236,12-137,12-167,14-4,14-29,14-47,14-84,16-223,16-289,16-298,16-395,16-409,18-0,18-157,19-145,19-186,
GA.GAA	6	5	8	13	2.021506e+00	1.354400e+00	0-352,0-355,0-436,4-143,6-184,10-264,10-267,12-137,12-167,14-84,16-395,19-145,19-186,
GT.GAA	6	5	8	12	2.134292e+00	1.919104e+00	0-113,0-342,2-204,4-140,6-227,7-216,10-127,10-215,11-236,14-47,16-298,18-0,
G.CGAA	6	5	8	13	3.509305e+00	4.792079e+00	0-113,0-342,0-352,2-204,4-140,7-216,10-127,10-215,11-236,12-137,14-4,14-47,16-298,
GTCGAA	6	6	7	10	6.042021e+00	8.188695e+00	0-113,0-342,2-204,4-140,7-216,10-127,10-215,11-236,14-47,16-298,
G..TAA	6	4	10	27	9.804674e-01	-1.410050e+00	0-63,0-190,0-345,1-75,1-127,1-424,2-98,2-392,3-7,3-441,4-68,5-108,5-232,6-106,9-29,10-150,11-196,12-158,13-27,15-74,15-140,16-145,17-199,19-15,19-102,19-174,19-192,
GA.TAA	6	5	6	8	-3.690756e-01	-1.104122e+00	0-63,0-345,2-392,5-108,6-106,10-150,11-196,13-27,
GT.TAA	6	5	6	9	-2.397025e-01	-6.454842e-01	1-75,2-98,3-441,9-29,12-158,17-199,19-15,19-102,19-192,
G.ATAA	6	5	6	13	-3.690756e-01	3.662137e-01	0-63,0-190,0-345,1-127,2-98,2-392,3-7,5-232,10-150,15-74,15-140,19-102,19-192,
G...CA	6	3	9	52	-1.536629e+00	-6.361677e-01	1-291,1-434,2-62,2-72,2-105,2-235,2-247,2-356,3-44,3-139,3-199,3-211,3-283,3-384,3-411,4-46,4-150,4-165,4-174,4-208,5-85,6-113,6-214,7-14,7-115,10-230,11-25,11-80,11-91,11-156,11-290,13-207,14-56,15-44,15-117,16-26,16-73,16-171,16-195,16-427,16-438,17-127,17-317,17-397,18-147,18-159,18-169,18-185,18-239,19-1,19-71,19-93,
GA..CA	6	4	9	18	8.598222e-01	-2.774395e-01	1-291,2-62,2-72,2-105,2-247,3-384,3-411,4-165,6-113,7-14,11-80,13-207,14-56,16-26,18-147,18-169,18-185,18-239,
GC..CA	6	4	6	10	3.971543e-02	4.051904e-02	2-235,3-211,4-174,7-115,11-25,11-91,17-397,19-1,19-71,19-93,
GG..CA	6	4	7	11	4.092507e-01	-1.235241e-01	2-356,4-150,6-214,11-290,15-44,16-73,16-195,16-427,16-438,17-317,18-159,
GT..CA	6	4	6	13	-1.558983e+00	-1.233899e+00	1-434,3-44,3-139,3-199,3-283,4-46,4-208,5-85,10-230,11-156,15-117,16-171,17-127,
G.A.CA	6	4	8	22	-2.541763e-03	6.581497e-01	1-291,1-434,2-62,2-72,2-247,3-139,3-211,4-165,4-208,5-85,6-113,6-214,10-230,11-25,11-290,14-56,16-26,16-171,17-127,18-147,18-159,19-1,
GAA.CA	6	5	7	9	1.659618e+00	1.053101e+00	1-291,2-62,2-72,2-247,4-165,6-113,14-56,16-26,18-147,
G.G.CA	6	4	6	11	-2.992727e-01	-1.235241e-01	3-411,4-46,4-174,11-156,15-117,16-195,16-427,16-438,17-317,18-169,18-185,
G.T.CA	6	4	7	17	-7.196357e-01	-2.851491e-01	2-105,2-235,2-356,3-44,3-199,3-283,3-384,4-150,7-14,7-115,11-80,11-91,13-207,16-73,17-397,18-239,19-93,
G..ACA	6	4	6	13	-1.727270e+00	-1.433471e+00	2-72,2-247,4-150,4-165,11-25,11-91,14-56,15-117,16-171,16-438,17-127,17-397,18-159,
G.AACA	6	5	6	8	9.919973e-01	6.534089e-01	2-72,2-247,4-165,11-25,14-56,16-171,17-127,18-159,
G..GCA	6	4	6	10	-2.992727e-01	-4.249428e-01	2-235,3-211,4-174,6-113,10-230,11-156,16-26,18-147,18-169,18-239,
G..TCA	6	4	9	23	9.590584e-01	1.152989e+00	1-434,2-62,2-105,2-356,3-44,3-139,3-199,3-283,3-384,3-411,4-208,6-214,7-115,11-80,11-290,13-207,15-44,16-73,16-195,18-185,19-1,19-71,19-93,
G.ATCA	6	5	6	7	1.104885e+00	3.980977e-01	1-434,2-62,3-139,4-208,6-214,11-290,19-1,
G.TTCA	6	5	6	11	1.217505e+00	2.229929e+00	2-105,2-356,3-44,3-199,3-283,3-384,7-115,11-80,13-207,16-73,19-93,
G...GA	6	3	9	65	-2.003098e+00	-1.041995e+00	0-156,0-187,0-294,0-392,1-176,2-68,2-142,2-144,2-256,2-386,2-388,3-25,3-105,3-159,3-361,4-15,4-19,4-100,5-18,5-34,5-202,6-133,6-141,6-168,6-180,6-226,7-209,10-2,10-237,10-263,10-266,11-287,11-309,12-170,13-106,13-203,14-7,14-32,14-83,14-87,14-93,15-96,15-100,16-61,16-96,16-180,16-288,16-384,16-386,16-412,16-419,16-436,17-226,17-247,17-306,17-338,17-347,17-369,18-112,18-150,18-165,18-172,18-176,18…
GA..GA	6	4	9	20	5.908913e-01	-8.968676e-01	0-294,2-142,2-386,2-388,4-19,4-100,5-18,7-209,11-287,12-170,14-7,14-32,14-87,15-96,15-100,16-412,16-419,17-347,18-112,18-176,
GC..GA	6	4	7	15	4.092507e-01	1.075695e+00	2-68,3-361,5-34,6-133,6-180,10-2,11-309,14-93,16-61,16-436,17-226,17-306,18-150,18-165,18-172,
GG..GA	6	4	8	16	8.169437e-01	5.037114e-01	0-392,2-144,4-15,5-202,6-141,6-168,6-226,10-237,10-263,10-266,13-203,14-83,16-288,16-386,17-247,17-338,
G.A.GA	6	4	9	27	5.908913e-01	4.054875e-01	0-187,0-392,1-176,2-256,3-159,3-361,4-100,6-168,6-180,7-209,10-263,10-266,12-170,13-203,14-7,14-32,14-83,14-87,14-93,15-100,16-412,17-226,17-247,17-369,18-150,18-172,18-176,
GAA.GA	6	5	6	9	6.853957e-01	6.099652e-01	4-100,7-209,12-170,14-7,14-32,14-87,15-100,16-412,18-176,
GGA.GA	6	5	6	7	1.781267e+00	7.891062e-01	0-392,6-168,10-263,10-266,13-203,14-83,17-247,
G.C.GA	6	4	6	11	-2.992727e-01	-1.235241e-01	4-15,5-202,6-133,6-141,10-2,11-309,15-96,16-288,17-338,18-112,18-187,
G.T.GA	6	4	6	13	-2.026887e+00	-1.775883e+00	0-156,0-294,2-68,3-25,5-18,5-34,6-226,13-106,16-61,16-96,16-180,17-306,17-347,
G..GGA	6	4	9	20	1.554491e+00	1.906225e+00	0-187,0-392,2-142,4-15,5-18,5-202,6-133,6-168,10-2,10-263,11-287,11-309,13-203,14-32,14-83,15-96,16-384,16-436,17-338,19-118,
GG.GGA	6	5	7	8	3.711014e+00	3.389827e+00	0-392,4-15,5-202,6-168,10-263,13-203,14-83,17-338,
G..TGA	6	4	9	24	6.911634e-01	6.696966e-01	0-294,2-256,3-25,3-105,3-159,4-19,4-100,5-34,6-141,6-180,6-226,7-209,10-237,12-170,13-106,14-7,14-87,14-93,15-100,16-419,17-247,17-306,17-369,18-165,
GA.TGA	6	5	6	9	7.998444e-01	7.740408e-01	0-294,4-19,4-100,7-209,12-170,14-7,14-87,15-100,16-419,
G.ATGA	6	5	6	12	7.998444e-01	1.921707e+00	2-256,3-159,4-100,6-180,7-209,12-170,14-7,14-87,14-93,15-100,17-247,17-369,
G.TTGA	6	5	6	6	9.135653e-01	-2.384789e-01	0-294,3-25,5-34,6-226,13-106,17-306,
G...TA	6	3	10	56	2.208243e-01	-4.926096e+00	0-123,0-140,0-169,0-198,0-261,0-439,1-2,1-62,1-180,1-219,1-396,2-97,2-129,2-253,2-285,3-77,3-136,3-322,4-21,4-109,4-184,5-158,5-173,6-57,6-81,6-145,7-103,8-2,8-4,8-46,9-67,10-199,11-117,11-158,12-64,12-92,12-157,13-9,13-87,13-175,13-195,15-139,16-5,16-46,16-168,16-355,17-69,17-273,17-297,17-382,17-395,17-405,17-434,18-134,19-189,19-204,
GA..TA	6	4	6	15	-4.250650e+00	-3.476591e+00	0-140,0-169,0-261,0-439,1-62,1-180,1-219,2-129,6-81,6-145,7-103,12-92,17-395,19-189,19-204,
GC..TA	6	4	8	13	1.197114e-01	-1.233899e+00	0-198,2-253,3-136,5-173,8-4,11-117,13-9,13-87,16-168,16-355,17-382,17-405,18-134,
GG..TA	6	4	8	10	-2.148534e-01	-2.438639e+00	1-396,2-97,3-322,4-109,6-57,10-199,11-158,12-157,15-139,16-46,
GT..TA	6	4	6	18	-3.968273e+00	-2.716498e+00	0-123,1-2,2-285,3-77,4-21,4-184,5-158,8-2,8-46,9-67,12-64,13-175,13-195,16-5,17-69,17-273,17-297,17-434,
G.A.TA	6	4	7	12	-2.942871e+00	-3.991161e+00	0-140,0-261,0-439,1-180,1-219,3-136,6-145,8-46,12-92,13-87,16-5,19-189,
G.C.TA	6	4	8	14	1.197114e-01	-9.981523e-01	0-123,1-2,1-396,2-285,3-322,4-184,5-158,7-103,11-158,12-64,13-9,15-139,17-297,17-405,
G.T.TA	6	4	8	21	-1.466009e+00	-2.185422e+00	0-169,0-198,2-97,2-129,2-253,3-77,6-57,6-81,8-4,10-199,11-117,12-157,13-175,13-195,16-46,16-355,17-69,17-382,17-434,18-134,19-204,
GCT.TA	6	5	6	7	1.217505e+00	5.424040e-01	0-198,2-253,8-4,11-117,16-355,17-382,18-134,
G..ATA	6	4	10	25	9.804674e-01	-1.754022e+00	0-140,1-62,1-219,2-97,2-129,2-285,3-77,4-21,4-109,4-184,6-57,6-145,8-4,9-67,10-199,11-117,11-158,12-92,13-195,15-139,16-355,17-69,17-405,17-434,19-204,
G.TATA	6	5	7	12	4.647090e-01	2.631138e-01	2-97,2-129,3-77,6-57,8-4,10-199,11-117,13-195,16-355,17-69,17-434,19-204,
G..GTA	6	4	6	14	-2.026887e+00	-1.552484e+00	0-123,1-396,2-253,3-136,3-322,5-173,12-64,12-157,13-9,13-87,13-175,16-46,16-168,19-189,
G..TTA	6	4	6	12	-3.968273e+00	-3.774330e+00	0-169,0-198,0-439,1-180,5-158,6-81,7-103,8-46,16-5,17-273,17-297,18-134,
G....C	6	2	10	154	7.456063e-02	-5.909359e-01	0-12,0-236,0-283,0-308,0-309,0-408,1-37,1-136,1-137,1-162,1-209,1-433,2-35,2-42,2-269,2-277,2-336,2-349,2-374,2-432,2-444,3-1,3-13,3-71,3-96,3-109,3-168,3-176,3-403,3-410,4-23,4-44,4-58,4-65,4-79,4-110,4-181,5-53,5-124,5-155,5-169,5-176,5-190,5-211,6-14,6-96,6-116,6-187,6-200,7-27,7-40,7-111,7-131,7-213,8-26,8-40,8-72,9-6,9-38,9-52,10-8,10-31,10-50,10-98,10-222,10-241,10-248,10-312,10-320,11-0,11…
GA...C	6	3	10	58	5.546828e-01	2.148895e-01	0-12,0-309,0-408,1-37,2-35,2-349,2-374,3-71,3-109,3-176,3-403,4-23,4-58,4-79,5-53,5-155,5-211,6-14,6-96,6-187,6-200,7-131,7-213,8-26,10-31,10-50,10-241,10-312,12-4,12-111,13-5,14-11,14-36,14-50,15-2,15-90,15-104,16-86,16-100,16-151,16-184,16-226,16-249,16-292,16-304,17-96,17-141,17-232,17-248,17-267,17-351,17-359,18-72,18-209,19-30,19-55,19-167,19-225,
GC...C	6	3	8	23	-1.111461e+00	-1.431050e+00	2-269,2-444,4-44,4-65,5-190,6-116,7-40,8-40,9-38,11-0,11-8,12-127,12-205,16-57,16-67,16-113,16-349,17-388,18-11,18-14,18-130,19-109,19-216,
GG...C	6	3	8	31	-1.543468e+00	-5.452549e-01	0-308,1-136,1-209,1-433,2-42,2-432,3-410,4-110,5-169,8-72,11-79,11-222,11-289,11-312,13-206,16-94,16-170,16-178,16-213,16-367,17-126,17-153,17-219,17-261,17-294,17-332,17-345,18-23,18-158,18-184,19-228,
GT...C	6	3	10	42	5.938919e-01	-1.675428e+00	0-236,0-283,1-137,1-162,2-277,2-336,3-1,3-13,3-96,3-168,4-181,5-124,5-176,7-27,7-111,9-6,9-52,10-8,10-98,10-222,10-248,10-320,11-72,11-98,11-270,12-32,12-72,13-83,13-99,13-138,13-178,14-138,15-129,16-197,16-319,16-421,17-24,17-78,17-196,17-275,17-378,19-81,
G.A..C	6	3	10	58	5.546828e-01	6.097398e-02	0-283,0-308,0-309,0-408,1-209,2-349,2-432,2-444,3-71,3-96,3-109,3-410,4-110,5-124,5-176,5-190,6-116,6-187,7-40,7-111,7-131,9-6,10-50,10-222,10-241,10-320,11-79,11-222,11-270,11-312,12-4,12-32,12-72,12-111,12-205,13-5,13-83,13-99,13-178,13-206,14-36,14-50,14-138,15-2,15-104,16-184,16-226,16-292,17-96,17-141,17-232,17-261,17-267,17-351,17-378,18-184,19-109,19-167,
GAA..C	6	4	8	25	-2.541763e-03	1.359179e+00	0-309,0-408,2-349,3-71,3-109,6-187,7-131,10-50,10-241,12-4,12-111,13-5,14-36,14-50,15-2,15-104,16-184,16-226,16-292,17-96,17-141,17-232,17-267,17-351,19-167,
GGA..C	6	4	7	11	4.092507e-01	-1.235241e-01	0-308,1-209,2-432,3-410,4-110,11-79,11-222,11-312,13-206,17-261,18-184,
GTA..C	6	4	9	16	9.590584e-01	-5.242179e-01	0-283,3-96,5-124,5-176,7-111,9-6,10-222,10-320,11-270,12-32,12-72,13-83,13-99,13-178,14-138,17-378,
G.C..C	6	3	8	27	-1.111461e+00	-6.746181e-01	2-35,3-168,3-176,4-65,4-79,5-53,5-169,6-14,6-96,8-40,8-72,9-52,13-138,14-11,16-151,16-197,16-249,16-367,17-219,17-359,17-388,18-14,18-23,19-30,19-55,19-225,19-228,
GAC..C	6	4	6	13	3.971543e-02	1.006032e+00	2-35,3-176,4-79,5-53,6-14,6-96,14-11,16-151,16-249,17-359,19-30,19-55,19-225,
G.G..C	6	3	7	15	-2.820298e+00	-3.352532e+00	2-277,4-44,4-181,6-200,7-27,10-312,11-289,15-129,16-67,16-86,16-94,16-178,16-421,17-345,18-158,
G.T..C	6	3	10	54	5.938919e-01	-9.140721e-02	0-12,0-236,1-37,1-136,1-137,1-162,1-433,2-42,2-269,2-336,2-374,3-1,3-13,3-403,4-23,4-58,5-155,5-211,7-213,8-26,9-38,10-8,10-31,10-98,10-248,11-0,11-8,11-72,11-98,12-127,15-90,16-57,16-100,16-113,16-170,16-213,16-304,16-319,16-349,17-24,17-78,17-126,17-153,17-196,17-248,17-275,17-294,17-332,18-11,18-72,18-130,18-209,19-81,19-216,
GAT..C	6	4	9	17	9.590584e-01	-2.813948e-01	0-12,1-37,2-374,3-403,4-23,4-58,5-155,5-211,7-213,8-26,10-31,15-90,16-100,16-304,17-248,18-72,18-209,
GCT..C	6	4	6	11	1.615628e-01	5.427287e-01	2-269,9-38,11-0,11-8,12-127,16-57,16-113,16-349,18-11,18-130,19-216,
G..A.C	6	3	10	54	5.546828e-01	-4.986088e-01	0-12,0-283,0-308,0-309,0-408,1-209,1-433,2-42,2-432,2-444,3-71,3-109,3-176,3-403,4-23,4-79,5-176,5-211,6-14,8-40,9-52,10-222,10-248,10-312,10-320,11-72,11-222,11-289,11-312,13-83,14-50,16-113,16-151,16-170,16-197,16-249,16-292,16-319,16-367,16-421,17-96,17-126,17-141,17-232,17-275,17-332,17-345,17-388,18-23,18-158,19-30,19-109,19-167,19-228,
GA.A.C	6	4	8	21	-2.541763e-03	4.249004e-01	0-12,0-309,0-408,3-71,3-109,3-176,3-403,4-23,4-79,5-211,6-14,10-312,14-50,16-151,16-249,16-292,17-96,17-141,17-232,19-30,19-167,
GT.A.C	6	4	6	12	-1.558983e+00	-1.474053e+00	0-283,5-176,9-52,10-222,10-248,10-320,11-72,13-83,16-197,16-319,16-421,17-275,
G.AA.C	6	4	8	22	-2.541763e-03	4.190351e-01	0-283,0-308,0-309,0-408,1-209,2-432,2-444,3-71,3-109,5-176,10-222,10-320,11-222,11-312,13-83,14-50,16-292,17-96,17-141,17-232,19-109,19-167,
G.CA.C	6	4	6	13	3.971543e-02	1.006032e+00	3-176,4-79,6-14,8-40,9-52,16-151,16-197,16-249,16-367,17-388,18-23,19-30,19-228,
G..C.C	6	3	7	15	-2.250799e+00	-2.741052e+00	3-168,5-53,5-190,6-200,7-27,10-31,11-8,14-11,16-100,17-24,17-267,17-351,17-359,17-378,19-81,
G..G.C	6	3	8	27	-1.543468e+00	-1.426936e+00	2-269,2-277,3-410,4-65,4-181,5-155,5-169,7-131,7-213,8-26,9-6,9-38,12-72,15-129,16-57,16-86,16-226,17-78,17-196,17-248,17-294,18-11,18-14,18-184,18-209,19-216,19-225,
GT.G.C	6	4	6	7	-1.713348e-01	-1.170609e+00	2-277,4-181,9-6,12-72,15-129,17-78,17-196,
G.AG.C	6	4	6	6	-2.992727e-01	-1.616466e+00	3-410,7-131,9-6,12-72,16-226,18-184,
G.TG.C	6	4	6	13	-1.713348e-01	6.721264e-01	2-269,5-155,7-213,8-26,9-38,16-57,17-78,17-196,17-248,17-294,18-11,18-209,19-216,
G..T.C	6	3	10	58	5.938919e-01	4.831138e-01	0-236,1-37,1-136,1-137,1-162,2-35,2-336,2-349,2-374,3-1,3-13,3-96,4-44,4-58,4-110,5-124,6-96,6-116,6-187,7-40,7-111,8-72,10-8,10-50,10-98,10-241,11-0,11-79,11-98,11-270,12-4,12-32,12-111,12-127,12-205,13-5,13-99,13-138,13-178,13-206,14-36,14-138,15-2,15-90,15-104,16-67,16-94,16-178,16-184,16-213,16-304,16-349,17-153,17-219,17-261,18-72,18-130,19-55,
GA.T.C	6	4	9	20	9.590584e-01	4.352579e-01	1-37,2-35,2-349,2-374,4-58,6-96,6-187,10-50,10-241,12-4,12-111,13-5,14-36,15-2,15-90,15-104,16-184,16-304,18-72,19-55,
GC.T.C	6	4	6	9	1.615628e-01	-1.175810e-01	4-44,6-116,7-40,11-0,12-127,12-205,16-67,16-349,18-130,
GG.T.C	6	4	6	11	-1.713348e-01	5.677118e-02	1-136,4-110,8-72,11-79,13-206,16-94,16-178,16-213,17-153,17-219,17-261,
GT.T.C	6	4	7	18	-5.783222e-01	1.864970e-01	0-236,1-137,1-162,2-336,3-1,3-13,3-96,5-124,7-111,10-8,10-98,11-98,11-270,12-32,13-99,13-138,13-178,14-138,
G.AT.C	6	4	7	26	-7.196357e-01	1.872561e+00	2-349,3-96,4-110,5-124,6-116,6-187,7-40,7-111,10-50,10-241,11-79,11-270,12-4,12-32,12-111,12-205,13-5,13-99,13-178,13-206,14-36,14-138,15-2,15-104,16-184,17-261,
GAAT.C	6	5	6	11	1.104885e+00	2.041317e+00	2-349,6-187,10-50,10-241,12-4,12-111,13-5,14-36,15-2,15-104,16-184,
GTAT.C	6	5	6	8	1.217505e+00	9.628372e-01	3-96,5-124,7-111,11-270,12-32,13-99,13-178,14-138,
G.CT.C	6	4	6	6	1.615628e-01	-1.105815e+00	2-35,6-96,8-72,13-138,17-219,19-55,
G.TT.C	6	4	8	22	2.399107e-01	9.247107e-01	0-236,1-37,1-136,1-137,1-162,2-336,2-374,3-1,3-13,4-58,10-8,10-98,11-0,11-98,12-127,15-90,16-213,16-304,16-349,17-153,18-72,18-130,
GATT.C	6	5	6	6	1.217505e+00	1.213154e-01	1-37,2-374,4-58,15-90,16-304,18-72,
G...AC	6	3	10	42	5.546828e-01	-2.029619e+00	0-283,0-308,1-162,1-209,2-277,2-349,2-432,2-444,3-109,3-168,4-58,4-110,5-53,6-116,6-200,8-26,8-72,10-50,10-222,10-248,11-0,11-72,11-98,11-222,11-312,12-32,12-72,12-111,12-127,13-138,13-178,14-11,15-2,16-67,16-170,16-249,16-367,16-421,17-24,17-126,17-248,18-158,
GA..AC	6	4	8	12	-2.541763e-03	-1.664821e+00	2-349,3-109,4-58,5-53,6-200,8-26,10-50,12-111,14-11,15-2,16-249,17-248,
GG..AC	6	4	7	11	4.092507e-01	-1.235241e-01	0-308,1-209,2-432,4-110,8-72,11-222,11-312,16-170,16-367,17-126,18-158,
G.A.AC	6	4	7	18	-8.649058e-01	-2.758932e-01	0-283,0-308,1-209,2-349,2-432,2-444,3-109,4-110,6-116,10-50,10-222,11-222,11-312,12-32,12-72,12-111,13-178,15-2,
G.C.AC	6	4	6	7	3.971543e-02	-9.223811e-01	3-168,5-53,8-72,13-138,14-11,16-249,16-367,
G.T.AC	6	4	6	12	-1.558983e+00	-1.471486e+00	1-162,4-58,8-26,10-248,11-0,11-72,11-98,12-127,16-170,17-24,17-126,17-248,
G..TAC	6	4	9	16	9.590584e-01	-5.198449e-01	1-162,2-349,4-58,4-110,6-116,8-72,10-50,11-0,11-98,12-32,12-111,12-127,13-138,13-178,15-2,16-67,
G.ATAC	6	5	6	8	1.104885e+00	8.083465e-01	2-349,4-110,6-116,10-50,12-32,12-111,13-178,15-2,
G...CC	6	3	8	31	-1.111461e+00	2.715569e-01	0-12,0-236,0-309,1-137,2-35,3-13,3-403,4-65,5-124,9-6,10-8,10-31,10-98,10-241,12-4,16-100,16-113,16-151,16-184,16-226,16-292,16-319,17-78,17-232,17-267,17-275,17-351,18-11,19-55,19-81,19-216,
GA..CC	6	4	6	16	3.971543e-02	1.974173e+00	0-12,0-309,2-35,3-403,10-31,10-241,12-4,16-100,16-151,16-184,16-226,16-292,17-232,17-267,17-351,19-55,
GT..CC	6	4	7	11	8.437642e-01	5.427287e-01	0-236,1-137,3-13,5-124,9-6,10-8,10-98,16-319,17-78,17-275,19-81,
G.A.CC	6	4	6	11	3.971543e-02	3.620656e-01	0-309,5-124,9-6,10-241,12-4,16-184,16-226,16-292,17-232,17-267,17-351,
G..TCC	6	4	7	11	8.437642e-01	5.427287e-01	0-236,1-137,2-35,3-13,5-124,10-8,10-98,10-241,12-4,16-184,19-55,
G...GC	6	3	8	23	-1.543468e+00	-2.132906e+00	3-1,3-176,4-44,5-169,5-190,6-187,7-111,8-40,9-38,10-312,10-320,13-5,13-83,16-57,17-96,17-332,17-378,17-388,18-23,18-130,19-109,19-225,19-228,
GA..GC	6	4	6	6	-2.992727e-01	-1.616466e+00	3-176,6-187,10-312,13-5,17-96,19-225,
G.A.GC	6	4	6	9	-2.992727e-01	-7.236913e-01	5-190,6-187,7-111,10-320,13-5,13-83,17-96,17-378,19-109,
G..AGC	6	4	6	11	-2.992727e-01	-1.259247e-01	3-176,8-40,10-312,10-320,13-83,17-96,17-332,17-388,18-23,19-109,19-228,
G...TC	6	3	10	58	5.938919e-01	6.277719e-01	0-408,1-37,1-136,1-433,2-42,2-269,2-336,2-374,3-71,3-96,3-410,4-23,4-79,4-181,5-155,5-176,5-211,6-14,6-96,7-27,7-40,7-131,7-213,9-52,11-8,11-79,11-270,11-289,12-205,13-99,13-206,14-36,14-50,14-138,15-90,15-104,15-129,16-86,16-94,16-178,16-197,16-213,16-304,16-349,17-141,17-153,17-196,17-219,17-261,17-294,17-345,17-359,18-14,18-72,18-184,18-209,19-30,19-167,
GA..TC	6	4	7	24	-7.196357e-01	1.393850e+00	0-408,1-37,2-374,3-71,4-23,4-79,5-155,5-211,6-14,6-96,7-131,7-213,14-36,14-50,15-90,15-104,16-86,16-304,17-141,17-359,18-72,18-209,19-30,19-167,
GC..TC	6	4	6	6	1.615628e-01	-1.105815e+00	2-269,7-40,11-8,12-205,16-349,18-14,
GG..TC	6	4	6	16	-1.713348e-01	1.597253e+00	1-136,1-433,2-42,3-410,11-79,11-289,13-206,16-94,16-178,16-213,17-153,17-219,17-261,17-294,17-345,18-184,
GT..TC	6	4	8	12	2.399107e-01	-1.280555e+00	2-336,3-96,4-181,5-176,7-27,9-52,11-270,13-99,14-138,15-129,16-197,17-196,
G.A.TC	6	4	9	20	9.590584e-01	4.336232e-01	0-408,3-71,3-96,3-410,5-176,7-40,7-131,11-79,11-270,12-205,13-99,13-206,14-36,14-50,14-138,15-104,17-141,17-261,18-184,19-167,
GAA.TC	6	5	6	8	1.104885e+00	8.083465e-01	0-408,3-71,7-131,14-36,14-50,15-104,17-141,19-167,
G.T.TC	6	4	8	21	2.399107e-01	9.247107e-01	1-37,1-136,1-433,2-42,2-269,2-336,2-374,4-23,5-155,5-211,7-213,11-8,15-90,16-213,16-304,16-349,17-153,17-196,17-294,18-72,18-209,
GAT.TC	6	5	7	10	1.888388e+00	1.807951e+00	1-37,2-374,4-23,5-155,5-211,7-213,15-90,16-304,18-72,18-209,
G..ATC	6	4	9	17	9.590584e-01	-2.813948e-01	0-408,1-433,2-42,3-71,4-23,4-79,5-176,5-211,6-14,9-52,11-289,14-50,16-197,17-141,17-345,19-30,19-167,
GA.ATC	6	5	7	10	1.773767e+00	1.629955e+00	0-408,3-71,4-23,4-79,5-211,6-14,14-50,17-141,19-30,19-167,
G.AATC	6	5	6	6	1.104885e+00	-1.178169e-02	0-408,3-71,5-176,14-50,17-141,19-167,
G..GTC	6	4	6	13	-1.713348e-01	6.721264e-01	2-269,3-410,4-181,5-155,7-131,7-213,15-129,16-86,17-196,17-294,18-14,18-184,18-209,
G..TTC	6	4	8	25	2.399107e-01	1.908212e+00	1-37,1-136,2-336,2-374,3-96,6-96,7-40,11-79,11-270,12-205,13-99,13-206,14-36,14-138,15-90,15-104,16-94,16-178,16-213,16-304,16-349,17-153,17-219,17-261,18-72,
GA.TTC	6	5	6	8	1.217505e+00	9.638723e-01	1-37,2-374,6-96,14-36,15-90,15-104,16-304,18-72,
G.ATTC	6	5	6	11	1.217505e+00	2.229296e+00	3-96,7-40,11-79,11-270,12-205,13-99,13-206,14-36,14-138,15-104,17-261,
G....G	6	2	10	180	4.879174e-02	-3.992781e+00	0-52,0-111,0-155,0-164,0-317,0-322,0-330,0-331,0-391,0-393,0-419,0-428,1-199,1-204,1-335,1-340,1-425,2-148,2-215,2-216,2-217,2-230,2-272,2-280,2-317,2-331,2-385,3-0,3-8,3-29,3-90,3-102,3-104,3-163,3-266,3-355,3-360,3-365,3-369,3-374,3-379,3-398,3-443,4-16,4-18,4-74,4-95,4-104,4-146,4-160,4-176,4-228,5-22,5-27,5-119,5-170,5-189,5-203,5-206,6-127,6-132,6-136,6-137,6-169,6-209,6-221,6-225,7-35,7-93,…
GA...G	6	3	9	61	-2.003098e+00	-1.432132e+00	0-393,1-335,1-340,2-148,2-217,2-230,2-280,3-8,3-29,3-90,3-163,3-266,3-365,3-379,3-398,4-74,4-104,4-146,5-22,5-27,5-206,6-137,6-169,6-209,6-221,7-219,8-35,9-4,10-160,10-270,10-314,11-223,11-277,11-279,11-284,14-105,14-110,15-65,15-70,16-363,16-388,16-390,16-393,16-398,16-416,16-423,16-440,17-105,17-178,17-238,17-251,17-262,17-286,17-342,17-373,18-154,18-160,18-180,18-191,19-143,19-199,
GC...G	6	3	9	28	-2.666373e-01	-1.254775e+00	0-52,0-322,1-425,3-102,3-355,4-16,4-228,5-170,5-203,7-98,10-233,12-53,14-99,14-133,15-11,16-21,16-44,16-52,16-368,16-445,17-100,17-160,17-281,17-292,17-336,17-339,17-392,19-113,
GG...G	6	3	10	40	8.664330e-01	-5.456629e-01	0-155,0-330,0-391,2-215,2-216,2-385,3-0,3-104,3-360,3-369,4-18,4-176,5-189,6-132,6-136,6-225,8-19,8-39,10-261,10-262,10-319,12-155,14-86,15-99,16-60,16-88,16-95,16-129,16-179,16-383,16-397,16-435,17-19,17-191,17-290,17-341,17-346,17-368,18-171,19-121,
GT...G	6	3	10	51	4.922582e-01	-1.837173e+00	0-111,0-164,0-317,0-331,0-419,0-428,1-199,1-204,2-272,2-317,2-331,3-374,3-443,4-95,4-160,5-119,6-127,7-35,7-93,8-24,8-61,9-24,10-210,10-275,10-294,11-282,12-67,13-12,13-90,14-19,14-24,14-30,15-85,16-47,16-69,16-84,16-89,16-125,16-138,16-146,16-191,16-314,17-8,17-243,17-256,17-333,17-413,18-167,18-234,19-140,19-183,
G.A..G	6	3	10	63	4.576496e-01	-9.088563e-01	0-331,0-419,0-428,1-199,1-340,2-216,2-217,2-331,2-385,3-29,3-90,3-355,3-365,3-369,3-398,3-443,4-18,4-95,4-146,4-160,4-228,5-22,5-119,6-136,6-209,6-221,7-219,8-19,8-61,9-24,10-233,10-270,11-223,11-279,11-284,12-67,13-12,13-90,14-86,14-105,15-11,15-99,16-69,16-191,16-314,16-368,16-397,16-398,16-416,16-423,17-100,17-178,17-191,17-256,17-286,17-333,17-341,17-346,17-373,18-154,18-160,18-180,19-121,
GAA..G	6	4	8	25	-3.439210e-01	4.054875e-01	1-340,2-217,3-29,3-90,3-365,3-398,4-146,5-22,6-209,6-221,7-219,10-270,11-223,11-279,11-284,14-105,16-398,16-416,16-423,17-178,17-286,17-373,18-154,18-160,18-180,
GGA..G	6	4	7	13	7.939629e-02	-3.313655e-01	2-216,2-385,3-369,4-18,6-136,8-19,14-86,15-99,16-397,17-191,17-341,17-346,19-121,
GTA..G	6	4	6	19	-2.026887e+00	-4.441675e-01	0-331,0-419,0-428,1-199,2-331,3-443,4-95,4-160,5-119,8-61,9-24,12-67,13-12,13-90,16-69,16-191,16-314,17-256,17-333,
G.C..G	6	3	8	33	-1.543468e+00	-7.219151e-01	0-52,0-164,1-204,1-335,2-272,2-280,3-163,3-360,4-176,5-189,6-127,6-132,6-137,7-93,7-98,8-39,14-24,14-99,14-110,16-60,16-89,16-129,16-138,16-363,16-435,16-440,17-8,17-19,17-160,17-251,17-281,18-171,19-183,
GGC..G	6	4	6	10	8.609817e-01	1.250139e+00	3-360,4-176,5-189,6-132,8-39,16-60,16-129,16-435,17-19,18-171,
GTC..G	6	4	6	10	-1.713348e-01	-2.504893e-01	0-164,1-204,2-272,6-127,7-93,14-24,16-89,16-138,17-8,19-183,
G.G..G	6	3	10	36	8.664330e-01	-1.861355e+00	0-111,0-391,0-393,2-215,3-102,3-379,4-16,5-170,5-203,5-206,6-169,6-225,8-24,9-4,10-261,10-262,10-275,10-294,10-314,11-277,11-282,12-155,14-30,16-44,16-47,16-84,16-388,16-393,17-290,17-292,17-336,17-339,17-342,18-167,19-143,19-199,
GAG..G	6	4	8	12	8.169437e-01	-6.099246e-01	0-393,3-379,5-206,6-169,9-4,10-314,11-277,16-388,16-393,17-342,19-143,19-199,
GGG..G	6	4	6	7	5.519800e-01	-6.600042e-01	0-391,2-215,6-225,10-261,10-262,12-155,17-290,
GTG..G	6	4	6	9	-5.222033e-01	-1.000483e+00	0-111,8-24,10-275,10-294,11-282,14-30,16-47,16-84,18-167,
G.T..G	6	3	10	48	4.922582e-01	-2.244621e+00	0-155,0-317,0-322,0-330,1-425,2-148,2-230,2-317,3-0,3-8,3-104,3-266,3-374,4-74,4-104,5-27,7-35,8-35,10-160,10-210,10-319,12-53,14-19,14-133,15-65,15-70,15-85,16-21,16-52,16-88,16-95,16-125,16-146,16-179,16-383,16-390,16-445,17-105,17-238,17-243,17-262,17-368,17-392,17-413,18-191,18-234,19-113,19-140,
GAT..G	6	4	7	16	-1.120870e+00	-1.330904e+00	2-148,2-230,3-8,3-266,4-74,4-104,5-27,8-35,10-160,15-65,15-70,16-390,17-105,17-238,17-262,18-191,
GTT..G	6	4	7	13	-9.680373e-01	-1.572336e+00	0-317,2-317,3-374,7-35,10-210,14-19,15-85,16-125,16-146,17-243,17-413,18-234,19-140,
G..A.G	6	3	10	71	4.576496e-01	-5.174649e-01	0-317,0-322,0-330,0-331,0-391,0-428,1-199,1-335,1-425,2-215,2-216,2-230,2-272,2-280,3-8,3-163,3-355,3-360,3-369,3-398,3-443,4-74,4-95,4-176,4-228,5-22,5-27,5-119,5-189,5-206,6-127,7-98,8-19,8-24,8-61,10-160,10-233,10-262,10-270,10-319,11-223,11-277,11-282,12-67,14-24,14-30,14-86,14-110,15-65,15-99,16-84,16-138,16-146,16-363,16-368,16-388,16-393,16-397,16-440,17-105,17-178,17-191,17-243,17-286,17-…
GA.A.G	6	4	7	26	-1.278733e+00	4.054875e-01	1-335,2-230,2-280,3-8,3-163,3-398,4-74,5-22,5-27,5-206,10-160,10-270,11-223,11-277,14-110,15-65,16-363,16-388,16-393,16-440,17-105,17-178,17-286,18-180,19-143,19-199,
GC.A.G	6	4	6	7	-2.992727e-01	-1.318415e+00	0-322,1-425,3-355,4-228,7-98,10-233,16-368,
GG.A.G	6	4	8	18	8.169437e-01	1.062952e+00	0-330,0-391,2-215,2-216,3-360,3-369,4-176,5-189,8-19,10-262,10-319,14-86,15-99,16-397,17-191,17-368,18-171,19-121,
GT.A.G	6	4	10	20	1.597180e+00	-2.216212e-01	0-317,0-331,0-428,1-199,2-272,3-443,4-95,5-119,6-127,8-24,8-61,11-282,12-67,14-24,14-30,16-84,16-138,16-146,17-243,18-167,
G.AA.G	6	4	9	27	5.908913e-01	1.057429e+00	0-331,0-428,1-199,2-216,3-355,3-369,3-398,3-443,4-95,4-228,5-22,5-119,8-19,8-61,10-233,10-270,11-223,12-67,14-86,15-99,16-368,16-397,17-178,17-191,17-286,18-180,19-121,
G.CA.G	6	4	7	15	4.092507e-01	1.075695e+00	1-335,2-272,2-280,3-163,3-360,4-176,5-189,6-127,7-98,14-24,14-110,16-138,16-363,16-440,18-171,
G.GA.G	6	4	8	14	8.169437e-01	-3.313655e-01	0-391,2-215,5-206,8-24,10-262,11-277,11-282,14-30,16-84,16-388,16-393,18-167,19-143,19-199,
G.TA.G	6	4	6	15	-2.026887e+00	-1.554565e+00	0-317,0-322,0-330,1-425,2-230,3-8,4-74,5-27,10-160,10-319,15-65,16-146,17-105,17-243,17-368,
G..C.G	6	3	9	28	-2.666373e-01	-1.426936e+00	0-52,1-340,3-90,3-266,3-379,6-132,6-136,7-93,8-39,10-314,12-53,15-11,15-70,16-52,16-69,16-88,16-129,16-191,16-423,17-8,17-19,17-100,17-251,17-256,17-290,17-373,18-160,19-113,
GA.C.G	6	4	6	10	-2.992727e-01	-4.226513e-01	1-340,3-90,3-266,3-379,10-314,15-70,16-423,17-251,17-373,18-160,
G.AC.G	6	4	6	11	-2.992727e-01	-1.235241e-01	1-340,3-90,6-136,15-11,16-69,16-191,16-423,17-100,17-256,17-373,18-160,
G..G.G	6	3	8	34	-2.024700e+00	-1.859375e+00	0-393,2-217,2-385,3-102,3-104,4-16,4-18,4-160,5-170,5-203,6-169,10-261,10-275,11-279,11-284,12-155,16-44,16-89,16-383,16-390,16-416,16-435,17-281,17-292,17-333,17-336,17-339,17-341,17-342,17-392,18-154,18-191,19-140,19-183,
GA.G.G	6	4	6	10	-6.581511e-01	-1.166288e+00	0-393,2-217,6-169,11-279,11-284,16-390,16-416,17-342,18-154,18-191,
G.GG.G	6	4	7	14	1.222024e+00	1.865432e+00	0-393,3-102,4-16,5-170,5-203,6-169,10-261,10-275,12-155,16-44,17-292,17-336,17-339,17-342,
G..T.G	6	3	10	47	4.922582e-01	-2.107256e+00	0-111,0-155,0-164,0-419,1-204,2-148,2-317,2-331,3-0,3-29,3-365,3-374,4-104,4-146,6-137,6-209,6-221,6-225,7-35,7-219,8-35,9-4,9-24,10-210,10-294,13-12,13-90,14-19,14-99,14-105,14-133,15-85,16-21,16-47,16-60,16-95,16-125,16-179,16-314,16-398,16-445,17-160,17-238,17-262,17-346,17-413,18-234,
GA.T.G	6	4	6	15	-2.026887e+00	-1.330904e+00	2-148,3-29,3-365,4-104,4-146,6-137,6-209,6-221,7-219,8-35,9-4,14-105,16-398,17-238,17-262,
GT.T.G	6	4	9	20	7.909369e-01	2.335131e-02	0-111,0-164,0-419,1-204,2-317,2-331,3-374,7-35,9-24,10-210,10-294,13-12,13-90,14-19,15-85,16-47,16-125,16-314,17-413,18-234,
G.AT.G	6	4	8	15	-2.148534e-01	-1.330904e+00	0-419,2-331,3-29,3-365,4-146,6-209,6-221,7-219,9-24,13-12,13-90,14-105,16-314,16-398,17-346,
G.TT.G	6	4	9	21	7.909369e-01	2.487865e-01	0-155,2-148,2-317,3-0,3-374,4-104,7-35,8-35,10-210,14-19,14-133,15-85,16-21,16-95,16-125,16-179,16-445,17-238,17-262,17-413,18-234,
GTTT.G	6	5	6	9	1.026735e+00	1.103997e+00	2-317,3-374,7-35,10-210,14-19,15-85,16-125,17-413,18-234,
G...AG	6	3	10	51	4.576496e-01	-2.091079e+00	0-330,0-393,0-428,1-340,1-425,2-148,2-215,2-272,2-385,3-8,3-29,3-266,3-360,3-398,4-16,4-74,4-160,5-119,5-203,6-169,8-39,8-61,9-4,10-261,10-275,10-319,11-277,11-282,11-284,12-53,12-67,14-30,15-11,16-21,16-47,16-52,16-60,16-138,16-146,16-390,16-416,16-440,17-100,17-178,17-339,17-392,18-160,18-171,19-121,19-140,19-183,
GA..AG	6	4	8	17	-3.439210e-01	-1.113236e+00	0-393,1-340,2-148,3-8,3-29,3-266,3-398,4-74,6-169,9-4,11-277,11-284,16-390,16-416,16-440,17-178,18-160,
GG..AG	6	4	6	10	-6.581511e-01	-8.899641e-01	0-330,2-215,2-385,3-360,8-39,10-261,10-319,16-60,18-171,19-121,
GT..AG	6	4	9	14	6.911634e-01	-1.552484e+00	0-428,2-272,4-160,5-119,8-61,10-275,11-282,12-67,14-30,16-47,16-138,16-146,19-140,19-183,
G.A.AG	6	4	9	16	5.908913e-01	-1.329408e+00	0-428,1-340,2-385,3-29,3-398,4-160,5-119,8-61,11-284,12-67,15-11,16-416,17-100,17-178,18-160,19-121,
G.G.AG	6	4	8	13	8.169437e-01	-3.313655e-01	0-393,2-215,4-16,5-203,6-169,9-4,10-261,10-275,11-277,11-282,14-30,16-47,17-339,
G.T.AG	6	4	7	14	-1.120870e+00	-1.554565e+00	0-330,1-425,2-148,3-8,3-266,4-74,10-319,12-53,16-21,16-52,16-146,16-390,17-392,19-140,
G..AAG	6	4	9	22	5.908913e-01	-2.490944e-01	0-330,0-428,1-425,2-215,2-272,3-8,3-360,3-398,4-74,5-119,8-61,10-319,11-277,11-282,12-67,14-30,16-138,16-146,16-440,17-178,18-171,19-121,
GT.AAG	6	5	8	9	2.134292e+00	7.740408e-01	0-428,2-272,5-119,8-61,11-282,12-67,14-30,16-138,16-146,
G.AAAG	6	5	7	7	1.353451e+00	-1.331269e-01	0-428,3-398,5-119,8-61,12-67,17-178,19-121,
G..CAG	6	4	7	8	4.092507e-01	-1.020096e+00	1-340,3-266,8-39,12-53,15-11,16-52,17-100,18-160,
G..GAG	6	4	7	15	7.939629e-02	5.058262e-01	0-393,2-385,4-16,4-160,5-203,6-169,10-261,10-275,11-284,16-390,16-416,17-339,17-392,19-140,19-183,
G...CG	6	3	6	24	-4.097128e+00	-1.954012e+00	0-111,0-155,1-335,3-90,3-374,5-27,5-170,5-189,10-270,11-223,14-24,15-85,16-95,16-129,16-179,16-368,17-8,17-19,17-251,17-262,17-333,17-336,17-346,17-373,
G...GG	6	3	9	43	-5.791335e-01	-5.400901e-01	0-331,0-391,2-216,2-217,2-331,3-355,3-365,4-146,4-176,6-132,6-137,6-221,7-93,7-219,8-19,8-35,10-233,10-262,15-70,16-69,16-84,16-88,16-89,16-125,16-191,16-363,16-383,16-393,16-398,16-423,16-435,17-105,17-243,17-256,17-286,17-290,17-341,17-342,18-154,18-167,18-180,19-143,19-199,
GA..GG	6	4	7	19	7.939629e-02	1.345301e+00	2-217,3-365,4-146,6-137,6-221,7-219,8-35,15-70,16-363,16-393,16-398,16-423,17-105,17-286,17-342,18-154,18-180,19-143,19-199,
GG..GG	6	4	7	11	1.222024e+00	1.142503e+00	0-391,2-216,4-176,6-132,8-19,10-262,16-88,16-383,16-435,17-290,17-341,
G.A.GG	6	4	8	20	8.169437e-01	1.625635e+00	0-331,2-216,2-217,2-331,3-355,3-365,4-146,6-221,7-219,8-19,10-233,16-69,16-191,16-398,16-423,17-256,17-286,17-341,18-154,18-180,
G..AGG	6	4	7	18	7.939629e-02	1.345301e+00	0-331,0-391,2-216,3-355,4-176,8-19,10-233,10-262,16-84,16-363,16-393,17-105,17-243,17-286,18-167,18-180,19-143,19-199,
G.AAGG	6	5	6	7	1.781267e+00	1.270984e+00	0-331,2-216,3-355,8-19,10-233,17-286,18-180,
G...TG	6	3	10	62	4.922582e-01	-5.007864e-01	0-52,0-164,0-317,0-322,0-419,1-199,1-204,2-230,2-280,2-317,3-0,3-102,3-104,3-163,3-369,3-379,3-443,4-18,4-95,4-104,4-228,5-22,5-206,6-127,6-136,6-209,6-225,7-35,7-98,8-24,9-24,10-160,10-210,10-294,10-314,11-279,12-155,13-12,13-90,14-19,14-86,14-99,14-105,14-110,14-133,15-65,15-99,16-44,16-314,16-388,16-397,16-445,17-160,17-191,17-238,17-281,17-292,17-368,17-413,18-191,18-234,19-113,
GA..TG	6	4	7	17	-1.120870e+00	-1.109124e+00	2-230,2-280,3-163,3-379,4-104,5-22,5-206,6-209,10-160,10-314,11-279,14-105,14-110,15-65,16-388,17-238,18-191,
GC..TG	6	4	7	13	5.286129e-01	6.695012e-01	0-52,0-322,3-102,4-228,7-98,14-99,14-133,16-44,16-445,17-160,17-281,17-292,19-113,
GG..TG	6	4	6	12	-5.222033e-01	-1.441579e-01	3-0,3-104,3-369,4-18,6-136,6-225,12-155,14-86,15-99,16-397,17-191,17-368,
GT..TG	6	4	10	20	1.670424e+00	-2.068165e-01	0-164,0-317,0-419,1-199,1-204,2-317,3-443,4-95,6-127,7-35,8-24,9-24,10-210,10-294,13-12,13-90,14-19,16-314,17-413,18-234,
G.A.TG	6	4	9	20	6.911634e-01	-2.216212e-01	0-419,1-199,3-369,3-443,4-18,4-95,4-228,5-22,6-136,6-209,9-24,11-279,13-12,13-90,14-86,14-105,15-99,16-314,16-397,17-191,
GTA.TG	6	5	6	8	9.135653e-01	5.453549e-01	0-419,1-199,3-443,4-95,9-24,13-12,13-90,16-314,
G.G.TG	6	4	7	11	2.035077e-01	-4.302241e-01	3-102,3-379,5-206,6-225,8-24,10-294,10-314,12-155,16-44,16-388,17-292,
G.T.TG	6	4	8	20	-8.855020e-02	-2.084067e-01	0-317,0-322,2-230,2-317,3-0,3-104,4-104,7-35,10-160,10-210,14-19,14-133,15-65,16-445,17-238,17-368,17-413,18-191,18-234,19-113,
GAT.TG	6	5	6	6	9.135653e-01	-2.371543e-01	2-230,4-104,10-160,15-65,17-238,18-191,
GTT.TG	6	5	7	7	1.694663e+00	2.983219e-01	0-317,2-317,7-35,10-210,14-19,17-413,18-234,
G..ATG	6	4	8	24	-2.148534e-01	4.472362e-01	0-317,0-322,1-199,2-230,2-280,3-163,3-369,3-443,4-95,4-228,5-22,5-206,6-127,7-98,8-24,10-160,14-86,14-110,15-65,15-99,16-388,16-397,17-191,17-368,
G..GTG	6	4	6	9	-5.222033e-01	-1.285828e+00	3-102,3-104,4-18,11-279,12-155,16-44,17-281,17-292,18-191,
G..TTG	6	4	10	24	1.670424e+00	9.343396e-01	0-164,0-419,1-204,2-317,3-0,4-104,6-209,6-225,7-35,9-24,10-210,10-294,13-12,13-90,14-19,14-99,14-105,14-133,16-314,16-445,17-160,17-238,17-413,18-234,
GT.TTG	6	5	9	14	3.030520e+00	3.124568e+00	0-164,0-419,1-204,2-317,7-35,9-24,10-210,10-294,13-12,13-90,14-19,16-314,17-413,18-234,
G.ATTG	6	5	6	7	9.135653e-01	1.544364e-01	0-419,6-209,9-24,13-12,13-90,14-105,16-314,
G.TTTG	6	5	7	11	1.694663e+00	1.908632e+00	2-317,3-0,4-104,7-35,10-210,14-19,14-133,16-445,17-238,17-413,18-234,
GTTTTG	6	6	6	6	3.609692e+00	2.908382e+00	2-317,7-35,10-210,14-19,17-413,18-234,
G....T	6	2	10	320	7.397857e-03	7.861591e-02	0-24,0-38,0-90,0-103,0-107,0-116,0-126,0-160,0-178,0-179,0-191,0-221,0-224,0-232,0-233,0-244,0-253,0-298,0-301,0-327,0-335,0-336,0-382,0-396,0-398,0-402,0-418,0-424,0-433,0-445,1-34,1-64,1-96,1-150,1-172,1-186,1-195,1-210,1-228,1-251,1-284,1-299,1-315,1-345,1-367,1-395,1-397,1-399,1-403,1-415,1-430,2-27,2-43,2-88,2-94,2-126,2-145,2-146,2-163,2-173,2-175,2-181,2-198,2-200,2-220,2-221,2-222,2-238,2…
GA...T	6	3	10	114	2.208243e-01	9.475491e-01	0-38,0-90,0-116,0-160,0-179,0-191,0-244,0-253,0-298,0-301,0-327,0-336,0-396,0-398,1-64,1-172,1-210,1-284,1-315,1-345,1-367,1-415,1-430,2-27,2-146,2-163,2-173,2-181,2-200,2-222,2-304,2-307,2-390,2-402,2-433,3-244,3-255,3-263,3-271,3-335,3-341,3-370,3-420,4-87,4-111,4-193,4-233,5-32,5-38,5-208,6-37,6-45,6-104,6-174,7-156,7-207,8-20,8-29,9-69,10-6,10-76,10-79,10-180,10-186,10-196,10-218,10-280,10-30…
GC...T	6	3	10	71	5.938919e-01	2.078738e+00	0-24,0-221,1-228,1-251,1-397,2-88,2-94,2-126,2-175,2-238,2-294,2-313,2-347,2-415,3-5,3-19,3-34,3-155,3-180,3-196,3-214,3-323,3-381,4-35,4-48,4-177,4-204,5-61,5-64,5-222,6-90,6-202,7-29,7-51,7-89,7-141,8-44,8-73,9-9,9-42,9-78,10-15,10-165,10-207,10-299,10-316,11-159,13-161,15-45,15-51,16-110,16-130,16-143,16-157,16-229,16-429,17-4,17-13,17-20,17-40,17-81,17-220,17-420,18-24,18-27,18-69,18-220,19-7…
GG...T	6	3	10	56	4.922582e-01	-1.437683e+00	0-178,0-232,0-335,0-418,0-445,1-395,2-145,2-220,2-221,2-279,2-293,2-335,3-95,3-182,3-183,4-94,4-180,4-183,4-227,5-21,5-172,5-175,5-205,6-78,7-97,7-130,8-23,9-23,10-5,10-14,10-177,10-198,10-209,12-91,12-156,12-204,14-35,14-104,15-131,16-43,16-92,16-93,16-167,16-196,16-260,16-313,16-387,17-109,17-260,17-291,17-344,17-367,18-219,19-166,19-188,19-203,
GT...T	6	3	10	79	2.427880e-01	-2.410371e+00	0-103,0-107,0-126,0-224,0-233,0-382,0-402,0-424,0-433,1-34,1-96,1-150,1-186,1-195,1-299,1-399,1-403,2-43,2-198,2-322,2-357,3-23,3-52,3-184,3-236,3-325,3-329,5-68,5-70,6-26,6-58,6-79,6-160,7-54,7-75,7-81,7-124,7-134,7-188,9-2,10-18,10-106,10-178,10-200,10-239,10-290,10-296,11-51,11-69,11-169,11-179,11-189,11-228,11-254,11-266,12-2,12-189,13-95,13-191,14-131,15-33,15-83,15-132,16-19,16-49,16-74,16-…
G.A..T	6	3	10	99	2.208243e-01	-5.043096e-01	0-38,0-90,0-116,0-126,0-160,0-178,0-233,0-327,0-335,0-382,0-398,0-424,0-445,1-34,1-210,1-228,1-399,1-403,2-43,2-94,2-145,2-163,2-175,2-221,2-222,2-238,2-279,2-402,2-433,3-19,3-34,3-214,3-325,3-335,3-341,3-370,4-177,4-193,5-21,5-205,6-37,6-58,6-90,6-160,6-174,6-202,7-51,7-81,7-130,7-156,7-188,8-20,9-78,10-5,10-15,10-76,10-200,10-218,10-280,11-69,11-159,11-206,11-230,11-254,11-266,11-313,12-47,12-5…
GAA..T	6	4	10	41	9.804674e-01	1.042429e+00	0-38,0-90,0-116,0-160,0-327,0-398,1-210,2-163,2-222,2-402,2-433,3-335,3-341,3-370,4-193,6-37,6-174,7-156,8-20,10-76,10-218,10-280,11-206,11-230,11-313,12-47,12-58,12-99,12-140,14-115,14-125,16-261,16-279,16-301,16-373,17-123,17-183,17-192,18-196,19-122,19-148,
GCA..T	6	4	8	18	1.197114e-01	-4.581979e-02	1-228,2-94,2-175,2-238,3-19,3-34,3-214,4-177,6-90,6-202,7-51,9-78,10-15,11-159,13-161,18-24,18-69,19-229,
GGA..T	6	4	9	19	6.911634e-01	-4.457594e-01	0-178,0-335,0-445,2-145,2-221,2-279,5-21,5-205,7-130,10-5,12-91,14-35,14-104,16-260,16-387,17-109,19-166,19-188,19-203,
GTA..T	6	4	7	21	-2.717141e+00	-2.362608e+00	0-126,0-233,0-382,0-424,1-34,1-399,1-403,2-43,3-325,6-58,6-160,7-81,7-188,10-200,11-69,11-254,11-266,13-95,13-191,16-49,18-89,
G.C..T	6	3	10	58	5.938919e-01	3.414274e-01	0-24,0-103,0-244,0-253,0-298,1-96,1-150,1-195,1-284,1-345,2-88,2-126,2-293,3-155,3-244,3-263,4-35,4-48,4-227,5-61,5-172,5-222,7-89,7-97,7-124,7-134,7-141,8-29,9-9,9-42,10-14,10-165,12-75,12-204,13-149,15-24,15-33,15-132,16-43,16-110,16-130,16-157,16-167,16-229,16-429,17-13,17-20,17-81,17-85,17-150,17-291,18-17,18-116,18-212,18-219,19-126,19-130,19-219,
GAC..T	6	4	7	13	-7.196357e-01	-1.233899e+00	0-244,0-253,0-298,1-284,1-345,3-244,3-263,8-29,12-75,13-149,15-24,17-150,18-116,
GCC..T	6	4	8	22	1.525966e+00	4.195930e+00	0-24,2-88,2-126,3-155,4-35,4-48,5-61,5-222,7-89,7-141,9-9,9-42,10-165,16-110,16-130,16-157,16-229,16-429,17-13,17-20,17-81,19-219,
GGC..T	6	4	7	10	5.286129e-01	-2.504893e-01	2-293,4-227,5-172,7-97,10-14,12-204,16-43,16-167,17-291,18-219,
G.G..T	6	3	10	50	4.922582e-01	-2.235695e+00	0-396,1-395,1-397,2-146,2-173,2-198,2-220,2-347,2-390,3-5,3-23,3-180,3-182,3-323,5-32,5-68,6-79,6-104,7-207,8-44,9-2,10-6,10-178,10-196,10-198,10-207,10-239,11-228,12-2,12-156,13-159,13-204,14-91,14-97,14-131,15-81,15-83,16-19,16-65,16-92,16-93,16-143,16-347,17-260,17-295,17-344,17-367,17-418,18-128,19-201,
GAG..T	6	4	9	17	6.911634e-01	-8.871431e-01	0-396,2-146,2-173,2-390,5-32,6-104,7-207,10-6,10-196,13-159,13-204,14-91,14-97,15-81,16-65,18-128,19-201,
GTG..T	6	4	8	15	-8.855020e-02	-1.117459e+00	2-198,3-23,5-68,6-79,9-2,10-178,10-239,11-228,12-2,14-131,15-83,16-19,16-347,17-295,17-418,
G.T..T	6	3	10	113	2.427880e-01	1.063708e+00	0-107,0-179,0-191,0-221,0-224,0-232,0-301,0-336,0-402,0-418,0-433,1-64,1-172,1-186,1-251,1-299,1-315,1-367,1-415,1-430,2-27,2-181,2-200,2-294,2-304,2-307,2-313,2-322,2-335,2-357,2-415,3-52,3-95,3-183,3-184,3-196,3-236,3-255,3-271,3-329,3-381,3-420,4-87,4-94,4-111,4-180,4-183,4-204,4-233,5-38,5-64,5-70,5-175,5-208,6-26,6-45,6-78,7-29,7-54,7-75,8-23,8-73,9-23,9-69,10-18,10-79,10-106,10-177,10-180,1…
GAT..T	6	4	10	43	1.036255e+00	1.389006e+00	0-179,0-191,0-301,0-336,1-64,1-172,1-315,1-367,1-415,1-430,2-27,2-181,2-200,2-304,2-307,3-255,3-271,3-420,4-87,4-111,4-233,5-38,5-208,6-45,9-69,10-79,10-180,10-186,10-302,10-305,11-14,12-192,13-17,13-69,13-110,13-185,14-72,15-16,15-75,16-232,17-110,17-165,19-42,
GCT..T	6	4	9	23	1.058144e+00	1.416944e+00	0-221,1-251,2-294,2-313,2-415,3-196,3-381,4-204,5-64,7-29,8-73,10-299,10-316,15-45,15-51,17-4,17-40,17-220,17-420,18-27,18-220,19-78,19-232,
GGT..T	6	4	8	17	-8.855020e-02	-8.897110e-01	0-232,0-418,2-335,3-95,3-183,4-94,4-180,4-183,5-175,6-78,8-23,9-23,10-177,10-209,15-131,16-196,16-313,
GTT..T	6	4	7	30	-2.502025e+00	-2.848142e-01	0-107,0-224,0-402,0-433,1-186,1-299,2-322,2-357,3-52,3-184,3-236,3-329,5-70,6-26,7-54,7-75,10-18,10-106,10-290,10-296,11-51,11-169,11-179,11-189,12-189,16-74,16-134,16-214,17-154,17-172,
G..A.T	6	3	10	97	2.208243e-01	-7.091253e-01	0-90,0-160,0-191,0-224,0-232,0-244,0-396,0-418,1-64,1-96,1-150,1-195,1-210,1-251,2-146,2-163,2-198,2-220,2-221,2-238,2-307,2-347,2-390,2-402,2-415,2-433,3-52,3-95,3-244,3-335,4-48,4-87,4-94,4-111,4-193,4-227,5-21,5-38,5-175,6-37,6-79,6-90,6-104,6-174,7-89,7-130,7-134,7-141,7-207,8-29,8-73,9-2,9-23,9-42,9-69,10-14,10-165,10-178,10-239,10-280,10-305,11-169,11-206,11-228,11-313,12-2,12-47,12-58,12-9…
GA.A.T	6	4	10	42	9.804674e-01	1.218410e+00	0-90,0-160,0-191,0-244,0-396,1-64,1-210,2-146,2-163,2-307,2-390,2-402,2-433,3-244,3-335,4-87,4-111,4-193,5-38,6-37,6-104,6-174,7-207,8-29,9-69,10-280,10-305,11-206,11-313,12-47,12-58,12-99,12-140,13-149,13-185,15-24,15-75,16-261,17-165,18-196,19-122,19-148,
GC.A.T	6	4	8	14	1.197114e-01	-9.960966e-01	1-251,2-238,2-347,2-415,4-48,6-90,7-89,7-141,8-73,9-42,10-165,16-429,17-13,19-219,
GG.A.T	6	4	10	21	1.597180e+00	-2.199875e-01	0-232,0-418,2-220,2-221,3-95,4-94,4-227,5-21,5-175,7-130,9-23,10-14,12-91,12-204,14-35,14-104,16-260,16-313,17-260,19-166,19-188,
GT.A.T	6	4	9	20	-2.148769e-01	-2.362608e+00	0-224,1-96,1-150,1-195,2-198,3-52,6-79,7-134,9-2,10-178,10-239,11-169,11-228,12-2,15-33,15-132,17-85,18-17,18-212,19-130,
G.AA.T	6	4	9	32	-3.273120e-01	-7.084273e-01	0-90,0-160,1-210,2-163,2-221,2-238,2-402,2-433,3-335,4-193,5-21,6-37,6-90,6-174,7-130,10-280,11-206,11-313,12-47,12-58,12-91,12-99,12-140,14-35,14-104,16-260,16-261,18-196,19-122,19-148,19-166,19-188,
GAAA.T	6	5	8	21	1.058129e+00	2.742907e+00	0-90,0-160,1-210,2-163,2-402,2-433,3-335,4-193,6-37,6-174,10-280,11-206,11-313,12-47,12-58,12-99,12-140,16-261,18-196,19-122,19-148,
GGAA.T	6	5	7	9	1.467068e+00	7.740408e-01	2-221,5-21,7-130,12-91,14-35,14-104,16-260,19-166,19-188,
G.CA.T	6	4	10	26	1.798405e+00	1.874464e+00	0-244,1-96,1-150,1-195,3-244,4-48,4-227,7-89,7-134,7-141,8-29,9-42,10-14,10-165,12-204,13-149,15-24,15-33,15-132,16-429,17-13,17-85,18-17,18-212,19-130,19-219,
GCCA.T	6	5	6	8	2.526839e+00	2.811668e+00	4-48,7-89,7-141,9-42,10-165,16-429,17-13,19-219,
G.GA.T	6	4	7	15	-1.120870e+00	-1.330904e+00	0-396,2-146,2-198,2-220,2-347,2-390,6-79,6-104,7-207,9-2,10-178,10-239,11-228,12-2,17-260,
G.TA.T	6	4	8	24	-1.466009e+00	-1.652895e+00	0-191,0-224,0-232,0-418,1-64,1-251,2-307,2-415,3-52,3-95,4-87,4-94,4-111,5-38,5-175,8-73,9-23,9-69,10-305,11-169,13-185,15-75,16-313,17-165,
GATA.T	6	5	8	11	1.169120e+00	-4.002597e-02	0-191,1-64,2-307,4-87,4-111,5-38,9-69,10-305,13-185,15-75,17-165,
G..C.T	6	3	9	40	-1.381160e+00	-1.962590e+00	0-107,0-424,0-445,1-186,1-395,1-415,2-27,2-88,2-173,2-181,2-279,2-357,3-420,4-183,4-204,5-32,6-202,7-29,7-97,9-78,13-17,13-159,13-191,14-72,14-91,14-97,14-131,15-45,15-51,15-131,16-19,16-65,16-74,16-130,16-157,16-196,16-347,17-20,17-418,18-128,
GA.C.T	6	4	7	13	-7.196357e-01	-1.233899e+00	1-415,2-27,2-173,2-181,3-420,5-32,13-17,13-159,14-72,14-91,14-97,16-65,18-128,
GC.C.T	6	4	6	10	1.615628e-01	2.101375e-01	2-88,4-204,6-202,7-29,9-78,15-45,15-51,16-130,16-157,17-20,
GG.C.T	6	4	6	7	-1.713348e-01	-1.172563e+00	0-445,1-395,2-279,4-183,7-97,15-131,16-196,
G.GC.T	6	4	7	12	5.286129e-01	3.643095e-01	1-395,2-173,5-32,13-159,14-91,14-97,14-131,16-19,16-65,16-347,17-418,18-128,
GAGC.T	6	5	6	7	2.207143e+00	1.823986e+00	2-173,5-32,13-159,14-91,14-97,16-65,18-128,
G.TC.T	6	4	7	17	-5.783222e-01	-5.706543e-02	0-107,1-186,1-415,2-27,2-181,2-357,3-420,4-183,4-204,7-29,13-17,14-72,15-45,15-51,15-131,16-74,16-196,
G..G.T	6	3	9	62	-1.820573e+00	-7.592939e-01	0-221,0-233,0-298,0-327,0-433,1-34,1-430,2-94,2-126,2-145,2-304,3-5,3-180,3-196,3-263,3-271,3-381,4-177,4-180,5-61,5-172,5-205,5-208,6-78,7-51,8-20,8-23,10-5,10-15,10-76,10-177,10-196,10-207,10-296,10-299,10-302,10-316,11-69,12-189,12-192,13-204,16-43,16-49,16-92,16-93,16-110,16-134,16-143,16-167,16-229,16-301,16-387,17-123,17-150,17-291,17-344,18-24,18-69,18-220,19-78,19-201,19-229,
GA.G.T	6	4	8	17	-2.148534e-01	-8.871431e-01	0-298,0-327,1-430,2-304,3-263,3-271,5-208,8-20,10-76,10-196,10-302,12-192,13-204,16-301,17-123,17-150,19-201,
GC.G.T	6	4	7	22	5.286129e-01	3.455103e+00	0-221,2-94,2-126,3-5,3-180,3-196,3-381,4-177,5-61,7-51,10-15,10-207,10-299,10-316,16-110,16-143,16-229,18-24,18-69,18-220,19-78,19-229,
GG.G.T	6	4	6	15	-5.222033e-01	4.301119e-01	2-145,4-180,5-172,5-205,6-78,8-23,10-5,10-177,16-43,16-92,16-93,16-167,16-387,17-291,17-344,
G.AG.T	6	4	8	20	-2.148534e-01	-2.199875e-01	0-233,0-327,1-34,2-94,2-145,4-177,5-205,7-51,8-20,10-5,10-15,10-76,11-69,16-49,16-301,16-387,17-123,18-24,18-69,19-229,
G.TG.T	6	4	9	21	7.909369e-01	-2.052259e-01	0-221,0-433,1-430,2-304,3-196,3-271,3-381,4-180,5-208,6-78,8-23,10-177,10-296,10-299,10-302,10-316,12-189,12-192,16-134,18-220,19-78,
G..T.T	6	3	10	121	2.427880e-01	1.406032e+00	0-24,0-38,0-103,0-116,0-126,0-178,0-179,0-253,0-301,0-335,0-336,0-382,0-398,0-402,1-172,1-228,1-284,1-299,1-315,1-345,1-367,1-397,1-399,1-403,2-43,2-175,2-200,2-222,2-293,2-294,2-313,2-322,2-335,3-19,3-23,3-34,3-155,3-182,3-183,3-184,3-214,3-236,3-255,3-323,3-325,3-329,3-341,3-370,4-35,4-233,5-64,5-68,5-70,5-222,6-26,6-45,6-58,6-160,7-54,7-75,7-81,7-124,7-156,7-188,8-44,9-9,10-6,10-18,10-79,10-10…
GA.T.T	6	4	9	42	-2.148769e-01	1.569597e+00	0-38,0-116,0-179,0-253,0-301,0-336,0-398,1-172,1-284,1-315,1-345,1-367,2-200,2-222,3-255,3-341,3-370,4-233,6-45,7-156,10-6,10-79,10-180,10-186,10-218,11-14,11-230,12-75,13-69,13-110,14-115,14-125,15-16,15-81,16-232,16-279,16-373,17-110,17-183,17-192,18-116,19-42,
GC.T.T	6	4	8	25	2.399107e-01	1.910079e+00	0-24,1-228,1-397,2-175,2-294,2-313,3-19,3-34,3-155,3-214,3-323,4-35,5-64,5-222,8-44,9-9,11-159,13-161,17-4,17-40,17-81,17-220,17-420,18-27,19-232,
GG.T.T	6	4	6	13	-1.847524e+00	-1.799466e+00	0-178,0-335,2-293,2-335,3-182,3-183,10-198,10-209,12-156,17-109,17-367,18-219,19-203,
GT.T.T	6	4	9	41	-1.047608e-01	1.188423e+00	0-103,0-126,0-382,0-402,1-299,1-399,1-403,2-43,2-322,3-23,3-184,3-236,3-325,3-329,5-68,5-70,6-26,6-58,6-160,7-54,7-75,7-81,7-124,7-188,10-18,10-106,10-200,10-290,11-51,11-179,11-189,11-254,11-266,13-95,15-83,16-214,17-154,17-172,17-295,18-89,19-126,
G.AT.T	6	4	8	41	-1.466009e+00	1.212132e+00	0-38,0-116,0-126,0-178,0-335,0-382,0-398,1-228,1-399,1-403,2-43,2-175,2-222,3-19,3-34,3-214,3-325,3-341,3-370,6-58,6-160,7-81,7-156,7-188,10-200,10-218,11-159,11-230,11-254,11-266,13-95,13-161,14-115,14-125,16-279,16-373,17-109,17-183,17-192,18-89,19-203,
GAAT.T	6	5	6	15	-2.397025e-01	1.174182e+00	0-38,0-116,0-398,2-222,3-341,3-370,7-156,10-218,11-230,14-115,14-125,16-279,16-373,17-183,17-192,
GTAT.T	6	5	6	15	-1.129413e-01	1.075264e+00	0-126,0-382,1-399,1-403,2-43,3-325,6-58,6-160,7-81,7-188,10-200,11-254,11-266,13-95,18-89,
G.CT.T	6	4	8	16	2.399107e-01	-3.019516e-01	0-24,0-103,0-253,1-284,1-345,2-293,3-155,4-35,5-222,7-124,9-9,12-75,17-81,18-116,18-219,19-126,
G.GT.T	6	4	8	13	-8.855020e-02	-1.799466e+00	1-397,3-23,3-182,3-323,5-68,8-44,10-6,10-198,12-156,15-81,15-83,17-295,17-367,
G.TT.T	6	4	9	51	-1.047608e-01	3.414819e+00	0-179,0-301,0-336,0-402,1-172,1-299,1-315,1-367,2-200,2-294,2-313,2-322,2-335,3-183,3-184,3-236,3-255,3-329,4-233,5-64,5-70,6-26,6-45,7-54,7-75,10-18,10-79,10-106,10-180,10-186,10-209,10-290,11-14,11-51,11-179,11-189,13-69,13-110,15-16,16-214,16-232,17-4,17-40,17-110,17-154,17-172,17-220,17-420,18-27,19-42,19-232,
GATT.T	6	5	9	20	1.976119e+00	2.950347e+00	0-179,0-301,0-336,1-172,1-315,1-367,2-200,3-255,4-233,6-45,10-79,10-180,10-186,11-14,13-69,13-110,15-16,16-232,17-110,19-42,
GTTT.T	6	5	6	19	1.146598e-02	2.887655e+00	0-402,1-299,2-322,3-184,3-236,3-329,5-70,6-26,7-54,7-75,10-18,10-106,10-290,11-51,11-179,11-189,16-214,17-154,17-172,
G...AT	6	3	10	106	2.208243e-01	-1.654248e-01	0-38,0-90,0-126,0-191,0-253,0-298,0-301,0-396,0-402,0-433,1-34,1-150,1-315,1-397,1-403,2-126,2-145,2-173,2-220,2-279,2-304,2-347,2-357,2-390,3-5,3-214,3-244,3-255,3-263,3-323,3-335,3-381,4-48,4-94,4-183,4-193,4-227,5-21,5-175,5-205,5-208,6-37,6-45,6-58,6-78,6-90,7-75,7-97,7-207,8-23,8-44,9-42,9-78,10-76,10-177,10-180,10-198,10-200,10-239,10-280,10-299,10-302,10-305,11-14,11-159,11-228,11-254,12-2…
GA..AT	6	4	9	44	-3.273120e-01	1.218410e+00	0-38,0-90,0-191,0-253,0-298,0-301,0-396,1-315,2-173,2-304,2-390,3-244,3-255,3-263,3-335,4-193,5-208,6-37,6-45,7-207,10-76,10-180,10-280,10-302,10-305,11-14,12-47,12-58,12-75,12-99,12-140,12-192,13-17,13-159,13-204,14-72,14-91,15-75,16-279,16-301,16-373,18-196,19-148,19-201,
GC..AT	6	4	9	20	9.590584e-01	4.319891e-01	1-397,2-126,2-347,3-5,3-214,3-323,3-381,4-48,6-90,8-44,9-42,9-78,10-299,11-159,15-45,15-51,16-229,16-429,18-69,19-219,
GG..AT	6	4	9	23	6.911634e-01	4.489944e-01	2-145,2-220,2-279,4-94,4-183,4-227,5-21,5-175,5-205,6-78,7-97,8-23,10-177,10-198,12-91,15-131,16-196,16-260,16-387,17-344,17-367,19-166,19-203,
GT..AT	6	4	8	19	-1.466009e+00	-2.539633e+00	0-126,0-402,0-433,1-34,1-150,1-403,2-357,6-58,7-75,10-200,10-239,11-228,11-254,12-2,12-189,15-33,16-74,17-172,19-130,
G.A.AT	6	4	9	36	-3.273120e-01	1.605237e-01	0-38,0-90,0-126,1-34,1-403,2-145,2-279,3-214,3-335,4-193,5-21,5-205,6-37,6-58,6-90,9-78,10-76,10-200,10-280,11-159,11-254,12-47,12-58,12-91,12-99,12-140,16-260,16-279,16-301,16-373,16-387,18-69,18-196,19-148,19-166,19-203,
GAA.AT	6	5	8	16	1.058129e+00	1.257904e+00	0-38,0-90,3-335,4-193,6-37,10-76,10-280,12-47,12-58,12-99,12-140,16-279,16-301,16-373,18-196,19-148,
G.C.AT	6	4	9	16	9.590584e-01	-5.198449e-01	0-253,0-298,1-150,2-126,3-244,3-263,4-48,4-227,7-97,9-42,12-75,15-33,16-229,16-429,19-130,19-219,
G.G.AT	6	4	9	20	6.911634e-01	-2.199875e-01	0-396,1-397,2-173,2-220,2-347,2-390,3-5,3-323,7-207,8-44,10-198,10-239,11-228,12-2,13-159,13-204,14-91,17-344,17-367,19-201,
GAG.AT	6	5	6	8	7.998444e-01	3.921762e-01	0-396,2-173,2-390,7-207,13-159,13-204,14-91,19-201,
G.T.AT	6	4	9	34	-2.148769e-01	-4.046386e-01	0-191,0-301,0-402,0-433,1-315,2-304,2-357,3-255,3-381,4-94,4-183,5-175,5-208,6-45,6-78,7-75,8-23,10-177,10-180,10-299,10-302,10-305,11-14,12-189,12-192,13-17,14-72,15-45,15-51,15-75,15-131,16-74,16-196,17-172,
GAT.AT	6	5	7	15	4.647090e-01	8.702171e-01	0-191,0-301,1-315,2-304,3-255,5-208,6-45,10-180,10-302,10-305,11-14,12-192,13-17,14-72,15-75,
GGT.AT	6	5	6	8	9.135653e-01	5.463801e-01	4-94,4-183,5-175,6-78,8-23,10-177,15-131,16-196,
G..AAT	6	4	10	38	9.804674e-01	5.154693e-01	0-90,0-191,0-396,1-150,2-220,2-347,2-390,3-244,3-335,4-48,4-94,4-193,4-227,5-21,5-175,6-37,6-90,7-207,9-42,10-239,10-280,10-305,11-228,12-2,12-47,12-58,12-91,12-99,12-140,15-33,15-75,16-260,16-429,18-196,19-130,19-148,19-166,19-219,
GA.AAT	6	5	8	18	1.058129e+00	1.851093e+00	0-90,0-191,0-396,2-390,3-244,3-335,4-193,6-37,7-207,10-280,10-305,12-47,12-58,12-99,12-140,15-75,18-196,19-148,
GC.AAT	6	5	6	6	1.104885e+00	-1.178169e-02	2-347,4-48,6-90,9-42,16-429,19-219,
G.AAAT	6	5	8	16	1.058129e+00	1.257904e+00	0-90,3-335,4-193,5-21,6-37,6-90,10-280,12-47,12-58,12-91,12-99,12-140,16-260,18-196,19-148,19-166,
GAAAAT	6	6	7	11	2.733821e+00	3.639706e+00	0-90,3-335,4-193,6-37,10-280,12-47,12-58,12-99,12-140,18-196,19-148,
G.CAAT	6	5	7	9	1.773767e+00	1.218966e+00	1-150,3-244,4-48,4-227,9-42,15-33,16-429,19-130,19-219,
G..CAT	6	4	7	15	-7.196357e-01	-7.609069e-01	2-173,2-279,2-357,4-183,7-97,9-78,13-17,13-159,14-72,14-91,15-45,15-51,15-131,16-74,16-196,
G..GAT	6	4	9	26	6.911634e-01	4.489944e-01	0-298,0-433,1-34,2-126,2-145,2-304,3-5,3-263,3-381,5-205,5-208,6-78,8-23,10-76,10-177,10-299,10-302,12-189,12-192,13-204,16-229,16-301,16-387,17-344,18-69,19-201,
GA.GAT	6	5	7	10	1.467068e+00	1.156250e+00	0-298,2-304,3-263,5-208,10-76,10-302,12-192,13-204,16-301,19-201,
GG.GAT	6	5	6	7	1.895477e+00	1.419256e+00	2-145,5-205,6-78,8-23,10-177,16-387,17-344,
G.AGAT	6	5	6	7	7.998444e-01	1.065575e-02	1-34,2-145,5-205,10-76,16-301,16-387,18-69,
G.TGAT	6	5	7	11	1.580755e+00	9.386773e-01	0-433,2-304,3-381,5-208,6-78,8-23,10-177,10-299,10-302,12-189,12-192,
G..TAT	6	4	8	27	-1.466009e+00	-1.297067e+00	0-38,0-126,0-253,0-301,0-402,1-315,1-397,1-403,3-214,3-255,3-323,6-45,6-58,7-75,8-44,10-180,10-198,10-200,11-14,11-159,11-254,12-75,16-279,16-373,17-172,17-367,19-203,
GA.TAT	6	5	6	11	-2.397025e-01	-4.002597e-02	0-38,0-253,0-301,1-315,3-255,6-45,10-180,11-14,12-75,16-279,16-373,
G.ATAT	6	5	6	11	-2.397025e-01	-4.002597e-02	0-38,0-126,1-403,3-214,6-58,10-200,11-159,11-254,16-279,16-373,19-203,
G...CT	6	3	9	35	-1.381160e+00	-2.663098e+00	0-382,1-64,1-210,2-43,2-163,2-175,2-307,2-402,2-433,3-271,3-341,4-111,5-61,5-70,6-104,6-174,7-54,7-124,8-73,10-165,10-296,11-51,11-313,14-97,14-125,15-16,16-49,16-110,16-214,17-154,17-220,17-295,17-420,18-24,19-229,
GA..CT	6	4	6	15	-1.558983e+00	-7.580787e-01	1-64,1-210,2-163,2-307,2-402,2-433,3-271,3-341,4-111,6-104,6-174,11-313,14-97,14-125,15-16,
GC..CT	6	4	6	9	1.615628e-01	-1.175810e-01	2-175,5-61,8-73,10-165,16-110,17-220,17-420,18-24,19-229,
GT..CT	6	4	6	11	-1.396555e+00	-1.523058e+00	0-382,2-43,5-70,7-54,7-124,10-296,11-51,16-49,16-214,17-154,17-295,
G.A.CT	6	4	7	14	-7.196357e-01	-9.960966e-01	0-382,1-210,2-43,2-163,2-175,2-402,2-433,3-341,6-174,11-313,14-125,16-49,18-24,19-229,
G.T.CT	6	4	8	14	2.399107e-01	-7.910579e-01	1-64,2-307,3-271,4-111,5-70,7-54,8-73,10-296,11-51,15-16,16-214,17-154,17-220,17-420,
G..ACT	6	4	6	12	-1.558983e+00	-1.471486e+00	1-64,1-210,2-163,2-307,2-402,2-433,4-111,6-104,6-174,8-73,10-165,11-313,
G..TCT	6	4	7	15	-5.783222e-01	-5.466156e-01	0-382,2-43,2-175,3-341,5-70,7-54,7-124,11-51,14-125,15-16,16-214,17-154,17-220,17-295,17-420,
GT.TCT	6	5	6	9	1.330018e+00	1.553491e+00	0-382,2-43,5-70,7-54,7-124,11-51,16-214,17-154,17-295,
G...GT	6	3	10	61	4.922582e-01	-7.649736e-01	0-103,0-107,0-160,0-232,0-327,0-398,0-424,0-445,1-172,1-195,1-395,1-399,1-430,2-94,2-181,2-200,2-313,3-19,3-34,3-155,3-180,3-325,3-370,4-177,4-180,4-204,5-64,5-172,7-89,7-130,8-20,9-2,10-14,10-106,10-196,10-218,10-290,10-316,11-266,12-156,13-95,13-191,14-115,15-81,16-43,16-65,16-92,16-130,16-134,16-167,17-4,17-20,17-81,17-123,17-150,17-192,17-291,18-219,19-122,19-126,19-188,
GA..GT	6	4	7	18	-1.120870e+00	-6.649601e-01	0-160,0-327,0-398,1-172,1-430,2-181,2-200,3-370,8-20,10-196,10-218,14-115,15-81,16-65,17-123,17-150,17-192,19-122,
GG..GT	6	4	7	14	2.035077e-01	4.273920e-01	0-232,0-445,1-395,4-180,5-172,7-130,10-14,12-156,16-43,16-92,16-167,17-291,18-219,19-188,
GT..GT	6	4	7	14	-9.680373e-01	-1.572336e+00	0-103,0-107,0-424,1-195,1-399,3-325,9-2,10-106,10-290,11-266,13-95,13-191,16-134,19-126,
G.A.GT	6	4	10	23	1.597180e+00	4.454788e-01	0-160,0-327,0-398,0-424,0-445,1-399,2-94,3-19,3-34,3-325,3-370,4-177,7-130,8-20,10-218,11-266,13-95,13-191,14-115,17-123,17-192,19-122,19-188,
GAA.GT	6	5	7	10	1.467068e+00	1.156250e+00	0-160,0-327,0-398,3-370,8-20,10-218,14-115,17-123,17-192,19-122,
G.C.GT	6	4	7	15	5.286129e-01	1.288598e+00	0-103,1-195,3-155,5-172,7-89,10-14,16-43,16-130,16-167,17-20,17-81,17-150,17-291,18-219,19-126,
G.G.GT	6	4	7	8	2.035077e-01	-1.285828e+00	1-395,3-180,9-2,10-196,12-156,15-81,16-65,16-92,
G..GGT	6	4	6	17	-5.222033e-01	1.004167e+00	0-327,1-430,2-94,3-180,4-177,4-180,5-172,8-20,10-196,10-316,16-43,16-92,16-134,16-167,17-123,17-150,17-291,
G..TGT	6	4	8	25	-8.855020e-02	1.169372e+00	0-103,0-398,1-172,1-399,2-200,2-313,3-19,3-34,3-155,3-325,3-370,5-64,10-106,10-218,10-290,11-266,12-156,13-95,14-115,15-81,17-4,17-81,17-192,18-219,19-126,
G.ATGT	6	5	6	11	9.135653e-01	1.724336e+00	0-398,1-399,3-19,3-34,3-325,3-370,10-218,11-266,13-95,14-115,17-192,
G...TT	6	3	10	118	2.427880e-01	1.291811e+00	0-24,0-116,0-178,0-179,0-221,0-224,0-233,0-244,0-335,0-336,0-418,1-96,1-186,1-228,1-251,1-284,1-299,1-345,1-367,1-415,2-27,2-88,2-146,2-198,2-221,2-222,2-238,2-293,2-294,2-322,2-335,2-415,3-23,3-52,3-95,3-182,3-183,3-184,3-196,3-236,3-329,3-420,4-35,4-87,4-233,5-32,5-38,5-68,5-222,6-26,6-79,6-160,6-202,7-29,7-51,7-81,7-134,7-141,7-156,7-188,8-29,9-9,9-23,9-69,10-5,10-6,10-15,10-18,10-79,10-178,10…
GA..TT	6	4	10	37	1.036255e+00	6.683182e-01	0-116,0-179,0-244,0-336,1-284,1-345,1-367,1-415,2-27,2-146,2-222,3-420,4-87,4-233,5-32,5-38,7-156,8-29,9-69,10-6,10-79,10-186,11-206,11-230,13-69,13-110,13-149,13-185,15-24,16-232,16-261,17-110,17-165,17-183,18-116,18-128,19-42,
GC..TT	6	4	9	27	1.058144e+00	2.404119e+00	0-24,0-221,1-228,1-251,2-88,2-238,2-294,2-415,3-196,4-35,5-222,6-202,7-29,7-51,7-141,9-9,10-15,10-207,13-161,16-143,16-157,17-13,17-40,18-27,18-220,19-78,19-232,
GG..TT	6	4	7	19	-9.680373e-01	-4.335950e-01	0-178,0-335,0-418,2-221,2-293,2-335,3-95,3-182,3-183,9-23,10-5,10-209,12-204,14-35,14-104,16-93,16-313,17-109,17-260,
GT..TT	6	4	8	35	-1.303393e+00	6.346821e-01	0-224,0-233,1-96,1-186,1-299,2-198,2-322,3-23,3-52,3-184,3-236,3-329,5-68,6-26,6-79,6-160,7-81,7-134,7-188,10-18,10-178,11-69,11-169,11-179,11-189,14-131,15-83,15-132,16-19,16-347,17-85,17-418,18-17,18-89,18-212,
G.A.TT	6	4	8	26	-1.466009e+00	-1.475062e+00	0-116,0-178,0-233,0-335,1-228,2-221,2-222,2-238,6-160,6-202,7-51,7-81,7-156,7-188,10-5,10-15,11-69,11-206,11-230,13-161,14-35,14-104,16-261,17-109,17-183,18-89,
G.C.TT	6	4	9	23	1.058144e+00	1.416944e+00	0-24,0-244,1-96,1-284,1-345,2-88,2-293,4-35,5-222,7-134,7-141,8-29,9-9,12-204,13-149,15-24,15-132,16-157,17-13,17-85,18-17,18-116,18-212,
GCC.TT	6	5	6	8	2.648105e+00	2.984240e+00	0-24,2-88,4-35,5-222,7-141,9-9,16-157,17-13,
G.G.TT	6	4	7	19	-9.680373e-01	-2.052259e-01	2-146,2-198,3-23,3-182,5-32,5-68,6-79,10-6,10-178,10-207,14-131,15-83,16-19,16-93,16-143,16-347,17-260,17-418,18-128,
GTG.TT	6	5	6	10	1.026735e+00	1.507380e+00	2-198,3-23,5-68,6-79,10-178,14-131,15-83,16-19,16-347,17-418,
G.T.TT	6	4	9	50	-1.047608e-01	3.041438e+00	0-179,0-221,0-224,0-336,0-418,1-186,1-251,1-299,1-367,1-415,2-27,2-294,2-322,2-335,2-415,3-52,3-95,3-183,3-184,3-196,3-236,3-329,3-420,4-87,4-233,5-38,6-26,7-29,9-23,9-69,10-18,10-79,10-186,10-209,11-169,11-179,11-189,13-69,13-110,13-185,16-232,16-313,17-40,17-110,17-165,18-27,18-220,19-42,19-78,19-232,
GAT.TT	6	5	8	19	1.279765e+00	2.636778e+00	0-179,0-336,1-367,1-415,2-27,3-420,4-87,4-233,5-38,9-69,10-79,10-186,13-69,13-110,13-185,16-232,17-110,17-165,19-42,
G..ATT	6	4	10	38	1.036255e+00	8.516845e-01	0-224,0-244,0-418,1-96,1-251,2-146,2-198,2-221,2-238,2-415,3-52,3-95,4-87,5-38,6-79,7-134,7-141,8-29,9-23,9-69,10-178,11-169,11-206,12-204,13-149,13-185,14-35,14-104,15-24,15-132,16-261,16-313,17-13,17-85,17-165,17-260,18-17,18-212,
GA.ATT	6	5	8	12	1.169120e+00	2.631138e-01	0-244,2-146,4-87,5-38,8-29,9-69,11-206,13-149,13-185,15-24,16-261,17-165,
GG.ATT	6	5	6	9	9.135653e-01	9.386773e-01	0-418,2-221,3-95,9-23,12-204,14-35,14-104,16-313,17-260,
GT.ATT	6	5	7	12	5.834121e-01	4.516478e-01	0-224,1-96,2-198,3-52,6-79,7-134,10-178,11-169,15-132,17-85,18-17,18-212,
G.CATT	6	5	7	13	1.888388e+00	3.076934e+00	0-244,1-96,7-134,7-141,8-29,12-204,13-149,15-24,15-132,17-13,17-85,18-17,18-212,
G.TATT	6	5	7	14	5.834121e-01	1.075264e+00	0-224,0-418,1-251,2-415,3-52,3-95,4-87,5-38,9-23,9-69,11-169,13-185,16-313,17-165,
G..CTT	6	4	7	14	-5.783222e-01	-7.910579e-01	1-186,1-415,2-27,2-88,3-420,5-32,6-202,7-29,14-131,16-19,16-157,16-347,17-418,18-128,
G..GTT	6	4	6	12	-1.847524e+00	-1.799466e+00	0-221,0-233,3-196,7-51,10-5,10-15,10-207,11-69,16-93,16-143,18-220,19-78,
GC.GTT	6	5	6	8	2.324804e+00	2.524221e+00	0-221,3-196,7-51,10-15,10-207,16-143,18-220,19-78,
G..TTT	6	4	10	54	1.093871e+00	3.041438e+00	0-24,0-116,0-178,0-179,0-335,0-336,1-228,1-284,1-299,1-345,1-367,2-222,2-293,2-294,2-322,2-335,3-23,3-182,3-183,3-184,3-236,3-329,4-35,4-233,5-68,5-222,6-26,6-160,7-81,7-156,7-188,9-9,10-6,10-18,10-79,10-186,10-209,11-179,11-189,11-230,13-69,13-110,13-161,15-83,16-232,17-40,17-109,17-110,17-183,18-27,18-89,18-116,19-42,19-232,
GA.TTT	6	5	8	20	1.279765e+00	2.950347e+00	0-116,0-179,0-336,1-284,1-345,1-367,2-222,4-233,7-156,10-6,10-79,10-186,11-230,13-69,13-110,16-232,17-110,17-183,18-116,19-42,
GC.TTT	6	5	7	10	2.003623e+00	1.987271e+00	0-24,1-228,2-294,4-35,5-222,9-9,13-161,17-40,18-27,19-232,
GT.TTT	6	5	7	16	7.008405e-01	1.922836e+00	1-299,2-322,3-23,3-184,3-236,3-329,5-68,6-26,6-160,7-81,7-188,10-18,11-179,11-189,15-83,18-89,
G.ATTT	6	5	7	14	5.834121e-01	1.075264e+00	0-116,0-178,0-335,1-228,2-222,6-160,7-81,7-156,7-188,11-230,13-161,17-109,17-183,18-89,
G.TTTT	6	5	8	27	1.390215e+00	5.146070e+00	0-179,0-336,1-299,1-367,2-294,2-322,2-335,3-183,3-184,3-236,3-329,4-233,6-26,10-18,10-79,10-186,10-209,11-179,11-189,13-69,13-110,16-232,17-40,17-110,18-27,19-42,19-232,
GATTTT	6	6	6	11	2.379703e+00	4.266579e+00	0-179,0-336,1-367,4-233,10-79,10-186,13-69,13-110,16-232,17-110,19-42,
G.....A	7	2	10	327	5.952312e-03	-2.178678e+00	0-12,0-24,0-38,0-52,0-90,0-111,0-126,0-140,0-155,0-156,0-164,0-169,0-191,0-221,0-236,0-244,0-253,0-261,0-283,0-322,0-327,0-331,0-355,0-391,0-393,0-424,1-2,1-37,1-75,1-96,1-106,1-137,1-172,1-176,1-186,1-195,1-210,1-219,1-251,1-291,1-315,1-325,1-335,1-340,1-395,1-399,1-403,1-415,1-425,1-430,1-433,2-19,2-35,2-68,2-94,2-97,2-98,2-126,2-146,2-153,2-154,2-155,2-204,2-207,2-217,2-235,2-238,2-256,2-269,2…
GA....A	7	3	10	123	2.045207e-01	-1.311220e-01	0-12,0-38,0-90,0-140,0-169,0-191,0-244,0-253,0-261,0-327,0-355,0-393,1-37,1-106,1-172,1-210,1-219,1-291,1-315,1-325,1-335,1-340,1-415,1-430,2-35,2-146,2-155,2-207,2-217,2-304,2-388,2-390,3-266,3-365,3-379,3-398,3-411,4-23,4-74,4-79,4-191,4-193,5-18,5-22,5-27,5-108,5-206,5-208,5-211,6-14,6-35,6-37,6-45,6-66,6-81,6-104,6-169,6-187,7-14,7-131,8-26,9-69,10-50,10-138,10-196,10-218,10-267,10-278,10-302…
GC....A	7	3	10	59	5.616263e-01	3.860834e-02	0-24,0-52,0-221,0-322,1-251,1-425,2-68,2-94,2-126,2-235,2-238,2-269,2-294,2-347,2-430,3-5,3-34,3-155,3-274,3-361,4-6,4-204,4-228,5-10,5-173,5-190,5-194,5-203,6-116,6-142,6-180,7-98,7-141,8-4,10-165,10-316,11-309,12-53,15-11,16-21,16-29,16-110,16-113,16-143,16-168,16-289,16-355,16-368,16-409,17-100,17-160,17-281,17-420,18-14,18-150,18-172,18-220,19-1,19-216,
GG....A	7	3	9	63	-1.970182e+00	-1.479849e+00	0-155,0-391,1-395,1-433,2-97,2-153,2-154,2-385,3-104,3-360,3-410,4-18,4-150,4-183,5-172,6-65,6-132,6-141,6-171,6-214,6-225,6-226,7-223,10-60,10-198,10-237,10-262,10-263,10-266,10-277,11-79,11-289,11-290,12-91,12-156,12-157,13-206,14-83,14-86,15-99,15-139,16-60,16-95,16-167,16-170,16-179,16-288,16-383,16-402,16-427,16-435,16-438,17-126,17-317,17-318,17-346,17-368,18-2,18-158,18-171,18-184,19-188,1…
GT....A	7	3	10	82	2.254620e-01	-2.180786e+00	0-111,0-126,0-156,0-164,0-236,0-283,0-331,0-424,1-2,1-75,1-96,1-137,1-176,1-186,1-195,1-399,1-403,2-19,2-98,2-204,2-256,2-277,2-336,2-357,3-25,3-77,3-105,3-107,3-374,3-413,4-46,4-95,4-160,4-181,5-176,7-224,8-24,8-46,8-61,9-2,9-52,10-127,10-178,10-200,10-222,10-230,10-275,11-69,11-72,11-98,11-236,11-266,11-282,12-32,12-64,12-158,13-12,13-76,13-83,13-95,13-195,14-47,15-85,15-117,15-129,16-19,16-74,…
G.A...A	7	3	10	113	2.045207e-01	-1.472461e+00	0-38,0-90,0-126,0-140,0-261,0-283,0-327,0-331,0-355,0-424,1-176,1-210,1-219,1-291,1-340,1-399,1-403,2-94,2-98,2-154,2-155,2-207,2-217,2-238,2-256,2-385,3-34,3-361,3-365,3-398,3-410,4-18,4-95,4-160,4-193,4-228,5-22,5-176,5-190,5-194,6-37,6-65,6-66,6-116,6-171,6-180,6-187,6-214,7-131,7-224,8-46,8-61,10-50,10-200,10-218,10-222,10-230,10-263,10-266,10-267,10-277,11-69,11-79,11-266,11-279,11-290,12-32…
GAA...A	7	4	9	45	-4.274331e-01	9.399681e-01	0-38,0-90,0-140,0-261,0-327,0-355,1-210,1-219,1-291,1-340,2-155,2-207,2-217,3-365,3-398,4-193,5-22,6-37,6-66,6-187,7-131,10-50,10-218,10-267,11-279,12-111,12-170,12-174,14-32,14-36,14-105,15-2,15-100,16-373,16-398,16-412,17-96,17-123,17-178,17-209,18-3,18-147,18-176,18-180,19-148,
GCA...A	7	4	6	18	-1.712104e+00	-4.780495e-01	2-94,2-238,3-34,3-361,4-228,5-190,5-194,6-116,6-180,15-11,16-29,16-289,16-368,16-409,17-100,18-150,18-172,19-1,
GGA...A	7	4	8	23	-3.307434e-01	-2.137804e-01	2-154,2-385,3-410,4-18,6-65,6-171,6-214,10-263,10-266,10-277,11-79,11-290,12-91,13-206,14-83,14-86,15-99,16-402,17-346,18-2,18-184,19-188,19-203,
GTA...A	7	4	9	27	-3.130230e-01	-1.536880e+00	0-126,0-283,0-331,0-424,1-176,1-399,1-403,2-98,2-256,4-95,4-160,5-176,7-224,8-46,8-61,10-200,10-222,10-230,11-69,11-266,12-32,13-12,13-83,13-95,17-127,17-369,19-102,
G.C...A	7	3	10	58	5.616263e-01	3.211793e-01	0-24,0-52,0-164,0-244,0-253,1-2,1-96,1-106,1-195,1-325,1-335,2-35,2-126,2-204,3-155,3-360,3-413,4-79,5-10,5-172,6-14,6-132,6-141,7-98,7-141,9-52,10-127,10-165,11-108,11-196,11-236,11-309,12-64,12-137,13-76,14-47,14-110,15-96,15-119,15-139,16-60,16-110,16-167,16-249,16-288,16-332,16-435,17-85,17-116,17-160,17-199,17-281,17-297,17-318,17-359,18-14,18-171,19-225,
GAC...A	7	4	9	18	8.703546e-01	-2.440715e-01	0-244,0-253,1-106,1-325,1-335,2-35,4-79,6-14,11-108,11-196,12-137,14-110,15-96,15-119,16-249,16-332,17-359,19-225,
GCC...A	7	4	7	13	7.375172e-01	1.027881e+00	0-24,0-52,2-126,3-155,5-10,7-98,7-141,10-165,11-309,16-110,17-160,17-281,18-14,
GGC...A	7	4	6	11	-2.886557e-01	-1.078781e-01	3-360,5-172,6-132,6-141,15-139,16-60,16-167,16-288,16-435,17-318,18-171,
GTC...A	7	4	7	16	-7.065340e-01	-4.935098e-01	0-164,1-2,1-96,1-195,2-204,3-413,9-52,10-127,11-236,12-64,13-76,14-47,17-85,17-116,17-199,17-297,
G.G...A	7	3	10	64	4.640964e-01	-1.333693e+00	0-111,0-391,0-393,1-395,2-146,2-153,2-277,2-347,2-388,2-390,2-430,3-5,3-105,3-107,3-379,3-411,4-46,4-181,4-191,5-108,5-173,5-203,5-206,6-35,6-104,6-169,6-225,8-24,9-2,10-138,10-178,10-196,10-198,10-237,10-262,10-275,10-278,11-282,11-289,12-45,12-156,12-158,15-117,15-129,16-19,16-65,16-143,16-168,16-388,16-393,16-419,16-427,16-438,17-317,17-342,18-0,18-158,18-169,18-194,19-118,19-143,19-145,19-199…
GAG...A	7	4	8	26	-3.307434e-01	6.763388e-03	0-393,2-146,2-388,2-390,3-379,3-411,4-191,5-108,5-206,6-35,6-104,6-169,10-138,10-196,10-278,12-45,16-65,16-388,16-393,16-419,17-342,18-169,19-143,19-145,19-199,19-201,
GGG...A	7	4	7	13	9.032154e-02	-3.354265e-02	0-391,1-395,2-153,6-225,10-198,10-237,10-262,11-289,12-156,16-427,16-438,17-317,18-158,
GTG...A	7	4	9	18	7.019815e-01	-8.591085e-01	0-111,2-277,3-105,3-107,4-46,4-181,8-24,9-2,10-178,10-275,11-282,12-158,15-117,15-129,16-19,18-0,18-194,19-118,
G.T...A	7	3	10	92	2.254620e-01	-1.297268e+00	0-12,0-155,0-156,0-169,0-191,0-221,0-236,0-322,1-37,1-75,1-137,1-172,1-186,1-251,1-315,1-415,1-425,1-430,1-433,2-19,2-68,2-97,2-235,2-269,2-294,2-304,2-336,2-357,3-25,3-77,3-104,3-266,3-274,3-374,4-6,4-23,4-74,4-150,4-183,4-204,5-18,5-27,5-208,5-211,6-45,6-81,6-142,6-226,7-14,7-223,8-4,8-26,9-69,10-60,10-302,10-316,11-72,11-98,11-291,12-53,12-157,13-27,13-195,14-72,15-65,15-70,15-85,16-21,16-74,1…
GAT...A	7	4	10	34	9.886889e-01	-4.793628e-01	0-12,0-169,0-191,1-37,1-172,1-315,1-415,1-430,2-304,3-266,4-23,4-74,5-18,5-27,5-208,5-211,6-45,6-81,7-14,8-26,9-69,10-302,11-291,13-27,14-72,15-65,15-70,16-390,17-105,17-262,17-347,18-191,18-209,19-204,
GCT...A	7	4	9	21	9.694479e-01	7.074486e-01	0-221,0-322,1-251,1-425,2-68,2-235,2-269,2-294,3-274,4-6,4-204,6-142,8-4,10-316,12-53,16-21,16-113,16-355,17-420,18-220,19-216,
GGT...A	7	4	7	16	-1.106230e+00	-1.087762e+00	0-155,1-433,2-97,3-104,4-150,4-183,6-226,7-223,10-60,12-157,16-95,16-170,16-179,16-383,17-126,17-368,
GTT...A	7	4	7	21	-2.692658e+00	-2.150829e+00	0-156,0-236,1-75,1-137,1-186,2-19,2-336,2-357,3-25,3-77,3-374,11-72,11-98,13-195,15-85,16-74,16-146,16-180,17-243,18-234,19-140,
G..A..A	7	3	10	131	2.045207e-01	8.652552e-01	0-12,0-90,0-140,0-191,0-244,0-283,0-322,0-331,0-391,1-96,1-106,1-176,1-195,1-210,1-219,1-251,1-325,1-335,1-425,1-433,2-19,2-97,2-146,2-153,2-154,2-155,2-207,2-238,2-347,2-388,2-390,3-77,3-107,3-360,3-361,3-398,3-413,4-6,4-23,4-74,4-79,4-95,4-150,4-191,4-193,4-228,5-10,5-22,5-27,5-176,5-194,5-206,5-211,6-14,6-35,6-37,6-65,6-66,6-104,7-98,7-141,7-223,7-224,8-4,8-24,8-61,9-2,9-52,9-69,10-60,10-138,1…
GA.A..A	7	4	10	55	9.346269e-01	1.462223e+00	0-12,0-90,0-140,0-191,0-244,1-106,1-210,1-219,1-325,1-335,2-146,2-155,2-207,2-388,2-390,3-398,4-23,4-74,4-79,4-191,4-193,5-22,5-27,5-206,5-211,6-14,6-35,6-37,6-66,6-104,9-69,10-138,10-278,11-108,12-45,12-174,14-110,15-65,15-119,16-249,16-332,16-388,16-393,16-412,17-96,17-105,17-178,17-209,18-3,18-176,18-180,19-143,19-148,19-199,19-204,
GC.A..A	7	4	8	19	9.535025e-03	-9.836149e-03	0-322,1-251,1-425,2-238,2-347,3-361,4-6,4-228,5-10,5-194,7-98,7-141,8-4,10-165,16-113,16-355,16-368,18-150,18-172,
GG.A..A	7	4	9	27	6.019081e-01	6.582975e-01	0-391,1-433,2-97,2-153,2-154,3-360,4-150,6-65,7-223,10-60,10-262,10-266,11-289,12-91,14-86,15-99,15-139,16-170,16-288,16-402,16-438,17-126,17-368,18-2,18-158,18-171,19-188,
GT.A..A	7	4	10	30	9.886889e-01	-8.347631e-01	0-283,0-331,1-96,1-176,1-195,2-19,3-77,3-107,3-413,4-95,5-176,7-224,8-24,8-61,9-2,9-52,10-178,10-222,11-72,11-282,13-76,13-83,13-195,15-117,16-146,17-85,17-116,17-127,17-243,18-194,
G.AA..A	7	4	10	46	9.346269e-01	9.362883e-01	0-90,0-140,0-283,0-331,1-176,1-210,1-219,2-154,2-155,2-207,2-238,3-361,3-398,4-95,4-193,4-228,5-22,5-176,5-194,6-37,6-65,6-66,7-224,8-61,10-222,10-266,12-91,12-174,13-83,14-86,15-99,16-368,16-402,16-412,17-96,17-127,17-178,17-209,18-2,18-3,18-150,18-172,18-176,18-180,19-148,19-188,
GAAA..A	7	5	7	20	2.332957e-01	1.936789e+00	0-90,0-140,1-210,1-219,2-155,2-207,3-398,4-193,5-22,6-37,6-66,12-174,16-412,17-96,17-178,17-209,18-3,18-176,18-180,19-148,
GGAA..A	7	5	7	9	1.362820e+00	6.258012e-01	2-154,6-65,10-266,12-91,14-86,15-99,16-402,18-2,19-188,
GTAA..A	7	5	7	10	3.549554e-01	-4.996894e-01	0-283,0-331,1-176,4-95,5-176,7-224,8-61,10-222,13-83,17-127,
G.CA..A	7	4	10	26	1.731174e+00	1.632290e+00	0-244,1-96,1-106,1-195,1-325,1-335,3-360,3-413,4-79,5-10,6-14,7-98,7-141,9-52,10-165,11-108,13-76,14-110,15-119,15-139,16-249,16-288,16-332,17-85,17-116,18-171,
GACA..A	7	5	6	11	1.000919e+00	1.872942e+00	0-244,1-106,1-325,1-335,4-79,6-14,11-108,14-110,15-119,16-249,16-332,
G.GA..A	7	4	10	28	1.534559e+00	8.846090e-01	0-391,2-146,2-153,2-347,2-388,2-390,3-107,4-191,5-206,6-35,6-104,8-24,9-2,10-138,10-178,10-262,10-278,11-282,11-289,12-45,15-117,16-388,16-393,16-438,18-158,18-194,19-143,19-199,
GAGA..A	7	5	7	14	1.362820e+00	1.747877e+00	2-146,2-388,2-390,4-191,5-206,6-35,6-104,10-138,10-278,12-45,16-388,16-393,19-143,19-199,
G.TA..A	7	4	10	31	9.886889e-01	-6.577065e-01	0-12,0-191,0-322,1-251,1-425,1-433,2-19,2-97,3-77,4-6,4-23,4-74,4-150,5-27,5-211,7-223,8-4,9-69,10-60,11-72,13-195,15-65,16-113,16-146,16-170,16-355,17-105,17-126,17-243,17-368,19-204,
GATA..A	7	5	6	10	-3.583075e-01	-4.979597e-01	0-12,0-191,4-23,4-74,5-27,5-211,9-69,15-65,17-105,19-204,
GGTA..A	7	5	6	8	8.088975e-01	4.055085e-01	1-433,2-97,4-150,7-223,10-60,16-170,17-126,17-368,
G..C..A	7	3	8	37	-3.583643e+00	-2.793175e+00	0-52,0-156,0-261,0-424,1-2,1-186,1-291,1-340,1-395,1-415,2-68,2-357,3-266,3-274,3-379,4-46,4-183,4-204,5-190,6-132,7-14,11-291,12-53,14-72,15-11,15-70,16-19,16-29,16-65,16-74,16-180,16-427,17-100,17-317,17-318,17-347,17-359,
GA.C..A	7	4	6	13	-1.712104e+00	-1.411402e+00	0-261,1-291,1-340,1-415,3-266,3-379,7-14,11-291,14-72,15-70,16-65,17-347,17-359,
GC.C..A	7	4	6	9	4.969157e-02	-2.649645e-01	0-52,2-68,3-274,4-204,5-190,12-53,15-11,16-29,17-100,
G.TC..A	7	4	8	17	1.314569e-01	-2.535082e-01	0-156,1-186,1-415,2-68,2-357,3-266,3-274,4-183,4-204,7-14,11-291,12-53,14-72,15-70,16-74,16-180,17-347,
GATC..A	7	5	6	7	1.113747e+00	4.110426e-01	1-415,3-266,7-14,11-291,14-72,15-70,17-347,
G..G..A	7	3	10	78	4.640964e-01	9.636196e-01	0-221,0-327,0-355,0-393,1-430,2-94,2-126,2-204,2-217,2-235,2-269,2-277,2-304,2-385,2-430,3-5,3-104,3-410,4-18,4-160,4-181,5-18,5-172,5-173,5-203,5-208,6-142,6-169,6-171,7-131,8-26,10-127,10-196,10-230,10-263,10-267,10-275,10-277,10-302,10-316,11-69,11-236,11-279,11-309,12-64,12-137,12-157,14-32,14-47,14-83,15-96,15-129,16-110,16-143,16-167,16-168,16-289,16-383,16-390,16-409,16-435,17-123,17-281,1…
GA.G..A	7	4	10	28	1.534559e+00	1.324995e+00	0-327,0-355,0-393,1-430,2-217,2-304,5-18,5-208,6-169,7-131,8-26,10-196,10-267,10-302,11-279,12-137,14-32,15-96,16-390,17-123,17-342,18-147,18-169,18-191,18-209,19-145,19-201,19-225,
GC.G..A	7	4	7	21	4.195734e-01	2.917072e+00	0-221,2-94,2-126,2-235,2-269,2-430,3-5,5-173,5-203,6-142,10-316,11-309,16-110,16-143,16-168,16-289,16-409,17-281,18-14,18-220,19-216,
GG.G..A	7	4	8	14	8.273281e-01	2.496832e-01	2-385,3-104,3-410,4-18,5-172,6-171,10-263,10-277,12-157,14-83,16-167,16-383,16-435,18-184,
GT.G..A	7	4	6	15	-2.010335e+00	-1.305827e+00	2-204,2-277,4-160,4-181,10-127,10-230,10-275,11-69,11-236,12-64,14-47,15-129,18-0,19-118,19-140,
G.AG..A	7	4	8	23	-3.307434e-01	6.763388e-03	0-327,0-355,2-94,2-217,2-385,3-410,4-18,4-160,6-171,7-131,10-230,10-263,10-267,10-277,11-69,11-279,14-32,14-83,16-289,16-409,17-123,18-147,18-184,
GAAG..A	7	5	7	9	1.362820e+00	6.258012e-01	0-327,0-355,2-217,7-131,10-267,11-279,14-32,17-123,18-147,
GGAG..A	7	5	6	8	1.790014e+00	1.768295e+00	2-385,3-410,4-18,6-171,10-263,10-277,14-83,18-184,
G.CG..A	7	4	7	16	4.195734e-01	1.402839e+00	2-126,2-204,5-172,10-127,11-236,11-309,12-64,12-137,14-47,15-96,16-110,16-167,16-435,17-281,18-14,19-225,
G.GG..A	7	4	8	19	8.273281e-01	1.657287e+00	0-393,2-277,2-430,3-5,4-181,5-173,5-203,6-169,10-196,10-275,15-129,16-143,16-168,17-342,18-0,18-169,19-118,19-145,19-201,
G.TG..A	7	4	9	20	7.019815e-01	-1.888346e-01	0-221,1-430,2-235,2-269,2-304,3-104,5-18,5-208,6-142,8-26,10-302,10-316,12-157,16-383,16-390,18-191,18-209,18-220,19-140,19-216,
GATG..A	7	5	7	9	1.476388e+00	7.899261e-01	1-430,2-304,5-18,5-208,8-26,10-302,16-390,18-191,18-209,
G..T..A	7	3	10	81	2.254620e-01	-2.519369e+00	0-24,0-38,0-111,0-126,0-155,0-164,0-169,0-236,0-253,1-37,1-75,1-137,1-172,1-315,1-399,1-403,2-35,2-98,2-256,2-294,2-336,3-25,3-34,3-105,3-155,3-365,3-374,3-411,5-108,6-45,6-81,6-116,6-141,6-180,6-187,6-214,6-225,6-226,8-46,10-50,10-198,10-200,10-218,10-237,11-79,11-98,11-196,11-266,11-290,12-32,12-111,12-156,12-158,12-170,13-12,13-27,13-95,13-206,14-36,14-105,15-2,15-85,15-100,16-21,16-60,16-95,1…
GA.T..A	7	4	8	27	-1.614735e+00	-1.358725e+00	0-38,0-169,0-253,1-37,1-172,1-315,2-35,3-365,3-411,5-108,6-45,6-81,6-187,10-50,10-218,11-196,12-111,12-170,13-27,14-36,14-105,15-2,15-100,16-373,16-398,16-419,17-262,
GG.T..A	7	4	6	16	-2.010335e+00	-1.310137e+00	0-155,6-141,6-214,6-225,6-226,10-198,10-237,11-79,11-290,12-156,13-206,16-60,16-95,16-179,17-346,19-203,
GT.T..A	7	4	8	28	-1.446914e+00	-1.074493e+00	0-111,0-126,0-164,0-236,1-75,1-137,1-399,1-403,2-98,2-256,2-336,3-25,3-105,3-374,8-46,10-200,11-98,11-266,12-32,12-158,13-12,13-95,15-85,17-199,17-297,17-369,18-234,19-102,
G.AT..A	7	4	9	36	-3.130230e-01	4.839562e-02	0-38,0-126,1-399,1-403,2-98,2-256,3-34,3-365,6-116,6-180,6-187,6-214,8-46,10-50,10-200,10-218,11-79,11-266,11-290,12-32,12-111,12-170,13-12,13-95,13-206,14-36,14-105,15-2,15-100,16-373,16-398,17-346,17-369,19-1,19-102,19-203,
GAAT..A	7	5	7	13	3.549554e-01	3.918081e-01	0-38,3-365,6-187,10-50,10-218,12-111,12-170,14-36,14-105,15-2,15-100,16-373,16-398,
GTAT..A	7	5	7	13	4.749454e-01	2.832679e-01	0-126,1-399,1-403,2-98,2-256,8-46,10-200,11-266,12-32,13-12,13-95,17-369,19-102,
G.GT..A	7	4	7	10	-1.106230e+00	-2.642527e+00	0-111,3-105,3-411,5-108,6-225,10-198,10-237,12-156,12-158,16-419,
G.TT..A	7	4	8	24	-1.446914e+00	-1.618142e+00	0-155,0-169,0-236,1-37,1-75,1-137,1-172,1-315,2-294,2-336,3-25,3-374,6-45,6-81,6-226,11-98,13-27,15-85,16-21,16-95,16-179,17-262,17-420,18-234,
G...A.A	7	3	10	127	2.045207e-01	7.631960e-01	0-38,0-90,0-126,0-191,0-253,0-283,0-355,0-393,1-75,1-106,1-315,1-325,1-340,1-403,1-425,2-19,2-98,2-126,2-153,2-154,2-155,2-204,2-207,2-277,2-304,2-347,2-357,2-385,2-390,2-430,3-5,3-107,3-266,3-274,3-360,3-398,3-413,4-6,4-74,4-160,4-183,4-191,4-193,5-10,5-108,5-194,5-203,5-208,6-35,6-37,6-45,6-65,6-66,6-116,6-142,6-169,6-171,7-223,7-224,8-26,8-61,10-50,10-60,10-127,10-138,10-198,10-200,10-222,10-2…
GA..A.A	7	4	10	53	9.346269e-01	2.336615e+00	0-38,0-90,0-191,0-253,0-355,0-393,1-106,1-315,1-325,1-340,2-155,2-207,2-304,2-390,3-266,3-398,4-74,4-191,4-193,5-108,5-208,6-35,6-37,6-45,6-66,6-169,8-26,10-50,10-138,10-267,10-278,10-302,11-108,11-196,11-291,12-45,12-111,12-137,12-174,13-27,14-72,15-2,15-119,16-249,16-332,16-373,16-390,17-178,17-209,18-3,19-145,19-148,19-201,
GC..A.A	7	4	7	19	-8.512845e-01	-9.836149e-03	1-425,2-126,2-347,2-430,3-5,3-274,4-6,5-10,5-194,5-203,6-116,6-142,12-53,15-11,16-21,16-29,16-289,16-409,17-100,
GG..A.A	7	4	7	21	-1.263395e+00	-4.323536e-01	2-153,2-154,2-385,3-360,4-183,6-65,6-171,7-223,10-60,10-198,10-277,12-91,16-60,16-170,16-402,17-126,17-318,18-2,18-158,18-171,19-203,
GT..A.A	7	4	10	34	9.886889e-01	-1.295164e-01	0-126,0-283,1-75,1-403,2-19,2-98,2-204,2-277,2-357,3-107,3-413,4-160,7-224,8-61,10-127,10-200,10-222,10-275,11-72,11-98,11-236,11-282,12-32,12-158,13-76,14-47,16-74,16-146,17-116,17-199,18-0,18-194,19-102,19-140,
G.A.A.A	7	4	10	47	9.346269e-01	1.284158e+00	0-38,0-90,0-126,0-283,0-355,1-340,1-403,2-98,2-154,2-155,2-207,2-385,3-398,4-160,4-193,5-194,6-37,6-65,6-66,6-116,6-171,7-224,8-61,10-50,10-200,10-222,10-267,10-277,12-32,12-91,12-111,12-174,15-2,15-11,16-29,16-289,16-373,16-402,16-409,17-100,17-178,17-209,18-2,18-3,19-102,19-148,19-203,
GAA.A.A	7	5	9	20	1.680406e+00	2.228098e+00	0-38,0-90,0-355,1-340,2-155,2-207,3-398,4-193,6-37,6-66,10-50,10-267,12-111,12-174,15-2,16-373,17-178,17-209,18-3,19-148,
GGA.A.A	7	5	6	9	6.945457e-01	6.258012e-01	2-154,2-385,6-65,6-171,10-277,12-91,16-402,18-2,19-203,
GTA.A.A	7	5	8	11	1.068218e+00	-2.035054e-01	0-126,0-283,1-403,2-98,4-160,7-224,8-61,10-200,10-222,12-32,19-102,
G.C.A.A	7	4	8	23	9.535025e-03	9.296907e-01	0-253,1-106,1-325,2-126,2-204,3-360,3-413,5-10,10-127,11-108,11-196,11-236,12-137,13-76,14-47,15-119,16-60,16-249,16-332,17-116,17-199,17-318,18-171,
G.G.A.A	7	4	7	25	-1.263395e+00	4.452002e-01	0-393,2-153,2-277,2-347,2-390,2-430,3-5,3-107,4-191,5-108,5-203,6-35,6-169,10-138,10-198,10-275,10-278,11-282,12-45,12-158,18-0,18-158,18-194,19-145,19-201,
GAG.A.A	7	5	7	11	1.362820e+00	1.373443e+00	0-393,2-390,4-191,5-108,6-35,6-169,10-138,10-278,12-45,19-145,19-201,
G.T.A.A	7	4	10	32	9.886889e-01	-4.814764e-01	0-191,1-75,1-315,1-425,2-19,2-304,2-357,3-266,3-274,4-6,4-74,4-183,5-208,6-45,6-142,7-223,8-26,10-60,10-302,11-72,11-98,11-291,12-53,13-27,14-72,16-21,16-74,16-146,16-170,16-390,17-126,19-140,
GAT.A.A	7	5	9	13	1.781481e+00	3.918081e-01	0-191,1-315,2-304,3-266,4-74,5-208,6-45,8-26,10-302,11-291,13-27,14-72,16-390,
GCT.A.A	7	5	6	6	1.113747e+00	-2.858379e-04	1-425,3-274,4-6,6-142,12-53,16-21,
G..AA.A	7	4	10	57	9.346269e-01	2.333885e+00	0-90,0-191,0-283,1-106,1-325,1-425,2-19,2-153,2-154,2-155,2-207,2-347,2-390,3-107,3-360,3-398,3-413,4-6,4-74,4-191,4-193,5-10,5-194,6-35,6-37,6-65,6-66,7-223,7-224,8-61,10-60,10-138,10-222,10-278,11-72,11-108,11-282,12-45,12-91,12-174,13-76,15-119,16-146,16-170,16-249,16-332,16-402,17-116,17-126,17-178,17-209,18-2,18-3,18-158,18-171,18-194,19-148,
GA.AA.A	7	5	9	26	1.680406e+00	3.396560e+00	0-90,0-191,1-106,1-325,2-155,2-207,2-390,3-398,4-74,4-191,4-193,6-35,6-37,6-66,10-138,10-278,11-108,12-45,12-174,15-119,16-249,16-332,17-178,17-209,18-3,19-148,
GG.AA.A	7	5	6	13	6.945457e-01	1.746576e+00	2-153,2-154,3-360,6-65,7-223,10-60,12-91,16-170,16-402,17-126,18-2,18-158,18-171,
GT.AA.A	7	5	8	13	1.068218e+00	3.898326e-01	0-283,2-19,3-107,3-413,7-224,8-61,10-222,11-72,11-282,13-76,16-146,17-116,18-194,
G.AAA.A	7	5	9	22	1.680406e+00	1.934330e+00	0-90,0-283,2-154,2-155,2-207,3-398,4-193,5-194,6-37,6-65,6-66,7-224,8-61,10-222,12-91,12-174,16-402,17-178,17-209,18-2,18-3,19-148,
GAAAA.A	7	6	7	12	2.621276e+00	3.958177e+00	0-90,2-155,2-207,3-398,4-193,6-37,6-66,12-174,17-178,17-209,18-3,19-148,
G.CAA.A	7	5	8	12	2.336847e+00	2.275524e+00	1-106,1-325,3-360,3-413,5-10,11-108,13-76,15-119,16-249,16-332,17-116,18-171,
G.GAA.A	7	5	6	12	6.945457e-01	1.747877e+00	2-153,2-347,2-390,3-107,4-191,6-35,10-138,10-278,11-282,12-45,18-158,18-194,
G.TAA.A	7	5	6	11	-3.583075e-01	-2.029017e-01	0-191,1-425,2-19,4-6,4-74,7-223,10-60,11-72,16-146,16-170,17-126,
G..CA.A	7	4	7	13	-8.512845e-01	-1.411402e+00	1-340,2-357,3-266,3-274,4-183,11-291,12-53,14-72,15-11,16-29,16-74,17-100,17-318,
G.TCA.A	7	5	6	8	1.113747e+00	8.228182e-01	2-357,3-266,3-274,4-183,11-291,12-53,14-72,16-74,
G..GA.A	7	4	10	31	1.534559e+00	1.104679e+00	0-355,0-393,2-126,2-204,2-277,2-304,2-385,2-430,3-5,4-160,5-203,5-208,6-142,6-169,6-171,8-26,10-127,10-267,10-275,10-277,10-302,11-236,12-137,14-47,16-289,16-390,16-409,18-0,19-140,19-145,19-201,
GA.GA.A	7	5	9	12	2.699368e+00	1.747877e+00	0-355,0-393,2-304,5-208,6-169,8-26,10-267,10-302,12-137,16-390,19-145,19-201,
G.AGA.A	7	5	6	8	6.945457e-01	2.525906e-01	0-355,2-385,4-160,6-171,10-267,10-277,16-289,16-409,
G.GGA.A	7	5	6	10	1.790014e+00	2.737949e+00	0-393,2-277,2-430,3-5,5-203,6-169,10-275,18-0,19-145,19-201,
G.TGA.A	7	5	7	7	1.476388e+00	2.356423e-02	2-304,5-208,6-142,8-26,10-302,16-390,19-140,
G..TA.A	7	4	9	26	-3.130230e-01	-1.709106e+00	0-38,0-126,0-253,1-75,1-315,1-403,2-98,5-108,6-45,6-116,10-50,10-198,10-200,11-98,11-196,12-32,12-111,12-158,13-27,15-2,16-21,16-60,16-373,17-199,19-102,19-203,
GA.TA.A	7	5	7	11	3.549554e-01	-2.016940e-01	0-38,0-253,1-315,5-108,6-45,10-50,11-196,12-111,13-27,15-2,16-373,
GT.TA.A	7	5	6	10	-2.292091e-01	-3.256673e-01	0-126,1-75,1-403,2-98,10-200,11-98,12-32,12-158,17-199,19-102,
G.ATA.A	7	5	8	13	1.068218e+00	3.918081e-01	0-38,0-126,1-403,2-98,6-116,10-50,10-200,12-32,12-111,15-2,16-373,19-102,19-203,
G...C.A	7	3	8	39	-3.583643e+00	-2.512576e+00	0-12,0-111,0-155,0-236,1-137,1-210,1-291,1-335,2-35,2-235,3-374,3-411,4-46,4-150,5-27,6-104,6-214,7-14,10-165,10-230,11-290,15-85,15-117,16-95,16-110,16-113,16-179,16-368,16-427,16-438,17-127,17-262,17-317,17-346,17-420,18-147,18-169,19-1,19-216,
GA..C.A	7	4	6	12	-1.712104e+00	-1.644103e+00	0-12,1-210,1-291,1-335,2-35,3-411,5-27,6-104,7-14,17-262,18-147,18-169,
GT..C.A	7	4	6	9	-1.544525e+00	-2.166194e+00	0-111,0-236,1-137,3-374,4-46,10-230,15-85,15-117,17-127,
G.G.C.A	7	4	7	9	4.195734e-01	-7.056390e-01	0-111,3-411,4-46,6-104,15-117,16-427,16-438,17-317,18-169,
G.T.C.A	7	4	7	16	-7.065340e-01	-4.935098e-01	0-12,0-155,0-236,1-137,2-235,3-374,4-150,5-27,7-14,15-85,16-95,16-113,16-179,17-262,17-420,19-216,
G..AC.A	7	4	6	12	-1.712104e+00	-1.644103e+00	0-12,1-210,1-335,4-150,5-27,6-104,10-165,15-117,16-113,16-368,16-438,17-127,
G..TC.A	7	4	7	16	-7.065340e-01	-4.935098e-01	0-111,0-155,0-236,1-137,2-35,3-374,3-411,6-214,11-290,15-85,16-95,16-179,17-262,17-346,17-420,19-1,
G...G.A	7	3	10	76	4.640964e-01	2.761814e-01	0-156,0-327,0-331,0-391,0-424,1-172,1-176,1-195,1-395,1-399,1-430,2-68,2-94,2-217,2-256,2-388,3-25,3-34,3-105,3-155,3-361,3-365,4-204,5-18,5-172,5-190,6-132,6-141,6-180,6-187,6-226,9-2,10-196,10-218,10-237,10-262,10-263,10-266,10-316,11-266,11-309,12-156,12-170,13-83,13-95,14-32,14-83,15-70,15-96,15-100,16-65,16-167,16-180,16-288,16-383,16-393,16-398,16-412,16-419,16-435,17-96,17-105,17-123,17-24…
GA..G.A	7	4	9	30	6.019081e-01	8.846090e-01	0-327,1-172,1-430,2-217,2-388,3-365,5-18,6-187,10-196,10-218,12-170,14-32,15-70,15-96,15-100,16-65,16-393,16-398,16-412,16-419,17-96,17-105,17-123,17-342,17-347,18-176,18-180,19-143,19-199,19-225,
GG..G.A	7	4	8	17	8.273281e-01	5.270392e-01	0-391,1-395,5-172,6-132,6-141,6-226,10-237,10-262,10-263,10-266,12-156,14-83,16-167,16-288,16-383,16-435,19-188,
GT..G.A	7	4	7	17	-1.106230e+00	-8.591085e-01	0-156,0-331,0-424,1-176,1-195,1-399,2-256,3-25,3-105,9-2,11-266,13-83,13-95,16-180,17-243,17-369,19-118,
G.A.G.A	7	4	9	34	6.019081e-01	1.766362e+00	0-327,0-331,0-424,1-176,1-399,2-94,2-217,2-256,3-34,3-361,3-365,5-190,6-180,6-187,10-218,10-263,10-266,11-266,12-170,13-83,13-95,14-32,14-83,15-100,16-398,16-412,17-96,17-123,17-369,18-150,18-172,18-176,18-180,19-188,
GAA.G.A	7	5	8	14	2.031094e+00	2.122720e+00	0-327,2-217,3-365,6-187,10-218,12-170,14-32,15-100,16-398,16-412,17-96,17-123,18-176,18-180,
G.C.G.A	7	4	8	11	1.127803e+00	-1.048609e-01	1-195,3-155,5-172,6-132,6-141,11-309,15-96,16-167,16-288,16-435,19-225,
G.G.G.A	7	4	7	16	9.032154e-02	8.117975e-01	0-391,1-395,2-388,3-105,9-2,10-196,10-237,10-262,12-156,16-65,16-393,16-419,17-342,19-118,19-143,19-199,
G.T.G.A	7	4	7	15	-1.106230e+00	-1.310854e+00	0-156,1-172,1-430,2-68,3-25,4-204,5-18,6-226,10-316,15-70,16-180,16-383,17-105,17-243,17-347,
G..AG.A	7	4	7	23	-1.263395e+00	-2.120920e-01	0-331,0-391,1-176,1-195,2-388,3-361,9-2,10-262,10-266,13-83,16-288,16-393,16-412,17-96,17-105,17-243,18-150,18-172,18-176,18-180,19-143,19-188,19-199,
G.AAG.A	7	5	6	12	6.945457e-01	1.373443e+00	0-331,1-176,3-361,10-266,13-83,16-412,17-96,18-150,18-172,18-176,18-180,19-188,
G.GAG.A	7	5	6	7	1.790014e+00	1.284260e+00	0-391,2-388,9-2,10-262,16-393,19-143,19-199,
G..CG.A	7	4	6	11	-2.886557e-01	-1.048609e-01	0-156,0-424,1-395,2-68,4-204,5-190,6-132,15-70,16-65,16-180,17-347,
G..GG.A	7	4	7	20	9.032154e-02	1.938057e+00	0-327,1-430,2-94,2-217,5-18,5-172,10-196,10-263,10-316,11-309,14-32,14-83,15-96,16-167,16-383,16-435,17-123,17-342,19-118,19-225,
GA.GG.A	7	5	7	10	2.482017e+00	2.737949e+00	0-327,1-430,2-217,5-18,10-196,14-32,15-96,17-123,17-342,19-225,
G..TG.A	7	4	7	22	-1.106230e+00	2.576680e-01	1-172,1-399,2-256,3-25,3-34,3-105,3-155,3-365,6-141,6-180,6-187,6-226,10-218,10-237,11-266,12-156,12-170,13-95,15-100,16-398,16-419,17-369,
GA.TG.A	7	5	7	8	1.476388e+00	4.065368e-01	1-172,3-365,6-187,10-218,12-170,15-100,16-398,16-419,
G.ATG.A	7	5	7	13	1.476388e+00	2.327672e+00	1-399,2-256,3-34,3-365,6-180,6-187,10-218,11-266,12-170,13-95,15-100,16-398,17-369,
GAATG.A	7	6	6	6	3.218724e+00	2.466326e+00	3-365,6-187,10-218,12-170,15-100,16-398,
G...T.A	7	3	10	85	2.254620e-01	-2.083685e+00	0-24,0-52,0-140,0-164,0-169,0-221,0-244,0-261,0-322,1-2,1-37,1-96,1-186,1-219,1-251,1-415,1-433,2-97,2-146,2-238,2-269,2-294,2-336,3-77,3-104,3-379,3-410,4-18,4-23,4-79,4-95,4-181,4-228,5-22,5-173,5-176,5-206,5-211,6-14,6-81,6-225,7-98,7-131,7-141,8-4,8-24,8-46,9-52,9-69,10-178,11-69,11-79,11-279,11-289,12-64,12-157,13-12,13-195,13-206,14-36,14-86,14-105,14-110,15-65,15-99,15-129,15-139,16-19,16-…
GA..T.A	7	4	9	28	-3.130230e-01	-1.534012e+00	0-140,0-169,0-244,0-261,1-37,1-219,1-415,2-146,3-379,4-23,4-79,5-22,5-206,5-211,6-14,6-81,7-131,9-69,11-279,14-36,14-105,14-110,15-65,16-388,17-359,18-191,18-209,19-204,
GC..T.A	7	4	7	20	-7.065340e-01	4.680809e-01	0-24,0-52,0-221,0-322,1-251,2-238,2-269,2-294,4-228,5-173,7-98,7-141,8-4,16-143,16-168,16-355,17-160,17-281,18-14,18-220,
GG..T.A	7	4	9	15	7.019815e-01	-1.313725e+00	1-433,2-97,3-104,3-410,4-18,6-225,11-79,11-289,12-157,13-206,14-86,15-99,15-139,17-368,18-184,
GT..T.A	7	4	9	22	-2.011703e-01	-1.971934e+00	0-164,1-2,1-96,1-186,2-336,3-77,4-95,4-181,5-176,8-24,8-46,9-52,10-178,11-69,12-64,13-12,13-195,15-129,16-19,17-85,17-297,18-234,
G.A.T.A	7	4	9	22	-3.130230e-01	-2.235009e+00	0-140,0-261,1-219,2-238,3-410,4-18,4-95,4-228,5-22,5-176,7-131,8-46,11-69,11-79,11-279,13-12,13-206,14-36,14-86,14-105,15-99,18-184,
GGA.T.A	7	5	6	7	8.088975e-01	2.260588e-02	3-410,4-18,11-79,13-206,14-86,15-99,18-184,
G.C.T.A	7	4	8	20	1.314569e-01	4.639645e-01	0-24,0-52,0-164,0-244,1-2,1-96,4-79,6-14,7-98,7-141,9-52,12-64,14-110,15-139,17-85,17-160,17-281,17-297,17-359,18-14,
G.G.T.A	7	4	7	14	-1.106230e+00	-1.531611e+00	2-146,3-379,4-181,5-173,5-206,6-225,8-24,10-178,11-289,15-129,16-19,16-143,16-168,16-388,
G.T.T.A	7	4	9	29	-2.011703e-01	-7.141244e-01	0-169,0-221,0-322,1-37,1-186,1-251,1-415,1-433,2-97,2-269,2-294,2-336,3-77,3-104,4-23,5-211,6-81,8-4,9-69,12-157,13-195,15-65,16-355,17-368,18-191,18-209,18-220,18-234,19-204,
GAT.T.A	7	5	6	11	-2.292091e-01	-2.136576e-02	0-169,1-37,1-415,4-23,5-211,6-81,9-69,15-65,18-191,18-209,19-204,
G..AT.A	7	4	10	39	9.886889e-01	5.765736e-01	0-140,0-244,0-322,1-96,1-219,1-251,1-433,2-97,2-146,2-238,3-77,4-23,4-79,4-95,4-228,5-22,5-176,5-206,5-211,6-14,7-98,7-141,8-4,8-24,9-52,9-69,10-178,11-289,13-195,14-86,14-110,15-65,15-99,15-139,16-355,16-388,17-85,17-368,19-204,
GA.AT.A	7	5	8	15	1.068218e+00	6.890461e-01	0-140,0-244,1-219,2-146,4-23,4-79,5-22,5-206,5-211,6-14,9-69,14-110,15-65,16-388,19-204,
GC.AT.A	7	5	6	8	1.113747e+00	8.228182e-01	0-322,1-251,2-238,4-228,7-98,7-141,8-4,16-355,
GT.AT.A	7	5	7	9	4.749454e-01	-6.296375e-01	1-96,3-77,4-95,5-176,8-24,9-52,10-178,13-195,17-85,
G.CAT.A	7	5	6	10	1.113747e+00	1.644748e+00	0-244,1-96,4-79,6-14,7-98,7-141,9-52,14-110,15-139,17-85,
G.TAT.A	7	5	8	14	1.179100e+00	8.935349e-01	0-322,1-251,1-433,2-97,3-77,4-23,5-211,8-4,9-69,13-195,15-65,16-355,17-368,19-204,
G..GT.A	7	4	9	21	7.019815e-01	3.727747e-02	0-221,2-269,3-104,3-410,4-18,4-181,5-173,7-131,11-69,11-279,12-64,12-157,15-129,16-143,16-168,17-281,18-14,18-184,18-191,18-209,18-220,
G..TT.A	7	4	9	17	-2.011703e-01	-3.047070e+00	0-24,0-164,0-169,1-37,2-294,2-336,6-81,6-225,8-46,11-79,13-12,13-206,14-36,14-105,17-160,17-297,18-234,
GT.TT.A	7	5	6	6	-1.026952e-01	-1.400947e+00	0-164,2-336,8-46,13-12,17-297,18-234,
G....AA	7	3	10	127	2.045207e-01	-4.411348e-02	0-140,0-156,0-169,0-261,0-355,1-2,1-75,1-106,1-176,1-219,1-291,1-325,2-19,2-68,2-97,2-98,2-153,2-154,2-155,2-204,2-207,2-235,2-256,2-388,2-430,3-25,3-77,3-105,3-107,3-274,3-361,3-411,3-413,4-6,4-46,4-150,4-191,5-10,5-18,5-108,5-173,5-194,6-35,6-65,6-66,6-81,6-141,6-142,6-171,6-180,6-214,6-226,7-14,7-223,7-224,8-4,8-46,10-60,10-127,10-138,10-230,10-237,10-263,10-266,10-267,10-277,10-278,11-108,11-…
GA...AA	7	4	9	45	-4.274331e-01	1.113856e+00	0-140,0-169,0-261,0-355,1-106,1-219,1-291,1-325,2-155,2-207,2-388,3-411,4-191,5-18,5-108,6-35,6-66,6-81,7-14,10-138,10-267,10-278,11-108,11-196,11-291,12-45,12-137,12-170,12-174,13-27,14-32,15-96,15-100,15-119,16-332,16-412,16-419,17-209,17-347,18-3,18-147,18-169,18-176,19-145,19-204,
GC...AA	7	4	7	21	-8.512845e-01	4.594089e-01	2-68,2-235,2-430,3-274,3-361,4-6,5-10,5-173,5-194,6-142,6-180,8-4,11-309,16-29,16-168,16-289,16-355,16-409,18-150,18-172,19-1,
GG...AA	7	4	8	26	-3.307434e-01	2.152456e-01	2-97,2-153,2-154,4-150,6-65,6-141,6-171,6-214,6-226,7-223,10-60,10-237,10-263,10-266,10-277,11-290,12-157,14-83,15-139,16-288,16-402,16-427,16-438,17-317,17-318,18-2,
GT...AA	7	4	10	35	9.886889e-01	-1.295164e-01	0-156,1-2,1-75,1-176,2-19,2-98,2-204,2-256,3-25,3-77,3-105,3-107,3-413,4-46,7-224,8-46,10-127,10-230,11-236,12-64,12-158,13-76,13-195,14-47,15-117,16-180,17-116,17-127,17-199,17-297,17-369,18-0,18-194,19-102,19-118,
G.A..AA	7	4	10	47	9.346269e-01	2.429011e-01	0-140,0-261,0-355,1-176,1-219,1-291,2-98,2-154,2-155,2-207,2-256,3-361,5-194,6-65,6-66,6-171,6-180,6-214,7-224,8-46,10-230,10-263,10-266,10-267,10-277,11-290,12-170,12-174,14-32,14-83,15-100,16-29,16-289,16-402,16-409,16-412,17-127,17-209,17-369,18-2,18-3,18-147,18-150,18-172,18-176,19-1,19-102,
GAA..AA	7	5	8	18	9.568507e-01	1.355134e+00	0-140,0-261,0-355,1-219,1-291,2-155,2-207,6-66,10-267,12-170,12-174,14-32,15-100,16-412,17-209,18-3,18-147,18-176,
GGA..AA	7	5	6	11	6.945457e-01	9.994185e-01	2-154,6-65,6-171,6-214,10-263,10-266,10-277,11-290,14-83,16-402,18-2,
GTA..AA	7	5	7	9	3.549554e-01	-7.955512e-01	1-176,2-98,2-256,7-224,8-46,10-230,17-127,17-369,19-102,
G.C..AA	7	4	8	25	9.535025e-03	1.396348e+00	1-2,1-106,1-325,2-204,3-413,5-10,6-141,10-127,11-108,11-196,11-236,11-309,12-64,12-137,13-76,14-47,15-96,15-119,15-139,16-288,16-332,17-116,17-199,17-297,17-318,
GTC..AA	7	5	6	11	1.113747e+00	2.060839e+00	1-2,2-204,3-413,10-127,11-236,12-64,13-76,14-47,17-116,17-199,17-297,
G.G..AA	7	4	8	27	-3.307434e-01	8.846090e-01	2-153,2-388,2-430,3-105,3-107,3-411,4-46,4-191,5-108,5-173,6-35,10-138,10-237,10-278,12-45,12-158,15-117,16-168,16-419,16-427,16-438,17-317,18-0,18-169,18-194,19-118,19-145,
GAG..AA	7	5	7	11	1.362820e+00	1.373443e+00	2-388,3-411,4-191,5-108,6-35,10-138,10-278,12-45,16-419,18-169,19-145,
G.T..AA	7	4	9	28	-3.130230e-01	-1.190166e+00	0-156,0-169,1-75,2-19,2-68,2-97,2-235,3-25,3-77,3-274,4-6,4-150,5-18,6-81,6-142,6-226,7-14,7-223,8-4,10-60,11-291,12-157,13-27,13-195,16-180,16-355,17-347,19-204,
GAT..AA	7	5	7	8	3.549554e-01	-1.089524e+00	0-169,5-18,6-81,7-14,11-291,13-27,17-347,19-204,
G..A.AA	7	4	10	55	9.346269e-01	1.976953e+00	0-140,1-106,1-176,1-219,1-325,2-19,2-97,2-153,2-154,2-155,2-207,2-388,3-77,3-107,3-361,3-413,4-6,4-150,4-191,5-10,5-194,6-35,6-65,6-66,7-223,7-224,8-4,10-60,10-138,10-266,10-278,11-108,12-45,12-174,13-76,13-195,15-117,15-119,15-139,16-288,16-332,16-355,16-402,16-412,16-438,17-116,17-127,17-209,18-2,18-3,18-150,18-172,18-176,18-194,19-204,
GA.A.AA	7	5	9	22	1.680406e+00	2.811682e+00	0-140,1-106,1-219,1-325,2-155,2-207,2-388,4-191,6-35,6-66,10-138,10-278,11-108,12-45,12-174,15-119,16-332,16-412,17-209,18-3,18-176,19-204,
GG.A.AA	7	5	7	13	1.362820e+00	1.743325e+00	2-97,2-153,2-154,4-150,6-65,7-223,10-60,10-266,15-139,16-288,16-402,16-438,18-2,
GT.A.AA	7	5	7	12	3.549554e-01	9.300172e-02	1-176,2-19,3-77,3-107,3-413,7-224,13-76,13-195,15-117,17-116,17-127,18-194,
G.AA.AA	7	5	8	22	9.568507e-01	1.643424e+00	0-140,1-176,1-219,2-154,2-155,2-207,3-361,5-194,6-65,6-66,7-224,10-266,12-174,16-402,16-412,17-127,17-209,18-2,18-3,18-150,18-172,18-176,
GAAA.AA	7	6	6	10	1.922092e+00	2.955593e+00	0-140,1-219,2-155,2-207,6-66,12-174,16-412,17-209,18-3,18-176,
G.CA.AA	7	5	7	11	1.668883e+00	1.869809e+00	1-106,1-325,3-413,5-10,11-108,13-76,15-119,15-139,16-288,16-332,17-116,
G.GA.AA	7	5	8	11	2.031094e+00	1.373443e+00	2-153,2-388,3-107,4-191,6-35,10-138,10-278,12-45,15-117,16-438,18-194,
G.TA.AA	7	5	8	11	1.068218e+00	-2.029017e-01	2-19,2-97,3-77,4-6,4-150,7-223,8-4,10-60,13-195,16-355,19-204,
G..C.AA	7	4	6	15	-1.712104e+00	-1.178446e+00	0-156,0-261,1-2,1-291,2-68,3-274,4-46,7-14,11-291,16-29,16-180,16-427,17-317,17-318,17-347,
G..G.AA	7	4	9	30	6.019081e-01	1.545555e+00	0-355,2-204,2-235,2-430,5-18,5-173,6-142,6-171,10-127,10-230,10-263,10-267,10-277,11-236,11-309,12-64,12-137,12-157,14-32,14-47,14-83,15-96,16-168,16-289,16-409,18-0,18-147,18-169,19-118,19-145,
GA.G.AA	7	5	6	9	6.945457e-01	6.258012e-01	0-355,5-18,10-267,12-137,14-32,15-96,18-147,18-169,19-145,
G.AG.AA	7	5	6	11	6.945457e-01	9.994185e-01	0-355,6-171,10-230,10-263,10-267,10-277,14-32,14-83,16-289,16-409,18-147,
G..T.AA	7	4	10	27	9.886889e-01	-1.363587e+00	0-169,1-75,2-98,2-256,3-25,3-105,3-411,5-108,6-81,6-141,6-180,6-214,6-226,8-46,10-237,11-196,11-290,12-158,12-170,13-27,15-100,16-419,17-199,17-297,17-369,19-1,19-102,
GA.T.AA	7	5	8	9	1.068218e+00	-7.939028e-01	0-169,3-411,5-108,6-81,11-196,12-170,13-27,15-100,16-419,
GT.T.AA	7	5	6	11	-2.292091e-01	-2.136576e-02	1-75,2-98,2-256,3-25,3-105,8-46,12-158,17-199,17-297,17-369,19-102,
G.AT.AA	7	5	8	11	1.068218e+00	-2.016940e-01	2-98,2-256,6-180,6-214,8-46,11-290,12-170,15-100,17-369,19-1,19-102,
G...AAA	7	4	9	60	-4.274331e-01	2.684972e+00	0-355,1-75,1-106,1-325,2-19,2-98,2-153,2-154,2-155,2-204,2-207,2-430,3-107,3-274,3-413,4-6,4-191,5-10,5-108,5-194,6-35,6-65,6-66,6-142,6-171,7-223,7-224,10-60,10-127,10-138,10-267,10-277,10-278,11-108,11-196,11-236,11-291,12-45,12-137,12-158,12-174,13-27,13-76,14-47,15-119,16-29,16-289,16-332,16-402,16-409,17-116,17-199,17-209,17-318,18-0,18-2,18-3,18-194,19-102,19-145,
GA..AAA	7	5	9	24	1.680406e+00	3.396560e+00	0-355,1-106,1-325,2-155,2-207,4-191,5-108,6-35,6-66,10-138,10-267,10-278,11-108,11-196,11-291,12-45,12-137,12-174,13-27,15-119,16-332,17-209,18-3,19-145,
GT..AAA	7	5	8	17	1.068218e+00	1.580411e+00	1-75,2-19,2-98,2-204,3-107,3-413,7-224,10-127,11-236,12-158,13-76,14-47,17-116,17-199,18-0,18-194,19-102,
G.A.AAA	7	5	8	21	9.568507e-01	1.643424e+00	0-355,2-98,2-154,2-155,2-207,5-194,6-65,6-66,6-171,7-224,10-267,10-277,12-174,16-29,16-289,16-402,16-409,17-209,18-2,18-3,19-102,
GAA.AAA	7	6	7	8	2.621276e+00	1.955196e+00	0-355,2-155,2-207,6-66,10-267,12-174,17-209,18-3,
G.C.AAA	7	5	7	17	1.668883e+00	4.295062e+00	1-106,1-325,2-204,3-413,5-10,10-127,11-108,11-196,11-236,12-137,13-76,14-47,15-119,16-332,17-116,17-199,17-318,
G.G.AAA	7	5	6	13	6.945457e-01	2.122720e+00	2-153,2-430,3-107,4-191,5-108,6-35,10-138,10-278,12-45,12-158,18-0,18-194,19-145,
G.T.AAA	7	5	6	9	-3.583075e-01	-7.950018e-01	1-75,2-19,3-274,4-6,6-142,7-223,10-60,11-291,13-27,
G..AAAA	7	5	9	33	1.680406e+00	4.568085e+00	1-106,1-325,2-19,2-153,2-154,2-155,2-207,3-107,3-413,4-6,4-191,5-10,5-194,6-35,6-65,6-66,7-223,7-224,10-60,10-138,10-278,11-108,12-45,12-174,13-76,15-119,16-332,16-402,17-116,17-209,18-2,18-3,18-194,
GA.AAAA	7	6	9	16	4.019642e+00	5.969945e+00	1-106,1-325,2-155,2-207,4-191,6-35,6-66,10-138,10-278,11-108,12-45,12-174,15-119,16-332,17-209,18-3,
G.AAAAA	7	6	6	12	1.922092e+00	2.453358e+00	2-154,2-155,2-207,5-194,6-65,6-66,7-224,12-174,16-402,17-209,18-2,18-3,
G.CAAAA	7	6	7	9	4.272310e+00	4.815074e+00	1-106,1-325,3-413,5-10,11-108,13-76,15-119,16-332,17-116,
G.GAAAA	7	6	6	8	3.089457e+00	3.615436e+00	2-153,3-107,4-191,6-35,10-138,10-278,12-45,18-194,
G..GAAA	7	5	8	15	2.031094e+00	2.873640e+00	0-355,2-204,2-430,6-142,6-171,10-127,10-267,10-277,11-236,12-137,14-47,16-289,16-409,18-0,19-145,
G..TAAA	7	5	7	8	3.549554e-01	-1.089524e+00	1-75,2-98,5-108,11-196,12-158,13-27,17-199,19-102,
G...CAA	7	4	8	17	9.535025e-03	-4.780495e-01	1-291,2-235,3-411,4-46,4-150,6-214,7-14,10-230,11-290,15-117,16-427,16-438,17-127,17-317,18-147,18-169,19-1,
G...GAA	7	4	9	31	6.019081e-01	1.320048e+00	0-156,1-176,2-68,2-256,2-388,3-25,3-105,3-361,5-18,6-141,6-180,6-226,10-237,10-263,10-266,11-309,12-170,14-32,14-83,15-96,15-100,16-180,16-288,16-412,16-419,17-347,17-369,18-150,18-172,18-176,19-118,
GA..GAA	7	5	6	10	6.945457e-01	6.258012e-01	2-388,5-18,12-170,14-32,15-96,15-100,16-412,16-419,17-347,18-176,
G.A.GAA	7	5	8	15	2.031094e+00	2.122720e+00	1-176,2-256,3-361,6-180,10-263,10-266,12-170,14-32,14-83,15-100,16-412,17-369,18-150,18-172,18-176,
G..TGAA	7	5	6	11	8.088975e-01	1.554862e+00	2-256,3-25,3-105,6-141,6-180,6-226,10-237,12-170,15-100,16-419,17-369,
G...TAA	7	4	9	19	-3.130230e-01	-2.759828e+00	0-140,0-169,0-261,1-2,1-219,2-97,3-77,5-173,6-81,8-4,8-46,12-64,12-157,13-195,15-139,16-168,16-355,17-297,19-204,
G.T.TAA	7	5	7	9	4.749454e-01	-6.296375e-01	0-169,2-97,3-77,6-81,8-4,12-157,13-195,16-355,19-204,
G..ATAA	7	5	7	9	3.549554e-01	-7.966496e-01	0-140,1-219,2-97,3-77,8-4,13-195,15-139,16-355,19-204,
G....CA	7	3	10	48	5.616263e-01	-1.102735e+00	0-12,0-236,0-283,1-37,1-137,1-433,2-35,2-269,2-277,2-336,3-410,4-23,4-79,4-181,5-176,5-190,5-211,6-14,6-116,6-187,7-131,8-26,9-52,10-50,10-222,11-72,11-79,11-98,11-289,12-32,12-111,13-83,13-206,14-36,15-2,15-129,16-113,16-170,16-249,17-96,17-126,17-359,18-14,18-158,18-184,18-209,19-216,19-225,
GA...CA	7	4	10	19	1.731174e+00	-9.836149e-03	0-12,1-37,2-35,4-23,4-79,5-211,6-14,6-187,7-131,8-26,10-50,12-111,14-36,15-2,16-249,17-96,17-359,18-209,19-225,
GG...CA	7	4	6	9	-2.886557e-01	-7.067360e-01	1-433,3-410,11-79,11-289,13-206,16-170,17-126,18-158,18-184,
GT...CA	7	4	7	14	-7.065340e-01	-9.727247e-01	0-236,0-283,1-137,2-277,2-336,4-181,5-176,9-52,10-222,11-72,11-98,12-32,13-83,15-129,
G.A..CA	7	4	9	18	8.703546e-01	-2.456292e-01	0-283,3-410,5-176,5-190,6-116,6-187,7-131,10-50,10-222,11-79,12-32,12-111,13-83,13-206,14-36,15-2,17-96,18-184,
G.C..CA	7	4	6	8	4.969157e-02	-5.872961e-01	2-35,4-79,6-14,9-52,16-249,17-359,18-14,19-225,
G.T..CA	7	4	7	17	-7.065340e-01	-2.535082e-01	0-12,0-236,1-37,1-137,1-433,2-269,2-336,4-23,5-211,8-26,11-72,11-98,16-113,16-170,17-126,18-209,19-216,
G..A.CA	7	4	8	19	9.535025e-03	-9.836149e-03	0-12,0-283,1-433,4-23,4-79,5-176,5-211,6-14,9-52,10-222,11-72,11-289,13-83,16-113,16-170,16-249,17-96,17-126,18-158,
G..G.CA	7	4	6	12	-2.886557e-01	1.960199e-01	2-269,2-277,3-410,4-181,7-131,8-26,15-129,18-14,18-184,18-209,19-216,19-225,
G..T.CA	7	4	6	15	-1.544525e+00	-7.346713e-01	0-236,1-37,1-137,2-35,2-336,6-116,6-187,10-50,11-79,11-98,12-32,12-111,13-206,14-36,15-2,
GA.T.CA	7	5	6	7	1.113747e+00	4.110426e-01	1-37,2-35,6-187,10-50,12-111,14-36,15-2,
G...ACA	7	4	9	15	8.703546e-01	-9.452363e-01	0-283,2-277,6-116,8-26,10-50,10-222,11-72,11-98,12-32,12-111,15-2,16-170,16-249,17-126,18-158,
G...TCA	7	4	10	22	1.807439e+00	9.487294e-01	1-37,1-433,2-269,2-336,3-410,4-23,4-79,4-181,5-176,5-211,6-14,7-131,9-52,11-79,11-289,13-206,14-36,15-129,17-359,18-14,18-184,18-209,
GA..TCA	7	5	6	9	1.113747e+00	1.235042e+00	1-37,4-23,4-79,5-211,6-14,7-131,14-36,17-359,18-209,
G.A.TCA	7	5	7	7	1.783016e+00	4.100815e-01	3-410,5-176,7-131,11-79,13-206,14-36,18-184,
G....GA	7	3	10	78	4.640964e-01	8.713113e-03	0-52,0-111,0-155,0-164,0-322,0-331,0-391,0-393,1-335,1-340,1-425,2-217,2-385,3-104,3-266,3-360,3-365,3-374,3-379,3-398,4-18,4-74,4-95,4-160,4-228,5-22,5-27,5-203,5-206,6-132,6-169,6-225,7-98,8-24,8-61,10-262,10-275,11-279,11-282,12-53,13-12,14-86,14-105,14-110,15-11,15-65,15-70,15-85,15-99,16-21,16-60,16-95,16-146,16-179,16-368,16-383,16-388,16-390,16-393,16-398,16-435,17-100,17-105,17-160,17-178…
GA...GA	7	4	8	30	-3.307434e-01	4.452002e-01	0-393,1-335,1-340,2-217,3-266,3-365,3-379,3-398,4-74,5-22,5-27,5-206,6-169,11-279,14-105,14-110,15-65,15-70,16-388,16-390,16-393,16-398,17-105,17-178,17-262,17-342,18-180,18-191,19-143,19-199,
GC...GA	7	4	6	13	-2.886557e-01	4.972294e-01	0-52,0-322,1-425,4-228,5-203,7-98,12-53,15-11,16-21,16-368,17-100,17-160,17-281,
GG...GA	7	4	8	19	8.273281e-01	1.654030e+00	0-155,0-391,2-385,3-104,3-360,4-18,6-132,6-225,10-262,14-86,15-99,16-60,16-95,16-179,16-383,16-435,17-346,17-368,18-171,
GT...GA	7	4	9	16	7.019815e-01	-1.083330e+00	0-111,0-164,0-331,3-374,4-95,4-160,8-24,8-61,10-275,11-282,13-12,15-85,16-146,17-243,18-234,19-140,
G.A..GA	7	4	9	24	6.019081e-01	4.452002e-01	0-331,1-340,2-217,2-385,3-365,3-398,4-18,4-95,4-160,4-228,5-22,8-61,11-279,13-12,14-86,14-105,15-11,15-99,16-368,16-398,17-100,17-178,17-346,18-180,
GAA..GA	7	5	7	10	1.362820e+00	9.994185e-01	1-340,2-217,3-365,3-398,5-22,11-279,14-105,16-398,17-178,18-180,
G.C..GA	7	4	6	12	-2.886557e-01	1.960199e-01	0-52,0-164,1-335,3-360,6-132,7-98,14-110,16-60,16-435,17-160,17-281,18-171,
G.G..GA	7	4	8	17	8.273281e-01	2.469493e-01	0-111,0-391,0-393,3-379,5-203,5-206,6-169,6-225,8-24,10-262,10-275,11-282,16-388,16-393,17-342,19-143,19-199,
GAG..GA	7	5	6	9	1.790014e+00	1.768295e+00	0-393,3-379,5-206,6-169,16-388,16-393,17-342,19-143,19-199,
G.T..GA	7	4	7	25	-1.106230e+00	7.112583e-01	0-155,0-322,1-425,3-104,3-266,3-374,4-74,5-27,12-53,15-65,15-70,15-85,16-21,16-95,16-146,16-179,16-383,16-390,17-105,17-243,17-262,17-368,18-191,18-234,19-140,
G..A.GA	7	4	9	34	6.019081e-01	2.208716e+00	0-322,0-331,0-391,1-335,1-425,3-360,3-398,4-74,4-95,4-228,5-22,5-27,5-206,7-98,8-24,8-61,10-262,11-282,14-86,14-110,15-65,15-99,16-146,16-368,16-388,16-393,17-105,17-178,17-243,17-368,18-171,18-180,19-143,19-199,
GA.A.GA	7	5	6	15	6.945457e-01	2.122720e+00	1-335,3-398,4-74,5-22,5-27,5-206,14-110,15-65,16-388,16-393,17-105,17-178,18-180,19-143,19-199,
GG.A.GA	7	5	6	7	1.790014e+00	1.284260e+00	0-391,3-360,10-262,14-86,15-99,17-368,18-171,
G.AA.GA	7	5	7	11	1.362820e+00	1.373443e+00	0-331,3-398,4-95,4-228,5-22,8-61,14-86,15-99,16-368,17-178,18-180,
G.GA.GA	7	5	6	9	1.790014e+00	1.768295e+00	0-391,5-206,8-24,10-262,11-282,16-388,16-393,19-143,19-199,
G..C.GA	7	4	6	9	-2.886557e-01	-7.056390e-01	0-52,1-340,3-266,3-379,6-132,12-53,15-11,15-70,17-100,
G..G.GA	7	4	7	17	9.032154e-02	1.093318e+00	0-393,2-217,2-385,3-104,4-18,4-160,5-203,6-169,10-275,11-279,16-383,16-390,16-435,17-281,17-342,18-191,19-140,
GA.G.GA	7	5	6	7	1.790014e+00	1.284260e+00	0-393,2-217,6-169,11-279,16-390,17-342,18-191,
G..T.GA	7	4	7	18	-1.106230e+00	-6.392847e-01	0-111,0-155,0-164,3-365,3-374,6-225,13-12,14-105,15-85,16-21,16-60,16-95,16-179,16-398,17-160,17-262,17-346,18-234,
G...AGA	7	4	10	24	1.534559e+00	4.452002e-01	0-393,1-340,1-425,2-385,3-266,3-360,3-398,4-74,4-160,5-203,6-169,8-61,10-275,11-282,12-53,15-11,16-21,16-60,16-146,16-390,17-100,17-178,18-171,19-140,
G.A.AGA	7	5	6	8	6.945457e-01	2.525906e-01	1-340,2-385,3-398,4-160,8-61,15-11,17-100,17-178,
G.T.AGA	7	5	6	8	8.088975e-01	4.065368e-01	1-425,3-266,4-74,12-53,16-21,16-146,16-390,19-140,
G..AAGA	7	5	7	9	1.362820e+00	6.258012e-01	1-425,3-360,3-398,4-74,8-61,11-282,16-146,17-178,18-171,
G..GAGA	7	5	7	8	2.482017e+00	1.768295e+00	0-393,2-385,4-160,5-203,6-169,10-275,16-390,19-140,
G...GGA	7	4	7	17	9.032154e-02	8.117975e-01	0-331,0-391,2-217,3-365,6-132,10-262,15-70,16-383,16-393,16-398,16-435,17-105,17-243,17-342,18-180,19-143,19-199,
G...TGA	7	4	10	26	1.606087e+00	9.329842e-01	0-52,0-164,0-322,3-104,3-379,4-18,4-95,4-228,5-22,5-206,6-225,7-98,8-24,11-279,13-12,14-86,14-105,14-110,15-65,15-99,16-388,17-160,17-281,17-368,18-191,18-234,
GA..TGA	7	5	6	9	8.088975e-01	4.065368e-01	3-379,5-22,5-206,11-279,14-105,14-110,15-65,16-388,18-191,
G..ATGA	7	5	6	13	8.088975e-01	2.327672e+00	0-322,4-95,4-228,5-22,5-206,7-98,8-24,14-86,14-110,15-65,15-99,16-388,17-368,
G..TTGA	7	5	6	6	9.225361e-01	-2.278625e-01	0-164,6-225,13-12,14-105,17-160,18-234,
G....TA	7	3	10	74	2.254620e-01	-3.174063e+00	0-24,0-38,0-90,0-126,0-191,0-221,0-244,0-253,0-327,0-424,1-96,1-172,1-186,1-195,1-210,1-251,1-315,1-395,1-399,1-403,1-415,1-430,2-94,2-126,2-146,2-238,2-294,2-304,2-347,2-357,2-390,3-5,3-34,3-155,4-183,4-193,4-204,5-172,5-208,6-37,6-45,6-104,7-141,9-2,9-69,10-165,10-178,10-196,10-198,10-200,10-218,10-302,10-316,11-69,11-266,12-91,12-156,13-95,14-72,16-19,16-65,16-74,16-110,16-143,16-167,16-373,17…
GA...TA	7	4	9	29	-3.130230e-01	-1.007566e+00	0-38,0-90,0-191,0-244,0-253,0-327,1-172,1-210,1-315,1-415,1-430,2-146,2-304,2-390,4-193,5-208,6-37,6-45,6-104,9-69,10-196,10-218,10-302,14-72,16-65,16-373,17-123,19-148,19-201,
GC...TA	7	4	7	19	-7.065340e-01	2.256846e-01	0-24,0-221,1-251,2-94,2-126,2-238,2-294,2-347,3-5,3-34,3-155,4-204,7-141,10-165,10-316,16-110,16-143,17-420,18-220,
GG...TA	7	4	6	9	-2.010335e+00	-2.640145e+00	1-395,4-183,5-172,10-198,12-91,12-156,16-167,19-188,19-203,
GT...TA	7	4	6	17	-3.938402e+00	-3.041582e+00	0-126,0-424,1-96,1-186,1-195,1-399,1-403,2-357,9-2,10-178,10-200,11-69,11-266,13-95,16-19,16-74,17-85,
G.A..TA	7	4	8	24	-1.614735e+00	-2.058714e+00	0-38,0-90,0-126,0-327,0-424,1-210,1-399,1-403,2-94,2-238,3-34,4-193,6-37,10-200,10-218,11-69,11-266,12-91,13-95,16-373,17-123,19-148,19-188,19-203,
GAA..TA	7	5	6	10	-3.583075e-01	-4.979597e-01	0-38,0-90,0-327,1-210,4-193,6-37,10-218,16-373,17-123,19-148,
G.C..TA	7	4	6	13	-1.544525e+00	-1.211939e+00	0-24,0-244,0-253,1-96,1-195,2-126,3-155,5-172,7-141,10-165,16-110,16-167,17-85,
G.G..TA	7	4	8	15	-2.021241e-01	-1.528820e+00	1-395,2-146,2-347,2-390,3-5,6-104,9-2,10-178,10-196,10-198,12-156,16-19,16-65,16-143,19-201,
G.T..TA	7	4	9	22	-2.011703e-01	-1.972818e+00	0-191,0-221,1-172,1-186,1-251,1-315,1-415,1-430,2-294,2-304,2-357,4-183,4-204,5-208,6-45,9-69,10-302,10-316,14-72,16-74,17-420,18-220,
GAT..TA	7	5	7	11	4.749454e-01	-2.136576e-02	0-191,1-172,1-315,1-415,1-430,2-304,5-208,6-45,9-69,10-302,14-72,
GCT..TA	7	5	6	7	1.226319e+00	5.544167e-01	0-221,1-251,2-294,4-204,10-316,17-420,18-220,
G..A.TA	7	4	9	23	-3.130230e-01	-2.058714e+00	0-90,0-191,0-244,1-96,1-195,1-210,1-251,2-146,2-238,2-347,2-390,4-193,6-37,6-104,7-141,9-2,9-69,10-165,10-178,12-91,17-85,19-148,19-188,
GA.A.TA	7	5	6	11	-3.583075e-01	-2.016940e-01	0-90,0-191,0-244,1-210,2-146,2-390,4-193,6-37,6-104,9-69,19-148,
G.AA.TA	7	5	6	8	-3.583075e-01	-1.089524e+00	0-90,1-210,2-238,4-193,6-37,12-91,19-148,19-188,
G..G.TA	7	4	6	19	-2.010335e+00	-4.130121e-01	0-221,0-327,1-430,2-94,2-126,2-304,3-5,5-172,5-208,10-196,10-302,10-316,11-69,16-110,16-143,16-167,17-123,18-220,19-201,
GA.G.TA	7	5	6	8	8.088975e-01	4.065368e-01	0-327,1-430,2-304,5-208,10-196,10-302,17-123,19-201,
G..T.TA	7	4	7	21	-2.692658e+00	-2.507196e+00	0-24,0-38,0-126,0-253,1-172,1-315,1-399,1-403,2-294,3-34,3-155,6-45,10-198,10-200,10-218,11-266,12-156,13-95,16-373,17-420,19-203,
G.AT.TA	7	5	6	11	-2.292091e-01	-3.256673e-01	0-38,0-126,1-399,1-403,3-34,10-200,10-218,11-266,13-95,16-373,19-203,
G...ATA	7	4	9	28	-3.130230e-01	-1.534012e+00	0-38,0-90,0-126,0-191,0-253,1-315,1-403,2-126,2-304,2-347,2-357,2-390,3-5,4-183,4-193,5-208,6-37,6-45,10-198,10-200,10-302,12-91,14-72,16-74,16-373,19-148,19-201,19-203,
GA..ATA	7	5	8	16	1.068218e+00	1.284500e+00	0-38,0-90,0-191,0-253,1-315,2-304,2-390,4-193,5-208,6-37,6-45,10-302,14-72,16-373,19-148,19-201,
G.A.ATA	7	5	7	11	3.549554e-01	-2.016940e-01	0-38,0-90,0-126,1-403,4-193,6-37,10-200,12-91,16-373,19-148,19-203,
G.T.ATA	7	5	7	10	4.749454e-01	-3.256673e-01	0-191,1-315,2-304,2-357,4-183,5-208,6-45,10-302,14-72,16-74,
GAT.ATA	7	6	6	7	2.153267e+00	1.756167e+00	0-191,1-315,2-304,5-208,6-45,10-302,14-72,
G..AATA	7	5	6	8	-3.583075e-01	-1.089524e+00	0-90,0-191,2-347,2-390,4-193,6-37,12-91,19-148,
G...GTA	7	4	8	23	-2.021241e-01	2.602617e-01	0-327,0-424,1-172,1-195,1-395,1-399,1-430,2-94,3-34,3-155,4-204,5-172,9-2,10-196,10-218,10-316,11-266,12-156,13-95,16-65,16-167,17-123,19-188,
G.A.GTA	7	5	6	10	8.088975e-01	1.173733e+00	0-327,0-424,1-399,2-94,3-34,10-218,11-266,13-95,17-123,19-188,
G...TTA	7	4	7	18	-2.692658e+00	-2.685520e+00	0-24,0-221,0-244,1-96,1-186,1-251,1-415,2-146,2-238,2-294,7-141,9-69,10-178,11-69,16-19,16-143,17-85,18-220,
G..ATTA	7	5	6	9	-2.292091e-01	-6.296375e-01	0-244,1-96,1-251,2-146,2-238,7-141,9-69,10-178,17-85,
G.....C	7	2	10	154	7.707655e-02	-1.718624e+00	0-160,0-294,0-308,0-317,0-382,1-62,1-127,1-136,1-150,1-284,2-173,2-181,2-200,2-230,2-260,2-285,2-335,2-349,2-392,2-415,2-444,3-0,3-29,3-52,3-95,3-109,3-159,3-184,3-214,3-244,3-263,3-271,4-44,4-58,4-109,4-163,4-165,4-180,5-53,5-68,5-70,5-124,5-175,5-189,6-96,6-133,6-137,6-145,6-172,6-191,7-35,7-54,7-81,7-89,7-93,7-130,8-35,8-39,8-73,9-4,9-38,9-42,10-6,10-106,10-130,10-140,10-150,10-160,10-239,10-2…
GA....C	7	3	10	70	5.616263e-01	1.767186e+00	0-160,0-294,1-62,1-284,2-173,2-181,2-200,2-230,2-260,2-349,2-392,3-29,3-109,3-244,3-263,3-271,4-58,4-163,4-165,5-53,6-96,6-137,6-145,6-172,8-35,9-4,10-6,10-130,10-140,10-150,10-160,10-305,11-14,11-80,11-213,11-313,12-99,12-140,12-192,13-5,13-17,13-69,13-110,13-207,14-7,14-56,14-115,15-24,15-104,16-26,16-100,16-184,16-261,16-279,16-363,16-440,17-165,17-183,17-230,17-248,17-310,17-351,17-395,18-72,…
GC....C	7	3	8	24	-1.094672e+00	-1.397074e+00	1-127,2-415,2-444,3-214,4-44,6-133,6-191,7-89,8-73,9-38,9-42,11-0,11-25,11-159,16-52,16-436,17-4,17-81,17-306,17-319,17-392,17-397,19-71,19-78,
GG....C	7	3	10	21	1.018468e+00	-2.273376e+00	0-308,1-136,2-335,3-0,3-95,4-109,4-180,5-175,5-189,7-130,8-39,10-319,12-204,14-35,16-93,16-196,17-247,17-260,17-344,18-157,19-166,
GT....C	7	3	9	39	-1.357596e+00	-2.457230e+00	0-317,0-382,1-150,2-285,3-52,3-159,3-184,5-68,5-70,5-124,7-35,7-54,7-81,7-93,10-106,10-239,10-294,11-169,11-179,11-189,12-2,15-83,15-132,16-47,16-49,16-125,16-134,16-138,16-171,16-197,16-214,17-8,17-273,17-418,18-167,18-223,19-15,19-81,19-126,
G.A...C	7	3	9	45	-1.511008e+00	-1.531912e+00	0-160,0-308,0-382,1-127,2-260,2-349,2-392,2-444,3-29,3-109,3-159,3-214,4-165,5-124,6-145,6-191,7-81,7-130,10-130,10-140,10-150,11-25,11-159,11-313,12-99,12-140,13-5,14-7,14-35,14-56,14-115,15-104,16-26,16-49,16-171,16-184,16-261,16-279,17-183,17-247,17-351,18-160,18-196,19-122,19-166,
GAA...C	7	4	9	28	8.703546e-01	2.109965e+00	0-160,2-260,2-349,2-392,3-29,3-109,4-165,6-145,10-130,10-140,10-150,11-313,12-99,12-140,13-5,14-7,14-56,14-115,15-104,16-26,16-184,16-261,16-279,17-183,17-351,18-160,18-196,19-122,
G.C...C	7	3	10	30	1.175723e+00	-4.415309e-01	1-150,1-284,2-285,3-244,3-263,5-53,5-189,6-96,6-133,6-137,7-89,7-93,8-39,9-42,11-213,12-204,15-24,15-132,16-138,16-197,16-363,16-440,17-8,17-81,17-310,17-319,18-112,18-116,19-71,19-126,
GAC...C	7	4	8	13	1.425343e+00	7.035055e-01	1-284,3-244,3-263,5-53,6-96,6-137,11-213,15-24,16-363,16-440,17-310,18-112,18-116,
GTC...C	7	4	6	8	1.713447e-01	-4.329177e-01	1-150,2-285,7-93,15-132,16-138,16-197,17-8,19-126,
G.G...C	7	3	10	24	1.018468e+00	-1.738129e+00	1-62,2-173,4-44,4-109,4-163,5-68,6-172,9-4,10-6,10-239,10-294,12-2,15-83,16-47,16-93,16-436,17-230,17-260,17-273,17-344,17-395,17-418,18-157,18-167,
GAG...C	7	4	7	8	4.195734e-01	-1.005538e+00	1-62,2-173,4-163,6-172,9-4,10-6,17-230,17-395,
GTG...C	7	4	6	9	-1.609774e-01	-5.416488e-01	5-68,10-239,10-294,12-2,15-83,16-47,17-273,17-418,18-167,
G.T...C	7	3	9	55	-1.357596e+00	-2.864300e-03	0-294,0-317,1-136,2-181,2-200,2-230,2-335,2-415,3-0,3-52,3-95,3-184,3-271,4-58,4-180,5-70,5-175,7-35,7-54,8-35,8-73,9-38,10-106,10-160,10-305,10-319,11-0,11-14,11-80,11-169,11-179,11-189,12-192,13-17,13-69,13-110,13-207,16-52,16-100,16-125,16-134,16-196,16-214,17-4,17-165,17-248,17-306,17-392,17-397,18-72,18-223,19-15,19-42,19-78,19-81,
GAT...C	7	4	8	21	1.314569e-01	7.066027e-01	0-294,2-181,2-200,2-230,3-271,4-58,8-35,10-160,10-305,11-14,11-80,12-192,13-17,13-69,13-110,13-207,16-100,17-165,17-248,18-72,19-42,
GTT...C	7	4	7	16	-5.656871e-01	-2.756542e-01	0-317,3-52,3-184,5-70,7-35,7-54,10-106,11-169,11-179,11-189,16-125,16-134,16-214,18-223,19-15,19-81,
G..A..C	7	3	10	61	5.616263e-01	5.982614e-01	0-160,0-308,0-317,1-62,1-150,2-230,2-260,2-285,2-415,2-444,3-52,3-95,3-109,3-244,4-109,4-163,4-165,5-175,5-189,6-145,6-172,6-191,7-89,7-130,8-73,9-42,10-130,10-140,10-160,10-239,10-305,10-319,11-25,11-169,11-213,11-313,12-2,12-99,12-140,12-204,14-35,14-56,15-24,15-132,16-138,16-171,16-197,16-261,16-363,16-440,17-165,17-230,17-260,17-319,17-397,18-112,18-167,18-196,18-223,19-122,19-166,
GA.A..C	7	4	9	28	8.703546e-01	1.872407e+00	0-160,1-62,2-230,2-260,3-109,3-244,4-163,4-165,6-145,6-172,10-130,10-140,10-160,10-305,11-213,11-313,12-99,12-140,14-56,15-24,16-261,16-363,16-440,17-165,17-230,18-112,18-196,19-122,
GG.A..C	7	4	9	11	1.836032e+00	-1.078781e-01	0-308,3-95,4-109,5-175,5-189,7-130,10-319,12-204,14-35,17-260,19-166,
GT.A..C	7	4	7	13	-7.065340e-01	-1.211939e+00	0-317,1-150,2-285,3-52,10-239,11-169,12-2,15-132,16-138,16-171,16-197,18-167,18-223,
G.AA..C	7	4	9	22	8.703546e-01	6.900868e-01	0-160,0-308,2-260,2-444,3-109,4-165,6-145,6-191,7-130,10-130,10-140,11-25,11-313,12-99,12-140,14-35,14-56,16-171,16-261,18-196,19-122,19-166,
GAAA..C	7	5	9	14	3.004812e+00	3.082010e+00	0-160,2-260,3-109,4-165,6-145,10-130,10-140,11-313,12-99,12-140,14-56,16-261,18-196,19-122,
G.CA..C	7	4	10	16	2.800994e+00	2.000479e+00	1-150,2-285,3-244,5-189,7-89,9-42,11-213,12-204,15-24,15-132,16-138,16-197,16-363,16-440,17-319,18-112,
G.GA..C	7	4	7	9	4.195734e-01	-7.056390e-01	1-62,4-109,4-163,6-172,10-239,12-2,17-230,17-260,18-167,
G.TA..C	7	4	7	14	-7.065340e-01	-9.768590e-01	0-317,2-230,2-415,3-52,3-95,5-175,8-73,10-160,10-305,10-319,11-169,17-165,17-397,18-223,
G..C..C	7	3	7	16	-2.229870e+00	-2.526448e+00	2-173,2-181,5-53,7-93,8-39,13-17,16-52,16-100,16-196,17-8,17-310,17-351,17-395,17-418,18-160,19-81,
G..G..C	7	3	7	16	-2.794946e+00	-3.149977e+00	3-263,3-271,4-180,6-133,9-38,12-192,16-26,16-49,16-93,16-134,16-436,17-248,17-344,17-392,18-157,19-78,
G.TG..C	7	4	6	8	-1.609774e-01	-8.496856e-01	3-271,4-180,9-38,12-192,16-134,17-248,17-392,19-78,
G..T..C	7	3	10	61	6.010083e-01	1.034915e+00	0-294,0-382,1-127,1-136,1-284,2-200,2-335,2-349,2-392,3-0,3-29,3-159,3-184,3-214,4-44,4-58,5-68,5-70,5-124,6-96,6-137,7-35,7-54,7-81,8-35,9-4,10-6,10-106,10-150,10-294,11-0,11-14,11-80,11-159,11-179,11-189,13-5,13-69,13-110,13-207,14-7,14-115,15-83,15-104,16-47,16-125,16-184,16-214,16-279,17-4,17-81,17-183,17-247,17-273,17-306,18-72,18-116,19-15,19-42,19-71,19-126,
GA.T..C	7	4	10	28	1.807439e+00	2.401033e+00	0-294,1-284,2-200,2-349,2-392,3-29,4-58,6-96,6-137,8-35,9-4,10-6,10-150,11-14,11-80,13-5,13-69,13-110,13-207,14-7,14-115,15-104,16-184,16-279,17-183,18-72,18-116,19-42,
GC.T..C	7	4	6	9	1.713447e-01	-1.018226e-01	1-127,3-214,4-44,11-0,11-159,17-4,17-81,17-306,19-71,
GT.T..C	7	4	8	20	2.513601e-01	4.645351e-01	0-382,3-159,3-184,5-68,5-70,5-124,7-35,7-54,7-81,10-106,10-294,11-179,11-189,15-83,16-47,16-125,16-214,17-273,19-15,19-126,
G.AT..C	7	4	8	19	1.314569e-01	2.272865e-01	0-382,1-127,2-349,2-392,3-29,3-159,3-214,5-124,7-81,10-150,11-159,13-5,14-7,14-115,15-104,16-184,16-279,17-183,17-247,
G.TT..C	7	4	9	27	1.068407e+00	2.447429e+00	0-294,1-136,2-200,2-335,3-0,3-184,4-58,5-70,7-35,7-54,8-35,10-106,11-0,11-14,11-80,11-179,11-189,13-69,13-110,13-207,16-125,16-214,17-4,17-306,18-72,19-15,19-42,
GATT..C	7	5	7	11	1.897632e+00	2.248336e+00	0-294,2-200,4-58,8-35,11-14,11-80,13-69,13-110,13-207,18-72,19-42,
GTTT..C	7	5	6	10	1.338797e+00	2.005298e+00	3-184,5-70,7-35,7-54,10-106,11-179,11-189,16-125,16-214,19-15,
G...A.C	7	3	9	55	-1.511008e+00	-4.031575e-01	0-308,1-127,1-150,2-173,2-260,2-349,2-392,2-444,3-29,3-109,3-214,3-244,3-263,4-58,4-163,5-53,5-175,6-172,6-191,8-39,9-4,9-42,10-130,10-140,10-150,10-239,10-305,10-319,11-0,11-14,11-159,11-213,12-2,12-99,12-140,12-192,13-17,16-47,16-52,16-138,16-196,16-279,16-440,17-230,17-248,17-310,17-319,17-344,17-392,18-157,18-160,18-196,18-223,19-15,19-166,
GA..A.C	7	4	8	30	9.535025e-03	2.582870e+00	2-173,2-260,2-349,2-392,3-29,3-109,3-244,3-263,4-58,4-163,5-53,6-172,9-4,10-130,10-140,10-150,10-305,11-14,11-213,12-99,12-140,12-192,13-17,16-279,16-440,17-230,17-248,17-310,18-160,18-196,
GC..A.C	7	4	6	10	4.969157e-02	5.484509e-02	1-127,2-444,3-214,6-191,9-42,11-0,11-159,16-52,17-319,17-392,
GG..A.C	7	4	6	8	-2.886557e-01	-1.008143e+00	0-308,5-175,8-39,10-319,16-196,17-344,18-157,19-166,
G.A.A.C	7	4	7	20	-8.512845e-01	2.205446e-01	0-308,1-127,2-260,2-349,2-392,2-444,3-29,3-109,3-214,6-191,10-130,10-140,10-150,11-159,12-99,12-140,16-279,18-160,18-196,19-166,
G.C.A.C	7	4	6	11	4.969157e-02	3.801481e-01	1-150,3-244,3-263,5-53,8-39,9-42,11-213,16-138,16-440,17-310,17-319,
G.G.A.C	7	4	8	10	1.127803e+00	-4.054136e-01	2-173,4-163,6-172,9-4,10-239,12-2,16-47,17-230,17-344,18-157,
G..AA.C	7	4	9	27	8.703546e-01	1.862632e+00	0-308,1-150,2-260,2-444,3-109,3-244,4-163,5-175,6-172,6-191,9-42,10-130,10-140,10-239,10-305,10-319,11-213,12-2,12-99,12-140,16-138,16-440,17-230,17-319,18-196,18-223,19-166,
GA.AA.C	7	5	7	14	1.668883e+00	3.081271e+00	2-260,3-109,3-244,4-163,6-172,10-130,10-140,10-305,11-213,12-99,12-140,16-440,17-230,18-196,
G.AAA.C	7	5	6	11	1.000919e+00	1.869809e+00	0-308,2-260,2-444,3-109,6-191,10-130,10-140,12-99,12-140,18-196,19-166,
G..CA.C	7	4	6	8	4.969157e-02	-5.872961e-01	2-173,5-53,8-39,13-17,16-52,16-196,17-310,18-160,
G..TA.C	7	4	7	14	-7.065340e-01	-9.727247e-01	1-127,2-349,2-392,3-29,3-214,4-58,9-4,10-150,11-0,11-14,11-159,16-47,16-279,19-15,
G...C.C	7	3	10	24	1.175723e+00	-1.015596e+00	0-382,3-271,4-165,5-70,5-124,5-189,7-54,8-73,11-25,11-80,11-313,13-207,14-56,16-26,16-49,16-100,16-171,16-184,16-214,17-8,17-351,17-397,19-71,19-81,
GA..C.C	7	4	6	10	4.969157e-02	5.599399e-02	3-271,4-165,11-80,11-313,13-207,14-56,16-26,16-100,16-184,17-351,
G.T.C.C	7	4	8	10	1.535690e+00	2.273330e-01	3-271,5-70,7-54,8-73,11-80,13-207,16-100,16-214,17-397,19-81,
G..TC.C	7	4	7	9	8.535173e-01	-1.034566e-01	0-382,5-70,5-124,7-54,11-80,13-207,16-184,16-214,19-71,
G...G.C	7	3	10	30	1.018468e+00	-1.205472e+00	0-160,0-294,2-181,2-200,3-159,4-44,4-180,6-133,6-137,7-89,7-93,7-130,8-35,9-38,10-106,13-5,14-7,14-115,16-125,16-134,16-363,16-436,17-4,17-81,17-247,17-306,18-112,18-167,19-122,19-126,
GA..G.C	7	4	8	12	1.127803e+00	1.960199e-01	0-160,0-294,2-181,2-200,6-137,8-35,13-5,14-7,14-115,16-363,18-112,19-122,
G.A.G.C	7	4	7	8	4.195734e-01	-1.005538e+00	0-160,3-159,7-130,13-5,14-7,14-115,17-247,19-122,
G.T.G.C	7	4	6	11	-1.609774e-01	7.543158e-02	0-294,2-181,2-200,4-180,8-35,9-38,10-106,16-125,16-134,17-4,17-306,
G..TG.C	7	4	10	16	2.637952e+00	1.624044e+00	0-294,2-200,3-159,4-44,6-137,8-35,10-106,13-5,14-7,14-115,16-125,17-4,17-81,17-247,17-306,19-126,
GA.TG.C	7	5	6	7	2.215999e+00	1.837641e+00	0-294,2-200,6-137,8-35,13-5,14-7,14-115,
G...T.C	7	3	9	45	-1.357596e+00	-1.157126e+00	0-317,1-62,1-136,1-284,2-230,2-285,2-335,2-415,3-0,3-52,3-95,3-184,4-109,5-68,6-96,6-145,7-35,7-81,10-6,10-160,10-294,11-169,11-179,11-189,12-204,13-69,13-110,14-35,15-24,15-83,15-104,15-132,16-93,16-197,16-261,17-165,17-183,17-260,17-273,17-395,17-418,18-72,18-116,19-42,19-78,
GA..T.C	7	4	8	18	1.314569e-01	-1.324297e-02	1-62,1-284,2-230,6-96,6-145,10-6,10-160,13-69,13-110,15-24,15-104,16-261,17-165,17-183,17-395,18-72,18-116,19-42,
GG..T.C	7	4	6	9	-1.609774e-01	-5.416488e-01	1-136,2-335,3-0,3-95,4-109,12-204,14-35,16-93,17-260,
GT..T.C	7	4	7	16	-5.656871e-01	-2.756542e-01	0-317,2-285,3-52,3-184,5-68,7-35,7-81,10-294,11-169,11-179,11-189,15-83,15-132,16-197,17-273,17-418,
G.C.T.C	7	4	7	8	8.535173e-01	-4.329177e-01	1-284,2-285,6-96,12-204,15-24,15-132,16-197,18-116,
G.T.T.C	7	4	7	20	-5.656871e-01	7.118082e-01	0-317,1-136,2-230,2-335,2-415,3-0,3-52,3-95,3-184,7-35,10-160,11-169,11-179,11-189,13-69,13-110,17-165,18-72,19-42,19-78,
G..AT.C	7	4	8	19	1.314569e-01	2.272865e-01	0-317,1-62,2-230,2-285,2-415,3-52,3-95,4-109,6-145,10-160,11-169,12-204,14-35,15-24,15-132,16-197,16-261,17-165,17-260,
GA.AT.C	7	5	6	7	1.113747e+00	4.110426e-01	1-62,2-230,6-145,10-160,15-24,16-261,17-165,
G..TT.C	7	4	9	22	1.068407e+00	1.207173e+00	1-136,1-284,2-335,3-0,3-184,5-68,6-96,7-35,7-81,10-6,10-294,11-179,11-189,13-69,13-110,15-83,15-104,17-183,17-273,18-72,18-116,19-42,
GA.TT.C	7	5	7	10	1.897632e+00	1.825837e+00	1-284,6-96,10-6,13-69,13-110,15-104,17-183,18-72,18-116,19-42,
GT.TT.C	7	5	6	9	1.338797e+00	1.569765e+00	3-184,5-68,7-35,7-81,10-294,11-179,11-189,15-83,17-273,
G.TTT.C	7	5	6	11	1.338797e+00	2.441307e+00	1-136,2-335,3-0,3-184,7-35,11-179,11-189,13-69,13-110,18-72,19-42,
G....AC	7	3	9	39	-1.511008e+00	-2.796647e+00	0-294,1-62,1-127,2-260,2-285,2-392,3-159,4-109,4-163,4-165,6-133,6-145,6-172,6-191,10-130,10-140,10-150,11-25,11-80,11-213,13-207,14-7,14-56,16-26,16-171,16-436,17-230,17-247,17-273,17-306,17-310,17-319,17-395,17-397,18-112,18-157,18-223,19-15,19-71,
GA...AC	7	4	9	21	8.703546e-01	2.221892e-01	0-294,1-62,2-260,2-392,4-163,4-165,6-145,6-172,10-130,10-140,10-150,11-80,11-213,13-207,14-7,14-56,16-26,17-230,17-310,17-395,18-112,
G.A..AC	7	4	7	16	-8.512845e-01	-7.117709e-01	1-127,2-260,2-392,3-159,4-165,6-145,6-191,10-130,10-140,10-150,11-25,14-7,14-56,16-26,16-171,17-247,
GAA..AC	7	5	6	10	1.000919e+00	1.470800e+00	2-260,2-392,4-165,6-145,10-130,10-140,10-150,14-7,14-56,16-26,
G..A.AC	7	4	8	20	9.535025e-03	-9.836149e-03	1-62,2-260,2-285,4-109,4-163,4-165,6-145,6-172,6-191,10-130,10-140,11-25,11-213,14-56,16-171,17-230,17-319,17-397,18-112,18-223,
GA.A.AC	7	5	8	12	2.336847e+00	1.872942e+00	1-62,2-260,4-163,4-165,6-145,6-172,10-130,10-140,11-213,14-56,17-230,18-112,
G.AA.AC	7	5	6	9	1.000919e+00	1.069097e+00	2-260,4-165,6-145,6-191,10-130,10-140,11-25,14-56,16-171,
G..T.AC	7	4	7	13	-7.065340e-01	-1.213941e+00	0-294,1-127,2-392,3-159,10-150,11-80,13-207,14-7,17-247,17-273,17-306,19-15,19-71,
G...AAC	7	4	7	16	-8.512845e-01	-7.117709e-01	1-127,2-260,2-392,4-163,6-172,6-191,10-130,10-140,10-150,11-213,17-230,17-310,17-319,18-157,18-223,19-15,
G..AAAC	7	5	6	10	1.000919e+00	1.470800e+00	2-260,4-163,6-172,6-191,10-130,10-140,11-213,17-230,17-319,18-223,
G...CAC	7	4	6	9	4.969157e-02	-2.665999e-01	4-165,11-25,11-80,13-207,14-56,16-26,16-171,17-397,19-71,
G...GAC	7	4	6	8	-2.886557e-01	-1.005538e+00	0-294,3-159,6-133,14-7,16-436,17-247,17-306,18-112,
G....CC	7	3	10	21	1.175723e+00	-1.585734e+00	0-308,1-136,2-349,2-444,3-109,4-44,4-58,5-53,5-124,6-96,9-38,11-0,13-5,15-104,16-100,16-184,16-197,17-248,17-351,18-72,19-81,
GA...CC	7	4	7	12	7.375172e-01	7.041398e-01	2-349,3-109,4-58,5-53,6-96,13-5,15-104,16-100,16-184,17-248,17-351,18-72,
G.A..CC	7	4	6	9	4.969157e-02	-2.676897e-01	0-308,2-349,2-444,3-109,5-124,13-5,15-104,16-184,17-351,
G.T..CC	7	4	6	8	1.713447e-01	-4.329177e-01	1-136,4-58,9-38,11-0,16-100,17-248,18-72,19-81,
G..T.CC	7	4	9	11	2.217863e+00	5.614501e-01	1-136,2-349,4-44,4-58,5-124,6-96,11-0,13-5,15-104,16-184,18-72,
GA.T.CC	7	5	7	7	3.278311e+00	2.252461e+00	2-349,4-58,6-96,13-5,15-104,16-184,18-72,
G....GC	7	3	8	24	-1.523808e+00	-2.097575e+00	0-317,2-230,3-0,3-29,5-189,6-137,7-35,7-93,8-35,8-39,9-4,10-160,10-294,10-319,16-47,16-52,16-125,16-138,16-363,16-440,17-8,17-392,18-160,18-167,
GA...GC	7	4	6	9	-2.886557e-01	-7.061876e-01	2-230,3-29,6-137,8-35,9-4,10-160,16-363,16-440,18-160,
G.T..GC	7	4	6	10	-1.609774e-01	-2.361518e-01	0-317,2-230,3-0,7-35,8-35,10-160,10-319,16-52,16-125,17-392,
G..A.GC	7	4	6	9	-2.886557e-01	-7.089288e-01	0-317,2-230,5-189,10-160,10-319,16-138,16-363,16-440,18-167,
G....TC	7	3	10	70	6.010083e-01	2.224875e+00	0-160,0-382,1-150,1-284,2-173,2-181,2-200,2-335,2-415,3-52,3-95,3-184,3-214,3-244,3-263,3-271,4-180,5-68,5-70,5-175,7-54,7-81,7-89,7-130,8-73,9-42,10-6,10-106,10-239,10-305,11-14,11-159,11-169,11-179,11-189,11-313,12-2,12-99,12-140,12-192,12-204,13-17,13-69,13-110,14-35,14-115,15-24,15-83,15-132,16-49,16-93,16-134,16-196,16-214,16-261,16-279,17-4,17-81,17-165,17-183,17-260,17-344,17-418,18-116,18…
GA...TC	7	4	7	28	-7.065340e-01	2.404052e+00	0-160,1-284,2-173,2-181,2-200,3-244,3-263,3-271,10-6,10-305,11-14,11-313,12-99,12-140,12-192,13-17,13-69,13-110,14-115,15-24,16-261,16-279,17-165,17-183,18-116,18-196,19-42,19-122,
GC...TC	7	4	6	9	1.713447e-01	-1.023674e-01	2-415,3-214,7-89,8-73,9-42,11-159,17-4,17-81,19-78,
GG...TC	7	4	7	12	5.387550e-01	3.844768e-01	2-335,3-95,4-180,5-175,7-130,12-204,14-35,16-93,16-196,17-260,17-344,19-166,
GT...TC	7	4	9	21	1.068407e+00	7.118082e-01	0-382,1-150,3-52,3-184,5-68,5-70,7-54,7-81,10-106,10-239,11-169,11-179,11-189,12-2,15-83,15-132,16-49,16-134,16-214,17-418,19-126,
G.A..TC	7	4	8	18	1.314569e-01	-1.324297e-02	0-160,0-382,3-214,7-81,7-130,11-159,11-313,12-99,12-140,14-35,14-115,16-49,16-261,16-279,17-183,18-196,19-122,19-166,
GAA..TC	7	5	6	10	1.113747e+00	1.647715e+00	0-160,11-313,12-99,12-140,14-115,16-261,16-279,17-183,18-196,19-122,
G.C..TC	7	4	8	12	1.535690e+00	8.936295e-01	1-150,1-284,3-244,3-263,7-89,9-42,12-204,15-24,15-132,17-81,18-116,19-126,
G.G..TC	7	4	6	10	-1.609774e-01	-2.332767e-01	2-173,5-68,10-6,10-239,12-2,15-83,16-93,17-260,17-344,17-418,
G.T..TC	7	4	8	30	2.513601e-01	3.198595e+00	2-181,2-200,2-335,2-415,3-52,3-95,3-184,3-271,4-180,5-70,5-175,7-54,8-73,10-106,10-305,11-14,11-169,11-179,11-189,12-192,13-17,13-69,13-110,16-134,16-196,16-214,17-4,17-165,19-42,19-78,
G..A.TC	7	4	10	28	1.807439e+00	2.403046e+00	0-160,1-150,2-415,3-52,3-95,3-244,5-175,7-89,7-130,8-73,9-42,10-239,10-305,11-169,11-313,12-2,12-99,12-140,12-204,14-35,15-24,15-132,16-261,17-165,17-260,18-196,19-122,19-166,
GA.A.TC	7	5	7	11	1.783016e+00	2.060839e+00	0-160,3-244,10-305,11-313,12-99,12-140,15-24,16-261,17-165,18-196,19-122,
GG.A.TC	7	5	7	7	2.933986e+00	1.837641e+00	3-95,5-175,7-130,12-204,14-35,17-260,19-166,
G.AA.TC	7	5	7	10	1.783016e+00	1.647715e+00	0-160,7-130,11-313,12-99,12-140,14-35,16-261,18-196,19-122,19-166,
G.CA.TC	7	5	6	7	2.535853e+00	2.252461e+00	1-150,3-244,7-89,9-42,12-204,15-24,15-132,
G..T.TC	7	4	9	28	1.068407e+00	2.450396e+00	0-382,1-284,2-200,2-335,3-184,3-214,5-68,5-70,7-54,7-81,10-6,10-106,11-14,11-159,11-179,11-189,13-69,13-110,14-115,15-83,16-214,16-279,17-4,17-81,17-183,18-116,19-42,19-126,
GA.T.TC	7	5	7	11	1.897632e+00	2.250247e+00	1-284,2-200,10-6,11-14,13-69,13-110,14-115,16-279,17-183,18-116,19-42,
GT.T.TC	7	5	8	12	2.686946e+00	2.441307e+00	0-382,3-184,5-68,5-70,7-54,7-81,10-106,11-179,11-189,15-83,16-214,19-126,
G.AT.TC	7	5	6	7	1.226319e+00	5.553802e-01	0-382,3-214,7-81,11-159,14-115,16-279,17-183,
G.TT.TC	7	5	7	14	2.012872e+00	3.752198e+00	2-200,2-335,3-184,5-70,7-54,10-106,11-14,11-179,11-189,13-69,13-110,16-214,17-4,19-42,
G...ATC	7	4	8	21	1.314569e-01	7.091408e-01	1-150,2-173,3-214,3-244,3-263,5-175,9-42,10-239,10-305,11-14,11-159,12-2,12-99,12-140,12-192,13-17,16-196,16-279,17-344,18-196,19-166,
G..AATC	7	5	7	11	1.783016e+00	2.060839e+00	1-150,3-244,5-175,9-42,10-239,10-305,12-2,12-99,12-140,18-196,19-166,
G...CTC	7	4	7	8	8.535173e-01	-4.334322e-01	0-382,3-271,5-70,7-54,8-73,11-313,16-49,16-214,
G...GTC	7	4	8	13	1.238487e+00	3.844768e-01	0-160,2-181,2-200,4-180,7-89,7-130,10-106,14-115,16-134,17-4,17-81,19-122,19-126,
G...TTC	7	4	9	28	1.068407e+00	2.699871e+00	1-284,2-335,2-415,3-52,3-95,3-184,5-68,7-81,10-6,11-169,11-179,11-189,12-204,13-69,13-110,14-35,15-24,15-83,15-132,16-93,16-261,17-165,17-183,17-260,17-418,18-116,19-42,19-78,
GA..TTC	7	5	6	10	1.226319e+00	1.825837e+00	1-284,10-6,13-69,13-110,15-24,16-261,17-165,17-183,18-116,19-42,
GT..TTC	7	5	6	10	1.338797e+00	2.005298e+00	3-52,3-184,5-68,7-81,11-169,11-179,11-189,15-83,15-132,17-418,
G..TTTC	7	5	9	14	3.361021e+00	3.752198e+00	1-284,2-335,3-184,5-68,7-81,10-6,11-179,11-189,13-69,13-110,15-83,17-183,18-116,19-42,
G.....G	7	2	10	180	5.070143e-02	-3.535345e+00	0-32,0-57,0-107,0-330,0-336,0-352,0-392,0-396,0-402,0-418,0-433,0-439,1-180,1-204,1-397,1-424,1-442,2-62,2-88,2-142,2-148,2-175,2-198,2-215,2-216,2-247,2-279,2-307,2-386,3-1,3-7,3-13,3-19,3-23,3-38,3-71,3-90,3-96,3-176,3-323,3-329,3-335,3-355,3-359,3-397,4-15,4-68,4-94,4-104,4-140,4-174,4-177,4-227,5-21,5-32,5-64,5-169,5-170,5-202,5-205,6-90,6-127,6-136,6-168,6-174,6-209,6-215,6-221,7-29,7-75,7-9…
GA....G	7	3	10	58	4.640964e-01	-1.332277e+00	0-32,0-57,0-336,0-352,0-396,0-439,1-180,1-442,2-62,2-142,2-148,2-247,2-307,2-386,3-71,3-90,3-176,3-335,4-104,5-32,6-174,6-209,6-215,6-221,7-207,7-213,8-20,8-29,8-66,10-180,10-264,10-314,11-230,11-284,12-47,12-58,12-92,13-185,14-50,14-87,14-91,14-125,15-75,15-90,16-86,16-151,16-226,16-292,16-403,16-423,17-110,17-232,17-267,17-286,18-128,18-154,18-185,19-186,
GC....G	7	3	10	38	1.018468e+00	-1.358960e-01	1-397,2-88,2-175,3-19,3-323,3-355,4-68,4-174,4-177,5-64,5-170,6-90,7-29,8-40,10-2,10-233,10-299,11-8,12-205,14-93,14-99,15-45,16-61,16-67,16-223,16-349,16-429,17-13,17-94,17-220,17-226,17-336,17-339,17-382,17-428,18-11,18-165,19-219,
GG....G	7	3	9	48	-5.632952e-01	5.312945e-01	0-330,0-392,0-418,1-424,2-215,2-216,2-279,3-7,3-359,3-397,4-15,4-94,4-227,5-21,5-169,5-202,5-205,6-136,6-168,7-97,8-23,9-23,10-209,10-261,11-222,14-29,14-104,16-43,16-46,16-88,16-94,16-137,16-145,16-178,16-313,16-367,16-387,16-397,16-439,17-261,17-291,17-332,17-338,17-341,17-345,17-367,18-159,19-120,
GT....G	7	3	9	36	-1.790709e+00	-3.640088e+00	0-107,0-402,0-433,1-204,2-198,3-1,3-13,3-23,3-38,3-96,3-329,4-140,6-127,7-75,7-124,10-8,10-290,10-296,12-189,14-24,14-30,14-119,14-138,16-89,16-191,16-298,16-384,16-421,17-154,17-172,17-256,17-275,17-284,17-333,18-17,19-183,
G.A...G	7	3	10	63	4.640964e-01	-1.201418e+00	0-57,0-392,0-439,1-180,2-62,2-175,2-216,2-247,2-279,3-7,3-19,3-38,3-71,3-90,3-96,3-335,3-355,3-397,4-177,5-21,5-205,6-90,6-136,6-168,6-174,6-209,6-221,8-20,8-66,10-233,11-222,11-230,11-284,12-47,12-58,12-92,12-205,14-50,14-87,14-93,14-104,14-125,14-138,16-191,16-223,16-226,16-292,16-387,16-397,16-403,16-423,16-439,17-226,17-232,17-256,17-261,17-267,17-286,17-333,17-341,17-428,18-154,18-159,
GAA...G	7	4	9	29	6.019081e-01	1.545555e+00	0-57,0-439,1-180,2-62,2-247,3-71,3-90,3-335,6-174,6-209,6-221,8-20,8-66,11-230,11-284,12-47,12-58,12-92,14-50,14-87,14-125,16-226,16-292,16-403,16-423,17-232,17-267,17-286,18-154,
GCA...G	7	4	7	11	4.195734e-01	-1.054645e-01	2-175,3-19,3-355,4-177,6-90,10-233,12-205,14-93,16-223,17-226,17-428,
GGA...G	7	4	8	17	8.273281e-01	1.093318e+00	0-392,2-216,2-279,3-7,3-397,5-21,5-205,6-136,6-168,11-222,14-104,16-387,16-397,16-439,17-261,17-341,18-159,
G.C...G	7	3	9	32	-2.526703e-01	-3.137613e-01	0-352,1-204,1-424,2-88,3-176,4-15,4-68,4-140,4-227,5-169,5-202,6-127,7-97,7-124,8-29,8-40,10-2,14-24,14-99,14-119,16-43,16-89,16-151,16-298,16-367,16-429,17-13,17-291,17-338,18-17,19-183,19-219,
GCC...G	7	4	7	8	1.844486e+00	9.062730e-01	2-88,4-68,8-40,10-2,14-99,16-429,17-13,19-219,
GTC...G	7	4	6	10	-1.609774e-01	-2.332767e-01	1-204,4-140,6-127,7-124,14-24,14-119,16-89,16-298,18-17,19-183,
G.G...G	7	3	8	35	-2.001008e+00	-9.790984e-01	0-396,1-397,2-142,2-198,2-215,2-386,3-23,3-323,3-359,4-174,5-32,5-170,7-207,10-261,10-264,10-314,14-30,14-91,16-67,16-86,16-94,16-178,16-384,16-421,17-94,17-284,17-336,17-339,17-345,17-367,18-128,18-165,18-185,19-120,19-186,
GAG...G	7	4	8	12	8.273281e-01	-3.112016e-01	0-396,2-142,2-386,5-32,7-207,10-264,10-314,14-91,16-86,18-128,18-185,19-186,
G.T...G	7	3	10	50	4.988943e-01	-1.748589e+00	0-32,0-107,0-330,0-336,0-402,0-418,0-433,1-442,2-148,2-307,3-1,3-13,3-329,4-94,4-104,5-64,6-215,7-29,7-75,7-213,8-23,9-23,10-8,10-180,10-209,10-290,10-296,10-299,11-8,12-189,13-185,14-29,15-45,15-75,15-90,16-46,16-61,16-88,16-137,16-145,16-313,16-349,17-110,17-154,17-172,17-220,17-275,17-332,17-382,18-11,
GAT...G	7	4	8	13	-2.021241e-01	-1.753601e+00	0-32,0-336,1-442,2-148,2-307,4-104,6-215,7-213,10-180,13-185,15-75,15-90,17-110,
GCT...G	7	4	6	10	-1.609774e-01	-2.332767e-01	5-64,7-29,10-299,11-8,15-45,16-61,16-349,17-220,17-382,18-11,
GGT...G	7	4	6	13	-5.110802e-01	1.651200e-01	0-330,0-418,4-94,8-23,9-23,10-209,14-29,16-46,16-88,16-137,16-145,16-313,17-332,
GTT...G	7	4	6	14	-1.831822e+00	-1.550181e+00	0-107,0-402,0-433,3-1,3-13,3-329,7-75,10-8,10-290,10-296,12-189,17-154,17-172,17-275,
G..A..G	7	3	10	62	4.640964e-01	-9.306674e-01	0-57,0-330,0-396,0-418,1-442,2-198,2-215,2-216,2-247,2-307,2-386,3-38,3-71,3-176,3-335,3-355,3-397,4-94,4-227,5-21,6-90,6-127,6-174,7-207,8-29,8-40,8-66,9-23,10-233,11-222,12-47,12-58,12-92,13-185,14-24,14-30,14-50,14-104,14-119,15-75,16-61,16-151,16-292,16-313,16-367,16-397,16-403,16-421,16-429,17-13,17-94,17-226,17-232,17-275,17-284,17-286,17-332,17-345,18-17,18-159,19-120,19-219,
GA.A..G	7	4	7	24	-1.263395e+00	4.424821e-01	0-57,0-396,1-442,2-247,2-307,2-386,3-71,3-176,3-335,6-174,7-207,8-29,8-66,12-47,12-58,12-92,13-185,14-50,15-75,16-151,16-292,16-403,17-232,17-286,
GC.A..G	7	4	6	10	-2.886557e-01	-4.054136e-01	3-355,6-90,8-40,10-233,16-61,16-429,17-13,17-94,17-226,19-219,
GG.A..G	7	4	8	18	8.273281e-01	1.093318e+00	0-330,0-418,2-215,2-216,3-397,4-94,4-227,5-21,9-23,11-222,14-104,16-313,16-367,16-397,17-332,17-345,18-159,19-120,
G.AA..G	7	4	10	26	1.534559e+00	4.452002e-01	0-57,2-216,2-247,3-38,3-71,3-335,3-355,3-397,5-21,6-90,6-174,8-66,10-233,11-222,12-47,12-58,12-92,14-50,14-104,16-292,16-397,16-403,17-226,17-232,17-286,18-159,
GAAA..G	7	5	7	14	1.362820e+00	2.497974e+00	0-57,2-247,3-71,3-335,6-174,8-66,12-47,12-58,12-92,14-50,16-292,16-403,17-232,17-286,
GGAA..G	7	5	6	7	1.790014e+00	1.284260e+00	2-216,3-397,5-21,11-222,14-104,16-397,18-159,
G.CA..G	7	4	7	13	4.195734e-01	4.972294e-01	3-176,4-227,6-127,8-29,8-40,14-24,14-119,16-151,16-367,16-429,17-13,18-17,19-219,
G.GA..G	7	4	6	11	-6.466850e-01	-5.911849e-01	0-396,2-198,2-215,2-386,7-207,14-30,16-421,17-94,17-284,17-345,19-120,
G.TA..G	7	4	7	12	-1.106230e+00	-1.976046e+00	0-330,0-418,1-442,2-307,4-94,9-23,13-185,15-75,16-61,16-313,17-275,17-332,
G..C..G	7	3	8	25	-1.523808e+00	-1.560773e+00	0-32,0-107,2-88,2-279,3-90,3-359,5-32,6-136,6-215,7-29,7-97,10-314,11-8,14-91,15-45,16-88,16-137,16-191,16-423,16-439,17-256,17-267,17-382,17-428,18-128,
GA.C..G	7	4	8	9	1.127803e+00	-7.056390e-01	0-32,3-90,5-32,6-215,10-314,14-91,16-423,17-267,18-128,
G..G..G	7	3	10	43	8.744177e-01	-1.645519e+00	0-352,0-392,0-433,2-142,4-15,4-140,4-174,4-177,5-169,5-170,5-202,5-205,6-168,7-213,8-20,8-23,10-2,10-261,10-264,10-296,10-299,11-284,12-189,14-29,16-43,16-46,16-86,16-89,16-223,16-226,16-298,16-384,16-387,17-291,17-333,17-336,17-338,17-339,17-341,18-11,18-154,19-183,19-186,
GA.G..G	7	4	7	10	9.032154e-02	-8.708631e-01	0-352,2-142,7-213,8-20,10-264,11-284,16-86,16-226,18-154,19-186,
GG.G..G	7	4	7	15	1.231465e+00	1.524411e+00	0-392,4-15,5-169,5-202,5-205,6-168,8-23,10-261,14-29,16-43,16-46,16-387,17-291,17-338,17-341,
GT.G..G	7	4	6	9	-5.110802e-01	-9.845096e-01	0-433,4-140,10-296,12-189,16-89,16-298,16-384,17-333,19-183,
G.AG..G	7	4	7	12	9.032154e-02	-5.911849e-01	0-392,4-177,5-205,6-168,8-20,11-284,16-223,16-226,16-387,17-333,17-341,18-154,
G.TG..G	7	4	8	9	9.394559e-01	-1.271135e+00	0-433,7-213,8-23,10-296,10-299,12-189,14-29,16-46,18-11,
G..T..G	7	3	9	50	-1.790709e+00	-2.023069e+00	0-336,0-402,0-439,1-180,1-204,1-397,1-424,2-62,2-148,2-175,3-1,3-7,3-13,3-19,3-23,3-96,3-323,3-329,4-68,4-104,5-64,6-209,6-221,7-75,7-124,10-8,10-180,10-209,10-290,11-230,12-205,14-87,14-93,14-99,14-125,14-138,15-90,16-67,16-94,16-145,16-178,16-349,17-110,17-154,17-172,17-220,17-261,17-367,18-165,18-185,
GA.T..G	7	4	8	15	-2.021241e-01	-1.305827e+00	0-336,0-439,1-180,2-62,2-148,4-104,6-209,6-221,10-180,11-230,14-87,14-125,15-90,17-110,18-185,
GC.T..G	7	4	7	13	5.387550e-01	3.838448e-01	1-397,2-175,3-19,3-323,4-68,5-64,12-205,14-93,14-99,16-67,16-349,17-220,18-165,
GT.T..G	7	4	6	14	-1.831822e+00	-1.324236e+00	0-402,1-204,3-1,3-13,3-23,3-96,3-329,7-75,7-124,10-8,10-290,14-138,17-154,17-172,
G.AT..G	7	4	7	16	-1.106230e+00	-1.309419e+00	0-439,1-180,2-62,2-175,3-7,3-19,3-96,6-209,6-221,11-230,12-205,14-87,14-93,14-125,14-138,17-261,
G.TT..G	7	4	7	20	-9.540217e-01	5.613824e-02	0-336,0-402,2-148,3-1,3-13,3-329,4-104,5-64,7-75,10-8,10-180,10-209,10-290,15-90,16-145,16-349,17-110,17-154,17-172,17-220,
GATT..G	7	5	6	6	9.225361e-01	-2.256451e-01	0-336,2-148,4-104,10-180,15-90,17-110,
G...A.G	7	3	10	68	4.640964e-01	1.181753e-02	0-32,0-57,0-330,0-352,0-396,0-402,0-433,1-397,1-424,1-442,2-148,2-215,2-279,3-7,3-38,3-323,3-335,3-359,3-397,4-68,4-94,4-140,4-227,5-21,5-205,6-90,6-215,7-75,7-97,7-207,8-23,8-66,10-180,10-261,10-264,10-299,11-222,11-284,12-47,12-58,12-189,14-29,14-30,14-91,14-119,15-45,15-75,16-67,16-137,16-145,16-223,16-298,16-367,16-387,16-403,16-421,16-429,16-439,17-94,17-172,17-284,17-339,17-367,17-428,19-12…
GA..A.G	7	4	9	19	6.019081e-01	-6.514893e-01	0-32,0-57,0-352,0-396,1-442,2-148,3-335,6-215,7-207,8-66,10-180,10-264,11-284,12-47,12-58,14-91,15-75,16-403,19-186,
GC..A.G	7	4	8	13	1.127803e+00	4.972294e-01	1-397,3-323,4-68,6-90,10-299,15-45,16-67,16-223,16-429,17-94,17-339,17-428,19-219,
GG..A.G	7	4	9	23	1.564335e+00	2.788967e+00	0-330,1-424,2-215,2-279,3-7,3-359,3-397,4-94,4-227,5-21,5-205,7-97,8-23,10-261,11-222,14-29,16-137,16-145,16-367,16-387,16-439,17-367,19-120,
GT..A.G	7	4	8	13	-2.021241e-01	-1.751570e+00	0-402,0-433,3-38,4-140,7-75,12-189,14-30,14-119,16-298,16-421,17-172,17-284,19-183,
G.A.A.G	7	4	8	19	-3.307434e-01	-6.490799e-01	0-57,2-279,3-7,3-38,3-335,3-397,5-21,5-205,6-90,8-66,11-222,11-284,12-47,12-58,16-223,16-387,16-403,16-439,17-428,
GAA.A.G	7	5	6	7	6.945457e-01	-1.202143e-01	0-57,3-335,8-66,11-284,12-47,12-58,16-403,
G.C.A.G	7	4	6	12	-2.886557e-01	1.960199e-01	0-352,1-424,4-68,4-140,4-227,7-97,14-119,16-298,16-367,16-429,19-183,19-219,
G.G.A.G	7	4	7	18	9.032154e-02	1.093318e+00	0-396,1-397,2-215,3-323,3-359,7-207,10-261,10-264,14-30,14-91,16-67,16-421,17-94,17-284,17-339,17-367,19-120,19-186,
G.T.A.G	7	4	9	19	7.019815e-01	-4.138136e-01	0-32,0-330,0-402,0-433,1-442,2-148,4-94,6-215,7-75,8-23,10-180,10-299,12-189,14-29,15-45,15-75,16-137,16-145,17-172,
G..AA.G	7	4	10	28	1.534559e+00	1.322026e+00	0-57,0-330,0-396,1-442,2-215,3-38,3-335,3-397,4-94,4-227,5-21,6-90,7-207,8-66,11-222,12-47,12-58,14-30,14-119,15-75,16-367,16-403,16-421,16-429,17-94,17-284,19-120,19-219,
GA.AA.G	7	5	7	10	1.362820e+00	9.976735e-01	0-57,0-396,1-442,3-335,7-207,8-66,12-47,12-58,15-75,16-403,
GG.AA.G	7	5	6	9	1.790014e+00	2.252858e+00	0-330,2-215,3-397,4-94,4-227,5-21,11-222,16-367,19-120,
G.AAA.G	7	5	8	11	2.031094e+00	1.373443e+00	0-57,3-38,3-335,3-397,5-21,6-90,8-66,11-222,12-47,12-58,16-403,
G.GAA.G	7	5	6	8	1.790014e+00	1.768295e+00	0-396,2-215,7-207,14-30,16-421,17-94,17-284,19-120,
G..GA.G	7	4	8	17	8.273281e-01	5.305863e-01	0-352,0-433,4-140,5-205,8-23,10-261,10-264,10-299,11-284,12-189,14-29,16-223,16-298,16-387,17-339,19-183,19-186,
G..TA.G	7	4	6	13	-2.010335e+00	-1.751570e+00	0-402,1-397,1-424,2-148,3-7,3-323,4-68,7-75,10-180,16-67,16-145,17-172,17-367,
G...C.G	7	3	7	27	-2.794946e+00	-1.383221e+00	2-62,2-175,2-247,2-307,3-13,3-90,4-174,5-170,6-174,7-124,10-8,10-296,14-24,14-125,16-151,16-226,16-292,17-154,17-220,17-232,17-267,17-275,17-333,17-336,18-11,18-159,18-185,
G..TC.G	7	4	6	9	-1.609774e-01	-5.416488e-01	2-62,2-175,3-13,7-124,10-8,14-125,17-154,17-220,18-185,
G...G.G	7	3	9	39	-5.632952e-01	-6.447719e-01	0-107,0-392,2-142,2-216,2-386,3-1,3-19,3-176,3-355,4-15,4-177,5-64,5-169,5-202,6-168,6-221,8-20,8-40,10-2,10-233,10-290,14-87,14-93,16-43,16-61,16-88,16-89,16-191,16-384,16-423,17-226,17-256,17-286,17-291,17-332,17-338,17-341,18-154,18-165,
GA..G.G	7	4	6	9	-6.466850e-01	-1.150237e+00	2-142,2-386,3-176,6-221,8-20,14-87,16-423,17-286,18-154,
GC..G.G	7	4	7	11	1.537389e+00	1.657489e+00	3-19,3-355,4-177,5-64,8-40,10-2,10-233,14-93,16-61,17-226,18-165,
G.A.G.G	7	4	9	18	1.564335e+00	1.093318e+00	0-392,2-216,3-19,3-355,4-177,6-168,6-221,8-20,10-233,14-87,14-93,16-191,16-423,17-226,17-256,17-286,17-341,18-154,
G..GG.G	7	4	8	16	1.901669e+00	2.615721e+00	0-392,2-142,4-15,4-177,5-169,5-202,6-168,8-20,10-2,16-43,16-89,16-384,17-291,17-338,17-341,18-154,
G.AGG.G	7	5	6	6	2.942526e+00	2.149340e+00	0-392,4-177,6-168,8-20,17-341,18-154,
G..TG.G	7	4	6	8	-5.110802e-01	-1.557450e+00	3-1,3-19,5-64,6-221,10-290,14-87,14-93,18-165,
G...T.G	7	3	10	46	4.988943e-01	-2.158750e+00	0-336,0-418,0-439,1-180,1-204,2-88,2-198,3-23,3-71,3-96,3-329,4-104,5-32,6-127,6-136,6-209,7-29,7-213,8-29,9-23,10-209,10-314,11-8,11-230,12-92,12-205,13-185,14-50,14-99,14-104,14-138,15-90,16-46,16-86,16-94,16-178,16-313,16-349,16-397,17-13,17-110,17-261,17-345,17-382,18-17,18-128,
GA..T.G	7	4	10	18	1.606087e+00	-6.353814e-01	0-336,0-439,1-180,3-71,4-104,5-32,6-209,7-213,8-29,10-314,11-230,12-92,13-185,14-50,15-90,16-86,17-110,18-128,
GC..T.G	7	4	6	8	-1.609774e-01	-8.502043e-01	2-88,7-29,11-8,12-205,14-99,16-349,17-13,17-382,
GG..T.G	7	4	6	12	-5.110802e-01	-1.227579e-01	0-418,6-136,9-23,10-209,14-104,16-46,16-94,16-178,16-313,16-397,17-261,17-345,
G.A.T.G	7	4	7	14	-1.106230e+00	-1.532309e+00	0-439,1-180,3-71,3-96,6-136,6-209,11-230,12-92,12-205,14-50,14-104,14-138,16-397,17-261,
GAA.T.G	7	5	6	7	8.088975e-01	2.356423e-02	0-439,1-180,3-71,6-209,11-230,12-92,14-50,
G.C.T.G	7	4	7	7	5.387550e-01	-1.157388e+00	1-204,2-88,6-127,8-29,14-99,17-13,18-17,
G.T.T.G	7	4	9	16	8.015791e-01	-8.632674e-01	0-336,0-418,3-329,4-104,7-29,7-213,9-23,10-209,11-8,13-185,15-90,16-46,16-313,16-349,17-110,17-382,
GAT.T.G	7	5	6	6	9.225361e-01	-2.256451e-01	0-336,4-104,7-213,13-185,15-90,17-110,
G..AT.G	7	4	8	15	-2.021241e-01	-1.305827e+00	0-418,2-198,3-71,6-127,8-29,9-23,12-92,13-185,14-50,14-104,16-313,16-397,17-13,17-345,18-17,
G..CT.G	7	4	6	8	-1.609774e-01	-8.496856e-01	2-88,5-32,6-136,7-29,10-314,11-8,17-382,18-128,
G..TT.G	7	4	8	20	-7.622128e-02	5.202669e-02	0-336,0-439,1-180,1-204,3-23,3-96,3-329,4-104,6-209,10-209,11-230,12-205,14-99,14-138,15-90,16-94,16-178,16-349,17-110,17-261,
GA.TT.G	7	5	6	8	9.225361e-01	5.607729e-01	0-336,0-439,1-180,4-104,6-209,11-230,15-90,17-110,
G.ATT.G	7	5	7	8	1.590039e+00	5.581972e-01	0-439,1-180,3-96,6-209,11-230,12-205,14-138,17-261,
G.TTT.G	7	5	6	7	1.035637e+00	3.112509e-01	0-336,3-329,4-104,10-209,15-90,16-349,17-110,
G....AG	7	3	10	51	4.640964e-01	-1.998583e+00	0-32,0-57,0-352,0-392,0-439,1-180,1-424,1-442,2-62,2-142,2-247,2-386,3-7,3-38,3-359,3-397,4-15,4-68,4-140,4-174,5-202,6-168,6-215,8-66,10-2,10-264,12-92,14-29,14-87,14-93,14-119,16-46,16-61,16-137,16-145,16-223,16-298,16-384,16-403,16-439,17-94,17-226,17-284,17-338,17-382,17-428,18-159,18-165,18-185,19-120,19-186,
GA...AG	7	4	9	18	6.019081e-01	-8.695618e-01	0-32,0-57,0-352,0-439,1-180,1-442,2-62,2-142,2-247,2-386,6-215,8-66,10-264,12-92,14-87,16-403,18-185,19-186,
GG...AG	7	4	7	16	9.032154e-02	8.117975e-01	0-392,1-424,3-7,3-359,3-397,4-15,5-202,6-168,14-29,16-46,16-137,16-145,16-439,17-338,18-159,19-120,
G.A..AG	7	4	8	20	-3.307434e-01	-6.490799e-01	0-57,0-392,0-439,1-180,2-62,2-247,3-7,3-38,3-397,6-168,8-66,12-92,14-87,14-93,16-223,16-403,16-439,17-226,17-428,18-159,
GAA..AG	7	5	6	9	6.945457e-01	6.258012e-01	0-57,0-439,1-180,2-62,2-247,8-66,12-92,14-87,16-403,
G..A.AG	7	4	7	16	-1.263395e+00	-1.304990e+00	0-57,1-442,2-247,2-386,3-38,3-397,8-66,12-92,14-119,16-61,16-403,17-94,17-226,17-284,18-159,19-120,
G.AA.AG	7	5	6	9	6.945457e-01	6.258012e-01	0-57,2-247,3-38,3-397,8-66,12-92,16-403,17-226,18-159,
G..G.AG	7	4	8	17	8.273281e-01	1.093318e+00	0-352,0-392,2-142,4-15,4-140,4-174,5-202,6-168,10-2,10-264,14-29,16-46,16-223,16-298,16-384,17-338,19-186,
G..T.AG	7	4	6	11	-2.010335e+00	-2.418364e+00	0-439,1-180,1-424,2-62,3-7,4-68,14-87,14-93,16-145,18-165,18-185,
G...AAG	7	4	9	27	6.019081e-01	1.101774e+00	0-32,0-57,0-352,1-424,1-442,3-7,3-38,3-359,3-397,4-68,4-140,6-215,8-66,10-264,14-29,14-119,16-137,16-145,16-223,16-298,16-403,16-439,17-94,17-284,17-428,19-120,19-186,
GA..AAG	7	5	6	9	6.945457e-01	6.241589e-01	0-32,0-57,0-352,1-442,6-215,8-66,10-264,16-403,19-186,
G..AAAG	7	5	6	10	6.945457e-01	9.976735e-01	0-57,1-442,3-38,3-397,8-66,14-119,16-403,17-94,17-284,19-120,
G..GAAG	7	5	6	7	1.790014e+00	1.284260e+00	0-352,4-140,10-264,14-29,16-223,16-298,19-186,
G...GAG	7	4	8	14	8.273281e-01	-3.091248e-02	0-392,2-142,2-386,4-15,5-202,6-168,10-2,14-87,14-93,16-61,16-384,17-226,17-338,18-165,
G..GGAG	7	5	6	8	2.942526e+00	3.406530e+00	0-392,2-142,4-15,5-202,6-168,10-2,16-384,17-338,
G....CG	7	3	9	32	-2.526703e-01	-4.976941e-01	3-1,3-13,3-71,3-96,3-176,5-169,7-213,8-40,10-8,11-8,11-222,12-205,14-50,14-138,15-90,16-67,16-86,16-94,16-151,16-178,16-226,16-292,16-349,16-367,16-421,17-232,17-261,17-267,17-275,17-332,17-345,18-11,
G.T..CG	7	4	6	10	-1.609774e-01	-2.332767e-01	3-1,3-13,7-213,10-8,11-8,15-90,16-349,17-275,17-332,18-11,
G...TCG	7	4	6	14	-1.609774e-01	1.000137e+00	3-71,3-96,7-213,11-8,12-205,14-50,14-138,15-90,16-86,16-94,16-178,16-349,17-261,17-345,
G....GG	7	3	8	33	-2.001008e+00	-1.811662e+00	0-330,1-204,2-148,2-215,2-216,3-90,3-355,4-104,5-170,6-127,6-136,6-209,6-221,10-233,10-261,10-314,11-284,14-24,14-30,14-99,16-88,16-89,16-191,16-397,16-423,17-256,17-286,17-333,17-336,17-339,17-341,18-154,19-183,
GA...GG	7	4	6	10	-6.466850e-01	-8.708631e-01	2-148,3-90,4-104,6-209,6-221,10-314,11-284,16-423,17-286,18-154,
G..A.GG	7	4	6	10	-6.466850e-01	-1.429307e+00	0-330,2-215,2-216,3-355,6-127,10-233,14-24,14-30,16-397,17-286,
G...AGG	7	4	6	8	-6.466850e-01	-1.429307e+00	0-330,2-148,2-215,10-261,11-284,14-30,17-339,19-183,
G...TGG	7	4	6	8	-5.110802e-01	-1.271135e+00	1-204,4-104,6-127,6-136,6-209,10-314,14-99,16-397,
G....TG	7	3	10	64	4.988943e-01	-2.377335e-01	0-107,0-336,0-396,0-402,0-418,0-433,1-397,2-88,2-175,2-198,2-279,2-307,3-19,3-23,3-323,3-329,3-335,4-94,4-177,4-227,5-21,5-32,5-64,5-205,6-90,6-174,7-29,7-75,7-97,7-124,7-207,8-20,8-23,8-29,9-23,10-180,10-209,10-290,10-296,10-299,11-230,12-47,12-58,12-189,13-185,14-91,14-104,14-125,15-45,15-75,16-43,16-313,16-387,16-429,17-13,17-110,17-154,17-172,17-220,17-291,17-367,18-17,18-128,19-219,
GA...TG	7	4	10	19	1.606087e+00	-4.114085e-01	0-336,0-396,2-307,3-335,5-32,6-174,7-207,8-20,8-29,10-180,11-230,12-47,12-58,13-185,14-91,14-125,15-75,17-110,18-128,
GC...TG	7	4	8	15	1.238487e+00	1.313643e+00	1-397,2-88,2-175,3-19,3-323,4-177,5-64,6-90,7-29,10-299,15-45,16-429,17-13,17-220,19-219,
GG...TG	7	4	8	16	9.394559e-01	1.030647e+00	0-418,2-279,4-94,4-227,5-21,5-205,7-97,8-23,9-23,10-209,14-104,16-43,16-313,16-387,17-291,17-367,
GT...TG	7	4	7	14	-9.540217e-01	-1.550181e+00	0-107,0-402,0-433,2-198,3-23,3-329,7-75,7-124,10-290,10-296,12-189,17-154,17-172,18-17,
G.A..TG	7	4	8	16	-2.021241e-01	-1.082590e+00	2-175,2-279,3-19,3-335,4-177,5-21,5-205,6-90,6-174,8-20,11-230,12-47,12-58,14-104,14-125,16-387,
GAA..TG	7	5	6	7	8.088975e-01	2.356423e-02	3-335,6-174,8-20,11-230,12-47,12-58,14-125,
G.C..TG	7	4	6	11	-1.609774e-01	7.543158e-02	2-88,4-227,7-97,7-124,8-29,16-43,16-429,17-13,17-291,18-17,19-219,
G.G..TG	7	4	7	10	2.141878e-01	-6.975719e-01	0-396,1-397,2-198,3-23,3-323,5-32,7-207,14-91,17-367,18-128,
G.T..TG	7	4	9	27	8.015791e-01	1.442874e+00	0-107,0-336,0-402,0-418,0-433,2-307,3-329,4-94,5-64,7-29,7-75,8-23,9-23,10-180,10-209,10-290,10-296,10-299,12-189,13-185,15-45,15-75,16-313,17-110,17-154,17-172,17-220,
GAT..TG	7	5	6	6	9.225361e-01	-2.256451e-01	0-336,2-307,10-180,13-185,15-75,17-110,
GTT..TG	7	5	6	10	1.035637e+00	1.120016e+00	0-107,0-402,0-433,3-329,7-75,10-290,10-296,12-189,17-154,17-172,
G..A.TG	7	4	9	23	7.019815e-01	4.869543e-01	0-396,0-418,2-198,2-307,3-335,4-94,4-227,5-21,6-90,6-174,7-207,8-29,9-23,12-47,12-58,13-185,14-104,15-75,16-313,16-429,17-13,18-17,19-219,
GA.A.TG	7	5	6	10	8.088975e-01	1.173733e+00	0-396,2-307,3-335,6-174,7-207,8-29,12-47,12-58,13-185,15-75,
G.TA.TG	7	5	7	7	1.590039e+00	1.673504e-01	0-418,2-307,4-94,9-23,13-185,15-75,16-313,
G..C.TG	7	4	6	9	-1.609774e-01	-5.416488e-01	0-107,2-88,2-279,5-32,7-29,7-97,14-91,15-45,18-128,
G..G.TG	7	4	6	11	-5.110802e-01	-9.845096e-01	0-433,4-177,5-205,8-20,8-23,10-296,10-299,12-189,16-43,16-387,17-291,
G..T.TG	7	4	7	21	-9.540217e-01	-1.740923e-01	0-336,0-402,1-397,2-175,3-19,3-23,3-323,3-329,5-64,7-75,7-124,10-180,10-209,10-290,11-230,14-125,17-110,17-154,17-172,17-220,17-367,
G.TT.TG	7	5	6	12	1.035637e+00	2.336474e+00	0-336,0-402,3-329,5-64,7-75,10-180,10-209,10-290,17-110,17-154,17-172,17-220,
G...ATG	7	4	10	29	1.606087e+00	1.615514e+00	0-396,0-402,0-433,1-397,2-279,3-323,3-335,4-94,4-227,5-21,5-205,6-90,7-75,7-97,7-207,8-23,10-180,10-299,12-47,12-58,12-189,14-91,15-45,15-75,16-387,16-429,17-172,17-367,19-219,
GA..ATG	7	5	6	8	8.088975e-01	4.065368e-01	0-396,3-335,7-207,10-180,12-47,12-58,14-91,15-75,
GC..ATG	7	5	7	7	2.933986e+00	1.837641e+00	1-397,3-323,6-90,10-299,15-45,16-429,19-219,
G.T.ATG	7	5	8	11	2.257541e+00	1.743614e+00	0-402,0-433,4-94,7-75,8-23,10-180,10-299,12-189,15-45,15-75,17-172,
G..AATG	7	5	8	12	2.143879e+00	1.942605e+00	0-396,3-335,4-94,4-227,5-21,6-90,7-207,12-47,12-58,15-75,16-429,19-219,
G...GTG	7	4	6	8	-5.110802e-01	-1.271135e+00	0-107,3-19,4-177,5-64,8-20,10-290,16-43,17-291,
G...TTG	7	4	10	19	1.679379e+00	-1.740923e-01	0-336,0-418,2-88,2-198,3-23,3-329,5-32,7-29,8-29,9-23,10-209,11-230,13-185,14-104,16-313,17-13,17-110,18-17,18-128,
GA..TTG	7	5	7	7	1.590039e+00	1.673504e-01	0-336,5-32,8-29,11-230,13-185,17-110,18-128,
G.T.TTG	7	5	7	9	1.703923e+00	1.120016e+00	0-336,0-418,3-329,7-29,9-23,10-209,13-185,16-313,17-110,
G..ATTG	7	5	7	9	1.590039e+00	9.546237e-01	0-418,2-198,8-29,9-23,13-185,14-104,16-313,17-13,18-17,
G.....T	7	2	10	309	7.871949e-03	-8.622586e-01	0-63,0-103,0-113,0-116,0-123,0-178,0-179,0-187,0-190,0-198,0-224,0-232,0-233,0-298,0-301,0-309,0-335,0-342,0-345,0-358,0-395,0-398,0-408,0-419,0-428,0-436,1-23,1-34,1-64,1-162,1-199,1-209,1-228,1-299,1-345,1-367,1-396,1-434,2-27,2-42,2-43,2-72,2-105,2-129,2-144,2-145,2-163,2-185,2-220,2-221,2-222,2-253,2-272,2-280,2-293,2-313,2-317,2-322,2-331,2-356,2-374,2-402,2-432,2-433,3-8,3-44,3-102,3-136,3-…
GA....T	7	3	9	93	-4.399014e+00	-1.062938e+00	0-63,0-116,0-179,0-298,0-301,0-309,0-345,0-358,0-398,0-408,0-436,1-64,1-345,1-367,2-27,2-72,2-105,2-129,2-163,2-222,2-280,2-374,2-402,2-433,3-8,3-163,3-255,3-341,3-370,3-384,3-403,3-420,4-19,4-87,4-100,4-111,4-143,4-146,4-233,5-38,5-97,5-155,6-106,6-113,6-184,6-200,7-103,7-156,7-209,7-219,10-31,10-76,10-79,10-87,10-186,10-241,10-270,10-280,10-312,11-206,11-223,11-239,11-277,11-287,12-4,12-75,12-1…
GC....T	7	3	10	57	6.010083e-01	4.098401e-03	0-198,1-228,2-253,2-313,3-102,3-136,3-180,3-196,3-211,3-381,4-16,4-35,4-48,4-65,5-34,5-61,5-222,5-232,6-202,7-40,7-51,7-115,8-44,9-9,10-15,10-207,11-91,11-117,12-127,13-9,13-87,13-161,14-4,14-133,15-51,16-44,16-57,16-130,16-157,16-229,17-20,17-40,17-292,17-388,17-405,18-24,18-27,18-69,18-130,18-134,19-23,19-93,19-109,19-113,19-174,19-229,19-232,
GG....T	7	3	10	61	4.988943e-01	-5.131207e-01	0-178,0-190,0-232,0-335,0-395,1-209,1-396,2-42,2-144,2-145,2-220,2-221,2-293,2-356,2-432,3-182,3-183,3-322,3-369,4-110,4-176,6-57,6-78,6-89,8-19,8-72,9-41,10-5,10-14,10-177,10-199,10-238,11-158,11-312,12-98,12-155,13-203,15-44,15-74,15-131,16-73,16-92,16-129,16-195,16-213,16-260,16-386,16-428,17-19,17-109,17-153,17-191,17-219,17-290,17-294,18-23,18-219,19-121,19-147,19-165,19-228,
GT....T	7	3	10	98	2.476465e-01	-3.080353e-01	0-103,0-113,0-123,0-187,0-224,0-233,0-342,0-419,0-428,1-23,1-34,1-162,1-199,1-299,1-434,2-43,2-185,2-272,2-317,2-322,2-331,3-44,3-139,3-168,3-199,3-236,3-283,3-325,3-441,3-443,4-21,4-151,4-184,4-208,5-85,5-110,5-119,5-158,6-26,6-58,6-79,6-160,7-27,7-111,7-134,7-188,7-216,8-2,9-6,9-24,9-29,9-67,10-18,10-61,10-98,10-110,10-210,10-215,10-248,11-51,11-156,11-228,11-254,11-270,12-21,12-67,12-72,12-160…
G.A...T	7	3	10	114	2.254620e-01	4.064571e-01	0-63,0-116,0-178,0-187,0-190,0-233,0-309,0-335,0-345,0-358,0-395,0-398,0-408,0-419,0-428,1-23,1-34,1-199,1-209,1-228,1-434,2-43,2-72,2-145,2-163,2-221,2-222,2-331,2-402,2-432,2-433,3-136,3-139,3-211,3-325,3-341,3-369,3-370,3-443,4-100,4-110,4-143,4-146,4-151,4-208,5-85,5-110,5-119,5-232,6-58,6-113,6-160,6-184,6-202,7-40,7-51,7-111,7-156,7-188,7-209,7-219,8-19,9-6,9-24,10-5,10-15,10-61,10-76,10-24…
GAA...T	7	4	8	38	-1.614735e+00	4.049182e-01	0-63,0-116,0-309,0-345,0-358,0-398,0-408,2-72,2-163,2-222,2-402,2-433,3-341,3-370,4-100,4-143,4-146,6-113,6-184,7-156,7-209,7-219,10-76,10-241,10-270,10-280,11-206,11-223,11-239,12-4,16-301,16-416,17-141,17-192,17-373,18-81,19-167,19-189,
GCA...T	7	4	7	14	-7.065340e-01	-9.754813e-01	1-228,3-136,3-211,5-232,6-202,7-40,7-51,10-15,13-87,13-161,18-24,18-69,19-109,19-229,
GGA...T	7	4	9	21	7.019815e-01	3.727747e-02	0-178,0-190,0-335,0-395,1-209,2-145,2-221,2-432,3-369,4-110,8-19,10-5,11-312,12-98,13-203,15-74,16-260,17-109,17-191,19-121,19-147,
GTA...T	7	4	9	41	-2.011703e-01	1.278757e+00	0-187,0-233,0-419,0-428,1-23,1-34,1-199,1-434,2-43,2-331,3-139,3-325,3-443,4-151,4-208,5-85,5-110,5-119,6-58,6-160,7-111,7-188,9-6,9-24,10-61,11-254,11-270,12-21,12-67,12-72,12-160,13-90,13-99,13-178,13-191,16-5,16-69,16-314,17-378,18-89,19-192,
G.C...T	7	3	10	66	6.010083e-01	1.483276e+00	0-103,0-113,0-123,0-298,0-342,1-345,1-396,2-185,2-272,2-280,2-293,3-163,3-168,3-322,4-35,4-48,4-65,4-176,4-184,5-61,5-97,5-158,5-222,6-89,6-106,7-103,7-134,7-216,8-72,9-9,9-41,10-14,10-87,10-110,10-215,11-158,12-75,13-9,13-138,13-149,14-4,14-11,15-33,15-44,16-129,16-130,16-157,16-229,16-428,17-19,17-20,17-150,17-219,17-251,17-388,17-405,18-23,18-59,18-187,18-212,18-219,19-23,19-30,19-55,19-130,19…
GAC...T	7	4	9	16	9.694479e-01	-4.935098e-01	0-298,1-345,2-280,3-163,5-97,6-106,7-103,10-87,12-75,13-149,14-11,17-150,17-251,18-59,19-30,19-55,
GCC...T	7	4	6	15	1.713447e-01	1.892351e+00	4-35,4-48,4-65,5-61,5-222,9-9,13-9,14-4,16-130,16-157,16-229,17-20,17-388,17-405,19-23,
GGC...T	7	4	9	17	1.938220e+00	1.934787e+00	1-396,2-293,3-322,4-176,6-89,8-72,9-41,10-14,11-158,15-44,16-129,16-428,17-19,17-219,18-23,18-219,19-228,
GTC...T	7	4	8	18	2.513601e-01	2.175341e-01	0-103,0-113,0-123,0-342,2-185,2-272,3-168,4-184,5-158,7-134,7-216,10-110,10-215,13-138,15-33,18-187,18-212,19-130,
G.G...T	7	3	9	39	-1.790709e+00	-3.637799e+00	2-144,2-220,3-102,3-180,3-182,3-441,4-16,4-19,4-21,6-79,6-200,7-27,8-2,8-44,9-67,10-207,10-312,11-156,11-228,11-277,11-287,12-155,13-159,13-204,14-84,14-97,14-131,15-81,16-44,16-84,16-92,16-195,16-347,16-386,16-395,17-290,17-292,17-295,19-165,
GAG...T	7	4	6	11	-2.010335e+00	-2.196341e+00	4-19,6-200,10-312,11-277,11-287,13-159,13-204,14-84,14-97,15-81,16-395,
GTG...T	7	4	7	12	-9.540217e-01	-1.779956e+00	3-441,4-21,6-79,7-27,8-2,9-67,11-156,11-228,14-131,16-84,16-347,17-295,
G.T...T	7	3	10	90	2.476465e-01	-1.004995e+00	0-179,0-198,0-224,0-232,0-301,0-436,1-64,1-162,1-299,1-367,2-27,2-42,2-105,2-129,2-253,2-313,2-317,2-322,2-356,2-374,3-8,3-44,3-183,3-196,3-199,3-236,3-255,3-283,3-381,3-384,3-403,3-420,4-87,4-111,4-233,5-34,5-38,5-155,6-26,6-57,6-78,7-115,9-29,10-18,10-31,10-79,10-98,10-177,10-186,10-199,10-210,10-238,10-248,11-51,11-91,11-117,12-127,12-167,12-195,13-106,13-175,14-19,14-133,15-16,15-51,15-131,16…
GAT...T	7	4	7	28	-2.692658e+00	-8.983539e-01	0-179,0-301,0-436,1-64,1-367,2-27,2-105,2-129,2-374,3-8,3-255,3-384,3-403,3-420,4-87,4-111,4-233,5-38,5-155,10-31,10-79,10-186,12-167,12-195,15-16,16-232,16-304,17-238,
GCT...T	7	4	9	21	1.068407e+00	7.118082e-01	0-198,2-253,2-313,3-196,3-381,5-34,7-115,11-91,11-117,12-127,14-133,15-51,16-57,17-40,18-27,18-130,18-134,19-93,19-113,19-174,19-232,
GGT...T	7	4	6	14	-1.831822e+00	-1.321460e+00	0-232,2-42,2-356,3-183,6-57,6-78,10-177,10-199,10-238,15-131,16-73,16-213,17-153,17-294,
GTT...T	7	4	8	27	-1.285411e+00	-9.738693e-01	0-224,1-162,1-299,2-317,2-322,3-44,3-199,3-236,3-283,6-26,9-29,10-18,10-98,10-210,10-248,11-51,13-106,13-175,14-19,16-96,16-319,17-24,17-69,17-78,17-196,17-413,17-434,
G..A..T	7	3	10	90	2.254620e-01	-1.398355e+00	0-224,0-232,0-309,0-358,0-408,0-428,1-64,1-199,1-209,2-42,2-72,2-129,2-144,2-163,2-185,2-220,2-221,2-272,2-280,2-402,2-432,2-433,3-8,3-163,3-369,3-403,3-443,4-21,4-48,4-87,4-111,4-176,4-184,5-38,5-97,5-110,5-119,6-57,6-79,6-89,7-134,8-19,9-67,10-14,10-61,10-87,10-110,10-199,10-248,10-270,10-280,10-312,11-91,11-117,11-158,11-206,11-223,11-228,11-239,11-277,11-312,12-67,12-98,12-160,13-149,15-33,16…
GA.A..T	7	4	7	31	-2.916447e+00	-6.556268e-01	0-309,0-358,0-408,1-64,2-72,2-129,2-163,2-280,2-402,2-433,3-8,3-163,3-403,4-87,4-111,5-38,5-97,10-87,10-270,10-280,10-312,11-206,11-223,11-239,11-277,13-149,17-141,18-59,18-81,19-30,19-167,
GG.A..T	7	4	9	25	7.019815e-01	7.121659e-01	0-232,1-209,2-42,2-144,2-220,2-221,2-432,3-369,4-176,6-57,6-89,8-19,10-14,10-199,11-158,11-312,12-98,16-260,16-386,17-191,18-23,19-121,19-147,19-165,19-228,
GT.A..T	7	4	10	27	1.044574e+00	-1.077401e+00	0-224,0-428,1-199,2-185,2-272,3-443,4-21,4-184,5-110,5-119,6-79,7-134,9-67,10-61,10-110,10-248,11-228,12-67,12-160,15-33,16-84,16-319,17-69,17-434,18-187,18-212,19-130,
G.AA..T	7	4	8	35	-1.614735e+00	-1.306068e-01	0-309,0-358,0-408,0-428,1-199,1-209,2-72,2-163,2-221,2-402,2-432,2-433,3-369,3-443,5-110,5-119,8-19,10-61,10-270,10-280,11-206,11-223,11-239,11-312,12-67,12-98,12-160,16-260,17-141,17-191,18-81,19-109,19-121,19-147,19-167,
GGAA..T	7	5	7	11	1.476388e+00	1.557959e+00	1-209,2-221,2-432,3-369,8-19,11-312,12-98,16-260,17-191,19-121,19-147,
G.CA..T	7	4	8	26	1.314569e-01	1.918448e+00	2-185,2-272,2-280,3-163,4-48,4-176,4-184,5-97,6-89,7-134,10-14,10-87,10-110,11-158,13-149,15-33,17-388,17-405,18-23,18-59,18-187,18-212,19-23,19-30,19-130,19-228,
GTCA..T	7	5	6	9	1.226319e+00	1.401890e+00	2-185,2-272,4-184,7-134,10-110,15-33,18-187,18-212,19-130,
G.GA..T	7	4	7	11	-1.106230e+00	-2.196341e+00	2-144,2-220,4-21,6-79,9-67,10-312,11-228,11-277,16-84,16-386,19-165,
G.TA..T	7	4	6	18	-3.938402e+00	-2.685520e+00	0-224,0-232,1-64,2-42,2-129,3-8,3-403,4-87,4-111,5-38,6-57,10-199,10-248,11-91,11-117,16-319,17-69,17-434,
G..C..T	7	3	10	36	6.010083e-01	-3.173877e+00	1-23,2-27,3-168,3-420,4-151,5-85,6-200,6-202,7-27,8-2,9-41,10-31,12-21,12-195,13-159,13-191,14-11,14-97,14-131,15-51,15-131,16-69,16-96,16-129,16-130,16-157,16-347,16-428,17-19,17-20,17-24,17-251,17-290,17-373,17-378,19-113,
GA.C..T	7	4	6	10	-1.544525e+00	-1.928020e+00	2-27,3-420,6-200,10-31,12-195,13-159,14-11,14-97,17-251,17-373,
GT.C..T	7	4	8	14	2.513601e-01	-7.677620e-01	1-23,3-168,4-151,5-85,7-27,8-2,12-21,13-191,14-131,16-69,16-96,16-347,17-24,17-378,
G.TC..T	7	4	6	9	-1.382734e+00	-1.993340e+00	2-27,3-420,10-31,12-195,15-51,15-131,16-96,17-24,19-113,
G..G..T	7	3	10	65	4.988943e-01	3.149474e-01	0-113,0-123,0-187,0-233,0-298,0-342,0-395,0-436,1-34,1-396,2-145,2-253,3-102,3-136,3-180,3-196,3-211,3-322,3-381,4-16,4-65,4-143,5-61,5-155,6-78,6-113,6-184,7-51,7-216,9-6,10-5,10-15,10-76,10-177,10-207,10-215,10-238,11-156,11-287,12-72,12-155,12-167,13-9,13-87,13-175,13-203,13-204,14-4,14-84,16-44,16-57,16-92,16-229,16-301,16-395,16-416,17-78,17-150,17-196,17-292,17-294,18-24,18-69,19-189,19-229,
GA.G..T	7	4	8	16	-2.021241e-01	-1.082590e+00	0-298,0-436,4-143,5-155,6-113,6-184,10-76,11-287,12-167,13-204,14-84,16-301,16-395,16-416,17-150,19-189,
GC.G..T	7	4	8	23	1.238487e+00	3.806454e+00	2-253,3-102,3-136,3-180,3-196,3-211,3-381,4-16,4-65,5-61,7-51,10-15,10-207,13-9,13-87,14-4,16-44,16-57,16-229,17-292,18-24,18-69,19-229,
GG.G..T	7	4	6	12	-5.110802e-01	-1.227579e-01	0-395,1-396,2-145,3-322,6-78,10-5,10-177,10-238,12-155,13-203,16-92,17-294,
GT.G..T	7	4	6	14	-1.831822e+00	-1.321460e+00	0-113,0-123,0-187,0-233,0-342,1-34,7-216,9-6,10-215,11-156,12-72,13-175,17-78,17-196,
G.AG..T	7	4	9	24	7.019815e-01	7.121659e-01	0-187,0-233,0-395,1-34,2-145,3-136,3-211,4-143,6-113,6-184,7-51,9-6,10-5,10-15,10-76,12-72,13-87,13-203,16-301,16-416,18-24,18-69,19-189,19-229,
G.CG..T	7	4	8	14	1.238487e+00	1.003582e+00	0-113,0-123,0-298,0-342,1-396,3-322,4-65,5-61,7-216,10-215,13-9,14-4,16-229,17-150,
G.GG..T	7	4	6	13	-5.110802e-01	1.651200e-01	3-102,3-180,4-16,10-207,11-156,11-287,12-155,13-204,14-84,16-44,16-92,16-395,17-292,
G.TG..T	7	4	7	14	-9.540217e-01	-1.321460e+00	0-436,2-253,3-196,3-381,5-155,6-78,10-177,10-238,12-167,13-175,16-57,17-78,17-196,17-294,
G..T..T	7	3	10	118	2.476465e-01	2.131942e+00	0-63,0-103,0-116,0-178,0-179,0-190,0-198,0-301,0-335,0-345,0-398,0-419,1-162,1-228,1-299,1-345,1-367,1-434,2-43,2-105,2-222,2-293,2-313,2-317,2-322,2-331,2-356,2-374,3-44,3-139,3-182,3-183,3-199,3-236,3-255,3-283,3-325,3-341,3-370,3-384,3-441,4-19,4-35,4-100,4-110,4-146,4-208,4-233,5-34,5-158,5-222,5-232,6-26,6-58,6-106,6-160,7-40,7-103,7-111,7-115,7-156,7-188,7-209,7-219,8-44,8-72,9-9,9-24,9-29,…
GA.T..T	7	4	9	36	-2.011703e-01	5.490063e-01	0-63,0-116,0-179,0-301,0-345,0-398,1-345,1-367,2-105,2-222,2-374,3-255,3-341,3-370,3-384,4-19,4-100,4-146,4-233,6-106,7-103,7-156,7-209,7-219,10-79,10-186,10-241,12-4,12-75,15-16,15-81,16-232,16-304,17-192,17-238,19-55,
GC.T..T	7	4	9	21	1.068407e+00	7.085092e-01	0-198,1-228,2-313,4-35,5-34,5-222,5-232,7-40,7-115,8-44,9-9,12-127,13-161,14-133,17-40,18-27,18-130,18-134,19-93,19-174,19-232,
GG.T..T	7	4	7	18	-9.540217e-01	-6.337945e-01	0-178,0-190,0-335,2-293,2-356,3-182,3-183,4-110,8-72,15-44,15-74,16-73,16-195,16-213,17-109,17-153,17-219,18-219,
GT.T..T	7	4	10	43	1.102280e+00	1.815184e+00	0-103,0-419,1-162,1-299,1-434,2-43,2-317,2-322,2-331,3-44,3-139,3-199,3-236,3-283,3-325,3-441,4-208,5-158,6-26,6-58,6-160,7-111,7-188,9-24,9-29,10-18,10-98,10-210,11-51,11-254,11-270,13-90,13-99,13-106,13-138,13-178,14-19,16-5,16-314,17-295,17-413,18-89,19-192,
G.AT..T	7	4	10	46	1.044574e+00	2.377884e+00	0-63,0-116,0-178,0-190,0-335,0-345,0-398,0-419,1-228,1-434,2-43,2-222,2-331,3-139,3-325,3-341,3-370,4-100,4-110,4-146,4-208,5-232,6-58,6-160,7-40,7-111,7-156,7-188,7-209,7-219,9-24,10-241,11-254,11-270,12-4,13-90,13-99,13-161,13-178,15-74,16-5,16-314,17-109,17-192,18-89,19-192,
GAAT..T	7	5	7	15	4.749454e-01	1.199170e+00	0-63,0-116,0-345,0-398,2-222,3-341,3-370,4-100,4-146,7-156,7-209,7-219,10-241,12-4,17-192,
GTAT..T	7	5	9	21	1.985823e+00	3.303450e+00	0-419,1-434,2-43,2-331,3-139,3-325,4-208,6-58,6-160,7-111,7-188,9-24,11-254,11-270,13-90,13-99,13-178,16-5,16-314,18-89,19-192,
G.CT..T	7	4	9	16	1.068407e+00	-2.756542e-01	0-103,1-345,2-293,4-35,5-158,5-222,6-106,7-103,8-72,9-9,12-75,13-138,15-44,17-219,18-219,19-55,
G.TT..T	7	4	10	49	1.102280e+00	2.940839e+00	0-179,0-198,0-301,1-162,1-299,1-367,2-105,2-313,2-317,2-322,2-356,2-374,3-44,3-183,3-199,3-236,3-255,3-283,3-384,4-233,5-34,6-26,7-115,9-29,10-18,10-79,10-98,10-186,10-210,11-51,12-127,13-106,14-19,14-133,15-16,16-73,16-213,16-232,16-304,17-40,17-153,17-238,17-413,18-27,18-130,18-134,19-93,19-174,19-232,
GATT..T	7	5	6	14	-1.026952e-01	1.095212e+00	0-179,0-301,1-367,2-105,2-374,3-255,3-384,4-233,10-79,10-186,15-16,16-232,16-304,17-238,
GCTT..T	7	5	8	13	2.686946e+00	2.877792e+00	0-198,2-313,5-34,7-115,12-127,14-133,17-40,18-27,18-130,18-134,19-93,19-174,19-232,
GTTT..T	7	5	8	17	1.400020e+00	1.949856e+00	1-162,1-299,2-317,2-322,3-44,3-199,3-236,3-283,6-26,9-29,10-18,10-98,10-210,11-51,13-106,14-19,17-413,
G...A.T	7	3	10	96	2.254620e-01	-6.133067e-01	0-63,0-113,0-190,0-298,0-301,0-342,0-345,0-358,0-395,0-428,0-436,1-23,1-34,1-162,1-209,2-145,2-185,2-220,2-272,2-432,3-8,3-168,3-255,3-381,3-441,4-16,4-48,4-110,4-143,4-151,5-97,5-110,5-119,5-232,6-58,6-78,6-89,6-106,6-184,6-200,7-216,8-44,8-72,9-29,9-41,10-61,10-76,10-87,10-110,10-177,10-215,10-238,10-248,10-280,11-228,11-239,11-254,11-277,11-312,12-21,12-67,12-72,12-75,12-98,12-127,12-160,12-16…
GA..A.T	7	4	9	30	-3.130230e-01	-1.007566e+00	0-63,0-298,0-301,0-345,0-358,0-436,3-8,3-255,4-143,5-97,6-106,6-184,6-200,10-76,10-87,10-280,11-239,11-277,12-75,12-167,12-195,13-159,13-204,14-11,14-84,16-301,16-395,16-416,18-59,18-81,
GC..A.T	7	4	7	12	-7.065340e-01	-1.453473e+00	3-381,4-16,4-48,5-232,8-44,12-127,14-4,15-51,16-229,18-69,19-23,19-174,
GG..A.T	7	4	10	22	1.606087e+00	2.619917e-01	0-190,0-395,1-209,2-145,2-220,2-432,4-110,6-78,6-89,8-72,9-41,10-177,10-238,11-312,12-98,15-74,15-131,16-260,16-428,19-121,19-147,19-165,
GT..A.T	7	4	10	32	1.044574e+00	-3.539919e-01	0-113,0-342,0-428,1-23,1-34,1-162,2-185,2-272,3-168,3-441,4-151,5-110,5-119,6-58,7-216,9-29,10-61,10-110,10-215,10-248,11-228,11-254,12-21,12-67,12-72,12-160,13-138,13-178,15-33,17-24,19-130,19-192,
G.A.A.T	7	4	9	40	-3.130230e-01	7.553149e-01	0-63,0-190,0-345,0-358,0-395,0-428,1-23,1-34,1-209,2-145,2-432,4-110,4-143,4-151,5-110,5-119,5-232,6-58,6-184,10-61,10-76,10-280,11-239,11-254,11-312,12-21,12-67,12-72,12-98,12-160,13-178,15-74,16-260,16-301,16-416,18-69,18-81,19-121,19-147,19-192,
GAA.A.T	7	5	6	11	-3.583075e-01	-2.016940e-01	0-63,0-345,0-358,4-143,6-184,10-76,10-280,11-239,16-301,16-416,18-81,
GGA.A.T	7	5	8	12	2.143879e+00	1.942605e+00	0-190,0-395,1-209,2-145,2-432,4-110,11-312,12-98,15-74,16-260,19-121,19-147,
GTA.A.T	7	5	6	15	-2.292091e-01	8.935349e-01	0-428,1-23,1-34,4-151,5-110,5-119,6-58,10-61,11-254,12-21,12-67,12-72,12-160,13-178,19-192,
G.C.A.T	7	4	10	26	1.807439e+00	1.918448e+00	0-113,0-298,0-342,2-185,2-272,3-168,4-48,5-97,6-89,6-106,7-216,8-72,9-41,10-87,10-110,10-215,12-75,13-138,14-4,14-11,15-33,16-229,16-428,18-59,19-23,19-130,
GAC.A.T	7	5	7	7	1.783016e+00	4.110426e-01	0-298,5-97,6-106,10-87,12-75,14-11,18-59,
GTC.A.T	7	5	7	11	1.897632e+00	2.250247e+00	0-113,0-342,2-185,2-272,3-168,7-216,10-110,10-215,13-138,15-33,19-130,
G.G.A.T	7	4	9	12	7.019815e-01	-1.975390e+00	2-220,3-441,4-16,6-200,8-44,11-228,11-277,13-159,13-204,14-84,16-395,19-165,
G.T.A.T	7	4	9	18	-2.011703e-01	-2.685520e+00	0-301,0-436,1-162,3-8,3-255,3-381,6-78,9-29,10-177,10-238,10-248,12-127,12-167,12-195,15-51,15-131,17-24,19-174,
G..AA.T	7	4	9	34	-3.130230e-01	-1.262441e-01	0-358,0-428,1-209,2-185,2-220,2-272,2-432,3-8,4-48,5-97,5-110,5-119,6-89,10-61,10-87,10-110,10-248,10-280,11-228,11-239,11-277,11-312,12-67,12-98,12-160,15-33,16-260,18-59,18-81,19-23,19-121,19-130,19-147,19-165,
GG.AA.T	7	5	7	10	1.476388e+00	1.173733e+00	1-209,2-220,2-432,6-89,11-312,12-98,16-260,19-121,19-147,19-165,
GT.AA.T	7	5	7	13	4.749454e-01	5.882345e-01	0-428,2-185,2-272,5-110,5-119,10-61,10-110,10-248,11-228,12-67,12-160,15-33,19-130,
G.AAA.T	7	5	7	17	3.549554e-01	1.582718e+00	0-358,0-428,1-209,2-432,5-110,5-119,10-61,10-280,11-239,11-312,12-67,12-98,12-160,16-260,18-81,19-121,19-147,
GGAAA.T	7	6	6	7	3.218724e+00	3.132331e+00	1-209,2-432,11-312,12-98,16-260,19-121,19-147,
G.CAA.T	7	5	6	11	1.113747e+00	2.060839e+00	2-185,2-272,4-48,5-97,6-89,10-87,10-110,15-33,18-59,19-23,19-130,
G..CA.T	7	4	8	13	1.314569e-01	-1.211939e+00	1-23,3-168,4-151,6-200,9-41,12-21,12-195,13-159,14-11,15-51,15-131,16-428,17-24,
G..GA.T	7	4	9	27	7.019815e-01	1.389300e+00	0-113,0-298,0-342,0-395,0-436,1-34,2-145,3-381,4-16,4-143,6-78,6-184,7-216,10-76,10-177,10-215,10-238,12-72,12-167,13-204,14-4,14-84,16-229,16-301,16-395,16-416,18-69,
GA.GA.T	7	5	7	11	1.476388e+00	1.557959e+00	0-298,0-436,4-143,6-184,10-76,12-167,13-204,14-84,16-301,16-395,16-416,
G.AGA.T	7	5	8	10	2.143879e+00	1.173733e+00	0-395,1-34,2-145,4-143,6-184,10-76,12-72,16-301,16-416,18-69,
G..TA.T	7	4	9	22	-2.011703e-01	-1.976354e+00	0-63,0-190,0-301,0-345,1-162,3-255,3-441,4-110,5-232,6-58,6-106,8-44,8-72,9-29,11-254,12-75,12-127,13-138,13-178,15-74,19-174,19-192,
GT.TA.T	7	5	7	8	5.934776e-01	-7.787736e-01	1-162,3-441,6-58,9-29,11-254,13-138,13-178,19-192,
G.ATA.T	7	5	7	10	4.749454e-01	-3.279692e-01	0-63,0-190,0-345,4-110,5-232,6-58,11-254,13-178,15-74,19-192,
G...C.T	7	3	10	51	6.010083e-01	-2.830230e-01	0-309,1-64,1-434,2-43,2-72,2-105,2-163,2-356,2-402,2-433,3-44,3-139,3-199,3-211,3-283,3-341,3-384,3-403,4-65,4-111,4-208,5-61,5-85,6-113,7-115,9-6,10-31,10-98,10-241,10-270,11-51,11-91,11-156,11-223,12-4,14-97,15-16,15-44,16-73,16-129,16-195,16-319,17-19,17-78,17-251,17-295,17-373,18-24,19-55,19-93,19-229,
GA..C.T	7	4	9	22	9.694479e-01	9.504670e-01	0-309,1-64,2-72,2-105,2-163,2-402,2-433,3-341,3-384,3-403,4-111,6-113,10-31,10-241,10-270,11-223,12-4,14-97,15-16,17-251,17-373,19-55,
GT..C.T	7	4	6	15	-1.382734e+00	-5.218428e-01	1-434,2-43,3-44,3-139,3-199,3-283,4-208,5-85,9-6,10-98,11-51,11-156,16-319,17-78,17-295,
G.A.C.T	7	4	9	21	9.694479e-01	7.091408e-01	0-309,1-434,2-43,2-72,2-163,2-402,2-433,3-139,3-211,3-341,4-208,5-85,6-113,9-6,10-241,10-270,11-223,12-4,17-373,18-24,19-229,
GAA.C.T	7	5	6	12	1.113747e+00	2.474414e+00	0-309,2-72,2-163,2-402,2-433,3-341,6-113,10-241,10-270,11-223,12-4,17-373,
G.T.C.T	7	4	8	19	2.513601e-01	4.645351e-01	1-64,2-105,2-356,3-44,3-199,3-283,3-384,3-403,4-111,7-115,10-31,10-98,11-51,11-91,15-16,16-73,16-319,17-78,19-93,
G..GC.T	7	4	7	9	5.387550e-01	-5.416488e-01	3-211,4-65,5-61,6-113,9-6,11-156,17-78,18-24,19-229,
G..TC.T	7	4	9	23	1.068407e+00	1.455267e+00	1-434,2-43,2-105,2-356,3-44,3-139,3-199,3-283,3-341,3-384,4-208,7-115,10-98,10-241,11-51,12-4,15-16,15-44,16-73,16-195,17-295,19-55,19-93,
G.TTC.T	7	5	6	12	1.338797e+00	2.877792e+00	2-105,2-356,3-44,3-199,3-283,3-384,7-115,10-98,11-51,15-16,16-73,19-93,
G...G.T	7	3	10	45	4.988943e-01	-2.287896e+00	0-103,0-187,0-232,0-398,2-144,2-313,2-331,3-180,3-325,3-370,4-19,4-100,4-146,4-176,5-34,7-111,7-209,7-219,8-19,10-14,10-312,11-287,13-106,13-191,13-203,15-81,16-57,16-69,16-84,16-92,16-96,16-130,16-386,17-20,17-150,17-192,17-290,17-378,17-388,18-23,18-130,18-187,18-219,19-109,19-228,
GA..G.T	7	4	7	12	-1.106230e+00	-1.974077e+00	0-398,3-370,4-19,4-100,4-146,7-209,7-219,10-312,11-287,15-81,17-150,17-192,
GG..G.T	7	4	8	12	9.394559e-01	-1.227579e-01	0-232,2-144,4-176,8-19,10-14,13-203,16-92,16-386,17-290,18-23,18-219,19-228,
GT..G.T	7	4	6	12	-1.831822e+00	-1.778652e+00	0-103,0-187,2-331,3-325,7-111,13-106,13-191,16-69,16-84,16-96,17-378,18-187,
G.A.G.T	7	4	8	17	-2.021241e-01	-8.591085e-01	0-187,0-398,2-331,3-325,3-370,4-100,4-146,7-111,7-209,7-219,8-19,13-191,13-203,16-69,17-192,17-378,19-109,
G.T.G.T	7	4	6	7	-1.831822e+00	-2.917288e+00	0-232,2-313,5-34,13-106,16-57,16-96,18-130,
G..AG.T	7	4	7	13	-1.106230e+00	-1.751570e+00	0-232,2-144,4-176,8-19,10-14,10-312,16-84,16-386,17-388,18-23,18-187,19-109,19-228,
GG.AG.T	7	5	7	8	2.602405e+00	1.929907e+00	0-232,2-144,4-176,8-19,10-14,16-386,18-23,19-228,
G..TG.T	7	4	8	18	-7.622128e-02	-4.040697e-01	0-103,0-398,2-313,2-331,3-325,3-370,4-19,4-100,4-146,5-34,7-111,7-209,7-219,13-106,15-81,17-192,18-130,18-219,
GA.TG.T	7	5	6	9	9.225361e-01	9.546237e-01	0-398,3-370,4-19,4-100,4-146,7-209,7-219,15-81,17-192,
G...T.T	7	3	10	117	2.476465e-01	1.427696e+00	0-116,0-123,0-178,0-179,0-198,0-224,0-233,0-335,0-408,0-419,1-199,1-228,1-299,1-345,1-367,1-396,2-27,2-42,2-129,2-221,2-222,2-253,2-280,2-293,2-317,2-322,2-374,3-102,3-136,3-163,3-182,3-183,3-196,3-236,3-322,3-369,3-420,3-443,4-21,4-35,4-87,4-184,4-233,5-38,5-155,5-158,5-222,6-26,6-57,6-79,6-160,6-202,7-27,7-40,7-51,7-103,7-134,7-156,7-188,8-2,9-9,9-24,9-67,10-5,10-15,10-18,10-79,10-186,10-199,10…
GA..T.T	7	4	8	29	-1.446914e+00	-7.181382e-01	0-116,0-179,0-408,1-345,1-367,2-27,2-129,2-222,2-280,2-374,3-163,3-420,4-87,4-233,5-38,5-155,7-103,7-156,10-79,10-186,11-206,13-149,16-232,16-304,17-141,17-238,19-30,19-167,19-189,
GC..T.T	7	4	10	28	1.885455e+00	2.699871e+00	0-198,1-228,2-253,3-102,3-136,3-196,4-35,5-222,6-202,7-40,7-51,9-9,10-15,10-207,11-117,13-9,13-87,13-161,14-133,16-44,16-157,17-40,17-292,17-405,18-27,18-134,19-113,19-232,
GG..T.T	7	4	6	21	-1.831822e+00	5.613824e-02	0-178,0-335,1-396,2-42,2-221,2-293,3-182,3-183,3-322,3-369,6-57,10-5,10-199,11-158,12-155,16-213,17-109,17-153,17-191,17-219,17-294,
GT..T.T	7	4	10	39	1.102280e+00	1.250906e+00	0-123,0-224,0-233,0-419,1-199,1-299,2-317,2-322,3-236,3-443,4-21,4-184,5-158,6-26,6-79,6-160,7-27,7-134,7-188,8-2,9-24,9-67,10-18,10-210,11-270,13-90,13-99,13-175,14-19,14-131,16-5,16-314,16-347,17-69,17-196,17-413,17-434,18-89,18-212,
G.A.T.T	7	4	8	36	-1.446914e+00	1.870437e-01	0-116,0-178,0-233,0-335,0-408,0-419,1-199,1-228,2-221,2-222,3-136,3-369,3-443,6-160,6-202,7-40,7-51,7-156,7-188,9-24,10-5,10-15,11-206,11-270,13-87,13-90,13-99,13-161,16-5,16-314,17-109,17-141,17-191,18-89,19-167,19-189,
GAA.T.T	7	5	6	8	-2.292091e-01	-9.332771e-01	0-116,0-408,2-222,7-156,11-206,17-141,19-167,19-189,
GTA.T.T	7	5	8	13	1.289650e+00	7.824299e-01	0-233,0-419,1-199,3-443,6-160,7-188,9-24,11-270,13-90,13-99,16-5,16-314,18-89,
G.C.T.T	7	4	9	22	1.068407e+00	1.207173e+00	0-123,1-345,1-396,2-280,2-293,3-163,3-322,4-35,4-184,5-158,5-222,7-103,7-134,9-9,11-158,13-9,13-149,16-157,17-219,17-405,18-212,19-30,
G.G.T.T	7	4	8	13	-7.622128e-02	-1.550181e+00	3-102,3-182,4-21,6-79,7-27,8-2,9-67,10-207,12-155,14-131,16-44,16-347,17-292,
G.T.T.T	7	4	9	46	-9.156587e-02	2.563547e+00	0-179,0-198,0-224,1-299,1-367,2-27,2-42,2-129,2-253,2-317,2-322,2-374,3-183,3-196,3-236,3-420,4-87,4-233,5-38,5-155,6-26,6-57,10-18,10-79,10-186,10-199,10-210,11-117,13-175,14-19,14-133,16-213,16-232,16-304,17-40,17-69,17-153,17-196,17-238,17-294,17-413,17-434,18-27,18-134,19-113,19-232,
GCT.T.T	7	5	6	10	1.338797e+00	2.005298e+00	0-198,2-253,3-196,11-117,14-133,17-40,18-27,18-134,19-113,19-232,
GTT.T.T	7	5	7	14	7.107547e-01	9.824758e-01	0-224,1-299,2-317,2-322,3-236,6-26,10-18,10-210,13-175,14-19,17-69,17-196,17-413,17-434,
G..AT.T	7	4	9	31	-2.011703e-01	-3.560680e-01	0-224,0-408,1-199,2-42,2-129,2-221,2-280,3-163,3-369,3-443,4-21,4-87,4-184,5-38,6-57,6-79,7-134,9-67,10-199,11-117,11-158,11-206,13-149,17-69,17-141,17-191,17-405,17-434,18-212,19-30,19-167,
GA.AT.T	7	5	7	11	4.749454e-01	-2.136576e-02	0-408,2-129,2-280,3-163,4-87,5-38,11-206,13-149,17-141,19-30,19-167,
GT.AT.T	7	5	7	11	5.934776e-01	1.565127e-01	0-224,1-199,3-443,4-21,4-184,6-79,7-134,9-67,17-69,17-434,18-212,
G.CAT.T	7	5	7	9	1.897632e+00	1.401890e+00	2-280,3-163,4-184,7-134,11-158,13-149,17-405,18-212,19-30,
G.TAT.T	7	5	6	10	-1.026952e-01	-1.536348e-01	0-224,2-42,2-129,4-87,5-38,6-57,10-199,11-117,17-69,17-434,
G..CT.T	7	4	6	9	-1.382734e+00	-1.993340e+00	2-27,3-420,6-202,7-27,8-2,14-131,16-157,16-347,19-113,
G..GT.T	7	4	8	22	-7.622128e-02	2.866226e-01	0-123,0-233,1-396,2-253,3-102,3-136,3-196,3-322,5-155,7-51,10-5,10-15,10-207,12-155,13-9,13-87,13-175,16-44,17-196,17-292,17-294,19-189,
G.AGT.T	7	5	6	7	9.225361e-01	1.673504e-01	0-233,3-136,7-51,10-5,10-15,13-87,19-189,
G..TT.T	7	4	10	55	1.102280e+00	3.887843e+00	0-116,0-178,0-179,0-198,0-335,0-419,1-228,1-299,1-345,1-367,2-222,2-293,2-317,2-322,2-374,3-182,3-183,3-236,4-35,4-233,5-158,5-222,6-26,6-160,7-40,7-103,7-156,7-188,9-9,9-24,10-18,10-79,10-186,10-210,11-270,13-90,13-99,13-161,14-19,14-133,16-5,16-213,16-232,16-304,16-314,17-40,17-109,17-153,17-219,17-238,17-413,18-27,18-89,18-134,19-232,
GA.TT.T	7	5	6	14	-1.026952e-01	1.095212e+00	0-116,0-179,1-345,1-367,2-222,2-374,4-233,7-103,7-156,10-79,10-186,16-232,16-304,17-238,
GC.TT.T	7	5	8	12	2.686946e+00	2.877792e+00	0-198,1-228,4-35,5-222,7-40,9-9,13-161,14-133,17-40,18-27,18-134,19-232,
GT.TT.T	7	5	10	20	2.778549e+00	2.920430e+00	0-419,1-299,2-317,2-322,3-236,5-158,6-26,6-160,7-188,9-24,10-18,10-210,11-270,13-90,13-99,14-19,16-5,16-314,17-413,18-89,
G.ATT.T	7	5	8	19	1.289650e+00	2.671775e+00	0-116,0-178,0-335,0-419,1-228,2-222,6-160,7-40,7-156,7-188,9-24,11-270,13-90,13-99,13-161,16-5,16-314,17-109,18-89,
GTATT.T	7	6	7	10	3.119347e+00	3.732689e+00	0-419,6-160,7-188,9-24,11-270,13-90,13-99,16-5,16-314,18-89,
G.CTT.T	7	5	6	8	1.338797e+00	1.134706e+00	1-345,2-293,4-35,5-158,5-222,7-103,9-9,17-219,
G.TTT.T	7	5	8	27	1.400020e+00	5.192367e+00	0-179,0-198,1-299,1-367,2-317,2-322,2-374,3-183,3-236,4-233,6-26,10-18,10-79,10-186,10-210,14-19,14-133,16-213,16-232,16-304,17-40,17-153,17-238,17-413,18-27,18-134,19-232,
GTTTT.T	7	6	6	9	2.508211e+00	2.788309e+00	1-299,2-317,2-322,3-236,6-26,10-18,10-210,14-19,17-413,
G....AT	7	3	10	103	2.254620e-01	-1.596180e-01	0-63,0-113,0-123,0-187,0-190,0-198,0-342,0-345,0-358,0-395,0-436,1-23,1-396,1-434,2-72,2-105,2-129,2-144,2-185,2-253,2-356,3-44,3-136,3-139,3-199,3-211,3-283,3-322,3-384,3-441,4-19,4-21,4-100,4-143,4-151,4-184,4-208,5-34,5-85,5-97,5-110,5-158,5-232,6-57,6-89,6-106,6-113,6-184,7-103,7-115,7-209,7-216,8-2,9-29,9-41,9-67,10-61,10-87,10-110,10-199,10-215,10-238,11-91,11-117,11-156,11-158,11-239,11-28…
GA...AT	7	4	9	27	-3.130230e-01	-1.358725e+00	0-63,0-345,0-358,0-436,2-72,2-105,2-129,3-384,4-19,4-100,4-143,5-97,6-106,6-113,6-184,7-103,7-209,10-87,11-239,11-287,12-167,12-195,14-84,16-395,18-59,18-81,19-189,
GC...AT	7	4	9	17	9.694479e-01	-2.565319e-01	0-198,2-253,3-136,3-211,5-34,5-232,7-115,11-91,11-117,13-9,13-87,14-4,17-405,18-134,19-23,19-93,19-174,
GG...AT	7	4	9	22	7.019815e-01	2.619917e-01	0-190,0-395,1-396,2-144,2-356,3-322,6-57,6-89,9-41,10-199,10-238,11-158,12-98,13-203,15-44,15-74,16-73,16-195,16-386,16-428,19-147,19-165,
GT...AT	7	4	9	37	-2.011703e-01	7.342672e-01	0-113,0-123,0-187,0-342,1-23,1-434,2-185,3-44,3-139,3-199,3-283,3-441,4-21,4-151,4-184,4-208,5-85,5-110,5-158,7-216,8-2,9-29,9-67,10-61,10-110,10-215,11-156,12-21,12-160,13-106,13-175,16-5,16-96,17-69,17-434,18-187,19-192,
G.A..AT	7	4	9	35	-3.130230e-01	-4.835893e-01	0-63,0-187,0-190,0-345,0-358,0-395,1-23,1-434,2-72,3-136,3-139,3-211,4-100,4-143,4-151,4-208,5-85,5-110,5-232,6-113,6-184,7-209,10-61,11-239,12-21,12-98,12-160,13-87,13-203,15-74,16-5,18-81,19-147,19-189,19-192,
GAA..AT	7	5	6	12	-3.583075e-01	9.489496e-02	0-63,0-345,0-358,2-72,4-100,4-143,6-113,6-184,7-209,11-239,18-81,19-189,
GTA..AT	7	5	7	13	4.749454e-01	5.882345e-01	0-187,1-23,1-434,3-139,4-151,4-208,5-85,5-110,10-61,12-21,12-160,16-5,19-192,
G.C..AT	7	4	10	26	1.807439e+00	1.918448e+00	0-113,0-123,0-342,1-396,2-185,3-322,4-184,5-97,5-158,6-89,6-106,7-103,7-216,9-41,10-87,10-110,10-215,11-158,13-9,14-4,15-44,16-428,17-405,18-59,18-187,19-23,
GGC..AT	7	5	7	7	2.933986e+00	1.837641e+00	1-396,3-322,6-89,9-41,11-158,15-44,16-428,
GTC..AT	7	5	6	10	1.226319e+00	1.825837e+00	0-113,0-123,0-342,2-185,4-184,5-158,7-216,10-110,10-215,18-187,
G.G..AT	7	4	7	13	-1.106230e+00	-1.975390e+00	2-144,3-441,4-19,4-21,8-2,9-67,11-156,11-287,14-84,16-195,16-386,16-395,19-165,
G.T..AT	7	4	9	29	-2.011703e-01	-7.131205e-01	0-198,0-436,2-105,2-129,2-253,2-356,3-44,3-199,3-283,3-384,5-34,6-57,7-115,9-29,10-199,10-238,11-91,11-117,12-167,12-195,13-106,13-175,16-73,16-96,17-69,17-434,18-134,19-93,19-174,
GCT..AT	7	5	6	9	1.226319e+00	1.401890e+00	0-198,2-253,5-34,7-115,11-91,11-117,18-134,19-93,19-174,
G..A.AT	7	4	9	32	-3.130230e-01	-4.793628e-01	0-358,2-72,2-129,2-144,2-185,4-21,4-184,5-97,5-110,6-57,6-89,9-67,10-61,10-87,10-110,10-199,11-91,11-117,11-158,11-239,12-98,12-160,16-386,17-69,17-405,17-434,18-59,18-81,18-187,19-23,19-147,19-165,
GG.A.AT	7	5	6	9	8.088975e-01	7.899261e-01	2-144,6-57,6-89,10-199,11-158,12-98,16-386,19-147,19-165,
GT.A.AT	7	5	7	11	4.749454e-01	-2.136576e-02	2-185,4-21,4-184,5-110,9-67,10-61,10-110,12-160,17-69,17-434,18-187,
G.AA.AT	7	5	6	9	-3.583075e-01	-7.939028e-01	0-358,2-72,5-110,10-61,11-239,12-98,12-160,18-81,19-147,
G.CA.AT	7	5	6	11	1.113747e+00	2.060839e+00	2-185,4-184,5-97,6-89,10-87,10-110,11-158,17-405,18-59,18-187,19-23,
G..G.AT	7	4	9	28	7.019815e-01	1.615514e+00	0-113,0-123,0-187,0-342,0-395,0-436,1-396,2-253,3-136,3-211,3-322,4-143,6-113,6-184,7-216,10-215,10-238,11-156,11-287,12-167,13-9,13-87,13-175,13-203,14-4,14-84,16-395,19-189,
GA.G.AT	7	5	8	9	2.143879e+00	7.899261e-01	0-436,4-143,6-113,6-184,11-287,12-167,14-84,16-395,19-189,
G.AG.AT	7	5	6	10	8.088975e-01	1.173733e+00	0-187,0-395,3-136,3-211,4-143,6-113,6-184,13-87,13-203,19-189,
G.CG.AT	7	5	6	9	2.215999e+00	2.907856e+00	0-113,0-123,0-342,1-396,3-322,7-216,10-215,13-9,14-4,
G..T.AT	7	4	9	34	-2.011703e-01	1.848639e-01	0-63,0-190,0-198,0-345,1-434,2-105,2-356,3-44,3-139,3-199,3-283,3-384,3-441,4-19,4-100,4-208,5-34,5-158,5-232,6-106,7-103,7-115,7-209,9-29,13-106,15-44,15-74,16-5,16-73,16-195,18-134,19-93,19-174,19-192,
GT.T.AT	7	5	7	12	5.934776e-01	4.705649e-01	1-434,3-44,3-139,3-199,3-283,3-441,4-208,5-158,9-29,13-106,16-5,19-192,
G.AT.AT	7	5	7	12	4.749454e-01	2.807421e-01	0-63,0-190,0-345,1-434,3-139,4-100,4-208,5-232,7-209,15-74,16-5,19-192,
G.TT.AT	7	5	8	15	1.289650e+00	1.412594e+00	0-198,2-105,2-356,3-44,3-199,3-283,3-384,5-34,7-115,9-29,13-106,16-73,18-134,19-93,19-174,
G...AAT	7	4	10	45	9.886889e-01	1.643710e+00	0-63,0-113,0-190,0-342,0-345,0-358,0-395,0-436,1-23,2-185,3-441,4-143,4-151,5-97,5-110,5-232,6-89,6-106,6-184,7-216,9-29,9-41,10-61,10-87,10-110,10-215,10-238,11-239,12-21,12-98,12-160,12-167,12-195,14-4,14-84,15-74,16-395,16-428,18-59,18-81,19-23,19-147,19-165,19-174,19-192,
GA..AAT	7	5	8	16	1.068218e+00	1.284500e+00	0-63,0-345,0-358,0-436,4-143,5-97,6-106,6-184,10-87,11-239,12-167,12-195,14-84,16-395,18-59,18-81,
GG..AAT	7	5	8	10	2.143879e+00	1.173733e+00	0-190,0-395,6-89,9-41,10-238,12-98,15-74,16-428,19-147,19-165,
GT..AAT	7	5	8	15	1.179100e+00	1.197737e+00	0-113,0-342,1-23,2-185,3-441,4-151,5-110,7-216,9-29,10-61,10-110,10-215,12-21,12-160,19-192,
G.A.AAT	7	5	7	20	3.549554e-01	2.475932e+00	0-63,0-190,0-345,0-358,0-395,1-23,4-143,4-151,5-110,5-232,6-184,10-61,11-239,12-21,12-98,12-160,15-74,18-81,19-147,19-192,
G.C.AAT	7	5	9	15	3.121555e+00	3.717860e+00	0-113,0-342,2-185,5-97,6-89,6-106,7-216,9-41,10-87,10-110,10-215,14-4,16-428,18-59,19-23,
G..AAAT	7	5	7	16	3.549554e-01	1.284500e+00	0-358,2-185,5-97,5-110,6-89,10-61,10-87,10-110,11-239,12-98,12-160,18-59,18-81,19-23,19-147,19-165,
G..GAAT	7	5	7	13	1.476388e+00	2.327672e+00	0-113,0-342,0-395,0-436,4-143,6-184,7-216,10-215,10-238,12-167,14-4,14-84,16-395,
GA.GAAT	7	6	6	6	3.218724e+00	2.466326e+00	0-436,4-143,6-184,12-167,14-84,16-395,
G..TAAT	7	5	7	10	4.749454e-01	-3.291195e-01	0-63,0-190,0-345,3-441,5-232,6-106,9-29,15-74,19-174,19-192,
G...CAT	7	4	8	20	1.314569e-01	4.680809e-01	1-434,2-72,2-105,2-356,3-44,3-139,3-199,3-211,3-283,3-384,4-208,5-85,6-113,7-115,11-91,11-156,15-44,16-73,16-195,19-93,
G..TCAT	7	5	7	14	1.897632e+00	3.526264e+00	1-434,2-105,2-356,3-44,3-139,3-199,3-283,3-384,4-208,7-115,15-44,16-73,16-195,19-93,
G...GAT	7	4	8	12	-2.021241e-01	-1.974077e+00	0-187,2-144,4-19,4-100,5-34,7-209,11-287,13-106,13-203,16-96,16-386,18-187,
G...TAT	7	4	9	26	-2.011703e-01	-1.253426e+00	0-123,0-198,1-396,2-129,2-253,3-136,3-322,4-21,4-184,5-158,6-57,7-103,8-2,9-67,10-199,11-117,11-158,13-9,13-87,13-175,16-5,17-69,17-405,17-434,18-134,19-189,
GC..TAT	7	5	6	8	1.226319e+00	9.784049e-01	0-198,2-253,3-136,11-117,13-9,13-87,17-405,18-134,
G.C.TAT	7	5	7	9	1.897632e+00	1.401890e+00	0-123,1-396,3-322,4-184,5-158,7-103,11-158,13-9,17-405,
G.T.TAT	7	5	7	10	5.934776e-01	-1.536348e-01	0-198,2-129,2-253,6-57,10-199,11-117,13-175,17-69,17-434,18-134,
G..ATAT	7	5	6	11	-2.292091e-01	-2.136576e-02	2-129,4-21,4-184,6-57,9-67,10-199,11-117,11-158,17-69,17-405,17-434,
G....CT	7	3	10	52	6.010083e-01	-1.367584e-01	0-309,0-408,1-162,1-209,2-42,2-374,2-432,3-168,3-403,4-65,4-110,5-155,6-200,7-27,7-40,7-111,8-72,9-6,10-31,10-98,10-241,10-248,10-312,11-270,11-312,12-4,12-72,12-127,13-99,13-138,13-178,14-11,16-57,16-213,16-304,16-319,17-24,17-78,17-141,17-153,17-196,17-219,17-294,17-378,17-388,18-23,18-130,19-30,19-55,19-109,19-167,19-228,
GA...CT	7	4	9	16	9.694479e-01	-4.935098e-01	0-309,0-408,2-374,3-403,5-155,6-200,10-31,10-241,10-312,12-4,14-11,16-304,17-141,19-30,19-55,19-167,
GG...CT	7	4	7	12	5.387550e-01	3.844768e-01	1-209,2-42,2-432,4-110,8-72,11-312,16-213,17-153,17-219,17-294,18-23,19-228,
GT...CT	7	4	7	17	-5.656871e-01	-2.919544e-02	1-162,3-168,7-27,7-111,9-6,10-98,10-248,11-270,12-72,13-99,13-138,13-178,16-319,17-24,17-78,17-196,17-378,
G.A..CT	7	4	9	19	9.694479e-01	2.272865e-01	0-309,0-408,1-209,2-432,4-110,7-40,7-111,9-6,10-241,11-270,11-312,12-4,12-72,13-99,13-178,17-141,17-378,19-109,19-167,
G.C..CT	7	4	7	11	8.535173e-01	5.614501e-01	3-168,4-65,8-72,13-138,14-11,17-219,17-388,18-23,19-30,19-55,19-228,
G.T..CT	7	4	7	19	-5.656871e-01	4.645351e-01	1-162,2-42,2-374,3-403,5-155,10-31,10-98,10-248,12-127,16-57,16-213,16-304,16-319,17-24,17-78,17-153,17-196,17-294,18-130,
G..T.CT	7	4	9	20	1.068407e+00	7.118082e-01	1-162,2-374,4-110,7-40,7-111,8-72,10-98,10-241,11-270,12-4,12-127,13-99,13-138,13-178,16-213,16-304,17-153,17-219,18-130,19-55,
G.TT.CT	7	5	6	8	1.338797e+00	1.134706e+00	1-162,2-374,10-98,12-127,16-213,16-304,17-153,18-130,
G...ACT	7	4	9	15	9.694479e-01	-7.332484e-01	1-162,1-209,2-432,3-168,4-110,6-200,8-72,10-248,11-312,12-72,12-127,13-138,13-178,14-11,17-24,
G...CCT	7	4	8	11	1.535690e+00	5.614501e-01	0-309,3-403,4-65,9-6,10-31,10-98,10-241,12-4,16-319,17-78,19-55,
G...TCT	7	4	8	17	2.513601e-01	-2.919544e-02	0-408,2-42,2-374,5-155,7-27,7-40,11-270,13-99,16-213,16-304,17-141,17-153,17-196,17-219,17-294,19-30,19-167,
G.A.TCT	7	5	6	6	1.226319e+00	1.328147e-01	0-408,7-40,11-270,13-99,17-141,19-167,
G....GT	7	3	10	44	4.988943e-01	-2.428390e+00	0-419,0-428,1-199,2-272,2-280,2-317,2-331,3-8,3-102,3-163,3-369,3-443,4-16,4-146,4-176,5-119,7-219,8-19,9-24,10-210,10-270,11-223,11-277,12-67,12-155,13-90,14-19,14-133,16-44,16-69,16-84,16-129,16-314,16-416,17-19,17-191,17-238,17-251,17-290,17-292,17-373,17-413,19-113,19-121,
GG...GT	7	4	6	9	-5.110802e-01	-9.845096e-01	3-369,4-176,8-19,12-155,16-129,17-19,17-191,17-290,19-121,
GT...GT	7	4	8	17	-7.622128e-02	-6.368262e-01	0-419,0-428,1-199,2-272,2-317,2-331,3-443,5-119,9-24,10-210,12-67,13-90,14-19,16-69,16-84,16-314,17-413,
G.A..GT	7	4	9	21	7.019815e-01	3.390268e-02	0-419,0-428,1-199,2-331,3-369,3-443,4-146,5-119,7-219,8-19,9-24,10-270,11-223,12-67,13-90,16-69,16-314,16-416,17-191,17-373,19-121,
GTA..GT	7	5	6	11	9.225361e-01	1.741120e+00	0-419,0-428,1-199,2-331,3-443,5-119,9-24,12-67,13-90,16-69,16-314,
G..A.GT	7	4	8	18	-2.021241e-01	-6.385043e-01	0-428,1-199,2-272,2-280,3-8,3-163,3-369,3-443,4-176,5-119,8-19,10-270,11-223,11-277,12-67,16-84,17-191,19-121,
G.AA.GT	7	5	8	11	2.143879e+00	1.555481e+00	0-428,1-199,3-369,3-443,5-119,8-19,10-270,11-223,12-67,17-191,19-121,
G..T.GT	7	4	9	13	8.015791e-01	-1.550181e+00	0-419,2-317,2-331,4-146,7-219,9-24,10-210,13-90,14-19,14-133,16-314,17-238,17-413,
GT.T.GT	7	5	7	9	1.703923e+00	1.120016e+00	0-419,2-317,2-331,9-24,10-210,13-90,14-19,16-314,17-413,
G.AT.GT	7	5	7	7	1.590039e+00	1.673504e-01	0-419,2-331,4-146,7-219,9-24,13-90,16-314,
G...AGT	7	4	7	9	-1.106230e+00	-2.640145e+00	0-428,2-272,3-8,4-16,5-119,11-277,12-67,16-416,19-121,
G..AAGT	7	5	6	7	8.088975e-01	2.356423e-02	0-428,2-272,3-8,5-119,11-277,12-67,19-121,
G...TGT	7	4	8	21	-7.622128e-02	2.832466e-01	0-419,1-199,2-280,2-317,3-102,3-163,3-369,3-443,9-24,10-210,12-155,13-90,14-19,14-133,16-44,16-314,17-191,17-238,17-292,17-413,19-113,
GT..TGT	7	5	7	10	1.703923e+00	1.522696e+00	0-419,1-199,2-317,3-443,9-24,10-210,13-90,14-19,16-314,17-413,
G..TTGT	7	5	7	10	1.703923e+00	1.525060e+00	0-419,2-317,9-24,10-210,13-90,14-19,14-133,16-314,17-238,17-413,
GT.TTGT	7	6	7	8	4.469138e+00	4.367278e+00	0-419,2-317,9-24,10-210,13-90,14-19,16-314,17-413,
G....TT	7	3	10	110	2.476465e-01	1.497723e-01	0-103,0-116,0-178,0-179,0-224,0-232,0-233,0-298,0-301,0-335,0-398,1-34,1-64,1-228,1-299,1-345,1-367,2-27,2-43,2-145,2-163,2-220,2-221,2-222,2-293,2-313,2-322,2-402,2-433,3-180,3-182,3-183,3-196,3-236,3-255,3-325,3-341,3-370,3-381,3-420,4-35,4-48,4-87,4-111,4-233,5-38,5-61,5-222,6-26,6-58,6-78,6-79,6-160,6-202,7-51,7-134,7-156,7-188,8-44,9-9,10-5,10-14,10-15,10-18,10-76,10-79,10-177,10-186,10-207,…
GA...TT	7	4	8	38	-1.446914e+00	5.490063e-01	0-116,0-179,0-298,0-301,0-398,1-64,1-345,1-367,2-27,2-163,2-222,2-402,2-433,3-255,3-341,3-370,3-420,4-87,4-111,4-233,5-38,7-156,10-76,10-79,10-186,10-280,11-206,12-75,13-149,13-159,13-204,14-97,15-16,15-81,16-232,16-301,17-150,17-192,
GC...TT	7	4	10	27	1.885455e+00	1.952279e+00	1-228,2-313,3-180,3-196,3-381,4-35,4-48,5-61,5-222,6-202,7-51,8-44,9-9,10-15,10-207,13-161,15-51,16-130,16-157,16-229,17-20,17-40,18-24,18-27,18-69,19-229,19-232,
GG...TT	7	4	7	18	-9.540217e-01	-8.632674e-01	0-178,0-232,0-335,2-145,2-220,2-221,2-293,3-182,3-183,6-78,10-5,10-14,10-177,15-131,16-92,16-260,17-109,18-219,
GT...TT	7	4	8	27	-1.285411e+00	-7.892198e-01	0-103,0-224,0-233,1-34,1-299,2-43,2-322,3-236,3-325,6-26,6-58,6-79,6-160,7-134,7-188,10-18,11-51,11-228,11-254,13-191,14-131,15-33,16-347,17-295,18-89,18-212,19-130,
G.A..TT	7	4	7	39	-2.692658e+00	9.186790e-01	0-116,0-178,0-233,0-335,0-398,1-34,1-228,2-43,2-145,2-163,2-221,2-222,2-402,2-433,3-325,3-341,3-370,6-58,6-160,6-202,7-51,7-156,7-188,10-5,10-15,10-76,10-280,11-206,11-254,13-161,13-191,16-260,16-301,17-109,17-192,18-24,18-69,18-89,19-229,
GTA..TT	7	5	6	10	-1.026952e-01	-1.536348e-01	0-233,1-34,2-43,3-325,6-58,6-160,7-188,11-254,13-191,18-89,
G.C..TT	7	4	10	22	1.885455e+00	1.207173e+00	0-103,0-298,1-345,2-293,4-35,4-48,5-61,5-222,7-134,9-9,10-14,12-75,13-149,15-33,16-130,16-157,16-229,17-20,17-150,18-212,18-219,19-130,
G.G..TT	7	4	7	15	-9.540217e-01	-1.321460e+00	2-220,3-180,3-182,6-79,8-44,10-207,11-228,13-159,13-204,14-97,14-131,15-81,16-92,16-347,17-295,
G.T..TT	7	4	8	34	-1.285411e+00	5.036365e-01	0-179,0-224,0-232,0-301,1-64,1-299,1-367,2-27,2-313,2-322,3-183,3-196,3-236,3-255,3-381,3-420,4-87,4-111,4-233,5-38,6-26,6-78,10-18,10-79,10-177,10-186,11-51,15-16,15-51,15-131,16-232,17-40,18-27,19-232,
GAT..TT	7	5	6	15	-1.026952e-01	1.408998e+00	0-179,0-301,1-64,1-367,2-27,3-255,3-420,4-87,4-111,4-233,5-38,10-79,10-186,15-16,16-232,
G..A.TT	7	4	9	23	-2.011703e-01	-1.971049e+00	0-224,0-232,1-64,2-163,2-220,2-221,2-402,2-433,4-48,4-87,4-111,5-38,6-79,7-134,10-14,10-280,11-206,11-228,13-149,15-33,16-260,18-212,19-130,
G.CA.TT	7	5	6	7	1.226319e+00	5.553802e-01	4-48,7-134,10-14,13-149,15-33,18-212,19-130,
G..G.TT	7	4	8	23	-7.622128e-02	7.483553e-01	0-233,0-298,1-34,2-145,3-180,3-196,3-381,5-61,6-78,7-51,10-5,10-15,10-76,10-177,10-207,13-204,16-92,16-229,16-301,17-150,18-24,18-69,19-229,
GC.G.TT	7	5	6	11	2.333712e+00	4.191921e+00	3-180,3-196,3-381,5-61,7-51,10-15,10-207,16-229,18-24,18-69,19-229,
G.AG.TT	7	5	6	11	9.225361e-01	1.743614e+00	0-233,1-34,2-145,7-51,10-5,10-15,10-76,16-301,18-24,18-69,19-229,
G..T.TT	7	4	10	51	1.102280e+00	3.318991e+00	0-103,0-116,0-178,0-179,0-301,0-335,0-398,1-228,1-299,1-345,1-367,2-43,2-222,2-293,2-313,2-322,3-182,3-183,3-236,3-255,3-325,3-341,3-370,4-35,4-233,5-222,6-26,6-58,6-160,7-156,7-188,8-44,9-9,10-18,10-79,10-186,11-51,11-254,12-75,13-161,15-16,15-81,16-232,17-40,17-109,17-192,17-295,18-27,18-89,18-219,19-232,
GA.T.TT	7	5	8	19	1.289650e+00	2.667593e+00	0-116,0-179,0-301,0-398,1-345,1-367,2-222,3-255,3-341,3-370,4-233,7-156,10-79,10-186,12-75,15-16,15-81,16-232,17-192,
GC.T.TT	7	5	7	10	2.012872e+00	2.005298e+00	1-228,2-313,4-35,5-222,8-44,9-9,13-161,17-40,18-27,19-232,
GT.T.TT	7	5	6	15	2.148983e-02	1.627042e+00	0-103,1-299,2-43,2-322,3-236,3-325,6-26,6-58,6-160,7-188,10-18,11-51,11-254,17-295,18-89,
G.AT.TT	7	5	7	19	5.934776e-01	2.671775e+00	0-116,0-178,0-335,0-398,1-228,2-43,2-222,3-325,3-341,3-370,6-58,6-160,7-156,7-188,11-254,13-161,17-109,17-192,18-89,
G.CT.TT	7	5	6	8	1.338797e+00	1.134706e+00	0-103,1-345,2-293,4-35,5-222,9-9,12-75,18-219,
G.TT.TT	7	5	8	20	1.400020e+00	3.240299e+00	0-179,0-301,1-299,1-367,2-313,2-322,3-183,3-236,3-255,4-233,6-26,10-18,10-79,10-186,11-51,15-16,16-232,17-40,18-27,19-232,
GATT.TT	7	6	6	9	2.388637e+00	3.172003e+00	0-179,0-301,1-367,3-255,4-233,10-79,10-186,15-16,16-232,
G...ATT	7	4	10	27	1.044574e+00	-1.253426e+00	0-298,0-301,1-34,2-145,2-220,3-255,3-381,4-48,6-58,6-78,8-44,10-76,10-177,10-280,11-228,11-254,12-75,13-159,13-204,15-33,15-51,15-131,16-229,16-260,16-301,18-69,19-130,
GC..ATT	7	5	6	6	1.226319e+00	1.328147e-01	3-381,4-48,8-44,15-51,16-229,18-69,
G.A.ATT	7	5	6	9	-2.292091e-01	-6.296375e-01	1-34,2-145,6-58,10-76,10-280,11-254,16-260,16-301,18-69,
G.C.ATT	7	5	6	6	1.226319e+00	1.328147e-01	0-298,4-48,12-75,15-33,16-229,19-130,
G..AATT	7	5	6	7	-2.292091e-01	-1.236587e+00	2-220,4-48,10-280,11-228,15-33,16-260,19-130,
G..GATT	7	5	7	11	1.590039e+00	1.743614e+00	0-298,1-34,2-145,3-381,6-78,10-76,10-177,13-204,16-229,16-301,18-69,
G..TATT	7	5	6	6	-1.026952e-01	-1.400486e+00	0-301,3-255,6-58,8-44,11-254,12-75,
G...CTT	7	4	7	14	-5.656871e-01	-7.677620e-01	1-64,2-43,2-163,2-402,2-433,3-341,4-111,5-61,11-51,14-97,15-16,17-295,18-24,19-229,
G...GTT	7	4	7	16	-9.540217e-01	-8.632674e-01	0-103,0-232,0-398,2-313,3-180,3-325,3-370,10-14,13-191,15-81,16-92,16-130,17-20,17-150,17-192,18-219,
G...TTT	7	4	10	53	1.102280e+00	3.318991e+00	0-116,0-178,0-179,0-224,0-233,0-335,1-228,1-299,1-345,1-367,2-27,2-221,2-222,2-293,2-322,3-182,3-183,3-196,3-236,3-420,4-35,4-87,4-233,5-38,5-222,6-26,6-79,6-160,6-202,7-51,7-134,7-156,7-188,9-9,10-5,10-15,10-18,10-79,10-186,10-207,11-206,13-149,13-161,14-131,16-157,16-232,16-347,17-40,17-109,18-27,18-89,18-212,19-232,
GA..TTT	7	5	7	16	5.934776e-01	1.723129e+00	0-116,0-179,1-345,1-367,2-27,2-222,3-420,4-87,4-233,5-38,7-156,10-79,10-186,11-206,13-149,16-232,
GC..TTT	7	5	9	14	3.361021e+00	3.752198e+00	1-228,3-196,4-35,5-222,6-202,7-51,9-9,10-15,10-207,13-161,16-157,17-40,18-27,19-232,
GT..TTT	7	5	7	15	7.107547e-01	1.627042e+00	0-224,0-233,1-299,2-322,3-236,6-26,6-79,6-160,7-134,7-188,10-18,14-131,16-347,18-89,18-212,
G.A.TTT	7	5	7	18	5.934776e-01	2.041492e+00	0-116,0-178,0-233,0-335,1-228,2-221,2-222,6-160,6-202,7-51,7-156,7-188,10-5,10-15,11-206,13-161,17-109,18-89,
G.C.TTT	7	5	8	9	2.686946e+00	1.569765e+00	1-345,2-293,4-35,5-222,7-134,9-9,13-149,16-157,18-212,
G.T.TTT	7	5	7	21	7.107547e-01	3.564744e+00	0-179,0-224,1-299,1-367,2-27,2-322,3-183,3-196,3-236,3-420,4-87,4-233,5-38,6-26,10-18,10-79,10-186,16-232,17-40,18-27,19-232,
G..ATTT	7	5	7	9	5.934776e-01	-4.658562e-01	0-224,2-221,4-87,5-38,6-79,7-134,11-206,13-149,18-212,
G..TTTT	7	5	9	32	2.089284e+00	6.500999e+00	0-116,0-178,0-179,0-335,1-228,1-299,1-345,1-367,2-222,2-293,2-322,3-182,3-183,3-236,4-35,4-233,5-222,6-26,6-160,7-156,7-188,9-9,10-18,10-79,10-186,13-161,16-232,17-40,17-109,18-27,18-89,19-232,
GA.TTTT	7	6	6	10	2.388637e+00	3.729356e+00	0-116,0-179,1-345,1-367,2-222,4-233,7-156,10-79,10-186,16-232,
GC.TTTT	7	6	6	8	3.998128e+00	4.901840e+00	1-228,4-35,5-222,9-9,13-161,17-40,18-27,19-232,
G.ATTTT	7	6	6	11	2.388637e+00	4.290907e+00	0-116,0-178,0-335,1-228,2-222,6-160,7-156,7-188,13-161,17-109,18-89,
G.TTTTT	7	6	7	15	3.248402e+00	6.802652e+00	0-179,1-299,1-367,2-322,3-183,3-236,4-233,6-26,10-18,10-79,10-186,16-232,17-40,18-27,19-232,
G......A	8	2	10	347	6.356489e-03	-9.404610e-01	0-24,0-32,0-52,0-57,0-90,0-111,0-123,0-126,0-140,0-155,0-156,0-169,0-179,0-187,0-190,0-236,0-253,0-283,0-298,0-322,0-327,0-330,0-342,0-352,0-355,0-358,0-392,0-393,0-402,0-408,0-419,0-424,0-433,1-23,1-64,1-127,1-136,1-137,1-150,1-162,1-172,1-195,1-204,1-209,1-228,1-291,1-299,1-335,1-367,1-415,1-424,1-434,2-19,2-68,2-97,2-142,2-145,2-153,2-154,2-175,2-181,2-185,2-204,2-216,2-217,2-238,2-256,2-269,2…
GA.....A	8	3	10	118	2.090388e-01	4.705022e-01	0-32,0-57,0-90,0-140,0-169,0-179,0-253,0-298,0-327,0-352,0-355,0-358,0-393,0-408,1-64,1-172,1-291,1-335,1-367,1-415,2-142,2-181,2-217,2-374,2-386,2-390,2-433,3-29,3-109,3-244,3-263,3-271,3-335,3-365,3-384,3-411,4-19,4-79,4-146,4-163,4-165,5-18,5-32,5-97,5-108,6-45,6-66,6-96,6-104,6-113,6-145,6-169,6-187,6-209,6-215,7-207,7-213,7-219,8-20,8-29,10-130,10-138,10-140,10-150,10-180,10-218,10-264,10-28…
GC.....A	8	3	10	61	5.686816e-01	1.399479e-01	0-24,0-52,0-322,1-127,1-228,2-68,2-175,2-238,2-269,2-415,3-5,3-34,3-211,3-214,3-274,4-6,4-44,4-65,4-68,5-34,5-190,5-194,6-90,6-116,6-191,7-141,8-44,8-73,9-38,9-42,10-165,10-299,10-316,11-0,11-8,11-25,11-117,11-309,12-53,14-99,14-133,16-21,16-29,16-44,16-57,16-143,16-368,16-436,17-81,17-226,17-281,17-319,17-336,17-420,18-134,18-172,18-220,19-1,19-93,19-216,19-219,
GG.....A	8	3	10	75	4.706553e-01	-1.446044e-01	0-155,0-190,0-330,0-392,1-136,1-209,1-424,2-97,2-145,2-153,2-154,2-216,2-293,2-335,2-356,3-104,3-359,3-360,3-397,3-410,4-94,4-180,4-227,5-21,5-172,5-175,5-189,5-202,5-205,6-65,6-141,6-168,6-225,7-97,7-130,7-223,8-23,10-177,10-199,10-261,10-262,10-266,10-277,11-289,11-290,12-155,12-156,12-157,14-35,14-104,15-99,16-73,16-94,16-145,16-167,16-178,16-179,16-288,16-367,16-387,16-397,17-126,17-261,17-31…
GT.....A	8	3	10	93	2.302053e-01	-1.223966e+00	0-111,0-123,0-126,0-156,0-187,0-236,0-283,0-342,0-402,0-419,0-424,0-433,1-23,1-137,1-150,1-162,1-195,1-204,1-299,1-434,2-19,2-185,2-204,2-256,2-285,2-322,3-23,3-44,3-77,3-105,3-159,3-184,3-329,3-443,4-95,4-140,4-151,4-160,5-110,5-119,5-124,5-176,6-79,6-160,7-35,7-81,7-224,8-2,8-46,8-61,9-29,10-61,10-106,10-127,10-248,10-275,10-296,11-69,11-156,11-236,12-21,12-32,12-64,12-67,12-72,12-158,12-189,13…
G.A....A	8	3	10	128	2.090388e-01	3.289851e-01	0-57,0-90,0-126,0-140,0-187,0-190,0-283,0-327,0-355,0-358,0-392,0-408,0-419,0-424,1-23,1-127,1-209,1-228,1-291,1-434,2-145,2-154,2-175,2-216,2-217,2-238,2-256,2-433,3-29,3-34,3-109,3-159,3-211,3-214,3-335,3-365,3-397,3-410,3-443,4-95,4-146,4-151,4-160,4-165,5-21,5-110,5-119,5-124,5-176,5-190,5-194,5-205,6-65,6-66,6-90,6-113,6-116,6-145,6-160,6-168,6-187,6-191,6-209,7-81,7-130,7-219,7-224,8-20,8-4…
GAA....A	8	4	10	49	9.428454e-01	2.077367e+00	0-57,0-90,0-140,0-327,0-355,0-358,0-408,1-291,2-217,2-433,3-29,3-109,3-335,3-365,4-146,4-165,6-66,6-113,6-145,6-187,6-209,7-219,8-20,10-130,10-140,10-150,10-218,10-280,11-279,12-99,12-140,12-170,14-50,14-115,15-2,16-26,16-226,16-279,16-373,16-398,17-123,17-178,17-209,17-232,17-373,18-3,18-154,18-176,19-189,
GCA....A	8	4	7	18	-8.376397e-01	-6.852119e-01	1-127,1-228,2-175,2-238,3-34,3-211,3-214,5-190,5-194,6-90,6-116,6-191,11-25,16-29,16-368,17-226,18-172,19-1,
GGA....A	8	4	8	27	-3.175308e-01	9.284098e-01	0-190,0-392,1-209,2-145,2-154,2-216,3-397,3-410,5-21,5-205,6-65,6-168,7-130,10-266,10-277,11-290,14-35,14-104,15-99,16-387,16-397,17-261,17-341,17-346,18-2,19-147,19-203,
GTA....A	8	4	9	34	-2.987026e-01	-6.201559e-01	0-126,0-187,0-283,0-419,0-424,1-23,1-434,2-256,3-159,3-443,4-95,4-151,4-160,5-110,5-119,5-124,5-176,6-160,7-81,7-224,8-46,8-61,10-61,11-69,12-21,12-32,12-67,12-72,13-90,13-191,14-138,16-5,16-49,17-256,
G.C....A	8	3	10	65	5.686816e-01	1.029219e+00	0-24,0-52,0-123,0-253,0-298,0-342,0-352,1-150,1-195,1-204,1-335,1-424,2-185,2-204,2-285,2-293,3-244,3-263,3-360,4-65,4-68,4-79,4-140,4-227,5-97,5-172,5-189,5-202,6-96,6-141,7-97,7-141,8-29,9-42,10-127,10-165,11-196,11-213,11-236,11-309,12-64,12-75,12-137,14-11,14-99,14-110,14-119,15-24,16-167,16-288,16-298,16-363,16-367,17-81,17-199,17-251,17-281,17-319,18-171,18-219,19-30,19-126,19-130,19-183,19…
GAC....A	8	4	10	20	1.740240e+00	2.576951e-01	0-253,0-298,0-352,1-335,3-244,3-263,4-79,5-97,6-96,8-29,11-196,11-213,12-75,12-137,14-11,14-110,15-24,16-363,17-251,19-30,
GCC....A	8	4	8	13	1.435180e+00	7.245008e-01	0-24,0-52,4-65,4-68,7-141,9-42,10-165,11-309,14-99,17-81,17-281,17-319,19-219,
GGC....A	8	4	6	14	-2.780074e-01	8.215155e-01	1-424,2-293,3-360,4-227,5-172,5-189,5-202,6-141,7-97,16-167,16-288,16-367,18-171,18-219,
GTC....A	8	4	8	18	1.432460e-01	-2.254349e-01	0-123,0-342,1-150,1-195,1-204,2-185,2-204,2-285,4-140,10-127,11-236,12-64,14-119,16-298,17-199,19-126,19-130,19-183,
G.G....A	8	3	10	56	4.706553e-01	-1.773829e+00	0-111,0-393,2-142,2-153,2-386,2-390,3-5,3-23,3-105,3-359,3-411,4-19,4-44,4-163,5-32,5-108,6-79,6-104,6-169,6-225,7-207,8-2,8-44,10-138,10-261,10-262,10-264,10-275,11-156,11-289,12-155,12-156,12-158,14-30,14-91,15-117,16-44,16-94,16-143,16-178,16-384,16-393,16-436,17-295,17-317,17-336,17-345,17-367,17-395,18-0,18-157,18-167,18-185,19-118,19-143,19-145,
GAG....A	8	4	8	20	-3.175308e-01	-8.373630e-01	0-393,2-142,2-386,2-390,3-411,4-19,4-163,5-32,5-108,6-104,6-169,7-207,10-138,10-264,14-91,16-393,17-395,18-185,19-143,19-145,
GGG....A	8	4	6	14	-6.351912e-01	-2.947337e-01	2-153,3-359,6-225,10-261,10-262,11-289,12-155,12-156,16-94,16-178,17-317,17-345,17-367,18-157,
GTG....A	8	4	9	15	7.128591e-01	-1.280603e+00	0-111,3-23,3-105,6-79,8-2,10-275,11-156,12-158,14-30,15-117,16-384,17-295,18-0,18-167,19-118,
G.T....A	8	3	10	98	2.302053e-01	-8.677520e-01	0-32,0-155,0-156,0-169,0-179,0-236,0-322,0-330,0-402,0-433,1-64,1-136,1-137,1-162,1-172,1-299,1-367,1-415,2-19,2-68,2-97,2-181,2-269,2-322,2-335,2-356,2-374,2-415,3-44,3-77,3-104,3-184,3-271,3-274,3-329,3-384,4-6,4-94,4-180,5-18,5-34,5-175,6-45,6-215,7-35,7-213,7-223,8-23,8-73,9-29,9-38,10-106,10-177,10-180,10-199,10-248,10-296,10-299,10-302,10-316,11-0,11-8,11-14,11-117,11-291,12-53,12-157,12-18…
GAT....A	8	4	9	29	-2.987026e-01	-1.135544e+00	0-32,0-169,0-179,1-64,1-172,1-367,1-415,2-181,2-374,3-271,3-384,5-18,6-45,6-215,7-213,10-180,10-302,11-14,11-291,12-192,12-195,13-17,13-27,15-75,15-90,17-262,18-191,19-42,19-204,
GCT....A	8	4	9	23	9.798974e-01	1.223380e+00	0-322,2-68,2-269,2-415,3-274,4-6,5-34,8-73,9-38,10-299,10-316,11-0,11-8,11-117,12-53,14-133,16-21,16-57,17-420,18-134,18-220,19-93,19-216,
GGT....A	8	4	8	20	-1.893568e-01	-1.574661e-01	0-155,0-330,1-136,2-97,2-335,2-356,3-104,4-94,4-180,5-175,7-223,8-23,10-177,10-199,12-157,16-73,16-145,16-179,17-126,17-368,
GTT....A	8	4	8	26	-1.427841e+00	-1.209435e+00	0-156,0-236,0-402,0-433,1-137,1-162,1-299,2-19,2-322,3-44,3-77,3-184,3-329,7-35,9-29,10-106,10-248,10-296,12-189,13-175,13-195,16-134,17-172,17-196,17-434,19-15,
G..A...A	8	3	10	118	2.090388e-01	-3.658980e-01	0-57,0-90,0-140,0-283,0-322,0-330,0-358,0-408,1-64,1-150,1-195,1-209,1-335,2-19,2-97,2-153,2-154,2-185,2-216,2-238,2-285,2-386,2-390,2-415,2-433,3-77,3-109,3-244,3-335,3-360,3-397,3-443,4-6,4-79,4-94,4-95,4-163,4-165,4-227,5-21,5-97,5-110,5-119,5-175,5-176,5-189,5-194,6-65,6-66,6-79,6-90,6-104,6-145,6-191,7-130,7-141,7-207,7-223,7-224,8-29,8-61,8-73,9-42,10-61,10-130,10-138,10-140,10-165,10-199,1…
GA.A...A	8	4	10	43	9.428454e-01	6.647698e-01	0-57,0-90,0-140,0-358,0-408,1-64,1-335,2-386,2-390,2-433,3-109,3-244,3-335,4-79,4-163,4-165,5-97,6-66,6-104,6-145,7-207,8-29,10-130,10-138,10-140,10-280,11-213,12-99,12-140,14-50,14-110,15-24,15-75,16-363,16-393,17-178,17-209,17-232,18-3,18-176,19-30,19-143,19-204,
GC.A...A	8	4	8	18	2.165357e-02	-2.167196e-01	0-322,2-238,2-415,4-6,5-194,6-90,6-191,7-141,8-73,9-42,10-165,11-25,11-117,16-368,17-226,17-319,18-172,19-219,
GG.A...A	8	4	8	32	-3.175308e-01	1.813018e+00	0-330,1-209,2-97,2-153,2-154,2-216,3-360,3-397,4-94,4-227,5-21,5-175,5-189,6-65,7-130,7-223,10-199,10-262,10-266,11-289,14-35,14-104,15-99,16-288,16-367,16-397,17-126,17-345,17-368,18-2,18-171,19-147,
GT.A...A	8	4	10	25	9.970105e-01	-1.677069e+00	0-283,1-150,1-195,2-19,2-185,2-285,3-77,3-443,4-95,5-110,5-119,5-176,6-79,7-224,8-61,10-61,10-248,12-67,13-195,14-30,14-119,15-117,17-434,18-167,19-130,
G.AA...A	8	4	10	54	9.428454e-01	2.417674e+00	0-57,0-90,0-140,0-283,0-358,0-408,1-209,2-154,2-216,2-238,2-433,3-109,3-335,3-397,3-443,4-95,4-165,5-21,5-110,5-119,5-176,5-194,6-65,6-66,6-90,6-145,6-191,7-130,7-224,8-61,10-61,10-130,10-140,10-266,10-280,11-25,12-67,12-99,12-140,14-35,14-50,14-104,15-99,16-368,16-397,17-178,17-209,17-226,17-232,18-2,18-3,18-172,18-176,19-147,
GAAA...A	8	5	9	22	1.690252e+00	2.849736e+00	0-57,0-90,0-140,0-358,0-408,2-433,3-109,3-335,4-165,6-66,6-145,10-130,10-140,10-280,12-99,12-140,14-50,17-178,17-209,17-232,18-3,18-176,
GCAA...A	8	5	6	8	1.009878e+00	6.823295e-01	2-238,5-194,6-90,6-191,11-25,16-368,17-226,18-172,
GGAA...A	8	5	8	14	2.040732e+00	2.522542e+00	1-209,2-154,2-216,3-397,5-21,6-65,7-130,10-266,14-35,14-104,15-99,16-397,18-2,19-147,
GTAA...A	8	5	7	10	3.654239e-01	-4.869838e-01	0-283,3-443,4-95,5-110,5-119,5-176,7-224,8-61,10-61,12-67,
G.CA...A	8	4	9	27	8.809468e-01	1.680293e+00	1-150,1-195,1-335,2-185,2-285,3-244,3-360,4-79,4-227,5-97,5-189,7-141,8-29,9-42,10-165,11-213,14-110,14-119,15-24,16-288,16-363,16-367,17-319,18-171,19-30,19-130,19-219,
GACA...A	8	5	8	10	2.346507e+00	1.488554e+00	1-335,3-244,4-79,5-97,8-29,11-213,14-110,15-24,16-363,19-30,
G.GA...A	8	4	7	16	-1.248045e+00	-1.494831e+00	2-153,2-386,2-390,4-163,6-79,6-104,7-207,10-138,10-262,11-289,14-30,15-117,16-393,17-345,18-167,19-143,
GAGA...A	8	5	6	8	7.037322e-01	-1.072392e-01	2-386,2-390,4-163,6-104,7-207,10-138,16-393,19-143,
G.TA...A	8	4	10	21	9.970105e-01	-2.377768e+00	0-322,0-330,1-64,2-19,2-97,2-415,3-77,4-6,4-94,5-175,7-223,8-73,10-199,10-248,11-117,13-195,15-75,17-126,17-368,17-434,19-204,
GGTA...A	8	5	6	8	8.179878e-01	4.189061e-01	0-330,2-97,4-94,5-175,7-223,10-199,17-126,17-368,
G..C...A	8	3	9	32	-1.485532e+00	-3.436136e+00	0-32,0-52,0-156,0-424,1-23,1-291,1-415,2-68,2-181,3-274,3-359,4-151,5-32,5-190,6-215,7-97,8-2,11-8,11-291,12-21,12-53,12-195,13-17,13-191,14-11,14-91,16-29,17-251,17-256,17-317,17-373,17-395,
GA.C...A	8	4	8	14	2.165357e-02	-1.154846e+00	0-32,1-291,1-415,2-181,5-32,6-215,11-291,12-195,13-17,14-11,14-91,17-251,17-373,17-395,
GC.C...A	8	4	6	7	5.970136e-02	-8.961155e-01	0-52,2-68,3-274,5-190,11-8,12-53,16-29,
G..G...A	8	3	9	86	-1.937546e+00	8.337707e-01	0-123,0-187,0-298,0-327,0-342,0-352,0-355,0-392,0-393,0-433,2-142,2-145,2-204,2-217,2-269,3-5,3-104,3-211,3-263,3-271,3-410,4-65,4-140,4-160,4-180,5-18,5-172,5-202,5-205,6-113,6-168,6-169,7-213,8-20,8-23,9-38,10-127,10-177,10-261,10-264,10-275,10-277,10-296,10-299,10-302,10-316,11-69,11-156,11-236,11-279,11-309,12-64,12-72,12-137,12-155,12-157,12-189,12-192,13-175,16-26,16-44,16-49,16-57,16-134,1…
GA.G...A	8	4	9	26	6.129836e-01	7.066823e-01	0-298,0-327,0-352,0-355,0-393,2-142,2-217,3-263,3-271,5-18,6-113,6-169,7-213,8-20,10-264,10-302,11-279,12-137,12-192,16-26,16-226,17-123,18-154,18-191,19-145,19-189,
GC.G...A	8	4	6	16	-2.780074e-01	1.426696e+00	2-269,3-5,3-211,4-65,9-38,10-299,10-316,11-309,16-44,16-57,16-143,16-436,17-281,17-336,18-220,19-216,
GG.G...A	8	4	9	19	1.574237e+00	1.121617e+00	0-392,2-145,3-104,3-410,4-180,5-172,5-202,5-205,6-168,8-23,10-177,10-261,10-277,12-155,12-157,16-167,16-387,17-341,18-157,
GT.G...A	8	4	7	25	-1.091573e+00	9.796151e-01	0-123,0-187,0-342,0-433,2-204,4-140,4-160,10-127,10-275,10-296,11-69,11-156,11-236,12-64,12-72,12-189,13-175,16-49,16-134,16-298,16-384,17-196,18-0,19-118,19-183,
G.AG...A	8	4	9	25	6.129836e-01	7.066823e-01	0-187,0-327,0-355,0-392,2-145,2-217,3-211,3-410,4-160,5-205,6-113,6-168,8-20,10-277,11-69,11-279,12-72,16-26,16-49,16-226,16-387,17-123,17-341,18-154,19-189,
GAAG...A	8	5	7	11	1.372232e+00	1.392605e+00	0-327,0-355,2-217,6-113,8-20,11-279,16-26,16-226,17-123,18-154,19-189,
GGAG...A	8	5	6	8	1.798800e+00	1.783382e+00	0-392,2-145,3-410,5-205,6-168,10-277,16-387,17-341,
G.CG...A	8	4	7	19	4.299363e-01	2.343858e+00	0-123,0-298,0-342,0-352,2-204,3-263,4-65,4-140,5-172,5-202,10-127,11-236,11-309,12-64,12-137,16-167,16-298,17-281,19-183,
GTCG...A	8	5	7	9	2.943650e+00	2.925457e+00	0-123,0-342,2-204,4-140,10-127,11-236,12-64,16-298,19-183,
G.GG...A	8	4	7	18	1.012847e-01	1.121617e+00	0-393,2-142,3-5,6-169,10-261,10-264,10-275,11-156,12-155,16-44,16-143,16-384,16-436,17-336,18-0,18-157,19-118,19-145,
G.TG...A	8	4	9	24	7.128591e-01	6.861279e-02	0-433,2-269,3-104,3-271,4-180,5-18,7-213,8-23,9-38,10-177,10-296,10-299,10-302,10-316,12-157,12-189,12-192,13-175,16-57,16-134,17-196,18-191,18-220,19-216,
GATG...A	8	5	6	6	8.179878e-01	-3.474116e-01	3-271,5-18,7-213,10-302,12-192,18-191,
G..T...A	8	3	10	111	2.302053e-01	8.990811e-01	0-24,0-111,0-126,0-155,0-169,0-179,0-190,0-236,0-253,0-402,0-419,1-127,1-136,1-137,1-162,1-172,1-204,1-228,1-299,1-367,1-424,1-434,2-175,2-256,2-293,2-322,2-335,2-356,2-374,3-23,3-29,3-34,3-44,3-105,3-159,3-184,3-214,3-329,3-365,3-384,3-411,4-19,4-44,4-68,4-146,5-34,5-108,5-124,6-45,6-96,6-116,6-141,6-160,6-187,6-209,6-225,7-35,7-81,7-219,8-44,8-46,9-29,10-106,10-150,10-180,10-218,11-0,11-14,11-1…
GA.T...A	8	4	9	35	-2.987026e-01	1.118773e-01	0-169,0-179,0-253,1-172,1-367,2-374,3-29,3-365,3-384,3-411,4-19,4-146,5-108,6-45,6-96,6-187,6-209,7-219,10-150,10-180,10-218,11-14,11-196,12-75,12-170,13-27,14-115,15-2,15-90,16-279,16-373,16-398,17-262,18-185,19-42,
GC.T...A	8	4	9	20	9.798974e-01	5.003224e-01	0-24,1-127,1-228,2-175,3-34,3-214,4-44,4-68,5-34,6-116,8-44,11-0,14-99,14-133,16-21,17-81,17-420,18-134,19-1,19-93,
GG.T...A	8	4	7	21	-1.091573e+00	-1.591225e-01	0-155,0-190,1-136,1-424,2-293,2-335,2-356,6-141,6-225,11-290,12-156,16-73,16-94,16-145,16-178,16-179,17-261,17-346,17-367,18-219,19-203,
GT.T...A	8	4	10	35	1.052990e+00	4.274900e-01	0-111,0-126,0-236,0-402,0-419,1-137,1-162,1-204,1-299,1-434,2-256,2-322,3-23,3-44,3-105,3-159,3-184,3-329,5-124,6-160,7-35,7-81,8-46,9-29,10-106,12-32,12-158,13-90,14-138,16-5,17-172,17-199,17-295,19-15,19-126,
G.AT...A	8	4	10	39	9.970105e-01	6.429858e-01	0-126,0-190,0-419,1-127,1-228,1-434,2-175,2-256,3-29,3-34,3-159,3-214,3-365,4-146,5-124,6-116,6-160,6-187,6-209,7-81,7-219,8-46,10-150,10-218,11-290,12-32,12-170,13-90,14-115,14-138,15-2,16-5,16-279,16-373,16-398,17-261,17-346,19-1,19-203,
GAAT...A	8	5	7	14	3.654239e-01	7.124510e-01	3-29,3-365,4-146,6-187,6-209,7-219,10-150,10-218,12-170,14-115,15-2,16-279,16-373,16-398,
GTAT...A	8	5	8	13	1.189128e+00	6.060957e-01	0-126,0-419,1-434,2-256,3-159,5-124,6-160,7-81,8-46,12-32,13-90,14-138,16-5,
G.CT...A	8	4	9	15	9.798974e-01	-7.082664e-01	0-24,0-253,1-204,1-424,2-293,4-68,6-96,6-141,11-196,12-75,14-99,17-81,17-199,18-219,19-126,
G.GT...A	8	4	8	16	-1.893568e-01	-1.284938e+00	0-111,3-23,3-105,3-411,4-19,4-44,5-108,6-225,8-44,12-156,12-158,16-94,16-178,17-295,17-367,18-185,
G.TT...A	8	4	10	41	1.052990e+00	1.354595e+00	0-155,0-169,0-179,0-236,0-402,1-136,1-137,1-162,1-172,1-299,1-367,2-322,2-335,2-356,2-374,3-44,3-184,3-329,3-384,5-34,6-45,7-35,9-29,10-106,10-180,11-0,11-14,13-27,14-133,15-90,16-21,16-73,16-145,16-179,17-172,17-262,17-420,18-134,19-15,19-42,19-93,
GATT...A	8	5	8	13	1.189128e+00	6.100774e-01	0-169,0-179,1-172,1-367,2-374,3-384,6-45,10-180,11-14,13-27,15-90,17-262,19-42,
GTTT...A	8	5	7	14	6.035840e-01	1.122218e+00	0-236,0-402,1-137,1-162,1-299,2-322,3-44,3-184,3-329,7-35,9-29,10-106,17-172,19-15,
G...A..A	8	3	10	143	2.090388e-01	2.099029e+00	0-32,0-57,0-90,0-126,0-190,0-253,0-283,0-298,0-330,0-342,0-352,0-355,0-358,0-393,0-402,0-433,1-23,1-127,1-150,1-162,1-209,1-424,2-19,2-145,2-153,2-154,2-185,2-204,2-390,3-5,3-29,3-109,3-214,3-244,3-263,3-274,3-335,3-359,3-360,3-397,4-6,4-68,4-94,4-140,4-151,4-160,4-163,4-227,5-21,5-97,5-108,5-110,5-119,5-175,5-194,5-205,6-45,6-65,6-66,6-90,6-116,6-169,6-191,6-215,7-97,7-207,7-223,7-224,8-23,8-44,…
GA..A..A	8	4	9	53	-4.124569e-01	2.077367e+00	0-32,0-57,0-90,0-253,0-298,0-352,0-355,0-358,0-393,2-390,3-29,3-109,3-244,3-263,3-335,4-163,5-97,5-108,6-45,6-66,6-169,6-215,7-207,10-130,10-138,10-140,10-150,10-180,10-264,10-280,10-302,11-14,11-196,11-213,11-291,12-75,12-99,12-137,12-140,12-192,12-195,13-17,13-27,14-11,14-91,15-2,15-75,16-279,16-373,17-178,17-209,18-3,19-145,
GC..A..A	8	4	9	19	8.809468e-01	2.151140e-02	1-127,3-5,3-214,3-274,4-6,4-68,5-194,6-90,6-116,6-191,8-44,9-42,10-299,11-0,12-53,16-21,16-29,17-319,19-219,
GG..A..A	8	4	8	32	-3.175308e-01	1.813018e+00	0-190,0-330,1-209,1-424,2-145,2-153,2-154,3-359,3-360,3-397,4-94,4-227,5-21,5-175,5-205,6-65,7-97,7-223,8-23,10-177,10-261,10-277,16-145,16-367,16-387,17-126,17-367,18-2,18-157,18-171,19-147,19-203,
GT..A..A	8	4	10	39	9.970105e-01	6.441575e-01	0-126,0-283,0-342,0-402,0-433,1-23,1-150,1-162,2-19,2-185,2-204,4-140,4-151,4-160,5-110,5-119,7-224,8-61,9-29,10-61,10-127,10-248,10-275,11-236,12-21,12-32,12-67,12-72,12-158,12-189,14-30,14-119,16-298,17-172,17-199,18-0,19-15,19-130,19-183,
G.A.A..A	8	4	10	54	9.428454e-01	2.248179e+00	0-57,0-90,0-126,0-190,0-283,0-355,0-358,1-23,1-127,1-209,2-145,2-154,3-29,3-109,3-214,3-335,3-397,4-151,4-160,5-21,5-110,5-119,5-194,5-205,6-65,6-66,6-90,6-116,6-191,7-224,8-61,10-61,10-130,10-140,10-150,10-277,10-280,12-21,12-32,12-67,12-72,12-99,12-140,15-2,16-29,16-279,16-373,16-387,17-178,17-209,18-2,18-3,19-147,19-203,
GAA.A..A	8	5	8	20	9.671153e-01	1.968892e+00	0-57,0-90,0-355,0-358,3-29,3-109,3-335,6-66,10-130,10-140,10-150,10-280,12-99,12-140,15-2,16-279,16-373,17-178,17-209,18-3,
GGA.A..A	8	5	7	13	1.372232e+00	2.145412e+00	0-190,1-209,2-145,2-154,3-397,5-21,5-205,6-65,10-277,16-387,18-2,19-147,19-203,
GTA.A..A	8	5	6	14	-3.475088e-01	4.102989e-01	0-126,0-283,1-23,4-151,4-160,5-110,5-119,7-224,8-61,10-61,12-21,12-32,12-67,12-72,
G.C.A..A	8	4	10	33	1.740240e+00	3.355143e+00	0-253,0-298,0-342,0-352,1-150,1-424,2-185,2-204,3-244,3-263,3-360,4-68,4-140,4-227,5-97,7-97,9-42,10-127,11-196,11-213,11-236,12-75,12-137,14-11,14-119,16-298,16-367,17-199,17-319,18-171,19-130,19-183,19-219,
GAC.A..A	8	5	6	11	1.009878e+00	1.892440e+00	0-253,0-298,0-352,3-244,3-263,5-97,11-196,11-213,12-75,12-137,14-11,
GGC.A..A	8	5	6	6	2.108260e+00	1.177621e+00	1-424,3-360,4-227,7-97,16-367,18-171,
GTC.A..A	8	5	7	12	1.792310e+00	2.495923e+00	0-342,1-150,2-185,2-204,4-140,10-127,11-236,14-119,16-298,17-199,19-130,19-183,
G.G.A..A	8	4	10	21	1.543498e+00	-3.976358e-01	0-393,2-153,2-390,3-5,3-359,4-163,5-108,6-169,7-207,8-44,10-138,10-261,10-264,10-275,12-158,14-30,14-91,17-367,18-0,18-157,19-145,
GAG.A..A	8	5	7	10	1.372232e+00	1.016925e+00	0-393,2-390,4-163,5-108,6-169,7-207,10-138,10-264,14-91,19-145,
G.T.A..A	8	4	10	35	9.970105e-01	-6.065355e-01	0-32,0-330,0-402,0-433,1-162,2-19,3-274,4-6,4-94,5-175,6-45,6-215,7-223,8-23,9-29,10-177,10-180,10-248,10-299,10-302,11-0,11-14,11-291,12-53,12-189,12-192,12-195,13-17,13-27,15-75,16-21,16-145,17-126,17-172,19-15,
GGT.A..A	8	5	6	8	8.179878e-01	4.189061e-01	0-330,4-94,5-175,7-223,8-23,10-177,16-145,17-126,
GTT.A..A	8	5	7	9	4.852222e-01	-6.137115e-01	0-402,0-433,1-162,2-19,9-29,10-248,12-189,17-172,19-15,
G..AA..A	8	4	10	60	9.428454e-01	3.318567e+00	0-57,0-90,0-283,0-330,0-358,1-150,1-209,2-19,2-153,2-154,2-185,2-390,3-109,3-244,3-335,3-360,3-397,4-6,4-94,4-163,4-227,5-21,5-97,5-110,5-119,5-175,5-194,6-65,6-66,6-90,6-191,7-207,7-223,7-224,8-61,9-42,10-61,10-130,10-138,10-140,10-248,10-280,11-213,12-67,12-99,12-140,14-30,14-119,15-75,16-367,17-126,17-178,17-209,17-319,18-2,18-3,18-171,19-130,19-147,19-219,
GA.AA..A	8	5	9	22	1.690252e+00	2.555739e+00	0-57,0-90,0-358,2-390,3-109,3-244,3-335,4-163,5-97,6-66,7-207,10-130,10-138,10-140,10-280,11-213,12-99,12-140,15-75,17-178,17-209,18-3,
GG.AA..A	8	5	6	17	7.037322e-01	3.274283e+00	0-330,1-209,2-153,2-154,3-360,3-397,4-94,4-227,5-21,5-175,6-65,7-223,16-367,17-126,18-2,18-171,19-147,
GT.AA..A	8	5	9	14	1.791289e+00	7.089996e-01	0-283,1-150,2-19,2-185,5-110,5-119,7-224,8-61,10-61,10-248,12-67,14-30,14-119,19-130,
G.AAA..A	8	5	9	31	1.690252e+00	4.912958e+00	0-57,0-90,0-283,0-358,1-209,2-154,3-109,3-335,3-397,5-21,5-110,5-119,5-194,6-65,6-66,6-90,6-191,7-224,8-61,10-61,10-130,10-140,10-280,12-67,12-99,12-140,17-178,17-209,18-2,18-3,19-147,
GAAAA..A	8	6	7	14	2.630756e+00	4.990921e+00	0-57,0-90,0-358,3-109,3-335,6-66,10-130,10-140,10-280,12-99,12-140,17-178,17-209,18-3,
GTAAA..A	8	6	6	7	2.046056e+00	1.616441e+00	0-283,5-110,5-119,7-224,8-61,10-61,12-67,
G.CAA..A	8	5	8	14	2.346507e+00	3.106469e+00	1-150,2-185,3-244,3-360,4-227,5-97,9-42,11-213,14-119,16-367,17-319,18-171,19-130,19-219,
G.TAA..A	8	5	7	9	3.654239e-01	-7.801340e-01	0-330,2-19,4-6,4-94,5-175,7-223,10-248,15-75,17-126,
G..CA..A	8	4	8	15	2.165357e-02	-9.201800e-01	0-32,1-23,3-274,3-359,4-151,6-215,7-97,11-291,12-21,12-53,12-195,13-17,14-11,14-91,16-29,
G..GA..A	8	4	9	34	6.129836e-01	1.595335e+00	0-298,0-342,0-352,0-355,0-393,0-433,2-145,2-204,3-5,3-263,4-140,4-160,5-205,6-169,8-23,10-127,10-177,10-261,10-264,10-275,10-277,10-299,10-302,11-236,12-72,12-137,12-189,12-192,16-298,16-387,18-0,18-157,19-145,19-183,
GA.GA..A	8	5	6	11	7.037322e-01	1.016925e+00	0-298,0-352,0-355,0-393,3-263,6-169,10-264,10-302,12-137,12-192,19-145,
GG.GA..A	8	5	6	8	1.798800e+00	1.783382e+00	2-145,5-205,8-23,10-177,10-261,10-277,16-387,18-157,
GT.GA..A	8	5	7	13	1.485752e+00	2.350546e+00	0-342,0-433,2-204,4-140,4-160,10-127,10-275,11-236,12-72,12-189,16-298,18-0,19-183,
G.AGA..A	8	5	6	7	7.037322e-01	-1.072392e-01	0-355,2-145,4-160,5-205,10-277,12-72,16-387,
G.CGA..A	8	5	7	11	2.819068e+00	3.793410e+00	0-298,0-342,0-352,2-204,3-263,4-140,10-127,11-236,12-137,16-298,19-183,
GTCGA..A	8	6	6	7	5.041813e+00	5.435102e+00	0-342,2-204,4-140,10-127,11-236,16-298,19-183,
G..TA..A	8	4	10	34	9.970105e-01	-6.702948e-02	0-126,0-190,0-253,0-402,1-127,1-162,1-424,3-29,3-214,4-68,5-108,6-45,6-116,8-44,9-29,10-150,10-180,11-0,11-14,11-196,12-32,12-75,12-158,13-27,15-2,16-21,16-145,16-279,16-373,17-172,17-199,17-367,19-15,19-203,
GA.TA..A	8	5	8	13	1.078357e+00	4.136111e-01	0-253,3-29,5-108,6-45,10-150,10-180,11-14,11-196,12-75,13-27,15-2,16-279,16-373,
GC.TA..A	8	5	7	7	1.792310e+00	4.240535e-01	1-127,3-214,4-68,6-116,8-44,11-0,16-21,
G.ATA..A	8	5	8	12	1.078357e+00	1.151546e-01	0-126,0-190,1-127,3-29,3-214,6-116,10-150,12-32,15-2,16-279,16-373,19-203,
G.TTA..A	8	5	7	12	4.852222e-01	3.035422e-01	0-402,1-162,6-45,9-29,10-180,11-0,11-14,13-27,16-21,16-145,17-172,19-15,
G...C..A	8	3	9	48	-1.485532e+00	-1.013526e+00	0-111,0-155,0-236,1-64,1-137,1-291,1-335,1-434,2-175,2-356,2-433,3-44,3-211,3-271,3-384,3-411,4-65,4-165,5-124,5-189,6-104,6-113,8-73,10-165,10-296,11-25,11-156,11-290,15-117,16-26,16-49,16-73,16-179,16-226,16-368,17-232,17-251,17-262,17-295,17-317,17-336,17-346,17-373,17-420,18-185,19-1,19-93,19-216,
GA..C..A	8	4	6	17	-1.696933e+00	-4.499412e-01	1-64,1-291,1-335,2-433,3-271,3-384,3-411,4-165,6-104,6-113,16-26,16-226,17-232,17-251,17-262,17-373,18-185,
GC..C..A	8	4	6	12	5.970136e-02	7.225866e-01	2-175,3-211,4-65,8-73,10-165,11-25,16-368,17-336,17-420,19-1,19-93,19-216,
GT..C..A	8	4	6	11	-1.530057e+00	-1.670218e+00	0-111,0-236,1-137,1-434,3-44,5-124,10-296,11-156,15-117,16-49,17-295,
G.A.C..A	8	4	7	18	-8.376397e-01	-2.143671e-01	1-291,1-434,2-175,2-433,3-211,4-165,5-124,6-113,11-25,11-290,16-26,16-49,16-226,16-368,17-232,17-346,17-373,19-1,
G.G.C..A	8	4	7	9	4.299363e-01	-6.896907e-01	0-111,3-411,6-104,11-156,15-117,17-295,17-317,17-336,18-185,
G.T.C..A	8	4	6	16	-1.530057e+00	-4.692212e-01	0-155,0-236,1-64,1-137,2-356,3-44,3-271,3-384,8-73,10-296,16-73,16-179,17-262,17-420,19-93,19-216,
G..AC..A	8	4	8	12	2.165357e-02	-1.625234e+00	1-64,1-335,2-433,4-165,5-189,6-104,8-73,10-165,11-25,15-117,16-368,17-232,
G..GC..A	8	4	6	11	-2.780074e-01	-8.609296e-02	3-211,3-271,4-65,6-113,10-296,11-156,16-26,16-49,16-226,17-336,19-216,
G..TC..A	8	4	6	21	-1.530057e+00	7.439755e-01	0-111,0-155,0-236,1-137,1-434,2-175,2-356,3-44,3-384,3-411,5-124,11-290,16-73,16-179,17-262,17-295,17-346,17-420,18-185,19-1,19-93,
G.ATC..A	8	5	6	6	1.122647e+00	1.126419e-02	1-434,2-175,5-124,11-290,17-346,19-1,
G...G..A	8	3	10	66	4.706553e-01	-1.337707e-01	0-156,0-187,0-327,0-392,0-424,1-172,1-195,2-68,2-142,2-181,2-216,2-217,2-256,2-386,3-34,3-105,3-159,3-365,4-19,4-44,4-146,4-180,5-18,5-34,5-172,5-190,5-202,6-141,6-168,6-187,7-130,7-219,8-20,9-38,10-106,10-218,10-262,10-266,10-316,11-309,12-156,12-170,13-191,14-115,16-57,16-134,16-167,16-288,16-363,16-384,16-393,16-398,16-436,17-81,17-123,17-226,17-256,17-341,18-154,18-167,18-172,18-176,18-219,19…
GA..G..A	8	4	10	23	1.543498e+00	4.323091e-02	0-327,1-172,2-142,2-181,2-217,2-386,3-365,4-19,4-146,5-18,6-187,7-219,8-20,10-218,12-170,14-115,16-363,16-393,16-398,17-123,18-154,18-176,19-143,
GC..G..A	8	4	6	13	-2.780074e-01	5.163994e-01	2-68,3-34,4-44,5-34,5-190,9-38,10-316,11-309,16-57,16-436,17-81,17-226,18-172,
GG..G..A	8	4	8	15	8.377607e-01	2.730037e-01	0-392,2-216,4-180,5-172,5-202,6-141,6-168,7-130,10-262,10-266,12-156,16-167,16-288,17-341,18-219,
GT..G..A	8	4	6	15	-1.993788e+00	-1.280603e+00	0-156,0-187,0-424,1-195,2-256,3-105,3-159,10-106,13-191,16-134,16-384,17-256,18-167,19-118,19-126,
G.A.G..A	8	4	10	30	1.543498e+00	1.372736e+00	0-187,0-327,0-392,0-424,2-216,2-217,2-256,3-34,3-159,3-365,4-146,5-190,6-168,6-187,7-130,7-219,8-20,10-218,10-266,12-170,13-191,14-115,16-398,17-123,17-226,17-256,17-341,18-154,18-172,18-176,
GAA.G..A	8	5	10	14	3.377731e+00	2.522542e+00	0-327,2-217,3-365,4-146,6-187,7-219,8-20,10-218,12-170,14-115,16-398,17-123,18-154,18-176,
G.C.G..A	8	4	6	11	-2.780074e-01	-8.609296e-02	1-195,5-172,5-202,6-141,11-309,16-167,16-288,16-363,17-81,18-219,19-126,
G.G.G..A	8	4	6	13	-6.351912e-01	-9.140310e-03	2-142,2-386,3-105,4-19,4-44,10-262,12-156,16-384,16-393,16-436,18-167,19-118,19-143,
G.T.G..A	8	4	6	12	-1.993788e+00	-1.955646e+00	0-156,1-172,2-68,2-181,4-180,5-18,5-34,9-38,10-106,10-316,16-57,16-134,
G..AG..A	8	4	6	14	-2.178560e+00	-2.149773e+00	1-195,2-216,2-386,7-130,10-262,10-266,16-288,16-363,16-393,17-226,18-167,18-172,18-176,19-143,
G..GG..A	8	4	8	23	8.377607e-01	2.825040e+00	0-187,0-327,0-392,2-142,2-217,4-180,5-18,5-172,5-202,6-168,8-20,9-38,10-316,11-309,16-57,16-134,16-167,16-384,16-436,17-123,17-341,18-154,19-118,
GA.GG..A	8	5	6	7	1.798800e+00	1.297609e+00	0-327,2-142,2-217,5-18,8-20,17-123,18-154,
G.AGG..A	8	5	6	9	1.798800e+00	2.269776e+00	0-187,0-327,0-392,2-217,6-168,8-20,17-123,17-341,18-154,
G..TG..A	8	4	9	22	7.128591e-01	2.984714e-01	1-172,2-256,3-34,3-105,3-159,3-365,4-19,4-44,4-146,5-34,6-141,6-187,7-219,10-106,10-218,12-156,12-170,14-115,16-398,17-81,18-219,19-126,
GA.TG..A	8	5	8	10	2.153516e+00	1.191320e+00	1-172,3-365,4-19,4-146,6-187,7-219,10-218,12-170,14-115,16-398,
G.ATG..A	8	5	7	11	1.485752e+00	1.577234e+00	2-256,3-34,3-159,3-365,4-146,6-187,7-219,10-218,12-170,14-115,16-398,
GAATG..A	8	6	7	8	4.035600e+00	3.816407e+00	3-365,4-146,6-187,7-219,10-218,12-170,14-115,16-398,
G...T..A	8	3	10	90	2.302053e-01	-1.100988e+00	0-24,0-52,0-123,0-140,0-169,0-179,0-322,0-408,0-419,1-136,1-204,1-228,1-299,1-367,1-415,2-97,2-238,2-269,2-285,2-293,2-322,2-335,2-374,2-415,3-23,3-77,3-104,3-184,3-329,3-410,3-443,4-79,4-95,5-32,5-176,6-79,6-96,6-145,6-160,6-209,6-225,7-35,7-81,7-141,7-213,8-2,8-29,8-46,10-199,11-8,11-69,11-117,11-279,11-289,12-64,12-155,12-157,13-90,13-175,13-195,14-35,14-50,14-99,14-104,14-110,14-133,14-138,15…
GA..T..A	8	4	9	25	-2.987026e-01	-1.666665e+00	0-140,0-169,0-179,0-408,1-367,1-415,2-374,4-79,5-32,6-96,6-145,6-209,7-213,8-29,11-279,14-50,14-110,15-24,15-90,17-395,18-191,19-30,19-42,19-189,19-204,
GC..T..A	8	4	7	17	-6.934055e-01	-2.261962e-01	0-24,0-52,0-322,1-228,2-238,2-269,2-415,7-141,11-8,11-117,14-99,14-133,16-44,16-143,17-281,18-134,18-220,
GG..T..A	8	4	7	20	-1.091573e+00	-3.848663e-01	1-136,2-97,2-293,2-335,3-104,3-410,6-225,10-199,11-289,12-155,12-157,14-35,14-104,15-99,16-94,16-178,16-397,17-261,17-345,17-368,
GT..T..A	8	4	9	28	-1.874256e-01	-8.577845e-01	0-123,0-419,1-204,1-299,2-285,2-322,3-23,3-77,3-184,3-329,3-443,4-95,5-176,6-79,6-160,7-35,7-81,8-2,8-46,11-69,12-64,13-90,13-175,13-195,14-138,16-5,17-196,17-434,
G.A.T..A	8	4	10	26	9.970105e-01	-1.501408e+00	0-140,0-408,0-419,1-228,2-238,3-410,3-443,4-95,5-176,6-145,6-160,6-209,7-81,8-46,11-69,11-279,13-90,14-35,14-50,14-104,14-138,15-99,16-5,16-397,17-261,19-189,
GTA.T..A	8	5	9	11	1.893035e+00	-9.876886e-03	0-419,3-443,4-95,5-176,6-160,7-81,8-46,11-69,13-90,14-138,16-5,
G.C.T..A	8	4	9	16	9.798974e-01	-4.670060e-01	0-24,0-52,0-123,1-204,2-285,2-293,4-79,6-96,7-141,8-29,12-64,14-99,14-110,15-24,17-281,19-30,
G.G.T..A	8	4	7	13	-1.091573e+00	-1.733243e+00	3-23,5-32,6-79,6-225,8-2,11-289,12-155,16-44,16-94,16-143,16-178,17-345,17-395,
G.T.T..A	8	4	8	35	-1.427841e+00	4.330874e-01	0-169,0-179,0-322,1-136,1-299,1-367,1-415,2-97,2-269,2-322,2-335,2-374,2-415,3-77,3-104,3-184,3-329,7-35,7-213,10-199,11-8,11-117,12-157,13-175,13-195,14-133,15-90,17-196,17-368,17-434,18-134,18-191,18-220,19-42,19-204,
G..AT..A	8	4	10	32	9.970105e-01	-6.086330e-01	0-140,0-322,0-408,2-97,2-238,2-285,2-415,3-77,3-443,4-79,4-95,5-176,6-79,6-145,7-141,8-29,10-199,11-117,11-289,13-195,14-35,14-50,14-104,14-110,15-24,15-99,16-397,17-345,17-368,17-434,19-30,19-204,
GA.AT..A	8	5	6	10	-3.475088e-01	-4.806126e-01	0-140,0-408,4-79,6-145,8-29,14-50,14-110,15-24,19-30,19-204,
G.AAT..A	8	5	6	12	-3.475088e-01	1.113468e-01	0-140,0-408,2-238,3-443,4-95,5-176,6-145,14-35,14-50,14-104,15-99,16-397,
G.CAT..A	8	5	6	7	1.122647e+00	4.240535e-01	2-285,4-79,7-141,8-29,14-110,15-24,19-30,
G.TAT..A	8	5	6	10	-2.186840e-01	-3.083511e-01	0-322,2-97,2-415,3-77,10-199,11-117,13-195,17-368,17-434,19-204,
G..GT..A	8	4	7	18	-1.091573e+00	-8.308933e-01	0-123,2-269,3-104,3-410,7-213,11-69,11-279,12-64,12-155,12-157,13-175,16-44,16-143,17-196,17-281,18-191,18-220,19-189,
G..TT..A	8	4	8	34	-1.427841e+00	5.968822e-02	0-24,0-169,0-179,0-419,1-136,1-204,1-228,1-299,1-367,2-293,2-322,2-335,2-374,3-23,3-184,3-329,6-96,6-160,6-209,6-225,7-35,7-81,8-46,13-90,14-99,14-133,14-138,15-90,16-5,16-94,16-178,17-261,18-134,19-42,
GT.TT..A	8	5	7	14	6.035840e-01	1.118050e+00	0-419,1-204,1-299,2-322,3-23,3-184,3-329,6-160,7-35,7-81,8-46,13-90,14-138,16-5,
G.ATT..A	8	5	6	10	-2.186840e-01	-3.118217e-01	0-419,1-228,6-160,6-209,7-81,8-46,13-90,14-138,16-5,17-261,
GTATT..A	8	6	6	7	2.279286e+00	1.918943e+00	0-419,6-160,7-81,8-46,13-90,14-138,16-5,
G....A.A	8	3	10	130	2.090388e-01	1.043546e+00	0-32,0-57,0-123,0-140,0-156,0-169,0-187,0-190,0-342,0-352,0-355,0-358,0-392,1-23,1-127,1-291,1-424,1-434,2-19,2-68,2-97,2-142,2-153,2-154,2-185,2-204,2-256,2-285,2-356,2-386,3-44,3-77,3-105,3-159,3-211,3-274,3-359,3-384,3-397,3-411,4-6,4-19,4-68,4-140,4-151,4-163,4-165,5-18,5-34,5-97,5-108,5-110,5-194,5-202,6-65,6-66,6-113,6-141,6-145,6-168,6-191,6-215,7-223,7-224,8-2,8-46,9-29,10-61,10-127,10-13…
GA...A.A	8	4	8	43	-1.767759e+00	4.892544e-01	0-32,0-57,0-140,0-169,0-352,0-355,0-358,1-291,2-142,2-386,3-384,3-411,4-19,4-163,4-165,5-18,5-97,5-108,6-66,6-113,6-145,6-215,10-130,10-138,10-140,10-150,10-264,11-196,11-213,11-291,12-137,12-170,12-195,13-27,16-26,17-209,17-395,18-3,18-176,18-185,19-145,19-189,19-204,
GC...A.A	8	4	7	20	-8.376397e-01	2.576951e-01	1-127,2-68,3-211,3-274,4-6,4-68,5-34,5-194,6-191,11-25,11-117,11-309,16-29,16-436,17-226,17-319,18-134,18-172,19-1,19-93,
GG...A.A	8	4	8	26	-3.175308e-01	7.029432e-01	0-190,0-392,1-424,2-97,2-153,2-154,2-356,3-359,3-397,5-202,6-65,6-141,6-168,7-223,10-199,10-266,10-277,11-290,12-157,16-73,16-145,16-288,17-317,18-2,18-157,19-147,
GT...A.A	8	4	10	41	9.970105e-01	1.184178e+00	0-123,0-156,0-187,0-342,1-23,1-434,2-19,2-185,2-204,2-256,2-285,3-44,3-77,3-105,3-159,4-140,4-151,5-110,7-224,8-2,8-46,9-29,10-61,10-127,11-156,11-236,12-21,12-64,12-158,13-175,13-195,14-119,15-117,16-5,16-298,16-384,17-199,17-434,18-0,19-15,19-118,
G.A..A.A	8	4	9	50	-4.124569e-01	1.362792e+00	0-57,0-140,0-187,0-190,0-355,0-358,0-392,1-23,1-127,1-291,1-434,2-154,2-256,3-159,3-211,3-397,4-151,4-165,5-110,5-194,6-65,6-66,6-113,6-145,6-168,6-191,7-224,8-46,10-61,10-130,10-140,10-150,10-266,10-277,11-25,11-290,12-21,12-170,16-5,16-26,16-29,17-209,17-226,18-2,18-3,18-172,18-176,19-1,19-147,19-189,
GAA..A.A	8	5	7	18	2.439790e-01	1.383563e+00	0-57,0-140,0-355,0-358,1-291,4-165,6-66,6-113,6-145,10-130,10-140,10-150,12-170,16-26,17-209,18-3,18-176,19-189,
GCA..A.A	8	5	7	9	1.678193e+00	1.085184e+00	1-127,3-211,5-194,6-191,11-25,16-29,17-226,18-172,19-1,
GTA..A.A	8	5	8	12	1.078357e+00	1.119812e-01	0-187,1-23,1-434,2-256,3-159,4-151,5-110,7-224,8-46,10-61,12-21,16-5,
G.C..A.A	8	4	8	24	2.165357e-02	1.205500e+00	0-123,0-342,0-352,1-424,2-185,2-204,2-285,4-68,4-140,5-97,5-202,6-141,10-127,11-196,11-213,11-236,11-309,12-64,12-137,14-119,16-288,16-298,17-199,17-319,
GTC..A.A	8	5	7	12	1.792310e+00	2.495923e+00	0-123,0-342,2-185,2-204,2-285,4-140,10-127,11-236,12-64,14-119,16-298,17-199,
G.G..A.A	8	4	8	24	-3.175308e-01	4.852439e-01	2-142,2-153,2-386,3-105,3-359,3-411,4-19,4-163,5-108,8-2,10-138,10-264,11-156,12-158,15-117,16-384,16-436,17-317,17-395,18-0,18-157,18-185,19-118,19-145,
GTG..A.A	8	5	7	8	1.485752e+00	4.209731e-01	3-105,8-2,11-156,12-158,15-117,16-384,18-0,19-118,
G.T..A.A	8	4	9	32	-2.987026e-01	-4.284034e-01	0-32,0-156,0-169,2-19,2-68,2-97,2-356,3-44,3-77,3-274,3-384,4-6,5-18,5-34,6-215,7-223,9-29,10-199,11-117,11-291,12-157,12-195,13-27,13-175,13-195,16-73,16-145,17-434,18-134,19-15,19-93,19-204,
GAT..A.A	8	5	7	9	3.654239e-01	-7.779255e-01	0-32,0-169,3-384,5-18,6-215,11-291,12-195,13-27,19-204,
GTT..A.A	8	5	6	9	-2.186840e-01	-6.137115e-01	0-156,2-19,3-44,3-77,9-29,13-175,13-195,17-434,19-15,
G..A.A.A	8	4	9	47	-4.124569e-01	6.599445e-01	0-57,0-140,0-358,2-19,2-97,2-153,2-154,2-185,2-285,2-386,3-77,3-397,4-6,4-163,4-165,5-97,5-110,5-194,6-65,6-66,6-145,6-191,7-223,7-224,10-61,10-130,10-138,10-140,10-199,10-266,11-25,11-117,11-213,13-195,14-119,15-117,16-288,17-209,17-226,17-319,17-434,18-2,18-3,18-172,18-176,19-147,19-204,
GA.A.A.A	8	5	7	17	2.439790e-01	7.997450e-01	0-57,0-140,0-358,2-386,4-163,4-165,5-97,6-66,6-145,10-130,10-138,10-140,11-213,17-209,18-3,18-176,19-204,
GT.A.A.A	8	5	7	11	3.654239e-01	-1.859548e-01	2-19,2-185,2-285,3-77,5-110,7-224,10-61,13-195,14-119,15-117,17-434,
G.AA.A.A	8	5	7	25	2.439790e-01	2.845188e+00	0-57,0-140,0-358,2-154,3-397,4-165,5-110,5-194,6-65,6-66,6-145,6-191,7-224,10-61,10-130,10-140,10-266,11-25,17-209,17-226,18-2,18-3,18-172,18-176,19-147,
GAAA.A.A	8	6	6	11	1.930901e+00	3.477770e+00	0-57,0-140,0-358,4-165,6-66,6-145,10-130,10-140,17-209,18-3,18-176,
G.TA.A.A	8	5	7	10	3.654239e-01	-4.829308e-01	2-19,2-97,3-77,4-6,7-223,10-199,11-117,13-195,17-434,19-204,
G..C.A.A	8	4	8	16	2.165357e-02	-6.852119e-01	0-32,0-156,1-23,1-291,2-68,3-274,3-359,4-151,6-215,8-2,11-291,12-21,12-195,16-29,17-317,17-395,
G..G.A.A	8	4	8	33	-3.175308e-01	2.264894e+00	0-123,0-187,0-342,0-352,0-355,0-392,2-142,2-204,3-211,4-140,5-18,5-202,6-113,6-168,10-127,10-264,10-277,11-156,11-236,11-309,12-64,12-137,12-157,13-175,16-26,16-298,16-384,16-436,18-0,18-157,19-118,19-145,19-189,
GA.G.A.A	8	5	8	10	2.040732e+00	6.417251e-01	0-352,0-355,2-142,5-18,6-113,10-264,12-137,16-26,19-145,19-189,
GG.G.A.A	8	5	6	6	1.798800e+00	8.124541e-01	0-392,5-202,6-168,10-277,12-157,18-157,
GT.G.A.A	8	5	7	14	1.485752e+00	2.737948e+00	0-123,0-187,0-342,2-204,4-140,10-127,11-156,11-236,12-64,13-175,16-298,16-384,18-0,19-118,
G.AG.A.A	8	5	6	9	7.037322e-01	6.417251e-01	0-187,0-355,0-392,3-211,6-113,6-168,10-277,16-26,19-189,
G.CG.A.A	8	5	6	12	2.108260e+00	4.318488e+00	0-123,0-342,0-352,2-204,4-140,5-202,10-127,11-236,11-309,12-64,12-137,16-298,
GTCG.A.A	8	6	6	8	5.041813e+00	6.370602e+00	0-123,0-342,2-204,4-140,10-127,11-236,12-64,16-298,
G..T.A.A	8	4	9	34	-2.987026e-01	-6.702948e-02	0-169,0-190,1-127,1-424,1-434,2-256,2-356,3-44,3-105,3-159,3-384,3-411,4-19,4-68,5-34,5-108,6-141,8-46,9-29,10-150,11-196,11-290,12-158,12-170,13-27,16-5,16-73,16-145,17-199,18-134,18-185,19-1,19-15,19-93,
GA.T.A.A	8	5	6	10	-3.475088e-01	-4.806126e-01	0-169,3-384,3-411,4-19,5-108,10-150,11-196,12-170,13-27,18-185,
GT.T.A.A	8	5	6	11	-2.186840e-01	-2.600238e-03	1-434,2-256,3-44,3-105,3-159,8-46,9-29,12-158,16-5,17-199,19-15,
G.AT.A.A	8	5	7	11	3.654239e-01	-1.829196e-01	0-190,1-127,1-434,2-256,3-159,8-46,10-150,11-290,12-170,16-5,19-1,
G.TT.A.A	8	5	7	12	4.852222e-01	3.035422e-01	0-169,2-356,3-44,3-384,5-34,9-29,13-27,16-73,16-145,18-134,19-15,19-93,
G...AA.A	8	4	10	65	9.428454e-01	3.141020e+00	0-32,0-57,0-190,0-342,0-352,0-355,0-358,1-23,1-127,1-424,2-19,2-153,2-154,2-185,2-204,3-274,3-359,3-397,4-6,4-68,4-140,4-151,4-163,5-97,5-108,5-110,5-194,6-65,6-66,6-191,6-215,7-223,7-224,9-29,10-61,10-127,10-130,10-138,10-140,10-150,10-264,10-277,11-196,11-213,11-236,11-291,12-21,12-137,12-158,12-195,13-27,14-119,16-29,16-145,16-298,17-199,17-209,17-319,18-0,18-2,18-3,18-157,19-15,19-145,19-147,
GA..AA.A	8	5	7	24	2.439790e-01	2.555739e+00	0-32,0-57,0-352,0-355,0-358,4-163,5-97,5-108,6-66,6-215,10-130,10-138,10-140,10-150,10-264,11-196,11-213,11-291,12-137,12-195,13-27,17-209,18-3,19-145,
GG..AA.A	8	5	6	13	7.037322e-01	1.766148e+00	0-190,1-424,2-153,2-154,3-359,3-397,6-65,7-223,10-277,16-145,18-2,18-157,19-147,
GT..AA.A	8	5	10	20	2.504222e+00	2.509306e+00	0-342,1-23,2-19,2-185,2-204,4-140,4-151,5-110,7-224,9-29,10-61,10-127,11-236,12-21,12-158,14-119,16-298,17-199,18-0,19-15,
G.A.AA.A	8	5	8	26	9.671153e-01	3.139427e+00	0-57,0-190,0-355,0-358,1-23,1-127,2-154,3-397,4-151,5-110,5-194,6-65,6-66,6-191,7-224,10-61,10-130,10-140,10-150,10-277,12-21,16-29,17-209,18-2,18-3,19-147,
G.C.AA.A	8	5	7	17	1.678193e+00	4.326688e+00	0-342,0-352,1-424,2-185,2-204,4-68,4-140,5-97,10-127,11-196,11-213,11-236,12-137,14-119,16-298,17-199,17-319,
GTC.AA.A	8	6	6	9	3.587482e+00	5.046395e+00	0-342,2-185,2-204,4-140,10-127,11-236,14-119,16-298,17-199,
G.T.AA.A	8	5	9	12	1.791289e+00	1.126156e-01	0-32,2-19,3-274,4-6,6-215,7-223,9-29,11-291,12-195,13-27,16-145,19-15,
G..AAA.A	8	5	8	28	9.671153e-01	3.140364e+00	0-57,0-358,2-19,2-153,2-154,2-185,3-397,4-6,4-163,5-97,5-110,5-194,6-65,6-66,6-191,7-223,7-224,10-61,10-130,10-138,10-140,11-213,14-119,17-209,17-319,18-2,18-3,19-147,
GA.AAA.A	8	6	6	11	1.930901e+00	2.974681e+00	0-57,0-358,4-163,5-97,6-66,10-130,10-138,10-140,11-213,17-209,18-3,
G.AAAA.A	8	6	7	17	2.630756e+00	5.492242e+00	0-57,0-358,2-154,3-397,5-110,5-194,6-65,6-66,6-191,7-224,10-61,10-130,10-140,17-209,18-2,18-3,19-147,
G..CAA.A	8	5	7	10	1.678193e+00	1.488554e+00	0-32,1-23,3-274,3-359,4-151,6-215,11-291,12-21,12-195,16-29,
G..GAA.A	8	5	7	14	1.372232e+00	2.145412e+00	0-342,0-352,0-355,2-204,4-140,10-127,10-264,10-277,11-236,12-137,16-298,18-0,18-157,19-145,
GT.GAA.A	8	6	6	7	3.228295e+00	3.147407e+00	0-342,2-204,4-140,10-127,11-236,16-298,18-0,
G.CGAA.A	8	6	6	8	4.877906e+00	6.141624e+00	0-342,0-352,2-204,4-140,10-127,11-236,12-137,16-298,
G..TAA.A	8	5	7	13	3.654239e-01	4.136111e-01	0-190,1-127,1-424,4-68,5-108,9-29,10-150,11-196,12-158,13-27,16-145,17-199,19-15,
G...CA.A	8	4	8	19	2.165357e-02	2.151140e-02	1-291,1-434,2-356,3-44,3-211,3-384,3-411,4-165,6-113,11-25,11-156,11-290,15-117,16-26,16-73,17-317,18-185,19-1,19-93,
GA..CA.A	8	5	6	7	1.009878e+00	2.799886e-01	1-291,3-384,3-411,4-165,6-113,16-26,18-185,
G.A.CA.A	8	5	7	9	1.678193e+00	1.085184e+00	1-291,1-434,3-211,4-165,6-113,11-25,11-290,16-26,19-1,
G...GA.A	8	4	8	25	-3.175308e-01	4.852439e-01	0-156,0-187,0-392,2-68,2-142,2-256,2-386,3-105,3-159,4-19,5-18,5-34,5-202,6-141,6-168,10-266,11-309,12-170,16-288,16-384,16-436,17-226,18-172,18-176,19-118,
G.A.GA.A	8	5	7	10	1.372232e+00	6.417251e-01	0-187,0-392,2-256,3-159,6-168,10-266,12-170,17-226,18-172,18-176,
G..GGA.A	8	5	7	10	2.491433e+00	2.756792e+00	0-187,0-392,2-142,5-18,5-202,6-168,11-309,16-384,16-436,19-118,
G...TA.A	8	4	8	21	-1.594416e+00	-2.371615e+00	0-123,0-140,0-169,2-97,2-285,3-77,6-145,8-2,8-46,10-199,11-117,12-64,12-157,13-175,13-195,16-5,17-395,17-434,18-134,19-189,19-204,
G.T.TA.A	8	5	6	11	-2.186840e-01	-2.600238e-03	0-169,2-97,3-77,10-199,11-117,12-157,13-175,13-195,17-434,18-134,19-204,
G..ATA.A	8	5	7	10	3.654239e-01	-4.806126e-01	0-140,2-97,2-285,3-77,6-145,10-199,11-117,13-195,17-434,19-204,
G....C.A	8	3	10	45	5.686816e-01	-1.593093e+00	0-236,0-283,0-408,1-136,1-137,1-162,1-209,2-269,2-374,3-109,3-410,4-44,4-65,4-79,5-124,5-176,5-190,6-96,6-116,6-187,7-213,9-38,10-248,11-0,11-8,11-289,12-32,12-72,14-11,14-50,14-138,15-2,15-90,16-57,16-94,16-178,16-226,16-367,17-126,17-196,17-232,17-261,17-345,19-30,19-216,
GA...C.A	8	4	7	14	-8.376397e-01	-1.154846e+00	0-408,2-374,3-109,4-79,6-96,6-187,7-213,14-11,14-50,15-2,15-90,16-226,17-232,19-30,
GC...C.A	8	4	7	10	7.474408e-01	7.501161e-02	2-269,4-44,4-65,5-190,6-116,9-38,11-0,11-8,16-57,19-216,
GT...C.A	8	4	6	11	-1.530057e+00	-1.673974e+00	0-236,0-283,1-137,1-162,5-124,5-176,10-248,12-32,12-72,14-138,17-196,
G.A..C.A	8	4	7	18	-8.376397e-01	-2.190709e-01	0-283,0-408,1-209,3-109,3-410,5-124,5-176,5-190,6-116,6-187,12-32,12-72,14-50,14-138,15-2,16-226,17-232,17-261,
G.T..C.A	8	4	8	16	1.432460e-01	-7.082664e-01	0-236,1-136,1-137,1-162,2-269,2-374,7-213,9-38,10-248,11-0,11-8,15-90,16-57,17-126,17-196,19-216,
G..A.C.A	8	4	7	14	-8.376397e-01	-1.154846e+00	0-283,0-408,1-209,3-109,4-79,5-176,10-248,11-289,14-50,16-367,17-126,17-232,17-345,19-30,
GA.A.C.A	8	5	6	6	1.009878e+00	-1.218402e-01	0-408,3-109,4-79,14-50,17-232,19-30,
G..G.C.A	8	4	7	10	4.299363e-01	-3.880847e-01	2-269,3-410,4-65,7-213,9-38,12-72,16-57,16-226,17-196,19-216,
G..T.C.A	8	4	8	18	1.432460e-01	-2.300001e-01	0-236,1-136,1-137,1-162,2-374,4-44,5-124,6-96,6-116,6-187,11-0,12-32,14-138,15-2,15-90,16-94,16-178,17-261,
G...AC.A	8	4	7	13	-8.376397e-01	-1.389212e+00	0-283,1-162,1-209,3-109,6-116,10-248,11-0,12-32,12-72,14-11,15-2,16-367,17-126,
G...TC.A	8	4	8	20	1.432460e-01	4.961755e-01	0-408,1-136,2-269,2-374,3-410,4-79,5-176,6-96,7-213,11-8,11-289,14-50,14-138,15-90,16-94,16-178,17-196,17-261,17-345,19-30,
GA..TC.A	8	5	6	8	1.122647e+00	8.373689e-01	0-408,2-374,4-79,6-96,7-213,14-50,15-90,19-30,
G.T.TC.A	8	5	6	7	1.235173e+00	5.684232e-01	1-136,2-269,2-374,7-213,11-8,15-90,17-196,
G..ATC.A	8	5	6	7	1.122647e+00	4.240535e-01	0-408,4-79,5-176,11-289,14-50,17-345,19-30,
G....G.A	8	3	10	64	4.706553e-01	-1.241155e+00	0-52,0-111,0-155,0-322,0-330,0-393,0-419,1-204,1-335,2-216,2-217,3-29,3-104,3-360,3-365,3-443,4-95,4-146,4-160,5-119,5-189,6-169,6-209,6-225,7-35,7-219,8-61,10-261,10-262,10-275,11-279,12-53,12-67,12-155,13-90,14-30,14-99,14-110,14-133,15-99,16-21,16-44,16-179,16-363,16-368,16-393,16-397,16-398,17-178,17-251,17-256,17-262,17-281,17-336,17-341,17-346,17-368,17-373,18-154,18-167,18-171,18-191,19-14…
GA...G.A	8	4	8	21	-3.175308e-01	-3.976358e-01	0-393,1-335,2-217,3-29,3-365,4-146,6-169,6-209,7-219,11-279,14-110,16-363,16-393,16-398,17-178,17-251,17-262,17-373,18-154,18-191,19-143,
GG...G.A	8	4	9	17	1.574237e+00	5.512261e-01	0-155,0-330,2-216,3-104,3-360,5-189,6-225,10-261,10-262,12-155,15-99,16-179,16-397,17-341,17-346,17-368,18-171,
GT...G.A	8	4	10	16	1.615075e+00	-1.060354e+00	0-111,0-419,1-204,3-443,4-95,4-160,5-119,7-35,8-61,10-275,12-67,13-90,14-30,17-256,18-167,19-183,
G.A..G.A	8	4	10	26	1.543498e+00	2.587403e-01	0-419,2-216,2-217,3-29,3-365,3-443,4-95,4-146,4-160,5-119,6-209,7-219,8-61,11-279,12-67,13-90,15-99,16-368,16-397,16-398,17-178,17-256,17-341,17-346,17-373,18-154,
GAA..G.A	8	5	6	11	7.037322e-01	1.392605e+00	2-217,3-29,3-365,4-146,6-209,7-219,11-279,16-398,17-178,17-373,18-154,
GTA..G.A	8	5	6	9	8.179878e-01	8.025883e-01	0-419,3-443,4-95,4-160,5-119,8-61,12-67,13-90,17-256,
G.C..G.A	8	4	6	12	-2.780074e-01	2.162855e-01	0-52,1-204,1-335,3-360,5-189,14-99,14-110,16-363,17-251,17-281,18-171,19-183,
G.G..G.A	8	4	7	14	1.012847e-01	-1.310866e-02	0-111,0-393,6-169,6-225,10-261,10-262,10-275,12-155,14-30,16-44,16-393,17-336,18-167,19-143,
G.T..G.A	8	4	7	12	-1.091573e+00	-1.953666e+00	0-155,0-322,0-330,3-104,7-35,12-53,14-133,16-21,16-179,17-262,17-368,18-191,
G..A.G.A	8	4	9	24	6.129836e-01	-1.824465e-01	0-322,0-330,1-335,2-216,3-360,3-443,4-95,5-119,5-189,8-61,10-262,12-67,14-30,14-110,15-99,16-363,16-368,16-393,16-397,17-178,17-368,18-167,18-171,19-143,
GG.A.G.A	8	5	7	9	2.491433e+00	2.269776e+00	0-330,2-216,3-360,5-189,10-262,15-99,16-397,17-368,18-171,
GT.A.G.A	8	5	6	7	8.179878e-01	3.364795e-02	3-443,4-95,5-119,8-61,12-67,14-30,18-167,
G.AA.G.A	8	5	6	10	7.037322e-01	1.013415e+00	2-216,3-443,4-95,5-119,8-61,12-67,15-99,16-368,16-397,17-178,
G.CA.G.A	8	5	6	6	2.108260e+00	1.178079e+00	1-335,3-360,5-189,14-110,16-363,18-171,
G..G.G.A	8	4	8	16	8.377607e-01	5.555106e-01	0-393,2-217,3-104,4-160,6-169,10-261,10-275,11-279,12-155,16-44,17-281,17-336,17-341,18-154,18-191,19-183,
G..T.G.A	8	4	7	19	-1.091573e+00	-3.856730e-01	0-111,0-155,0-419,1-204,3-29,3-365,4-146,6-209,6-225,7-35,7-219,13-90,14-99,14-133,16-21,16-179,16-398,17-262,17-346,
G.AT.G.A	8	5	6	9	8.179878e-01	8.059007e-01	0-419,3-29,3-365,4-146,6-209,7-219,13-90,16-398,17-346,
G...AG.A	8	4	10	17	1.543498e+00	-1.056801e+00	0-330,0-393,3-29,3-360,4-160,5-119,6-169,8-61,10-261,10-275,12-53,12-67,14-30,16-21,17-178,18-171,19-183,
GT..AG.A	8	5	6	7	8.179878e-01	3.653610e-02	4-160,5-119,8-61,10-275,12-67,14-30,19-183,
G..AAG.A	8	5	8	8	2.040732e+00	2.670042e-01	0-330,3-360,5-119,8-61,12-67,14-30,17-178,18-171,
G...GG.A	8	4	6	14	-6.351912e-01	-2.909225e-01	2-216,2-217,3-365,4-146,7-219,10-262,16-363,16-393,16-398,17-256,17-341,18-154,18-167,19-143,
G...TG.A	8	4	9	22	7.128591e-01	2.871494e-01	0-52,0-322,0-419,1-204,3-104,3-443,4-95,6-209,6-225,7-35,11-279,12-155,13-90,14-99,14-110,14-133,15-99,16-44,16-397,17-281,17-368,18-191,
G.A.TG.A	8	5	8	8	2.153516e+00	4.178732e-01	0-419,3-443,4-95,6-209,11-279,13-90,15-99,16-397,
G.T.TG.A	8	5	6	6	9.315444e-01	-2.145285e-01	0-322,3-104,7-35,14-133,17-368,18-191,
G....T.A	8	3	10	108	2.302053e-01	1.896142e-01	0-24,0-90,0-126,0-179,0-253,0-298,0-327,0-402,0-424,0-433,1-64,1-150,1-172,1-195,1-228,1-299,1-367,1-415,2-145,2-175,2-181,2-238,2-293,2-322,2-335,2-390,2-415,2-433,3-5,3-23,3-34,3-184,3-214,3-244,3-263,3-271,3-329,3-335,4-94,4-180,4-227,5-21,5-32,5-172,5-175,5-205,6-45,6-79,6-90,6-104,6-160,7-81,7-97,7-130,7-141,7-207,8-20,8-23,8-29,8-44,8-73,9-42,10-106,10-165,10-177,10-180,10-218,10-280,10-296…
GA...T.A	8	4	10	40	9.970105e-01	1.009972e+00	0-90,0-179,0-253,0-298,0-327,1-64,1-172,1-367,1-415,2-181,2-390,2-433,3-244,3-263,3-271,3-335,5-32,6-45,6-104,7-207,8-20,8-29,10-180,10-218,10-280,10-302,11-14,12-75,12-99,12-140,12-192,13-17,14-91,14-115,15-24,15-75,16-279,16-373,17-123,19-42,
GC...T.A	8	4	7	21	-6.934055e-01	7.380087e-01	0-24,1-228,2-175,2-238,2-415,3-5,3-34,3-214,6-90,7-141,8-44,8-73,9-42,10-165,10-299,10-316,16-143,17-81,17-420,18-220,19-219,
GG...T.A	8	4	9	22	7.128591e-01	7.116292e-02	2-145,2-293,2-335,4-94,4-180,4-227,5-21,5-172,5-175,5-205,7-97,7-130,8-23,10-177,12-156,14-35,14-104,16-167,16-387,17-367,18-219,19-203,
GT...T.A	8	4	7	25	-2.668257e+00	-1.572071e+00	0-126,0-402,0-424,0-433,1-150,1-195,1-299,2-322,3-23,3-184,3-329,6-79,6-160,7-81,10-106,10-296,11-69,12-189,13-191,16-49,16-134,17-172,17-295,19-126,19-130,
G.A..T.A	8	4	10	34	9.970105e-01	-6.702948e-02	0-90,0-126,0-327,0-424,1-228,2-145,2-175,2-238,2-433,3-34,3-214,3-335,5-21,5-205,6-90,6-160,7-81,7-130,8-20,10-218,10-280,11-69,12-99,12-140,13-191,14-35,14-104,14-115,16-49,16-279,16-373,16-387,17-123,19-203,
GAA..T.A	8	5	7	13	3.654239e-01	4.136111e-01	0-90,0-327,2-433,3-335,8-20,10-218,10-280,12-99,12-140,14-115,16-279,16-373,17-123,
GGA..T.A	8	5	6	8	8.179878e-01	4.209731e-01	2-145,5-21,5-205,7-130,14-35,14-104,16-387,19-203,
G.C..T.A	8	4	10	23	1.816549e+00	9.862382e-01	0-24,0-253,0-298,1-150,1-195,2-293,3-244,3-263,4-227,5-172,7-97,7-141,8-29,9-42,10-165,12-75,15-24,16-167,17-81,18-219,19-126,19-130,19-219,
GCC..T.A	8	5	6	6	2.544912e+00	1.690090e+00	0-24,7-141,9-42,10-165,17-81,19-219,
G.G..T.A	8	4	7	13	-1.091573e+00	-1.729159e+00	2-390,3-5,3-23,5-32,6-79,6-104,7-207,8-44,12-156,14-91,16-143,17-295,17-367,
G.T..T.A	8	4	10	38	1.052990e+00	2.429089e-01	0-179,0-402,0-433,1-64,1-172,1-299,1-367,1-415,2-181,2-322,2-335,2-415,3-184,3-271,3-329,4-94,4-180,5-175,6-45,8-23,8-73,10-106,10-177,10-180,10-296,10-299,10-302,10-316,11-14,12-189,12-192,13-17,15-75,16-134,17-172,17-420,18-220,19-42,
GAT..T.A	8	5	7	15	4.852222e-01	1.224330e+00	0-179,1-64,1-172,1-367,1-415,2-181,3-271,6-45,10-180,10-302,11-14,12-192,13-17,15-75,19-42,
G..A.T.A	8	4	9	33	-2.987026e-01	-2.500372e-01	0-90,1-64,1-150,1-195,2-238,2-390,2-415,2-433,3-244,3-335,4-94,4-227,5-21,5-175,6-79,6-90,6-104,7-130,7-141,7-207,8-29,8-73,9-42,10-165,10-280,12-99,12-140,14-35,14-104,15-24,15-75,19-130,19-219,
GA.A.T.A	8	5	7	14	3.654239e-01	7.124510e-01	0-90,1-64,2-390,2-433,3-244,3-335,6-104,7-207,8-29,10-280,12-99,12-140,15-24,15-75,
G.AA.T.A	8	5	7	12	3.654239e-01	1.151546e-01	0-90,2-238,2-433,3-335,5-21,6-90,7-130,10-280,12-99,12-140,14-35,14-104,
G.CA.T.A	8	5	8	11	2.461973e+00	2.079852e+00	1-150,1-195,3-244,4-227,7-141,8-29,9-42,10-165,15-24,19-130,19-219,
G..C.T.A	8	4	6	8	-1.530057e+00	-2.388461e+00	0-424,1-415,2-181,5-32,7-97,13-17,13-191,14-91,
G..G.T.A	8	4	8	27	-1.893568e-01	5.216507e-01	0-298,0-327,0-433,2-145,3-5,3-263,3-271,4-180,5-172,5-205,8-20,8-23,10-177,10-296,10-299,10-302,10-316,11-69,12-189,12-192,16-49,16-134,16-143,16-167,16-387,17-123,18-220,
GA.G.T.A	8	5	6	8	8.179878e-01	4.209731e-01	0-298,0-327,3-263,3-271,8-20,10-302,12-192,17-123,
G.AG.T.A	8	5	6	8	8.179878e-01	4.209731e-01	0-327,2-145,5-205,8-20,11-69,16-49,16-387,17-123,
G.TG.T.A	8	5	8	13	2.267188e+00	1.364221e+00	0-433,3-271,4-180,8-23,10-177,10-296,10-299,10-302,10-316,12-189,12-192,16-134,18-220,
G..T.T.A	8	4	9	40	-1.874256e-01	1.355807e+00	0-24,0-126,0-179,0-253,0-402,1-172,1-228,1-299,1-367,2-175,2-293,2-322,2-335,3-23,3-34,3-184,3-214,3-329,6-45,6-160,7-81,8-44,10-106,10-180,10-218,11-14,12-75,12-156,14-115,16-279,16-373,17-81,17-172,17-295,17-367,17-420,18-219,19-42,19-126,19-203,
GA.T.T.A	8	5	7	13	4.852222e-01	6.100774e-01	0-179,0-253,1-172,1-367,6-45,10-180,10-218,11-14,12-75,14-115,16-279,16-373,19-42,
GT.T.T.A	8	5	6	13	-9.241639e-02	8.069737e-01	0-126,0-402,1-299,2-322,3-23,3-184,3-329,6-160,7-81,10-106,17-172,17-295,19-126,
G.AT.T.A	8	5	7	12	4.852222e-01	3.035422e-01	0-126,1-228,2-175,3-34,3-214,6-160,7-81,10-218,14-115,16-279,16-373,19-203,
G.TT.T.A	8	5	6	16	-9.241639e-02	1.753925e+00	0-179,0-402,1-172,1-299,1-367,2-322,2-335,3-184,3-329,6-45,10-106,10-180,11-14,17-172,17-420,19-42,
G...AT.A	8	4	10	48	9.970105e-01	1.912768e+00	0-90,0-126,0-253,0-298,0-402,0-433,1-150,2-145,2-390,3-5,3-214,3-244,3-263,3-335,4-94,4-227,5-21,5-175,5-205,6-45,6-90,7-97,7-207,8-23,8-44,9-42,10-177,10-180,10-280,10-299,10-302,11-14,12-75,12-99,12-140,12-189,12-192,13-17,14-91,15-75,16-279,16-373,16-387,17-172,17-367,19-130,19-203,19-219,
GA..AT.A	8	5	7	22	3.654239e-01	3.117107e+00	0-90,0-253,0-298,2-390,3-244,3-263,3-335,6-45,7-207,10-180,10-280,10-302,11-14,12-75,12-99,12-140,12-192,13-17,14-91,15-75,16-279,16-373,
GG..AT.A	8	5	7	12	1.485752e+00	1.962982e+00	2-145,4-94,4-227,5-21,5-175,5-205,7-97,8-23,10-177,16-387,17-367,19-203,
G.A.AT.A	8	5	8	15	1.078357e+00	1.011675e+00	0-90,0-126,2-145,3-214,3-335,5-21,5-205,6-90,10-280,12-99,12-140,16-279,16-373,16-387,19-203,
G.C.AT.A	8	5	7	11	1.792310e+00	2.079852e+00	0-253,0-298,1-150,3-244,3-263,4-227,7-97,9-42,12-75,19-130,19-219,
G.T.AT.A	8	5	8	16	1.189128e+00	6.100774e-01	0-402,0-433,4-94,5-175,6-45,8-23,10-177,10-180,10-299,10-302,11-14,12-189,12-192,13-17,15-75,17-172,
G..AAT.A	8	5	9	18	1.791289e+00	1.910864e+00	0-90,1-150,2-390,3-244,3-335,4-94,4-227,5-21,5-175,6-90,7-207,9-42,10-280,12-99,12-140,15-75,19-130,19-219,
GA.AAT.A	8	6	6	9	2.046056e+00	2.649370e+00	0-90,2-390,3-244,3-335,7-207,10-280,12-99,12-140,15-75,
G.AAAT.A	8	6	6	7	2.046056e+00	1.618957e+00	0-90,3-335,5-21,6-90,10-280,12-99,12-140,
G..GAT.A	8	5	7	13	1.485752e+00	1.577234e+00	0-298,0-433,2-145,3-5,3-263,5-205,8-23,10-177,10-299,10-302,12-189,12-192,16-387,
G..TAT.A	8	5	8	14	1.189128e+00	9.170064e-01	0-126,0-253,0-402,3-214,6-45,8-44,10-180,11-14,12-75,16-279,16-373,17-172,17-367,19-203,
G...CT.A	8	4	6	11	-1.530057e+00	-1.672096e+00	1-64,2-175,2-433,3-271,6-104,8-73,10-165,10-296,16-49,17-295,17-420,
G...GT.A	8	4	10	22	1.615075e+00	2.949848e-01	0-327,0-424,1-172,1-195,2-181,3-34,4-180,5-172,7-130,8-20,10-106,10-218,10-316,12-156,13-191,14-115,16-134,16-167,17-81,17-123,18-219,19-126,
GA..GT.A	8	5	6	7	8.179878e-01	3.653610e-02	0-327,1-172,2-181,8-20,10-218,14-115,17-123,
G.A.GT.A	8	5	8	9	2.153516e+00	8.059007e-01	0-327,0-424,3-34,7-130,8-20,10-218,13-191,14-115,17-123,
G..TGT.A	8	5	7	9	1.599366e+00	9.706608e-01	1-172,3-34,10-106,10-218,12-156,14-115,17-81,18-219,19-126,
G...TT.A	8	4	9	27	-1.874256e-01	-1.027763e+00	0-24,0-179,1-228,1-299,1-367,1-415,2-238,2-293,2-322,2-335,2-415,3-23,3-184,3-329,5-32,6-79,6-160,7-81,7-141,8-29,11-69,14-35,14-104,15-24,16-143,18-220,19-42,
G.....AA	8	3	10	136	2.090388e-01	1.138073e+00	0-24,0-52,0-90,0-111,0-126,0-140,0-155,0-156,0-169,0-236,0-253,0-283,0-322,0-327,0-355,0-393,0-424,1-137,1-172,1-195,1-291,1-335,1-415,2-19,2-68,2-97,2-153,2-154,2-204,2-217,2-238,2-256,2-269,2-390,3-5,3-34,3-77,3-104,3-105,3-274,3-360,3-365,3-410,3-411,4-6,4-79,4-95,4-160,5-18,5-108,5-172,5-176,5-190,5-194,6-45,6-65,6-66,6-104,6-116,6-141,6-169,6-187,6-225,7-141,7-223,7-224,8-46,8-61,10-127,10-1…
GA....AA	8	4	9	47	-4.124569e-01	1.545867e+00	0-90,0-140,0-169,0-253,0-327,0-355,0-393,1-172,1-291,1-335,1-415,2-217,2-390,3-365,3-411,4-79,5-18,5-108,6-45,6-66,6-104,6-169,6-187,10-138,10-218,10-302,11-196,11-279,11-291,12-137,12-170,13-27,14-110,15-2,16-373,16-393,16-398,17-123,17-178,17-209,17-262,18-3,18-176,18-191,19-143,19-145,19-204,
GC....AA	8	4	8	28	2.165357e-02	1.915653e+00	0-24,0-52,0-322,2-68,2-238,2-269,3-5,3-34,3-274,4-6,5-190,5-194,6-116,7-141,10-165,10-316,11-309,12-53,16-21,16-29,16-143,16-368,17-281,17-420,18-172,18-220,19-1,19-216,
GG....AA	8	4	9	30	6.129836e-01	9.188546e-01	0-155,2-97,2-153,2-154,3-104,3-360,3-410,5-172,6-65,6-141,6-225,7-223,10-262,10-266,10-277,11-289,11-290,12-156,12-157,15-99,16-167,16-179,16-288,17-126,17-317,17-346,17-368,18-2,18-171,19-203,
GT....AA	8	4	10	31	9.970105e-01	-6.075844e-01	0-111,0-126,0-156,0-236,0-283,0-424,1-137,1-195,2-19,2-204,2-256,3-77,3-105,4-95,4-160,5-176,7-224,8-46,8-61,10-127,10-275,11-69,11-236,12-32,12-64,12-158,13-195,15-117,17-199,18-0,19-118,
G.A...AA	8	4	10	51	9.428454e-01	1.716233e+00	0-90,0-126,0-140,0-283,0-327,0-355,0-424,1-291,2-154,2-217,2-238,2-256,3-34,3-365,3-410,4-95,4-160,5-176,5-190,5-194,6-65,6-66,6-116,6-187,7-224,8-46,8-61,10-218,10-266,10-277,11-69,11-279,11-290,12-32,12-170,15-2,15-99,16-29,16-368,16-373,16-398,17-123,17-178,17-209,17-346,18-2,18-3,18-172,18-176,19-1,19-203,
GAA...AA	8	5	8	20	9.671153e-01	2.262125e+00	0-90,0-140,0-327,0-355,1-291,2-217,3-365,6-66,6-187,10-218,11-279,12-170,15-2,16-373,16-398,17-123,17-178,17-209,18-3,18-176,
GGA...AA	8	5	6	10	7.037322e-01	1.016925e+00	2-154,3-410,6-65,10-266,10-277,11-290,15-99,17-346,18-2,19-203,
GTA...AA	8	5	7	12	3.654239e-01	1.119812e-01	0-126,0-283,0-424,2-256,4-95,4-160,5-176,7-224,8-46,8-61,11-69,12-32,
G.C...AA	8	4	9	24	8.809468e-01	1.205500e+00	0-24,0-52,0-253,1-195,1-335,2-204,3-360,4-79,5-172,6-141,7-141,10-127,10-165,11-196,11-236,11-309,12-64,12-137,14-110,16-167,16-288,17-199,17-281,18-171,
G.G...AA	8	4	9	25	6.129836e-01	2.587403e-01	0-111,0-393,2-153,2-390,3-5,3-105,3-411,5-108,6-104,6-169,6-225,10-138,10-262,10-275,11-289,12-156,12-158,15-117,16-143,16-393,17-317,18-0,19-118,19-143,19-145,
GAG...AA	8	5	7	10	1.372232e+00	6.417251e-01	0-393,2-390,3-411,5-108,6-104,6-169,10-138,16-393,19-143,19-145,
GTG...AA	8	5	6	7	8.179878e-01	3.653610e-02	0-111,3-105,10-275,12-158,15-117,18-0,19-118,
G.T...AA	8	4	8	36	-1.594416e+00	1.029264e-01	0-155,0-156,0-169,0-236,0-322,1-137,1-172,1-415,2-19,2-68,2-97,2-269,3-77,3-104,3-274,4-6,5-18,6-45,7-223,10-302,10-316,11-291,12-53,12-157,13-27,13-195,16-21,16-179,17-126,17-262,17-368,17-420,18-191,18-220,19-204,19-216,
GAT...AA	8	5	7	11	3.654239e-01	-1.829196e-01	0-169,1-172,1-415,5-18,6-45,10-302,11-291,13-27,17-262,18-191,19-204,
GCT...AA	8	5	7	11	1.792310e+00	2.077945e+00	0-322,2-68,2-269,3-274,4-6,10-316,12-53,16-21,17-420,18-220,19-216,
G..A..AA	8	4	10	49	9.428454e-01	1.011537e+00	0-90,0-140,0-283,0-322,1-195,1-335,2-19,2-97,2-153,2-154,2-238,2-390,3-77,3-360,4-6,4-79,4-95,5-176,5-194,6-65,6-66,6-104,7-141,7-223,7-224,8-61,10-138,10-165,10-262,10-266,11-289,13-195,14-110,15-99,15-117,16-288,16-368,16-393,17-126,17-178,17-209,17-368,18-2,18-3,18-171,18-172,18-176,19-143,19-204,
GA.A..AA	8	5	8	16	9.671153e-01	1.091466e+00	0-90,0-140,1-335,2-390,4-79,6-66,6-104,10-138,14-110,16-393,17-178,17-209,18-3,18-176,19-143,19-204,
GC.A..AA	8	5	7	8	1.678193e+00	6.823295e-01	0-322,2-238,4-6,5-194,7-141,10-165,16-368,18-172,
GG.A..AA	8	5	6	15	7.037322e-01	2.142653e+00	2-97,2-153,2-154,3-360,6-65,7-223,10-262,10-266,11-289,15-99,16-288,17-126,17-368,18-2,18-171,
GT.A..AA	8	5	7	10	3.654239e-01	-4.835101e-01	0-283,1-195,2-19,3-77,4-95,5-176,7-224,8-61,13-195,15-117,
G.AA..AA	8	5	9	21	1.690252e+00	1.672046e+00	0-90,0-140,0-283,2-154,2-238,4-95,5-176,5-194,6-65,6-66,7-224,8-61,10-266,15-99,16-368,17-178,17-209,18-2,18-3,18-172,18-176,
G.CA..AA	8	5	8	9	2.346507e+00	1.085184e+00	1-195,1-335,3-360,4-79,7-141,10-165,14-110,16-288,18-171,
G.GA..AA	8	5	6	9	7.037322e-01	6.417251e-01	2-153,2-390,6-104,10-138,10-262,11-289,15-117,16-393,19-143,
G.TA..AA	8	5	7	10	3.654239e-01	-4.829308e-01	0-322,2-19,2-97,3-77,4-6,7-223,13-195,17-126,17-368,19-204,
G..C..AA	8	4	6	12	-1.696933e+00	-1.623277e+00	0-52,0-156,0-424,1-291,1-415,2-68,3-274,5-190,11-291,12-53,16-29,17-317,
G..G..AA	8	4	8	35	-3.175308e-01	2.708222e+00	0-327,0-355,0-393,2-204,2-217,2-269,3-5,3-104,3-410,4-160,5-18,5-172,6-169,10-127,10-275,10-277,10-302,10-316,11-69,11-236,11-279,11-309,12-64,12-137,12-157,16-143,16-167,17-123,17-281,18-0,18-191,18-220,19-118,19-145,19-216,
GA.G..AA	8	5	8	12	2.040732e+00	1.768767e+00	0-327,0-355,0-393,2-217,5-18,6-169,10-302,11-279,12-137,17-123,18-191,19-145,
G.GG..AA	8	5	6	8	1.798800e+00	1.783382e+00	0-393,3-5,6-169,10-275,16-143,18-0,19-118,19-145,
G..T..AA	8	4	10	40	9.970105e-01	8.227355e-01	0-24,0-111,0-126,0-155,0-169,0-236,0-253,1-137,1-172,2-256,3-34,3-105,3-365,3-411,5-108,6-45,6-116,6-141,6-187,6-225,8-46,10-218,11-196,11-290,12-32,12-156,12-158,12-170,13-27,15-2,16-21,16-179,16-373,16-398,17-199,17-262,17-346,17-420,19-1,19-203,
GA.T..AA	8	5	8	16	1.078357e+00	1.311286e+00	0-169,0-253,1-172,3-365,3-411,5-108,6-45,6-187,10-218,11-196,12-170,13-27,15-2,16-373,16-398,17-262,
GG.T..AA	8	5	6	8	8.179878e-01	4.178732e-01	0-155,6-141,6-225,11-290,12-156,16-179,17-346,19-203,
G.AT..AA	8	5	9	17	1.791289e+00	1.611282e+00	0-126,2-256,3-34,3-365,6-116,6-187,8-46,10-218,11-290,12-32,12-170,15-2,16-373,16-398,17-346,19-1,19-203,
GAAT..AA	8	6	6	7	2.046056e+00	1.618957e+00	3-365,6-187,10-218,12-170,15-2,16-373,16-398,
G...A.AA	8	4	10	53	9.428454e-01	1.894640e+00	0-90,0-126,0-253,0-283,0-355,0-393,2-19,2-153,2-154,2-204,2-390,3-5,3-274,3-360,4-6,4-160,5-108,5-194,6-45,6-65,6-66,6-116,6-169,7-223,7-224,8-61,10-127,10-138,10-275,10-277,10-302,11-196,11-236,11-291,12-32,12-53,12-137,12-158,13-27,15-2,16-21,16-29,16-373,17-126,17-178,17-199,17-209,18-0,18-2,18-3,18-171,19-145,19-203,
GA..A.AA	8	5	9	21	1.690252e+00	2.555739e+00	0-90,0-253,0-355,0-393,2-390,5-108,6-45,6-66,6-169,10-138,10-302,11-196,11-291,12-137,13-27,15-2,16-373,17-178,17-209,18-3,19-145,
GT..A.AA	8	5	9	14	1.791289e+00	7.089996e-01	0-126,0-283,2-19,2-204,4-160,7-224,8-61,10-127,10-275,11-236,12-32,12-158,17-199,18-0,
G.A.A.AA	8	5	10	22	2.413388e+00	2.257856e+00	0-90,0-126,0-283,0-355,2-154,4-160,5-194,6-65,6-66,6-116,7-224,8-61,10-277,12-32,15-2,16-29,16-373,17-178,17-209,18-2,18-3,19-203,
G.C.A.AA	8	5	6	9	1.009878e+00	1.085184e+00	0-253,2-204,3-360,10-127,11-196,11-236,12-137,17-199,18-171,
G.G.A.AA	8	5	7	11	1.372232e+00	1.392605e+00	0-393,2-153,2-390,3-5,5-108,6-169,10-138,10-275,12-158,18-0,19-145,
GAG.A.AA	8	6	6	6	3.098916e+00	2.331077e+00	0-393,2-390,5-108,6-169,10-138,19-145,
G.T.A.AA	8	5	6	11	-3.475088e-01	-1.853480e-01	2-19,3-274,4-6,6-45,7-223,10-302,11-291,12-53,13-27,16-21,17-126,
G..AA.AA	8	5	8	21	9.671153e-01	1.380480e+00	0-90,0-283,2-19,2-153,2-154,2-390,3-360,4-6,5-194,6-65,6-66,7-223,7-224,8-61,10-138,17-126,17-178,17-209,18-2,18-3,18-171,
GA.AA.AA	8	6	6	7	1.930901e+00	1.469268e+00	0-90,2-390,6-66,10-138,17-178,17-209,18-3,
G.AAA.AA	8	6	7	12	2.630756e+00	2.971491e+00	0-90,0-283,2-154,5-194,6-65,6-66,7-224,8-61,17-178,17-209,18-2,18-3,
G..GA.AA	8	5	7	14	1.372232e+00	2.145412e+00	0-355,0-393,2-204,3-5,4-160,6-169,10-127,10-275,10-277,10-302,11-236,12-137,18-0,19-145,
G..TA.AA	8	5	8	14	1.078357e+00	7.124510e-01	0-126,0-253,5-108,6-45,6-116,11-196,12-32,12-158,13-27,15-2,16-21,16-373,17-199,19-203,
GA.TA.AA	8	6	7	7	2.752864e+00	1.618957e+00	0-253,5-108,6-45,11-196,13-27,15-2,16-373,
G.ATA.AA	8	6	6	6	2.046056e+00	1.104735e+00	0-126,6-116,12-32,15-2,16-373,19-203,
G...C.AA	8	4	7	19	-8.376397e-01	2.151140e-02	0-111,0-155,0-236,1-137,1-291,1-335,3-411,6-104,10-165,11-290,15-117,16-179,16-368,17-262,17-317,17-346,17-420,19-1,19-216,
G...G.AA	8	4	8	32	-3.175308e-01	1.591253e+00	0-156,0-327,0-424,1-172,1-195,2-68,2-217,2-256,3-34,3-105,3-365,5-18,5-172,5-190,6-141,6-187,10-218,10-262,10-266,10-316,11-309,12-156,12-170,16-167,16-288,16-393,16-398,17-123,18-172,18-176,19-118,19-143,
GA..G.AA	8	5	8	13	2.040732e+00	1.768767e+00	0-327,1-172,2-217,3-365,5-18,6-187,10-218,12-170,16-393,16-398,17-123,18-176,19-143,
G.A.G.AA	8	5	8	15	2.040732e+00	2.522542e+00	0-327,0-424,2-217,2-256,3-34,3-365,5-190,6-187,10-218,10-266,12-170,16-398,17-123,18-172,18-176,
GAA.G.AA	8	6	7	9	3.893061e+00	4.284499e+00	0-327,2-217,3-365,6-187,10-218,12-170,16-398,17-123,18-176,
G..GG.AA	8	5	6	9	1.798800e+00	2.267436e+00	0-327,2-217,5-18,5-172,10-316,11-309,16-167,17-123,19-118,
G..TG.AA	8	5	6	11	8.179878e-01	1.577234e+00	1-172,2-256,3-34,3-105,3-365,6-141,6-187,10-218,12-156,12-170,16-398,
GA.TG.AA	8	6	6	6	3.228295e+00	2.479259e+00	1-172,3-365,6-187,10-218,12-170,16-398,
G...T.AA	8	4	10	32	9.970105e-01	-4.305357e-01	0-24,0-52,0-140,0-169,0-322,1-415,2-97,2-238,2-269,3-77,3-104,3-410,4-79,4-95,5-176,6-225,7-141,8-46,11-69,11-279,11-289,12-64,12-157,13-195,14-110,15-99,16-143,17-281,17-368,18-191,18-220,19-204,
GG..T.AA	8	5	6	8	8.179878e-01	4.178732e-01	2-97,3-104,3-410,6-225,11-289,12-157,15-99,17-368,
G.A.T.AA	8	5	6	9	-3.475088e-01	-7.779255e-01	0-140,2-238,3-410,4-95,5-176,8-46,11-69,11-279,15-99,
G.C.T.AA	8	5	6	7	1.122647e+00	4.240535e-01	0-24,0-52,4-79,7-141,12-64,14-110,17-281,
G..AT.AA	8	5	9	15	1.791289e+00	1.011675e+00	0-140,0-322,2-97,2-238,3-77,4-79,4-95,5-176,7-141,11-289,13-195,14-110,15-99,17-368,19-204,
G....AAA	8	4	10	57	9.428454e-01	2.249545e+00	0-140,0-156,0-169,0-355,1-291,2-19,2-68,2-97,2-153,2-154,2-204,2-256,3-77,3-105,3-274,3-411,4-6,5-18,5-108,5-194,6-65,6-66,6-141,7-223,7-224,8-46,10-127,10-138,10-266,10-277,11-196,11-236,11-290,11-291,11-309,12-64,12-137,12-157,12-158,12-170,13-27,13-195,15-117,16-29,16-288,17-199,17-209,17-317,18-0,18-2,18-3,18-172,18-176,19-1,19-118,19-145,19-204,
GA...AAA	8	5	8	19	9.671153e-01	1.968892e+00	0-140,0-169,0-355,1-291,3-411,5-18,5-108,6-66,10-138,11-196,11-291,12-137,12-170,13-27,17-209,18-3,18-176,19-145,19-204,
GG...AAA	8	5	6	13	7.037322e-01	1.766148e+00	2-97,2-153,2-154,6-65,6-141,7-223,10-266,10-277,11-290,12-157,16-288,17-317,18-2,
GT...AAA	8	5	9	17	1.791289e+00	1.607410e+00	0-156,2-19,2-204,2-256,3-77,3-105,7-224,8-46,10-127,11-236,12-64,12-158,13-195,15-117,17-199,18-0,19-118,
G.A..AAA	8	5	9	21	1.690252e+00	1.672046e+00	0-140,0-355,1-291,2-154,2-256,5-194,6-65,6-66,7-224,8-46,10-266,10-277,11-290,12-170,16-29,17-209,18-2,18-3,18-172,18-176,19-1,
G.G..AAA	8	5	7	11	1.372232e+00	1.392605e+00	2-153,3-105,3-411,5-108,10-138,12-158,15-117,17-317,18-0,19-118,19-145,
G.T..AAA	8	5	7	15	3.654239e-01	1.008802e+00	0-156,0-169,2-19,2-68,2-97,3-77,3-274,4-6,5-18,7-223,11-291,12-157,13-27,13-195,19-204,
G..A.AAA	8	5	9	23	1.690252e+00	1.672844e+00	0-140,2-19,2-97,2-153,2-154,3-77,4-6,5-194,6-65,6-66,7-223,7-224,10-138,10-266,13-195,15-117,16-288,17-209,18-2,18-3,18-172,18-176,19-204,
G.AA.AAA	8	6	7	12	2.630756e+00	2.469277e+00	0-140,2-154,5-194,6-65,6-66,7-224,10-266,17-209,18-2,18-3,18-172,18-176,
G..G.AAA	8	5	6	13	7.037322e-01	2.145412e+00	0-355,2-204,5-18,10-127,10-277,11-236,11-309,12-64,12-137,12-157,18-0,19-118,19-145,
G..T.AAA	8	5	9	14	1.791289e+00	7.124510e-01	0-169,2-256,3-105,3-411,5-108,6-141,8-46,11-196,11-290,12-158,12-170,13-27,17-199,19-1,
G...AAAA	8	5	8	29	9.671153e-01	3.435015e+00	0-355,2-19,2-153,2-154,2-204,3-274,4-6,5-108,5-194,6-65,6-66,7-223,7-224,10-127,10-138,10-277,11-196,11-236,11-291,12-137,12-158,13-27,16-29,17-199,17-209,18-0,18-2,18-3,19-145,
GA..AAAA	8	6	7	11	2.630756e+00	3.477770e+00	0-355,5-108,6-66,10-138,11-196,11-291,12-137,13-27,17-209,18-3,19-145,
GT..AAAA	8	6	6	8	2.046056e+00	2.131082e+00	2-19,2-204,7-224,10-127,11-236,12-158,17-199,18-0,
G.A.AAAA	8	6	7	11	2.630756e+00	2.469277e+00	0-355,2-154,5-194,6-65,6-66,7-224,10-277,16-29,17-209,18-2,18-3,
G..AAAAA	8	6	6	13	1.930901e+00	2.469868e+00	2-19,2-153,2-154,4-6,5-194,6-65,6-66,7-223,7-224,10-138,17-209,18-2,18-3,
G...CAAA	8	5	6	6	1.009878e+00	-1.218402e-01	1-291,3-411,11-290,15-117,17-317,19-1,
G...GAAA	8	5	8	13	2.040732e+00	1.768767e+00	0-156,2-68,2-256,3-105,5-18,6-141,10-266,11-309,12-170,16-288,18-172,18-176,19-118,
G....CAA	8	4	9	15	8.809468e-01	-9.201800e-01	0-236,0-283,1-137,2-269,3-410,4-79,5-176,5-190,6-116,6-187,11-289,12-32,15-2,17-126,19-216,
G.A..CAA	8	5	6	8	1.009878e+00	6.823295e-01	0-283,3-410,5-176,5-190,6-116,6-187,12-32,15-2,
G....GAA	8	4	10	34	1.543498e+00	2.258381e+00	0-52,0-111,0-155,0-322,0-393,1-335,2-217,3-104,3-360,3-365,4-95,4-160,6-169,6-225,8-61,10-262,10-275,11-279,12-53,14-110,15-99,16-21,16-179,16-368,16-393,16-398,17-178,17-262,17-281,17-346,17-368,18-171,18-191,19-143,
GA...GAA	8	5	7	13	1.372232e+00	1.768767e+00	0-393,1-335,2-217,3-365,6-169,11-279,14-110,16-393,16-398,17-178,17-262,18-191,19-143,
GG...GAA	8	5	7	10	2.491433e+00	2.753013e+00	0-155,3-104,3-360,6-225,10-262,15-99,16-179,17-346,17-368,18-171,
G.A..GAA	8	5	6	11	7.037322e-01	1.392605e+00	2-217,3-365,4-95,4-160,8-61,11-279,15-99,16-368,16-398,17-178,17-346,
G..A.GAA	8	5	8	14	2.040732e+00	2.522542e+00	0-322,1-335,3-360,4-95,8-61,10-262,14-110,15-99,16-368,16-393,17-178,17-368,18-171,19-143,
G..G.GAA	8	5	7	9	2.491433e+00	2.269776e+00	0-393,2-217,3-104,4-160,6-169,10-275,11-279,17-281,18-191,
G...AGAA	8	5	9	10	2.709231e+00	1.016925e+00	0-393,3-360,4-160,6-169,8-61,10-275,12-53,16-21,17-178,18-171,
G...TGAA	8	5	8	11	2.153516e+00	1.573494e+00	0-52,0-322,3-104,4-95,6-225,11-279,14-110,15-99,17-281,17-368,18-191,
G....TAA	8	4	8	30	-1.594416e+00	-7.844342e-01	0-24,0-90,0-126,0-253,0-327,0-424,1-172,1-195,1-415,2-238,2-390,3-5,3-34,5-172,6-45,6-104,7-141,10-165,10-218,10-302,10-316,11-69,12-156,16-143,16-167,16-373,17-123,17-420,18-220,19-203,
GC...TAA	8	5	6	10	1.122647e+00	1.663195e+00	0-24,2-238,3-5,3-34,7-141,10-165,10-316,16-143,17-420,18-220,
G..G.TAA	8	5	6	10	8.179878e-01	1.188969e+00	0-327,3-5,5-172,10-302,10-316,11-69,16-143,16-167,17-123,18-220,
G..T.TAA	8	5	7	11	4.852222e-01	-2.600238e-03	0-24,0-126,0-253,1-172,3-34,6-45,10-218,12-156,16-373,17-420,19-203,
G...ATAA	8	5	6	9	-3.475088e-01	-7.779255e-01	0-90,0-126,0-253,2-390,3-5,6-45,10-302,16-373,19-203,
G...GTAA	8	5	6	11	8.179878e-01	1.574740e+00	0-327,0-424,1-172,1-195,3-34,5-172,10-218,10-316,12-156,16-167,17-123,
G...TTAA	8	5	6	7	-2.186840e-01	-1.223265e+00	0-24,1-415,2-238,7-141,11-69,16-143,18-220,
G.....CA	8	3	10	60	5.686816e-01	4.393993e-01	1-127,1-136,1-150,2-181,2-285,2-335,2-415,3-29,3-109,3-159,3-184,3-214,3-244,3-263,3-271,4-44,4-163,4-165,4-180,5-124,5-175,5-189,6-96,6-145,6-191,7-35,7-81,7-130,8-73,9-38,9-42,10-106,10-130,10-140,10-150,11-0,11-14,11-25,11-213,12-99,12-140,12-192,13-17,14-35,14-115,15-24,16-26,16-49,16-134,16-279,16-363,16-436,17-81,17-319,17-395,18-157,18-167,19-15,19-42,19-126,
GA....CA	8	4	8	26	2.165357e-02	1.443224e+00	2-181,3-29,3-109,3-244,3-263,3-271,4-163,4-165,6-96,6-145,10-130,10-140,10-150,11-14,11-213,12-99,12-140,12-192,13-17,14-115,15-24,16-26,16-279,16-363,17-395,19-42,
GC....CA	8	4	7	13	7.474408e-01	7.225866e-01	1-127,2-415,3-214,4-44,6-191,8-73,9-38,9-42,11-0,11-25,16-436,17-81,17-319,
GG....CA	8	4	6	8	-2.780074e-01	-9.909123e-01	1-136,2-335,4-180,5-175,5-189,7-130,14-35,18-157,
GT....CA	8	4	7	13	-6.934055e-01	-1.189858e+00	1-150,2-285,3-159,3-184,5-124,7-35,7-81,10-106,16-49,16-134,18-167,19-15,19-126,
G.A...CA	8	4	8	22	2.165357e-02	7.309819e-01	1-127,3-29,3-109,3-159,3-214,4-165,5-124,6-145,6-191,7-81,7-130,10-130,10-140,10-150,11-25,12-99,12-140,14-35,14-115,16-26,16-49,16-279,
GAA...CA	8	5	7	12	1.678193e+00	2.296844e+00	3-29,3-109,4-165,6-145,10-130,10-140,10-150,12-99,12-140,14-115,16-26,16-279,
G.C...CA	8	4	9	13	2.122920e+00	1.049870e+00	1-150,2-285,3-244,3-263,5-189,6-96,9-42,11-213,15-24,16-363,17-81,17-319,19-126,
G.T...CA	8	4	9	19	9.798974e-01	2.562231e-01	1-136,2-181,2-335,2-415,3-184,3-271,4-180,5-175,7-35,8-73,9-38,10-106,11-0,11-14,12-192,13-17,16-134,19-15,19-42,
G..A..CA	8	4	10	25	1.740240e+00	1.202743e+00	1-150,2-285,2-415,3-109,3-244,4-163,4-165,5-175,5-189,6-145,6-191,7-130,8-73,9-42,10-130,10-140,11-25,11-213,12-99,12-140,14-35,15-24,16-363,17-319,18-167,
GA.A..CA	8	5	7	12	1.678193e+00	1.892440e+00	3-109,3-244,4-163,4-165,6-145,10-130,10-140,11-213,12-99,12-140,15-24,16-363,
G.AA..CA	8	5	6	11	1.009878e+00	1.892440e+00	3-109,4-165,6-145,6-191,7-130,10-130,10-140,11-25,12-99,12-140,14-35,
G.CA..CA	8	5	7	9	3.158612e+00	3.235420e+00	1-150,2-285,3-244,5-189,9-42,11-213,15-24,16-363,17-319,
G..G..CA	8	4	6	10	-2.780074e-01	-3.880847e-01	3-263,3-271,4-180,9-38,12-192,16-26,16-49,16-134,16-436,18-157,
G..T..CA	8	4	8	22	1.432460e-01	9.871142e-01	1-127,1-136,2-335,3-29,3-159,3-184,3-214,4-44,5-124,6-96,7-35,7-81,10-106,10-150,11-0,11-14,14-115,16-279,17-81,19-15,19-42,19-126,
GA.T..CA	8	5	6	7	1.122647e+00	4.240535e-01	3-29,6-96,10-150,11-14,14-115,16-279,19-42,
G.AT..CA	8	5	7	9	1.792310e+00	1.251212e+00	1-127,3-29,3-159,3-214,5-124,7-81,10-150,14-115,16-279,
G...A.CA	8	4	9	25	8.809468e-01	1.443224e+00	1-127,1-150,3-29,3-109,3-214,3-244,3-263,4-163,5-175,6-191,9-42,10-130,10-140,10-150,11-0,11-14,11-213,12-99,12-140,12-192,13-17,16-279,17-319,18-157,19-15,
GC..A.CA	8	5	6	6	2.424956e+00	1.549976e+00	1-127,3-214,6-191,9-42,11-0,17-319,
G.A.A.CA	8	5	6	11	1.009878e+00	1.892440e+00	1-127,3-29,3-109,3-214,6-191,10-130,10-140,10-150,12-99,12-140,16-279,
G..AA.CA	8	5	8	13	2.346507e+00	2.701768e+00	1-150,3-109,3-244,4-163,5-175,6-191,9-42,10-130,10-140,11-213,12-99,12-140,17-319,
G...G.CA	8	4	8	14	1.137880e+00	8.222071e-01	2-181,3-159,4-44,4-180,7-130,9-38,10-106,14-115,16-134,16-363,16-436,17-81,18-167,19-126,
G..TG.CA	8	5	6	6	2.224898e+00	1.315358e+00	3-159,4-44,10-106,14-115,17-81,19-126,
G...T.CA	8	4	6	13	-1.530057e+00	-1.189858e+00	1-136,2-285,2-335,2-415,3-184,6-96,6-145,7-35,7-81,14-35,15-24,17-395,19-42,
G....ACA	8	4	7	18	-8.376397e-01	-4.499412e-01	1-127,2-285,3-159,4-163,4-165,6-145,6-191,10-130,10-140,10-150,11-25,11-213,16-26,16-436,17-319,17-395,18-157,19-15,
G.A..ACA	8	5	6	10	1.009878e+00	1.488554e+00	1-127,3-159,4-165,6-145,6-191,10-130,10-140,10-150,11-25,16-26,
G...AACA	8	5	6	10	1.009878e+00	1.488554e+00	1-127,4-163,6-191,10-130,10-140,10-150,11-213,17-319,18-157,19-15,
G....CCA	8	4	6	7	5.970136e-02	-8.961155e-01	1-136,3-109,4-44,5-124,6-96,9-38,11-0,
G....TCA	8	4	10	30	1.816549e+00	2.940495e+00	1-150,2-181,2-335,2-415,3-184,3-214,3-244,3-263,3-271,4-180,5-175,7-81,7-130,8-73,9-42,10-106,11-14,12-99,12-140,12-192,13-17,14-35,14-115,15-24,16-49,16-134,16-279,17-81,19-42,19-126,
GA...TCA	8	5	6	13	1.122647e+00	2.911892e+00	2-181,3-244,3-263,3-271,11-14,12-99,12-140,12-192,13-17,14-115,15-24,16-279,19-42,
GT...TCA	8	5	6	7	1.235173e+00	5.684232e-01	1-150,3-184,7-81,10-106,16-49,16-134,19-126,
G.C..TCA	8	5	6	7	2.544912e+00	2.266561e+00	1-150,3-244,3-263,9-42,15-24,17-81,19-126,
G.T..TCA	8	5	7	14	1.906920e+00	3.549745e+00	2-181,2-335,2-415,3-184,3-271,4-180,5-175,8-73,10-106,11-14,12-192,13-17,16-134,19-42,
G..A.TCA	8	5	7	11	1.792310e+00	2.078580e+00	1-150,2-415,3-244,5-175,7-130,8-73,9-42,12-99,12-140,14-35,15-24,
G..T.TCA	8	5	6	11	1.235173e+00	2.270061e+00	2-335,3-184,3-214,7-81,10-106,11-14,14-115,16-279,17-81,19-42,19-126,
G...ATCA	8	5	7	12	1.792310e+00	2.495923e+00	1-150,3-214,3-244,3-263,5-175,9-42,11-14,12-99,12-140,12-192,13-17,16-279,
G...GTCA	8	5	7	8	2.943650e+00	2.388072e+00	2-181,4-180,7-130,10-106,14-115,16-134,17-81,19-126,
G.....GA	8	3	10	74	4.706553e-01	-1.384156e-01	0-32,0-57,0-330,0-352,0-392,0-402,0-433,1-204,1-424,2-142,2-175,2-216,2-386,3-23,3-329,3-335,3-359,3-397,4-68,4-94,4-140,4-227,5-21,5-32,5-202,5-205,6-90,6-168,6-209,6-215,7-97,7-207,7-213,8-20,8-23,8-29,10-180,10-261,10-264,10-296,10-299,11-8,12-189,14-30,14-50,14-91,14-99,14-104,14-119,14-138,15-75,15-90,16-94,16-145,16-178,16-226,16-298,16-367,16-384,16-387,16-397,17-172,17-226,17-232,17-256,1…
GA....GA	8	4	9	23	6.129836e-01	-1.773453e-01	0-32,0-57,0-352,2-142,2-386,3-335,5-32,6-209,6-215,7-207,7-213,8-20,8-29,10-180,10-264,14-50,14-91,15-75,15-90,16-226,17-232,18-154,18-185,
GC....GA	8	4	7	9	4.299363e-01	-6.896907e-01	2-175,4-68,6-90,10-299,11-8,14-99,17-226,17-336,19-219,
GG....GA	8	4	8	26	8.377607e-01	3.113620e+00	0-330,0-392,1-424,2-216,3-359,3-397,4-94,4-227,5-21,5-202,5-205,6-168,7-97,8-23,10-261,14-104,16-94,16-145,16-178,16-367,16-387,16-397,17-261,17-341,17-345,17-367,
GT....GA	8	4	8	16	-1.893568e-01	-1.060354e+00	0-402,0-433,1-204,3-23,3-329,4-140,10-296,12-189,14-30,14-119,14-138,16-298,16-384,17-172,17-256,19-183,
G.A...GA	8	4	8	24	-3.175308e-01	3.800388e-02	0-57,0-392,2-175,2-216,3-335,3-397,5-21,5-205,6-90,6-168,6-209,8-20,14-50,14-104,14-138,16-226,16-387,16-397,17-226,17-232,17-256,17-261,17-341,18-154,
GAA...GA	8	5	7	8	1.372232e+00	2.670042e-01	0-57,3-335,6-209,8-20,14-50,16-226,17-232,18-154,
GGA...GA	8	5	6	11	1.798800e+00	3.244432e+00	0-392,2-216,3-397,5-21,5-205,6-168,14-104,16-387,16-397,17-261,17-341,
G.C...GA	8	4	7	15	4.299363e-01	1.125033e+00	0-352,1-204,1-424,4-68,4-140,4-227,5-202,7-97,8-29,14-99,14-119,16-298,16-367,19-183,19-219,
G.G...GA	8	4	7	17	1.012847e-01	8.383815e-01	2-142,2-386,3-23,3-359,5-32,7-207,10-261,10-264,14-30,14-91,16-94,16-178,16-384,17-336,17-345,17-367,18-185,
GAG...GA	8	5	6	7	1.798800e+00	1.297609e+00	2-142,2-386,5-32,7-207,10-264,14-91,18-185,
G.T...GA	8	4	9	18	7.128591e-01	-8.308933e-01	0-32,0-330,0-402,0-433,3-329,4-94,6-215,7-213,8-23,10-180,10-296,10-299,11-8,12-189,15-75,15-90,16-145,17-172,
G..A..GA	8	4	8	23	-3.175308e-01	4.235933e-02	0-57,0-330,2-216,2-386,3-335,3-397,4-94,4-227,5-21,6-90,7-207,8-29,14-30,14-50,14-104,14-119,15-75,16-367,16-397,17-226,17-232,17-345,19-219,
GA.A..GA	8	5	6	8	7.037322e-01	2.670042e-01	0-57,2-386,3-335,7-207,8-29,14-50,15-75,17-232,
G.AA..GA	8	5	6	11	7.037322e-01	1.016925e+00	0-57,2-216,3-335,3-397,5-21,6-90,14-50,14-104,16-397,17-226,17-232,
G..C..GA	8	4	7	8	4.299363e-01	-9.909123e-01	0-32,3-359,5-32,6-215,7-97,11-8,14-91,17-256,
G..G..GA	8	4	9	24	1.574237e+00	1.405219e+00	0-352,0-392,0-433,2-142,4-140,5-202,5-205,6-168,7-213,8-20,8-23,10-261,10-264,10-296,10-299,12-189,16-226,16-298,16-384,16-387,17-336,17-341,18-154,19-183,
GA.G..GA	8	5	7	7	2.491433e+00	1.297609e+00	0-352,2-142,7-213,8-20,10-264,16-226,18-154,
GG.G..GA	8	5	6	8	2.951866e+00	2.792245e+00	0-392,5-202,5-205,6-168,8-23,10-261,16-387,17-341,
GT.G..GA	8	5	6	7	1.913045e+00	1.446060e+00	0-433,4-140,10-296,12-189,16-298,16-384,19-183,
G.AG..GA	8	5	6	8	1.798800e+00	1.783382e+00	0-392,5-205,6-168,8-20,16-226,16-387,17-341,18-154,
G..T..GA	8	4	8	19	-1.893568e-01	-3.848663e-01	0-402,1-204,1-424,2-175,3-23,3-329,4-68,6-209,10-180,14-99,14-138,15-90,16-94,16-145,16-178,17-172,17-261,17-367,18-185,
G...A.GA	8	4	10	38	1.543498e+00	3.385542e+00	0-32,0-57,0-330,0-352,0-402,0-433,1-424,3-335,3-359,3-397,4-68,4-94,4-140,4-227,5-21,5-205,6-90,6-215,7-97,7-207,8-23,10-180,10-261,10-264,10-299,12-189,14-30,14-91,14-119,15-75,16-145,16-298,16-367,16-387,17-172,17-367,19-183,19-219,
GG..A.GA	8	5	7	15	2.491433e+00	5.200412e+00	0-330,1-424,3-359,3-397,4-94,4-227,5-21,5-205,7-97,8-23,10-261,16-145,16-367,16-387,17-367,
GT..A.GA	8	5	6	9	8.179878e-01	8.059007e-01	0-402,0-433,4-140,12-189,14-30,14-119,16-298,17-172,19-183,
G.C.A.GA	8	5	6	11	2.108260e+00	3.792711e+00	0-352,1-424,4-68,4-140,4-227,7-97,14-119,16-298,16-367,19-183,19-219,
G.T.A.GA	8	5	8	13	2.153516e+00	2.350546e+00	0-32,0-330,0-402,0-433,4-94,6-215,8-23,10-180,10-299,12-189,15-75,16-145,17-172,
G..AA.GA	8	5	7	14	1.372232e+00	2.521817e+00	0-57,0-330,3-335,3-397,4-94,4-227,5-21,6-90,7-207,14-30,14-119,15-75,16-367,19-219,
G..GA.GA	8	5	7	12	2.491433e+00	3.244432e+00	0-352,0-433,4-140,5-205,8-23,10-261,10-264,10-299,12-189,16-298,16-387,19-183,
G...G.GA	8	4	7	12	1.012847e-01	-2.909225e-01	0-392,2-142,2-216,2-386,5-202,6-168,8-20,16-384,17-226,17-256,17-341,18-154,
G.A.G.GA	8	5	6	8	1.798800e+00	1.783382e+00	0-392,2-216,6-168,8-20,17-226,17-256,17-341,18-154,
G..GG.GA	8	5	7	8	3.731607e+00	3.423341e+00	0-392,2-142,5-202,6-168,8-20,16-384,17-341,18-154,
G...T.GA	8	4	8	18	-1.893568e-01	-8.354811e-01	1-204,3-23,3-329,5-32,6-209,7-213,8-29,11-8,14-50,14-99,14-104,14-138,15-90,16-94,16-178,16-397,17-261,17-345,
G....AGA	8	4	8	21	-3.175308e-01	-1.773453e-01	0-32,0-57,0-352,0-392,1-424,2-142,2-386,3-359,3-397,4-68,4-140,5-202,6-168,6-215,10-264,14-119,16-145,16-298,16-384,17-226,18-185,
G..G.AGA	8	5	6	9	1.798800e+00	2.269776e+00	0-352,0-392,2-142,4-140,5-202,6-168,10-264,16-298,16-384,
[truncated: 2,847 more rows]
