# Supplementary material for: SEARCHPATTOOL: a new method for mining the most specific frequent patterns for binding sites with application to prokaryotic DNA sequences
Source: BMC Bioinformatics. 2007 Sep 20;8:354. doi: 10.1186/1471-2105-8-354 (PMC2082047; doi:10.1186/1471-2105-8-354)
Supplement: Additional file 5 — Searchpattool's software. This archive file contains the application, the source code; a runable example and an explanation of the use of the programs (file readme-searchpattool-doc.pdf) [file 1471-2105-8-354-S5.zip › example&doc/resT.txt]

Pattern	Length	Density	Support	Total	Zs-sup	Zs-tot	Sequences_and_Positions
TA	2	2	10	442	1.336124e-04	-4.131613e+00	0-5,0-9,0-14,0-22,0-29,0-41,0-43,0-45,0-49,0-66,0-70,0-76,0-86,0-95,0-127,0-129,0-131,0-144,0-173,0-185,0-188,0-193,0-196,0-202,0-205,0-209,0-213,0-215,0-226,0-234,0-249,0-256,0-258,0-265,0-272,0-281,0-284,0-304,0-319,0-324,0-332,0-348,0-364,0-366,0-371,0-379,0-383,0-405,0-414,0-420,0-425,0-429,0-443,1-6,1-20,1-24,1-29,1-35,1-44,1-66,1-70,1-78,1-83,1-85,1-101,1-117,1-125,1-130,1-145,1-165,1-168,1…
TC	2	2	10	349	1.186512e-02	4.468093e+00	0-0,0-7,0-19,0-34,0-82,0-104,0-109,0-114,0-124,0-134,0-158,0-165,0-230,0-239,0-269,0-277,0-343,0-385,0-387,0-412,1-3,1-10,1-13,1-41,1-51,1-53,1-56,1-91,1-94,1-97,1-104,1-113,1-122,1-140,1-148,1-151,1-155,1-188,1-196,1-205,1-258,1-270,1-280,1-289,1-309,1-333,1-359,1-386,1-392,1-411,1-417,1-437,2-29,2-38,2-46,2-51,2-65,2-70,2-79,2-84,2-108,2-114,2-178,2-183,2-186,2-194,2-205,2-273,2-286,2-340,2-359…
TG	2	2	10	336	5.770353e-03	8.646069e-01	0-11,0-56,0-89,0-106,0-112,0-122,0-139,0-154,0-168,0-220,0-223,0-252,0-293,0-297,0-307,0-316,0-321,0-326,0-341,0-351,0-390,0-401,0-407,0-417,0-423,0-435,0-438,1-74,1-161,1-171,1-175,1-203,1-208,1-314,1-402,1-414,1-432,2-34,2-61,2-87,2-93,2-141,2-162,2-172,2-180,2-197,2-199,2-203,2-229,2-234,2-237,2-246,2-255,2-259,2-271,2-278,2-284,2-303,2-306,2-312,2-316,2-321,2-330,2-334,2-384,2-401,2-414,2-429…
TT	2	2	10	716	2.194728e-04	1.410487e-02	0-3,0-4,0-21,0-27,0-28,0-69,0-75,0-84,0-85,0-108,0-119,0-120,0-121,0-152,0-153,0-157,0-167,0-171,0-172,0-181,0-182,0-183,0-184,0-200,0-201,0-204,0-211,0-212,0-225,0-228,0-229,0-237,0-238,0-248,0-268,0-271,0-296,0-303,0-306,0-315,0-318,0-338,0-339,0-340,0-369,0-370,0-389,0-403,0-404,0-422,0-434,0-442,1-9,1-18,1-19,1-39,1-40,1-50,1-69,1-72,1-73,1-76,1-77,1-82,1-87,1-88,1-89,1-90,1-93,1-100,1-103,1-…
T.A	3	2	10	528	1.487728e-04	4.643800e-01	0-4,0-11,0-21,0-28,0-29,0-34,0-56,0-66,0-69,0-70,0-75,0-76,0-85,0-86,0-89,0-95,0-131,0-134,0-139,0-144,0-168,0-172,0-173,0-184,0-193,0-201,0-204,0-205,0-212,0-215,0-225,0-248,0-252,0-258,0-265,0-271,0-277,0-284,0-293,0-297,0-303,0-318,0-326,0-332,0-348,0-351,0-366,0-370,0-371,0-379,0-404,0-407,0-429,0-435,0-438,0-442,1-6,1-10,1-13,1-19,1-41,1-44,1-69,1-77,1-78,1-82,1-97,1-100,1-116,1-122,1-130,1-…
TAA	3	3	10	137	6.213850e-02	-3.232694e+00	0-29,0-66,0-70,0-76,0-86,0-95,0-131,0-144,0-173,0-193,0-205,0-215,0-258,0-265,0-284,0-332,0-348,0-366,0-371,0-379,0-429,1-6,1-44,1-78,1-130,1-145,1-177,1-200,1-223,1-236,1-244,1-247,1-264,1-276,1-363,1-373,1-379,1-420,1-427,1-444,2-14,2-21,2-101,2-136,2-191,2-243,2-370,2-380,2-395,3-10,3-39,3-81,3-121,3-150,3-206,3-298,3-313,3-390,3-393,3-428,3-435,3-444,4-8,4-71,4-76,4-96,4-157,5-103,5-111,5-120…
TCA	3	3	10	127	2.678519e-01	3.677898e+00	0-34,0-134,0-277,1-10,1-13,1-41,1-97,1-122,1-151,1-155,1-196,1-280,1-309,1-359,1-392,1-437,2-65,2-108,2-114,2-186,2-194,2-273,2-286,2-340,2-359,2-420,3-47,3-142,3-145,3-189,3-202,3-219,3-249,3-268,3-276,3-286,3-307,3-387,3-414,4-27,4-83,4-130,4-185,4-200,4-211,4-220,5-5,5-47,5-134,5-138,5-180,5-215,6-18,6-128,6-217,7-1,7-22,7-47,7-86,7-118,7-135,7-150,7-196,8-13,8-78,9-47,9-53,9-56,10-40,10-47,10…
TGA	3	3	10	127	2.075168e-01	2.005318e+00	0-11,0-56,0-89,0-139,0-168,0-252,0-293,0-297,0-326,0-351,0-407,0-435,0-438,1-171,1-314,1-414,2-34,2-61,2-141,2-162,2-172,2-180,2-199,2-229,2-246,2-259,2-303,2-306,2-401,3-28,3-89,3-108,3-162,3-175,3-254,3-262,3-334,3-340,3-383,4-22,4-57,4-99,4-103,4-190,4-232,5-17,5-26,5-37,5-52,5-107,5-154,5-210,6-34,6-80,6-95,6-112,6-144,6-183,6-208,6-229,7-13,7-102,7-212,8-25,8-28,8-34,9-3,9-68,10-30,10-179,10…
TTA	3	3	10	137	7.236091e-02	-2.576789e+00	0-4,0-21,0-28,0-69,0-75,0-85,0-172,0-184,0-201,0-204,0-212,0-225,0-248,0-271,0-303,0-318,0-370,0-404,0-442,1-19,1-69,1-77,1-82,1-100,1-116,1-164,1-183,1-190,1-233,1-243,1-255,1-275,1-304,1-317,1-353,1-362,1-372,1-378,1-382,1-419,2-4,2-13,2-20,2-55,2-58,2-135,2-150,2-242,2-298,2-327,2-367,2-409,2-438,3-53,3-68,3-78,3-205,3-257,3-312,3-347,3-427,3-434,4-2,4-60,4-117,4-126,4-134,5-80,5-141,5-161,5-1…
T.C	3	2	10	345	1.251644e-02	3.363408e+00	0-0,0-14,0-45,0-49,0-108,0-157,0-220,0-229,0-238,0-239,0-249,0-268,0-272,0-321,0-414,0-425,1-3,1-9,1-20,1-24,1-29,1-40,1-50,1-53,1-56,1-66,1-90,1-93,1-103,1-113,1-117,1-121,1-139,1-140,1-165,1-187,1-215,1-258,1-261,1-270,1-288,1-308,1-322,1-332,1-358,1-385,1-391,1-410,2-0,2-5,2-38,2-50,2-51,2-78,2-79,2-83,2-87,2-93,2-107,2-113,2-123,2-234,2-237,2-289,2-309,2-312,2-339,2-352,2-358,2-377,2-410,2-41…
TAC	3	3	10	83	2.678519e-01	-1.097532e+00	0-14,0-45,0-49,0-249,0-272,0-414,0-425,1-20,1-24,1-29,1-66,1-117,1-165,1-215,1-261,1-322,2-0,2-5,2-123,2-289,2-309,2-352,2-410,3-117,3-192,3-350,3-405,4-61,4-113,4-118,4-127,4-152,5-29,5-77,5-86,5-142,6-6,6-42,6-119,6-149,7-70,7-172,8-57,8-75,9-20,9-35,10-53,10-57,10-69,10-254,11-3,11-93,11-101,11-123,11-262,12-22,12-35,12-114,12-118,12-123,12-130,12-201,13-2,13-53,13-141,13-146,13-181,13-192,15-…
TCC	3	3	10	68	6.862911e-01	2.897161e+00	0-0,0-239,1-3,1-53,1-56,1-113,1-140,1-258,1-270,2-38,2-51,2-79,2-441,3-16,3-63,3-169,3-227,3-232,3-294,3-303,4-32,4-216,5-127,5-219,6-100,7-16,7-59,7-62,7-94,7-165,9-62,10-11,10-33,10-101,10-244,11-46,11-57,11-60,11-318,12-7,12-10,13-115,13-122,14-44,14-69,15-39,15-57,15-60,15-108,16-102,16-107,16-187,16-201,16-257,16-339,17-9,17-46,17-51,17-61,17-188,18-39,18-54,18-76,18-95,18-121,19-58,19-83,19…
TGC	3	3	10	53	5.731853e-01	-3.865740e-01	0-220,0-321,2-87,2-93,2-234,2-237,2-312,2-414,2-429,3-4,3-210,3-273,3-354,4-5,4-43,4-47,5-9,5-60,6-179,6-190,7-28,7-39,7-50,7-114,7-140,8-3,10-1,10-164,10-298,11-90,11-308,12-52,12-126,13-8,14-3,14-132,15-50,16-20,16-222,16-348,17-39,17-80,17-159,17-225,17-419,18-13,18-133,18-241,19-0,19-70,19-92,19-173,19-218,
TTC	3	3	10	141	2.927262e-01	5.878673e+00	0-108,0-157,0-229,0-238,0-268,1-9,1-40,1-50,1-90,1-93,1-103,1-121,1-139,1-187,1-288,1-308,1-332,1-358,1-385,1-391,1-410,2-50,2-78,2-83,2-107,2-113,2-339,2-358,2-377,2-419,3-15,3-46,3-56,3-99,3-188,3-201,3-226,3-231,3-241,3-285,3-293,3-376,3-386,4-215,5-44,5-72,5-91,5-94,5-137,6-11,6-21,6-74,6-99,7-0,7-9,7-21,7-43,7-46,7-56,7-85,7-117,7-164,7-193,9-15,9-61,10-10,10-39,10-44,10-84,10-93,10-100,10-1…
T.G	3	2	10	279	6.140137e-03	-3.057915e+00	0-22,0-109,0-114,0-121,0-124,0-153,0-154,0-158,0-167,0-185,0-188,0-196,0-230,0-234,0-281,0-296,0-306,0-307,0-315,0-340,0-343,0-389,0-390,0-417,0-422,0-434,0-443,1-35,1-73,1-94,1-104,1-125,1-148,1-160,1-170,1-174,1-184,1-193,1-207,1-208,1-289,1-313,1-333,1-413,1-432,1-440,2-33,2-70,2-86,2-92,2-140,2-151,2-171,2-183,2-202,2-205,2-228,2-278,2-302,2-315,2-320,2-334,2-383,2-384,3-3,3-27,3-32,3-50,3-69…
TAG	3	3	10	47	2.075168e-01	-6.044353e+00	0-22,0-185,0-188,0-196,0-234,0-281,0-443,1-35,1-125,1-184,1-193,1-440,2-151,3-32,3-50,3-69,4-161,5-167,5-230,6-166,7-122,9-0,9-7,9-76,10-125,10-148,10-194,10-205,10-231,11-70,11-154,12-73,12-96,13-136,14-17,15-127,16-24,16-50,16-63,16-247,17-92,17-107,17-245,17-334,17-386,18-207,19-40,
TCG	3	3	9	60	-1.452540e+00	5.743563e-01	0-109,0-114,0-124,0-158,0-230,0-343,1-94,1-104,1-148,1-289,1-333,2-70,2-183,2-205,3-75,3-100,3-242,3-320,3-377,4-141,4-206,5-95,6-12,6-24,7-186,7-217,10-85,10-128,10-216,10-310,11-12,11-106,11-194,11-237,12-65,12-187,12-209,13-74,14-48,14-54,14-142,15-0,15-72,15-88,15-94,15-137,16-90,16-98,16-182,16-211,16-299,16-353,17-76,17-148,17-170,17-217,17-265,17-349,18-57,19-184,
TGG	3	3	10	51	4.729959e-01	-1.715387e+00	0-154,0-307,0-390,0-417,1-208,1-432,2-278,2-334,2-384,3-368,3-409,4-93,4-108,4-149,4-182,4-226,5-20,5-188,6-64,6-77,6-88,6-131,6-140,6-213,6-224,7-129,7-222,8-38,9-40,10-176,10-260,10-276,10-318,11-157,12-154,14-103,15-130,16-42,16-59,16-128,16-136,16-312,16-385,16-401,16-434,17-18,17-331,18-1,18-22,18-218,19-119,
TTG	3	3	10	121	2.288249e-01	1.995341e+00	0-121,0-153,0-167,0-296,0-306,0-315,0-340,0-389,0-422,0-434,1-73,1-160,1-170,1-174,1-207,1-313,1-413,2-33,2-86,2-92,2-140,2-171,2-202,2-228,2-302,2-315,2-320,2-383,3-3,3-27,3-174,3-209,3-261,3-333,4-42,4-56,4-92,4-107,4-138,4-225,5-8,5-36,5-66,5-83,5-106,5-153,5-187,6-33,6-63,6-207,6-212,6-228,7-12,7-33,7-38,7-73,7-109,7-139,8-33,8-37,9-27,9-65,10-29,10-104,10-108,10-175,10-213,10-259,10-292,10-2…
T.T	3	2	10	684	2.429184e-04	-5.136213e-01	0-3,0-5,0-7,0-9,0-19,0-27,0-41,0-43,0-82,0-84,0-104,0-106,0-112,0-119,0-120,0-122,0-127,0-129,0-152,0-165,0-171,0-181,0-182,0-183,0-200,0-202,0-209,0-211,0-213,0-223,0-226,0-228,0-237,0-256,0-269,0-304,0-316,0-319,0-324,0-338,0-339,0-341,0-364,0-369,0-383,0-385,0-387,0-401,0-403,0-405,0-412,0-420,0-423,1-18,1-39,1-51,1-70,1-72,1-74,1-76,1-83,1-85,1-87,1-88,1-89,1-91,1-101,1-138,1-158,1-159,1-161,…
TAT	3	3	10	173	7.236091e-02	-1.006042e+00	0-5,0-9,0-41,0-43,0-127,0-129,0-202,0-209,0-213,0-226,0-256,0-304,0-319,0-324,0-364,0-383,0-405,0-420,1-70,1-83,1-85,1-101,1-168,1-191,1-234,1-240,1-253,1-256,1-305,1-318,1-320,1-354,1-383,1-400,1-404,1-406,1-408,1-435,2-44,2-56,2-59,2-99,2-131,2-133,2-232,2-257,2-299,2-328,2-332,2-362,2-364,2-368,2-399,2-417,2-439,3-54,3-79,3-85,3-87,3-97,3-140,3-160,3-217,3-258,3-316,3-318,3-326,3-348,4-3,4-25,…
TCT	3	3	10	94	2.927262e-01	-1.554872e-01	0-7,0-19,0-82,0-104,0-165,0-269,0-385,0-387,0-412,1-51,1-91,1-188,1-205,1-386,1-411,1-417,2-29,2-46,2-84,2-178,2-378,3-57,3-59,3-61,3-301,3-344,3-422,4-30,5-45,5-73,5-75,5-92,5-151,5-159,5-164,6-22,6-75,7-10,7-31,7-44,7-57,7-125,7-127,7-194,9-16,10-37,10-45,11-10,11-44,11-54,11-128,11-164,11-174,11-184,11-186,11-245,11-248,11-274,13-103,13-139,13-156,13-167,13-169,14-128,15-19,16-217,16-219,16-26…
TGT	3	3	10	104	2.288249e-01	-8.533004e-02	0-106,0-112,0-122,0-223,0-316,0-341,0-401,0-423,1-74,1-161,1-175,1-203,1-402,2-197,2-203,2-255,2-271,2-284,2-316,2-321,2-330,3-22,3-24,3-37,3-106,3-158,3-167,3-198,3-328,3-373,3-442,3-447,4-139,5-67,5-69,5-84,5-118,5-157,7-34,7-74,7-80,7-110,7-215,8-1,9-28,9-51,9-66,10-105,10-109,10-214,10-221,10-229,10-247,10-293,10-295,11-68,11-97,11-168,11-178,11-188,11-235,11-253,11-269,12-63,12-159,13-94,13-…
TTT	3	3	10	313	8.362350e-02	2.507578e+00	0-3,0-27,0-84,0-119,0-120,0-152,0-171,0-181,0-182,0-183,0-200,0-211,0-228,0-237,0-338,0-339,0-369,0-403,1-18,1-39,1-72,1-76,1-87,1-88,1-89,1-138,1-158,1-159,1-163,1-231,1-232,1-242,1-273,1-274,1-287,1-300,1-301,1-302,1-303,1-307,1-312,1-348,1-349,1-350,1-351,1-352,1-356,1-357,1-369,1-370,1-371,1-376,1-377,1-388,1-389,1-390,2-10,2-11,2-12,2-31,2-32,2-48,2-49,2-54,2-111,2-112,2-139,2-168,2-169,2-17…
T..A	4	2	10	518	1.656533e-04	-2.427714e-01	0-3,0-7,0-27,0-28,0-34,0-41,0-43,0-45,0-56,0-69,0-70,0-75,0-76,0-84,0-85,0-89,0-95,0-114,0-127,0-129,0-134,0-139,0-144,0-158,0-167,0-171,0-172,0-173,0-183,0-200,0-204,0-205,0-211,0-213,0-215,0-239,0-256,0-272,0-277,0-284,0-296,0-307,0-326,0-343,0-364,0-369,0-370,0-371,0-403,0-407,0-412,0-423,0-429,0-434,0-438,1-9,1-13,1-18,1-24,1-35,1-40,1-44,1-76,1-77,1-78,1-83,1-104,1-121,1-140,1-151,1-163,1-17…
TA.A	4	3	10	148	6.429578e-02	-3.377210e+00	0-41,0-43,0-45,0-70,0-76,0-95,0-127,0-129,0-144,0-173,0-205,0-213,0-215,0-256,0-272,0-284,0-364,0-371,0-429,1-24,1-35,1-44,1-78,1-83,1-191,1-234,1-236,1-247,1-264,1-276,1-318,1-320,1-363,1-404,1-406,1-420,1-440,1-444,2-0,2-5,2-14,2-21,2-99,2-101,2-131,2-289,2-362,2-368,2-410,3-39,3-69,3-79,3-81,3-85,3-117,3-121,3-150,3-192,3-316,3-348,3-393,3-435,4-8,4-118,4-152,4-161,5-111,5-120,6-48,6-53,6-59,6…
TC.A	4	3	10	101	2.727684e-01	1.069091e+00	0-7,0-34,0-114,0-134,0-158,0-239,0-277,0-343,0-412,1-13,1-104,1-140,1-151,1-280,1-289,1-333,2-38,2-70,2-79,2-114,2-186,2-205,2-273,2-378,2-420,3-63,3-145,3-169,3-219,3-242,3-276,3-307,3-377,3-414,4-83,4-130,4-141,4-200,4-216,5-75,5-95,5-180,6-12,6-100,6-217,7-1,7-16,7-22,7-165,7-196,7-217,9-47,10-85,10-111,10-128,10-216,10-310,11-12,11-46,11-106,11-128,11-174,11-194,11-237,11-293,12-104,12-197,13…
TG.A	4	3	9	93	-4.686094e+00	-1.251308e+00	0-56,0-89,0-139,0-307,0-326,0-407,0-423,0-438,1-175,1-208,1-402,2-61,2-93,2-162,2-237,2-246,2-255,2-259,2-278,2-330,2-384,2-401,3-28,3-37,3-89,3-108,3-158,3-210,3-334,3-340,3-354,3-368,3-409,3-442,3-447,4-99,5-20,5-84,5-118,6-64,6-112,6-144,6-179,6-183,6-190,6-208,6-213,6-229,7-39,7-50,7-80,7-110,7-129,10-221,10-229,10-240,10-276,11-68,11-205,11-229,11-253,11-269,11-283,12-3,12-159,12-169,12-173,…
TT.A	4	3	10	176	7.473915e-02	-4.085234e-01	0-3,0-27,0-28,0-69,0-75,0-84,0-85,0-167,0-171,0-172,0-183,0-200,0-204,0-211,0-296,0-369,0-370,0-403,0-434,1-9,1-18,1-40,1-76,1-77,1-121,1-163,1-170,1-232,1-242,1-243,1-274,1-275,1-303,1-308,1-313,1-352,1-358,1-362,1-371,1-372,1-377,1-378,1-391,1-413,1-419,2-12,2-13,2-20,2-33,2-54,2-107,2-113,2-135,2-140,2-171,2-228,2-242,2-297,2-302,2-326,2-339,2-358,2-366,2-408,2-419,3-27,3-46,3-174,3-188,3-201,…
T.AA	4	3	10	176	6.429578e-02	-1.105991e+00	0-28,0-34,0-56,0-69,0-70,0-75,0-76,0-85,0-89,0-95,0-134,0-139,0-144,0-172,0-173,0-204,0-205,0-215,0-277,0-284,0-326,0-370,0-371,0-407,0-429,0-438,1-13,1-44,1-77,1-78,1-151,1-236,1-243,1-247,1-264,1-275,1-276,1-280,1-362,1-363,1-372,1-378,1-419,1-420,1-444,2-13,2-14,2-20,2-21,2-61,2-101,2-114,2-135,2-162,2-186,2-242,2-246,2-259,2-273,2-401,2-420,3-28,3-39,3-81,3-89,3-108,3-121,3-145,3-150,3-205,3-…
TAAA	4	4	9	55	-1.677880e+00	-6.331665e-01	0-70,0-76,0-95,0-144,0-173,0-205,0-215,0-284,0-371,0-429,1-44,1-78,1-236,1-247,1-264,1-276,1-363,1-420,1-444,2-14,2-21,2-101,3-39,3-81,3-121,3-150,3-393,3-435,4-8,5-111,5-120,6-53,6-153,7-65,7-146,7-225,8-50,8-62,10-62,10-223,10-286,11-130,11-199,11-299,12-68,12-87,12-161,13-30,13-199,16-274,17-202,18-225,19-36,19-105,19-208,
TCAA	4	4	10	39	1.118193e+00	1.473788e+00	0-34,0-134,0-277,1-13,1-151,1-280,2-114,2-186,2-273,2-420,3-145,3-219,3-276,3-307,3-414,4-83,4-130,4-200,5-180,6-217,7-1,7-22,7-196,9-47,10-111,11-293,12-104,12-197,13-22,13-77,14-79,14-120,15-34,16-139,16-284,17-117,18-100,19-4,19-131,
TGAA	4	4	9	40	-3.558028e-01	7.242109e-01	0-56,0-89,0-139,0-326,0-407,0-438,2-61,2-162,2-246,2-259,2-401,3-28,3-89,3-108,3-334,3-340,4-99,6-112,6-144,6-183,6-208,6-229,10-240,11-205,11-229,11-283,12-3,12-169,12-173,14-31,14-114,15-103,16-422,17-177,17-208,17-285,17-372,18-80,18-146,18-195,
TTAA	4	4	8	42	-3.585449e+00	-2.010219e+00	0-28,0-69,0-75,0-85,0-172,0-204,0-370,1-77,1-243,1-275,1-362,1-372,1-378,1-419,2-13,2-20,2-135,2-242,3-205,3-312,3-427,3-434,6-84,7-145,8-49,9-31,10-249,10-285,11-37,11-73,12-86,12-183,13-29,13-126,16-147,17-300,18-65,18-106,18-224,19-17,19-135,19-176,
T.CA	4	3	9	93	-3.604845e+00	1.789888e-01	0-45,0-239,0-272,1-9,1-24,1-40,1-121,1-140,1-308,1-358,1-391,2-0,2-5,2-38,2-79,2-93,2-107,2-113,2-237,2-289,2-339,2-358,2-410,2-419,3-46,3-63,3-117,3-169,3-188,3-192,3-201,3-210,3-285,3-354,3-386,4-118,4-152,4-216,5-137,6-100,6-119,6-149,6-179,6-190,7-0,7-16,7-21,7-39,7-46,7-50,7-85,7-117,7-165,10-39,10-53,10-69,10-93,10-117,10-254,11-46,11-82,11-93,11-101,12-22,12-35,12-114,12-118,13-39,13-43,13…
TACA	4	4	9	27	-5.531912e-02	-7.272000e-01	0-45,0-272,1-24,2-0,2-5,2-289,2-410,3-117,3-192,4-118,4-152,6-119,6-149,10-53,10-69,10-254,11-93,11-101,12-22,12-35,12-114,12-118,13-53,15-5,17-399,17-443,19-153,
TCCA	4	4	8	14	4.174226e-01	-4.920132e-01	0-239,1-140,2-38,2-79,3-63,3-169,4-216,6-100,7-16,7-165,11-46,15-39,17-46,19-240,
TTCA	4	4	9	40	5.235379e-02	2.005549e+00	1-9,1-40,1-121,1-308,1-358,1-391,2-107,2-113,2-339,2-358,2-419,3-46,3-188,3-201,3-285,3-386,5-137,7-0,7-21,7-46,7-85,7-117,10-39,10-93,10-117,11-82,13-39,13-43,13-209,14-39,15-28,15-111,16-75,16-162,16-239,16-270,17-25,19-46,19-95,19-161,
T.GA	4	3	10	101	2.118543e-01	-4.141821e-01	0-114,0-158,0-167,0-296,0-307,0-343,0-434,1-35,1-104,1-170,1-208,1-289,1-313,1-333,1-413,1-440,2-33,2-70,2-140,2-171,2-205,2-228,2-278,2-302,2-384,3-27,3-69,3-174,3-242,3-261,3-333,3-368,3-377,3-409,4-56,4-141,4-161,5-20,5-36,5-95,5-106,5-153,6-12,6-33,6-64,6-207,6-213,6-228,7-12,7-129,7-217,8-33,10-29,10-85,10-128,10-148,10-194,10-216,10-276,10-310,11-12,11-106,11-194,11-211,11-237,12-73,12-135,…
TAGA	4	4	7	12	-2.996042e+00	-4.037375e+00	1-35,1-440,3-69,4-161,10-148,10-194,12-73,16-24,16-63,16-247,18-207,19-40,
TCGA	4	4	8	36	9.634716e-02	4.157918e+00	0-114,0-158,0-343,1-104,1-289,1-333,2-70,2-205,3-242,3-377,4-141,5-95,6-12,7-217,10-85,10-128,10-216,10-310,11-12,11-106,11-194,11-237,14-48,14-54,14-142,15-0,15-88,15-94,16-98,16-182,16-299,17-148,17-265,17-349,18-57,19-184,
TGGA	4	4	8	14	-2.402021e-01	-1.599420e+00	0-307,1-208,2-278,2-384,3-368,3-409,5-20,6-64,6-213,7-129,10-276,14-103,16-401,18-1,
TTGA	4	4	10	39	1.019905e+00	8.946484e-01	0-167,0-296,0-434,1-170,1-313,1-413,2-33,2-140,2-171,2-228,2-302,3-27,3-174,3-261,3-333,4-56,5-36,5-106,5-153,6-33,6-207,6-228,7-12,8-33,10-29,11-211,12-135,12-190,13-15,13-108,14-108,15-22,15-63,16-330,17-163,17-308,18-110,18-237,19-141,
T.TA	4	3	10	148	7.473915e-02	-2.741549e+00	0-3,0-7,0-27,0-41,0-43,0-84,0-127,0-129,0-171,0-183,0-200,0-211,0-213,0-256,0-364,0-369,0-403,0-412,0-423,1-18,1-76,1-83,1-163,1-175,1-191,1-232,1-234,1-242,1-274,1-303,1-318,1-320,1-352,1-371,1-377,1-402,1-404,1-406,2-12,2-54,2-99,2-131,2-255,2-297,2-326,2-330,2-362,2-366,2-368,2-378,2-408,3-37,3-79,3-85,3-158,3-316,3-346,3-348,3-426,3-433,3-442,3-447,4-116,4-125,5-75,5-84,5-118,5-228,6-4,6-48,6…
TATA	4	4	8	54	-3.585449e+00	-1.463182e+00	0-41,0-43,0-127,0-129,0-213,0-256,0-364,1-83,1-191,1-234,1-318,1-320,1-404,1-406,2-99,2-131,2-362,2-368,3-79,3-85,3-316,3-348,6-48,6-59,7-170,7-181,8-6,9-74,10-67,10-201,10-203,11-119,11-121,11-255,12-15,12-33,12-81,13-131,13-179,13-197,16-9,16-11,16-357,16-376,17-71,17-90,17-436,17-438,18-35,18-48,18-138,19-103,19-193,19-206,
TCTA	4	4	7	12	-2.200408e+00	-3.248485e+00	0-7,0-412,2-378,5-75,11-128,11-174,13-139,17-200,17-384,17-423,18-201,19-34,
TGTA	4	4	9	27	-2.421832e-01	-1.210470e+00	0-423,1-175,1-402,2-255,2-330,3-37,3-158,3-442,3-447,5-84,5-118,7-80,7-110,10-221,10-229,11-68,11-253,11-269,12-159,13-94,13-98,13-177,13-190,14-137,16-4,16-48,18-88,
TTTA	4	4	9	55	-1.357520e+00	1.768302e-01	0-3,0-27,0-84,0-171,0-183,0-200,0-211,0-369,0-403,1-18,1-76,1-163,1-232,1-242,1-274,1-303,1-352,1-371,1-377,2-12,2-54,2-297,2-326,2-366,2-408,3-346,3-426,3-433,4-116,4-125,5-228,6-4,6-83,6-164,7-76,7-176,9-18,9-30,10-23,10-123,10-192,11-36,11-99,11-260,12-13,12-182,13-51,13-125,13-144,16-245,17-173,18-33,18-136,18-205,19-16,
T..C	4	2	10	346	1.320353e-02	2.701523e+00	0-5,0-14,0-22,0-112,0-122,0-196,0-228,0-237,0-238,0-248,0-252,0-271,0-297,0-341,0-351,0-383,0-385,1-19,1-29,1-39,1-51,1-56,1-89,1-116,1-117,1-125,1-130,1-138,1-139,1-164,1-203,1-215,1-223,1-256,1-287,1-307,1-357,1-390,1-435,2-4,2-34,2-44,2-49,2-50,2-78,2-86,2-87,2-92,2-112,2-203,2-271,2-284,2-338,2-340,2-352,2-370,2-376,2-395,2-409,2-439,3-3,3-14,3-15,3-32,3-45,3-57,3-59,3-61,3-100,3-140,3-162,3-…
TA.C	4	3	10	75	2.727684e-01	-1.804355e+00	0-5,0-14,0-22,0-196,0-383,1-29,1-117,1-125,1-130,1-215,1-223,1-256,1-435,2-44,2-352,2-370,2-395,2-439,3-32,3-140,3-217,3-318,3-350,3-405,3-428,4-25,4-61,4-198,4-209,5-86,5-125,5-142,5-149,5-162,5-213,5-230,6-6,7-172,8-11,8-57,9-7,9-76,10-153,10-205,10-231,10-250,11-3,11-17,11-74,11-123,11-162,11-262,12-17,12-27,14-67,14-77,16-13,16-50,16-79,16-115,16-172,16-204,16-282,16-321,16-342,16-378,17-92,1…
TC.C	4	3	10	59	6.935226e-01	1.229241e+00	0-385,1-51,1-56,2-340,3-57,3-59,3-61,3-100,3-227,3-232,3-249,3-294,3-301,3-303,4-30,5-45,5-73,5-127,5-215,6-22,7-57,7-125,7-150,7-194,8-13,8-78,9-56,10-33,10-40,10-45,10-94,11-10,11-44,11-60,11-83,11-144,11-184,13-167,13-210,14-25,15-112,16-102,16-163,16-187,16-217,16-353,17-9,17-26,17-54,17-59,17-61,17-363,18-42,18-76,18-98,18-121,19-47,19-74,19-83,
TG.C	4	3	10	82	5.799829e-01	3.784794e+00	0-112,0-122,0-252,0-297,0-341,0-351,1-203,2-34,2-87,2-203,2-271,2-284,3-162,3-167,3-175,3-262,4-47,4-139,4-226,5-9,5-52,5-60,5-157,5-188,6-88,6-95,6-131,6-140,7-102,7-140,7-215,8-28,8-38,9-40,9-51,10-1,10-109,10-164,10-214,11-157,11-212,11-235,11-308,12-63,12-136,13-8,14-3,14-10,14-23,14-109,14-118,15-23,15-32,15-118,16-42,16-59,16-128,16-331,16-362,16-434,17-7,17-18,17-80,17-84,17-115,17-159,17-…
TT.C	4	3	10	130	2.978524e-01	3.003445e+00	0-228,0-237,0-238,0-248,0-271,1-19,1-39,1-89,1-116,1-138,1-139,1-164,1-287,1-307,1-357,1-390,2-4,2-49,2-50,2-78,2-86,2-92,2-112,2-338,2-376,2-409,3-3,3-14,3-15,3-45,3-187,3-200,3-209,3-226,3-231,3-240,3-284,3-292,3-293,3-375,4-42,4-60,4-117,4-126,4-214,4-215,5-8,5-43,5-71,5-141,6-5,6-99,7-38,7-55,7-84,7-139,7-163,7-164,7-192,9-14,9-19,9-61,10-9,10-10,10-83,10-99,10-100,10-116,10-297,11-2,11-42,11…
T.AC	4	3	10	81	2.727684e-01	-1.143637e+00	0-248,0-252,0-271,0-297,0-351,1-19,1-116,1-130,1-164,1-223,2-4,2-34,2-340,2-370,2-395,2-409,3-162,3-175,3-249,3-262,3-428,4-60,4-117,4-126,5-52,5-141,5-215,6-5,6-95,7-102,7-150,8-13,8-28,8-78,9-19,9-56,10-40,10-94,10-153,10-250,11-2,11-74,11-83,11-100,11-144,11-212,11-261,12-17,12-129,12-136,13-52,13-145,13-210,14-10,14-25,14-109,15-23,15-112,15-118,16-13,16-163,16-172,16-204,16-320,16-331,16-362…
TAAC	4	4	6	16	-3.575856e+00	-2.732262e+00	1-130,1-223,2-370,2-395,3-428,10-153,10-250,11-74,12-17,16-13,16-172,16-204,16-378,17-128,17-301,19-18,
TCAC	4	4	9	19	1.205838e+00	7.738000e-01	2-340,3-249,5-215,7-150,8-13,8-78,9-56,10-40,10-94,11-83,11-144,13-210,14-25,15-112,16-163,17-26,17-363,19-47,19-74,
TGAC	4	4	10	25	1.780564e+00	1.551152e+00	0-252,0-297,0-351,2-34,3-162,3-175,3-262,5-52,6-95,7-102,8-28,11-212,12-136,14-10,14-109,15-23,15-118,16-331,16-362,17-250,17-309,18-111,19-29,19-54,19-224,
TTAC	4	4	8	21	-1.074027e+00	-1.568342e+00	0-248,0-271,1-19,1-116,1-164,2-4,2-409,4-60,4-117,4-126,5-141,6-5,9-19,11-2,11-100,11-261,12-129,13-52,13-145,16-320,17-276,
T.CC	4	3	10	82	6.935226e-01	4.241564e+00	0-14,0-238,1-29,1-56,1-117,1-139,1-215,2-50,2-78,2-87,2-352,3-15,3-226,3-227,3-231,3-232,3-293,3-294,3-303,3-350,3-405,4-47,4-61,4-215,5-9,5-60,5-86,5-127,5-142,6-6,6-99,7-140,7-164,7-172,8-57,9-61,10-1,10-10,10-33,10-100,10-164,11-3,11-56,11-60,11-123,11-262,11-308,13-8,13-114,13-121,14-3,14-43,15-38,15-56,15-107,16-79,16-102,16-115,16-187,16-256,16-321,17-9,17-45,17-50,17-61,17-80,17-134,17-159…
TACC	4	4	7	21	-3.709929e-01	1.280811e+00	0-14,1-29,1-117,1-215,2-352,3-350,3-405,4-61,5-86,5-142,6-6,7-172,8-57,11-3,11-123,11-262,16-79,16-115,16-321,17-134,17-277,
TCCC	4	4	6	15	4.625878e-01	2.403886e+00	1-56,3-227,3-232,3-294,3-303,5-127,10-33,11-60,16-102,16-187,17-9,17-61,18-76,18-121,19-83,
TGCC	4	4	8	15	1.506663e+00	1.816651e+00	2-87,4-47,5-9,5-60,7-140,10-1,10-164,11-308,13-8,14-3,17-80,17-159,18-13,19-70,19-218,
TTCC	4	4	10	31	2.076857e+00	4.145331e+00	0-238,1-139,2-50,2-78,3-15,3-226,3-231,3-293,4-215,6-99,7-164,9-61,10-10,10-100,11-56,13-114,13-121,14-43,15-38,15-56,15-107,16-256,17-45,17-50,17-187,18-53,18-75,18-94,18-120,19-82,19-239,
T.GC	4	3	8	45	-3.437240e+00	-1.402016e+00	0-22,0-196,1-125,2-86,2-92,3-3,3-32,3-100,3-209,4-42,4-226,5-8,5-188,5-230,6-88,6-131,6-140,7-38,7-139,8-38,9-7,9-40,9-76,10-205,10-231,10-297,11-89,11-157,16-42,16-50,16-59,16-128,16-221,16-353,16-434,17-18,17-79,17-92,17-334,17-386,18-22,18-132,18-218,19-69,19-91,
TAGC	4	4	6	13	-1.587869e+00	-1.277460e+00	0-22,0-196,1-125,3-32,5-230,9-7,9-76,10-205,10-231,16-50,17-92,17-334,17-386,
TGGC	4	4	6	15	-1.919547e-01	1.239020e+00	4-226,5-188,6-88,6-131,6-140,8-38,9-40,11-157,16-42,16-59,16-128,16-434,17-18,18-22,18-218,
TTGC	4	4	6	15	-1.424155e+00	-5.957093e-01	2-86,2-92,3-3,3-209,4-42,5-8,7-38,7-139,10-297,11-89,16-221,17-79,18-132,19-69,19-91,
T.TC	4	3	10	138	2.978524e-01	4.738850e+00	0-5,0-112,0-122,0-228,0-237,0-341,0-383,0-385,1-39,1-51,1-89,1-138,1-203,1-256,1-287,1-307,1-357,1-390,1-435,2-44,2-49,2-112,2-203,2-271,2-284,2-338,2-376,2-439,3-14,3-45,3-57,3-59,3-61,3-140,3-167,3-187,3-200,3-217,3-240,3-284,3-292,3-301,3-318,3-375,4-25,4-30,4-139,4-198,4-209,4-214,5-43,5-45,5-71,5-73,5-125,5-149,5-157,5-162,5-213,6-22,7-55,7-57,7-84,7-125,7-163,7-192,7-194,7-215,8-11,9-14,9-5…
TATC	4	4	9	25	5.235379e-02	-8.189968e-01	0-5,0-383,1-256,1-435,2-44,2-439,3-140,3-217,3-318,4-25,4-198,4-209,5-125,5-149,5-162,5-213,8-11,11-17,11-162,12-27,14-67,14-77,16-282,16-342,18-37,
TCTC	4	4	8	23	5.336378e-01	1.793435e+00	0-385,1-51,3-57,3-59,3-61,3-301,4-30,5-45,5-73,6-22,7-57,7-125,7-194,10-45,11-10,11-44,11-184,13-167,16-217,17-54,17-59,18-42,18-98,
TGTC	4	4	10	27	1.858442e+00	2.312882e+00	0-112,0-122,0-341,1-203,2-203,2-271,2-284,3-167,4-139,5-157,7-215,9-51,10-109,10-214,11-235,12-63,14-23,14-118,15-32,17-7,17-84,17-115,17-198,17-296,18-211,19-129,19-182,
TTTC	4	4	10	63	1.241105e+00	6.848809e+00	0-228,0-237,1-39,1-89,1-138,1-287,1-307,1-357,1-390,2-49,2-112,2-338,2-376,3-14,3-45,3-187,3-200,3-240,3-284,3-292,3-375,4-214,5-43,5-71,7-55,7-84,7-163,7-192,9-14,10-9,10-83,10-99,10-116,11-42,11-52,11-182,11-192,13-38,13-72,13-113,13-120,13-154,13-165,15-86,15-92,16-161,16-215,16-238,16-269,16-306,16-351,17-35,17-44,17-155,17-186,18-74,18-93,18-119,19-45,19-61,19-65,19-160,19-238,
T..G	4	2	10	285	6.533620e-03	-2.429698e+00	0-9,0-21,0-29,0-49,0-104,0-108,0-120,0-152,0-153,0-157,0-184,0-188,0-229,0-230,0-258,0-306,0-319,0-324,0-332,0-339,0-379,0-389,0-390,0-405,0-425,0-442,0-443,1-20,1-72,1-93,1-103,1-159,1-177,1-183,1-196,1-207,1-288,1-312,1-322,1-332,1-392,1-400,1-427,2-32,2-59,2-65,2-123,2-139,2-141,2-150,2-151,2-170,2-172,2-178,2-197,2-227,2-232,2-257,2-301,2-319,2-328,2-332,2-383,2-399,2-429,2-441,3-2,3-4,3-10,3…
TA.G	4	3	10	76	2.118543e-01	-2.997500e+00	0-9,0-29,0-49,0-188,0-258,0-319,0-324,0-332,0-379,0-405,0-425,0-443,1-20,1-177,1-322,1-400,1-427,2-59,2-123,2-151,2-232,2-257,2-328,2-332,2-399,3-10,3-87,3-160,3-326,4-3,4-71,4-76,4-157,4-188,5-29,5-50,5-116,5-167,6-42,6-124,6-166,7-78,7-112,9-20,9-35,10-57,10-162,10-183,10-321,11-176,11-267,12-96,12-201,13-2,13-66,13-84,13-96,13-146,13-192,14-1,15-67,16-40,16-70,16-148,16-192,17-107,17-175,17-24…
TC.G	4	3	9	48	-1.428628e+00	-9.853893e-01	0-104,0-230,1-196,1-392,2-65,2-178,2-441,3-16,3-268,3-320,4-32,5-219,6-75,7-86,7-94,7-127,10-11,10-47,11-22,11-186,11-274,11-318,12-29,12-55,13-103,13-156,14-44,14-69,14-128,15-72,15-137,16-54,16-90,16-107,16-211,16-257,16-344,17-37,17-157,17-188,17-217,17-223,18-188,19-52,19-115,19-127,19-162,19-171,
TG.G	4	3	10	40	4.793116e-01	-3.174763e+00	0-390,2-141,2-172,2-197,2-429,3-4,3-22,3-106,4-43,4-108,4-190,5-67,5-107,6-34,6-224,8-1,9-3,9-66,10-260,10-293,11-276,12-154,13-158,14-90,14-96,14-130,15-80,16-18,16-85,16-346,16-385,16-392,17-394,17-417,18-168,18-193,19-117,19-119,19-142,19-198,
TT.G	4	3	10	121	2.333798e-01	1.423461e+00	0-21,0-108,0-120,0-152,0-153,0-157,0-184,0-229,0-306,0-339,0-389,0-442,1-72,1-93,1-103,1-159,1-183,1-207,1-288,1-312,1-332,2-32,2-139,2-150,2-170,2-227,2-301,2-319,2-383,3-2,3-26,3-68,3-99,3-241,3-260,3-332,3-376,4-41,4-55,4-91,4-92,4-106,4-107,4-137,4-224,4-225,5-94,5-166,5-187,5-229,6-11,6-32,6-63,6-165,6-206,6-212,7-37,7-121,7-138,8-37,10-28,10-84,10-107,10-124,10-175,10-193,10-212,10-258,10-2…
T.AG	4	3	10	63	2.118543e-01	-4.328689e+00	0-21,0-29,0-184,0-258,0-332,0-379,0-442,1-177,1-183,1-196,1-392,1-427,2-65,2-141,2-150,2-172,3-10,3-68,3-268,4-71,4-76,4-157,4-190,5-107,5-166,5-229,6-34,6-124,6-165,7-86,7-121,9-3,10-47,10-124,10-193,10-321,11-22,11-153,11-276,12-29,12-55,13-84,13-158,14-90,14-96,15-80,16-23,16-54,16-85,16-148,16-246,16-392,17-244,17-394,17-425,18-66,18-168,18-188,18-206,19-99,19-142,19-162,19-198,
TAAG	4	4	8	17	-1.675922e+00	-3.192738e+00	0-29,0-258,0-332,0-379,1-177,1-427,3-10,4-71,4-76,4-157,6-124,10-321,13-84,16-148,17-425,18-66,19-99,
TCAG	4	4	7	12	-7.457611e-01	-1.512355e+00	1-196,1-392,2-65,3-268,7-86,10-47,11-22,12-29,12-55,16-54,18-188,19-162,
TGAG	4	4	9	17	6.697010e-01	-9.426811e-01	2-141,2-172,4-190,5-107,6-34,9-3,11-276,13-158,14-90,14-96,15-80,16-85,16-392,17-394,18-168,19-142,19-198,
TTAG	4	4	7	17	-2.766359e+00	-2.951814e+00	0-21,0-184,0-442,1-183,2-150,3-68,5-166,5-229,6-165,7-121,10-124,10-193,11-153,16-23,16-246,17-244,18-206,
T.CG	4	3	9	61	-1.428628e+00	8.264845e-01	0-49,0-108,0-157,0-229,0-425,1-20,1-93,1-103,1-288,1-322,1-332,2-123,2-429,2-441,3-4,3-16,3-99,3-241,3-376,4-32,4-43,5-29,5-94,5-219,6-11,6-42,7-94,9-20,9-35,10-11,10-57,10-84,11-105,11-193,11-318,12-201,12-208,13-2,13-73,13-146,13-192,14-44,14-69,14-141,15-87,15-93,15-136,16-70,16-97,16-107,16-181,16-192,16-257,16-352,17-75,17-147,17-169,17-188,17-257,17-264,17-379,
TACG	4	4	8	18	9.634716e-02	-1.010931e-01	0-49,0-425,1-20,1-322,2-123,5-29,6-42,9-20,9-35,10-57,12-201,13-2,13-146,13-192,16-70,16-192,17-257,17-379,
TCCG	4	4	6	12	1.421001e-01	8.331072e-01	2-441,3-16,4-32,5-219,7-94,10-11,11-318,14-44,14-69,16-107,16-257,17-188,
TTCG	4	4	8	28	2.171430e-01	2.555134e+00	0-108,0-157,0-229,1-93,1-103,1-288,1-332,3-99,3-241,3-376,5-94,6-11,10-84,11-105,11-193,12-208,13-73,14-141,15-87,15-93,15-136,16-97,16-181,16-352,17-75,17-147,17-169,17-264,
T.GG	4	3	10	44	4.793116e-01	-3.045767e+00	0-153,0-188,0-230,0-306,0-389,0-390,0-443,1-207,2-151,2-383,3-320,4-92,4-107,4-108,4-225,5-167,5-187,6-63,6-166,6-212,6-224,8-37,10-175,10-259,10-260,12-96,12-153,12-154,14-102,15-72,15-137,16-90,16-127,16-135,16-211,16-311,16-385,17-17,17-107,17-217,17-245,18-21,18-217,19-119,
TAGG	4	4	6	8	-2.060008e+00	-2.909731e+00	0-188,0-443,2-151,5-167,6-166,12-96,17-107,17-245,
TGGG	4	4	7	7	1.822616e-01	-1.597681e+00	0-390,4-108,6-224,10-260,12-154,16-385,19-119,
TTGG	4	4	10	22	1.652746e+00	4.095179e-01	0-153,0-306,0-389,1-207,2-383,4-92,4-107,4-225,5-187,6-63,6-212,8-37,10-175,10-259,12-153,14-102,16-127,16-135,16-311,17-17,18-21,18-217,
T.TG	4	3	10	117	2.333798e-01	1.317943e+00	0-9,0-104,0-120,0-152,0-319,0-324,0-339,0-405,1-72,1-159,1-312,1-400,2-32,2-59,2-139,2-170,2-178,2-197,2-227,2-232,2-257,2-301,2-319,2-328,2-332,2-399,3-2,3-22,3-26,3-87,3-106,3-160,3-260,3-326,3-332,4-3,4-41,4-55,4-91,4-106,4-137,4-188,4-224,5-50,5-67,5-116,6-32,6-75,6-206,7-37,7-78,7-112,7-127,7-138,8-1,9-66,10-28,10-107,10-162,10-183,10-212,10-258,10-291,10-293,11-166,11-176,11-186,11-210,11-2…
TATG	4	4	9	33	-2.421832e-01	-1.581078e-01	0-9,0-319,0-324,0-405,1-400,2-59,2-232,2-257,2-328,2-332,2-399,3-87,3-160,3-326,4-3,4-188,5-50,5-116,7-78,7-112,10-162,10-183,11-176,11-267,13-66,13-96,14-1,15-67,16-40,17-175,17-329,17-370,18-144,
TCTG	4	4	8	17	2.171430e-01	-1.122496e-01	0-104,2-178,6-75,7-127,11-186,11-274,13-103,13-156,14-128,16-344,17-37,17-157,17-223,19-52,19-115,19-127,19-171,
TGTG	4	4	7	13	-9.960089e-01	-1.616293e+00	2-197,3-22,3-106,5-67,8-1,9-66,10-293,14-130,16-18,16-346,17-417,18-193,19-117,
TTTG	4	4	9	54	-1.310273e-01	3.955296e+00	0-120,0-152,0-339,1-72,1-159,1-312,2-32,2-139,2-170,2-227,2-301,2-319,3-2,3-26,3-260,3-332,4-41,4-55,4-91,4-106,4-137,4-224,6-32,6-206,7-37,7-138,10-28,10-107,10-212,10-258,10-291,11-166,11-210,11-233,11-251,12-134,13-107,13-172,14-21,14-135,15-21,16-2,16-122,16-126,16-310,16-329,16-447,17-113,17-240,17-415,18-216,18-231,18-236,19-180,
T..T	4	2	10	684	2.688687e-04	-5.472516e-01	0-0,0-4,0-11,0-19,0-66,0-82,0-86,0-106,0-109,0-119,0-121,0-124,0-131,0-154,0-165,0-168,0-181,0-182,0-185,0-193,0-201,0-202,0-209,0-212,0-220,0-223,0-225,0-226,0-234,0-249,0-265,0-268,0-269,0-281,0-293,0-303,0-304,0-315,0-316,0-318,0-321,0-338,0-340,0-348,0-366,0-387,0-401,0-404,0-414,0-417,0-420,0-422,0-435,1-3,1-6,1-10,1-41,1-50,1-53,1-66,1-69,1-70,1-73,1-74,1-82,1-85,1-87,1-88,1-90,1-91,1-94,1-…
TA.T	4	3	10	140	7.473915e-02	-2.486644e+00	0-66,0-86,0-131,0-185,0-193,0-202,0-209,0-226,0-234,0-249,0-265,0-281,0-304,0-348,0-366,0-414,0-420,1-6,1-66,1-70,1-85,1-101,1-145,1-165,1-168,1-184,1-193,1-200,1-240,1-244,1-253,1-261,1-305,1-354,1-373,1-379,1-383,1-408,2-56,2-133,2-136,2-191,2-243,2-299,2-309,2-364,2-380,2-417,3-50,3-54,3-97,3-206,3-258,3-298,3-313,3-390,3-444,4-89,4-96,4-113,4-122,4-127,4-135,5-40,5-77,5-81,5-103,5-177,5-235,6…
TC.T	4	3	10	141	2.978524e-01	5.087728e+00	0-0,0-19,0-82,0-109,0-124,0-165,0-269,0-387,1-3,1-10,1-41,1-53,1-91,1-94,1-97,1-113,1-122,1-148,1-155,1-188,1-205,1-258,1-270,1-309,1-359,1-386,1-411,1-417,1-437,2-29,2-46,2-51,2-84,2-108,2-183,2-194,2-286,2-359,3-47,3-75,3-142,3-189,3-202,3-286,3-344,3-387,3-422,4-27,4-185,4-206,4-211,4-220,5-5,5-47,5-92,5-134,5-138,5-151,5-159,5-164,6-18,6-24,6-128,7-10,7-31,7-44,7-47,7-59,7-62,7-118,7-135,7-18…
TG.T	4	3	10	120	2.333798e-01	1.429562e+00	0-11,0-106,0-154,0-168,0-220,0-223,0-293,0-316,0-321,0-401,0-417,0-435,1-74,1-161,1-171,1-314,1-414,1-432,2-180,2-199,2-229,2-234,2-303,2-306,2-312,2-316,2-321,2-334,2-414,3-24,3-198,3-254,3-273,3-328,3-373,3-383,4-5,4-22,4-57,4-93,4-103,4-149,4-182,4-232,5-17,5-26,5-37,5-69,5-154,5-210,6-77,6-80,7-13,7-28,7-34,7-74,7-114,7-212,7-222,8-3,8-25,8-34,9-28,9-68,10-30,10-105,10-176,10-179,10-185,10-24…
TT.T	4	3	10	283	8.622653e-02	2.891298e+00	0-4,0-119,0-121,0-181,0-182,0-201,0-212,0-225,0-268,0-303,0-315,0-318,0-338,0-340,0-404,0-422,1-50,1-69,1-73,1-82,1-87,1-88,1-90,1-100,1-158,1-160,1-174,1-187,1-190,1-231,1-233,1-255,1-273,1-300,1-301,1-302,1-304,1-317,1-348,1-349,1-350,1-351,1-353,1-356,1-369,1-370,1-376,1-382,1-385,1-388,1-389,1-410,2-10,2-11,2-31,2-48,2-55,2-58,2-83,2-111,2-168,2-169,2-202,2-225,2-226,2-296,2-298,2-315,2-318,2…
T.AT	4	3	10	207	7.473915e-02	1.782490e+00	0-4,0-11,0-66,0-86,0-131,0-168,0-193,0-201,0-212,0-225,0-265,0-293,0-303,0-318,0-348,0-366,0-404,0-435,1-6,1-10,1-41,1-69,1-82,1-97,1-100,1-122,1-145,1-155,1-171,1-190,1-200,1-233,1-244,1-255,1-304,1-309,1-314,1-317,1-353,1-359,1-373,1-379,1-382,1-414,1-437,2-55,2-58,2-108,2-136,2-180,2-191,2-194,2-199,2-229,2-243,2-286,2-298,2-303,2-306,2-327,2-359,2-367,2-380,2-438,3-47,3-53,3-78,3-142,3-189,3-…
TAAT	4	4	10	48	5.588980e-01	-1.190490e+00	0-66,0-86,0-131,0-193,0-265,0-348,0-366,1-6,1-145,1-200,1-244,1-373,1-379,2-136,2-191,2-243,2-380,3-206,3-298,3-313,3-390,3-444,4-96,5-103,5-177,5-235,6-50,6-85,6-109,7-183,8-8,9-32,10-170,10-307,11-38,11-141,12-83,12-148,12-184,13-127,13-133,15-77,16-359,17-440,18-107,19-136,19-177,19-195,
TCAT	4	4	10	57	1.178735e+00	5.043994e+00	1-10,1-41,1-97,1-122,1-155,1-309,1-359,1-437,2-108,2-194,2-286,2-359,3-47,3-142,3-189,3-202,3-286,3-387,4-27,4-185,4-211,4-220,5-5,5-47,5-134,5-138,6-18,6-128,7-47,7-118,7-135,9-53,10-118,11-19,11-138,12-145,13-19,13-40,13-44,13-47,14-40,14-63,14-74,15-29,15-47,15-53,15-133,16-76,16-198,16-240,16-271,17-56,17-86,18-18,18-44,18-213,19-96,
TGAT	4	4	10	45	1.019905e+00	1.424029e+00	0-11,0-168,0-293,0-435,1-171,1-314,1-414,2-180,2-199,2-229,2-303,2-306,3-254,3-383,4-22,4-57,4-103,4-232,5-17,5-26,5-37,5-154,5-210,6-80,7-13,7-212,8-25,8-34,9-68,10-30,10-179,10-185,10-301,10-304,12-166,12-191,12-194,13-16,13-68,13-109,13-184,15-64,15-69,17-164,18-238,
TTAT	4	4	10	57	5.985802e-01	1.768302e-01	0-4,0-201,0-212,0-225,0-303,0-318,0-404,1-69,1-82,1-100,1-190,1-233,1-255,1-304,1-317,1-353,1-382,2-55,2-58,2-298,2-327,2-367,2-438,3-53,3-78,3-257,3-347,4-2,4-134,5-80,5-161,6-47,7-77,7-106,7-177,7-180,9-73,10-24,10-182,11-16,11-170,12-14,12-80,13-65,13-130,13-196,14-0,14-66,16-8,17-70,17-89,17-174,17-435,18-34,18-47,18-137,18-143,
T.CT	4	3	10	109	2.978524e-01	1.511378e+00	0-0,0-220,0-249,0-268,0-321,0-414,1-3,1-50,1-53,1-66,1-90,1-113,1-165,1-187,1-258,1-261,1-270,1-385,1-410,2-51,2-83,2-234,2-309,2-312,2-377,2-414,3-56,3-273,4-5,4-113,4-127,5-44,5-72,5-77,5-91,6-21,6-74,7-9,7-28,7-43,7-56,7-59,7-62,7-70,7-114,7-193,8-3,8-75,9-15,9-62,10-44,10-101,10-244,10-298,11-43,11-53,11-57,11-90,11-173,11-183,11-247,11-273,12-7,12-10,12-52,12-123,12-126,12-130,13-102,13-115,…
TACT	4	4	7	17	-2.200408e+00	-2.316075e+00	0-249,0-414,1-66,1-165,1-261,2-309,4-113,4-127,5-77,7-70,8-75,12-123,12-130,13-141,13-181,18-50,18-140,
TCCT	4	4	9	27	1.305248e+00	2.315088e+00	0-0,1-3,1-53,1-113,1-258,1-270,2-51,7-59,7-62,9-62,10-101,10-244,11-57,12-7,12-10,13-115,13-122,15-57,15-60,15-108,16-201,16-339,17-51,18-39,18-54,18-95,19-58,
TGCT	4	4	10	23	1.858442e+00	1.341258e+00	0-220,0-321,2-234,2-312,2-414,3-273,4-5,7-28,7-114,8-3,10-298,11-90,12-52,12-126,14-132,15-50,16-20,16-348,17-39,17-419,18-133,19-92,19-173,
TTCT	4	4	10	42	1.241105e+00	2.743187e+00	0-268,1-50,1-90,1-187,1-385,1-410,2-83,2-377,3-56,5-44,5-72,5-91,6-21,6-74,7-9,7-43,7-56,7-193,9-15,10-44,11-43,11-53,11-173,11-183,11-247,11-273,13-102,13-155,13-166,15-18,16-216,16-265,16-307,16-325,17-32,17-36,17-156,17-222,17-422,19-62,19-66,19-88,
T.GT	4	3	10	88	2.333798e-01	-1.559629e+00	0-109,0-121,0-124,0-154,0-185,0-234,0-281,0-315,0-340,0-417,0-422,1-73,1-94,1-148,1-160,1-174,1-184,1-193,1-432,2-183,2-202,2-315,2-320,2-334,3-50,3-75,4-93,4-138,4-149,4-182,4-206,5-66,5-83,6-24,6-77,7-33,7-73,7-109,7-122,7-186,7-222,9-0,9-27,9-65,10-104,10-108,10-125,10-176,10-213,10-292,10-318,11-70,11-154,11-167,11-234,11-252,12-65,12-187,12-209,13-74,13-93,13-136,13-173,13-176,13-189,14-17,1…
TAGT	4	4	7	14	-2.766359e+00	-3.472960e+00	0-185,0-234,0-281,1-184,1-193,3-50,7-122,9-0,10-125,11-70,11-154,13-136,14-17,15-127,
TCGT	4	4	6	15	-1.424155e+00	-5.957093e-01	0-109,0-124,1-94,1-148,2-183,3-75,4-206,6-24,7-186,12-65,12-187,12-209,13-74,17-76,17-170,
TGGT	4	4	7	15	-9.960089e-01	-1.166960e+00	0-154,0-417,1-432,2-334,4-93,4-149,4-182,6-77,7-222,10-176,10-318,15-130,16-136,16-312,17-331,
TTGT	4	4	10	44	1.077336e+00	1.960439e+00	0-121,0-315,0-340,0-422,1-73,1-160,1-174,2-202,2-315,2-320,4-138,5-66,5-83,7-33,7-73,7-109,9-27,9-65,10-104,10-108,10-213,10-292,11-167,11-234,11-252,13-93,13-173,13-176,13-189,14-22,14-136,16-3,16-17,16-123,16-317,17-6,17-114,17-197,17-241,17-411,17-416,18-87,18-232,19-181,
T.TT	4	3	10	280	8.622653e-02	2.976443e+00	0-19,0-82,0-106,0-119,0-165,0-181,0-182,0-202,0-209,0-223,0-226,0-269,0-304,0-316,0-338,0-387,0-401,0-420,1-70,1-74,1-85,1-87,1-88,1-91,1-101,1-158,1-161,1-168,1-188,1-205,1-231,1-240,1-253,1-273,1-300,1-301,1-302,1-305,1-348,1-349,1-350,1-351,1-354,1-356,1-369,1-370,1-376,1-383,1-386,1-388,1-389,1-408,1-411,1-417,2-10,2-11,2-29,2-31,2-46,2-48,2-56,2-84,2-111,2-133,2-168,2-169,2-225,2-226,2-296,2…
TATT	4	4	10	61	5.985802e-01	1.022659e+00	0-202,0-209,0-226,0-304,0-420,1-70,1-85,1-101,1-168,1-240,1-253,1-305,1-354,1-383,1-408,2-56,2-133,2-299,2-364,2-417,3-54,3-97,3-258,4-89,4-122,4-135,5-40,5-81,6-61,6-161,7-82,7-107,7-178,7-189,8-47,9-25,9-71,10-25,10-173,11-151,11-171,11-257,11-271,12-78,12-151,12-212,13-13,13-63,13-91,13-100,13-118,13-187,14-139,16-6,16-120,16-315,17-73,17-167,17-409,18-90,18-203,
TCTT	4	4	10	42	1.241105e+00	2.354638e+00	0-19,0-82,0-165,0-269,0-387,1-91,1-188,1-205,1-386,1-411,1-417,2-29,2-46,2-84,3-344,3-422,5-92,5-151,5-159,5-164,7-10,7-31,7-44,9-16,10-37,11-54,11-164,11-245,11-248,13-169,15-19,16-219,16-266,16-308,16-326,17-30,17-33,17-145,17-298,19-63,19-67,19-89,
TGTT	4	4	10	37	1.077336e+00	8.758686e-01	0-106,0-223,0-316,0-401,1-74,1-161,2-316,2-321,3-24,3-198,3-328,3-373,5-69,7-34,7-74,9-28,10-105,10-247,10-295,11-97,11-168,11-178,11-188,13-105,13-174,15-84,16-124,16-318,17-68,17-195,17-242,17-274,17-412,18-222,18-233,19-80,19-139,
TTTT	4	4	10	140	6.400514e-01	4.228952e+00	0-119,0-181,0-182,0-338,1-87,1-88,1-158,1-231,1-273,1-300,1-301,1-302,1-348,1-349,1-350,1-351,1-356,1-369,1-370,1-376,1-388,1-389,2-10,2-11,2-31,2-48,2-111,2-168,2-169,2-225,2-226,2-296,2-318,2-323,2-324,2-325,2-337,2-407,3-185,3-186,3-237,3-238,3-239,3-289,3-290,3-291,3-330,3-331,3-424,3-425,3-432,4-38,4-39,4-40,4-53,4-54,4-124,4-223,4-235,4-236,5-42,5-225,5-226,5-227,6-1,6-2,6-3,6-27,6-28,6-29,…
T...A	5	2	10	568	1.844491e-04	1.001919e+00	0-9,0-11,0-14,0-19,0-27,0-29,0-56,0-69,0-70,0-75,0-76,0-84,0-89,0-95,0-114,0-124,0-129,0-134,0-139,0-144,0-157,0-158,0-171,0-172,0-173,0-182,0-185,0-188,0-193,0-202,0-204,0-212,0-213,0-215,0-223,0-238,0-239,0-256,0-258,0-269,0-271,0-272,0-281,0-306,0-307,0-316,0-321,0-324,0-343,0-364,0-369,0-370,0-390,0-405,0-407,0-417,0-422,0-443,1-3,1-24,1-29,1-39,1-41,1-56,1-76,1-77,1-82,1-103,1-122,1-125,1-13…
TA..A	5	3	10	155	6.652857e-02	-2.156864e+00	0-9,0-14,0-29,0-70,0-76,0-95,0-129,0-144,0-173,0-185,0-188,0-193,0-202,0-213,0-215,0-256,0-258,0-272,0-281,0-324,0-364,0-405,0-443,1-24,1-29,1-125,1-130,1-165,1-177,1-223,1-234,1-244,1-253,1-261,1-264,1-322,1-427,1-435,2-14,2-21,2-56,2-59,2-99,2-133,2-257,2-368,2-399,3-32,3-39,3-69,3-79,3-87,3-121,3-140,3-150,3-160,3-217,3-313,3-390,3-435,4-8,4-25,4-71,4-76,4-152,4-188,4-198,4-209,5-29,5-50,5-86,…
TC..A	5	3	10	106	2.777851e-01	1.536218e+00	0-19,0-114,0-124,0-134,0-158,0-239,0-269,0-343,1-3,1-41,1-56,1-122,1-140,1-188,1-258,1-289,1-417,1-437,2-70,2-114,2-178,2-186,2-205,2-286,2-340,2-359,2-378,2-420,3-47,3-63,3-145,3-189,3-219,3-249,3-268,3-276,3-307,3-387,3-414,4-141,4-185,4-206,5-45,5-47,5-127,5-159,5-164,5-180,7-16,7-22,7-62,7-165,7-186,7-194,7-196,7-217,8-13,10-45,10-47,10-111,10-128,10-216,11-128,11-138,11-237,11-274,11-293,12-…
TG..A	5	3	10	117	2.162893e-01	1.228770e+00	0-11,0-56,0-89,0-139,0-223,0-307,0-316,0-321,0-390,0-407,0-417,1-175,1-208,1-432,2-162,2-197,2-229,2-237,2-246,2-259,2-271,2-284,2-306,2-401,2-414,3-37,3-106,3-108,3-162,3-175,3-334,3-354,3-368,3-442,4-5,4-22,4-47,4-93,4-108,4-149,4-190,4-226,5-9,5-20,5-26,5-37,5-118,5-188,5-210,6-34,6-64,6-88,6-144,6-190,7-129,7-140,7-222,8-3,8-28,9-51,9-66,9-68,10-109,10-164,10-221,10-247,10-304,10-318,11-90,11…
TT..A	5	3	10	190	7.719642e-02	8.461121e-01	0-27,0-69,0-75,0-84,0-157,0-171,0-172,0-182,0-204,0-212,0-238,0-271,0-306,0-369,0-370,0-422,1-39,1-76,1-77,1-82,1-103,1-139,1-174,1-190,1-207,1-231,1-233,1-242,1-273,1-274,1-275,1-288,1-302,1-307,1-312,1-317,1-332,1-351,1-357,1-362,1-370,1-371,1-376,1-377,1-390,1-419,2-4,2-11,2-12,2-13,2-20,2-32,2-78,2-92,2-112,2-113,2-139,2-170,2-227,2-296,2-301,2-325,2-338,2-367,2-377,2-383,2-407,2-409,2-419,3-…
T.A.A	5	3	10	193	6.652857e-02	1.418901e+00	0-11,0-29,0-56,0-69,0-70,0-75,0-76,0-89,0-95,0-134,0-139,0-144,0-172,0-173,0-193,0-204,0-212,0-215,0-258,0-271,0-370,0-407,1-41,1-77,1-82,1-122,1-130,1-177,1-190,1-223,1-233,1-244,1-264,1-275,1-317,1-362,1-419,1-427,1-437,2-4,2-13,2-14,2-20,2-21,2-114,2-162,2-186,2-229,2-246,2-259,2-286,2-306,2-340,2-359,2-367,2-401,2-409,2-420,3-39,3-47,3-68,3-78,3-108,3-121,3-145,3-150,3-162,3-175,3-189,3-219,3…
TAA.A	5	4	9	52	-1.650678e+00	-9.386924e-01	0-29,0-70,0-76,0-95,0-144,0-173,0-193,0-215,0-258,1-130,1-177,1-223,1-244,1-264,1-427,2-14,2-21,3-39,3-121,3-150,3-313,3-390,3-435,4-8,4-71,4-76,5-111,6-50,7-65,7-225,8-8,9-32,10-62,10-153,10-170,11-74,11-130,11-199,11-299,12-148,12-161,13-30,13-133,16-148,16-172,16-204,16-378,17-128,17-202,17-440,19-18,19-208,
TCA.A	5	4	10	43	1.126475e+00	2.287551e+00	0-134,1-41,1-122,1-437,2-114,2-186,2-286,2-340,2-359,2-420,3-47,3-145,3-189,3-219,3-249,3-268,3-276,3-307,3-387,3-414,4-185,5-47,5-180,7-22,7-196,8-13,10-47,10-111,11-138,11-293,12-55,12-104,12-145,13-77,14-74,14-120,16-76,16-271,17-117,18-188,19-4,19-47,19-96,
TGA.A	5	4	10	47	9.723440e-01	2.014241e+00	0-11,0-56,0-89,0-139,0-407,2-162,2-229,2-246,2-259,2-306,2-401,3-108,3-162,3-175,3-334,4-22,4-190,5-26,5-37,5-210,6-34,6-144,8-28,9-68,10-304,11-205,11-212,11-276,12-173,13-184,14-109,15-23,15-64,15-118,16-331,16-362,16-392,17-164,17-177,17-208,17-285,18-80,18-111,18-195,19-29,19-142,19-198,
TTA.A	5	4	9	51	-1.488378e+00	-6.838431e-01	0-69,0-75,0-172,0-204,0-212,0-271,0-370,1-77,1-82,1-190,1-233,1-275,1-317,1-362,1-419,2-4,2-13,2-20,2-367,2-409,3-68,3-78,3-347,3-434,4-117,6-47,7-145,7-180,8-49,9-73,10-193,10-285,11-100,12-14,12-80,12-86,13-29,13-52,13-130,13-196,16-8,16-23,16-246,17-70,17-89,17-435,18-34,18-47,18-137,18-206,18-224,
T.C.A	5	3	10	91	2.777851e-01	-4.136168e-01	0-14,0-157,0-238,0-239,0-272,0-321,1-3,1-24,1-29,1-56,1-103,1-139,1-140,1-165,1-258,1-261,1-288,1-322,1-332,2-78,2-113,2-237,2-377,2-414,2-419,3-63,3-241,3-354,3-376,4-5,4-47,4-152,4-215,5-9,5-29,5-86,5-94,5-127,5-142,6-6,6-11,6-42,6-99,6-119,6-190,7-0,7-16,7-21,7-62,7-140,7-164,7-165,8-3,10-69,10-84,10-164,11-3,11-90,11-105,11-173,11-193,12-22,12-35,12-118,13-2,13-115,13-146,14-69,14-141,15-5,15…
TAC.A	5	4	8	26	-1.211535e+00	-8.672369e-01	0-14,0-272,1-24,1-29,1-165,1-261,1-322,4-152,5-29,5-86,5-142,6-6,6-42,6-119,10-69,11-3,12-22,12-35,12-118,13-2,13-146,15-5,16-115,17-134,17-443,19-153,
TCC.A	5	4	8	17	4.283501e-01	2.948458e-01	0-239,1-3,1-56,1-140,1-258,3-63,5-127,7-16,7-62,7-165,13-115,14-69,15-39,16-201,16-339,17-61,18-121,
TGC.A	5	4	8	14	1.080084e-01	-1.019334e+00	0-321,2-237,2-414,3-354,4-5,4-47,5-9,6-190,7-140,8-3,10-164,11-90,17-225,19-218,
TTC.A	5	4	8	34	-1.057654e+00	9.252143e-01	0-157,0-238,1-103,1-139,1-288,1-332,2-78,2-113,2-377,2-419,3-241,3-376,4-215,5-94,6-11,6-99,7-0,7-21,7-164,10-84,11-105,11-173,11-193,14-141,15-38,15-87,15-93,16-97,16-181,17-45,17-147,17-264,17-422,19-239,
T.G.A	5	3	10	91	2.162893e-01	-1.784631e+00	0-114,0-124,0-158,0-185,0-188,0-281,0-306,0-307,0-343,0-390,0-417,0-422,0-443,1-125,1-174,1-207,1-208,1-289,1-432,2-70,2-92,2-205,2-383,3-27,3-32,3-69,3-209,3-333,3-368,4-93,4-108,4-141,4-149,4-206,4-226,5-20,5-83,5-188,5-230,6-63,6-64,6-88,6-166,6-207,6-212,6-228,7-38,7-109,7-129,7-186,7-217,7-222,9-76,10-128,10-148,10-216,10-231,10-318,11-157,11-237,11-252,12-65,12-96,12-209,13-93,13-176,13-189…
TAG.A	5	4	8	16	-1.655487e+00	-3.503557e+00	0-185,0-188,0-281,0-443,1-125,3-32,3-69,5-230,6-166,9-76,10-148,10-231,12-96,16-24,17-107,17-245,
TCG.A	5	4	8	24	1.080084e-01	1.353225e+00	0-114,0-124,0-158,0-343,1-289,2-70,2-205,4-141,4-206,7-186,7-217,10-128,10-216,11-237,12-65,12-209,14-48,14-54,15-0,15-72,16-182,16-299,17-265,17-349,
TGG.A	5	4	8	26	-2.275458e-01	1.076674e+00	0-307,0-390,0-417,1-208,1-432,3-368,4-93,4-108,4-149,4-226,5-20,5-188,6-64,6-88,7-129,7-222,10-318,11-157,14-103,16-312,16-385,16-401,17-331,18-1,18-22,19-119,
TTG.A	5	4	9	25	-2.285474e-01	-1.519440e+00	0-306,0-422,1-174,1-207,2-92,2-383,3-27,3-209,3-333,5-83,6-63,6-207,6-212,6-228,7-38,7-109,11-252,13-93,13-176,13-189,14-102,14-136,16-3,16-221,18-87,
T.T.A	5	3	10	193	7.719642e-02	2.161643e+00	0-9,0-19,0-27,0-84,0-129,0-171,0-182,0-202,0-213,0-223,0-256,0-269,0-316,0-324,0-364,0-369,0-405,1-39,1-76,1-175,1-188,1-231,1-234,1-242,1-253,1-273,1-274,1-302,1-307,1-312,1-351,1-357,1-370,1-371,1-376,1-377,1-390,1-417,1-435,2-11,2-12,2-32,2-56,2-59,2-99,2-112,2-133,2-139,2-170,2-178,2-197,2-227,2-257,2-271,2-284,2-296,2-301,2-325,2-338,2-368,2-378,2-399,2-407,3-26,3-37,3-45,3-79,3-87,3-106,3-1…
TAT.A	5	4	10	61	5.657069e-01	1.552473e-01	0-9,0-129,0-202,0-213,0-256,0-324,0-364,0-405,1-234,1-253,1-435,2-56,2-59,2-99,2-133,2-257,2-368,2-399,3-79,3-87,3-140,3-160,3-217,4-25,4-188,4-198,4-209,5-50,5-213,6-48,7-178,7-181,8-6,8-11,8-47,9-71,10-183,11-17,11-151,12-15,12-27,12-78,12-81,13-63,13-66,13-131,13-197,14-77,15-67,16-6,16-11,16-282,16-357,16-376,17-175,17-370,17-438,18-144,19-103,19-193,19-206,
TCT.A	5	4	8	22	-1.057654e+00	-1.345125e+00	0-19,0-269,1-188,1-417,2-178,2-378,5-45,5-159,5-164,7-194,10-45,11-128,11-274,13-156,17-54,17-200,17-298,17-423,18-42,18-98,19-34,19-52,
TGT.A	5	4	9	30	-2.285474e-01	-6.338327e-01	0-223,0-316,1-175,2-197,2-271,2-284,3-37,3-106,3-442,5-118,9-51,9-66,10-109,10-221,10-247,11-168,12-159,14-23,14-118,15-32,16-318,17-68,17-84,17-115,17-242,17-274,18-193,18-211,18-222,19-129,
TTT.A	5	4	10	80	6.055597e-01	2.882394e+00	0-27,0-84,0-171,0-182,0-369,1-39,1-76,1-231,1-242,1-273,1-274,1-302,1-307,1-312,1-351,1-357,1-370,1-371,1-376,1-377,1-390,2-11,2-12,2-32,2-112,2-139,2-170,2-227,2-296,2-301,2-325,2-338,2-407,3-26,3-45,3-187,3-200,3-260,3-284,3-332,3-425,3-426,3-432,3-433,4-55,4-124,5-227,6-3,6-32,6-83,6-163,6-206,7-84,9-30,10-22,10-28,10-116,10-122,10-191,11-36,11-210,11-259,12-134,12-181,12-182,13-38,13-50,13-10…
T..AA	5	3	10	190	6.652857e-02	1.462473e-01	0-27,0-56,0-69,0-70,0-75,0-76,0-84,0-89,0-95,0-114,0-129,0-134,0-139,0-144,0-158,0-171,0-172,0-173,0-204,0-213,0-215,0-239,0-256,0-272,0-307,0-343,0-364,0-369,0-370,0-407,1-24,1-76,1-77,1-140,1-175,1-208,1-234,1-242,1-264,1-274,1-275,1-289,1-362,1-371,1-377,1-419,2-12,2-13,2-14,2-20,2-21,2-70,2-99,2-113,2-114,2-162,2-186,2-205,2-237,2-246,2-259,2-368,2-378,2-401,2-419,2-420,3-27,3-37,3-39,3-63,3-…
TA.AA	5	4	10	61	5.276110e-01	1.642735e-02	0-70,0-76,0-95,0-129,0-144,0-173,0-213,0-215,0-256,0-272,0-364,1-24,1-234,1-264,2-14,2-21,2-99,2-368,3-39,3-69,3-79,3-121,3-150,3-435,4-8,4-152,5-111,6-48,6-119,7-65,7-181,7-225,8-6,10-62,10-69,10-148,11-130,11-199,11-299,12-15,12-22,12-35,12-81,12-118,12-161,13-30,13-131,13-197,15-5,16-11,16-24,16-357,16-376,17-202,17-438,17-443,19-103,19-153,19-193,19-206,19-208,
TC.AA	5	4	9	48	-4.253026e-02	3.222957e+00	0-114,0-134,0-158,0-239,0-343,1-140,1-289,2-70,2-114,2-186,2-205,2-378,2-420,3-63,3-145,3-219,3-276,3-307,3-414,4-141,5-180,7-16,7-22,7-165,7-196,7-217,10-111,10-128,10-216,11-128,11-237,11-293,12-104,13-77,14-48,14-54,14-120,15-0,15-39,16-182,16-299,17-117,17-200,17-265,17-349,17-423,19-4,19-34,
TG.AA	5	4	9	37	-3.415714e-01	2.760546e-01	0-56,0-89,0-139,0-307,0-407,1-175,1-208,2-162,2-237,2-246,2-259,2-401,3-37,3-108,3-334,3-354,3-368,3-442,5-20,5-118,6-64,6-144,6-190,7-129,10-221,11-205,12-159,12-173,14-103,16-401,17-177,17-208,17-225,17-285,18-1,18-80,18-195,
TT.AA	5	4	7	44	-5.596548e+00	-2.492648e+00	0-27,0-69,0-75,0-84,0-171,0-172,0-204,0-369,0-370,1-76,1-77,1-242,1-274,1-275,1-362,1-371,1-377,1-419,2-12,2-13,2-20,2-113,2-419,3-27,3-333,3-426,3-433,3-434,6-83,6-207,6-228,7-0,7-21,7-145,8-49,9-30,10-285,11-36,12-86,12-182,13-29,13-125,18-224,19-16,
T.AAA	5	4	10	80	5.276110e-01	1.941706e+00	0-56,0-69,0-70,0-75,0-76,0-89,0-95,0-134,0-139,0-144,0-172,0-173,0-204,0-215,0-370,0-407,1-77,1-264,1-275,1-362,1-419,2-13,2-14,2-20,2-21,2-114,2-162,2-186,2-246,2-259,2-401,2-420,3-39,3-108,3-121,3-145,3-150,3-219,3-276,3-307,3-334,3-414,3-434,3-435,4-8,5-111,5-180,6-144,7-22,7-65,7-145,7-196,7-225,8-49,10-62,10-111,10-285,11-130,11-199,11-205,11-293,11-299,12-86,12-104,12-161,12-173,13-29,13-30…
TAAAA	5	5	8	25	-8.134479e-02	1.170610e+00	0-70,0-76,0-95,0-144,0-173,0-215,1-264,2-14,2-21,3-39,3-121,3-150,3-435,4-8,5-111,7-65,7-225,10-62,11-130,11-199,11-299,12-161,13-30,17-202,19-208,
TCAAA	5	5	9	19	2.038044e+00	2.778666e+00	0-134,2-114,2-186,2-420,3-145,3-219,3-276,3-307,3-414,5-180,7-22,7-196,10-111,11-293,12-104,13-77,14-120,17-117,19-4,
TGAAA	5	5	7	18	3.341369e-01	1.821153e+00	0-56,0-89,0-139,0-407,2-162,2-246,2-259,2-401,3-108,3-334,6-144,11-205,12-173,17-177,17-208,17-285,18-80,18-195,
TTAAA	5	5	7	18	-8.104672e-01	-1.959411e-01	0-69,0-75,0-172,0-204,0-370,1-77,1-275,1-362,1-419,2-13,2-20,3-434,7-145,8-49,10-285,12-86,13-29,18-224,
T.CAA	5	4	9	25	-4.253026e-02	-1.051596e+00	0-239,0-272,1-24,1-140,2-113,2-237,2-419,3-63,3-354,4-152,6-119,6-190,7-0,7-16,7-21,7-165,10-69,12-22,12-35,12-118,15-5,15-39,17-225,17-443,19-153,
TACAA	5	5	8	11	1.346498e+00	2.466092e-01	0-272,1-24,4-152,6-119,10-69,12-22,12-35,12-118,15-5,17-443,19-153,
T.GAA	5	4	8	34	-1.655487e+00	-2.461243e-01	0-114,0-158,0-307,0-343,1-208,1-289,2-70,2-205,3-27,3-69,3-333,3-368,4-141,5-20,6-64,6-207,6-228,7-129,7-217,10-128,10-148,10-216,11-237,14-48,14-54,14-103,15-0,16-24,16-182,16-299,16-401,17-265,17-349,18-1,
TCGAA	5	5	7	18	1.764562e+00	4.897524e+00	0-114,0-158,0-343,1-289,2-70,2-205,4-141,7-217,10-128,10-216,11-237,14-48,14-54,15-0,16-182,16-299,17-265,17-349,
TGGAA	5	5	7	9	1.457791e+00	7.582437e-01	0-307,1-208,3-368,5-20,6-64,7-129,14-103,16-401,18-1,
T.TAA	5	4	9	51	-1.488378e+00	-6.838431e-01	0-27,0-84,0-129,0-171,0-213,0-256,0-364,0-369,1-76,1-175,1-234,1-242,1-274,1-371,1-377,2-12,2-99,2-368,2-378,3-37,3-79,3-426,3-433,3-442,5-118,6-48,6-83,7-181,8-6,9-30,10-221,11-36,11-128,12-15,12-81,12-159,12-182,13-125,13-131,13-197,16-11,16-357,16-376,17-200,17-423,17-438,19-16,19-34,19-103,19-193,19-206,
TATAA	5	5	7	22	-8.104672e-01	7.406027e-01	0-129,0-213,0-256,0-364,1-234,2-99,2-368,3-79,6-48,7-181,8-6,12-15,12-81,13-131,13-197,16-11,16-357,16-376,17-438,19-103,19-193,19-206,
TTTAA	5	5	7	18	-6.665768e-01	3.485694e-02	0-27,0-84,0-171,0-369,1-76,1-242,1-274,1-371,1-377,2-12,3-426,3-433,6-83,9-30,11-36,12-182,13-125,19-16,
T..CA	5	3	10	117	2.777851e-01	2.804796e+00	0-14,0-238,0-271,1-29,1-39,1-56,1-125,1-130,1-139,1-223,1-307,1-357,1-390,1-435,2-4,2-78,2-92,2-112,2-271,2-284,2-338,2-340,2-409,3-32,3-45,3-140,3-162,3-175,3-187,3-200,3-209,3-217,3-249,3-284,4-25,4-47,4-117,4-198,4-209,4-215,4-226,5-9,5-45,5-86,5-127,5-142,5-188,5-213,5-230,6-6,6-88,6-99,7-38,7-84,7-140,7-164,7-194,8-11,8-13,8-28,9-51,9-76,10-45,10-109,10-116,10-153,10-164,10-231,11-3,11-17,11…
TA.CA	5	4	10	34	1.126475e+00	6.124800e-01	0-14,1-29,1-125,1-130,1-223,1-435,3-32,3-140,3-217,4-25,4-198,4-209,5-86,5-142,5-213,5-230,6-6,8-11,9-76,10-153,10-231,11-3,11-17,11-74,12-27,14-77,16-115,16-172,16-204,16-282,16-378,17-128,17-134,19-18,
TC.CA	5	4	8	14	4.283501e-01	-4.684092e-01	1-56,2-340,3-249,5-45,5-127,7-194,8-13,10-45,17-54,17-61,18-42,18-98,18-121,19-47,
TG.CA	5	4	8	32	1.080084e-01	3.265341e+00	2-271,2-284,3-162,3-175,4-47,4-226,5-9,5-188,6-88,7-140,8-28,9-51,10-109,10-164,11-157,11-212,14-23,14-109,14-118,15-23,15-32,15-118,16-331,16-362,17-84,17-115,18-22,18-111,18-211,19-29,19-129,19-218,
TT.CA	5	4	9	37	6.472224e-02	1.500367e+00	0-238,0-271,1-39,1-139,1-307,1-357,1-390,2-4,2-78,2-92,2-112,2-338,2-409,3-45,3-187,3-200,3-209,3-284,4-117,4-215,6-99,7-38,7-84,7-164,10-116,11-100,13-38,13-52,15-38,16-161,16-221,16-238,16-269,17-45,19-45,19-160,19-239,
T.ACA	5	4	9	30	-4.253026e-02	-1.284572e-01	0-271,1-130,1-223,2-4,2-340,2-409,3-162,3-175,3-249,4-117,8-13,8-28,10-153,11-74,11-100,11-212,13-52,14-109,15-23,15-118,16-172,16-204,16-331,16-362,16-378,17-128,18-111,19-18,19-29,19-47,
TGACA	5	5	6	11	1.096061e+00	2.021921e+00	3-162,3-175,8-28,11-212,14-109,15-23,15-118,16-331,16-362,18-111,19-29,
T.CCA	5	4	8	26	4.283501e-01	2.592664e+00	0-14,0-238,1-29,1-56,1-139,2-78,4-47,4-215,5-9,5-86,5-127,5-142,6-6,6-99,7-140,7-164,10-164,11-3,15-38,16-115,17-45,17-61,17-134,18-121,19-218,19-239,
TTCCA	5	5	7	9	2.191226e+00	1.822615e+00	0-238,1-139,2-78,4-215,6-99,7-164,15-38,17-45,19-239,
T.GCA	5	4	8	14	1.080084e-01	-1.019334e+00	1-125,2-92,3-32,3-209,4-226,5-188,5-230,6-88,7-38,9-76,10-231,11-157,16-221,18-22,
T.TCA	5	4	10	47	1.187098e+00	3.418579e+00	1-39,1-307,1-357,1-390,1-435,2-112,2-271,2-284,2-338,3-45,3-140,3-187,3-200,3-217,3-284,4-25,4-198,4-209,5-45,5-213,7-84,7-194,8-11,9-51,10-45,10-109,10-116,11-17,12-27,13-38,14-23,14-77,14-118,15-32,16-161,16-238,16-269,16-282,17-54,17-84,17-115,18-42,18-98,18-211,19-45,19-129,19-160,
TATCA	5	5	8	12	1.456969e+00	7.514158e-01	1-435,3-140,3-217,4-25,4-198,4-209,5-213,8-11,11-17,12-27,14-77,16-282,
TGTCA	5	5	6	11	1.208728e+00	2.211005e+00	2-271,2-284,9-51,10-109,14-23,14-118,15-32,17-84,17-115,18-211,19-129,
TTTCA	5	5	7	18	8.875861e-01	2.945127e+00	1-39,1-307,1-357,1-390,2-112,2-338,3-45,3-187,3-200,3-284,7-84,10-116,13-38,16-161,16-238,16-269,19-45,19-160,
T..GA	5	3	10	106	2.162893e-01	3.410047e-02	0-9,0-29,0-157,0-188,0-258,0-306,0-324,0-390,0-405,0-443,1-103,1-177,1-207,1-288,1-312,1-322,1-332,1-427,2-32,2-59,2-139,2-170,2-178,2-197,2-227,2-257,2-301,2-383,2-399,3-26,3-68,3-87,3-106,3-160,3-241,3-260,3-268,3-332,3-376,4-55,4-71,4-76,4-108,4-188,4-190,5-29,5-50,5-94,6-11,6-32,6-34,6-42,6-63,6-166,6-206,6-212,9-66,10-28,10-47,10-84,10-183,10-193,11-105,11-193,11-210,11-274,11-276,12-55,12-9…
TA.GA	5	4	9	34	-3.415714e-01	-2.429161e-01	0-9,0-29,0-188,0-258,0-324,0-405,0-443,1-177,1-322,1-427,2-59,2-257,2-399,3-87,3-160,4-71,4-76,4-188,5-29,5-50,6-42,6-166,10-183,12-96,13-2,13-66,13-146,15-67,16-148,17-107,17-175,17-245,17-370,18-144,
TG.GA	5	4	8	14	-2.275458e-01	-1.576016e+00	0-390,2-197,3-106,4-108,4-190,6-34,9-66,11-276,16-385,16-392,18-193,19-119,19-142,19-198,
TT.GA	5	4	9	48	-2.285474e-01	2.567362e+00	0-157,0-306,1-103,1-207,1-288,1-312,1-332,2-32,2-139,2-170,2-227,2-301,2-383,3-26,3-68,3-241,3-260,3-332,3-376,4-55,5-94,6-11,6-32,6-63,6-206,6-212,10-28,10-84,10-193,11-105,11-193,11-210,12-134,13-107,14-102,14-141,15-21,15-87,15-93,16-23,16-97,16-181,16-246,16-329,17-147,17-264,18-206,18-236,
T.AGA	5	4	8	22	-1.655487e+00	-2.307485e+00	0-29,0-258,1-177,1-427,3-68,3-268,4-71,4-76,4-190,6-34,10-47,10-193,11-276,12-55,16-23,16-148,16-246,16-392,18-188,18-206,19-142,19-198,
T.CGA	5	4	8	24	1.080084e-01	1.351428e+00	0-157,1-103,1-288,1-322,1-332,3-241,3-376,5-29,5-94,6-11,6-42,10-84,11-105,11-193,13-2,13-146,14-69,14-141,15-87,15-93,16-97,16-181,17-147,17-264,
TTCGA	5	5	7	18	1.879189e+00	5.162642e+00	0-157,1-103,1-288,1-332,3-241,3-376,5-94,6-11,10-84,11-105,11-193,14-141,15-87,15-93,16-97,16-181,17-147,17-264,
T.GGA	5	4	8	17	-2.275458e-01	-9.149997e-01	0-188,0-306,0-390,0-443,1-207,2-383,4-108,6-63,6-166,6-212,12-96,14-102,15-72,16-385,17-107,17-245,19-119,
T.TGA	5	4	10	43	1.028033e+00	1.676708e+00	0-9,0-324,0-405,1-312,2-32,2-59,2-139,2-170,2-178,2-197,2-227,2-257,2-301,2-399,3-26,3-87,3-106,3-160,3-260,3-332,4-55,4-188,5-50,6-32,6-206,9-66,10-28,10-183,11-210,11-274,12-134,13-66,13-107,13-156,15-21,15-67,16-329,17-175,17-370,18-144,18-193,18-236,19-52,
TATGA	5	5	8	16	1.159189e+00	1.451895e+00	0-9,0-324,0-405,2-59,2-257,2-399,3-87,3-160,4-188,5-50,10-183,13-66,15-67,17-175,17-370,18-144,
TTTGA	5	5	9	19	1.966471e+00	2.607023e+00	1-312,2-32,2-139,2-170,2-227,2-301,3-26,3-260,3-332,4-55,6-32,6-206,10-28,11-210,12-134,13-107,15-21,16-329,18-236,
T..TA	5	3	10	155	7.719642e-02	-1.500126e+00	0-11,0-19,0-124,0-182,0-185,0-193,0-202,0-212,0-223,0-269,0-281,0-316,0-321,0-417,0-422,1-3,1-41,1-82,1-122,1-165,1-174,1-188,1-190,1-231,1-233,1-244,1-253,1-258,1-261,1-273,1-302,1-317,1-351,1-370,1-376,1-417,1-432,1-437,2-11,2-56,2-133,2-229,2-286,2-296,2-306,2-325,2-359,2-367,2-377,2-407,2-414,3-47,3-78,3-189,3-313,3-347,3-387,3-390,3-425,3-432,4-5,4-22,4-93,4-124,4-149,4-185,4-206,5-26,5-37,5…
TA.TA	5	4	7	26	-5.596548e+00	-4.140467e+00	0-185,0-193,0-202,0-281,1-165,1-244,1-253,1-261,2-56,2-133,3-313,3-390,6-50,7-178,8-8,8-47,9-32,9-71,10-170,11-151,12-78,12-148,13-63,13-133,16-6,17-440,
TC.TA	5	4	9	34	6.472224e-02	9.295007e-01	0-19,0-124,0-269,1-3,1-41,1-122,1-188,1-258,1-417,1-437,2-286,2-359,3-47,3-189,3-387,4-185,4-206,5-47,5-159,5-164,7-62,7-186,11-138,12-65,12-145,12-209,13-115,14-74,16-76,16-201,16-271,16-339,17-298,19-96,
TG.TA	5	4	10	34	1.028033e+00	7.476106e-02	0-11,0-223,0-316,0-321,0-417,1-432,2-229,2-306,2-414,4-5,4-22,4-93,4-149,5-26,5-37,5-210,7-222,8-3,9-68,10-247,10-304,10-318,11-90,11-168,13-184,15-64,16-312,16-318,17-68,17-164,17-242,17-274,17-331,18-222,
TT.TA	5	4	10	61	6.055597e-01	8.552143e-01	0-182,0-212,0-422,1-82,1-174,1-190,1-231,1-233,1-273,1-302,1-317,1-351,1-370,1-376,2-11,2-296,2-325,2-367,2-377,2-407,3-78,3-347,3-425,3-432,4-124,5-83,5-227,6-3,6-47,6-163,7-109,7-180,9-73,10-22,10-122,10-191,11-173,11-252,11-259,12-14,12-80,12-181,13-50,13-93,13-130,13-176,13-189,13-196,14-136,16-3,16-8,16-244,17-70,17-89,17-422,17-435,18-32,18-34,18-47,18-87,18-137,
T.ATA	5	4	10	61	5.657069e-01	1.552473e-01	0-11,0-193,0-212,1-41,1-82,1-122,1-190,1-233,1-244,1-317,1-437,2-229,2-286,2-306,2-359,2-367,3-47,3-78,3-189,3-313,3-347,3-387,3-390,4-22,4-185,5-26,5-37,5-47,5-210,6-47,6-50,7-180,8-8,9-32,9-68,9-73,10-170,10-304,11-138,12-14,12-80,12-145,12-148,13-130,13-133,13-184,13-196,14-74,15-64,16-8,16-76,16-271,17-70,17-89,17-164,17-435,17-440,18-34,18-47,18-137,19-96,
TAATA	5	5	7	11	-8.104672e-01	-1.828398e+00	0-193,1-244,3-313,3-390,6-50,8-8,9-32,10-170,12-148,13-133,17-440,
TCATA	5	5	8	16	1.456969e+00	2.051035e+00	1-41,1-122,1-437,2-286,2-359,3-47,3-189,3-387,4-185,5-47,11-138,12-145,14-74,16-76,16-271,19-96,
TGATA	5	5	8	12	1.159189e+00	2.430782e-01	0-11,2-229,2-306,4-22,5-26,5-37,5-210,9-68,10-304,13-184,15-64,17-164,
TTATA	5	5	7	22	-6.665768e-01	9.967493e-01	0-212,1-82,1-190,1-233,1-317,2-367,3-78,3-347,6-47,7-180,9-73,12-14,12-80,13-130,13-196,16-8,17-70,17-89,17-435,18-34,18-47,18-137,
T.CTA	5	4	8	16	-1.057654e+00	-2.663499e+00	0-321,1-3,1-165,1-258,1-261,2-377,2-414,4-5,7-62,8-3,11-90,11-173,13-115,16-201,16-339,17-422,
T.GTA	5	4	8	26	-1.485127e+00	-1.341302e+00	0-124,0-185,0-281,0-417,0-422,1-174,1-432,4-93,4-149,4-206,5-83,7-109,7-186,7-222,10-318,11-252,12-65,12-209,13-93,13-176,13-189,14-136,16-3,16-312,17-331,18-87,
TTGTA	5	5	8	11	1.269929e+00	1.217048e-01	0-422,1-174,5-83,7-109,11-252,13-93,13-176,13-189,14-136,16-3,18-87,
T.TTA	5	4	9	52	-1.334615e+00	-1.504496e-01	0-19,0-182,0-202,0-223,0-269,0-316,1-188,1-231,1-253,1-273,1-302,1-351,1-370,1-376,1-417,2-11,2-56,2-133,2-296,2-325,2-407,3-425,3-432,4-124,5-159,5-164,5-227,6-3,6-163,7-178,8-47,9-71,10-22,10-122,10-191,10-247,11-151,11-168,11-259,12-78,12-181,13-50,13-63,16-6,16-244,16-318,17-68,17-242,17-274,17-298,18-32,18-222,
TATTA	5	5	7	11	-6.665768e-01	-1.641783e+00	0-202,1-253,2-56,2-133,7-178,8-47,9-71,11-151,12-78,13-63,16-6,
TTTTA	5	5	8	25	2.836639e-01	1.996436e+00	0-182,1-231,1-273,1-302,1-351,1-370,1-376,2-11,2-296,2-325,2-407,3-425,3-432,4-124,5-227,6-3,6-163,10-22,10-122,10-191,11-259,12-181,13-50,16-244,18-32,
T...C	5	2	10	349	1.392835e-02	2.701275e+00	0-4,0-21,0-22,0-43,0-49,0-106,0-121,0-131,0-237,0-284,0-296,0-319,0-340,0-371,0-412,0-423,1-10,1-13,1-18,1-44,1-50,1-51,1-53,1-88,1-91,1-94,1-101,1-104,1-116,1-138,1-145,1-148,1-163,1-193,1-255,1-256,1-320,1-333,1-356,1-383,1-389,1-408,1-414,2-5,2-33,2-48,2-49,2-65,2-86,2-87,2-111,2-123,2-172,2-180,2-183,2-191,2-202,2-232,2-278,2-337,2-339,2-408,2-417,2-438,2-439,2-441,3-2,3-14,3-16,3-54,3-56,3-6…
TA..C	5	3	10	76	2.777851e-01	-1.655199e+00	0-22,0-43,0-49,0-131,0-284,0-319,0-371,1-44,1-101,1-145,1-193,1-256,1-320,1-383,1-408,2-5,2-123,2-191,2-232,2-417,2-439,3-54,3-97,3-298,3-348,4-3,4-127,5-125,5-167,5-177,6-153,7-112,7-122,7-170,7-183,8-50,8-75,9-7,9-35,10-67,10-125,10-162,10-223,10-307,10-321,11-121,11-123,11-141,11-171,11-271,12-33,12-73,12-184,13-53,13-84,13-100,13-136,13-179,14-1,14-67,14-139,16-79,16-247,16-274,17-73,17-167,1…
TC..C	5	3	10	82	7.008561e-01	3.165767e+00	0-412,1-10,1-13,1-51,1-53,1-91,1-94,1-104,1-148,1-333,2-65,2-183,2-441,3-16,3-61,3-142,3-169,3-242,3-301,3-320,4-27,4-30,4-32,5-75,5-92,5-95,5-219,6-12,7-1,7-44,7-57,7-59,7-86,7-150,9-53,9-56,10-37,10-85,11-19,11-22,11-44,11-46,11-54,11-57,11-60,11-83,11-106,11-144,11-194,11-245,12-7,13-19,13-22,13-44,13-74,13-139,15-57,15-94,15-112,15-137,16-54,16-102,16-107,16-198,17-30,17-37,17-51,17-56,17-59,…
TG..C	5	3	10	45	5.868843e-01	-1.321319e+00	0-106,0-423,1-414,2-87,2-172,2-180,2-278,3-89,3-167,3-273,4-182,5-52,5-84,6-131,7-13,7-28,8-1,8-38,9-40,10-30,12-52,12-194,13-16,13-158,13-190,14-10,14-90,14-96,14-130,15-50,15-69,15-130,16-18,16-128,16-136,16-346,16-422,17-7,17-18,17-250,17-309,17-372,17-394,17-417,19-80,
TT..C	5	3	10	146	3.030799e-01	4.830356e+00	0-4,0-21,0-121,0-237,0-296,0-340,1-18,1-50,1-88,1-116,1-138,1-163,1-255,1-356,1-389,2-33,2-48,2-49,2-86,2-111,2-202,2-337,2-339,2-408,2-438,3-2,3-14,3-56,3-99,3-174,3-186,3-226,3-231,3-239,3-261,3-291,3-292,3-293,3-427,4-41,4-60,4-116,4-125,4-138,4-214,4-225,5-8,5-42,5-44,5-72,5-141,5-161,5-187,5-229,6-4,6-5,6-21,7-37,7-56,7-138,7-139,7-162,7-163,7-191,7-193,8-37,9-13,9-18,10-9,10-39,10-44,10-82,…
T.A.C	5	3	10	84	2.777851e-01	-1.315438e+00	0-4,0-21,0-131,0-284,0-371,1-10,1-13,1-44,1-116,1-145,1-255,1-414,2-65,2-172,2-180,2-191,2-438,3-89,3-142,3-298,3-427,4-27,4-60,5-52,5-141,5-161,5-177,5-229,6-5,6-153,7-1,7-13,7-86,7-150,7-183,8-50,9-53,9-56,10-30,10-223,10-249,10-307,10-321,11-2,11-16,11-19,11-22,11-73,11-83,11-141,11-144,11-261,12-184,12-194,13-16,13-19,13-22,13-44,13-84,13-158,14-10,14-66,14-90,14-96,15-69,15-112,16-54,16-198,…
TAA.C	5	4	9	22	-4.253026e-02	-1.606467e+00	0-131,0-284,0-371,1-44,1-145,2-191,3-298,5-177,6-153,7-183,8-50,10-223,10-307,10-321,11-141,12-184,13-84,16-274,17-301,17-425,18-66,18-225,
TCA.C	5	4	10	22	2.003264e+00	5.496317e-01	1-10,1-13,2-65,3-142,4-27,7-1,7-86,7-150,9-53,9-56,11-19,11-22,11-83,11-144,13-19,13-22,13-44,15-112,16-54,16-198,17-56,18-100,
TGA.C	5	4	8	19	1.080084e-01	1.652486e-01	1-414,2-172,2-180,3-89,5-52,7-13,10-30,12-194,13-16,13-158,14-10,14-90,14-96,15-69,16-422,17-250,17-309,17-372,17-394,
TTA.C	5	4	8	21	-1.057654e+00	-1.533872e+00	0-4,0-21,1-116,1-255,2-438,3-427,4-60,5-141,5-161,5-229,6-5,10-249,11-2,11-16,11-73,11-261,14-66,16-320,17-276,17-300,19-17,
T.C.C	5	3	10	65	7.008561e-01	1.939176e+00	0-49,1-50,1-53,2-5,2-87,2-123,2-339,2-441,3-16,3-56,3-99,3-169,3-226,3-231,3-273,3-293,4-32,4-127,5-44,5-72,5-219,6-21,7-28,7-56,7-59,7-193,8-75,9-35,10-39,10-44,10-93,11-43,11-46,11-57,11-60,11-82,11-123,11-183,12-7,12-52,13-53,13-166,13-209,15-50,15-57,15-111,16-79,16-102,16-107,16-162,16-216,16-352,17-25,17-51,17-379,17-399,18-39,18-54,18-75,18-95,18-120,19-46,19-82,19-83,19-240,
TAC.C	5	4	7	11	-3.591068e-01	-1.230016e+00	0-49,2-5,2-123,4-127,8-75,9-35,11-123,13-53,16-79,17-379,17-399,
TCC.C	5	4	9	20	2.486152e+00	3.847657e+00	1-53,2-441,3-16,3-169,4-32,5-219,7-59,11-46,11-57,11-60,12-7,15-57,16-102,16-107,17-51,18-39,18-54,18-95,19-83,19-240,
TTC.C	5	4	9	29	1.315130e+00	3.671239e+00	1-50,2-339,3-56,3-99,3-226,3-231,3-293,5-44,5-72,6-21,7-56,7-193,10-39,10-44,10-93,11-43,11-82,11-183,13-166,13-209,15-111,16-162,16-216,16-352,17-25,18-75,18-120,19-46,19-82,
T.G.C	5	3	10	72	5.868843e-01	2.089555e+00	0-22,0-121,0-296,0-340,1-94,1-104,1-148,1-193,1-333,2-33,2-86,2-183,2-202,2-278,3-174,3-242,3-261,3-320,4-138,4-182,4-225,5-8,5-95,5-167,5-187,6-12,6-131,7-122,7-139,8-37,8-38,9-7,9-40,10-85,10-108,10-125,10-213,11-106,11-194,11-211,11-234,12-73,12-135,13-74,13-136,14-22,14-108,15-22,15-94,15-130,15-137,16-127,16-128,16-136,16-247,16-330,17-6,17-17,17-18,17-79,17-114,17-148,17-197,17-217,17-308,1…
TAG.C	5	4	7	10	-7.327111e-01	-1.963933e+00	0-22,1-193,5-167,7-122,9-7,10-125,12-73,13-136,16-247,17-386,
TCG.C	5	4	9	18	2.198528e+00	2.832399e+00	1-94,1-104,1-148,1-333,2-183,3-242,3-320,5-95,6-12,10-85,11-106,11-194,13-74,15-94,15-137,17-148,17-217,18-57,
TGG.C	5	4	6	9	-1.816604e-01	-5.732172e-01	2-278,4-182,6-131,8-38,9-40,15-130,16-128,16-136,17-18,
TTG.C	5	4	10	35	1.867373e+00	4.325564e+00	0-121,0-296,0-340,2-33,2-86,2-202,3-174,3-261,4-138,4-225,5-8,5-187,7-139,8-37,10-108,10-213,11-211,11-234,12-135,14-22,14-108,15-22,16-127,16-330,17-6,17-17,17-79,17-114,17-197,17-308,18-21,18-110,18-217,19-69,19-181,
T.T.C	5	3	10	128	3.030799e-01	3.992131e+00	0-43,0-106,0-237,0-319,0-412,0-423,1-18,1-51,1-88,1-91,1-101,1-138,1-163,1-256,1-320,1-356,1-383,1-389,1-408,2-48,2-49,2-111,2-232,2-337,2-408,2-417,2-439,3-2,3-14,3-54,3-61,3-97,3-167,3-186,3-239,3-291,3-292,3-301,3-348,4-3,4-30,4-41,4-116,4-125,4-214,5-42,5-75,5-84,5-92,5-125,6-4,7-37,7-44,7-57,7-112,7-138,7-162,7-163,7-170,7-191,8-1,9-13,9-18,10-9,10-37,10-67,10-82,10-99,10-162,11-41,11-44,11-…
TAT.C	5	4	9	33	6.472224e-02	7.391157e-01	0-43,0-319,1-101,1-256,1-320,1-383,1-408,2-232,2-417,2-439,3-54,3-97,3-348,4-3,5-125,7-112,7-170,10-67,10-162,11-121,11-171,11-271,12-33,13-100,13-179,14-1,14-67,14-139,17-73,17-167,18-37,18-48,18-138,
TCT.C	5	4	8	22	5.443452e-01	1.829705e+00	0-412,1-51,1-91,3-61,3-301,4-30,5-75,5-92,7-44,7-57,10-37,11-44,11-54,11-245,13-139,17-30,17-37,17-59,17-145,17-157,17-223,19-171,
TGT.C	5	4	8	12	2.285053e-01	-1.299655e+00	0-106,0-423,3-167,5-84,8-1,13-190,14-130,16-18,16-346,17-7,17-417,19-80,
TTT.C	5	4	9	61	1.703268e-01	5.189826e+00	0-237,1-18,1-88,1-138,1-163,1-356,1-389,2-48,2-49,2-111,2-337,2-408,3-2,3-14,3-186,3-239,3-291,3-292,4-41,4-116,4-125,4-214,5-42,6-4,7-37,7-138,7-162,7-163,7-191,9-13,9-18,10-9,10-82,10-99,11-41,11-99,11-181,11-191,11-260,13-37,13-51,13-71,13-112,13-113,13-120,13-144,13-153,13-164,16-237,16-268,17-43,17-44,17-186,18-74,18-92,18-93,18-119,19-44,19-159,19-237,19-238,
T..AC	5	3	10	87	2.777851e-01	-4.118403e-01	0-43,0-284,0-296,0-371,0-412,0-423,1-13,1-18,1-44,1-104,1-163,1-320,1-333,2-5,2-33,2-278,2-339,2-408,3-89,3-169,3-174,3-242,3-261,3-348,3-427,4-116,4-125,5-75,5-84,5-95,6-4,6-12,6-153,7-1,7-170,8-50,9-18,10-39,10-67,10-85,10-93,10-223,10-249,11-46,11-73,11-82,11-99,11-106,11-121,11-194,11-211,11-260,12-33,12-73,12-135,13-22,13-51,13-53,13-139,13-144,13-179,13-190,13-209,14-108,15-22,15-94,15-111,…
TA.AC	5	4	8	23	-1.211535e+00	-1.419914e+00	0-43,0-284,0-371,1-44,1-320,2-5,3-348,6-153,7-170,8-50,10-67,10-223,11-121,12-33,12-73,13-53,13-179,16-247,16-274,17-399,18-48,18-138,18-225,
TC.AC	5	4	9	21	1.215807e+00	1.312579e+00	0-412,1-13,1-104,1-333,3-169,3-242,5-75,5-95,6-12,7-1,10-85,11-46,11-106,11-194,13-22,13-139,15-94,17-148,18-57,18-100,19-240,
TT.AC	5	4	10	36	1.187098e+00	1.310689e+00	0-296,1-18,1-163,2-33,2-339,2-408,3-174,3-261,3-427,4-116,4-125,6-4,9-18,10-39,10-93,10-249,11-73,11-82,11-99,11-211,11-260,12-135,13-51,13-144,13-209,14-108,15-22,15-111,16-162,16-330,17-25,17-300,17-308,18-110,19-17,19-46,
T.AAC	5	4	8	20	-1.211535e+00	-1.971392e+00	0-284,0-371,1-13,1-44,3-89,3-427,6-153,7-1,8-50,10-223,10-249,11-73,13-22,16-274,16-422,17-300,17-372,18-100,18-225,19-17,
TAAAC	5	5	6	8	-3.659539e-02	-6.991565e-01	0-284,0-371,1-44,6-153,8-50,10-223,16-274,18-225,
T.CAC	5	4	6	15	-1.146564e+00	-2.169718e-01	2-5,2-339,3-169,10-39,10-93,11-46,11-82,13-53,13-209,15-111,16-162,17-25,17-399,19-46,19-240,
TTCAC	5	5	6	9	1.511943e+00	1.823178e+00	2-339,10-39,10-93,11-82,13-209,15-111,16-162,17-25,19-46,
T.GAC	5	4	9	25	9.487279e-01	1.592417e+00	0-296,1-104,1-333,2-33,2-278,3-174,3-242,3-261,5-95,6-12,10-85,11-106,11-194,11-211,12-73,12-135,14-108,15-22,15-94,16-247,16-330,17-148,17-308,18-57,18-110,
TCGAC	5	5	8	11	3.999373e+00	4.512009e+00	1-104,1-333,3-242,5-95,6-12,10-85,11-106,11-194,15-94,17-148,18-57,
TTGAC	5	5	7	11	1.879189e+00	2.211005e+00	0-296,2-33,3-174,3-261,11-211,12-135,14-108,15-22,16-330,17-308,18-110,
T.TAC	5	4	8	27	-1.057654e+00	-3.993318e-01	0-43,0-412,0-423,1-18,1-163,1-320,2-408,3-348,4-116,4-125,5-75,5-84,6-4,7-170,9-18,10-67,11-99,11-121,11-260,12-33,13-51,13-139,13-144,13-179,13-190,18-48,18-138,
TATAC	5	5	6	10	8.653255e-02	1.030090e-01	0-43,1-320,3-348,7-170,10-67,11-121,12-33,13-179,18-48,18-138,
TTTAC	5	5	7	11	8.875861e-01	6.078813e-01	1-18,1-163,2-408,4-116,4-125,6-4,9-18,11-99,11-260,13-51,13-144,
T..CC	5	3	10	74	7.008561e-01	3.322617e+00	0-22,0-237,1-51,1-116,1-138,1-256,2-49,2-86,2-87,2-439,3-14,3-61,3-167,3-226,3-231,3-292,3-293,3-301,4-30,4-60,4-214,5-8,5-52,5-125,5-141,6-5,6-131,7-57,7-139,7-150,7-163,8-38,9-7,9-40,9-56,10-9,10-99,11-2,11-44,11-60,11-83,11-123,11-144,11-261,13-113,13-120,14-10,14-67,15-112,16-79,16-102,16-128,16-320,17-7,17-18,17-44,17-59,17-79,17-186,17-250,17-276,17-301,17-309,17-386,18-37,18-74,18-75,18-93…
TA.CC	5	4	8	11	4.283501e-01	-1.230016e+00	0-22,1-256,2-439,5-125,9-7,11-123,14-67,16-79,17-301,17-386,18-37,
TC.CC	5	4	9	15	2.486152e+00	2.429426e+00	1-51,3-61,3-301,4-30,7-57,7-150,9-56,11-44,11-60,11-83,11-144,15-112,16-102,17-59,19-83,
TG.CC	5	4	6	12	1.518148e-01	8.531579e-01	2-87,3-167,5-52,6-131,8-38,9-40,14-10,16-128,17-7,17-18,17-250,17-309,
TT.CC	5	4	8	36	5.443452e-01	4.728273e+00	0-237,1-116,1-138,2-49,2-86,3-14,3-226,3-231,3-292,3-293,4-60,4-214,5-8,5-141,6-5,7-139,7-163,10-9,10-99,11-2,11-261,13-113,13-120,16-320,17-44,17-79,17-186,17-276,18-74,18-75,18-93,18-119,18-120,19-69,19-82,19-238,
T.ACC	5	4	7	18	-3.591068e-01	5.496317e-01	1-116,4-60,5-52,5-141,6-5,7-150,9-56,11-2,11-83,11-144,11-261,14-10,15-112,16-320,17-250,17-276,17-301,17-309,
T.GCC	5	4	7	13	8.340524e-01	1.182437e+00	0-22,2-86,5-8,6-131,7-139,8-38,9-7,9-40,16-128,17-18,17-79,17-386,19-69,
T.TCC	5	4	9	31	1.315130e+00	4.199369e+00	0-237,1-51,1-138,1-256,2-49,2-439,3-14,3-61,3-167,3-292,3-301,4-30,4-214,5-125,7-57,7-163,10-9,10-99,11-44,13-113,13-120,14-67,17-7,17-44,17-59,17-186,18-37,18-74,18-93,18-119,19-238,
TCTCC	5	5	6	7	2.973453e+00	2.812164e+00	1-51,3-61,3-301,4-30,7-57,11-44,17-59,
TTTCC	5	5	8	17	2.992603e+00	5.720502e+00	0-237,1-138,2-49,3-14,3-292,4-214,7-163,10-9,10-99,13-113,13-120,17-44,17-186,18-74,18-93,18-119,19-238,
T..GC	5	3	10	56	5.868843e-01	2.302488e-01	0-21,0-49,0-319,2-65,2-123,2-172,2-232,2-441,3-2,3-16,3-99,3-320,4-3,4-32,4-41,4-225,5-167,5-187,5-219,5-229,7-37,7-86,7-112,7-138,8-1,8-37,9-35,10-162,10-321,11-22,13-84,13-158,14-1,14-90,14-96,14-130,15-137,16-18,16-54,16-107,16-127,16-346,16-352,17-17,17-37,17-157,17-217,17-223,17-379,17-394,17-417,17-425,18-21,18-66,18-217,19-171,
TA.GC	5	4	10	15	1.789447e+00	-7.848680e-01	0-49,0-319,2-123,2-232,4-3,5-167,7-112,9-35,10-162,10-321,13-84,14-1,17-379,17-425,18-66,
TC.GC	5	4	7	16	8.340524e-01	2.171699e+00	2-65,2-441,3-16,3-320,4-32,5-219,7-86,11-22,15-137,16-54,16-107,17-37,17-157,17-217,17-223,19-171,
TT.GC	5	4	7	15	-5.909284e-01	-5.712371e-01	0-21,3-2,3-99,4-41,4-225,5-187,5-229,7-37,7-138,8-37,16-127,16-352,17-17,18-21,18-217,
T.AGC	5	4	9	15	9.487279e-01	-7.848680e-01	0-21,2-65,2-172,5-229,7-86,10-321,11-22,13-84,13-158,14-90,14-96,16-54,17-394,17-425,18-66,
T.GGC	5	4	6	11	-1.816604e-01	3.821552e-02	3-320,4-225,5-167,5-187,8-37,15-137,16-127,17-17,17-217,18-21,18-217,
T.TGC	5	4	9	19	1.047939e+00	4.024418e-01	0-319,2-232,3-2,4-3,4-41,7-37,7-112,7-138,8-1,10-162,14-1,14-130,16-18,16-346,17-37,17-157,17-223,17-417,19-171,
TATGC	5	5	6	6	1.208728e+00	1.098704e-01	0-319,2-232,4-3,7-112,10-162,14-1,
T..TC	5	3	10	132	3.030799e-01	3.634301e+00	0-4,0-106,0-121,0-131,0-340,1-10,1-50,1-53,1-88,1-91,1-94,1-101,1-145,1-148,1-193,1-255,1-356,1-383,1-389,1-408,1-414,2-48,2-111,2-180,2-183,2-191,2-202,2-337,2-417,2-438,3-54,3-56,3-97,3-142,3-186,3-239,3-273,3-291,3-298,4-27,4-127,4-138,4-182,5-42,5-44,5-72,5-92,5-161,5-177,6-21,7-13,7-28,7-44,7-56,7-59,7-122,7-162,7-183,7-191,7-193,8-75,9-13,9-53,10-30,10-37,10-44,10-82,10-108,10-125,10-213,10…
TA.TC	5	4	9	27	6.472224e-02	-4.002800e-01	0-131,1-101,1-145,1-193,1-383,1-408,2-191,2-417,3-54,3-97,3-298,4-127,5-177,7-122,7-183,8-75,10-125,10-307,11-141,11-171,11-271,12-184,13-100,13-136,14-139,17-73,17-167,
TC.TC	5	4	10	30	2.085914e+00	3.408476e+00	1-10,1-53,1-91,1-94,1-148,2-183,3-142,4-27,5-92,7-44,7-59,9-53,10-37,11-19,11-54,11-57,11-245,12-7,13-19,13-44,13-74,15-57,16-198,17-30,17-51,17-56,17-145,18-39,18-54,18-95,
TG.TC	5	4	9	16	1.047939e+00	-3.280809e-01	0-106,1-414,2-180,3-273,4-182,7-13,7-28,10-30,12-52,12-194,13-16,15-50,15-69,15-130,16-136,19-80,
TT.TC	5	4	10	59	1.249545e+00	5.189826e+00	0-4,0-121,0-340,1-50,1-88,1-255,1-356,1-389,2-48,2-111,2-202,2-337,2-438,3-56,3-186,3-239,3-291,4-138,5-42,5-44,5-72,5-161,6-21,7-56,7-162,7-191,7-193,9-13,10-44,10-82,10-108,10-213,11-16,11-41,11-43,11-181,11-183,11-191,11-234,13-37,13-71,13-112,13-153,13-164,13-166,14-22,14-66,16-216,16-237,16-268,17-6,17-43,17-114,17-197,18-92,19-44,19-159,19-181,19-237,
T.ATC	5	4	9	31	6.472224e-02	-2.005155e-02	0-4,0-131,1-10,1-145,1-255,1-414,2-180,2-191,2-438,3-142,3-298,4-27,5-161,5-177,7-13,7-183,9-53,10-30,10-307,11-16,11-19,11-141,12-184,12-194,13-16,13-19,13-44,14-66,15-69,16-198,17-56,
TAATC	5	5	6	9	8.653255e-02	-2.208449e-01	0-131,1-145,2-191,3-298,5-177,7-183,10-307,11-141,12-184,
TCATC	5	5	7	9	2.191226e+00	1.823741e+00	1-10,3-142,4-27,9-53,11-19,13-19,13-44,16-198,17-56,
TGATC	5	5	6	7	1.208728e+00	5.294941e-01	1-414,2-180,7-13,10-30,12-194,13-16,15-69,
T.CTC	5	4	10	27	2.085914e+00	2.618229e+00	1-50,1-53,3-56,3-273,4-127,5-44,5-72,6-21,7-28,7-56,7-59,7-193,8-75,10-44,11-43,11-57,11-183,12-7,12-52,13-166,15-50,15-57,16-216,17-51,18-39,18-54,18-95,
TCCTC	5	5	7	9	3.755008e+00	4.075308e+00	1-53,7-59,11-57,12-7,15-57,17-51,18-39,18-54,18-95,
TTCTC	5	5	7	12	2.308768e+00	3.389714e+00	1-50,3-56,5-44,5-72,6-21,7-56,7-193,10-44,11-43,11-183,13-166,16-216,
T.GTC	5	4	9	23	1.047939e+00	1.378943e+00	0-121,0-340,1-94,1-148,1-193,2-183,2-202,4-138,4-182,7-122,10-108,10-125,10-213,11-234,13-74,13-136,14-22,15-130,16-136,17-6,17-114,17-197,19-181,
TTGTC	5	5	7	12	1.994419e+00	2.834378e+00	0-121,0-340,2-202,4-138,10-108,10-213,11-234,14-22,17-6,17-114,17-197,19-181,
T.TTC	5	4	10	51	1.249545e+00	4.395667e+00	0-106,1-88,1-91,1-101,1-356,1-383,1-389,1-408,2-48,2-111,2-337,2-417,3-54,3-97,3-186,3-239,3-291,5-42,5-92,7-44,7-162,7-191,9-13,10-37,10-82,11-41,11-54,11-171,11-181,11-191,11-245,11-271,13-37,13-71,13-100,13-112,13-153,13-164,14-139,16-237,16-268,17-30,17-43,17-73,17-145,17-167,18-92,19-44,19-80,19-159,19-237,
TATTC	5	5	6	12	2.076924e-01	9.404222e-01	1-101,1-383,1-408,2-417,3-54,3-97,11-171,11-271,13-100,14-139,17-73,17-167,
TTTTC	5	5	9	29	2.353702e+00	6.987947e+00	1-88,1-356,1-389,2-48,2-111,2-337,3-186,3-239,3-291,5-42,7-162,7-191,9-13,10-82,11-41,11-181,11-191,13-37,13-71,13-112,13-153,13-164,16-237,16-268,17-43,18-92,19-44,19-159,19-237,
T...G	5	2	10	305	6.952321e-03	-1.245287e+00	0-28,0-34,0-86,0-109,0-112,0-119,0-122,0-152,0-165,0-183,0-220,0-228,0-229,0-249,0-297,0-304,0-318,0-326,0-332,0-338,0-341,0-348,0-351,0-387,0-389,0-404,0-414,0-420,0-429,0-435,0-442,1-19,1-158,1-168,1-191,1-200,1-205,1-215,1-247,1-280,1-287,1-363,1-391,1-392,1-411,1-420,1-444,2-31,2-38,2-58,2-84,2-93,2-101,2-140,2-141,2-150,2-151,2-169,2-171,2-194,2-203,2-226,2-234,2-243,2-273,2-289,2-303,2-309,…
TA..G	5	3	10	81	2.162893e-01	-2.522491e+00	0-86,0-249,0-304,0-332,0-348,0-414,0-420,0-429,1-168,1-191,1-200,1-215,1-247,1-363,1-420,1-444,2-101,2-151,2-243,2-289,2-309,2-332,2-352,2-370,3-192,3-318,3-393,3-444,4-61,4-96,4-161,5-81,5-120,6-53,6-61,6-85,6-109,7-107,8-57,8-62,9-0,9-20,9-25,9-74,10-57,10-173,10-194,10-203,10-205,10-286,11-154,11-262,12-17,12-68,12-87,12-123,12-151,12-201,13-13,13-91,13-181,13-187,13-199,15-77,15-127,16-40,16-…
TC..G	5	3	8	54	-3.396556e+00	-4.936819e-02	0-34,0-109,0-165,0-387,1-205,1-280,1-392,1-411,2-38,2-84,2-194,2-273,3-100,3-232,3-377,4-83,4-200,5-151,6-22,6-75,6-100,6-128,6-217,7-10,7-31,7-47,7-94,7-127,10-11,10-94,10-244,10-310,11-10,11-318,14-25,14-79,15-29,15-47,16-90,16-139,16-163,16-187,16-219,16-257,16-284,17-9,17-188,17-363,17-384,19-67,19-74,19-89,19-162,19-184,
TG..G	5	3	10	66	4.857315e-01	1.952113e-01	0-112,0-122,0-220,0-297,0-326,0-341,0-351,0-435,2-93,2-141,2-203,2-234,2-303,2-384,2-429,3-4,3-210,3-262,3-409,4-139,5-17,5-60,5-154,6-77,6-112,6-183,7-50,7-212,7-215,8-25,10-1,10-176,10-214,10-229,10-260,10-276,10-295,10-298,10-301,11-68,11-235,11-283,11-308,12-63,12-136,12-154,12-166,12-191,13-8,13-174,14-3,14-31,16-42,16-48,16-85,16-222,16-434,17-195,18-13,18-146,18-168,18-238,19-117,19-139,19…
TT..G	5	3	10	104	2.380333e-01	-2.832483e-01	0-28,0-119,0-152,0-183,0-228,0-229,0-318,0-338,0-389,0-404,0-442,1-19,1-158,1-287,1-391,2-31,2-58,2-140,2-150,2-169,2-171,2-226,2-318,2-327,3-3,3-15,3-240,3-331,3-375,4-2,4-40,4-42,4-54,4-91,4-106,4-107,4-223,4-224,5-66,5-106,5-166,5-228,6-31,6-33,6-74,6-164,6-165,7-36,7-77,7-85,9-19,9-65,10-10,10-27,10-83,10-123,10-182,10-192,10-211,10-258,10-259,10-292,11-192,11-250,11-273,12-133,12-153,13-65,1…
T.A.G	5	3	10	97	2.162893e-01	-9.307482e-01	0-28,0-34,0-86,0-297,0-318,0-326,0-332,0-348,0-351,0-404,0-429,0-435,0-442,1-19,1-200,1-247,1-280,1-363,1-392,1-420,1-444,2-58,2-101,2-141,2-150,2-194,2-243,2-273,2-303,2-327,2-370,3-262,3-393,3-444,4-2,4-83,4-96,4-200,5-17,5-120,5-154,5-166,6-53,6-85,6-109,6-112,6-128,6-165,6-183,6-217,7-47,7-77,7-212,8-25,8-62,9-19,10-94,10-182,10-286,10-301,11-283,12-17,12-68,12-87,12-136,12-166,12-191,13-65,1…
TAA.G	5	4	10	30	9.723440e-01	-9.351195e-01	0-86,0-332,0-348,0-429,1-200,1-247,1-363,1-420,1-444,2-101,2-243,2-370,3-393,3-444,4-96,5-120,6-53,6-85,6-109,8-62,10-286,12-17,12-68,12-87,13-199,15-77,16-359,19-105,19-136,19-195,
TCA.G	5	4	8	21	1.080084e-01	6.402816e-01	0-34,1-280,1-392,2-194,2-273,4-83,4-200,6-128,6-217,7-47,10-94,14-25,14-79,15-29,15-47,16-139,16-163,16-284,17-363,19-74,19-162,
TGA.G	5	4	10	24	1.588353e+00	6.320635e-01	0-297,0-326,0-351,0-435,2-141,2-303,3-262,5-17,5-154,6-112,6-183,7-212,8-25,10-301,11-283,12-136,12-166,12-191,14-31,16-85,18-146,18-168,18-238,19-224,
TTA.G	5	4	10	22	1.028033e+00	-2.044847e+00	0-28,0-318,0-404,0-442,1-19,2-58,2-150,2-327,4-2,5-166,6-165,7-77,9-19,10-182,13-65,13-145,14-0,16-147,17-174,17-244,18-65,18-143,
T.C.G	5	3	10	62	5.868843e-01	6.609460e-01	0-220,0-229,0-249,0-414,1-215,1-391,2-38,2-93,2-234,2-289,2-309,2-352,2-429,3-4,3-15,3-192,3-210,3-232,4-61,5-60,6-74,6-100,7-50,7-85,7-94,8-57,9-20,10-1,10-10,10-11,10-57,10-244,10-298,11-262,11-273,11-308,11-318,12-123,12-201,13-8,13-102,13-155,13-181,14-3,14-43,15-136,16-70,16-187,16-192,16-222,16-256,16-257,17-9,17-36,17-156,17-187,17-188,17-222,17-257,17-277,18-13,19-161,
TAC.G	5	4	7	19	-7.327111e-01	1.652486e-01	0-249,0-414,1-215,2-289,2-309,2-352,3-192,4-61,8-57,9-20,10-57,11-262,12-123,12-201,13-181,16-70,16-192,17-257,17-277,
TGC.G	5	4	9	15	1.918854e+00	1.263724e+00	0-220,2-93,2-234,2-429,3-4,3-210,5-60,7-50,10-1,10-298,11-308,13-8,14-3,16-222,18-13,
TTC.G	5	4	8	17	2.285053e-01	-8.474923e-02	0-229,1-391,3-15,6-74,7-85,10-10,11-273,13-102,13-155,14-43,15-136,16-256,17-36,17-156,17-187,17-222,19-161,
T.G.G	5	3	10	41	4.857315e-01	-3.105043e+00	0-109,0-389,2-140,2-151,2-171,2-384,3-3,3-100,3-377,3-409,4-42,4-107,4-161,5-66,5-106,6-33,6-77,9-0,9-65,10-176,10-194,10-205,10-259,10-260,10-276,10-292,10-310,11-154,12-153,12-154,15-127,16-17,16-42,16-63,16-90,16-434,17-92,17-334,17-416,19-141,19-184,
TAG.G	5	4	6	10	-2.043444e+00	-2.455155e+00	2-151,4-161,9-0,10-194,10-205,11-154,15-127,16-63,17-92,17-334,
TTG.G	5	4	9	16	7.803535e-01	-9.159918e-01	0-389,2-140,2-171,3-3,4-42,4-107,5-66,5-106,6-33,9-65,10-259,10-292,12-153,16-17,17-416,19-141,
T.T.G	5	3	10	105	2.380333e-01	2.659181e-01	0-112,0-119,0-122,0-152,0-165,0-183,0-228,0-304,0-338,0-341,0-387,0-420,1-158,1-168,1-191,1-205,1-287,1-411,2-31,2-84,2-169,2-203,2-226,2-318,2-332,3-240,3-318,3-331,3-375,4-40,4-54,4-91,4-106,4-139,4-223,4-224,5-81,5-151,5-228,6-22,6-31,6-61,6-75,6-164,7-10,7-31,7-36,7-107,7-127,7-215,9-25,9-74,10-27,10-83,10-123,10-173,10-192,10-203,10-211,10-214,10-229,10-258,10-295,11-10,11-68,11-192,11-235,1…
TAT.G	5	4	8	22	-1.485127e+00	-2.044847e+00	0-304,0-420,1-168,1-191,2-332,3-318,5-81,6-61,7-107,9-25,9-74,10-173,10-203,12-151,13-13,13-91,13-187,16-40,16-315,17-90,17-329,17-409,
TCT.G	5	4	7	16	-5.909284e-01	-3.280809e-01	0-165,0-387,1-205,1-411,2-84,5-151,6-22,6-75,7-10,7-31,7-127,11-10,16-219,17-384,19-67,19-89,
TGT.G	5	4	8	18	-1.008397e-01	-4.629220e-01	0-112,0-122,0-341,2-203,4-139,7-215,10-214,10-229,10-295,11-68,11-235,12-63,13-174,16-48,17-195,19-117,19-139,19-182,
TTT.G	5	4	9	49	-1.179141e-01	2.955579e+00	0-119,0-152,0-183,0-228,0-338,1-158,1-287,2-31,2-169,2-226,2-318,3-240,3-331,3-375,4-40,4-54,4-91,4-106,4-223,4-224,5-228,6-31,6-164,7-36,10-27,10-83,10-123,10-192,10-211,10-258,11-192,11-250,12-133,13-72,13-171,14-20,15-86,15-92,16-126,16-245,16-310,16-328,16-351,17-112,17-414,18-205,18-216,18-230,18-235,
T..AG	5	3	10	73	2.162893e-01	-3.258390e+00	0-28,0-34,0-183,0-326,0-429,1-191,1-247,1-280,1-363,1-391,1-420,1-444,2-38,2-93,2-101,2-140,2-171,2-273,2-289,2-384,3-192,3-210,3-377,3-393,3-409,4-83,4-161,4-200,5-106,5-120,5-228,6-33,6-53,6-100,6-112,6-164,6-183,6-217,7-50,7-85,8-62,9-74,10-123,10-192,10-194,10-203,10-229,10-276,10-286,10-310,11-68,11-283,12-68,12-87,13-199,14-31,14-79,16-48,16-63,16-139,16-147,16-222,16-245,16-284,17-90,17-38…
TA.AG	5	4	9	24	-3.415714e-01	-1.965548e+00	0-429,1-191,1-247,1-363,1-420,1-444,2-101,2-289,3-192,3-393,4-161,5-120,6-53,8-62,9-74,10-194,10-203,10-286,12-68,12-87,13-199,16-63,17-90,19-105,
TC.AG	5	4	8	15	1.080084e-01	-7.827594e-01	0-34,1-280,2-38,2-273,3-377,4-83,4-200,6-100,6-217,10-310,14-79,16-139,16-284,17-384,19-184,
TG.AG	5	4	7	16	-1.135495e+00	-1.135497e+00	0-326,2-93,2-384,3-210,3-409,6-112,6-183,7-50,10-229,10-276,11-68,11-283,14-31,16-48,16-222,18-146,
TT.AG	5	4	7	18	-2.741708e+00	-2.747294e+00	0-28,0-183,1-391,2-140,2-171,5-106,5-228,6-33,6-164,7-85,10-123,10-192,16-147,16-245,18-65,18-205,19-141,19-161,
T.AAG	5	4	10	33	9.723440e-01	-4.167068e-01	0-28,0-34,0-326,0-429,1-247,1-280,1-363,1-420,1-444,2-101,2-273,3-393,4-83,4-200,5-120,6-53,6-112,6-183,6-217,8-62,10-286,11-283,12-68,12-87,13-199,14-31,14-79,16-139,16-147,16-284,18-65,18-146,19-105,
TAAAG	5	5	8	15	1.048087e+00	9.362811e-01	0-429,1-247,1-363,1-420,1-444,2-101,3-393,5-120,6-53,8-62,10-286,12-68,12-87,13-199,19-105,
TCAAG	5	5	6	9	1.096061e+00	1.202981e+00	0-34,1-280,2-273,4-83,4-200,6-217,14-79,16-139,16-284,
T.GAG	5	4	6	14	-2.043444e+00	-1.576016e+00	2-140,2-171,2-384,3-377,3-409,4-161,5-106,6-33,10-194,10-276,10-310,16-63,19-141,19-184,
T.TAG	5	4	7	15	-2.741708e+00	-3.272802e+00	0-183,1-191,5-228,6-164,9-74,10-123,10-192,10-203,10-229,11-68,16-48,16-245,17-90,17-384,18-205,
TTTAG	5	5	6	7	-1.231552e-01	-1.115596e+00	0-183,5-228,6-164,10-123,10-192,16-245,18-205,
T..CG	5	3	10	66	5.868843e-01	1.659848e+00	0-112,0-122,0-228,0-297,0-341,0-351,1-19,1-215,1-287,2-203,2-352,2-370,3-3,3-15,3-100,3-232,3-240,3-262,3-318,3-375,4-42,4-61,4-139,5-60,6-22,7-215,8-57,9-19,10-1,10-10,10-83,10-94,10-205,10-214,11-10,11-192,11-235,11-262,11-308,12-17,12-63,12-136,13-8,13-72,13-145,14-3,14-25,14-43,15-86,15-92,16-42,16-163,16-187,16-256,16-351,16-434,17-9,17-92,17-187,17-277,17-334,17-363,18-13,19-74,19-182,19-22…
TA.CG	5	4	7	12	-7.327111e-01	-1.491973e+00	1-215,2-352,2-370,3-318,4-61,8-57,10-205,11-262,12-17,17-92,17-277,17-334,
TC.CG	5	4	6	11	1.518148e-01	5.241162e-01	3-100,3-232,6-22,10-94,11-10,14-25,16-163,16-187,17-9,17-363,19-74,
TG.CG	5	4	9	23	1.918854e+00	3.725394e+00	0-112,0-122,0-297,0-341,0-351,2-203,3-262,4-139,5-60,7-215,10-1,10-214,11-235,11-308,12-63,12-136,13-8,14-3,16-42,16-434,18-13,19-182,19-224,
TT.CG	5	4	8	20	2.285053e-01	6.463018e-01	0-228,1-19,1-287,3-3,3-15,3-240,3-375,4-42,9-19,10-10,10-83,11-192,13-72,13-145,14-43,15-86,15-92,16-256,16-351,17-187,
T.ACG	5	4	8	15	1.080084e-01	-7.827594e-01	0-297,0-351,1-19,2-370,3-262,9-19,10-94,12-17,12-136,13-145,14-25,16-163,17-363,19-74,19-224,
T.CCG	5	4	9	20	2.198528e+00	3.494056e+00	1-215,2-352,3-15,3-232,4-61,5-60,8-57,10-1,10-10,11-262,11-308,13-8,14-3,14-43,16-187,16-256,17-9,17-187,17-277,18-13,
TACCG	5	5	6	6	2.517867e+00	1.653659e+00	1-215,2-352,4-61,8-57,11-262,17-277,
T.TCG	5	4	9	23	1.047939e+00	1.378943e+00	0-112,0-122,0-228,0-341,1-287,2-203,3-240,3-318,3-375,4-139,6-22,7-215,10-83,10-214,11-10,11-192,11-235,12-63,13-72,15-86,15-92,16-351,19-182,
TGTCG	5	5	7	10	3.040892e+00	3.601147e+00	0-112,0-122,0-341,2-203,4-139,7-215,10-214,11-235,12-63,19-182,
TTTCG	5	5	6	10	1.321277e+00	1.969356e+00	0-228,1-287,3-240,3-375,10-83,11-192,13-72,15-86,15-92,16-351,
T..GG	5	3	10	48	4.857315e-01	-2.580843e+00	0-152,0-229,0-332,0-389,0-442,1-392,2-141,2-150,2-151,2-332,2-429,3-4,4-91,4-106,4-107,4-224,5-166,6-75,6-165,7-94,7-127,9-20,10-11,10-57,10-258,10-259,10-260,11-318,12-153,12-154,12-201,15-136,16-40,16-70,16-85,16-90,16-126,16-192,16-257,16-310,17-188,17-244,17-257,17-329,18-168,18-216,19-117,19-162,
TA.GG	5	4	6	11	-2.043444e+00	-2.235607e+00	0-332,2-151,2-332,9-20,10-57,12-201,16-40,16-70,16-192,17-257,17-329,
TT.GG	5	4	9	19	7.803535e-01	-6.895387e-01	0-152,0-229,0-389,0-442,2-150,4-91,4-106,4-107,4-224,5-166,6-165,10-258,10-259,12-153,15-136,16-126,16-310,17-244,18-216,
T.AGG	5	4	6	11	-2.043444e+00	-2.235607e+00	0-332,0-442,1-392,2-141,2-150,5-166,6-165,16-85,17-244,18-168,19-162,
T.CGG	5	4	8	15	1.218682e+00	1.263724e+00	0-229,2-429,3-4,7-94,9-20,10-11,10-57,11-318,12-201,15-136,16-70,16-192,16-257,17-188,17-257,
T.GGG	5	4	6	8	-5.332978e-01	-1.867994e+00	0-389,2-151,4-107,10-259,10-260,12-153,12-154,16-90,
T.TGG	5	4	7	14	-9.820328e-01	-1.368408e+00	0-152,2-332,4-91,4-106,4-224,6-75,7-127,10-258,16-40,16-126,16-310,17-329,18-216,19-117,
T..TG	5	3	10	118	2.380333e-01	1.257717e+00	0-86,0-109,0-119,0-165,0-220,0-249,0-304,0-318,0-338,0-348,0-387,0-404,0-414,0-420,0-435,1-158,1-168,1-200,1-205,1-411,2-31,2-58,2-84,2-169,2-194,2-226,2-234,2-243,2-303,2-309,2-318,2-327,3-331,3-444,4-2,4-40,4-54,4-96,4-223,5-17,5-66,5-81,5-151,5-154,6-31,6-61,6-74,6-77,6-85,6-109,6-128,7-10,7-31,7-36,7-47,7-77,7-107,7-212,8-25,9-0,9-25,9-65,10-27,10-173,10-176,10-182,10-211,10-244,10-292,10-295…
TA.TG	5	4	10	34	1.028033e+00	7.369186e-02	0-86,0-249,0-304,0-348,0-414,0-420,1-168,1-200,2-243,2-309,3-444,4-96,5-81,6-61,6-85,6-109,7-107,9-0,9-25,10-173,11-154,12-123,12-151,13-13,13-91,13-181,13-187,15-77,15-127,16-315,16-359,17-409,19-136,19-195,
TC.TG	5	4	8	18	2.285053e-01	1.587583e-01	0-109,0-165,0-387,1-205,1-411,2-84,2-194,5-151,6-128,7-10,7-31,7-47,10-244,15-29,15-47,16-219,19-67,19-89,
TG.TG	5	4	9	19	7.803535e-01	-4.636912e-01	0-220,0-435,2-234,2-303,5-17,5-154,6-77,7-212,8-25,10-176,10-295,10-298,10-301,12-166,12-191,13-174,17-195,18-238,19-139,
TT.TG	5	4	10	47	1.085558e+00	2.587787e+00	0-119,0-318,0-338,0-404,1-158,2-31,2-58,2-169,2-226,2-318,2-327,3-331,4-2,4-40,4-54,4-223,5-66,6-31,6-74,7-36,7-77,9-65,10-27,10-182,10-211,10-292,11-250,11-273,12-133,13-65,13-102,13-155,13-171,14-0,14-20,16-17,16-328,17-36,17-112,17-156,17-174,17-222,17-414,17-416,18-143,18-230,18-235,
T.ATG	5	4	10	38	1.028033e+00	7.831591e-01	0-86,0-318,0-348,0-404,0-435,1-200,2-58,2-194,2-243,2-303,2-327,3-444,4-2,4-96,5-17,5-154,6-85,6-109,6-128,7-47,7-77,7-212,8-25,10-182,10-301,12-166,12-191,13-65,14-0,15-29,15-47,15-77,16-359,17-174,18-143,18-238,19-136,19-195,
TAATG	5	5	7	12	4.545123e-01	2.424539e-01	0-86,0-348,1-200,2-243,3-444,4-96,6-85,6-109,15-77,16-359,19-136,19-195,
TGATG	5	5	8	10	2.238397e+00	1.313278e+00	0-435,2-303,5-17,5-154,7-212,8-25,10-301,12-166,12-191,18-238,
TTATG	5	5	9	11	1.966471e+00	1.217048e-01	0-318,0-404,2-58,2-327,4-2,7-77,10-182,13-65,14-0,17-174,18-143,
T.CTG	5	4	6	16	-1.410362e+00	-3.280809e-01	0-220,0-249,0-414,2-234,2-309,6-74,10-244,10-298,11-273,12-123,13-102,13-155,13-181,17-36,17-156,17-222,
T.GTG	5	4	7	11	-9.820328e-01	-2.045814e+00	0-109,5-66,6-77,9-0,9-65,10-176,10-292,11-154,15-127,16-17,17-416,
T.TTG	5	4	10	53	1.085558e+00	3.692802e+00	0-119,0-165,0-304,0-338,0-387,0-420,1-158,1-168,1-205,1-411,2-31,2-84,2-169,2-226,2-318,3-331,4-40,4-54,4-223,5-81,5-151,6-31,6-61,7-10,7-31,7-36,7-107,9-25,10-27,10-173,10-211,10-295,11-250,12-133,12-151,13-13,13-91,13-171,13-174,13-187,14-20,16-219,16-315,16-328,17-112,17-195,17-409,17-414,18-230,18-235,19-67,19-89,19-139,
TATTG	5	5	7	14	5.733870e-01	1.052018e+00	0-304,0-420,1-168,5-81,6-61,7-107,9-25,10-173,12-151,13-13,13-91,13-187,16-315,17-409,
TCTTG	5	5	6	11	1.321277e+00	2.401712e+00	0-165,0-387,1-205,1-411,2-84,5-151,7-10,7-31,16-219,19-67,19-89,
TTTTG	5	5	9	24	2.069951e+00	4.458350e+00	0-119,0-338,1-158,2-31,2-169,2-226,2-318,3-331,4-40,4-54,4-223,6-31,7-36,10-27,10-211,11-250,12-133,13-171,14-20,16-328,17-112,17-414,18-230,18-235,
T...T	5	2	10	604	2.975911e-04	-3.307954e+00	0-0,0-3,0-5,0-7,0-41,0-45,0-66,0-82,0-85,0-104,0-108,0-120,0-127,0-153,0-154,0-167,0-168,0-181,0-184,0-196,0-200,0-201,0-205,0-209,0-211,0-225,0-226,0-230,0-234,0-248,0-252,0-265,0-268,0-277,0-293,0-303,0-315,0-339,0-366,0-379,0-383,0-385,0-401,0-403,0-425,0-434,0-438,1-6,1-9,1-20,1-35,1-40,1-66,1-69,1-70,1-72,1-73,1-74,1-78,1-83,1-85,1-87,1-89,1-90,1-93,1-97,1-100,1-113,1-117,1-121,1-151,1-155,1…
TA..T	5	3	9	126	-1.295116e+01	-4.261251e+00	0-5,0-41,0-45,0-66,0-127,0-196,0-205,0-209,0-226,0-234,0-265,0-366,0-379,0-383,0-425,1-6,1-20,1-35,1-66,1-70,1-78,1-83,1-85,1-117,1-184,1-236,1-240,1-276,1-305,1-318,1-354,1-373,1-379,1-400,1-404,1-406,1-440,2-0,2-44,2-131,2-136,2-299,2-328,2-362,2-364,2-380,2-395,2-410,3-10,3-50,3-81,3-85,3-117,3-206,3-258,3-316,3-326,3-350,3-405,3-428,4-89,4-113,4-118,4-122,4-135,4-157,5-40,5-77,5-103,5-116,5-1…
TC..T	5	3	10	106	3.030799e-01	1.499026e+00	0-0,0-7,0-82,0-104,0-230,0-277,0-385,1-97,1-113,1-151,1-155,1-196,1-270,1-309,1-359,1-386,2-29,2-46,2-51,2-79,2-108,3-57,3-59,3-75,3-202,3-227,3-286,3-294,3-303,3-344,3-422,4-130,4-211,4-216,4-220,5-5,5-73,5-134,5-138,5-215,6-18,6-24,7-118,7-125,7-135,8-78,9-16,9-47,9-62,10-33,10-40,10-101,10-118,11-12,11-164,11-174,11-184,11-186,11-248,12-10,12-29,12-187,12-197,13-40,13-47,13-103,13-122,13-167,1…
TG..T	5	3	10	104	2.380333e-01	-2.832483e-01	0-154,0-168,0-252,0-293,0-401,0-438,1-74,1-161,1-171,1-203,1-314,1-402,2-34,2-61,2-199,2-255,2-312,2-316,2-321,2-330,2-334,3-22,3-24,3-28,3-158,3-198,3-254,3-328,3-340,3-373,3-383,4-43,4-57,4-99,4-103,4-232,5-67,5-69,5-107,5-157,6-80,6-95,6-140,6-179,6-208,6-213,6-224,7-34,7-39,7-74,7-80,7-102,7-110,7-114,8-34,9-3,9-28,10-105,10-179,10-185,10-240,10-293,11-97,11-178,11-188,11-229,11-253,11-269,12…
TT..T	5	3	10	268	8.891176e-02	3.373015e+00	0-3,0-85,0-108,0-120,0-153,0-167,0-181,0-184,0-200,0-201,0-211,0-225,0-248,0-268,0-303,0-315,0-339,0-403,0-434,1-9,1-40,1-69,1-72,1-73,1-87,1-89,1-90,1-93,1-100,1-121,1-159,1-160,1-164,1-170,1-183,1-187,1-232,1-243,1-300,1-301,1-303,1-304,1-308,1-313,1-348,1-349,1-350,1-352,1-353,1-358,1-369,1-372,1-378,1-382,1-385,1-388,1-410,1-413,2-10,2-50,2-54,2-55,2-83,2-107,2-135,2-168,2-225,2-228,2-242,2-2…
T.A.T	5	3	10	152	7.719642e-02	-2.588910e+00	0-66,0-85,0-168,0-184,0-201,0-205,0-225,0-248,0-252,0-265,0-277,0-293,0-303,0-366,0-379,0-438,1-6,1-69,1-78,1-97,1-100,1-151,1-155,1-164,1-171,1-183,1-196,1-236,1-243,1-276,1-304,1-309,1-314,1-353,1-359,1-372,1-373,1-378,1-379,1-382,2-34,2-55,2-61,2-108,2-135,2-136,2-199,2-242,2-298,2-380,2-395,3-10,3-28,3-53,3-81,3-202,3-205,3-206,3-254,3-257,3-286,3-312,3-340,3-383,3-428,4-57,4-99,4-103,4-126,4…
TAA.T	5	4	8	32	-3.542463e+00	-3.319863e+00	0-66,0-205,0-265,0-366,0-379,1-6,1-78,1-236,1-276,1-373,1-379,2-136,2-380,2-395,3-10,3-81,3-206,3-428,4-157,5-103,5-235,6-124,7-146,10-250,11-38,12-83,13-127,16-13,18-107,19-36,19-99,19-177,
TCA.T	5	4	10	41	1.187098e+00	1.880037e+00	0-277,1-97,1-151,1-155,1-196,1-309,1-359,2-108,3-202,3-286,4-130,4-211,4-220,5-5,5-134,5-138,5-215,6-18,7-118,7-135,8-78,9-47,10-40,10-118,12-29,12-197,13-40,13-47,13-210,14-40,14-63,15-34,15-53,15-133,16-240,17-26,17-86,18-18,18-44,18-213,19-131,
TGA.T	5	4	9	36	-2.285474e-01	2.522333e-01	0-168,0-252,0-293,0-438,1-171,1-314,2-34,2-61,2-199,3-28,3-254,3-340,3-383,4-57,4-99,4-103,4-232,5-107,6-80,6-95,6-208,7-102,8-34,9-3,10-179,10-185,10-240,11-229,12-3,12-169,13-68,13-109,14-114,15-80,15-103,19-54,
TTA.T	5	4	8	43	-3.274789e+00	-1.578103e+00	0-85,0-184,0-201,0-225,0-248,0-303,1-69,1-100,1-164,1-183,1-243,1-304,1-353,1-372,1-378,1-382,2-55,2-135,2-242,2-298,3-53,3-205,3-257,3-312,4-126,4-134,5-80,6-84,7-106,7-121,7-177,9-31,10-24,10-124,11-37,11-153,11-170,12-129,12-183,13-126,18-106,19-135,19-176,
T.C.T	5	3	10	126	3.030799e-01	2.449583e+00	0-0,0-45,0-108,0-268,0-425,1-9,1-20,1-40,1-66,1-90,1-93,1-113,1-117,1-121,1-187,1-270,1-308,1-358,1-385,1-410,2-0,2-50,2-51,2-79,2-83,2-107,2-312,2-358,2-410,3-46,3-117,3-188,3-201,3-227,3-285,3-294,3-303,3-350,3-386,3-405,4-43,4-113,4-118,4-216,5-77,5-91,5-137,6-149,6-179,7-9,7-39,7-43,7-46,7-70,7-114,7-117,7-172,9-15,9-61,9-62,10-33,10-53,10-100,10-101,10-117,10-254,11-53,11-56,11-93,11-101,11-…
TAC.T	5	4	8	27	-1.057654e+00	-3.993318e-01	0-45,0-425,1-20,1-66,1-117,2-0,2-410,3-117,3-350,3-405,4-113,4-118,5-77,6-149,7-70,7-172,10-53,10-254,11-93,11-101,12-114,12-130,13-141,13-192,16-321,18-50,18-140,
TCC.T	5	4	9	20	1.315130e+00	1.304976e+00	0-0,1-113,1-270,2-51,2-79,3-227,3-294,3-303,4-216,9-62,10-33,10-101,12-10,13-122,14-44,15-60,15-108,17-46,18-76,19-58,
TGC.T	5	4	7	18	-5.909284e-01	1.587583e-01	2-312,4-43,6-179,7-39,7-114,12-126,14-132,16-20,16-348,17-39,17-80,17-159,17-419,18-133,19-0,19-70,19-92,19-173,
TTC.T	5	4	10	61	1.249545e+00	5.587106e+00	0-108,0-268,1-9,1-40,1-90,1-93,1-121,1-187,1-308,1-358,1-385,1-410,2-50,2-83,2-107,2-358,3-46,3-188,3-201,3-285,3-386,5-91,5-137,7-9,7-43,7-46,7-117,9-15,9-61,10-100,10-117,11-53,11-56,11-247,12-208,13-39,13-43,13-73,13-114,13-121,14-39,15-18,15-28,15-56,15-107,16-75,16-239,16-265,16-270,16-307,16-325,17-32,17-50,17-75,17-169,18-53,18-94,19-62,19-66,19-88,19-95,
T.G.T	5	3	10	73	2.380333e-01	-2.997986e+00	0-153,0-154,0-167,0-196,0-230,0-234,0-315,0-434,1-35,1-73,1-160,1-170,1-184,1-313,1-413,1-440,2-228,2-302,2-315,2-320,2-334,3-50,3-75,4-56,4-92,5-36,5-153,6-24,6-140,6-213,6-224,7-12,7-33,7-73,8-33,9-27,10-29,10-104,10-175,10-297,11-12,11-70,11-89,11-167,12-187,12-190,13-15,13-108,13-173,14-17,15-63,15-88,16-50,16-59,16-98,16-123,16-135,16-211,16-311,16-317,16-353,17-76,17-163,17-170,17-241,17-41…
TAG.T	5	4	6	11	-3.998288e+00	-3.971719e+00	0-196,0-234,1-35,1-184,1-440,3-50,11-70,14-17,16-50,18-207,19-40,
TCG.T	5	4	7	11	-5.909284e-01	-1.542112e+00	0-230,3-75,6-24,11-12,12-187,15-88,16-98,16-211,16-353,17-76,17-170,
TTG.T	5	4	10	44	1.085558e+00	2.220538e+00	0-153,0-167,0-315,0-434,1-73,1-160,1-170,1-313,1-413,2-228,2-302,2-315,2-320,4-56,4-92,5-36,5-153,7-12,7-33,7-73,8-33,9-27,10-29,10-104,10-175,10-297,11-89,11-167,12-190,13-15,13-108,13-173,15-63,16-123,16-135,16-311,16-317,17-163,17-241,17-411,18-132,18-232,18-237,19-91,
T.T.T	5	3	10	253	8.891176e-02	3.556196e-01	0-3,0-5,0-7,0-41,0-82,0-104,0-120,0-127,0-181,0-200,0-209,0-211,0-226,0-339,0-383,0-385,0-401,0-403,1-70,1-72,1-74,1-83,1-85,1-87,1-89,1-159,1-161,1-203,1-232,1-240,1-300,1-301,1-303,1-305,1-318,1-348,1-349,1-350,1-352,1-354,1-369,1-386,1-388,1-400,1-402,1-404,1-406,2-10,2-29,2-44,2-46,2-54,2-131,2-168,2-225,2-255,2-297,2-299,2-316,2-319,2-321,2-323,2-324,2-326,2-328,2-330,2-362,2-364,2-366,2-376…
TAT.T	5	4	8	56	-3.274789e+00	-2.936898e-01	0-5,0-41,0-127,0-209,0-226,0-383,1-70,1-83,1-85,1-240,1-305,1-318,1-354,1-400,1-404,1-406,2-44,2-131,2-299,2-328,2-362,2-364,3-85,3-258,3-316,3-326,4-89,4-122,4-135,5-40,5-116,5-149,5-162,6-59,6-161,7-78,7-82,7-189,10-25,10-201,11-119,11-162,11-176,11-255,11-257,11-267,13-96,13-118,16-9,16-120,16-342,17-71,17-436,18-35,18-90,18-203,
TCT.T	5	4	10	34	1.249545e+00	6.631696e-01	0-7,0-82,0-104,0-385,1-386,2-29,2-46,3-57,3-59,3-344,3-422,5-73,7-125,9-16,11-164,11-174,11-184,11-186,11-248,13-103,13-167,13-169,14-128,15-19,16-217,16-266,16-308,16-326,16-344,17-33,18-201,19-63,19-115,19-127,
TGT.T	5	4	10	43	1.085558e+00	1.487665e+00	0-401,1-74,1-161,1-203,1-402,2-255,2-316,2-321,2-330,3-22,3-24,3-158,3-198,3-328,3-373,5-67,5-69,5-157,7-34,7-74,7-80,7-110,9-28,10-105,10-293,11-97,11-178,11-188,11-253,11-269,13-94,13-98,13-105,13-177,14-137,15-84,16-4,16-124,17-198,17-296,17-412,18-88,18-233,
TTT.T	5	4	10	120	6.471943e-01	5.301469e+00	0-3,0-120,0-181,0-200,0-211,0-339,0-403,1-72,1-87,1-89,1-159,1-232,1-300,1-301,1-303,1-348,1-349,1-350,1-352,1-369,1-388,2-10,2-54,2-168,2-225,2-297,2-319,2-323,2-324,2-326,2-366,2-376,3-185,3-237,3-238,3-289,3-290,3-330,3-346,3-424,4-38,4-39,4-53,4-137,4-235,5-43,5-71,5-225,5-226,6-1,6-2,6-27,6-28,6-29,6-30,7-55,7-76,7-159,7-160,7-161,7-176,7-192,9-12,9-14,10-19,10-20,10-21,10-23,10-81,10-107,10…
T..AT	5	3	10	164	7.719642e-02	-1.137054e+00	0-3,0-7,0-41,0-45,0-85,0-127,0-167,0-200,0-205,0-211,0-277,0-403,0-434,0-438,1-9,1-35,1-40,1-78,1-83,1-121,1-151,1-170,1-232,1-236,1-243,1-276,1-303,1-308,1-313,1-318,1-352,1-358,1-372,1-378,1-402,1-404,1-406,1-413,1-440,2-0,2-54,2-61,2-79,2-107,2-131,2-135,2-228,2-242,2-255,2-297,2-302,2-326,2-330,2-358,2-362,2-366,2-410,3-28,3-46,3-81,3-85,3-117,3-158,3-188,3-201,3-205,3-285,3-312,3-316,3-340,3…
TA.AT	5	4	8	40	-3.542463e+00	-2.765391e+00	0-41,0-45,0-127,0-205,1-35,1-78,1-83,1-236,1-276,1-318,1-404,1-406,1-440,2-0,2-131,2-362,2-410,3-81,3-85,3-117,3-316,4-118,6-59,6-149,7-146,10-53,10-201,10-254,11-93,11-101,11-119,11-255,12-114,16-9,17-71,17-436,18-35,18-207,19-36,19-40,
TC.AT	5	4	9	16	6.472224e-02	-2.475567e+00	0-7,0-277,1-151,2-79,4-130,4-216,9-47,11-12,11-174,12-197,15-34,15-88,16-98,17-46,18-201,19-131,
TG.AT	5	4	9	30	-2.285474e-01	-8.106584e-01	0-438,1-402,2-61,2-255,2-330,3-28,3-158,3-340,4-99,6-179,6-208,6-213,7-39,7-80,7-110,10-240,11-229,11-253,11-269,12-3,12-169,13-94,13-98,13-177,14-114,14-137,15-103,16-4,18-88,19-0,
TT.AT	5	4	10	78	6.055597e-01	3.319577e+00	0-3,0-85,0-167,0-200,0-211,0-403,0-434,1-9,1-40,1-121,1-170,1-232,1-243,1-303,1-308,1-313,1-352,1-358,1-372,1-378,1-413,2-54,2-107,2-135,2-228,2-242,2-297,2-302,2-326,2-358,2-366,3-46,3-188,3-201,3-205,3-285,3-312,3-346,3-386,4-56,5-36,5-137,5-153,6-84,7-12,7-46,7-76,7-117,7-176,8-33,9-31,10-23,10-29,10-117,11-37,12-13,12-183,12-190,13-15,13-39,13-43,13-108,13-126,14-39,15-28,15-63,16-75,16-239,1…
T.AAT	5	4	9	42	-1.488378e+00	-2.074087e+00	0-85,0-205,0-277,0-438,1-78,1-151,1-236,1-243,1-276,1-372,1-378,2-61,2-135,2-242,3-28,3-81,3-205,3-312,3-340,4-99,4-130,6-84,6-208,7-146,9-31,9-47,10-240,11-37,11-229,12-3,12-169,12-183,12-197,13-126,14-114,15-34,15-103,18-106,19-36,19-131,19-135,19-176,
TCAAT	5	5	6	7	8.653255e-02	-8.678558e-01	0-277,1-151,4-130,9-47,12-197,15-34,19-131,
TGAAT	5	5	7	12	4.545123e-01	2.430782e-01	0-438,2-61,3-28,3-340,4-99,6-208,10-240,11-229,12-3,12-169,14-114,15-103,
TTAAT	5	5	7	16	-6.665768e-01	-4.450467e-01	0-85,1-243,1-372,1-378,2-135,2-242,3-205,3-312,6-84,9-31,11-37,12-183,13-126,18-106,19-135,19-176,
T.CAT	5	4	9	41	6.472224e-02	2.075925e+00	0-45,1-9,1-40,1-121,1-308,1-358,2-0,2-79,2-107,2-358,2-410,3-46,3-117,3-188,3-201,3-285,3-386,4-118,4-216,5-137,6-149,6-179,7-39,7-46,7-117,10-53,10-117,10-254,11-93,11-101,12-114,13-39,13-43,14-39,15-28,16-75,16-239,16-270,17-46,19-0,19-95,
TACAT	5	5	6	11	8.653255e-02	4.270958e-01	0-45,2-0,2-410,3-117,4-118,6-149,10-53,10-254,11-93,11-101,12-114,
TTCAT	5	5	9	24	2.247374e+00	4.621851e+00	1-9,1-40,1-121,1-308,1-358,2-107,2-358,3-46,3-188,3-201,3-285,3-386,5-137,7-46,7-117,10-117,13-39,13-43,14-39,15-28,16-75,16-239,16-270,19-95,
T.GAT	5	4	10	27	1.028033e+00	-1.163924e+00	0-167,0-434,1-35,1-170,1-313,1-413,1-440,2-228,2-302,4-56,5-36,5-153,6-213,7-12,8-33,10-29,11-12,12-190,13-15,13-108,15-63,15-88,16-98,17-163,18-207,18-237,19-40,
TTGAT	5	5	10	19	2.663014e+00	2.607023e+00	0-167,0-434,1-170,1-313,1-413,2-228,2-302,4-56,5-36,5-153,7-12,8-33,10-29,12-190,13-15,13-108,15-63,17-163,18-237,
T.TAT	5	4	8	54	-3.274789e+00	-1.150911e+00	0-3,0-7,0-41,0-127,0-200,0-211,0-403,1-83,1-232,1-303,1-318,1-352,1-402,1-404,1-406,2-54,2-131,2-255,2-297,2-326,2-330,2-362,2-366,3-85,3-158,3-316,3-346,6-59,7-76,7-80,7-110,7-176,10-23,10-201,11-119,11-174,11-253,11-255,11-269,12-13,13-94,13-98,13-177,14-137,16-4,16-9,17-71,17-173,17-436,18-33,18-35,18-88,18-136,18-201,
TATAT	5	5	6	18	-1.497208e+00	-2.051815e-01	0-41,0-127,1-83,1-318,1-404,1-406,2-131,2-362,3-85,3-316,6-59,10-201,11-119,11-255,16-9,17-71,17-436,18-35,
TGTAT	5	5	8	14	1.269929e+00	7.416905e-01	1-402,2-255,2-330,3-158,7-80,7-110,11-253,11-269,13-94,13-98,13-177,14-137,16-4,18-88,
TTTAT	5	5	7	19	-5.265303e-01	5.123596e-01	0-3,0-200,0-211,0-403,1-232,1-303,1-352,2-54,2-297,2-326,2-366,3-346,7-76,7-176,10-23,12-13,17-173,18-33,18-136,
T..CT	5	3	10	89	3.030799e-01	-7.163889e-01	0-5,0-196,0-248,0-252,0-383,0-385,1-89,1-117,1-164,1-203,2-34,2-44,2-50,2-376,2-395,3-57,3-59,3-227,3-294,3-303,3-350,3-405,3-428,4-126,5-43,5-71,5-73,5-149,5-157,5-162,5-215,6-95,6-140,7-55,7-102,7-125,7-172,7-192,8-78,9-14,9-61,10-33,10-40,10-100,10-250,10-297,11-42,11-52,11-56,11-89,11-162,11-182,11-184,12-129,13-114,13-121,13-154,13-165,13-167,13-210,15-56,15-107,16-13,16-50,16-59,16-215,16-2…
TA.CT	5	4	6	18	-3.302406e+00	-2.099297e+00	0-5,0-196,0-383,1-117,2-44,2-395,3-350,3-405,3-428,5-149,5-162,7-172,10-250,11-162,16-13,16-50,16-321,16-342,
TC.CT	5	4	9	19	1.315130e+00	7.779234e-01	0-385,3-57,3-59,3-227,3-294,3-303,5-73,5-215,7-125,8-78,10-33,10-40,11-184,13-167,13-210,16-217,16-353,17-26,18-76,
TG.CT	5	4	6	15	-1.410362e+00	-5.712371e-01	0-252,1-203,2-34,5-157,6-95,6-140,7-102,16-59,17-80,17-159,17-198,17-296,18-218,19-54,19-70,
TT.CT	5	4	10	37	1.249545e+00	1.444919e+00	0-248,1-89,1-164,2-50,2-376,4-126,5-43,5-71,7-55,7-192,9-14,9-61,10-100,10-297,11-42,11-52,11-56,11-89,11-182,12-129,13-114,13-121,13-154,13-165,15-56,15-107,16-215,16-306,17-35,17-50,17-155,18-53,18-94,18-132,19-61,19-65,19-91,
T.ACT	5	4	9	18	6.472224e-02	-2.290597e+00	0-248,0-252,1-164,2-34,2-395,3-428,4-126,5-215,6-95,7-102,8-78,10-40,10-250,12-129,13-210,16-13,17-26,19-54,
T.CCT	5	4	9	24	1.315130e+00	2.355196e+00	1-117,2-50,3-227,3-294,3-303,3-350,3-405,7-172,9-61,10-33,10-100,11-56,13-114,13-121,15-56,15-107,16-321,17-50,17-80,17-159,18-53,18-76,18-94,19-70,
TTCCT	5	5	7	11	2.308768e+00	2.924383e+00	2-50,9-61,10-100,11-56,13-114,13-121,15-56,15-107,17-50,18-53,18-94,
T.TCT	5	4	9	37	1.703268e-01	4.680891e-01	0-5,0-383,0-385,1-89,1-203,2-44,2-376,3-57,3-59,5-43,5-71,5-73,5-149,5-157,5-162,7-55,7-125,7-192,9-14,11-42,11-52,11-162,11-182,11-184,13-154,13-165,13-167,16-215,16-217,16-306,16-342,17-35,17-155,17-198,17-296,19-61,19-65,
TCTCT	5	5	7	8	2.308768e+00	1.066405e+00	0-385,3-57,3-59,5-73,7-125,11-184,13-167,16-217,
TTTCT	5	5	9	18	2.353702e+00	2.846405e+00	1-89,2-376,5-43,5-71,7-55,7-192,9-14,11-42,11-52,11-182,13-154,13-165,16-215,16-306,17-35,17-155,19-61,19-65,
T..GT	5	3	10	74	2.380333e-01	-2.782684e+00	0-104,0-108,0-120,0-153,0-184,0-230,0-339,0-379,0-425,1-20,1-72,1-93,1-159,1-183,1-196,1-400,2-319,2-328,3-10,3-22,3-326,4-43,4-92,4-137,4-157,5-67,5-107,5-116,6-124,6-224,7-78,7-121,9-3,10-107,10-124,10-175,10-212,10-291,10-293,11-153,11-166,11-176,11-186,11-233,11-251,11-267,12-29,12-208,13-73,13-96,13-103,13-172,13-192,14-21,14-44,14-128,14-135,15-80,16-2,16-122,16-135,16-211,16-311,16-344,17-…
TA.GT	5	4	7	16	-2.741708e+00	-3.097759e+00	0-379,0-425,1-20,1-400,2-328,3-10,3-326,4-157,5-116,6-124,7-78,11-176,11-267,13-96,13-192,19-99,
TC.GT	5	4	6	12	-1.410362e+00	-1.299655e+00	0-104,0-230,1-196,11-186,12-29,13-103,14-44,14-128,16-211,16-344,19-115,19-127,
TG.GT	5	4	6	8	-1.863226e+00	-2.721761e+00	3-22,4-43,5-67,5-107,6-224,9-3,10-293,15-80,
TT.GT	5	4	9	38	-1.179141e-01	1.122036e+00	0-108,0-120,0-153,0-184,0-339,1-72,1-93,1-159,1-183,2-319,4-92,4-137,7-121,10-107,10-124,10-175,10-212,10-291,11-153,11-166,11-233,11-251,12-208,13-73,13-172,14-21,14-135,16-2,16-122,16-135,16-311,17-75,17-113,17-169,17-240,17-415,18-231,19-180,
T.AGT	5	4	9	15	-2.285474e-01	-3.272802e+00	0-184,0-379,1-183,1-196,3-10,4-157,5-107,6-124,7-121,9-3,10-124,11-153,12-29,15-80,19-99,
T.TGT	5	4	9	40	-1.179141e-01	1.304783e+00	0-104,0-120,0-339,1-72,1-159,1-400,2-319,2-328,3-22,3-326,4-137,5-67,5-116,7-78,10-107,10-212,10-291,10-293,11-166,11-176,11-186,11-233,11-251,11-267,13-96,13-103,13-172,14-21,14-128,14-135,16-2,16-122,16-344,17-113,17-240,17-415,18-231,19-115,19-127,19-180,
TATGT	5	5	6	8	-1.231552e-01	-8.066036e-01	1-400,2-328,3-326,5-116,7-78,11-176,11-267,13-96,
TCTGT	5	5	6	7	1.321277e+00	6.741533e-01	0-104,11-186,13-103,14-128,16-344,19-115,19-127,
TTTGT	5	5	8	22	1.380459e+00	3.816371e+00	0-120,0-339,1-72,1-159,2-319,4-137,10-107,10-212,10-291,11-166,11-233,11-251,13-172,14-21,14-135,16-2,16-122,17-113,17-240,17-415,18-231,19-180,
T..TT	5	3	10	277	8.891176e-02	3.182103e+00	0-0,0-66,0-82,0-154,0-168,0-181,0-201,0-209,0-225,0-226,0-234,0-265,0-268,0-293,0-303,0-315,0-366,0-401,1-6,1-66,1-69,1-70,1-73,1-74,1-85,1-87,1-90,1-97,1-100,1-113,1-155,1-160,1-161,1-171,1-184,1-187,1-240,1-270,1-300,1-301,1-304,1-305,1-309,1-314,1-348,1-349,1-350,1-353,1-354,1-359,1-369,1-373,1-379,1-382,1-385,1-386,1-388,1-410,2-10,2-29,2-46,2-51,2-55,2-83,2-108,2-136,2-168,2-199,2-225,2-298,…
TA.TT	5	4	9	52	-1.334615e+00	-2.976752e-01	0-66,0-209,0-226,0-234,0-265,0-366,1-6,1-66,1-70,1-85,1-184,1-240,1-305,1-354,1-373,1-379,2-136,2-299,2-364,2-380,3-50,3-206,3-258,4-89,4-113,4-122,4-135,5-40,5-77,5-103,5-235,6-161,7-70,7-82,7-189,10-25,11-38,11-70,11-257,12-83,12-130,13-118,13-127,13-141,14-17,16-120,18-50,18-90,18-107,18-140,18-203,19-177,
TC.TT	5	4	10	59	1.249545e+00	5.984980e+00	0-0,0-82,1-97,1-113,1-155,1-270,1-309,1-359,1-386,2-29,2-46,2-51,2-108,3-75,3-202,3-286,3-344,3-422,4-211,4-220,5-5,5-134,5-138,6-18,6-24,7-118,7-135,9-16,9-62,10-101,10-118,11-164,11-248,12-10,12-187,13-40,13-47,13-122,13-169,14-40,14-63,15-19,15-53,15-60,15-108,15-133,16-240,16-266,16-308,16-326,17-33,17-76,17-86,17-170,18-18,18-44,18-213,19-58,19-63,
TG.TT	5	4	10	51	1.085558e+00	3.139680e+00	0-154,0-168,0-293,0-401,1-74,1-161,1-171,1-314,2-199,2-312,2-316,2-321,2-334,3-24,3-198,3-254,3-328,3-373,3-383,4-57,4-103,4-232,5-69,6-80,7-34,7-74,7-114,8-34,9-28,10-105,10-179,10-185,11-97,11-178,11-188,12-126,13-68,13-105,13-109,14-132,15-84,16-20,16-124,16-348,17-39,17-412,17-419,18-133,18-233,19-92,19-173,
TT.TT	5	4	10	115	6.471943e-01	4.699111e+00	0-181,0-201,0-225,0-268,0-303,0-315,1-69,1-73,1-87,1-90,1-100,1-160,1-187,1-300,1-301,1-304,1-348,1-349,1-350,1-353,1-369,1-382,1-385,1-388,1-410,2-10,2-55,2-83,2-168,2-225,2-298,2-315,2-320,2-323,2-324,3-53,3-185,3-237,3-238,3-257,3-289,3-290,3-330,3-424,4-38,4-39,4-53,4-134,4-235,5-80,5-91,5-225,5-226,6-1,6-2,6-27,6-28,6-29,6-30,7-9,7-33,7-43,7-73,7-106,7-159,7-160,7-161,7-177,9-12,9-15,9-27,10…
T.ATT	5	4	10	77	6.055597e-01	2.732016e+00	0-66,0-168,0-201,0-225,0-265,0-293,0-303,0-366,1-6,1-69,1-97,1-100,1-155,1-171,1-304,1-309,1-314,1-353,1-359,1-373,1-379,1-382,2-55,2-108,2-136,2-199,2-298,2-380,3-53,3-202,3-206,3-254,3-257,3-286,3-383,4-57,4-103,4-134,4-211,4-220,4-232,5-5,5-80,5-103,5-134,5-138,5-235,6-18,6-80,7-106,7-118,7-135,7-177,8-34,10-24,10-118,10-179,10-185,11-38,11-170,12-83,13-40,13-47,13-68,13-109,13-127,14-40,14-63…
TAATT	5	5	6	16	-1.497208e+00	-4.472182e-01	0-66,0-265,0-366,1-6,1-373,1-379,2-136,2-380,3-206,5-103,5-235,11-38,12-83,13-127,18-107,19-177,
TCATT	5	5	9	27	2.247374e+00	5.630813e+00	1-97,1-155,1-309,1-359,2-108,3-202,3-286,4-211,4-220,5-5,5-134,5-138,6-18,7-118,7-135,10-118,13-40,13-47,14-40,14-63,15-53,15-133,16-240,17-86,18-18,18-44,18-213,
TGATT	5	5	7	16	5.733870e-01	1.673346e+00	0-168,0-293,1-171,1-314,2-199,3-254,3-383,4-57,4-103,4-232,6-80,8-34,10-179,10-185,13-68,13-109,
T.CTT	5	4	10	50	1.249545e+00	3.803996e+00	0-0,0-268,1-66,1-90,1-113,1-187,1-270,1-385,1-410,2-51,2-83,2-312,4-113,5-77,5-91,7-9,7-43,7-70,7-114,9-15,9-62,10-101,11-53,11-247,12-10,12-126,12-130,13-122,13-141,14-132,15-18,15-60,15-108,16-20,16-265,16-307,16-325,16-348,17-32,17-39,17-419,18-50,18-133,18-140,19-58,19-62,19-66,19-88,19-92,19-173,
TCCTT	5	5	7	11	2.308768e+00	2.924383e+00	0-0,1-113,1-270,2-51,9-62,10-101,12-10,13-122,15-60,15-108,19-58,
TGCTT	5	5	6	11	1.321277e+00	2.401712e+00	2-312,7-114,12-126,14-132,16-20,16-348,17-39,17-419,18-133,19-92,19-173,
TTCTT	5	5	9	20	2.353702e+00	3.534157e+00	0-268,1-90,1-187,1-385,1-410,2-83,5-91,7-9,7-43,9-15,11-53,11-247,15-18,16-265,16-307,16-325,17-32,19-62,19-66,19-88,
T.GTT	5	4	9	28	-1.179141e-01	-6.980929e-01	0-154,0-234,0-315,1-73,1-160,1-184,2-315,2-320,2-334,3-50,3-75,6-24,7-33,7-73,9-27,10-104,11-70,11-167,12-187,13-173,14-17,16-123,16-317,17-76,17-170,17-241,17-411,18-232,
TTGTT	5	5	8	16	1.380459e+00	1.896013e+00	0-315,1-73,1-160,2-315,2-320,7-33,7-73,9-27,10-104,11-167,13-173,16-123,16-317,17-241,17-411,18-232,
T.TTT	5	4	10	122	6.471943e-01	5.452347e+00	0-82,0-181,0-209,0-226,0-401,1-70,1-74,1-85,1-87,1-161,1-240,1-300,1-301,1-305,1-348,1-349,1-350,1-354,1-369,1-386,1-388,2-10,2-29,2-46,2-168,2-225,2-299,2-316,2-321,2-323,2-324,2-364,3-24,3-185,3-198,3-237,3-238,3-258,3-289,3-290,3-328,3-330,3-344,3-373,3-422,3-424,4-38,4-39,4-53,4-89,4-122,4-135,4-235,5-40,5-69,5-225,5-226,6-1,6-2,6-27,6-28,6-29,6-30,6-161,7-34,7-74,7-82,7-159,7-160,7-161,7-189…
TATTT	5	5	8	23	2.836639e-01	1.501026e+00	0-209,0-226,1-70,1-85,1-240,1-305,1-354,2-299,2-364,3-258,4-89,4-122,4-135,5-40,6-161,7-82,7-189,10-25,11-257,13-118,16-120,18-90,18-203,
TCTTT	5	5	8	16	1.678172e+00	2.502902e+00	0-82,1-386,2-29,2-46,3-344,3-422,9-16,11-164,11-248,13-169,15-19,16-266,16-308,16-326,17-33,19-63,
TGTTT	5	5	10	22	2.759443e+00	3.816371e+00	0-401,1-74,1-161,2-316,2-321,3-24,3-198,3-328,3-373,5-69,7-34,7-74,9-28,10-105,11-97,11-178,11-188,13-105,15-84,16-124,17-412,18-233,
TTTTT	5	5	9	61	1.193032e+00	5.082671e+00	0-181,1-87,1-300,1-301,1-348,1-349,1-350,1-369,1-388,2-10,2-168,2-225,2-323,2-324,3-185,3-237,3-238,3-289,3-290,3-330,3-424,4-38,4-39,4-53,4-235,5-225,5-226,6-1,6-2,6-27,6-28,6-29,6-30,7-159,7-160,7-161,9-12,10-19,10-20,10-21,10-81,10-121,10-188,10-189,10-190,11-180,11-190,13-35,13-36,16-234,16-235,16-236,16-243,17-42,18-29,18-30,18-31,19-158,19-234,19-235,19-236,
T....A	6	2	10	572	2.053776e-04	1.501192e+00	0-5,0-28,0-34,0-41,0-43,0-45,0-56,0-66,0-69,0-75,0-76,0-82,0-86,0-89,0-95,0-112,0-127,0-131,0-144,0-157,0-158,0-165,0-171,0-172,0-181,0-184,0-201,0-202,0-205,0-209,0-211,0-212,0-213,0-230,0-237,0-238,0-249,0-252,0-258,0-268,0-271,0-277,0-281,0-284,0-297,0-306,0-307,0-315,0-324,0-332,0-341,0-348,0-351,0-369,0-371,0-379,0-389,0-401,0-404,0-405,0-425,0-435,0-442,1-3,1-10,1-20,1-40,1-41,1-44,1-56,1-6…
TA...A	6	3	10	147	6.883958e-02	-3.145372e+00	0-5,0-41,0-43,0-45,0-66,0-76,0-86,0-95,0-127,0-131,0-144,0-202,0-205,0-209,0-213,0-249,0-258,0-281,0-284,0-324,0-332,0-348,0-371,0-379,0-405,0-425,1-20,1-44,1-66,1-130,1-168,1-177,1-193,1-215,1-234,1-236,1-240,1-244,1-261,1-264,1-318,1-363,1-379,1-400,1-404,1-440,2-21,2-59,2-99,2-101,2-133,2-151,2-191,2-243,2-257,2-328,2-364,2-370,2-395,2-399,2-417,3-50,3-69,3-79,3-81,3-87,3-117,3-121,3-217,3-390…
TC...A	6	3	10	106	2.829048e-01	1.537459e+00	0-34,0-82,0-158,0-165,0-230,0-277,1-3,1-10,1-41,1-56,1-94,1-97,1-104,1-113,1-148,1-196,1-280,1-333,1-359,1-411,1-417,2-70,2-114,2-183,2-205,2-441,3-16,3-61,3-75,3-142,3-202,3-219,3-242,3-276,3-294,3-344,3-387,3-414,4-83,5-73,5-95,5-127,5-138,5-151,5-180,6-12,6-100,6-217,7-10,7-44,7-62,7-118,7-127,7-150,7-194,7-196,8-13,8-78,9-16,9-53,10-37,10-47,10-85,10-128,10-310,11-10,11-19,11-22,11-44,11-60,1…
TG...A	6	3	10	119	2.208243e-01	1.509348e+00	0-56,0-89,0-112,0-252,0-297,0-307,0-341,0-351,0-401,0-435,1-74,1-161,1-208,1-314,1-402,2-172,2-203,2-259,2-271,2-278,2-303,2-384,2-429,3-4,3-28,3-37,3-106,3-108,3-167,3-254,3-262,3-273,3-334,4-5,4-47,4-57,4-93,4-139,4-182,4-190,4-226,5-9,5-20,5-52,5-107,5-118,6-34,6-64,6-77,6-88,6-183,6-190,7-74,7-215,7-222,8-25,8-38,9-3,9-28,9-40,10-109,10-176,10-179,10-214,10-221,10-247,10-260,10-276,10-298,10-…
TT...A	6	3	10	200	7.973543e-02	7.802781e-01	0-28,0-69,0-75,0-157,0-171,0-172,0-181,0-184,0-201,0-211,0-212,0-237,0-238,0-268,0-271,0-306,0-315,0-369,0-389,0-404,0-442,1-40,1-76,1-121,1-138,1-139,1-164,1-174,1-187,1-207,1-232,1-233,1-243,1-273,1-274,1-287,1-288,1-301,1-350,1-356,1-369,1-370,1-376,1-389,2-10,2-11,2-12,2-13,2-20,2-31,2-55,2-58,2-111,2-112,2-113,2-169,2-226,2-228,2-324,2-337,2-339,2-358,2-366,2-367,2-376,2-377,2-408,2-419,3-26…
T.A..A	6	3	10	200	6.883958e-02	1.021073e+00	0-28,0-34,0-56,0-66,0-69,0-75,0-76,0-86,0-89,0-95,0-131,0-144,0-172,0-184,0-201,0-205,0-212,0-252,0-258,0-271,0-277,0-284,0-297,0-332,0-348,0-351,0-371,0-379,0-404,0-435,0-442,1-10,1-41,1-44,1-97,1-130,1-164,1-177,1-196,1-233,1-236,1-243,1-244,1-264,1-280,1-314,1-359,1-363,1-379,2-13,2-20,2-21,2-55,2-58,2-101,2-114,2-172,2-191,2-243,2-259,2-303,2-367,2-370,2-395,3-28,3-68,3-78,3-81,3-108,3-121,3-…
TAA..A	6	4	10	62	5.343496e-01	5.464537e-01	0-66,0-76,0-86,0-95,0-131,0-144,0-205,0-258,0-284,0-332,0-348,0-371,0-379,1-44,1-130,1-177,1-236,1-244,1-264,1-363,1-379,2-21,2-101,2-191,2-243,2-370,2-395,3-81,3-121,3-390,3-435,4-8,4-96,4-157,5-177,6-50,6-109,6-153,7-225,8-50,8-62,10-153,10-223,10-250,11-130,11-141,11-199,11-299,12-83,13-84,13-127,15-77,16-204,16-359,17-128,17-202,17-425,18-66,19-36,19-99,19-195,19-208,
TCA..A	6	4	10	46	1.134848e+00	2.738870e+00	0-34,0-277,1-10,1-41,1-97,1-196,1-280,1-359,2-114,3-142,3-202,3-219,3-276,3-387,3-414,4-83,5-138,5-180,6-217,7-118,7-150,7-196,8-13,8-78,9-53,10-47,11-19,11-22,11-138,11-144,11-293,12-29,12-55,12-145,12-197,13-19,13-44,13-77,14-63,16-271,17-86,17-117,18-44,18-100,19-4,19-96,
TGA..A	6	4	10	45	9.804674e-01	1.394554e+00	0-56,0-89,0-252,0-297,0-351,0-435,1-314,2-172,2-259,2-303,3-28,3-108,3-254,3-262,3-334,4-57,4-190,5-52,5-107,6-34,6-183,8-25,9-3,10-179,10-301,10-304,11-212,11-276,11-283,12-136,12-166,12-173,12-191,12-194,13-16,13-158,14-10,14-90,15-118,16-331,17-177,17-208,17-309,18-80,18-195,
TTA..A	6	4	9	47	-1.463615e+00	-1.438727e+00	0-28,0-69,0-75,0-172,0-184,0-201,0-212,0-271,0-404,0-442,1-164,1-233,1-243,2-13,2-20,2-55,2-58,2-367,3-68,3-78,3-312,3-434,5-141,5-229,6-5,6-47,6-165,7-177,7-180,9-31,10-182,11-2,11-16,11-73,12-14,12-80,13-29,13-65,13-130,13-145,13-196,16-23,16-147,17-174,17-244,18-143,19-17,
T.C..A	6	3	10	86	2.829048e-01	-2.234206e-01	0-45,0-157,0-238,0-249,0-268,0-425,1-3,1-20,1-40,1-56,1-66,1-113,1-121,1-139,1-187,1-215,1-261,1-288,2-113,2-339,2-358,2-377,2-419,2-429,2-441,3-4,3-16,3-46,3-117,3-188,3-273,3-294,3-386,4-5,4-47,4-118,4-127,5-9,5-44,5-77,5-127,5-142,6-100,6-149,6-190,7-21,7-62,7-164,7-193,8-75,10-44,10-53,10-69,10-298,11-60,11-273,12-52,12-114,12-126,12-208,13-2,13-114,13-155,13-181,14-3,15-5,15-38,15-50,16-20,1…
TAC..A	6	4	10	23	1.134848e+00	-1.384529e+00	0-45,0-249,0-425,1-20,1-66,1-215,1-261,3-117,4-118,4-127,5-77,5-142,6-149,8-75,10-53,10-69,12-114,13-2,13-181,15-5,17-134,17-443,18-140,
TCC..A	6	4	6	13	-1.133700e+00	-7.008391e-01	1-3,1-56,1-113,2-441,3-16,3-294,5-127,6-100,7-62,11-60,16-201,16-257,17-188,
TGC..A	6	4	8	16	1.197114e-01	-5.198449e-01	2-429,3-4,3-273,4-5,4-47,5-9,6-190,10-298,12-52,12-126,14-3,15-50,16-20,16-222,19-173,19-218,
TTC..A	6	4	9	34	7.713773e-02	9.866050e-01	0-157,0-238,0-268,1-40,1-121,1-139,1-187,1-288,2-113,2-339,2-358,2-377,2-419,3-46,3-188,3-386,5-44,7-21,7-164,7-193,10-44,11-273,12-208,13-114,13-155,15-38,16-75,16-181,16-270,17-264,17-422,18-120,19-46,19-95,
T.G..A	6	3	10	99	2.208243e-01	-7.148697e-01	0-158,0-230,0-281,0-306,0-307,0-315,0-389,1-94,1-104,1-148,1-174,1-193,1-207,1-208,1-333,1-440,2-70,2-151,2-183,2-205,2-228,2-278,2-384,3-50,3-69,3-75,3-174,3-242,3-333,4-92,4-93,4-107,4-161,4-182,4-225,4-226,5-8,5-20,5-36,5-95,5-187,6-12,6-33,6-63,6-64,6-77,6-88,7-139,7-222,8-38,9-0,9-40,9-65,10-85,10-108,10-128,10-176,10-231,10-260,10-276,10-310,10-318,11-70,11-89,11-106,11-167,11-211,11-237,12…
TAG..A	6	4	7	14	-2.942871e+00	-3.648269e+00	0-281,1-193,1-440,2-151,3-50,3-69,4-161,9-0,10-231,11-70,12-96,16-247,17-92,17-386,
TCG..A	6	4	9	25	9.590584e-01	1.633118e+00	0-158,0-230,1-94,1-104,1-148,1-333,2-70,2-183,2-205,3-75,3-242,5-95,6-12,10-85,10-128,10-310,11-106,11-237,12-65,13-74,14-48,14-54,15-137,16-353,18-57,
TGG..A	6	4	9	24	6.911634e-01	6.705963e-01	0-307,1-208,2-278,2-384,4-93,4-182,4-226,5-20,6-64,6-77,6-88,7-222,8-38,9-40,10-176,10-260,10-276,10-318,15-130,16-59,16-136,16-401,18-1,19-119,
TTG..A	6	4	9	36	-2.148769e-01	4.919051e-01	0-306,0-315,0-389,1-174,1-207,2-228,3-174,3-333,4-92,4-107,4-225,5-8,5-36,5-187,6-33,6-63,7-139,9-65,10-108,11-89,11-167,11-211,14-22,14-102,14-108,15-22,15-63,16-311,16-317,16-330,17-114,17-163,17-241,18-21,18-110,19-141,
T.T..A	6	3	10	187	7.973543e-02	5.964510e-01	0-5,0-41,0-43,0-82,0-112,0-127,0-165,0-171,0-181,0-202,0-209,0-211,0-213,0-237,0-324,0-341,0-369,0-401,0-405,1-74,1-76,1-138,1-161,1-168,1-232,1-234,1-240,1-273,1-274,1-287,1-301,1-318,1-350,1-356,1-369,1-370,1-376,1-389,1-400,1-402,1-404,1-411,1-417,2-10,2-11,2-12,2-31,2-59,2-99,2-111,2-112,2-133,2-169,2-203,2-226,2-257,2-271,2-324,2-328,2-337,2-364,2-366,2-376,2-399,2-408,2-417,3-26,3-37,3-61,3…
TAT..A	6	4	10	48	5.726223e-01	-1.437462e+00	0-5,0-41,0-43,0-127,0-202,0-209,0-213,0-324,0-405,1-168,1-234,1-240,1-318,1-400,1-404,2-59,2-99,2-133,2-257,2-328,2-364,2-399,2-417,3-79,3-87,3-217,4-198,5-116,7-78,8-47,10-67,10-201,11-119,11-267,12-33,13-13,13-96,13-197,14-77,16-9,16-282,17-175,17-370,17-436,18-144,18-203,19-103,19-206,
TCT..A	6	4	8	22	-1.041276e+00	-1.308836e+00	0-82,0-165,1-411,1-417,3-61,3-344,5-73,5-151,7-10,7-44,7-127,7-194,9-16,10-37,11-10,11-44,11-128,17-200,17-223,17-298,18-98,19-34,
TGT..A	6	4	10	34	1.036255e+00	1.327911e-01	0-112,0-341,0-401,1-74,1-161,1-402,2-203,2-271,3-37,3-106,3-167,4-139,5-118,7-74,7-215,9-28,10-109,10-214,10-221,10-247,11-97,11-235,11-253,12-159,13-177,14-118,15-32,17-115,17-198,18-193,18-222,19-129,19-139,19-182,
TTT..A	6	4	9	83	-1.311810e+00	2.882745e+00	0-171,0-181,0-211,0-237,0-369,1-76,1-138,1-232,1-273,1-274,1-287,1-301,1-350,1-356,1-369,1-370,1-376,1-389,2-10,2-11,2-12,2-31,2-111,2-112,2-169,2-226,2-324,2-337,2-366,2-376,2-408,3-26,3-186,3-240,3-331,3-332,3-346,3-375,3-424,3-425,3-432,3-433,4-54,4-116,4-214,5-226,6-2,6-31,6-206,7-37,7-163,10-21,10-27,10-83,10-121,10-190,10-192,11-99,11-192,11-251,12-13,12-133,12-181,13-37,13-51,14-135,15-86,…
T..A.A	6	3	10	187	6.883958e-02	-1.022136e-01	0-28,0-34,0-41,0-43,0-45,0-56,0-69,0-75,0-76,0-89,0-95,0-127,0-144,0-158,0-171,0-172,0-205,0-211,0-213,0-277,0-284,0-307,0-369,0-371,1-40,1-44,1-76,1-104,1-121,1-208,1-232,1-234,1-236,1-243,1-264,1-274,1-280,1-318,1-333,1-363,1-402,1-404,1-440,2-12,2-13,2-20,2-21,2-70,2-99,2-101,2-113,2-114,2-205,2-228,2-259,2-278,2-339,2-358,2-366,2-384,2-408,2-419,3-28,3-37,3-46,3-69,3-79,3-81,3-108,3-117,3-121…
TA.A.A	6	4	10	58	5.343496e-01	-1.261070e+00	0-41,0-43,0-45,0-76,0-95,0-127,0-144,0-205,0-213,0-284,0-371,1-44,1-234,1-236,1-264,1-318,1-363,1-404,1-440,2-21,2-99,2-101,3-69,3-79,3-81,3-117,3-121,3-435,4-8,4-118,4-161,6-149,6-153,7-225,8-50,8-62,10-53,10-67,10-69,10-201,10-223,11-119,11-130,11-199,11-299,12-33,12-114,13-197,15-5,16-9,16-247,17-202,17-436,17-443,19-36,19-103,19-206,19-208,
TC.A.A	6	4	9	37	-2.969815e-02	1.233956e+00	0-34,0-158,0-277,1-104,1-280,1-333,2-70,2-114,2-205,3-219,3-242,3-276,3-414,4-83,5-95,5-180,6-12,6-100,6-217,7-196,10-85,10-128,10-310,11-106,11-128,11-237,11-293,12-197,13-77,14-48,14-54,17-117,17-200,18-57,18-100,19-4,19-34,
TG.A.A	6	4	8	31	-1.635091e+00	-7.084273e-01	0-56,0-89,0-307,1-208,1-402,2-259,2-278,2-384,3-28,3-37,3-108,3-334,5-20,5-118,6-64,6-183,6-190,10-221,10-276,11-253,11-283,12-159,12-173,13-177,16-222,16-401,17-177,17-208,18-1,18-80,18-195,
TT.A.A	6	4	10	61	5.726223e-01	4.074198e-01	0-28,0-69,0-75,0-171,0-172,0-211,0-369,1-40,1-76,1-121,1-232,1-243,1-274,2-12,2-13,2-20,2-113,2-228,2-339,2-358,2-366,2-408,2-419,3-46,3-174,3-188,3-312,3-333,3-346,3-386,3-433,3-434,4-116,5-36,6-33,7-21,9-31,10-192,11-73,11-99,11-211,12-13,13-29,13-51,14-108,15-22,15-63,16-75,16-147,16-245,16-270,16-330,17-163,18-33,18-110,18-136,18-205,19-17,19-46,19-95,19-141,
T.AA.A	6	4	9	71	-1.623651e+00	1.386988e+00	0-28,0-34,0-56,0-69,0-75,0-76,0-89,0-95,0-144,0-172,0-205,0-277,0-284,0-371,1-44,1-236,1-243,1-264,1-280,1-363,2-13,2-20,2-21,2-101,2-114,2-259,3-28,3-81,3-108,3-121,3-219,3-276,3-312,3-334,3-414,3-434,3-435,4-8,4-83,5-180,6-153,6-183,6-217,7-196,7-225,8-50,8-62,9-31,10-223,11-73,11-130,11-199,11-283,11-293,11-299,12-173,12-197,13-29,13-77,16-147,17-117,17-177,17-202,17-208,18-80,18-100,18-195,19…
TAAA.A	6	5	8	27	-6.911405e-02	1.671858e+00	0-76,0-95,0-144,0-205,0-284,0-371,1-44,1-236,1-264,1-363,2-21,2-101,3-81,3-121,3-435,4-8,6-153,7-225,8-50,8-62,10-223,11-130,11-199,11-299,17-202,19-36,19-208,
TCAA.A	6	5	8	17	1.356277e+00	2.172875e+00	0-34,0-277,1-280,2-114,3-219,3-276,3-414,4-83,5-180,6-217,7-196,11-293,12-197,13-77,17-117,18-100,19-4,
TGAA.A	6	5	7	13	3.445266e-01	3.701392e-01	0-56,0-89,2-259,3-28,3-108,3-334,6-183,11-283,12-173,17-177,17-208,18-80,18-195,
TTAA.A	6	5	7	14	-7.971181e-01	-1.106495e+00	0-28,0-69,0-75,0-172,1-243,2-13,2-20,3-312,3-434,9-31,11-73,13-29,16-147,19-17,
T.CA.A	6	4	9	26	-2.969815e-02	-8.260401e-01	0-45,1-40,1-121,2-113,2-339,2-358,2-419,3-46,3-117,3-188,3-386,4-118,6-100,6-149,6-190,7-21,10-53,10-69,12-114,15-5,16-75,16-222,16-270,17-443,19-46,19-95,
TACA.A	6	5	8	9	1.356277e+00	-3.695080e-01	0-45,3-117,4-118,6-149,10-53,10-69,12-114,15-5,17-443,
T.GA.A	6	4	8	42	-1.635091e+00	1.218410e+00	0-158,0-307,1-104,1-208,1-333,1-440,2-70,2-205,2-228,2-278,2-384,3-69,3-174,3-242,3-333,4-161,5-20,5-36,5-95,6-12,6-33,6-64,10-85,10-128,10-276,10-310,11-106,11-211,11-237,14-48,14-54,14-108,15-22,15-63,16-247,16-330,16-401,17-163,18-1,18-57,18-110,19-141,
TCGA.A	6	5	7	16	1.773767e+00	4.103727e+00	0-158,1-104,1-333,2-70,2-205,3-242,5-95,6-12,10-85,10-128,10-310,11-106,11-237,14-48,14-54,18-57,
TGGA.A	6	5	7	9	1.467068e+00	7.740408e-01	0-307,1-208,2-278,2-384,5-20,6-64,10-276,16-401,18-1,
TTGA.A	6	5	7	13	4.647090e-01	5.665279e-01	2-228,3-174,3-333,5-36,6-33,11-211,14-108,15-22,15-63,16-330,17-163,18-110,19-141,
T.TA.A	6	4	7	48	-5.536091e+00	-1.578450e+00	0-41,0-43,0-127,0-171,0-211,0-213,0-369,1-76,1-232,1-234,1-274,1-318,1-402,1-404,2-12,2-99,2-366,2-408,3-37,3-79,3-346,3-433,4-116,5-118,10-67,10-192,10-201,10-221,11-99,11-119,11-128,11-253,12-13,12-33,12-159,13-51,13-177,13-197,16-9,16-245,17-200,17-436,18-33,18-136,18-205,19-34,19-103,19-206,
TATA.A	6	5	6	18	-1.648579e+00	-4.019323e-01	0-41,0-43,0-127,0-213,1-234,1-318,1-404,2-99,3-79,10-67,10-201,11-119,12-33,13-197,16-9,17-436,19-103,19-206,
TTTA.A	6	5	7	20	-6.537249e-01	5.480540e-01	0-171,0-211,0-369,1-76,1-232,1-274,2-12,2-366,2-408,3-346,3-433,4-116,10-192,11-99,12-13,13-51,16-245,18-33,18-136,18-205,
T..C.A	6	3	10	99	2.829048e-01	7.086810e-01	0-5,0-112,0-237,0-238,0-252,0-271,0-297,0-341,0-351,1-56,1-130,1-138,1-139,1-164,1-215,1-287,2-112,2-203,2-271,2-370,2-376,2-395,3-61,3-167,3-217,3-240,3-262,3-294,3-375,4-47,4-139,4-198,4-214,4-226,5-8,5-9,5-52,5-73,5-127,5-141,5-142,6-5,6-88,7-139,7-150,7-163,7-164,7-194,7-215,8-13,8-38,8-78,9-40,10-83,10-109,10-153,10-214,10-231,10-250,11-2,11-10,11-44,11-60,11-89,11-144,11-192,11-212,11-235,1…
TA.C.A	6	4	6	18	-3.523337e+00	-2.307991e+00	0-5,1-130,1-215,2-370,2-395,3-217,4-198,5-142,10-153,10-231,10-250,14-77,16-204,16-282,17-92,17-128,17-134,17-386,
TC.C.A	6	4	8	15	4.393224e-01	-1.924266e-01	1-56,3-61,3-294,5-73,5-127,7-150,7-194,8-13,8-78,11-10,11-44,11-60,11-144,16-353,18-98,
TG.C.A	6	4	10	36	1.798405e+00	4.290857e+00	0-112,0-252,0-297,0-341,0-351,2-203,2-271,3-167,3-262,4-47,4-139,4-226,5-9,5-52,6-88,7-215,8-38,9-40,10-109,10-214,11-212,11-235,12-136,14-3,14-10,14-118,15-32,15-118,16-59,16-331,17-115,17-198,17-309,19-129,19-182,19-218,
TT.C.A	6	4	9	30	7.713773e-02	-3.574414e-01	0-237,0-238,0-271,1-138,1-139,1-164,1-287,2-112,2-376,3-240,3-375,4-214,5-8,5-141,6-5,7-139,7-163,7-164,10-83,11-2,11-89,11-192,13-114,13-145,15-38,15-86,15-92,17-44,18-120,19-238,
T.AC.A	6	4	9	28	-2.969815e-02	-4.554043e-01	0-252,0-271,0-297,0-351,1-130,1-164,2-370,2-395,3-262,5-52,5-141,6-5,7-150,8-13,8-78,10-153,10-250,11-2,11-144,11-212,12-136,13-145,14-10,15-118,16-204,16-331,17-128,17-309,
TGAC.A	6	5	7	11	1.773767e+00	2.041317e+00	0-252,0-297,0-351,3-262,5-52,11-212,12-136,14-10,15-118,16-331,17-309,
T.CC.A	6	4	9	17	1.225833e+00	3.225441e-01	0-238,1-56,1-139,1-215,3-294,4-47,5-9,5-127,5-142,7-164,11-60,13-114,14-3,15-38,17-134,18-120,19-218,
T.TC.A	6	4	8	42	-1.041276e+00	2.531013e+00	0-5,0-112,0-237,0-341,1-138,1-287,2-112,2-203,2-271,2-376,3-61,3-167,3-217,3-240,3-375,4-139,4-198,4-214,5-73,7-163,7-194,7-215,10-83,10-109,10-214,11-10,11-44,11-192,11-235,14-77,14-118,15-32,15-86,15-92,16-282,17-44,17-115,17-198,18-98,19-129,19-182,19-238,
TGTC.A	6	5	8	16	2.559271e+00	4.349376e+00	0-112,0-341,2-203,2-271,3-167,4-139,7-215,10-109,10-214,11-235,14-118,15-32,17-115,17-198,19-129,19-182,
TTTC.A	6	5	8	15	1.577130e+00	1.965135e+00	0-237,1-138,1-287,2-112,2-376,3-240,3-375,4-214,7-163,10-83,11-192,15-86,15-92,17-44,19-238,
T..G.A	6	3	10	86	2.208243e-01	-1.593393e+00	0-157,0-184,0-230,0-258,0-306,0-324,0-332,0-379,0-389,0-405,0-425,0-442,1-20,1-177,1-196,1-207,1-288,1-400,2-59,2-151,2-172,2-257,2-328,2-399,2-429,2-441,3-4,3-16,3-26,3-68,3-87,3-106,3-332,4-92,4-107,4-157,4-190,4-225,5-107,5-116,5-187,5-229,6-34,6-63,6-165,6-206,7-37,7-78,7-127,9-3,10-47,10-260,11-22,11-251,11-267,11-276,12-29,12-55,12-96,12-208,13-2,13-84,13-96,13-158,14-90,14-102,14-135,15-13…
TA.G.A	6	4	8	29	-1.635091e+00	-1.056664e+00	0-258,0-324,0-332,0-379,0-405,0-425,1-20,1-177,1-400,2-59,2-151,2-257,2-328,2-399,3-87,4-157,5-116,7-78,11-267,12-96,13-2,13-84,13-96,17-175,17-370,17-425,18-66,18-144,19-99,
TC.G.A	6	4	7	13	-7.196357e-01	-1.234563e+00	0-230,1-196,2-441,3-16,7-127,10-47,11-22,12-29,12-55,15-137,16-257,17-188,17-223,
TG.G.A	6	4	8	14	-2.148534e-01	-1.552484e+00	2-172,2-429,3-4,3-106,4-190,5-107,6-34,9-3,10-260,11-276,13-158,14-90,18-193,19-119,
TT.G.A	6	4	9	30	-2.148769e-01	-5.864876e-01	0-157,0-184,0-306,0-389,0-442,1-207,1-288,3-26,3-68,3-332,4-92,4-107,4-225,5-187,5-229,6-63,6-165,6-206,7-37,11-251,12-208,14-102,14-135,16-2,16-23,16-181,16-311,17-244,17-264,18-21,
T.AG.A	6	4	10	29	9.804674e-01	-1.057662e+00	0-184,0-258,0-332,0-379,0-442,1-177,1-196,2-172,3-68,4-157,4-190,5-107,5-229,6-34,6-165,9-3,10-47,11-22,11-276,12-29,12-55,13-84,13-158,14-90,16-23,17-244,17-425,18-66,19-99,
TGAG.A	6	5	7	8	1.467068e+00	3.921762e-01	2-172,4-190,5-107,6-34,9-3,11-276,13-158,14-90,
T.GG.A	6	4	9	17	6.911634e-01	-8.878983e-01	0-230,0-306,0-389,1-207,2-151,4-92,4-107,4-225,5-187,6-63,10-260,12-96,14-102,15-137,16-311,18-21,19-119,
TTGG.A	6	5	6	11	9.135653e-01	1.724336e+00	0-306,0-389,1-207,4-92,4-107,4-225,5-187,6-63,14-102,16-311,18-21,
T.TG.A	6	4	9	26	-2.148769e-01	-1.297067e+00	0-324,0-405,1-400,2-59,2-257,2-328,2-399,3-26,3-87,3-106,3-332,5-116,6-206,7-37,7-78,7-127,11-251,11-267,13-96,14-135,16-2,17-175,17-223,17-370,18-144,18-193,
TATG.A	6	5	8	15	1.169120e+00	1.174182e+00	0-324,0-405,1-400,2-59,2-257,2-328,2-399,3-87,5-116,7-78,11-267,13-96,17-175,17-370,18-144,
T..T.A	6	3	10	200	7.973543e-02	1.754011e+00	0-66,0-82,0-86,0-131,0-165,0-181,0-201,0-202,0-209,0-212,0-249,0-268,0-281,0-315,0-348,0-401,0-404,0-435,1-3,1-10,1-41,1-66,1-74,1-94,1-97,1-113,1-148,1-161,1-168,1-174,1-187,1-193,1-233,1-240,1-244,1-261,1-273,1-301,1-314,1-350,1-356,1-359,1-369,1-370,1-376,1-379,1-389,1-411,1-417,2-10,2-11,2-31,2-55,2-58,2-111,2-133,2-169,2-183,2-191,2-226,2-243,2-303,2-324,2-337,2-364,2-367,2-377,2-417,3-50,3-…
TA.T.A	6	4	10	42	5.726223e-01	-2.001838e+00	0-66,0-86,0-131,0-202,0-209,0-249,0-281,0-348,1-66,1-168,1-193,1-240,1-244,1-261,1-379,2-133,2-191,2-243,2-364,2-417,3-50,3-390,4-96,4-127,5-77,5-177,6-50,6-109,8-47,8-75,9-0,11-70,11-141,12-83,13-13,13-127,13-181,15-77,16-359,18-140,18-203,19-195,
TC.T.A	6	4	10	41	1.195552e+00	2.147145e+00	0-82,0-165,1-3,1-10,1-41,1-94,1-97,1-113,1-148,1-359,1-411,1-417,2-183,3-75,3-142,3-202,3-344,3-387,5-138,5-151,7-10,7-44,7-62,7-118,9-16,9-53,10-37,11-19,11-138,12-65,12-145,13-19,13-44,13-74,14-63,16-201,16-271,17-86,17-298,18-44,19-96,
TG.T.A	6	4	10	38	1.036255e+00	3.100713e-01	0-401,0-435,1-74,1-161,1-314,2-303,3-254,3-273,4-5,4-57,4-93,4-182,6-77,7-74,7-222,8-25,9-28,10-176,10-179,10-247,10-298,10-301,10-304,10-318,11-97,12-52,12-126,12-166,12-191,12-194,13-16,15-50,15-130,16-20,16-136,18-222,19-139,19-173,
TT.T.A	6	4	10	79	6.126453e-01	3.184892e+00	0-181,0-201,0-212,0-268,0-315,0-404,1-174,1-187,1-233,1-273,1-301,1-350,1-356,1-369,1-370,1-376,1-389,2-10,2-11,2-31,2-55,2-58,2-111,2-169,2-226,2-324,2-337,2-367,2-377,3-78,3-186,3-331,3-424,3-425,3-432,4-54,5-44,5-226,6-2,6-31,6-47,7-177,7-180,7-193,9-65,10-21,10-27,10-44,10-108,10-121,10-182,10-190,11-16,11-167,11-273,12-14,12-80,12-133,12-181,13-37,13-65,13-130,13-155,13-196,14-22,16-237,16-2…
T.AT.A	6	4	10	72	5.726223e-01	6.932556e-01	0-66,0-86,0-131,0-201,0-212,0-348,0-404,0-435,1-10,1-41,1-97,1-233,1-244,1-314,1-359,1-379,2-55,2-58,2-191,2-243,2-303,2-367,3-78,3-142,3-202,3-254,3-387,3-390,4-57,4-96,5-138,5-177,6-47,6-50,6-109,7-118,7-177,7-180,8-25,9-53,10-179,10-182,10-301,10-304,11-16,11-19,11-138,11-141,12-14,12-80,12-83,12-145,12-166,12-191,12-194,13-16,13-19,13-44,13-65,13-127,13-130,13-196,14-63,15-77,16-271,16-359,17…
TAAT.A	6	5	9	19	9.058036e-01	6.884378e-02	0-66,0-86,0-131,0-348,1-244,1-379,2-191,2-243,3-390,4-96,5-177,6-50,6-109,11-141,12-83,13-127,15-77,16-359,19-195,
TCAT.A	6	5	10	20	2.836973e+00	3.389165e+00	1-10,1-41,1-97,1-359,3-142,3-202,3-387,5-138,7-118,9-53,11-19,11-138,12-145,13-19,13-44,14-63,16-271,17-86,18-44,19-96,
TGAT.A	6	5	6	13	-2.397025e-01	-4.002597e-02	0-435,1-314,2-303,3-254,4-57,8-25,10-179,10-301,10-304,12-166,12-191,12-194,13-16,
TTAT.A	6	5	7	20	-6.537249e-01	6.413789e-02	0-201,0-212,0-404,1-233,2-55,2-58,2-367,3-78,6-47,7-177,7-180,10-182,11-16,12-14,12-80,13-65,13-130,13-196,17-174,18-143,
T.CT.A	6	4	10	29	1.195552e+00	2.736480e-02	0-249,0-268,1-3,1-66,1-113,1-187,1-261,2-377,3-273,4-5,4-127,5-44,5-77,7-62,7-193,8-75,10-44,10-298,11-273,12-52,12-126,13-155,13-181,15-50,16-20,16-201,17-422,18-140,19-173,
TGCT.A	6	5	7	8	1.888388e+00	9.638723e-01	3-273,4-5,10-298,12-52,12-126,15-50,16-20,19-173,
TTCT.A	6	5	7	9	8.972438e-01	-4.206733e-02	0-268,1-187,2-377,5-44,7-193,10-44,11-273,13-155,17-422,
T.GT.A	6	4	9	28	-2.148769e-01	-9.425432e-01	0-281,0-315,1-94,1-148,1-174,1-193,2-183,3-50,3-75,4-93,4-182,6-77,7-222,9-0,9-65,10-108,10-176,10-318,11-70,11-167,12-65,13-74,14-22,15-130,16-136,16-317,17-114,17-241,
T.TT.A	6	4	9	71	-1.311810e+00	2.295051e+00	0-82,0-165,0-181,0-202,0-209,0-401,1-74,1-161,1-168,1-240,1-273,1-301,1-350,1-356,1-369,1-370,1-376,1-389,1-411,1-417,2-10,2-11,2-31,2-111,2-133,2-169,2-226,2-324,2-337,2-364,2-417,3-186,3-331,3-344,3-424,3-425,3-432,4-54,5-151,5-226,6-2,6-31,7-10,7-44,7-74,8-47,9-16,9-28,10-21,10-27,10-37,10-121,10-190,10-247,11-97,12-133,12-181,13-13,13-37,16-237,16-243,16-268,16-328,17-298,18-31,18-203,18-222,…
TCTT.A	6	5	7	11	8.972438e-01	6.265136e-01	0-82,0-165,1-411,1-417,3-344,5-151,7-10,7-44,9-16,10-37,17-298,
TTTT.A	6	5	8	41	2.949425e-01	5.306063e+00	0-181,1-273,1-301,1-350,1-356,1-369,1-370,1-376,1-389,2-10,2-11,2-31,2-111,2-169,2-226,2-324,2-337,3-186,3-331,3-424,3-425,3-432,4-54,5-226,6-2,6-31,10-21,10-27,10-121,10-190,12-133,12-181,13-37,16-237,16-243,16-268,16-328,18-31,18-235,19-44,19-159,
T...AA	6	3	10	200	6.883958e-02	8.541826e-02	0-56,0-69,0-75,0-76,0-89,0-95,0-144,0-157,0-158,0-171,0-172,0-202,0-212,0-213,0-238,0-258,0-271,0-281,0-306,0-307,0-324,0-369,0-405,1-3,1-41,1-56,1-76,1-130,1-139,1-174,1-177,1-207,1-208,1-233,1-234,1-244,1-261,1-264,1-273,1-274,1-288,1-370,1-376,1-417,2-11,2-12,2-13,2-20,2-21,2-59,2-70,2-99,2-112,2-113,2-114,2-133,2-205,2-257,2-259,2-271,2-367,2-377,2-399,2-419,3-26,3-37,3-68,3-69,3-78,3-79,3-87…
TA..AA	6	4	10	57	5.343496e-01	-4.309547e-01	0-76,0-95,0-144,0-202,0-213,0-258,0-281,0-324,0-405,1-130,1-177,1-234,1-244,1-261,1-264,2-21,2-59,2-99,2-133,2-257,2-399,3-69,3-79,3-87,3-121,3-217,3-390,3-435,4-8,4-198,5-142,6-50,7-225,8-47,10-69,10-153,10-231,11-130,11-199,11-299,12-96,13-2,13-197,14-77,15-5,16-204,16-282,17-128,17-134,17-175,17-202,17-370,17-443,18-144,19-103,19-206,19-208,
TC..AA	6	4	10	39	1.134848e+00	1.422096e+00	0-158,1-3,1-41,1-56,1-417,2-70,2-114,2-205,3-219,3-276,3-387,3-414,5-127,5-180,7-62,7-194,7-196,8-13,10-47,10-128,11-128,11-138,11-237,11-293,12-55,12-65,12-145,13-77,14-48,14-54,16-201,16-271,17-117,17-200,17-298,18-98,19-4,19-34,19-96,
TG..AA	6	4	9	48	-3.273120e-01	1.921408e+00	0-56,0-89,0-307,1-208,2-259,2-271,3-37,3-106,3-108,3-334,4-5,4-47,4-93,4-190,4-226,5-9,5-20,5-118,6-34,6-64,6-88,6-190,7-222,10-109,10-221,10-247,10-304,10-318,11-212,11-276,12-159,12-173,14-118,15-32,15-118,16-331,16-401,17-115,17-177,17-208,18-1,18-80,18-193,18-195,18-222,19-119,19-129,19-218,
TT..AA	6	4	6	56	-7.572329e+00	-1.013711e+00	0-69,0-75,0-157,0-171,0-172,0-212,0-238,0-271,0-306,0-369,1-76,1-139,1-174,1-207,1-233,1-273,1-274,1-288,1-370,1-376,2-11,2-12,2-13,2-20,2-112,2-113,2-367,2-377,2-419,3-26,3-68,3-78,3-332,3-333,3-425,3-432,3-433,3-434,6-47,6-63,6-206,7-21,7-164,7-180,12-14,12-80,12-181,13-29,13-130,13-196,14-102,15-38,16-23,16-181,17-264,17-422,
T.A.AA	6	4	10	79	5.343496e-01	2.232352e+00	0-56,0-69,0-75,0-76,0-89,0-95,0-144,0-172,0-212,0-258,0-271,1-41,1-130,1-177,1-233,1-244,1-264,2-13,2-20,2-21,2-114,2-259,2-367,3-68,3-78,3-108,3-121,3-219,3-276,3-334,3-387,3-390,3-414,3-434,3-435,4-8,4-190,5-180,6-34,6-47,6-50,7-180,7-196,7-225,8-13,10-47,10-153,10-304,11-130,11-138,11-199,11-212,11-276,11-293,11-299,12-14,12-55,12-80,12-145,12-173,13-29,13-77,13-130,13-196,15-118,16-23,16-204,…
TAA.AA	6	5	7	23	-9.446647e-01	7.493044e-01	0-76,0-95,0-144,0-258,1-130,1-177,1-244,1-264,2-21,3-121,3-390,3-435,4-8,6-50,7-225,10-153,11-130,11-199,11-299,16-204,17-128,17-202,19-208,
TCA.AA	6	5	9	19	2.047685e+00	2.811090e+00	1-41,2-114,3-219,3-276,3-387,3-414,5-180,7-196,8-13,10-47,11-138,11-293,12-55,12-145,13-77,16-271,17-117,19-4,19-96,
TGA.AA	6	5	9	17	1.771731e+00	1.554364e+00	0-56,0-89,2-259,3-108,3-334,4-190,6-34,10-304,11-212,11-276,12-173,15-118,16-331,17-177,17-208,18-80,18-195,
T.C.AA	6	4	9	30	-2.969815e-02	-8.018559e-02	0-157,0-238,1-3,1-56,1-139,1-261,1-288,2-113,2-377,2-419,4-5,4-47,5-9,5-127,5-142,6-190,7-21,7-62,7-164,10-69,13-2,15-5,15-38,16-181,16-201,17-134,17-264,17-422,17-443,19-218,
TAC.AA	6	5	6	7	-2.653854e-02	-1.001850e+00	1-261,5-142,10-69,13-2,15-5,17-134,17-443,
T.G.AA	6	4	9	30	-3.273120e-01	-1.406192e+00	0-158,0-281,0-306,0-307,1-174,1-207,1-208,2-70,2-205,3-69,3-333,4-93,4-226,5-20,6-63,6-64,6-88,7-222,10-128,10-231,10-318,11-237,12-65,12-96,14-48,14-54,14-102,16-401,18-1,19-119,
TGG.AA	6	5	6	12	7.998444e-01	1.920405e+00	0-307,1-208,4-93,4-226,5-20,6-64,6-88,7-222,10-318,16-401,18-1,19-119,
T.T.AA	6	4	10	61	5.726223e-01	4.074198e-01	0-171,0-202,0-213,0-324,0-369,0-405,1-76,1-234,1-273,1-274,1-370,1-376,1-417,2-11,2-12,2-59,2-99,2-112,2-133,2-257,2-271,2-399,3-26,3-37,3-79,3-87,3-106,3-217,3-332,3-425,3-432,3-433,4-198,5-118,6-206,7-194,8-47,10-109,10-221,10-247,11-128,12-159,12-181,13-197,14-77,14-118,15-32,16-282,17-115,17-175,17-200,17-298,17-370,18-98,18-144,18-193,18-222,19-34,19-103,19-129,19-206,
TAT.AA	6	5	8	23	5.434276e-02	1.012974e+00	0-202,0-213,0-324,0-405,1-234,2-59,2-99,2-133,2-257,2-399,3-79,3-87,3-217,4-198,8-47,13-197,14-77,16-282,17-175,17-370,18-144,19-103,19-206,
TGT.AA	6	5	7	14	4.647090e-01	8.702171e-01	2-271,3-37,3-106,5-118,10-109,10-221,10-247,12-159,14-118,15-32,17-115,18-193,18-222,19-129,
T..AAA	6	4	9	83	-1.623651e+00	1.946739e+00	0-56,0-69,0-75,0-76,0-89,0-95,0-144,0-158,0-171,0-172,0-213,0-307,0-369,1-76,1-208,1-234,1-264,1-274,2-12,2-13,2-20,2-21,2-70,2-99,2-113,2-114,2-205,2-259,2-419,3-37,3-69,3-79,3-108,3-121,3-219,3-276,3-333,3-334,3-414,3-433,3-434,3-435,4-8,5-20,5-118,5-180,6-64,6-190,7-21,7-196,7-225,10-69,10-128,10-221,11-128,11-130,11-199,11-237,11-293,11-299,12-159,12-173,13-29,13-77,13-197,14-48,14-54,15-5,16…
TA.AAA	6	5	9	25	8.064366e-01	9.778223e-01	0-76,0-95,0-144,0-213,1-234,1-264,2-21,2-99,3-69,3-79,3-121,3-435,4-8,7-225,10-69,11-130,11-199,11-299,13-197,15-5,17-202,17-443,19-103,19-206,19-208,
TC.AAA	6	5	9	20	2.047685e+00	3.130634e+00	0-158,2-70,2-114,2-205,3-219,3-276,3-414,5-180,7-196,10-128,11-128,11-237,11-293,13-77,14-48,14-54,17-117,17-200,19-4,19-34,
TG.AAA	6	5	8	21	1.058129e+00	2.742907e+00	0-56,0-89,0-307,1-208,2-259,3-37,3-108,3-334,5-20,5-118,6-64,6-190,10-221,12-159,12-173,16-401,17-177,17-208,18-1,18-80,18-195,
T.AAAA	6	5	8	41	-6.911405e-02	4.226474e+00	0-56,0-69,0-75,0-76,0-89,0-95,0-144,0-172,1-264,2-13,2-20,2-21,2-114,2-259,3-108,3-121,3-219,3-276,3-334,3-414,3-434,3-435,4-8,5-180,7-196,7-225,11-130,11-199,11-293,11-299,12-173,13-29,13-77,17-117,17-177,17-202,17-208,18-80,18-195,19-4,19-208,
TAAAAA	6	6	7	14	1.598473e+00	2.938003e+00	0-76,0-95,0-144,1-264,2-21,3-121,3-435,4-8,7-225,11-130,11-199,11-299,17-202,19-208,
TCAAAA	6	6	7	10	3.070357e+00	3.651672e+00	2-114,3-219,3-276,3-414,5-180,7-196,11-293,13-77,17-117,19-4,
T.GAAA	6	5	8	15	1.058129e+00	9.617138e-01	0-158,0-307,1-208,2-70,2-205,3-69,3-333,5-20,6-64,10-128,11-237,14-48,14-54,16-401,18-1,
T.TAAA	6	5	7	20	-7.971181e-01	3.045534e-01	0-171,0-213,0-369,1-76,1-234,1-274,2-12,2-99,3-37,3-79,3-433,5-118,10-221,11-128,12-159,13-197,17-200,19-34,19-103,19-206,
T..CAA	6	4	9	36	-2.969815e-02	1.045990e+00	0-238,0-271,1-56,1-130,1-139,2-112,2-271,3-217,4-47,4-198,4-226,5-9,5-127,5-142,6-88,7-164,7-194,8-13,10-109,10-153,10-231,11-212,14-77,14-118,15-32,15-38,15-118,16-204,16-282,16-331,17-115,17-128,17-134,18-98,19-129,19-218,
TA.CAA	6	5	6	11	-2.653854e-02	2.651771e-01	1-130,3-217,4-198,5-142,10-153,10-231,14-77,16-204,16-282,17-128,17-134,
TG.CAA	6	5	7	14	1.773767e+00	3.277640e+00	2-271,4-47,4-226,5-9,6-88,10-109,11-212,14-118,15-32,15-118,16-331,17-115,19-129,19-218,
T.CCAA	6	5	6	11	1.407966e+00	2.554687e+00	0-238,1-56,1-139,4-47,5-9,5-127,5-142,7-164,15-38,17-134,19-218,
T.TCAA	6	5	7	13	7.815301e-01	1.097717e+00	2-112,2-271,3-217,4-198,7-194,10-109,14-77,14-118,15-32,16-282,17-115,18-98,19-129,
T..GAA	6	4	9	34	-3.273120e-01	-1.848686e-01	0-157,0-258,0-306,0-324,0-405,1-177,1-207,1-288,2-59,2-257,2-399,3-26,3-68,3-87,3-106,3-332,4-190,6-34,6-63,6-206,10-47,11-276,12-55,12-96,13-2,14-102,16-23,16-181,17-175,17-264,17-370,18-144,18-193,19-119,
T.AGAA	6	5	7	9	3.445266e-01	-8.098018e-01	0-258,1-177,3-68,4-190,6-34,10-47,11-276,12-55,16-23,
T..TAA	6	4	9	47	-1.463615e+00	-1.439991e+00	0-202,0-212,0-281,1-3,1-41,1-174,1-233,1-244,1-261,1-273,1-370,1-376,1-417,2-11,2-133,2-367,2-377,3-78,3-387,3-390,3-425,3-432,4-5,4-93,6-47,6-50,7-62,7-180,7-222,8-47,10-247,10-304,10-318,11-138,12-14,12-65,12-80,12-145,12-181,13-130,13-196,16-201,16-271,17-298,17-422,18-222,19-96,
TC.TAA	6	5	7	12	7.815301e-01	7.715557e-01	1-3,1-41,1-417,3-387,7-62,11-138,12-65,12-145,16-201,16-271,17-298,19-96,
T.ATAA	6	5	7	20	-7.971181e-01	-1.666513e-01	0-212,1-41,1-233,1-244,2-367,3-78,3-387,3-390,6-47,6-50,7-180,10-304,11-138,12-14,12-80,12-145,13-130,13-196,16-271,19-96,
TCATAA	6	6	6	6	2.462332e+00	1.590472e+00	1-41,3-387,11-138,12-145,16-271,19-96,
T.TTAA	6	5	7	14	-6.537249e-01	-9.010587e-01	0-202,1-273,1-370,1-376,1-417,2-11,2-133,3-425,3-432,8-47,10-247,12-181,17-298,18-222,
T...CA	6	3	10	119	2.829048e-01	3.084753e+00	0-43,0-131,0-237,0-284,0-371,1-10,1-44,1-94,1-104,1-138,1-148,1-193,1-333,1-356,1-389,2-111,2-172,2-183,2-191,2-278,2-337,2-339,2-408,2-417,2-441,3-16,3-61,3-142,3-167,3-174,3-186,3-242,3-273,4-116,4-127,4-182,4-214,4-225,5-8,5-44,5-52,5-95,5-141,5-177,5-187,5-229,6-5,6-12,6-153,7-37,7-44,7-139,7-150,7-163,7-193,8-38,8-50,8-75,9-40,9-53,10-37,10-44,10-67,10-85,10-108,10-223,11-2,11-16,11-19,11-22…
TA..CA	6	4	9	22	-2.969815e-02	-1.568299e+00	0-43,0-131,0-284,0-371,1-44,1-193,2-191,2-417,4-127,5-177,6-153,8-50,8-75,10-67,10-223,11-141,12-33,13-84,16-247,17-386,17-425,18-66,
TC..CA	6	4	10	31	2.012344e+00	3.673385e+00	1-10,1-94,1-104,1-148,1-333,2-183,2-441,3-16,3-61,3-142,3-242,5-95,6-12,7-44,7-150,9-53,10-37,10-85,11-19,11-22,11-44,11-60,11-106,11-144,13-19,13-44,13-74,15-137,17-223,18-57,18-100,
TG..CA	6	4	6	18	-1.558983e+00	-4.272796e-02	2-172,2-278,3-167,3-273,4-182,5-52,8-38,9-40,12-52,12-194,13-16,13-158,14-10,14-90,15-50,15-130,16-136,17-309,
TT..CA	6	4	9	48	7.713773e-02	3.308086e+00	0-237,1-138,1-356,1-389,2-111,2-337,2-339,2-408,3-174,3-186,4-116,4-214,4-225,5-8,5-44,5-141,5-187,5-229,6-5,7-37,7-139,7-163,7-193,10-44,10-108,11-2,11-16,11-73,11-99,11-211,13-37,13-51,14-22,14-108,15-22,16-237,16-268,16-330,17-44,17-114,18-21,18-110,18-120,19-17,19-44,19-46,19-159,19-238,
T.A.CA	6	4	10	38	1.134848e+00	8.581976e-01	0-131,0-284,0-371,1-10,1-44,2-172,2-191,3-142,5-52,5-141,5-177,5-229,6-5,6-153,7-150,8-50,9-53,10-223,11-2,11-16,11-19,11-22,11-73,11-141,11-144,12-194,13-16,13-19,13-44,13-84,13-158,14-10,14-90,17-309,17-425,18-66,18-100,19-17,
TAA.CA	6	5	9	13	2.047685e+00	8.999233e-01	0-131,0-284,0-371,1-44,2-191,5-177,6-153,8-50,10-223,11-141,13-84,17-425,18-66,
TCA.CA	6	5	7	10	2.083871e+00	1.670351e+00	1-10,3-142,7-150,9-53,11-19,11-22,11-144,13-19,13-44,18-100,
T.C.CA	6	4	8	14	4.393224e-01	-4.460216e-01	2-339,2-441,3-16,3-273,4-127,5-44,7-193,8-75,10-44,11-60,12-52,15-50,18-120,19-46,
T.G.CA	6	4	10	36	1.798405e+00	4.289676e+00	1-94,1-104,1-148,1-193,1-333,2-183,2-278,3-174,3-242,4-182,4-225,5-8,5-95,5-187,6-12,7-139,8-38,9-40,10-85,10-108,11-106,11-211,13-74,14-22,14-108,15-22,15-130,15-137,16-136,16-247,16-330,17-114,17-386,18-21,18-57,18-110,
TCG.CA	6	5	8	13	4.010042e+00	5.684742e+00	1-94,1-104,1-148,1-333,2-183,3-242,5-95,6-12,10-85,11-106,13-74,15-137,18-57,
TTG.CA	6	5	7	14	1.888388e+00	3.500696e+00	3-174,4-225,5-8,5-187,7-139,10-108,11-211,14-22,14-108,15-22,16-330,17-114,18-21,18-110,
T.T.CA	6	4	8	31	-1.041276e+00	4.089069e-01	0-43,0-237,1-138,1-356,1-389,2-111,2-337,2-408,2-417,3-61,3-167,3-186,4-116,4-214,7-37,7-44,7-163,10-37,10-67,11-44,11-99,12-33,13-37,13-51,16-237,16-268,17-44,17-223,19-44,19-159,19-238,
TTT.CA	6	5	8	21	1.577130e+00	3.984937e+00	0-237,1-138,1-356,1-389,2-111,2-337,2-408,3-186,4-116,4-214,7-37,7-163,11-99,13-37,13-51,16-237,16-268,17-44,19-44,19-159,19-238,
T..ACA	6	4	10	34	1.134848e+00	6.705792e-01	0-43,0-284,0-371,1-44,1-104,1-333,2-278,2-339,2-408,3-174,3-242,4-116,5-95,6-12,6-153,8-50,10-67,10-85,10-223,11-73,11-99,11-106,11-211,12-33,13-51,14-108,15-22,16-247,16-330,18-57,18-100,18-110,19-17,19-46,
TA.ACA	6	5	6	10	-2.653854e-02	-5.176571e-02	0-43,0-284,0-371,1-44,6-153,8-50,10-67,10-223,12-33,16-247,
TC.ACA	6	5	6	9	1.407966e+00	1.670351e+00	1-104,1-333,3-242,5-95,6-12,10-85,11-106,18-57,18-100,
TT.ACA	6	5	7	14	7.815301e-01	1.424175e+00	2-339,2-408,3-174,4-116,11-73,11-99,11-211,13-51,14-108,15-22,16-330,18-110,19-17,19-46,
T.GACA	6	5	8	16	2.442650e+00	4.103727e+00	1-104,1-333,2-278,3-174,3-242,5-95,6-12,10-85,11-106,11-211,14-108,15-22,16-247,16-330,18-57,18-110,
TCGACA	6	6	6	8	5.476990e+00	6.965362e+00	1-104,1-333,3-242,5-95,6-12,10-85,11-106,18-57,
T..CCA	6	4	9	24	1.225833e+00	2.119701e+00	0-237,1-138,3-61,3-167,4-214,5-8,5-52,5-141,6-5,7-139,7-150,7-163,8-38,9-40,11-2,11-44,11-60,11-144,14-10,17-44,17-309,17-386,18-120,19-238,
TT.CCA	6	5	6	12	1.520648e+00	3.201479e+00	0-237,1-138,4-214,5-8,5-141,6-5,7-139,7-163,11-2,17-44,18-120,19-238,
T.TCCA	6	5	7	9	2.200461e+00	1.838422e+00	0-237,1-138,3-61,3-167,4-214,7-163,11-44,17-44,19-238,
T..GCA	6	4	8	16	1.197114e-01	-5.205741e-01	2-172,2-441,3-16,4-225,5-187,5-229,7-37,11-22,13-84,13-158,14-90,15-137,17-223,17-425,18-21,18-66,
T.AGCA	6	5	7	8	1.773767e+00	8.083465e-01	2-172,5-229,11-22,13-84,13-158,14-90,17-425,18-66,
T..TCA	6	4	10	45	1.195552e+00	2.727509e+00	0-131,1-10,1-94,1-148,1-193,1-356,1-389,2-111,2-183,2-191,2-337,2-417,3-142,3-186,3-273,4-127,4-182,5-44,5-177,7-44,7-193,8-75,9-53,10-37,10-44,10-108,11-16,11-19,11-141,12-52,12-194,13-16,13-19,13-37,13-44,13-74,14-22,15-50,15-130,16-136,16-237,16-268,17-114,19-44,19-159,
TC.TCA	6	5	6	12	1.520648e+00	3.203551e+00	1-10,1-94,1-148,2-183,3-142,7-44,9-53,10-37,11-19,13-19,13-44,13-74,
TT.TCA	6	5	9	17	2.257017e+00	2.639539e+00	1-356,1-389,2-111,2-337,3-186,5-44,7-193,10-44,10-108,11-16,13-37,14-22,16-237,16-268,17-114,19-44,19-159,
T.ATCA	6	5	6	13	9.638254e-02	4.456890e-01	0-131,1-10,2-191,3-142,5-177,9-53,11-16,11-19,11-141,12-194,13-16,13-19,13-44,
T.CTCA	6	5	7	8	2.200461e+00	1.385941e+00	3-273,4-127,5-44,7-193,8-75,10-44,12-52,15-50,
T.GTCA	6	5	7	11	1.888388e+00	2.230562e+00	1-94,1-148,1-193,2-183,4-182,10-108,13-74,14-22,15-130,16-136,17-114,
T.TTCA	6	5	7	13	8.972438e-01	1.296305e+00	1-356,1-389,2-111,2-337,2-417,3-186,7-44,10-37,13-37,16-237,16-268,19-44,19-159,
T...GA	6	3	10	106	2.208243e-01	6.186663e-02	0-28,0-34,0-86,0-112,0-165,0-249,0-297,0-332,0-341,0-348,0-351,0-389,0-404,0-435,0-442,1-168,1-215,1-280,1-287,1-363,1-411,2-31,2-58,2-101,2-151,2-169,2-203,2-226,2-243,2-303,2-370,2-384,2-429,3-4,3-240,3-262,3-331,3-375,4-54,4-83,4-96,4-107,4-139,4-161,5-151,6-31,6-33,6-77,6-100,6-109,6-165,6-183,6-217,7-10,7-127,7-215,8-25,8-62,9-0,9-65,10-27,10-83,10-176,10-182,10-192,10-214,10-260,10-276,10-2…
TA..GA	6	4	9	22	-3.273120e-01	-2.270483e+00	0-86,0-249,0-332,0-348,1-168,1-215,1-363,2-101,2-151,2-243,2-370,4-96,4-161,6-109,8-62,9-0,13-13,13-181,15-77,16-359,17-92,19-195,
TG..GA	6	4	10	31	1.597180e+00	2.017118e+00	0-112,0-297,0-341,0-351,0-435,2-203,2-303,2-384,2-429,3-4,3-262,4-139,6-77,6-183,7-215,8-25,10-176,10-214,10-260,10-276,10-298,10-301,11-235,11-283,12-136,12-166,12-191,14-3,16-222,19-139,19-182,
TT..GA	6	4	10	39	1.036255e+00	8.505360e-01	0-28,0-389,0-404,0-442,1-287,2-31,2-58,2-169,2-226,3-240,3-331,3-375,4-54,4-107,6-31,6-33,6-165,9-65,10-27,10-83,10-182,10-192,11-192,11-273,12-133,13-65,13-145,13-155,15-86,15-92,16-147,16-245,16-328,17-174,17-244,18-143,18-205,18-235,19-141,
T.A.GA	6	4	10	41	9.804674e-01	8.654321e-01	0-28,0-34,0-86,0-297,0-332,0-348,0-351,0-404,0-435,0-442,1-280,1-363,2-58,2-101,2-243,2-303,2-370,3-262,4-83,4-96,6-109,6-165,6-183,6-217,8-25,8-62,10-182,10-301,11-283,12-136,12-166,12-191,13-65,13-145,15-77,16-147,16-359,17-174,17-244,18-143,19-195,
TAA.GA	6	5	8	13	1.058129e+00	3.701392e-01	0-86,0-332,0-348,1-363,2-101,2-243,2-370,4-96,6-109,8-62,15-77,16-359,19-195,
TGA.GA	6	5	6	12	7.998444e-01	1.921707e+00	0-297,0-351,0-435,2-303,3-262,6-183,8-25,10-301,11-283,12-136,12-166,12-191,
TTA.GA	6	5	7	12	4.647090e-01	2.624859e-01	0-28,0-404,0-442,2-58,6-165,10-182,13-65,13-145,16-147,17-174,17-244,18-143,
T.C.GA	6	4	7	13	-7.196357e-01	-1.233899e+00	0-249,1-215,2-429,3-4,6-100,10-298,11-273,13-155,13-181,14-3,16-222,16-257,17-188,
T.G.GA	6	4	8	15	-2.148534e-01	-1.330904e+00	0-389,2-151,2-384,4-107,4-161,6-33,6-77,9-0,9-65,10-176,10-260,10-276,10-310,17-92,19-141,
T.T.GA	6	4	9	37	-2.148769e-01	6.717115e-01	0-112,0-165,0-341,1-168,1-287,1-411,2-31,2-169,2-203,2-226,3-240,3-331,3-375,4-54,4-139,5-151,6-31,7-10,7-127,7-215,10-27,10-83,10-192,10-214,11-10,11-192,11-235,12-133,13-13,15-86,15-92,16-245,16-328,18-205,18-235,19-139,19-182,
TGT.GA	6	5	6	9	9.135653e-01	9.386773e-01	0-112,0-341,2-203,4-139,7-215,10-214,11-235,19-139,19-182,
TTT.GA	6	5	9	20	1.976119e+00	2.952924e+00	1-287,2-31,2-169,2-226,3-240,3-331,3-375,4-54,6-31,10-27,10-83,10-192,11-192,12-133,15-86,15-92,16-245,16-328,18-205,18-235,
T..AGA	6	4	8	22	-1.635091e+00	-2.270483e+00	0-28,0-34,1-280,1-363,2-101,2-384,4-83,4-161,6-33,6-100,6-183,6-217,8-62,10-192,10-276,10-310,11-283,16-147,16-222,16-245,18-205,19-141,
T.AAGA	6	5	7	11	3.445266e-01	-2.203645e-01	0-28,0-34,1-280,1-363,2-101,4-83,6-183,6-217,8-62,11-283,16-147,
T..CGA	6	4	9	25	9.590584e-01	1.634047e+00	0-112,0-297,0-341,0-351,1-215,1-287,2-203,2-370,3-240,3-262,3-375,4-139,7-215,10-83,10-214,11-10,11-192,11-235,12-136,13-145,14-3,15-86,15-92,17-92,19-182,
TG.CGA	6	5	8	13	3.641601e+00	5.028924e+00	0-112,0-297,0-341,0-351,2-203,3-262,4-139,7-215,10-214,11-235,12-136,14-3,19-182,
T.TCGA	6	5	7	16	1.888388e+00	4.349376e+00	0-112,0-341,1-287,2-203,3-240,3-375,4-139,7-215,10-83,10-214,11-10,11-192,11-235,15-86,15-92,19-182,
TGTCGA	6	6	6	8	5.185629e+00	6.560234e+00	0-112,0-341,2-203,4-139,7-215,10-214,11-235,19-182,
T..GGA	6	4	6	13	-2.026887e+00	-1.774536e+00	0-332,0-389,0-442,2-151,2-429,3-4,4-107,6-165,7-127,10-260,16-257,17-188,17-244,
T..TGA	6	4	10	46	1.036255e+00	2.116192e+00	0-86,0-165,0-249,0-348,0-404,0-435,1-168,1-411,2-31,2-58,2-169,2-226,2-243,2-303,3-331,4-54,4-96,5-151,6-31,6-77,6-109,7-10,8-25,9-0,9-65,10-27,10-176,10-182,10-298,10-301,11-273,12-133,12-166,12-191,13-13,13-65,13-155,13-181,15-77,16-328,16-359,17-174,18-143,18-235,19-139,19-195,
TA.TGA	6	5	9	13	1.873532e+00	5.665279e-01	0-86,0-249,0-348,1-168,2-243,4-96,6-109,9-0,13-13,13-181,15-77,16-359,19-195,
TG.TGA	6	5	7	10	1.580755e+00	9.386773e-01	0-435,2-303,6-77,8-25,10-176,10-298,10-301,12-166,12-191,19-139,
TT.TGA	6	5	9	19	1.976119e+00	2.639268e+00	0-404,2-31,2-58,2-169,2-226,3-331,4-54,6-31,9-65,10-27,10-182,11-273,12-133,13-65,13-155,16-328,17-174,18-143,18-235,
T.ATGA	6	5	10	20	2.577943e+00	2.698159e+00	0-86,0-348,0-404,0-435,2-58,2-243,2-303,4-96,6-109,8-25,10-182,10-301,12-166,12-191,13-65,15-77,16-359,17-174,18-143,19-195,
TAATGA	6	6	7	8	2.857357e+00	2.267843e+00	0-86,0-348,2-243,4-96,6-109,15-77,16-359,19-195,
TTATGA	6	6	6	6	2.261485e+00	1.355331e+00	0-404,2-58,10-182,13-65,17-174,18-143,
T.TTGA	6	5	8	17	1.279765e+00	2.012812e+00	0-165,1-168,1-411,2-31,2-169,2-226,3-331,4-54,5-151,6-31,7-10,10-27,12-133,13-13,16-328,18-235,19-139,
TTTTGA	6	6	7	10	3.109602e+00	3.712746e+00	2-31,2-169,2-226,3-331,4-54,6-31,10-27,12-133,16-328,18-235,
T...TA	6	3	10	147	7.973543e-02	-2.520607e+00	0-5,0-41,0-45,0-66,0-82,0-127,0-181,0-184,0-201,0-205,0-209,0-211,0-230,0-252,0-268,0-277,0-315,0-379,0-401,0-425,1-20,1-40,1-66,1-74,1-97,1-113,1-121,1-161,1-164,1-187,1-196,1-232,1-236,1-240,1-243,1-301,1-314,1-318,1-350,1-359,1-369,1-379,1-400,1-402,1-404,1-440,2-10,2-55,2-228,2-324,2-328,2-358,2-364,2-366,2-376,2-395,3-28,3-46,3-50,3-75,3-81,3-117,3-188,3-202,3-254,3-294,3-312,3-344,3-346,3-3…
TA..TA	6	4	8	46	-3.499853e+00	-1.860032e+00	0-5,0-41,0-45,0-66,0-127,0-205,0-209,0-379,0-425,1-20,1-66,1-236,1-240,1-318,1-379,1-400,1-404,1-440,2-328,2-364,2-395,3-50,3-81,3-117,4-118,4-157,5-77,5-116,6-149,7-78,10-53,10-201,10-250,11-70,11-119,11-267,12-83,12-114,13-96,13-127,16-9,17-436,18-140,18-203,19-36,19-99,
TC..TA	6	4	9	22	7.713773e-02	-1.312303e+00	0-82,0-230,0-277,1-97,1-113,1-196,1-359,3-75,3-202,3-294,3-344,5-73,5-138,7-118,8-78,9-16,12-29,12-197,14-63,16-353,17-86,18-44,
TG..TA	6	4	9	22	-2.148769e-01	-2.008075e+00	0-252,0-401,1-74,1-161,1-314,1-402,3-28,3-254,4-57,5-107,7-74,9-3,9-28,10-179,11-97,11-253,12-126,13-177,16-20,16-59,17-198,19-173,
TT..TA	6	4	10	57	6.126453e-01	3.816393e-01	0-181,0-184,0-201,0-211,0-268,0-315,1-40,1-121,1-164,1-187,1-232,1-243,1-301,1-350,1-369,2-10,2-55,2-228,2-324,2-358,2-366,2-376,3-46,3-188,3-312,3-346,3-386,3-424,4-92,5-36,5-226,6-2,7-177,9-31,10-21,10-121,10-190,11-89,11-167,11-251,12-13,12-208,13-114,14-135,15-63,16-2,16-75,16-243,16-270,16-311,16-317,17-163,17-241,18-31,18-33,18-136,19-95,
T.A.TA	6	4	10	42	5.726223e-01	-2.005468e+00	0-66,0-184,0-201,0-205,0-252,0-277,0-379,1-97,1-164,1-196,1-236,1-243,1-314,1-359,1-379,2-55,2-395,3-28,3-81,3-202,3-254,3-312,4-57,4-157,5-107,5-138,7-118,7-177,8-78,9-3,9-31,10-179,10-250,12-29,12-83,12-197,13-127,14-63,17-86,18-44,19-36,19-99,
TAA.TA	6	5	6	13	-1.648579e+00	-1.340924e+00	0-66,0-205,0-379,1-236,1-379,2-395,3-81,4-157,10-250,12-83,13-127,19-36,19-99,
TCA.TA	6	5	9	13	2.151825e+00	1.095074e+00	0-277,1-97,1-196,1-359,3-202,5-138,7-118,8-78,12-29,12-197,14-63,17-86,18-44,
T.C.TA	6	4	8	29	-1.041276e+00	2.637270e-02	0-45,0-268,0-425,1-20,1-40,1-66,1-113,1-121,1-187,2-358,3-46,3-117,3-188,3-294,3-386,4-118,5-77,6-149,10-53,12-114,12-126,12-208,13-114,16-20,16-75,16-270,18-140,19-95,19-173,
TAC.TA	6	5	7	11	7.815301e-01	4.456890e-01	0-45,0-425,1-20,1-66,3-117,4-118,5-77,6-149,10-53,12-114,18-140,
T.G.TA	6	4	6	18	-3.968273e+00	-2.716498e+00	0-230,0-315,1-440,2-228,3-50,3-75,4-92,5-36,11-70,11-89,11-167,15-63,16-59,16-311,16-317,16-353,17-163,17-241,
TTG.TA	6	5	6	11	-1.129413e-01	1.402632e-01	0-315,2-228,4-92,5-36,11-89,11-167,15-63,16-311,16-317,17-163,17-241,
T.T.TA	6	4	10	58	6.126453e-01	-4.894886e-01	0-5,0-41,0-82,0-127,0-181,0-209,0-211,0-401,1-74,1-161,1-232,1-240,1-301,1-318,1-350,1-369,1-400,1-402,1-404,2-10,2-324,2-328,2-364,2-366,2-376,3-344,3-346,3-424,5-73,5-116,5-226,6-2,7-74,7-78,9-16,9-28,10-21,10-121,10-190,10-201,11-97,11-119,11-251,11-253,11-267,12-13,13-96,13-177,14-135,16-2,16-9,16-243,17-198,17-436,18-31,18-33,18-136,18-203,
TAT.TA	6	5	8	19	1.756151e-01	6.413789e-02	0-5,0-41,0-127,0-209,1-240,1-318,1-400,1-404,2-328,2-364,5-116,7-78,10-201,11-119,11-267,13-96,16-9,17-436,18-203,
TGT.TA	6	5	6	10	-1.129413e-01	-1.708401e-01	0-401,1-74,1-161,1-402,7-74,9-28,11-97,11-253,13-177,17-198,
TTT.TA	6	5	9	25	1.104010e+00	1.788613e+00	0-181,0-211,1-232,1-301,1-350,1-369,2-10,2-324,2-366,2-376,3-346,3-424,5-226,6-2,10-21,10-121,10-190,11-251,12-13,14-135,16-2,16-243,18-31,18-33,18-136,
T..ATA	6	4	10	48	5.726223e-01	-1.437462e+00	0-41,0-45,0-127,0-205,0-211,0-277,1-40,1-121,1-232,1-236,1-243,1-318,1-402,1-404,1-440,2-228,2-358,2-366,3-28,3-46,3-81,3-117,3-188,3-312,3-346,3-386,4-118,5-36,6-149,9-31,10-53,10-201,11-119,11-253,12-13,12-114,12-197,13-177,15-63,16-9,16-75,16-270,17-163,17-436,18-33,18-136,19-36,19-95,
TA.ATA	6	5	8	19	5.434276e-02	-1.666513e-01	0-41,0-45,0-127,0-205,1-236,1-318,1-404,1-440,3-81,3-117,4-118,6-149,10-53,10-201,11-119,12-114,16-9,17-436,19-36,
TT.ATA	6	5	8	23	1.756151e-01	1.275586e+00	0-211,1-40,1-121,1-232,1-243,2-228,2-358,2-366,3-46,3-188,3-312,3-346,3-386,5-36,9-31,12-13,15-63,16-75,16-270,17-163,18-33,18-136,19-95,
T.CATA	6	5	8	15	1.466678e+00	1.750929e+00	0-45,1-40,1-121,2-358,3-46,3-117,3-188,3-386,4-118,6-149,10-53,12-114,16-75,16-270,19-95,
TACATA	6	6	6	6	2.462332e+00	1.590472e+00	0-45,3-117,4-118,6-149,10-53,12-114,
T.TATA	6	5	6	18	-1.483065e+00	-1.774900e-01	0-41,0-127,0-211,1-232,1-318,1-402,1-404,2-366,3-346,10-201,11-119,11-253,12-13,13-177,16-9,17-436,18-33,18-136,
T..CTA	6	4	7	14	-2.159690e+00	-2.829554e+00	0-5,0-252,1-164,2-376,2-395,3-294,5-73,8-78,10-250,11-89,13-114,16-59,16-353,17-198,
T..GTA	6	4	10	23	1.036255e+00	-1.832356e+00	0-184,0-230,0-379,0-425,1-20,1-196,1-400,2-328,4-92,4-157,5-107,5-116,7-78,9-3,11-251,11-267,12-29,12-208,13-96,14-135,16-2,16-311,19-99,
TA.GTA	6	5	7	11	4.647090e-01	-4.002597e-02	0-379,0-425,1-20,1-400,2-328,4-157,5-116,7-78,11-267,13-96,19-99,
TT.GTA	6	5	6	7	-1.129413e-01	-1.103442e+00	0-184,4-92,11-251,12-208,14-135,16-2,16-311,
T.TGTA	6	5	8	9	1.279765e+00	-4.816625e-01	1-400,2-328,5-116,7-78,11-251,11-267,13-96,14-135,16-2,
TATGTA	6	6	6	6	2.261485e+00	1.355331e+00	1-400,2-328,5-116,7-78,11-267,13-96,
T..TTA	6	4	10	62	6.126453e-01	1.410302e+00	0-66,0-82,0-181,0-201,0-209,0-268,0-315,0-401,1-66,1-74,1-97,1-113,1-161,1-187,1-240,1-301,1-314,1-350,1-359,1-369,1-379,2-10,2-55,2-324,2-364,3-50,3-75,3-202,3-254,3-344,3-424,4-57,5-77,5-138,5-226,6-2,7-74,7-118,7-177,9-16,9-28,10-21,10-121,10-179,10-190,11-70,11-97,11-167,12-83,12-126,13-127,14-63,16-20,16-243,16-317,17-86,17-241,18-31,18-44,18-140,18-203,19-173,
TA.TTA	6	5	6	13	-1.483065e+00	-1.141811e+00	0-66,0-209,1-66,1-240,1-379,2-364,3-50,5-77,11-70,12-83,13-127,18-140,18-203,
TC.TTA	6	5	8	13	1.577130e+00	1.296305e+00	0-82,1-97,1-113,1-359,3-75,3-202,3-344,5-138,7-118,9-16,14-63,17-86,18-44,
TG.TTA	6	5	9	13	1.976119e+00	7.633144e-01	0-401,1-74,1-161,1-314,3-254,4-57,7-74,9-28,10-179,11-97,12-126,16-20,19-173,
TT.TTA	6	5	7	23	-5.141249e-01	1.539097e+00	0-181,0-201,0-268,0-315,1-187,1-301,1-350,1-369,2-10,2-55,2-324,3-424,5-226,6-2,7-177,10-21,10-121,10-190,11-167,16-243,16-317,17-241,18-31,
T.ATTA	6	5	9	19	1.004955e+00	3.059857e-01	0-66,0-201,1-97,1-314,1-359,1-379,2-55,3-202,3-254,4-57,5-138,7-118,7-177,10-179,12-83,13-127,14-63,17-86,18-44,
TCATTA	6	6	7	8	3.329067e+00	2.891319e+00	1-97,1-359,3-202,5-138,7-118,14-63,17-86,18-44,
T.TTTA	6	5	8	27	2.949425e-01	2.538534e+00	0-82,0-181,0-209,0-401,1-74,1-161,1-240,1-301,1-350,1-369,2-10,2-324,2-364,3-344,3-424,5-226,6-2,7-74,9-16,9-28,10-21,10-121,10-190,11-97,16-243,18-31,18-203,
TTTTTA	6	6	7	14	2.057234e+00	3.831730e+00	0-181,1-301,1-350,1-369,2-10,2-324,3-424,5-226,6-2,10-21,10-121,10-190,16-243,18-31,
T....C	6	2	10	323	1.469298e-02	1.031606e+00	0-3,0-11,0-21,0-49,0-120,0-154,0-226,0-265,0-269,0-318,0-339,0-370,0-383,0-422,0-443,1-6,1-9,1-50,1-53,1-87,1-90,1-93,1-100,1-103,1-151,1-184,1-247,1-255,1-258,1-276,1-289,1-305,1-322,1-332,1-382,1-388,1-413,2-4,2-32,2-34,2-48,2-61,2-84,2-86,2-123,2-162,2-171,2-234,2-246,2-286,2-306,2-309,2-338,2-340,2-368,2-401,2-407,2-420,2-438,3-15,3-53,3-57,3-59,3-89,3-160,3-185,3-189,3-192,3-198,3-210,3-238,…
TA...C	6	3	10	56	2.829048e-01	-3.778658e+00	0-49,0-226,0-265,0-383,0-443,1-6,1-184,1-247,1-276,1-305,1-322,2-123,2-309,2-368,3-160,3-192,3-316,3-348,4-61,4-76,5-50,5-125,5-213,6-124,7-82,7-146,7-170,8-11,9-32,9-74,9-76,10-162,10-203,11-121,12-15,12-35,12-123,12-201,13-53,13-118,13-146,14-1,16-11,16-40,16-50,16-63,16-148,16-172,16-376,17-90,17-277,17-399,17-440,18-35,18-50,19-105,
TC...C	6	3	9	65	-9.977034e-01	1.594389e+00	0-269,1-53,1-151,1-258,1-289,2-84,2-286,2-340,2-420,3-57,3-59,3-189,3-301,3-303,3-377,4-32,4-200,4-216,5-134,5-215,5-219,6-18,7-1,7-47,7-59,7-86,7-94,10-11,10-33,11-54,11-57,11-83,11-318,12-7,12-104,13-40,14-40,14-44,15-47,15-53,15-57,15-108,15-133,16-76,16-98,16-107,16-139,16-198,16-219,17-9,17-26,17-33,17-59,17-61,17-157,17-265,17-349,17-384,18-121,19-52,19-63,19-67,19-74,19-89,19-127,
TG...C	6	3	9	52	-1.381160e+00	-2.394962e-01	0-11,0-154,2-34,2-61,2-162,2-234,2-246,2-306,2-401,3-89,3-198,3-210,3-340,3-373,3-383,4-149,5-26,5-60,5-69,5-84,5-188,6-112,6-213,7-13,7-114,10-30,10-164,10-229,10-240,10-295,11-90,12-3,14-23,14-96,15-84,16-48,16-128,16-318,17-7,17-18,17-250,17-274,17-372,17-419,18-146,18-168,18-238,19-0,19-54,19-70,19-80,19-92,
TT...C	6	3	10	150	3.084111e-01	5.415708e+00	0-3,0-21,0-120,0-318,0-339,0-370,0-422,1-9,1-50,1-87,1-90,1-93,1-100,1-103,1-255,1-332,1-382,1-388,1-413,2-4,2-32,2-48,2-86,2-171,2-338,2-407,2-438,3-15,3-53,3-185,3-238,3-241,3-260,3-290,3-291,3-292,3-347,3-426,4-2,4-40,4-124,4-126,4-137,4-224,5-43,5-71,5-83,5-91,5-94,5-166,5-228,6-3,6-4,6-11,7-0,7-12,7-36,7-43,7-55,7-56,7-85,7-121,7-138,7-161,7-162,7-192,8-37,8-49,9-12,10-29,10-81,10-84,10-107,…
T.A..C	6	3	10	86	2.829048e-01	-2.197949e-01	0-11,0-21,0-265,0-318,0-370,1-6,1-100,1-151,1-247,1-255,1-276,1-382,2-4,2-34,2-61,2-162,2-246,2-286,2-306,2-340,2-401,2-420,2-438,3-53,3-89,3-189,3-340,3-347,3-383,4-2,4-76,4-126,4-200,5-26,5-134,5-166,5-215,6-18,6-112,6-124,7-1,7-13,7-47,7-86,7-121,7-146,8-49,9-32,10-30,10-124,10-240,11-83,11-170,12-3,12-104,12-183,13-40,13-52,14-0,14-40,14-66,14-96,15-47,15-53,15-133,16-76,16-139,16-148,16-172,…
TAA..C	6	4	6	12	-3.523337e+00	-3.413814e+00	0-265,1-6,1-247,1-276,4-76,6-124,7-146,9-32,16-148,16-172,17-440,19-105,
TCA..C	6	4	9	24	1.225833e+00	2.122455e+00	1-151,2-286,2-340,2-420,3-189,4-200,5-134,5-215,6-18,7-1,7-47,7-86,11-83,12-104,13-40,14-40,15-47,15-53,15-133,16-76,16-139,16-198,17-26,19-74,
TGA..C	6	4	9	23	9.590584e-01	1.151221e+00	0-11,2-34,2-61,2-162,2-246,2-306,2-401,3-89,3-340,3-383,5-26,6-112,7-13,10-30,10-240,12-3,14-96,17-250,17-372,18-146,18-168,18-238,19-54,
TTA..C	6	4	10	27	1.195552e+00	-3.545732e-01	0-21,0-318,0-370,1-100,1-255,1-382,2-4,2-438,3-53,3-347,4-2,4-126,5-166,7-121,8-49,10-124,11-170,12-183,13-52,14-0,14-66,16-246,17-300,18-47,18-65,18-137,18-224,
T.C..C	6	3	9	81	-9.977034e-01	3.928485e+00	0-49,1-9,1-50,1-53,1-90,1-93,1-103,1-258,1-322,1-332,2-123,2-234,2-309,3-15,3-192,3-210,3-241,3-303,4-32,4-61,4-216,5-60,5-91,5-94,5-219,6-11,7-0,7-43,7-56,7-59,7-85,7-94,7-114,10-11,10-33,10-84,10-164,11-43,11-53,11-56,11-57,11-82,11-90,11-105,11-193,11-318,12-7,12-35,12-123,12-201,13-43,13-53,13-73,13-146,14-44,15-56,15-57,15-93,15-108,15-111,15-136,16-107,17-9,17-36,17-50,17-61,17-147,17-156,1…
TAC..C	6	4	6	14	-1.133700e+00	-4.453412e-01	0-49,1-322,2-123,2-309,3-192,4-61,12-35,12-123,12-201,13-53,13-146,17-277,17-399,18-50,
TCC..C	6	4	9	20	2.495838e+00	4.240237e+00	1-53,1-258,3-303,4-32,4-216,5-219,7-59,7-94,10-11,10-33,11-57,11-318,12-7,14-44,15-57,15-108,16-107,17-9,17-61,18-121,
TGC..C	6	4	6	10	1.615628e-01	2.124247e-01	2-234,3-210,5-60,7-114,10-164,11-90,17-419,19-0,19-70,19-92,
TTC..C	6	4	9	37	1.325069e+00	5.052543e+00	1-9,1-50,1-90,1-93,1-103,1-332,3-15,3-241,5-91,5-94,6-11,7-0,7-43,7-56,7-85,10-84,11-43,11-53,11-56,11-82,11-105,11-193,13-43,13-73,15-56,15-93,15-111,15-136,17-36,17-50,17-147,17-156,17-222,18-53,18-94,19-82,19-239,
T.G..C	6	3	8	33	-3.356211e+00	-3.233081e+00	0-154,0-422,0-443,1-184,1-289,1-413,2-86,2-171,3-377,4-149,5-83,5-188,6-213,7-12,8-37,9-76,10-29,13-15,13-189,16-17,16-50,16-63,16-98,16-127,16-128,16-135,17-6,17-17,17-18,17-265,17-308,17-349,17-416,
TTG..C	6	4	8	17	2.399107e-01	-5.706543e-02	0-422,1-413,2-86,2-171,5-83,7-12,8-37,10-29,13-15,13-189,16-17,16-127,16-135,17-6,17-17,17-308,17-416,
T.T..C	6	3	10	123	3.084111e-01	3.193394e+00	0-3,0-120,0-226,0-269,0-339,0-383,1-87,1-305,1-388,2-32,2-48,2-84,2-338,2-368,2-407,3-57,3-59,3-160,3-185,3-198,3-238,3-260,3-290,3-291,3-292,3-301,3-316,3-348,3-373,3-426,4-40,4-124,4-137,4-224,5-43,5-50,5-69,5-71,5-84,5-125,5-213,5-228,6-3,6-4,7-36,7-55,7-82,7-138,7-161,7-162,7-170,7-192,8-11,9-12,9-74,10-81,10-107,10-162,10-203,10-212,10-229,10-295,11-42,11-54,11-121,11-180,11-182,11-190,11-21…
TAT..C	6	4	10	25	1.195552e+00	-7.368019e-01	0-226,0-383,1-305,2-368,3-160,3-316,3-348,5-50,5-125,5-213,7-82,7-170,8-11,9-74,10-162,10-203,11-121,12-15,13-118,14-1,16-11,16-40,16-376,17-90,18-35,
TGT..C	6	4	6	13	-1.396555e+00	-1.035279e+00	3-198,3-373,5-69,5-84,10-229,10-295,14-23,15-84,16-48,16-318,17-7,17-274,19-80,
TTT..C	6	4	10	69	1.258072e+00	6.710775e+00	0-3,0-120,0-339,1-87,1-388,2-32,2-48,2-338,2-407,3-185,3-238,3-260,3-290,3-291,3-292,3-426,4-40,4-124,4-137,4-224,5-43,5-71,5-228,6-3,6-4,7-36,7-55,7-138,7-161,7-162,7-192,9-12,10-81,10-107,10-212,11-42,11-180,11-182,11-190,11-210,11-233,11-259,11-260,12-134,13-36,13-50,13-112,13-165,14-21,15-21,16-126,16-161,16-215,16-236,16-329,16-351,17-42,17-43,17-113,18-74,18-92,18-119,18-216,19-16,19-45,19-…
T..A.C	6	3	10	75	2.829048e-01	-1.605452e+00	0-3,0-370,1-9,1-151,1-247,1-276,1-289,1-413,2-61,2-162,2-171,2-246,2-368,2-401,2-420,3-89,3-192,3-210,3-316,3-340,3-348,3-377,3-426,4-200,4-216,5-84,5-228,6-4,6-112,6-213,7-0,7-1,7-12,7-85,7-146,7-170,8-49,9-74,10-29,10-203,10-229,10-240,11-82,11-121,11-260,12-3,12-15,12-35,12-104,12-183,13-15,13-43,13-53,15-111,16-11,16-48,16-63,16-98,16-139,16-376,17-90,17-265,17-300,17-308,17-349,17-372,17-384…
TA.A.C	6	4	8	21	-1.194244e+00	-1.752822e+00	1-247,1-276,2-368,3-192,3-316,3-348,7-146,7-170,9-74,10-203,11-121,12-15,12-35,13-53,16-11,16-63,16-376,17-90,17-399,18-35,19-105,
TC.A.C	6	4	6	13	-1.133700e+00	-7.008391e-01	1-151,1-289,2-420,3-377,4-200,4-216,7-1,12-104,16-98,16-139,17-265,17-349,17-384,
TG.A.C	6	4	7	17	-7.196357e-01	-2.813948e-01	2-61,2-162,2-246,2-401,3-89,3-210,3-340,5-84,6-112,6-213,10-229,10-240,12-3,16-48,17-372,18-146,19-0,
TT.A.C	6	4	10	24	1.195552e+00	-9.276541e-01	0-3,0-370,1-9,1-413,2-171,3-426,5-228,6-4,7-0,7-12,7-85,8-49,10-29,11-82,11-260,12-183,13-15,13-43,15-111,17-300,17-308,18-65,18-224,19-16,
T.AA.C	6	4	9	27	-2.969815e-02	-6.379177e-01	0-370,1-151,1-247,1-276,2-61,2-162,2-246,2-401,2-420,3-89,3-340,4-200,6-112,7-1,7-146,8-49,10-240,12-3,12-104,12-183,16-139,17-300,17-372,18-65,18-146,18-224,19-105,
TCAA.C	6	5	6	6	1.407966e+00	3.468375e-01	1-151,2-420,4-200,7-1,12-104,16-139,
TGAA.C	6	5	6	11	1.104885e+00	2.041317e+00	2-61,2-162,2-246,2-401,3-89,3-340,6-112,10-240,12-3,17-372,18-146,
T.CA.C	6	4	9	13	1.225833e+00	-7.008391e-01	1-9,3-192,3-210,4-216,7-0,7-85,11-82,12-35,13-43,13-53,15-111,17-399,19-0,
T.GA.C	6	4	6	13	-1.558983e+00	-1.233899e+00	1-289,1-413,2-171,3-377,6-213,7-12,10-29,13-15,16-63,16-98,17-265,17-308,17-349,
TTGA.C	6	5	6	6	1.217505e+00	1.213154e-01	1-413,2-171,7-12,10-29,13-15,17-308,
T.TA.C	6	4	9	22	7.713773e-02	-1.308836e+00	0-3,2-368,3-316,3-348,3-426,5-84,5-228,6-4,7-170,9-74,10-203,10-229,11-121,11-260,12-15,16-11,16-48,16-376,17-90,17-384,18-35,19-16,
TATA.C	6	5	7	12	7.815301e-01	7.715557e-01	2-368,3-316,3-348,7-170,9-74,10-203,11-121,12-15,16-11,16-376,17-90,18-35,
TTTA.C	6	5	6	6	2.173573e-01	-1.042680e+00	0-3,3-426,5-228,6-4,11-260,19-16,
T..C.C	6	3	10	61	7.082937e-01	9.702841e-01	0-383,2-4,2-34,2-86,2-338,2-340,3-15,3-57,3-59,3-292,3-301,3-303,4-61,4-126,5-43,5-60,5-71,5-125,5-188,5-213,5-215,7-55,7-192,8-11,9-76,10-33,10-164,11-42,11-56,11-83,11-182,13-52,13-165,14-23,15-56,16-50,16-128,16-161,16-172,16-215,16-351,17-7,17-9,17-18,17-26,17-50,17-59,17-61,17-250,17-277,18-53,18-74,18-94,18-119,18-121,19-45,19-54,19-70,19-74,19-82,19-239,
TG.C.C	6	4	6	11	1.615628e-01	5.427287e-01	2-34,5-60,5-188,10-164,14-23,16-128,17-7,17-18,17-250,19-54,19-70,
TT.C.C	6	4	8	27	5.550984e-01	3.187572e+00	2-4,2-86,2-338,3-15,3-292,4-126,5-43,5-71,7-55,7-192,11-42,11-56,11-182,13-52,13-165,15-56,16-161,16-215,16-351,17-50,18-53,18-74,18-94,18-119,19-45,19-82,19-239,
T.AC.C	6	4	6	12	-1.133700e+00	-9.561058e-01	2-4,2-34,2-340,4-126,5-215,11-83,13-52,16-172,17-26,17-250,19-54,19-74,
T.CC.C	6	4	6	18	4.811989e-01	3.522964e+00	3-15,3-303,4-61,5-60,10-33,10-164,11-56,15-56,17-9,17-50,17-61,17-277,18-53,18-94,18-121,19-70,19-82,19-239,
T.TC.C	6	4	10	25	2.095040e+00	2.395664e+00	0-383,2-338,3-57,3-59,3-292,3-301,5-43,5-71,5-125,5-213,7-55,7-192,8-11,11-42,11-182,13-165,14-23,16-161,16-215,16-351,17-7,17-59,18-74,18-119,19-45,
TTTC.C	6	5	7	15	2.318035e+00	4.816577e+00	2-338,3-292,5-43,5-71,7-55,7-192,11-42,11-182,13-165,16-161,16-215,16-351,18-74,18-119,19-45,
T..G.C	6	3	10	68	5.938919e-01	1.932729e+00	0-21,0-49,0-120,0-339,0-443,1-93,1-103,1-322,1-332,2-32,2-123,3-160,3-241,3-260,4-32,4-76,4-137,4-224,5-50,5-94,5-166,5-219,6-11,6-124,7-86,7-94,7-121,7-138,8-37,10-11,10-84,10-107,10-124,10-162,10-212,11-105,11-193,11-210,11-233,11-318,12-134,12-201,13-73,13-146,14-1,14-21,14-44,14-96,15-21,15-93,15-136,16-40,16-107,16-126,16-127,16-135,16-148,16-246,16-329,17-17,17-113,17-147,17-157,18-168,18-2…
TA.G.C	6	4	8	14	1.197114e-01	-9.974672e-01	0-49,0-443,1-322,2-123,3-160,4-76,5-50,6-124,10-162,12-201,13-146,14-1,16-40,16-148,
TC.G.C	6	4	6	11	1.615628e-01	5.415246e-01	4-32,5-219,7-86,7-94,10-11,11-318,14-44,16-107,17-157,19-52,19-127,
TT.G.C	6	4	10	41	1.876377e+00	5.637713e+00	0-21,0-120,0-339,1-93,1-103,1-332,2-32,3-241,3-260,4-137,4-224,5-94,5-166,6-11,7-121,7-138,8-37,10-84,10-107,10-124,10-212,11-105,11-193,11-210,11-233,12-134,13-73,14-21,15-21,15-93,15-136,16-126,16-127,16-135,16-246,16-329,17-17,17-113,17-147,18-216,19-180,
T.AG.C	6	4	7	11	-7.196357e-01	-1.708859e+00	0-21,4-76,5-166,6-124,7-86,7-121,10-124,14-96,16-148,16-246,18-168,
T.CG.C	6	4	8	25	1.525966e+00	5.196577e+00	0-49,1-93,1-103,1-322,1-332,2-123,3-241,4-32,5-94,5-219,6-11,7-94,10-11,10-84,11-105,11-193,11-318,12-201,13-73,13-146,14-44,15-93,15-136,16-107,17-147,
TTCG.C	6	5	8	13	4.151763e+00	5.936987e+00	1-93,1-103,1-332,3-241,5-94,6-11,10-84,11-105,11-193,13-73,15-93,15-136,17-147,
T.TG.C	6	4	9	27	1.058144e+00	2.404119e+00	0-120,0-339,2-32,3-160,3-260,4-137,4-224,5-50,7-138,10-107,10-162,10-212,11-210,11-233,12-134,14-1,14-21,15-21,16-40,16-126,16-329,17-113,17-157,18-216,19-52,19-127,19-180,
TTTG.C	6	5	9	19	3.350833e+00	5.909050e+00	0-120,0-339,2-32,3-260,4-137,4-224,7-138,10-107,10-212,11-210,11-233,12-134,14-21,15-21,16-126,16-329,17-113,18-216,19-180,
T..T.C	6	3	10	119	3.084111e-01	1.728062e+00	0-11,0-154,0-226,0-265,0-269,0-318,0-422,1-6,1-50,1-53,1-87,1-90,1-100,1-184,1-255,1-258,1-305,1-382,1-388,2-48,2-84,2-234,2-286,2-306,2-309,2-407,2-438,3-53,3-185,3-189,3-198,3-238,3-290,3-291,3-347,3-373,3-383,4-2,4-40,4-124,4-149,5-26,5-69,5-83,5-91,5-134,6-3,6-18,7-13,7-36,7-43,7-47,7-56,7-59,7-82,7-114,7-161,7-162,9-12,9-32,10-30,10-81,10-295,11-43,11-53,11-54,11-57,11-90,11-170,11-180,11-19…
TA.T.C	6	4	7	12	-2.159690e+00	-3.204386e+00	0-226,0-265,1-6,1-184,1-305,2-309,7-82,9-32,12-123,13-118,17-440,18-50,
TC.T.C	6	4	9	27	1.325069e+00	2.395664e+00	0-269,1-53,1-258,2-84,2-286,3-189,5-134,6-18,7-47,7-59,11-54,11-57,12-7,13-40,14-40,15-47,15-53,15-57,15-108,15-133,16-76,16-198,16-219,17-33,19-63,19-67,19-89,
TG.T.C	6	4	8	22	2.399107e-01	1.168122e+00	0-11,0-154,2-234,2-306,3-198,3-373,3-383,4-149,5-26,5-69,7-13,7-114,10-30,10-295,11-90,15-84,16-318,17-274,17-419,18-238,19-80,19-92,
TT.T.C	6	4	10	58	1.258072e+00	5.095174e+00	0-318,0-422,1-50,1-87,1-90,1-100,1-255,1-382,1-388,2-48,2-407,2-438,3-53,3-185,3-238,3-290,3-291,3-347,4-2,4-40,4-124,5-83,5-91,6-3,7-36,7-43,7-56,7-161,7-162,9-12,10-81,11-43,11-53,11-170,11-180,11-190,11-259,13-36,13-50,13-112,13-189,14-0,14-66,16-17,16-236,17-6,17-36,17-42,17-43,17-156,17-222,17-416,18-47,18-92,18-137,19-158,19-236,19-237,
T.AT.C	6	4	10	36	1.195552e+00	1.370821e+00	0-11,0-265,0-318,1-6,1-100,1-255,1-382,2-286,2-306,2-438,3-53,3-189,3-347,3-383,4-2,5-26,5-134,6-18,7-13,7-47,9-32,10-30,11-170,13-40,14-0,14-40,14-66,15-47,15-53,15-133,16-76,16-198,17-440,18-47,18-137,18-238,
TCAT.C	6	5	6	12	1.520648e+00	3.203551e+00	2-286,3-189,5-134,6-18,7-47,13-40,14-40,15-47,15-53,15-133,16-76,16-198,
TGAT.C	6	5	6	7	1.217505e+00	5.409663e-01	0-11,2-306,3-383,5-26,7-13,10-30,18-238,
TTAT.C	6	5	6	13	2.173573e-01	1.296305e+00	0-318,1-100,1-255,1-382,2-438,3-53,3-347,4-2,11-170,14-0,14-66,18-47,18-137,
T.CT.C	6	4	9	25	1.325069e+00	1.866279e+00	1-50,1-53,1-90,1-258,2-234,2-309,5-91,7-43,7-56,7-59,7-114,11-43,11-53,11-57,11-90,12-7,12-123,15-57,15-108,17-36,17-156,17-222,17-419,18-50,19-92,
T.TT.C	6	4	10	49	1.258072e+00	3.292160e+00	0-226,0-269,1-87,1-305,1-388,2-48,2-84,2-407,3-185,3-198,3-238,3-290,3-291,3-373,4-40,4-124,5-69,6-3,7-36,7-82,7-161,7-162,9-12,10-81,10-295,11-54,11-180,11-190,11-259,13-36,13-50,13-112,13-118,15-84,16-219,16-236,16-318,17-33,17-42,17-43,17-274,18-92,19-63,19-67,19-80,19-89,19-158,19-236,19-237,
TGTT.C	6	5	6	8	1.330018e+00	1.120101e+00	3-198,3-373,5-69,10-295,15-84,16-318,17-274,19-80,
TTTT.C	6	5	9	29	2.363360e+00	5.649471e+00	1-87,1-388,2-48,2-407,3-185,3-238,3-290,3-291,4-40,4-124,6-3,7-36,7-161,7-162,9-12,10-81,11-180,11-190,11-259,13-36,13-50,13-112,16-236,17-42,17-43,18-92,19-158,19-236,19-237,
T...AC	6	3	10	85	2.829048e-01	-5.778499e-01	0-11,0-269,0-370,0-422,0-443,1-103,1-258,1-289,1-322,1-332,2-4,2-32,2-162,2-246,2-286,2-306,2-338,2-340,2-368,2-401,2-407,2-420,3-160,3-189,3-241,3-260,3-347,3-426,4-76,4-124,4-149,5-26,5-50,5-83,5-94,5-188,5-213,6-3,6-11,7-0,8-11,8-49,9-32,9-76,10-84,10-164,11-90,11-105,11-193,11-210,11-259,12-15,12-35,12-104,12-134,13-50,13-52,13-146,13-189,14-23,15-21,15-93,16-11,16-76,16-148,16-161,16-172,16-…
TA..AC	6	4	6	18	-3.523337e+00	-2.311199e+00	0-443,1-322,2-368,3-160,4-76,5-50,5-213,8-11,9-32,9-76,12-15,12-35,13-146,16-11,16-148,16-172,16-376,17-440,
TG..AC	6	4	6	13	-1.558983e+00	-1.233899e+00	0-11,2-162,2-246,2-306,2-401,4-149,5-26,5-188,10-164,11-90,14-23,16-318,17-274,
TT..AC	6	4	10	40	1.195552e+00	1.948934e+00	0-370,0-422,1-103,1-332,2-4,2-32,2-338,2-407,3-241,3-260,3-347,3-426,4-124,5-83,5-94,6-3,6-11,7-0,8-49,10-84,11-105,11-193,11-210,11-259,12-134,13-50,13-52,13-189,15-21,15-93,16-161,16-246,16-329,17-147,18-47,18-137,18-224,19-16,19-45,19-239,
T.A.AC	6	4	7	26	-2.358791e+00	-8.241599e-01	0-11,0-370,2-4,2-162,2-246,2-286,2-306,2-340,2-401,2-420,3-189,3-347,4-76,5-26,8-49,9-32,12-104,13-52,16-76,16-148,16-172,16-246,17-440,18-47,18-137,18-224,
TTA.AC	6	5	6	9	9.638254e-02	-2.051612e-01	0-370,2-4,3-347,8-49,13-52,16-246,18-47,18-137,18-224,
T.C.AC	6	4	9	20	1.225833e+00	1.089238e+00	1-103,1-258,1-322,1-332,3-241,5-94,6-11,7-0,10-84,10-164,11-90,11-105,11-193,12-35,13-146,15-93,17-61,17-147,18-121,19-239,
TTC.AC	6	5	8	12	2.880274e+00	3.200789e+00	1-103,1-332,3-241,5-94,6-11,7-0,10-84,11-105,11-193,15-93,17-147,19-239,
T.T.AC	6	4	10	29	1.195552e+00	2.835709e-02	0-269,2-32,2-338,2-368,2-407,3-160,3-260,3-426,4-124,5-50,5-213,6-3,8-11,11-210,11-259,12-15,12-134,13-50,14-23,15-21,16-11,16-161,16-318,16-329,16-376,17-274,19-16,19-45,19-52,
TTT.AC	6	5	8	16	1.577130e+00	2.303272e+00	2-32,2-338,2-407,3-260,3-426,4-124,6-3,11-210,11-259,12-134,13-50,15-21,16-161,16-329,19-16,19-45,
T..AAC	6	4	7	19	-2.358791e+00	-2.123103e+00	0-370,1-289,2-162,2-246,2-368,2-401,2-420,3-426,7-0,8-49,12-15,12-35,12-104,16-11,16-376,17-265,17-349,18-224,19-16,
T..CAC	6	4	8	16	4.393224e-01	-1.938334e-01	2-4,2-338,2-340,5-188,5-213,8-11,9-76,10-164,13-52,14-23,16-161,16-172,17-61,18-121,19-45,19-239,
T.TCAC	6	5	6	6	1.520648e+00	4.803810e-01	2-338,5-213,8-11,14-23,16-161,19-45,
T..GAC	6	4	9	25	9.590584e-01	1.632189e+00	0-443,1-103,1-322,1-332,2-32,3-160,3-241,3-260,4-76,5-50,5-94,6-11,10-84,11-105,11-193,11-210,12-134,13-146,15-21,15-93,16-148,16-246,16-329,17-147,19-52,
TT.GAC	6	5	8	17	2.559271e+00	4.774295e+00	1-103,1-332,2-32,3-241,3-260,5-94,6-11,10-84,11-105,11-193,11-210,12-134,15-21,15-93,16-246,16-329,17-147,
T.CGAC	6	5	8	12	4.010042e+00	5.109751e+00	1-103,1-322,1-332,3-241,5-94,6-11,10-84,11-105,11-193,13-146,15-93,17-147,
TTCGAC	6	6	7	10	6.764960e+00	9.268864e+00	1-103,1-332,3-241,5-94,6-11,10-84,11-105,11-193,15-93,17-147,
T.TGAC	6	5	7	9	1.888388e+00	1.385721e+00	2-32,3-160,3-260,5-50,11-210,12-134,15-21,16-329,19-52,
T..TAC	6	4	9	25	7.713773e-02	-7.368019e-01	0-11,0-269,0-422,1-258,2-286,2-306,2-407,3-189,3-347,4-124,4-149,5-26,5-83,6-3,9-32,11-90,11-259,13-50,13-189,16-76,16-318,17-274,17-440,18-47,18-137,
TT.TAC	6	5	7	11	8.972438e-01	6.265136e-01	0-422,2-407,3-347,4-124,5-83,6-3,11-259,13-50,13-189,18-47,18-137,
T.ATAC	6	5	6	11	9.638254e-02	4.456890e-01	0-11,2-286,2-306,3-189,3-347,5-26,9-32,16-76,17-440,18-47,18-137,
T.TTAC	6	5	7	8	8.972438e-01	-3.759055e-01	0-269,2-407,4-124,6-3,11-259,13-50,16-318,17-274,
T...CC	6	3	10	67	7.082937e-01	1.749405e+00	0-21,0-49,1-50,1-53,1-255,2-48,2-86,2-123,2-438,3-89,3-291,3-292,3-301,3-348,4-32,5-84,5-125,5-219,6-4,7-1,7-13,7-56,7-59,7-86,7-138,7-162,7-170,8-37,10-30,10-162,11-43,11-54,11-57,11-82,11-83,11-121,11-260,12-7,13-53,13-112,14-1,14-66,14-96,15-57,15-111,16-107,16-127,16-128,16-198,17-6,17-7,17-17,17-18,17-43,17-59,17-157,17-250,17-300,17-308,17-372,17-399,18-74,18-92,18-119,19-80,19-82,19-237,
TA..CC	6	4	8	10	4.393224e-01	-1.465948e+00	0-49,2-123,3-348,5-125,7-170,10-162,11-121,13-53,14-1,17-399,
TC..CC	6	4	8	16	1.824292e+00	2.455152e+00	1-53,3-301,4-32,5-219,7-1,7-59,7-86,11-54,11-57,11-83,12-7,15-57,16-107,16-198,17-59,17-157,
TG..CC	6	4	7	11	8.437642e-01	5.427287e-01	3-89,5-84,7-13,10-30,14-96,16-128,17-7,17-18,17-250,17-372,19-80,
TT..CC	6	4	9	30	1.325069e+00	3.721289e+00	0-21,1-50,1-255,2-48,2-86,2-438,3-291,3-292,6-4,7-56,7-138,7-162,8-37,11-43,11-82,11-260,13-112,14-66,15-111,16-127,17-6,17-17,17-43,17-300,17-308,18-74,18-92,18-119,19-82,19-237,
T.A.CC	6	4	6	15	-1.133700e+00	-1.896117e-01	0-21,1-255,2-438,3-89,7-1,7-13,7-86,10-30,11-83,14-66,14-96,16-198,17-250,17-300,17-372,
T.C.CC	6	4	9	18	2.495838e+00	2.811880e+00	0-49,1-50,1-53,2-123,4-32,5-219,7-56,7-59,11-43,11-57,11-82,12-7,13-53,15-57,15-111,16-107,17-399,19-82,
TCC.CC	6	5	7	8	5.540383e+00	5.707839e+00	1-53,4-32,5-219,7-59,11-57,12-7,15-57,16-107,
T.T.CC	6	4	8	26	5.550984e-01	2.658823e+00	2-48,3-291,3-292,3-301,3-348,5-84,5-125,6-4,7-138,7-162,7-170,10-162,11-54,11-121,11-260,13-112,14-1,17-7,17-43,17-59,17-157,18-74,18-92,18-119,19-80,19-237,
TTT.CC	6	5	6	13	1.633631e+00	3.410605e+00	2-48,3-291,3-292,6-4,7-138,7-162,11-260,13-112,17-43,18-74,18-92,18-119,19-237,
T..ACC	6	4	7	15	-3.471886e-01	-1.896117e-01	3-89,3-348,5-84,6-4,7-1,7-170,11-82,11-121,11-260,13-53,15-111,17-300,17-308,17-372,17-399,
T..GCC	6	4	8	15	1.525966e+00	1.866939e+00	0-21,0-49,2-123,4-32,5-219,7-86,7-138,8-37,10-162,14-1,14-96,16-107,16-127,17-17,17-157,
T..TCC	6	4	8	24	5.550984e-01	1.600250e+00	1-50,1-53,1-255,2-48,2-438,3-291,7-13,7-56,7-59,7-162,10-30,11-43,11-54,11-57,12-7,13-112,14-66,15-57,16-198,17-6,17-43,18-92,19-80,19-237,
TC.TCC	6	5	6	7	2.982739e+00	2.193798e+00	1-53,7-59,11-54,11-57,12-7,15-57,16-198,
TT.TCC	6	5	8	14	3.002438e+00	4.346391e+00	1-50,1-255,2-48,2-438,3-291,7-56,7-162,11-43,13-112,14-66,17-6,17-43,18-92,19-237,
T.ATCC	6	5	6	6	1.520648e+00	4.803810e-01	1-255,2-438,7-13,10-30,14-66,16-198,
T.TTCC	6	5	6	9	1.633631e+00	2.010100e+00	2-48,3-291,7-162,11-54,13-112,17-43,18-92,19-80,19-237,
T...GC	6	3	10	59	5.938919e-01	7.681868e-01	0-318,1-247,2-84,2-171,2-234,2-309,3-15,3-192,3-210,3-377,4-2,4-40,4-61,4-200,4-224,5-60,5-166,5-228,6-112,7-36,7-47,7-85,7-94,9-74,10-11,10-203,10-229,10-295,11-318,12-123,12-201,14-0,15-47,15-136,16-17,16-40,16-48,16-63,16-126,16-139,16-219,16-351,17-9,17-36,17-90,17-156,17-222,17-277,17-384,17-416,18-65,18-146,18-168,18-216,18-238,19-67,19-74,19-89,19-105,
TA..GC	6	4	8	13	1.197114e-01	-1.233899e+00	1-247,2-309,3-192,4-61,9-74,10-203,12-123,12-201,16-40,16-63,17-90,17-277,19-105,
TC..GC	6	4	7	15	8.437642e-01	1.865492e+00	2-84,3-377,4-200,7-47,7-94,10-11,11-318,15-47,16-139,16-219,17-9,17-384,19-67,19-74,19-89,
TG..GC	6	4	6	10	-1.713348e-01	-2.522055e-01	2-234,3-210,5-60,6-112,10-229,10-295,16-48,18-146,18-168,18-238,
TT..GC	6	4	7	21	-5.783222e-01	9.247107e-01	0-318,2-171,3-15,4-2,4-40,4-224,5-166,5-228,7-36,7-85,14-0,15-136,16-17,16-126,16-351,17-36,17-156,17-222,17-416,18-65,18-216,
T.A.GC	6	4	6	16	-1.558983e+00	-5.220320e-01	0-318,1-247,4-2,4-200,5-166,6-112,7-47,14-0,15-47,16-139,18-65,18-146,18-168,18-238,19-74,19-105,
T.C.GC	6	4	7	19	8.437642e-01	3.194278e+00	2-234,2-309,3-15,3-192,3-210,4-61,5-60,7-85,7-94,10-11,11-318,12-123,12-201,15-136,17-9,17-36,17-156,17-222,17-277,
T.T.GC	6	4	7	19	-5.783222e-01	4.333755e-01	2-84,4-40,4-224,5-228,7-36,9-74,10-203,10-229,10-295,16-40,16-48,16-126,16-219,16-351,17-90,17-384,18-216,19-67,19-89,
T..AGC	6	4	8	20	1.197114e-01	4.352579e-01	1-247,2-171,3-192,3-210,3-377,4-200,5-228,6-112,7-85,9-74,10-203,10-229,16-48,16-63,16-139,17-90,17-384,18-65,18-146,19-105,
TA.AGC	6	5	6	7	1.104885e+00	3.980977e-01	1-247,3-192,9-74,10-203,16-63,17-90,19-105,
T..GGC	6	4	7	11	5.286129e-01	5.557089e-02	4-224,5-166,7-94,10-11,11-318,12-201,15-136,16-40,16-126,18-168,18-216,
T..TGC	6	4	9	21	1.058144e+00	9.221865e-01	0-318,2-84,2-234,2-309,4-2,4-40,7-36,7-47,10-295,12-123,14-0,15-47,16-17,16-219,17-36,17-156,17-222,17-416,18-238,19-67,19-89,
T.TTGC	6	5	6	7	1.330018e+00	6.871030e-01	2-84,4-40,7-36,10-295,16-219,19-67,19-89,
T...TC	6	3	10	112	3.084111e-01	2.097191e+00	0-3,0-120,0-154,0-226,0-265,0-339,0-383,1-6,1-9,1-87,1-90,1-93,1-100,1-151,1-184,1-276,1-305,1-382,1-388,1-413,2-34,2-61,3-53,3-57,3-59,3-185,3-198,3-238,3-290,3-303,3-316,3-340,3-373,3-383,4-126,4-137,4-216,5-43,5-69,5-71,5-91,5-134,5-215,6-18,6-124,6-213,7-12,7-43,7-55,7-82,7-114,7-121,7-146,7-161,7-192,9-12,10-29,10-33,10-81,10-107,10-124,10-212,10-240,11-42,11-53,11-56,11-170,11-180,11-182,11…
TA..TC	6	4	6	15	-3.278104e+00	-2.637523e+00	0-226,0-265,0-383,1-6,1-184,1-276,1-305,3-316,6-124,7-82,7-146,13-118,16-50,18-35,18-50,
TC..TC	6	4	9	20	1.325069e+00	8.104069e-01	1-151,3-57,3-59,3-303,4-216,5-134,5-215,6-18,10-33,13-40,14-40,14-44,15-53,15-108,15-133,16-98,17-26,17-33,19-63,19-127,
TG..TC	6	4	9	18	1.058144e+00	1.880434e-01	0-154,2-34,2-61,3-198,3-340,3-373,3-383,5-69,6-213,7-114,10-240,12-3,15-84,17-419,19-0,19-54,19-70,19-92,
TT..TC	6	4	10	59	1.258072e+00	5.699587e+00	0-3,0-120,0-339,1-9,1-87,1-90,1-93,1-100,1-382,1-388,1-413,3-53,3-185,3-238,3-290,4-126,4-137,5-43,5-71,5-91,7-12,7-43,7-55,7-121,7-161,7-192,9-12,10-29,10-81,10-107,10-124,10-212,11-42,11-53,11-56,11-170,11-180,11-182,11-190,11-233,12-183,13-15,13-36,13-43,13-73,13-165,14-21,15-56,16-135,16-215,16-236,17-42,17-50,17-113,18-53,18-94,19-158,19-180,19-236,
T.A.TC	6	4	9	29	7.713773e-02	2.835709e-02	0-265,1-6,1-100,1-151,1-276,1-382,2-34,2-61,3-53,3-340,3-383,4-126,5-134,5-215,6-18,6-124,7-121,7-146,10-124,10-240,11-170,12-3,12-183,13-40,14-40,15-53,15-133,17-26,19-54,
TCA.TC	6	5	6	9	1.520648e+00	1.840122e+00	1-151,5-134,5-215,6-18,13-40,14-40,15-53,15-133,17-26,
TTA.TC	6	5	6	8	2.173573e-01	-3.759055e-01	1-100,1-382,3-53,4-126,7-121,10-124,11-170,12-183,
T.C.TC	6	4	9	24	1.325069e+00	1.601949e+00	1-9,1-90,1-93,3-303,4-216,5-91,7-43,7-114,10-33,11-53,11-56,13-43,13-73,14-44,15-56,15-108,17-50,17-419,18-50,18-53,18-94,19-0,19-70,19-92,
TTC.TC	6	5	8	13	3.002438e+00	2.944660e+00	1-9,1-90,1-93,5-91,7-43,11-53,11-56,13-43,13-73,15-56,17-50,18-53,18-94,
T.T.TC	6	4	10	49	1.258072e+00	3.691513e+00	0-3,0-120,0-226,0-339,0-383,1-87,1-305,1-388,3-57,3-59,3-185,3-198,3-238,3-290,3-316,3-373,4-137,5-43,5-69,5-71,7-55,7-82,7-161,7-192,9-12,10-81,10-107,10-212,11-42,11-180,11-182,11-190,11-233,13-36,13-118,13-165,14-21,15-84,16-215,16-236,17-33,17-42,17-113,18-35,19-63,19-127,19-158,19-180,19-236,
TTT.TC	6	5	10	33	3.038942e+00	8.094012e+00	0-3,0-120,0-339,1-87,1-388,3-185,3-238,3-290,4-137,5-43,5-71,7-55,7-161,7-192,9-12,10-81,10-107,10-212,11-42,11-180,11-182,11-190,11-233,13-36,13-165,14-21,16-215,16-236,17-42,17-113,19-158,19-180,19-236,
T..ATC	6	4	8	21	-1.041276e+00	-1.499166e+00	0-3,1-9,1-151,1-276,1-413,2-61,3-316,3-340,4-216,6-213,7-12,7-146,10-29,10-240,12-3,12-183,13-15,13-43,16-98,18-35,19-0,
T..CTC	6	4	9	25	1.325069e+00	2.395664e+00	0-383,2-34,3-57,3-59,3-303,4-126,5-43,5-71,5-215,7-55,7-192,10-33,11-42,11-56,11-182,13-165,15-56,16-50,16-215,17-26,17-50,18-53,18-94,19-54,19-70,
TT.CTC	6	5	7	14	2.318035e+00	4.347961e+00	4-126,5-43,5-71,7-55,7-192,11-42,11-56,11-182,13-165,15-56,16-215,17-50,18-53,18-94,
T.TCTC	6	5	7	11	2.318035e+00	2.477740e+00	0-383,3-57,3-59,5-43,5-71,7-55,7-192,11-42,11-182,13-165,16-215,
T..GTC	6	4	8	17	2.399107e-01	-5.706543e-02	0-120,0-339,1-93,4-137,6-124,7-121,10-107,10-124,10-212,11-233,13-73,14-21,14-44,16-135,17-113,19-127,19-180,
TT.GTC	6	5	8	14	2.677228e+00	3.726326e+00	0-120,0-339,1-93,4-137,7-121,10-107,10-124,10-212,11-233,13-73,14-21,16-135,17-113,19-180,
T.TGTC	6	5	6	10	1.330018e+00	1.987271e+00	0-120,0-339,4-137,10-107,10-212,11-233,14-21,17-113,19-127,19-180,
TTTGTC	6	6	6	9	3.987810e+00	5.658903e+00	0-120,0-339,4-137,10-107,10-212,11-233,14-21,17-113,19-180,
T..TTC	6	4	10	49	1.258072e+00	3.891471e+00	0-154,0-226,0-265,1-6,1-87,1-90,1-100,1-184,1-305,1-382,1-388,3-53,3-185,3-198,3-238,3-290,3-373,3-383,5-69,5-91,5-134,6-18,7-43,7-82,7-114,7-161,9-12,10-81,11-53,11-170,11-180,11-190,13-36,13-40,13-118,14-40,15-53,15-84,15-108,15-133,16-236,17-33,17-42,17-419,18-50,19-63,19-92,19-158,19-236,
TC.TTC	6	5	6	9	1.633631e+00	2.011243e+00	5-134,6-18,13-40,14-40,15-53,15-108,15-133,17-33,19-63,
TG.TTC	6	5	7	9	2.003623e+00	1.553491e+00	0-154,3-198,3-373,3-383,5-69,7-114,15-84,17-419,19-92,
TT.TTC	6	5	9	23	2.363360e+00	4.606621e+00	1-87,1-90,1-100,1-382,1-388,3-53,3-185,3-238,3-290,5-91,7-43,7-161,9-12,10-81,11-53,11-170,11-180,11-190,13-36,16-236,17-42,19-158,19-236,
T.ATTC	6	5	7	13	8.972438e-01	1.296305e+00	0-265,1-6,1-100,1-382,3-53,3-383,5-134,6-18,11-170,13-40,14-40,15-53,15-133,
T.CTTC	6	5	7	9	2.318035e+00	2.011243e+00	1-90,5-91,7-43,7-114,11-53,15-108,17-419,18-50,19-92,
T.TTTC	6	5	10	25	3.038942e+00	5.649471e+00	0-226,1-87,1-305,1-388,3-185,3-198,3-238,3-290,3-373,5-69,7-82,7-161,9-12,10-81,11-180,11-190,13-36,13-118,15-84,16-236,17-33,17-42,19-63,19-158,19-236,
TTTTTC	6	6	8	15	4.364261e+00	7.544503e+00	1-87,1-388,3-185,3-238,3-290,7-161,9-12,10-81,11-180,11-190,13-36,16-236,17-42,19-158,19-236,
T....G	6	2	10	307	7.397857e-03	-1.151694e+00	0-7,0-19,0-27,0-85,0-106,0-108,0-121,0-173,0-182,0-185,0-193,0-228,0-239,0-248,0-256,0-293,0-296,0-303,0-304,0-326,0-340,0-387,0-390,0-403,0-414,0-423,0-434,1-18,1-29,1-70,1-91,1-101,1-122,1-145,1-171,1-175,1-190,1-205,1-223,1-320,1-362,1-390,1-391,1-392,1-410,1-419,1-420,1-437,1-444,2-14,2-38,2-83,2-92,2-93,2-139,2-140,2-141,2-150,2-168,2-170,2-180,2-199,2-202,2-225,2-242,2-255,2-289,2-299,2-302…
TA...G	6	3	9	77	-4.492911e+00	-2.683101e+00	0-173,0-185,0-193,0-256,0-304,0-414,1-29,1-70,1-101,1-145,1-223,1-320,1-420,1-444,2-14,2-289,2-299,2-352,2-380,2-410,2-439,3-39,3-85,3-97,3-150,3-206,3-258,3-318,3-350,3-393,3-405,4-89,4-135,4-188,5-29,5-103,5-167,6-53,6-61,6-85,6-166,7-70,7-183,10-125,10-173,10-194,10-205,10-307,11-3,11-74,11-93,11-151,11-154,12-27,12-87,12-151,12-184,13-133,13-199,14-67,14-139,15-127,16-24,16-79,16-120,16-192,1…
TC...G	6	3	10	59	5.938919e-01	6.306644e-01	0-7,0-19,0-239,0-387,1-91,1-122,1-205,1-392,1-437,2-38,3-47,3-100,3-320,4-30,4-141,5-5,5-92,5-164,6-128,7-22,7-125,9-47,9-62,10-45,10-101,11-46,11-164,11-174,11-184,11-274,12-187,13-22,13-156,14-25,14-79,14-120,14-128,15-19,15-39,15-60,15-94,15-112,16-90,16-163,16-284,16-299,16-308,16-344,17-76,17-145,17-148,17-363,17-423,18-18,18-54,18-76,19-115,19-162,19-184,
TG...G	6	3	10	57	4.922582e-01	-7.592939e-01	0-106,0-293,0-326,0-390,0-423,1-171,1-175,2-93,2-141,2-180,2-199,2-255,2-312,2-330,3-24,3-158,3-175,3-354,4-43,4-99,5-17,6-131,6-140,6-179,7-110,7-129,8-34,10-1,10-105,11-308,12-169,13-94,13-105,13-190,14-31,14-114,15-69,15-80,16-42,16-124,16-362,16-385,16-392,16-422,16-434,17-80,17-225,17-242,17-285,17-331,18-22,18-111,18-218,19-117,19-142,19-198,19-224,
TT...G	6	3	10	114	2.427880e-01	6.108514e-01	0-27,0-85,0-108,0-121,0-182,0-228,0-248,0-296,0-303,0-340,0-403,0-434,1-18,1-190,1-362,1-390,1-391,1-410,1-419,2-83,2-92,2-139,2-140,2-150,2-168,2-170,2-202,2-225,2-242,2-302,2-326,2-383,3-2,3-3,3-14,3-99,3-209,3-231,3-239,3-261,3-330,3-376,4-39,4-41,4-53,4-60,4-106,4-138,4-223,5-80,5-153,5-227,6-21,6-30,6-32,6-74,6-84,6-99,6-163,6-164,7-9,7-46,7-76,7-84,7-106,9-18,9-19,9-73,10-9,10-10,10-82,10-9…
T.A..G	6	3	10	90	2.208243e-01	-1.591571e+00	0-85,0-173,0-193,0-248,0-293,0-303,0-326,1-122,1-145,1-171,1-190,1-223,1-362,1-392,1-419,1-420,1-437,1-444,2-14,2-141,2-150,2-180,2-199,2-242,2-380,3-39,3-47,3-150,3-175,3-206,3-393,4-60,4-99,5-5,5-17,5-80,5-103,6-53,6-84,6-85,6-128,7-22,7-106,7-183,8-34,9-19,9-47,9-73,10-193,10-285,10-307,11-74,11-153,11-261,12-86,12-87,12-169,12-184,13-22,13-133,13-199,14-25,14-31,14-79,14-114,14-120,15-69,15-8…
TAA..G	6	4	8	27	-1.635091e+00	-1.407157e+00	0-173,0-193,1-145,1-223,1-420,1-444,2-14,2-380,3-39,3-150,3-206,3-393,5-103,6-53,6-85,7-183,10-307,11-74,12-87,12-184,13-133,13-199,16-274,16-378,17-301,18-107,19-18,
TCA..G	6	4	9	18	9.590584e-01	-4.272796e-02	1-122,1-392,1-437,3-47,5-5,6-128,7-22,9-47,13-22,14-25,14-79,14-120,15-112,16-163,16-284,17-363,18-18,19-162,
TGA..G	6	4	8	23	-2.148534e-01	4.489944e-01	0-293,0-326,1-171,2-141,2-180,2-199,3-175,4-99,5-17,8-34,12-169,14-31,14-114,15-69,15-80,16-362,16-392,16-422,17-285,18-111,19-142,19-198,19-224,
TTA..G	6	4	9	22	-2.148769e-01	-2.008075e+00	0-85,0-248,0-303,1-190,1-362,1-419,2-150,2-242,4-60,5-80,6-84,7-106,9-19,9-73,10-193,10-285,11-153,11-261,12-86,17-89,17-276,19-135,
T.C..G	6	3	9	53	-1.381160e+00	-2.354143e-01	0-108,0-239,0-414,1-29,1-391,1-410,2-38,2-83,2-93,2-289,2-312,2-352,2-410,3-99,3-231,3-350,3-354,3-376,3-405,4-43,5-29,6-21,6-74,6-99,6-179,7-9,7-46,7-70,9-62,10-1,10-10,10-93,10-101,11-3,11-46,11-93,11-308,15-28,15-39,15-60,16-79,16-162,16-192,16-256,17-80,17-187,17-225,17-257,18-54,18-76,19-66,19-88,19-161,
TAC..G	6	4	6	14	-1.558983e+00	-9.960966e-01	0-414,1-29,2-289,2-352,2-410,3-350,3-405,5-29,7-70,11-3,11-93,16-79,16-192,17-257,
TCC..G	6	4	6	9	1.615628e-01	-1.175810e-01	0-239,2-38,9-62,10-101,11-46,15-39,15-60,18-54,18-76,
TTC..G	6	4	7	21	-5.783222e-01	9.247107e-01	0-108,1-391,1-410,2-83,3-99,3-231,3-376,6-21,6-74,6-99,7-9,7-46,10-10,10-93,15-28,16-162,16-256,17-187,19-66,19-88,19-161,
T.G..G	6	3	9	57	-1.820573e+00	-1.166218e+00	0-121,0-185,0-296,0-340,0-390,0-434,2-92,2-140,2-202,2-302,2-383,3-3,3-100,3-209,3-261,3-320,4-138,4-141,5-153,5-167,6-131,6-140,6-166,7-129,10-125,10-175,10-194,10-205,10-213,10-259,10-297,11-154,11-234,12-135,12-153,12-187,12-190,13-173,15-94,15-127,16-24,16-42,16-90,16-221,16-299,16-385,16-434,17-76,17-148,17-331,17-334,18-22,18-207,18-218,18-237,19-181,19-184,
TAG..G	6	4	7	11	-1.120870e+00	-2.216020e+00	0-185,5-167,6-166,10-125,10-194,10-205,11-154,15-127,16-24,17-334,18-207,
TCG..G	6	4	6	10	-1.713348e-01	-2.504893e-01	3-100,3-320,4-141,12-187,15-94,16-90,16-299,17-76,17-148,19-184,
TTG..G	6	4	7	26	-9.680373e-01	1.397317e+00	0-121,0-296,0-340,0-434,2-92,2-140,2-202,2-302,2-383,3-3,3-209,3-261,4-138,5-153,10-175,10-213,10-259,10-297,11-234,12-135,12-153,12-190,13-173,16-221,18-237,19-181,
T.T..G	6	3	10	107	2.427880e-01	2.688888e-01	0-7,0-19,0-27,0-106,0-182,0-228,0-256,0-304,0-387,0-403,0-423,1-18,1-70,1-91,1-101,1-175,1-205,1-320,1-390,2-139,2-168,2-170,2-225,2-255,2-299,2-326,2-330,2-439,3-2,3-14,3-24,3-85,3-97,3-158,3-239,3-258,3-318,3-330,4-30,4-39,4-41,4-53,4-89,4-106,4-135,4-188,4-223,5-92,5-164,5-227,6-30,6-32,6-61,6-163,6-164,7-76,7-84,7-110,7-125,9-18,10-9,10-45,10-82,10-105,10-122,10-173,10-191,10-258,10-291,11-15…
TAT..G	6	4	8	25	-1.466009e+00	-1.477847e+00	0-256,0-304,1-70,1-101,1-320,2-299,2-439,3-85,3-97,3-258,3-318,4-89,4-135,4-188,6-61,10-173,11-151,12-27,12-151,14-67,14-139,16-120,16-342,17-73,17-167,
TCT..G	6	4	8	22	2.399107e-01	1.170715e+00	0-7,0-19,0-387,1-91,1-205,4-30,5-92,5-164,7-125,10-45,11-164,11-174,11-184,11-274,13-156,14-128,15-19,16-308,16-344,17-145,17-423,19-115,
TGT..G	6	4	7	15	-9.680373e-01	-1.117459e+00	0-106,0-423,1-175,2-255,2-330,3-24,3-158,7-110,10-105,13-94,13-105,13-190,16-124,17-242,19-117,
TTT..G	6	4	9	45	-1.047608e-01	1.743707e+00	0-27,0-182,0-228,0-403,1-18,1-390,2-139,2-168,2-170,2-225,2-326,3-2,3-14,3-239,3-330,4-39,4-41,4-53,4-106,4-223,5-227,6-30,6-32,6-163,6-164,7-76,7-84,9-18,10-9,10-82,10-122,10-191,10-258,10-291,11-191,13-71,13-144,13-154,16-244,17-35,17-155,17-173,17-186,17-415,19-160,
T..A.G	6	3	10	90	2.208243e-01	-1.486021e+00	0-7,0-27,0-85,0-173,0-239,0-256,0-296,0-326,0-403,0-423,0-434,1-18,1-175,1-320,1-362,1-391,1-419,1-420,1-444,2-14,2-38,2-93,2-140,2-242,2-255,2-289,2-302,2-326,2-330,2-410,3-39,3-85,3-150,3-158,3-261,3-354,3-393,4-99,4-141,5-153,6-53,6-84,6-164,6-179,7-22,7-46,7-76,7-110,7-129,9-18,9-47,10-93,10-194,10-285,11-46,11-93,11-174,12-86,12-87,12-135,12-169,12-190,13-22,13-94,13-144,13-190,13-199,14-31,…
TA.A.G	6	4	7	20	-2.942871e+00	-2.618422e+00	0-173,0-256,1-320,1-420,1-444,2-14,2-289,2-410,3-39,3-85,3-150,3-393,6-53,10-194,11-93,12-87,13-199,16-24,16-274,18-207,
TC.A.G	6	4	10	18	1.798405e+00	-4.272796e-02	0-7,0-239,2-38,4-141,7-22,9-47,11-46,11-174,13-22,14-79,14-120,15-39,15-94,16-284,16-299,17-148,17-423,19-184,
TG.A.G	6	4	7	20	-1.120870e+00	-2.199875e-01	0-326,0-423,1-175,2-93,2-255,2-330,3-158,3-354,4-99,6-179,7-110,7-129,12-169,13-94,13-190,14-31,14-114,16-422,17-225,17-285,
TT.A.G	6	4	10	32	1.036255e+00	-2.277520e-01	0-27,0-85,0-296,0-403,0-434,1-18,1-362,1-391,1-419,2-140,2-242,2-302,2-326,3-261,5-153,6-84,6-164,7-46,7-76,9-18,10-93,10-285,12-86,12-135,12-190,13-144,15-28,16-162,17-173,18-237,19-135,19-161,
T.AA.G	6	4	10	32	9.804674e-01	-8.856673e-01	0-85,0-173,0-326,1-362,1-419,1-420,1-444,2-14,2-242,3-39,3-150,3-393,4-99,6-53,6-84,7-22,9-47,10-285,12-86,12-87,12-169,13-22,13-199,14-31,14-79,14-114,14-120,16-274,16-284,16-422,17-285,19-135,
TTAA.G	6	5	6	8	-2.397025e-01	-9.478039e-01	0-85,1-362,1-419,2-242,6-84,10-285,12-86,19-135,
T.CA.G	6	4	7	17	-7.196357e-01	-2.813948e-01	0-239,1-391,2-38,2-93,2-289,2-410,3-354,6-179,7-46,10-93,11-46,11-93,15-28,15-39,16-162,17-225,19-161,
TTCA.G	6	5	6	6	1.217505e+00	1.213154e-01	1-391,7-46,10-93,15-28,16-162,19-161,
T.GA.G	6	4	9	18	6.911634e-01	-6.665114e-01	0-296,0-434,2-140,2-302,3-261,4-141,5-153,7-129,10-194,12-135,12-190,15-94,16-24,16-299,17-148,18-207,18-237,19-184,
T.TA.G	6	4	7	23	-2.717141e+00	-2.008075e+00	0-7,0-27,0-256,0-403,0-423,1-18,1-175,1-320,2-255,2-326,2-330,3-85,3-158,6-164,7-76,7-110,9-18,11-174,13-94,13-144,13-190,17-173,17-423,
TTTA.G	6	5	6	9	-1.129413e-01	-4.816625e-01	0-27,0-403,1-18,2-326,6-164,7-76,9-18,13-144,17-173,
T..C.G	6	3	10	66	5.938919e-01	1.501668e+00	0-228,0-248,1-29,1-223,1-390,2-92,2-352,2-439,3-3,3-14,3-100,3-175,3-209,3-231,3-318,3-350,3-405,4-30,4-60,6-99,6-131,6-140,7-84,7-125,9-19,10-1,10-9,10-10,10-45,10-205,10-297,11-3,11-74,11-184,11-261,11-308,12-27,13-154,14-25,14-67,15-112,16-42,16-79,16-163,16-221,16-256,16-342,16-362,16-378,16-434,17-35,17-80,17-155,17-186,17-187,17-276,17-301,17-334,17-363,18-22,18-76,18-111,18-218,19-18,19-16…
TA.C.G	6	4	7	18	-7.196357e-01	-4.272796e-02	1-29,1-223,2-352,2-439,3-318,3-350,3-405,10-205,11-3,11-74,12-27,14-67,16-79,16-342,16-378,17-301,17-334,19-18,
TC.C.G	6	4	7	10	8.437642e-01	2.124247e-01	3-100,4-30,7-125,10-45,11-184,14-25,15-112,16-163,17-363,18-76,
TT.C.G	6	4	9	25	1.058144e+00	1.416944e+00	0-228,0-248,1-390,2-92,3-3,3-14,3-209,3-231,4-60,6-99,7-84,9-19,10-9,10-10,10-297,11-261,13-154,16-221,16-256,17-35,17-155,17-186,17-187,17-276,19-160,
T.AC.G	6	4	8	18	1.197114e-01	-4.272796e-02	0-248,1-223,3-175,4-60,9-19,11-74,11-261,14-25,15-112,16-163,16-362,16-378,17-276,17-301,17-363,18-111,19-18,19-224,
T.CC.G	6	4	6	15	1.615628e-01	1.866939e+00	1-29,2-352,3-231,3-350,3-405,6-99,10-1,10-10,11-3,11-308,16-79,16-256,17-80,17-187,18-76,
T.TC.G	6	4	9	19	1.058144e+00	4.333755e-01	0-228,1-390,2-439,3-14,3-318,4-30,7-84,7-125,10-9,10-45,11-184,12-27,13-154,14-67,16-342,17-35,17-155,17-186,19-160,
TTTC.G	6	5	7	10	2.003623e+00	1.987271e+00	0-228,1-390,3-14,7-84,10-9,13-154,17-35,17-155,17-186,19-160,
T..G.G	6	3	9	43	-1.820573e+00	-3.034656e+00	0-108,0-390,1-392,2-139,2-141,2-150,2-170,2-383,3-2,3-99,3-320,3-376,4-41,4-43,4-106,4-188,5-29,5-167,6-32,6-166,10-175,10-193,10-258,10-259,10-291,11-153,11-274,12-153,13-156,14-128,15-80,16-90,16-192,16-344,16-385,16-392,17-257,17-415,19-115,19-117,19-142,19-162,19-198,
TC.G.G	6	4	7	9	5.286129e-01	-5.574724e-01	1-392,3-320,11-274,13-156,14-128,16-90,16-344,19-115,19-162,
TG.G.G	6	4	6	9	-5.222033e-01	-1.000483e+00	0-390,2-141,4-43,15-80,16-385,16-392,19-117,19-142,19-198,
TT.G.G	6	4	7	19	-9.680373e-01	-4.335950e-01	0-108,2-139,2-150,2-170,2-383,3-2,3-99,3-376,4-41,4-106,6-32,10-175,10-193,10-258,10-259,10-291,11-153,12-153,17-415,
T.AG.G	6	4	6	10	-2.026887e+00	-2.436800e+00	1-392,2-141,2-150,10-193,11-153,15-80,16-392,19-142,19-162,19-198,
T.GG.G	6	4	7	10	2.035077e-01	-7.148813e-01	0-390,2-383,3-320,5-167,6-166,10-175,10-259,12-153,16-90,16-385,
T.TG.G	6	4	8	16	-8.855020e-02	-1.117459e+00	2-139,2-170,3-2,4-41,4-106,4-188,6-32,10-258,10-291,11-274,13-156,14-128,16-344,17-415,19-115,19-117,
T..T.G	6	3	10	108	2.427880e-01	2.688888e-01	0-19,0-106,0-121,0-182,0-185,0-193,0-293,0-303,0-304,0-340,0-387,0-414,1-70,1-91,1-101,1-122,1-145,1-171,1-190,1-205,1-410,1-437,2-83,2-168,2-180,2-199,2-202,2-225,2-299,2-312,2-380,3-24,3-47,3-97,3-206,3-239,3-258,3-330,4-39,4-53,4-89,4-135,4-138,4-223,5-5,5-17,5-80,5-92,5-103,5-164,5-227,6-21,6-30,6-61,6-74,6-85,6-128,6-163,7-9,7-70,7-106,7-183,8-34,9-62,9-73,10-82,10-101,10-105,10-122,10-125,1…
TA.T.G	6	4	9	33	-2.148769e-01	-2.287975e-01	0-185,0-193,0-304,0-414,1-70,1-101,1-145,2-299,2-380,3-97,3-206,3-258,4-89,4-135,5-103,6-61,6-85,7-70,7-183,10-125,10-173,10-307,11-151,11-154,12-151,12-184,13-133,14-139,15-127,16-120,17-73,17-167,18-107,
TC.T.G	6	4	10	22	1.876377e+00	1.170715e+00	0-19,0-387,1-91,1-122,1-205,1-437,3-47,5-5,5-92,5-164,6-128,9-62,10-101,11-164,12-187,15-19,15-60,16-308,17-76,17-145,18-18,18-54,
TG.T.G	6	4	8	15	-8.855020e-02	-1.117459e+00	0-106,0-293,1-171,2-180,2-199,2-312,3-24,5-17,8-34,10-105,13-105,15-69,16-124,17-242,17-331,
TT.T.G	6	4	9	38	-1.047608e-01	1.188423e+00	0-121,0-182,0-303,0-340,1-190,1-410,2-83,2-168,2-202,2-225,3-239,3-330,4-39,4-53,4-138,4-223,5-80,5-227,6-21,6-30,6-74,6-163,7-9,7-106,9-73,10-82,10-122,10-191,10-213,11-191,11-234,13-71,13-173,16-244,17-89,19-66,19-88,19-181,
T.AT.G	6	4	10	30	1.036255e+00	-5.834521e-01	0-193,0-293,0-303,1-122,1-145,1-171,1-190,1-437,2-180,2-199,2-380,3-47,3-206,5-5,5-17,5-80,5-103,6-85,6-128,7-106,7-183,8-34,9-73,10-307,12-184,13-133,15-69,17-89,18-18,18-107,
TAAT.G	6	5	7	11	4.647090e-01	-4.002597e-02	0-193,1-145,2-380,3-206,5-103,6-85,7-183,10-307,12-184,13-133,18-107,
T.CT.G	6	4	7	14	-5.783222e-01	-7.910579e-01	0-414,1-410,2-83,2-312,6-21,6-74,7-9,7-70,9-62,10-101,15-60,18-54,19-66,19-88,
T.GT.G	6	4	8	15	-8.855020e-02	-1.117459e+00	0-121,0-185,0-340,2-202,4-138,10-125,10-213,11-154,11-234,12-187,13-173,15-127,17-76,17-331,19-181,
TTGT.G	6	5	6	8	1.026735e+00	7.009777e-01	0-121,0-340,2-202,4-138,10-213,11-234,13-173,19-181,
T.TT.G	6	4	8	49	-1.303393e+00	3.041438e+00	0-19,0-106,0-182,0-304,0-387,1-70,1-91,1-101,1-205,2-168,2-225,2-299,3-24,3-97,3-239,3-258,3-330,4-39,4-53,4-89,4-135,4-223,5-92,5-164,5-227,6-30,6-61,6-163,10-82,10-105,10-122,10-173,10-191,11-151,11-164,11-191,12-151,13-71,13-105,14-139,15-19,16-120,16-124,16-244,16-308,17-73,17-145,17-167,17-242,
TATT.G	6	5	8	16	1.279765e+00	1.697782e+00	0-304,1-70,1-101,2-299,3-97,3-258,4-89,4-135,6-61,10-173,11-151,12-151,14-139,16-120,17-73,17-167,
TTTT.G	6	5	7	17	7.008405e-01	2.244149e+00	0-182,2-168,2-225,3-239,3-330,4-39,4-53,4-223,5-227,6-30,6-163,10-82,10-122,10-191,11-191,13-71,16-244,
T...AG	6	3	10	78	2.208243e-01	-2.780944e+00	0-19,0-27,0-173,0-182,0-185,0-193,0-239,0-256,0-390,1-29,1-122,1-175,1-190,1-223,1-362,1-390,1-419,1-437,2-14,2-92,2-139,2-170,2-383,3-39,3-47,3-150,3-175,3-209,3-354,3-376,4-141,4-188,5-29,5-164,5-227,6-32,6-99,6-163,6-166,7-22,7-84,7-129,9-73,10-45,10-122,10-191,10-193,10-285,11-3,11-74,11-151,11-274,12-27,12-86,13-133,13-156,14-120,15-39,16-24,16-221,16-244,16-299,16-362,16-378,16-385,16-392,1…
TA..AG	6	4	8	20	-1.635091e+00	-2.615867e+00	0-173,0-185,0-193,0-256,1-29,1-223,2-14,3-39,3-150,4-188,5-29,6-166,11-3,11-74,11-151,12-27,13-133,16-24,16-378,19-18,
TC..AG	6	4	8	15	1.197114e-01	-7.580787e-01	0-19,0-239,1-122,1-437,3-47,4-141,5-164,7-22,10-45,11-274,13-156,14-120,15-39,16-299,17-423,
TT..AG	6	4	9	27	-2.148769e-01	-1.297067e+00	0-27,0-182,1-190,1-362,1-390,1-419,2-92,2-139,2-170,2-383,3-209,3-376,5-227,6-32,6-99,6-163,7-84,9-73,10-122,10-191,10-193,10-285,12-86,16-221,16-244,17-89,19-160,
T.A.AG	6	4	9	30	-3.273120e-01	-8.826258e-01	0-173,0-193,1-122,1-190,1-223,1-362,1-419,1-437,2-14,3-39,3-47,3-150,3-175,7-22,9-73,10-193,10-285,11-74,12-86,13-133,14-120,16-362,16-378,16-392,17-89,17-285,18-111,19-18,19-142,19-198,
TAA.AG	6	5	6	10	-3.690756e-01	-5.152162e-01	0-173,0-193,1-223,2-14,3-39,3-150,11-74,13-133,16-378,19-18,
T.C.AG	6	4	7	9	-7.196357e-01	-2.182963e+00	0-239,1-29,3-354,3-376,5-29,6-99,11-3,15-39,17-225,
T.G.AG	6	4	6	14	-2.026887e+00	-1.552484e+00	0-185,0-390,2-92,2-383,3-209,4-141,6-166,7-129,16-24,16-221,16-299,16-385,17-331,18-22,
T.T.AG	6	4	8	25	-1.466009e+00	-1.475062e+00	0-19,0-27,0-182,0-256,1-175,1-390,2-139,2-170,4-188,5-164,5-227,6-32,6-163,7-84,10-45,10-122,10-191,11-151,11-274,12-27,13-156,16-244,17-242,17-423,19-160,
TTT.AG	6	5	7	13	5.834121e-01	7.633144e-01	0-27,0-182,1-390,2-139,2-170,5-227,6-32,6-163,7-84,10-122,10-191,16-244,19-160,
T..AAG	6	4	8	23	-1.635091e+00	-2.097555e+00	0-27,0-173,0-239,0-256,1-175,1-362,1-419,2-14,3-39,3-150,3-354,4-141,7-22,7-129,10-285,12-86,14-120,15-39,16-24,16-299,17-225,17-285,17-423,
T.AAAG	6	5	7	11	3.445266e-01	-2.203645e-01	0-173,1-362,1-419,2-14,3-39,3-150,7-22,10-285,12-86,14-120,17-285,
T..CAG	6	4	7	19	-7.196357e-01	1.961561e-01	1-29,1-223,1-390,2-92,3-175,3-209,6-99,7-84,10-45,11-3,11-74,12-27,16-221,16-362,16-378,18-22,18-111,19-18,19-160,
T..GAG	6	4	8	16	-2.148534e-01	-1.109124e+00	0-390,2-139,2-170,2-383,3-376,4-188,5-29,6-32,6-166,10-193,11-274,13-156,16-385,16-392,19-142,19-198,
T..TAG	6	4	8	20	-1.466009e+00	-2.539633e+00	0-19,0-182,0-185,0-193,1-122,1-190,1-437,3-47,5-164,5-227,6-163,9-73,10-122,10-191,11-151,13-133,16-244,17-89,17-242,17-331,
TT.TAG	6	5	6	9	-1.129413e-01	-4.816625e-01	0-182,1-190,5-227,6-163,9-73,10-122,10-191,16-244,17-89,
T...CG	6	3	10	65	5.938919e-01	1.351601e+00	0-106,0-121,0-296,0-340,0-423,1-18,1-91,1-101,1-145,1-320,2-180,2-202,2-439,3-2,3-14,3-97,3-99,3-231,3-239,3-261,3-320,4-30,4-41,4-60,4-138,5-92,5-167,6-21,6-131,7-183,9-18,10-9,10-82,10-93,10-125,10-213,10-307,11-46,11-191,11-234,11-261,12-135,12-184,13-22,13-71,13-144,13-190,14-67,14-139,15-69,15-94,15-112,16-79,16-162,16-274,16-422,17-73,17-145,17-148,17-167,17-186,17-276,17-301,18-54,19-181,
TA..CG	6	4	8	17	1.197114e-01	-2.836478e-01	1-101,1-145,1-320,2-439,3-97,5-167,7-183,10-125,10-307,12-184,14-67,14-139,16-79,16-274,17-73,17-167,17-301,
TC..CG	6	4	8	11	1.525966e+00	2.124247e-01	1-91,3-320,4-30,5-92,11-46,13-22,15-94,15-112,17-145,17-148,18-54,
TG..CG	6	4	6	7	-1.713348e-01	-1.170609e+00	0-106,0-423,2-180,6-131,13-190,15-69,16-422,
TT..CG	6	4	9	30	1.058144e+00	3.146886e+00	0-121,0-296,0-340,1-18,2-202,3-2,3-14,3-99,3-231,3-239,3-261,4-41,4-60,4-138,6-21,9-18,10-9,10-82,10-93,10-213,11-191,11-234,11-261,12-135,13-71,13-144,16-162,17-186,17-276,19-181,
T.A.CG	6	4	8	14	1.197114e-01	-9.960966e-01	1-145,2-180,4-60,7-183,10-307,11-261,12-184,13-22,15-69,15-112,16-274,16-422,17-276,17-301,
T.G.CG	6	4	9	16	1.928508e+00	1.597253e+00	0-121,0-296,0-340,2-202,3-261,3-320,4-138,5-167,6-131,10-125,10-213,11-234,12-135,15-94,17-148,19-181,
TTG.CG	6	5	6	10	2.324804e+00	3.620832e+00	0-121,0-296,0-340,2-202,3-261,4-138,10-213,11-234,12-135,19-181,
T.T.CG	6	4	8	27	2.399107e-01	2.401181e+00	0-106,0-423,1-18,1-91,1-101,1-320,2-439,3-2,3-14,3-97,3-239,4-30,4-41,5-92,9-18,10-9,10-82,11-191,13-71,13-144,13-190,14-67,14-139,17-73,17-145,17-167,17-186,
TTT.CG	6	5	7	12	2.003623e+00	2.856011e+00	1-18,3-2,3-14,3-239,4-41,9-18,10-9,10-82,11-191,13-71,13-144,17-186,
T..ACG	6	4	7	17	-7.196357e-01	-2.813948e-01	0-296,0-423,1-18,1-320,3-261,9-18,10-93,11-46,12-135,13-22,13-144,13-190,15-94,16-162,16-274,16-422,17-148,
TT.ACG	6	5	6	8	1.217505e+00	9.638723e-01	0-296,1-18,3-261,9-18,10-93,12-135,13-144,16-162,
T..CCG	6	4	6	14	1.615628e-01	1.535436e+00	2-439,3-14,3-231,4-30,4-60,6-131,10-9,11-261,14-67,15-112,16-79,17-186,17-276,17-301,
T..TCG	6	4	9	29	1.058144e+00	2.895991e+00	0-106,0-121,0-340,1-91,1-101,1-145,2-180,2-202,3-97,3-239,4-138,5-92,6-21,7-183,10-82,10-125,10-213,10-307,11-191,11-234,12-184,13-71,14-139,15-69,17-73,17-145,17-167,18-54,19-181,
TA.TCG	6	5	7	10	1.888388e+00	1.806168e+00	1-101,1-145,3-97,7-183,10-125,10-307,12-184,14-139,17-73,17-167,
TT.TCG	6	5	7	12	2.003623e+00	2.856011e+00	0-121,0-340,2-202,3-239,4-138,6-21,10-82,10-213,11-191,11-234,13-71,19-181,
T.ATCG	6	5	6	6	1.217505e+00	1.213154e-01	1-145,2-180,7-183,10-307,12-184,15-69,
T.TTCG	6	5	7	13	2.003623e+00	3.288817e+00	0-106,1-91,1-101,3-97,3-239,5-92,10-82,11-191,13-71,14-139,17-73,17-145,17-167,
T...GG	6	3	10	64	4.922582e-01	-3.583684e-01	0-228,0-304,0-326,0-387,0-414,1-205,1-391,1-392,1-420,1-444,2-38,2-93,2-140,2-141,2-150,2-289,2-352,3-3,3-100,3-318,3-393,4-106,4-223,5-17,6-53,6-61,6-74,6-85,6-128,6-164,9-19,10-1,10-10,10-173,10-194,10-205,10-258,10-259,11-154,11-308,12-87,12-151,12-153,13-199,14-25,14-31,14-79,15-127,16-42,16-90,16-163,16-192,16-256,16-284,16-434,17-187,17-257,17-334,17-363,19-117,19-161,19-162,19-184,19-224,
TA..GG	6	4	7	22	-1.120870e+00	2.232222e-01	0-304,0-414,1-420,1-444,2-289,2-352,3-318,3-393,6-53,6-61,6-85,10-173,10-194,10-205,11-154,12-87,12-151,13-199,15-127,16-192,17-257,17-334,
TC..GG	6	4	6	14	-1.713348e-01	9.802222e-01	0-387,1-205,1-392,2-38,3-100,6-128,14-25,14-79,16-90,16-163,16-284,17-363,19-162,19-184,
TG..GG	6	4	7	11	2.035077e-01	-4.290212e-01	0-326,2-93,2-141,5-17,10-1,11-308,14-31,16-42,16-434,19-117,19-224,
TT..GG	6	4	9	17	7.909369e-01	-8.897110e-01	0-228,1-391,2-140,2-150,3-3,4-106,4-223,6-74,6-164,9-19,10-10,10-258,10-259,12-153,16-256,17-187,19-161,
T.A.GG	6	4	9	22	6.911634e-01	2.232222e-01	0-326,1-392,1-420,1-444,2-141,2-150,3-393,5-17,6-53,6-85,6-128,9-19,12-87,13-199,14-25,14-31,14-79,16-163,16-284,17-363,19-162,19-224,
T.C.GG	6	4	6	15	-1.713348e-01	1.288598e+00	0-414,1-391,2-38,2-93,2-289,2-352,6-74,10-1,10-10,11-308,16-192,16-256,17-187,17-257,19-161,
T.G.GG	6	4	6	14	-5.222033e-01	4.301119e-01	2-140,3-3,3-100,10-194,10-205,10-259,11-154,12-153,15-127,16-42,16-90,16-434,17-334,19-184,
T.T.GG	6	4	7	13	-9.680373e-01	-1.572336e+00	0-228,0-304,0-387,1-205,3-318,4-106,4-223,6-61,6-164,10-173,10-258,12-151,19-117,
T..AGG	6	4	8	19	-2.148534e-01	-4.449635e-01	0-326,1-391,1-420,1-444,2-38,2-93,2-140,2-289,3-393,6-53,6-164,10-194,12-87,13-199,14-31,14-79,16-284,19-161,19-184,
T.AAGG	6	5	6	10	7.998444e-01	1.154508e+00	0-326,1-420,1-444,3-393,6-53,12-87,13-199,14-31,14-79,16-284,
T..CGG	6	4	7	19	5.286129e-01	2.524907e+00	0-228,2-352,3-3,3-100,3-318,9-19,10-1,10-10,10-205,11-308,14-25,16-42,16-163,16-256,16-434,17-187,17-334,17-363,19-224,
T..GGG	6	4	7	12	2.035077e-01	-4.290212e-01	1-392,2-141,2-150,4-106,10-258,10-259,12-153,16-90,16-192,17-257,19-117,19-162,
T..TGG	6	4	6	14	-1.847524e+00	-1.345000e+00	0-304,0-387,0-414,1-205,4-223,5-17,6-61,6-74,6-85,6-128,10-173,11-154,12-151,15-127,
T...TG	6	3	10	100	2.427880e-01	-5.186140e-01	0-7,0-85,0-108,0-248,0-293,0-303,0-403,0-434,1-70,1-171,1-410,2-83,2-168,2-199,2-225,2-242,2-255,2-299,2-302,2-312,2-326,2-330,2-380,2-410,3-24,3-85,3-158,3-206,3-258,3-330,3-350,3-405,4-39,4-43,4-53,4-89,4-99,4-135,5-5,5-80,5-103,5-153,6-30,6-84,6-140,6-179,7-9,7-46,7-70,7-76,7-106,7-110,7-125,8-34,9-47,9-62,10-101,10-105,10-175,10-291,10-297,11-93,11-153,11-164,11-174,11-184,12-169,12-187,12-19…
TA..TG	6	4	7	18	-2.717141e+00	-2.716498e+00	1-70,2-299,2-380,2-410,3-85,3-206,3-258,3-350,3-405,4-89,4-135,5-103,7-70,11-93,16-120,16-342,18-107,18-207,
TC..TG	6	4	9	19	1.058144e+00	4.333755e-01	0-7,5-5,7-125,9-47,9-62,10-101,11-164,11-174,11-184,12-187,14-128,15-19,15-60,16-308,16-344,17-76,18-18,18-76,19-115,
TG..TG	6	4	10	23	1.670424e+00	7.103351e-01	0-293,1-171,2-199,2-255,2-312,2-330,3-24,3-158,4-43,4-99,6-140,6-179,7-110,8-34,10-105,12-169,13-94,13-105,14-114,15-80,16-124,17-80,18-218,
TT..TG	6	4	9	40	-1.047608e-01	1.556067e+00	0-85,0-108,0-248,0-303,0-403,0-434,1-410,2-83,2-168,2-225,2-242,2-302,2-326,3-330,4-39,4-53,5-80,5-153,6-30,6-84,7-9,7-46,7-76,7-106,10-175,10-291,10-297,11-153,12-190,13-154,13-173,15-28,17-35,17-155,17-173,17-415,18-237,19-66,19-88,19-135,
T.A.TG	6	4	9	24	-2.148769e-01	-1.652895e+00	0-85,0-248,0-293,0-303,1-171,2-199,2-242,2-380,3-206,4-99,5-5,5-80,5-103,6-84,7-106,8-34,9-47,11-153,12-169,14-114,15-80,18-18,18-107,19-135,
TGA.TG	6	5	6	8	9.135653e-01	5.463801e-01	0-293,1-171,2-199,4-99,8-34,12-169,14-114,15-80,
TTA.TG	6	5	6	9	-1.129413e-01	-4.816625e-01	0-85,0-248,0-303,2-242,5-80,6-84,7-106,11-153,19-135,
T.C.TG	6	4	9	21	1.058144e+00	9.247107e-01	0-108,1-410,2-83,2-312,2-410,3-350,3-405,4-43,6-179,7-9,7-46,7-70,9-62,10-101,11-93,15-28,15-60,17-80,18-76,19-66,19-88,
T.G.TG	6	4	8	13	-8.855020e-02	-1.800763e+00	0-434,2-302,5-153,6-140,10-175,10-297,12-187,12-190,13-173,17-76,18-207,18-218,18-237,
TTG.TG	6	5	6	8	1.026735e+00	6.999496e-01	0-434,2-302,5-153,10-175,10-297,12-190,13-173,18-237,
T.T.TG	6	4	9	42	-1.047608e-01	1.373345e+00	0-7,0-403,1-70,2-168,2-225,2-255,2-299,2-326,2-330,3-24,3-85,3-158,3-258,3-330,4-39,4-53,4-89,4-135,6-30,7-76,7-110,7-125,10-105,10-291,11-164,11-174,11-184,13-94,13-105,13-154,14-128,15-19,16-120,16-124,16-308,16-342,16-344,17-35,17-155,17-173,17-415,19-115,
TCT.TG	6	5	6	10	1.330018e+00	1.987271e+00	0-7,7-125,11-164,11-174,11-184,14-128,15-19,16-308,16-344,19-115,
TTT.TG	6	5	7	15	7.008405e-01	1.601814e+00	0-403,2-168,2-225,2-326,3-330,4-39,4-53,6-30,7-76,10-291,13-154,17-35,17-155,17-173,17-415,
T..ATG	6	4	10	31	1.036255e+00	-5.854760e-01	0-7,0-85,0-403,0-434,2-242,2-255,2-302,2-326,2-330,2-410,3-85,3-158,4-99,5-153,6-84,6-179,7-46,7-76,7-110,9-47,11-93,11-174,12-169,12-190,13-94,14-114,15-28,17-173,18-207,18-237,19-135,
TT.ATG	6	5	8	15	1.279765e+00	1.386067e+00	0-85,0-403,0-434,2-242,2-302,2-326,5-153,6-84,7-46,7-76,12-190,15-28,17-173,18-237,19-135,
T.AATG	6	5	8	8	1.169120e+00	-9.478039e-01	0-85,2-242,4-99,6-84,9-47,12-169,14-114,19-135,
T.TATG	6	5	6	12	-1.129413e-01	1.402632e-01	0-7,0-403,2-255,2-326,2-330,3-85,3-158,7-76,7-110,11-174,13-94,17-173,
T..CTG	6	4	7	14	-5.783222e-01	-7.910579e-01	0-248,3-350,3-405,6-140,7-125,10-297,11-184,13-154,16-342,17-35,17-80,17-155,18-76,18-218,
T..GTG	6	4	6	10	-1.847524e+00	-2.253111e+00	0-108,4-43,10-175,10-291,11-153,14-128,15-80,16-344,17-415,19-115,
T..TTG	6	4	10	45	1.093871e+00	2.114759e+00	0-293,0-303,1-70,1-171,1-410,2-83,2-168,2-199,2-225,2-299,2-312,2-380,3-24,3-206,3-258,3-330,4-39,4-53,4-89,4-135,5-5,5-80,5-103,6-30,7-9,7-70,7-106,8-34,9-62,10-101,10-105,11-164,12-187,13-105,13-173,15-19,15-60,16-120,16-124,16-308,17-76,18-18,18-107,19-66,19-88,
TA.TTG	6	5	6	11	-1.129413e-01	1.402632e-01	1-70,2-299,2-380,3-206,3-258,4-89,4-135,5-103,7-70,16-120,18-107,
TC.TTG	6	5	7	10	2.003623e+00	1.987271e+00	5-5,9-62,10-101,11-164,12-187,15-19,15-60,16-308,17-76,18-18,
TG.TTG	6	5	6	9	1.026735e+00	1.103997e+00	0-293,1-171,2-199,2-312,3-24,8-34,10-105,13-105,16-124,
TT.TTG	6	5	6	15	1.146598e-02	1.601814e+00	0-303,1-410,2-83,2-168,2-225,3-330,4-39,4-53,5-80,6-30,7-9,7-106,13-173,19-66,19-88,
T.ATTG	6	5	6	13	-1.129413e-01	7.633144e-01	0-293,0-303,1-171,2-199,2-380,3-206,5-5,5-80,5-103,7-106,8-34,18-18,18-107,
T.CTTG	6	5	7	10	2.003623e+00	1.987271e+00	1-410,2-83,2-312,7-9,7-70,9-62,10-101,15-60,19-66,19-88,
T.TTTG	6	5	8	19	1.390215e+00	2.565755e+00	1-70,2-168,2-225,2-299,3-24,3-258,3-330,4-39,4-53,4-89,4-135,6-30,10-105,11-164,13-105,15-19,16-120,16-124,16-308,
T....T	6	2	10	618	3.293819e-04	-2.270585e+00	0-0,0-4,0-9,0-14,0-22,0-29,0-70,0-84,0-104,0-109,0-114,0-119,0-122,0-124,0-129,0-134,0-139,0-152,0-153,0-167,0-168,0-183,0-188,0-196,0-200,0-204,0-215,0-220,0-223,0-225,0-229,0-234,0-272,0-316,0-319,0-321,0-338,0-343,0-364,0-366,0-385,0-407,0-412,0-417,0-420,0-429,0-438,1-13,1-19,1-24,1-35,1-39,1-51,1-69,1-72,1-73,1-77,1-78,1-82,1-83,1-85,1-88,1-89,1-116,1-117,1-125,1-140,1-155,1-158,1-159,1-160,…
TA...T	6	3	10	156	7.973543e-02	-1.675803e+00	0-9,0-14,0-22,0-29,0-70,0-129,0-188,0-196,0-215,0-234,0-272,0-319,0-364,0-366,0-420,0-429,1-24,1-35,1-78,1-83,1-85,1-117,1-125,1-165,1-191,1-200,1-253,1-256,1-354,1-373,1-383,1-406,1-408,1-427,1-435,2-0,2-5,2-44,2-56,2-131,2-136,2-232,2-332,2-362,3-10,3-32,3-54,3-140,3-298,3-313,3-326,3-428,3-444,4-3,4-25,4-71,4-113,4-122,4-152,4-209,5-40,5-81,5-86,5-111,5-120,5-149,5-162,5-230,6-6,6-42,6-48,6-59…
TC...T	6	3	10	117	3.084111e-01	2.327771e+00	0-0,0-104,0-109,0-114,0-124,0-134,0-343,0-385,0-412,1-13,1-51,1-140,1-155,1-188,1-270,1-309,1-386,2-29,2-46,2-51,2-65,2-79,2-108,2-178,2-186,2-194,2-273,2-359,2-378,3-63,3-145,3-169,3-227,3-232,3-249,3-268,3-286,3-307,3-422,4-27,4-130,4-185,4-206,4-211,4-220,5-45,5-47,5-75,5-159,6-22,6-24,6-75,7-16,7-31,7-57,7-135,7-165,7-186,7-217,9-56,10-40,10-94,10-111,10-118,10-216,10-244,11-12,11-186,11-194,…
TG...T	6	3	10	104	2.427880e-01	-4.118277e-01	0-122,0-139,0-168,0-220,0-223,0-316,0-321,0-407,0-417,0-438,1-203,1-414,1-432,2-87,2-197,2-229,2-237,2-284,2-316,2-321,2-334,2-414,3-22,3-162,3-328,3-368,3-409,3-442,4-22,4-103,4-108,4-232,5-37,5-67,5-154,5-157,5-210,6-80,6-95,6-144,6-208,6-224,7-28,7-34,7-39,7-50,7-80,7-102,7-140,7-212,8-1,8-3,8-28,9-51,9-66,9-68,10-185,10-293,11-68,11-157,11-168,11-178,11-188,11-205,11-229,11-269,12-63,12-154,1…
TT...T	6	3	10	241	9.168191e-02	5.079091e-01	0-4,0-84,0-119,0-152,0-153,0-167,0-183,0-200,0-204,0-225,0-229,0-338,1-19,1-39,1-69,1-72,1-73,1-77,1-82,1-88,1-89,1-116,1-158,1-159,1-160,1-163,1-170,1-183,1-231,1-242,1-275,1-300,1-302,1-303,1-304,1-307,1-308,1-312,1-313,1-317,1-348,1-349,1-351,1-352,1-353,1-357,1-358,1-371,1-372,1-377,1-378,1-385,2-33,2-49,2-50,2-54,2-78,2-107,2-135,2-227,2-296,2-297,2-298,2-301,2-315,2-318,2-319,2-320,2-323,2-…
T.A..T	6	3	10	148	7.973543e-02	-1.783656e+00	0-4,0-29,0-70,0-134,0-139,0-168,0-204,0-215,0-225,0-366,0-407,0-429,0-438,1-13,1-19,1-69,1-77,1-78,1-82,1-116,1-155,1-183,1-200,1-275,1-304,1-309,1-317,1-353,1-372,1-373,1-378,1-414,1-427,2-65,2-108,2-135,2-136,2-186,2-194,2-229,2-273,2-298,2-327,2-359,2-409,3-10,3-145,3-162,3-205,3-249,3-257,3-268,3-286,3-298,3-307,3-313,3-427,3-428,3-444,4-22,4-27,4-71,4-103,4-117,4-130,4-134,4-185,4-211,4-220,…
TAA..T	6	4	9	33	-1.463615e+00	-3.124038e+00	0-29,0-70,0-215,0-366,0-429,1-78,1-200,1-373,1-427,2-136,3-10,3-298,3-313,3-428,3-444,4-71,5-111,5-120,7-65,8-8,10-62,10-170,10-286,11-38,12-17,12-68,12-148,12-161,13-30,16-13,18-225,19-136,19-177,
TCA..T	6	4	10	39	1.195552e+00	1.755677e+00	0-134,1-13,1-155,1-309,2-65,2-108,2-186,2-194,2-273,2-359,3-145,3-249,3-268,3-286,3-307,4-27,4-130,4-185,4-211,4-220,5-47,7-135,9-56,10-40,10-94,10-111,10-118,13-47,13-210,14-74,15-29,15-34,16-54,16-240,17-56,18-188,18-213,19-47,19-131,
TGA..T	6	4	10	35	1.036255e+00	3.100713e-01	0-139,0-168,0-407,0-438,1-414,2-229,3-162,4-22,4-103,4-232,5-37,5-154,5-210,6-80,6-95,6-144,6-208,7-102,7-212,8-28,9-68,10-185,11-205,11-229,13-68,13-109,13-184,14-109,15-23,15-64,15-103,16-85,17-164,17-394,19-29,
TTA..T	6	4	8	41	-3.236264e+00	-1.791239e+00	0-4,0-204,0-225,1-19,1-69,1-77,1-82,1-116,1-183,1-275,1-304,1-317,1-353,1-372,1-378,2-135,2-298,2-327,2-409,3-205,3-257,3-427,4-117,4-134,5-161,7-77,7-145,10-24,10-249,11-37,11-100,12-129,13-126,16-8,16-320,17-70,17-435,18-34,18-106,18-206,19-176,
T.C..T	6	3	10	122	3.084111e-01	3.189149e+00	0-0,0-14,0-220,0-229,0-272,0-321,1-24,1-117,1-140,1-165,1-270,1-308,1-358,1-385,2-0,2-5,2-50,2-51,2-78,2-79,2-87,2-107,2-237,2-414,3-56,3-63,3-169,3-201,3-226,3-227,3-232,3-285,3-293,4-113,4-152,4-215,5-72,5-86,5-137,6-6,6-42,6-119,7-16,7-28,7-39,7-50,7-117,7-140,7-165,7-172,8-3,8-57,9-15,9-20,9-35,9-61,10-39,10-57,10-100,10-117,10-244,10-254,11-101,11-123,11-173,11-183,11-247,11-262,12-10,12-22,…
TAC..T	6	4	9	32	7.713773e-02	4.119918e-01	0-14,0-272,1-24,1-117,1-165,2-0,2-5,4-113,4-152,5-86,6-6,6-42,6-119,7-172,8-57,9-20,9-35,10-57,10-254,11-101,11-123,11-262,12-22,12-118,12-130,13-141,13-192,16-70,16-115,16-321,17-379,19-153,
TCC..T	6	4	8	25	5.550984e-01	2.130850e+00	0-0,1-140,1-270,2-51,2-79,3-63,3-169,3-227,3-232,7-16,7-165,10-244,12-10,13-115,13-122,14-69,16-102,16-187,16-339,17-46,17-51,18-39,18-95,19-58,19-83,
TGC..T	6	4	8	17	2.399107e-01	-5.706543e-02	0-220,0-321,2-87,2-237,2-414,7-28,7-39,7-50,7-140,8-3,13-8,14-132,16-348,17-39,17-159,18-13,18-133,
TTC..T	6	4	10	48	1.258072e+00	3.888802e+00	0-229,1-308,1-358,1-385,2-50,2-78,2-107,3-56,3-201,3-226,3-285,3-293,4-215,5-72,5-137,7-117,9-15,9-61,10-39,10-100,10-117,11-173,11-183,11-247,13-39,13-102,13-121,13-166,13-209,14-39,14-43,15-18,15-87,15-107,16-97,16-216,16-239,16-265,16-307,16-325,16-352,17-25,17-32,17-45,17-75,17-169,18-75,19-62,
T.G..T	6	3	10	87	2.427880e-01	-1.529318e+00	0-22,0-109,0-114,0-124,0-153,0-167,0-188,0-196,0-234,0-343,0-417,1-35,1-73,1-125,1-160,1-170,1-313,1-432,2-33,2-315,2-320,2-334,3-27,3-32,3-368,3-409,4-42,4-56,4-108,4-206,5-66,5-106,5-230,6-24,6-207,6-212,6-224,7-33,7-38,7-73,7-109,7-122,7-186,7-217,8-33,9-7,9-27,10-104,10-148,10-216,10-292,11-12,11-157,11-194,11-252,12-73,12-154,12-209,13-93,13-108,13-136,13-176,14-17,14-103,14-136,15-0,15-72,1…
TAG..T	6	4	10	17	1.036255e+00	-2.893202e+00	0-22,0-188,0-196,0-234,1-35,1-125,3-32,5-230,7-122,9-7,10-148,12-73,13-136,14-17,17-107,17-245,19-40,
TCG..T	6	4	7	19	-5.783222e-01	1.857240e-01	0-109,0-114,0-124,0-343,4-206,6-24,7-186,7-217,10-216,11-12,11-194,12-209,15-0,15-72,15-88,16-182,16-211,17-170,17-217,
TGG..T	6	4	8	11	-8.855020e-02	-2.027019e+00	0-417,1-432,2-334,3-368,3-409,4-108,6-224,11-157,12-154,14-103,16-312,
TTG..T	6	4	10	40	1.093871e+00	1.003671e+00	0-153,0-167,1-73,1-160,1-170,1-313,2-33,2-315,2-320,3-27,4-42,4-56,5-66,5-106,6-207,6-212,7-33,7-38,7-73,7-109,8-33,9-27,10-104,10-292,11-252,13-93,13-108,13-176,14-136,16-3,16-123,17-79,17-197,17-411,18-87,18-132,18-217,18-232,19-69,19-91,
T.T..T	6	3	10	261	9.168191e-02	2.674624e+00	0-9,0-84,0-104,0-119,0-122,0-129,0-152,0-183,0-200,0-223,0-316,0-319,0-338,0-364,0-385,0-412,0-420,1-39,1-51,1-72,1-83,1-85,1-88,1-89,1-158,1-159,1-163,1-188,1-191,1-203,1-231,1-242,1-253,1-256,1-300,1-302,1-303,1-307,1-312,1-348,1-349,1-351,1-352,1-354,1-357,1-371,1-377,1-383,1-386,1-406,1-408,1-435,2-29,2-44,2-46,2-49,2-54,2-56,2-131,2-178,2-197,2-227,2-232,2-284,2-296,2-297,2-301,2-316,2-318,2…
TAT..T	6	4	10	74	6.126453e-01	1.852044e+00	0-9,0-129,0-319,0-364,0-420,1-83,1-85,1-191,1-253,1-256,1-354,1-383,1-406,1-408,1-435,2-44,2-56,2-131,2-232,2-332,2-362,3-54,3-140,3-326,4-3,4-25,4-122,4-209,5-40,5-81,5-149,5-162,6-48,6-59,6-161,7-107,7-112,7-178,7-181,7-189,8-6,9-25,9-71,10-25,10-183,11-17,11-162,11-171,11-176,11-255,11-257,11-271,12-78,12-81,13-63,13-66,13-91,13-100,13-131,13-179,13-187,15-67,16-6,16-315,16-357,17-71,17-329,17…
TCT..T	6	4	8	34	-8.933224e-01	9.126474e-01	0-104,0-385,0-412,1-51,1-188,1-386,2-29,2-46,2-178,2-378,3-422,5-45,5-75,5-159,6-22,6-75,7-31,7-57,11-186,11-245,11-248,13-103,13-139,13-167,13-169,16-217,16-266,16-326,17-30,17-37,17-54,18-42,18-201,19-171,
TGT..T	6	4	10	41	1.093871e+00	1.371008e+00	0-122,0-223,0-316,1-203,2-197,2-284,2-316,2-321,3-22,3-328,3-442,5-67,5-157,7-34,7-80,8-1,9-51,9-66,10-293,11-68,11-168,11-178,11-188,11-269,12-63,13-98,13-174,14-130,14-137,16-4,16-18,16-346,17-68,17-84,17-195,17-296,17-412,17-417,18-88,18-211,18-233,
TTT..T	6	4	10	112	6.544426e-01	4.119239e+00	0-84,0-119,0-152,0-183,0-200,0-338,1-39,1-72,1-88,1-89,1-158,1-159,1-163,1-231,1-242,1-300,1-302,1-303,1-307,1-312,1-348,1-349,1-351,1-352,1-357,1-371,1-377,2-49,2-54,2-227,2-296,2-297,2-301,2-318,2-319,2-323,2-325,3-45,3-187,3-200,3-237,3-284,3-289,4-38,4-55,4-91,4-125,5-42,5-225,6-1,6-27,6-28,6-29,6-83,7-159,7-160,7-176,7-191,9-13,9-14,9-30,10-19,10-20,10-22,10-23,10-28,10-99,10-116,10-123,10-1…
T..A.T	6	3	10	160	7.973543e-02	-1.023801e+00	0-70,0-84,0-114,0-129,0-134,0-139,0-167,0-183,0-200,0-204,0-215,0-272,0-343,0-364,0-407,0-412,0-429,0-438,1-13,1-24,1-35,1-77,1-78,1-83,1-140,1-163,1-170,1-191,1-242,1-275,1-303,1-308,1-313,1-352,1-358,1-371,1-372,1-377,1-378,1-406,2-0,2-5,2-33,2-54,2-79,2-107,2-131,2-135,2-186,2-237,2-273,2-297,2-362,2-378,3-27,3-63,3-145,3-169,3-201,3-205,3-285,3-307,3-368,3-409,3-427,3-442,4-56,4-125,4-130,4-1…
TA.A.T	6	4	9	49	-1.463615e+00	-1.296343e+00	0-70,0-129,0-215,0-272,0-364,0-429,1-24,1-35,1-78,1-83,1-191,1-406,2-0,2-5,2-131,2-362,4-152,5-111,5-120,6-48,6-59,6-119,7-65,7-181,8-6,10-62,10-148,10-254,10-286,11-101,11-255,12-22,12-68,12-73,12-81,12-118,12-161,13-30,13-131,13-179,16-357,17-71,17-438,18-48,18-138,18-225,19-40,19-153,19-193,
TC.A.T	6	4	9	31	7.713773e-02	4.119918e-01	0-114,0-134,0-343,0-412,1-13,1-140,2-79,2-186,2-273,2-378,3-63,3-145,3-169,3-307,4-130,5-75,7-16,7-165,7-217,10-111,10-216,11-12,11-194,13-139,15-0,15-34,15-88,16-182,17-46,18-201,19-131,
TG.A.T	6	4	8	22	-1.466009e+00	-2.009832e+00	0-139,0-407,0-438,2-237,3-368,3-409,3-442,6-144,6-208,7-39,7-50,7-80,11-68,11-205,11-229,11-269,13-98,14-103,14-137,15-103,16-4,18-88,
TT.A.T	6	4	10	58	6.126453e-01	-2.027615e-01	0-84,0-167,0-183,0-200,0-204,1-77,1-163,1-170,1-242,1-275,1-303,1-308,1-313,1-352,1-358,1-371,1-372,1-377,1-378,2-33,2-54,2-107,2-135,2-297,3-27,3-201,3-205,3-285,3-427,4-56,4-125,5-106,5-137,6-83,6-207,7-117,7-145,7-176,8-33,9-30,10-23,10-39,10-117,10-123,10-249,11-36,11-37,12-182,13-39,13-108,13-125,13-126,13-209,14-39,16-239,17-25,18-106,19-176,
T.AA.T	6	4	8	45	-3.499853e+00	-1.719306e+00	0-70,0-134,0-139,0-204,0-215,0-407,0-429,0-438,1-13,1-77,1-78,1-275,1-372,1-378,2-135,2-186,2-273,3-145,3-205,3-307,3-427,4-130,5-111,5-120,6-144,6-208,7-65,7-145,10-62,10-111,10-249,10-286,11-37,11-205,11-229,12-68,12-161,13-30,13-126,15-34,15-103,18-106,18-225,19-131,19-176,
TAAA.T	6	5	6	13	-1.648579e+00	-1.340924e+00	0-70,0-215,0-429,1-78,5-111,5-120,7-65,10-62,10-286,12-68,12-161,13-30,18-225,
TCAA.T	6	5	6	10	9.638254e-02	1.201169e-01	0-134,1-13,2-186,2-273,3-145,3-307,4-130,10-111,15-34,19-131,
TTAA.T	6	5	6	14	-1.483065e+00	-9.010587e-01	0-204,1-77,1-275,1-372,1-378,2-135,3-205,3-427,7-145,10-249,11-37,13-126,18-106,19-176,
T.CA.T	6	4	9	35	7.713773e-02	9.855222e-01	0-272,1-24,1-140,1-308,1-358,2-0,2-5,2-79,2-107,2-237,3-63,3-169,3-201,3-285,4-152,5-137,6-119,7-16,7-39,7-50,7-117,7-165,10-39,10-117,10-254,11-101,12-22,12-118,13-39,13-209,14-39,16-239,17-25,17-46,19-153,
TACA.T	6	5	7	11	7.815301e-01	1.201169e-01	0-272,1-24,2-0,2-5,4-152,6-119,10-254,11-101,12-22,12-118,19-153,
TTCA.T	6	5	8	14	1.577130e+00	1.629572e+00	1-308,1-358,2-107,3-201,3-285,5-137,7-117,10-39,10-117,13-39,13-209,14-39,16-239,17-25,
T.GA.T	6	4	10	26	1.036255e+00	-1.297067e+00	0-114,0-167,0-343,1-35,1-170,1-313,2-33,3-27,3-368,3-409,4-56,5-106,6-207,7-217,8-33,10-148,10-216,11-12,11-194,12-73,13-108,14-103,15-0,15-88,16-182,19-40,
TTGA.T	6	5	6	10	-1.129413e-01	-1.708401e-01	0-167,1-170,1-313,2-33,3-27,4-56,5-106,6-207,8-33,13-108,
T.TA.T	6	4	10	54	6.126453e-01	8.983791e-02	0-84,0-129,0-183,0-200,0-364,0-412,1-83,1-163,1-191,1-242,1-303,1-352,1-371,1-377,1-406,2-54,2-131,2-297,2-362,2-378,3-442,4-125,5-75,6-48,6-59,6-83,7-80,7-176,7-181,8-6,9-30,10-23,10-123,11-36,11-68,11-255,11-269,12-81,12-182,13-98,13-125,13-131,13-139,13-179,14-137,16-4,16-357,17-71,17-438,18-48,18-88,18-138,18-201,19-193,
TATA.T	6	5	8	21	1.756151e-01	7.903431e-01	0-129,0-364,1-83,1-191,1-406,2-131,2-362,6-48,6-59,7-181,8-6,11-255,12-81,13-131,13-179,16-357,17-71,17-438,18-48,18-138,19-193,
TGTA.T	6	5	7	8	5.834121e-01	-7.932354e-01	3-442,7-80,11-68,11-269,13-98,14-137,16-4,18-88,
TTTA.T	6	5	7	20	-5.141249e-01	7.919184e-01	0-84,0-183,0-200,1-163,1-242,1-303,1-352,1-371,1-377,2-54,2-297,4-125,6-83,7-176,9-30,10-23,10-123,11-36,12-182,13-125,
T..C.T	6	3	10	120	3.084111e-01	2.942658e+00	0-14,0-22,0-122,0-196,0-385,1-19,1-39,1-51,1-89,1-116,1-117,1-125,1-203,1-256,1-307,1-357,1-435,2-44,2-49,2-50,2-78,2-87,2-284,2-409,3-32,3-45,3-140,3-162,3-187,3-200,3-226,3-227,3-232,3-249,3-284,3-293,3-428,4-25,4-42,4-117,4-209,4-215,5-45,5-86,5-149,5-157,5-162,5-230,6-6,6-22,6-95,7-38,7-57,7-102,7-140,7-172,8-28,8-57,9-7,9-14,9-51,9-56,9-61,10-40,10-94,10-99,10-100,10-116,11-17,11-52,11-100,1…
TA.C.T	6	4	9	30	7.713773e-02	2.200862e-01	0-14,0-22,0-196,1-117,1-125,1-256,1-435,2-44,3-32,3-140,3-428,4-25,4-209,5-86,5-149,5-162,5-230,6-6,7-172,8-57,9-7,11-17,11-123,11-162,11-262,12-17,16-13,16-115,16-321,18-37,
TC.C.T	6	4	9	20	1.325069e+00	1.070811e+00	0-385,1-51,3-227,3-232,3-249,5-45,6-22,7-57,9-56,10-40,10-94,13-167,13-210,16-102,16-187,16-217,17-54,18-42,19-47,19-83,
TG.C.T	6	4	10	22	1.876377e+00	1.170715e+00	0-122,1-203,2-87,2-284,3-162,5-157,6-95,7-102,7-140,8-28,9-51,11-157,12-63,13-8,14-109,15-23,17-84,17-159,17-296,18-13,18-211,19-29,
TT.C.T	6	4	10	48	1.258072e+00	3.293436e+00	1-19,1-39,1-89,1-116,1-307,1-357,2-49,2-50,2-78,2-409,3-45,3-187,3-200,3-226,3-284,3-293,4-42,4-117,4-215,7-38,9-14,9-61,10-99,10-100,10-116,11-52,11-100,12-129,13-38,13-72,13-113,13-120,13-121,14-43,15-107,16-238,16-269,16-306,16-320,17-45,17-79,18-75,18-93,18-132,19-61,19-65,19-69,19-91,
T.AC.T	6	4	10	23	1.195552e+00	-1.121870e+00	1-19,1-116,2-409,3-162,3-249,3-428,4-117,6-95,7-102,8-28,9-56,10-40,10-94,11-100,12-17,12-129,13-210,14-109,15-23,16-13,16-320,19-29,19-47,
TTAC.T	6	5	6	7	2.173573e-01	-7.094428e-01	1-19,1-116,2-409,4-117,11-100,12-129,16-320,
T.CC.T	6	4	10	32	2.095040e+00	4.256188e+00	0-14,1-117,2-50,2-78,2-87,3-226,3-227,3-232,3-293,4-215,5-86,6-6,7-140,7-172,8-57,9-61,10-100,11-123,11-262,13-8,13-121,14-43,15-107,16-102,16-115,16-187,16-321,17-45,17-159,18-13,18-75,19-83,
TACC.T	6	5	6	10	1.520648e+00	2.294187e+00	0-14,1-117,5-86,6-6,7-172,8-57,11-123,11-262,16-115,16-321,
TTCC.T	6	5	8	12	3.002438e+00	3.412003e+00	2-50,2-78,3-226,3-293,4-215,9-61,10-100,13-121,14-43,15-107,17-45,18-75,
T.GC.T	6	4	8	13	2.399107e-01	-1.035279e+00	0-22,0-196,1-125,3-32,4-42,5-230,7-38,9-7,11-157,17-79,18-132,19-69,19-91,
T.TC.T	6	4	9	52	1.823749e-01	4.092971e+00	0-122,0-385,1-39,1-51,1-89,1-203,1-256,1-307,1-357,1-435,2-44,2-49,2-284,3-45,3-140,3-187,3-200,3-284,4-25,4-209,5-45,5-149,5-157,5-162,6-22,7-57,9-14,9-51,10-99,10-116,11-17,11-52,11-162,12-63,13-38,13-72,13-113,13-120,13-167,16-217,16-238,16-269,16-306,17-54,17-84,17-296,18-37,18-42,18-93,18-211,19-61,19-65,
TCTC.T	6	5	6	9	1.633631e+00	2.011243e+00	0-385,1-51,5-45,6-22,7-57,13-167,16-217,17-54,18-42,
TGTC.T	6	5	7	9	2.003623e+00	1.553491e+00	0-122,1-203,2-284,5-157,9-51,12-63,17-84,17-296,18-211,
TTTC.T	6	5	7	23	1.012194e+00	4.607576e+00	1-39,1-89,1-307,1-357,2-49,3-45,3-187,3-200,3-284,9-14,10-99,10-116,11-52,13-38,13-72,13-113,13-120,16-238,16-269,16-306,18-93,19-61,19-65,
T..G.T	6	3	10	85	2.427880e-01	-1.857820e+00	0-9,0-29,0-104,0-152,0-153,0-188,0-229,0-319,1-72,1-159,1-183,1-312,1-427,2-65,2-178,2-197,2-227,2-232,2-301,2-319,2-332,3-10,3-22,3-268,3-326,4-3,4-55,4-71,4-91,4-108,5-67,6-42,6-75,6-212,6-224,7-112,8-1,9-20,9-35,9-66,10-28,10-57,10-183,10-293,11-166,11-176,11-186,12-154,13-66,13-103,13-107,13-172,13-192,14-69,14-130,15-67,15-72,15-87,16-18,16-54,16-70,16-85,16-97,16-122,16-211,16-310,16-346,16…
TA.G.T	6	4	9	26	-2.148769e-01	-1.297067e+00	0-9,0-29,0-188,0-319,1-427,2-232,2-332,3-10,3-326,4-3,4-71,6-42,7-112,9-20,9-35,10-57,10-183,11-176,13-66,13-192,15-67,16-70,17-107,17-245,17-329,17-379,
TC.G.T	6	4	8	15	2.399107e-01	-5.466156e-01	0-104,2-65,2-178,3-268,6-75,11-186,13-103,14-69,15-72,16-54,16-211,17-37,17-217,18-188,19-171,
TG.G.T	6	4	8	15	-8.855020e-02	-1.118170e+00	2-197,3-22,4-108,5-67,6-224,8-1,9-66,10-293,12-154,14-130,16-18,16-85,16-346,17-394,17-417,
TT.G.T	6	4	9	29	-1.047608e-01	-8.344848e-01	0-152,0-153,0-229,1-72,1-159,1-183,1-312,2-227,2-301,2-319,4-55,4-91,6-212,10-28,11-166,13-107,13-172,15-87,16-97,16-122,16-310,16-352,17-75,17-169,17-240,18-206,18-217,18-231,18-236,
T.CG.T	6	4	7	14	-5.783222e-01	-7.910579e-01	0-229,6-42,9-20,9-35,10-57,13-192,14-69,15-87,16-70,16-97,16-352,17-75,17-169,17-379,
T.GG.T	6	4	7	12	-9.680373e-01	-1.800114e+00	0-153,0-188,4-108,6-212,6-224,12-154,15-72,16-211,17-107,17-217,17-245,18-217,
T.TG.T	6	4	10	47	1.093871e+00	2.300544e+00	0-9,0-104,0-152,0-319,1-72,1-159,1-312,2-178,2-197,2-227,2-232,2-301,2-319,2-332,3-22,3-326,4-3,4-55,4-91,5-67,6-75,7-112,8-1,9-66,10-28,10-183,10-293,11-166,11-176,11-186,13-66,13-103,13-107,13-172,14-130,15-67,16-18,16-122,16-310,16-346,17-37,17-240,17-329,17-417,18-231,18-236,19-171,
TATG.T	6	5	8	12	1.279765e+00	4.516478e-01	0-9,0-319,2-232,2-332,3-326,4-3,7-112,10-183,11-176,13-66,15-67,17-329,
TCTG.T	6	5	7	7	2.003623e+00	6.871030e-01	0-104,2-178,6-75,11-186,13-103,17-37,19-171,
TGTG.T	6	5	6	10	1.026735e+00	1.507380e+00	2-197,3-22,5-67,8-1,9-66,10-293,14-130,16-18,16-346,17-417,
TTTG.T	6	5	7	18	7.008405e-01	2.244149e+00	0-152,1-72,1-159,1-312,2-227,2-301,2-319,4-55,4-91,10-28,11-166,13-107,13-172,16-122,16-310,17-240,18-231,18-236,
T..T.T	6	3	10	253	9.168191e-02	1.572765e+00	0-0,0-4,0-109,0-119,0-124,0-168,0-220,0-223,0-225,0-234,0-316,0-321,0-338,0-366,0-417,0-420,1-69,1-73,1-82,1-85,1-88,1-155,1-158,1-160,1-165,1-188,1-200,1-231,1-253,1-270,1-300,1-302,1-304,1-309,1-317,1-348,1-349,1-351,1-353,1-354,1-373,1-383,1-385,1-386,1-408,1-414,1-432,2-29,2-46,2-51,2-56,2-108,2-136,2-194,2-229,2-296,2-298,2-315,2-316,2-318,2-320,2-321,2-323,2-325,2-327,2-334,2-359,2-414,3-54…
TA.T.T	6	4	10	51	6.126453e-01	-3.481694e-01	0-234,0-366,0-420,1-85,1-165,1-200,1-253,1-354,1-373,1-383,1-408,2-56,2-136,3-54,3-298,3-313,3-444,4-113,4-122,5-40,5-81,6-161,7-107,7-122,7-178,7-189,8-8,9-25,9-71,10-25,10-170,11-38,11-171,11-257,11-271,12-78,12-130,12-148,13-63,13-91,13-100,13-136,13-141,13-187,14-17,16-6,16-315,17-409,18-90,19-136,19-177,
TC.T.T	6	4	9	51	1.823749e-01	3.888802e+00	0-0,0-109,0-124,1-155,1-188,1-270,1-309,1-386,2-29,2-46,2-51,2-108,2-194,2-359,3-286,3-422,4-27,4-185,4-206,4-211,4-220,5-47,5-159,6-24,7-31,7-135,7-186,10-118,10-244,11-245,11-248,12-10,12-209,13-47,13-115,13-122,13-169,14-74,15-29,16-240,16-266,16-326,16-339,17-30,17-51,17-56,17-170,18-39,18-95,18-213,19-58,
TG.T.T	6	4	10	45	1.093871e+00	1.926702e+00	0-168,0-220,0-223,0-316,0-321,0-417,1-414,1-432,2-229,2-316,2-321,2-334,2-414,3-328,4-22,4-103,4-232,5-37,5-154,5-210,6-80,7-28,7-34,7-212,8-3,9-68,10-185,11-168,11-178,11-188,13-68,13-109,13-174,13-184,14-132,15-64,16-312,16-348,17-39,17-68,17-164,17-195,17-412,18-133,18-233,
TT.T.T	6	4	10	106	6.544426e-01	3.357604e+00	0-4,0-119,0-225,0-338,1-69,1-73,1-82,1-88,1-158,1-160,1-231,1-300,1-302,1-304,1-317,1-348,1-349,1-351,1-353,1-385,2-296,2-298,2-315,2-318,2-320,2-323,2-325,2-327,3-56,3-237,3-257,3-289,4-38,4-134,5-42,5-66,5-72,5-161,5-225,6-1,6-27,6-28,6-29,7-33,7-73,7-77,7-109,7-159,7-160,7-191,9-13,9-15,9-27,10-19,10-20,10-22,10-24,10-104,10-188,10-189,10-211,10-292,11-41,11-173,11-181,11-183,11-247,11-250,11-…
T.AT.T	6	4	10	68	6.126453e-01	1.991751e+00	0-4,0-168,0-225,0-366,1-69,1-82,1-155,1-200,1-304,1-309,1-317,1-353,1-373,1-414,2-108,2-136,2-194,2-229,2-298,2-327,2-359,3-257,3-286,3-298,3-313,3-444,4-22,4-27,4-103,4-134,4-185,4-211,4-220,4-232,5-37,5-47,5-154,5-161,5-210,6-80,7-77,7-135,7-212,8-8,9-68,10-24,10-118,10-170,10-185,11-38,12-148,13-47,13-68,13-109,13-184,14-74,15-29,15-64,16-8,16-240,17-56,17-70,17-164,17-435,18-34,18-213,19-136,…
TAAT.T	6	5	6	13	-1.483065e+00	-1.143798e+00	0-366,1-200,1-373,2-136,3-298,3-313,3-444,8-8,10-170,11-38,12-148,19-136,19-177,
TCAT.T	6	5	9	19	2.257017e+00	3.312991e+00	1-155,1-309,2-108,2-194,2-359,3-286,4-27,4-185,4-211,4-220,5-47,7-135,10-118,13-47,14-74,15-29,16-240,17-56,18-213,
TGAT.T	6	5	9	18	1.976119e+00	2.324295e+00	0-168,1-414,2-229,4-22,4-103,4-232,5-37,5-154,5-210,6-80,7-212,9-68,10-185,13-68,13-109,13-184,15-64,17-164,
TTAT.T	6	5	7	18	-5.141249e-01	2.949341e-01	0-4,0-225,1-69,1-82,1-304,1-317,1-353,2-298,2-327,3-257,4-134,5-161,7-77,10-24,16-8,17-70,17-435,18-34,
T.CT.T	6	4	10	41	1.258072e+00	2.496887e+00	0-0,0-220,0-321,1-165,1-270,1-385,2-51,2-414,3-56,4-113,5-72,7-28,8-3,9-15,10-244,11-173,11-183,11-247,12-10,12-130,13-102,13-115,13-122,13-141,13-166,14-132,15-18,16-216,16-265,16-307,16-325,16-339,16-348,17-32,17-39,17-51,18-39,18-95,18-133,19-58,19-62,
TCCT.T	6	5	6	12	1.633631e+00	3.412003e+00	0-0,1-270,2-51,10-244,12-10,13-115,13-122,16-339,17-51,18-39,18-95,19-58,
TGCT.T	6	5	7	9	2.003623e+00	1.553491e+00	0-220,0-321,2-414,7-28,8-3,14-132,16-348,17-39,18-133,
TTCT.T	6	5	9	16	2.363360e+00	2.530249e+00	1-385,3-56,5-72,9-15,11-173,11-183,11-247,13-102,13-166,15-18,16-216,16-265,16-307,16-325,17-32,19-62,
T.GT.T	6	4	10	36	1.093871e+00	6.313887e-01	0-109,0-124,0-234,0-417,1-73,1-160,1-432,2-315,2-320,2-334,4-206,5-66,6-24,7-33,7-73,7-109,7-122,7-186,9-27,10-104,10-292,11-252,12-209,13-93,13-136,13-176,14-17,14-136,16-3,16-123,16-312,17-170,17-197,17-411,18-87,18-232,
TTGT.T	6	5	10	21	2.768964e+00	3.209848e+00	1-73,1-160,2-315,2-320,5-66,7-33,7-73,7-109,9-27,10-104,10-292,11-252,13-93,13-176,14-136,16-3,16-123,17-197,17-411,18-87,18-232,
T.TT.T	6	4	10	108	6.544426e-01	4.274098e+00	0-119,0-223,0-316,0-338,0-420,1-85,1-88,1-158,1-188,1-231,1-253,1-300,1-302,1-348,1-349,1-351,1-354,1-383,1-386,1-408,2-29,2-46,2-56,2-296,2-316,2-318,2-321,2-323,2-325,3-54,3-237,3-289,3-328,3-422,4-38,4-122,5-40,5-42,5-81,5-159,5-225,6-1,6-27,6-28,6-29,6-161,7-31,7-34,7-107,7-159,7-160,7-178,7-189,7-191,9-13,9-25,9-71,10-19,10-20,10-22,10-25,10-188,10-189,10-211,11-41,11-168,11-171,11-178,11-18…
TATT.T	6	5	9	30	1.104010e+00	3.290526e+00	0-420,1-85,1-253,1-354,1-383,1-408,2-56,3-54,4-122,5-40,5-81,6-161,7-107,7-178,7-189,9-25,9-71,10-25,11-171,11-257,11-271,12-78,13-63,13-91,13-100,13-187,16-6,16-315,17-409,18-90,
TCTT.T	6	5	7	13	1.012194e+00	1.151654e+00	1-188,1-386,2-29,2-46,3-422,5-159,7-31,11-245,11-248,13-169,16-266,16-326,17-30,
TGTT.T	6	5	7	14	7.008405e-01	9.606454e-01	0-223,0-316,2-316,2-321,3-328,7-34,11-168,11-178,11-188,13-174,17-68,17-195,17-412,18-233,
TTTT.T	6	5	10	51	1.993611e+00	5.412916e+00	0-119,0-338,1-88,1-158,1-231,1-300,1-302,1-348,1-349,1-351,2-296,2-318,2-323,2-325,3-237,3-289,4-38,5-42,5-225,6-1,6-27,6-28,6-29,7-159,7-160,7-191,9-13,10-19,10-20,10-22,10-188,10-189,10-211,11-41,11-181,11-250,13-35,13-153,13-164,13-171,14-20,16-234,16-235,17-112,17-414,18-29,18-30,18-32,18-230,19-234,19-235,
T...AT	6	3	10	203	7.973543e-02	1.457692e+00	0-9,0-14,0-29,0-70,0-84,0-114,0-124,0-129,0-134,0-139,0-188,0-204,0-215,0-223,0-272,0-316,0-321,0-343,0-364,0-407,0-417,1-24,1-39,1-77,1-82,1-125,1-140,1-165,1-188,1-231,1-242,1-253,1-275,1-302,1-307,1-312,1-317,1-351,1-357,1-371,1-377,1-427,1-432,1-435,2-56,2-78,2-178,2-186,2-197,2-227,2-229,2-237,2-284,2-296,2-301,2-325,2-359,2-378,2-409,2-414,3-27,3-32,3-45,3-63,3-140,3-145,3-162,3-187,3-200,3…
TA..AT	6	4	10	60	5.726223e-01	-2.032284e-02	0-9,0-14,0-29,0-70,0-129,0-188,0-215,0-272,0-364,1-24,1-125,1-165,1-253,1-427,1-435,2-56,3-32,3-140,3-313,4-25,4-71,4-152,4-209,5-86,5-111,5-230,6-6,6-42,6-48,6-119,7-65,7-178,7-181,8-6,8-8,9-71,10-62,10-148,10-170,10-183,11-17,12-22,12-78,12-81,12-118,12-148,12-161,13-30,13-63,13-66,13-131,15-67,16-6,16-115,16-357,17-107,17-245,17-438,19-153,19-193,
TC..AT	6	4	9	38	7.713773e-02	1.370821e+00	0-114,0-124,0-134,0-343,1-140,1-188,2-178,2-186,2-359,2-378,3-63,3-145,3-249,3-268,3-307,4-185,4-206,5-45,5-47,5-159,7-16,7-165,7-186,7-217,10-111,10-216,12-209,13-115,14-69,14-74,15-0,15-72,16-182,16-339,17-54,18-42,18-188,19-47,
TG..AT	6	4	10	40	1.036255e+00	8.505360e-01	0-139,0-223,0-316,0-321,0-407,0-417,1-432,2-197,2-229,2-237,2-284,2-414,3-162,3-368,3-442,4-22,4-108,5-37,5-210,6-144,7-140,8-3,8-28,9-51,9-66,9-68,11-157,11-168,11-205,13-184,14-103,14-109,15-23,15-64,16-312,17-68,17-84,17-164,18-211,19-29,
TT..AT	6	4	10	65	6.126453e-01	8.218203e-01	0-84,0-204,1-39,1-77,1-82,1-231,1-242,1-275,1-302,1-307,1-312,1-317,1-351,1-357,1-371,1-377,2-78,2-227,2-296,2-301,2-325,2-409,3-27,3-45,3-187,3-200,3-284,4-55,4-117,4-215,6-83,6-207,6-212,7-38,7-109,7-145,9-30,10-22,10-28,10-116,11-36,11-100,11-173,11-252,12-182,13-38,13-93,13-107,13-125,13-176,14-136,15-87,16-3,16-8,16-97,16-238,16-269,17-45,17-70,17-435,18-32,18-34,18-87,18-206,18-236,
T.A.AT	6	4	10	58	5.726223e-01	1.221236e-01	0-29,0-70,0-134,0-139,0-204,0-215,0-407,1-77,1-82,1-275,1-317,1-427,2-186,2-229,2-359,2-409,3-145,3-162,3-249,3-268,3-307,3-313,4-22,4-71,4-117,4-185,5-37,5-47,5-111,5-210,6-144,7-65,7-145,8-8,8-28,9-68,10-62,10-111,10-170,11-100,11-205,12-148,12-161,13-30,13-184,14-74,14-109,15-23,15-64,16-8,17-70,17-164,17-435,18-34,18-188,18-206,19-29,19-47,
TAA.AT	6	5	7	14	-7.971181e-01	-1.106495e+00	0-29,0-70,0-215,1-427,3-313,4-71,5-111,7-65,8-8,10-62,10-170,12-148,12-161,13-30,
TCA.AT	6	5	6	13	9.638254e-02	1.097717e+00	0-134,2-186,2-359,3-145,3-249,3-268,3-307,4-185,5-47,10-111,14-74,18-188,19-47,
TGA.AT	6	5	10	17	2.577943e+00	1.782941e+00	0-139,0-407,2-229,3-162,4-22,5-37,5-210,6-144,8-28,9-68,11-205,13-184,14-109,15-23,15-64,17-164,19-29,
TTA.AT	6	5	7	14	-6.537249e-01	-1.141811e+00	0-204,1-77,1-82,1-275,1-317,2-409,4-117,7-145,11-100,16-8,17-70,17-435,18-34,18-206,
T.C.AT	6	4	10	31	1.195552e+00	4.119918e-01	0-14,0-272,0-321,1-24,1-140,1-165,2-78,2-237,2-414,3-63,4-152,4-215,5-86,6-6,6-42,6-119,7-16,7-140,7-165,8-3,11-173,12-22,12-118,13-115,14-69,15-87,16-97,16-115,16-339,17-45,19-153,
TAC.AT	6	5	6	13	9.638254e-02	1.097717e+00	0-14,0-272,1-24,1-165,4-152,5-86,6-6,6-42,6-119,12-22,12-118,16-115,19-153,
TCC.AT	6	5	6	7	1.520648e+00	9.332193e-01	1-140,3-63,7-16,7-165,13-115,14-69,16-339,
T.G.AT	6	4	9	36	-2.148769e-01	1.295520e-01	0-114,0-124,0-188,0-343,0-417,1-125,1-432,3-27,3-32,3-368,4-108,4-206,5-230,6-207,6-212,7-38,7-109,7-186,7-217,10-148,10-216,11-157,11-252,12-209,13-93,13-176,14-103,14-136,15-0,15-72,16-3,16-182,16-312,17-107,17-245,18-87,
TCG.AT	6	5	7	11	1.888388e+00	2.228664e+00	0-114,0-124,0-343,4-206,7-186,7-217,10-216,12-209,15-0,15-72,16-182,
TGG.AT	6	5	6	7	9.135653e-01	1.544364e-01	0-417,1-432,3-368,4-108,11-157,14-103,16-312,
TTG.AT	6	5	7	11	5.834121e-01	-1.708401e-01	3-27,6-207,6-212,7-38,7-109,11-252,13-93,13-176,14-136,16-3,18-87,
T.T.AT	6	4	10	78	6.126453e-01	2.884399e+00	0-9,0-84,0-129,0-223,0-316,0-364,1-39,1-188,1-231,1-242,1-253,1-302,1-307,1-312,1-351,1-357,1-371,1-377,1-435,2-56,2-178,2-197,2-227,2-284,2-296,2-301,2-325,2-378,3-45,3-140,3-187,3-200,3-284,3-442,4-25,4-55,4-209,5-45,5-159,6-48,6-83,7-178,7-181,8-6,9-30,9-51,9-66,9-71,10-22,10-28,10-116,10-183,11-17,11-36,11-168,12-78,12-81,12-182,13-38,13-63,13-66,13-107,13-125,13-131,15-67,16-6,16-238,16-269,…
TAT.AT	6	5	10	26	1.834295e+00	1.275586e+00	0-9,0-129,0-364,1-253,1-435,2-56,3-140,4-25,4-209,6-48,7-178,7-181,8-6,9-71,10-183,11-17,12-78,12-81,13-63,13-66,13-131,15-67,16-6,16-357,17-438,19-193,
TGT.AT	6	5	6	11	-1.129413e-01	1.396629e-01	0-223,0-316,2-197,2-284,3-442,9-51,9-66,11-168,17-68,17-84,18-211,
TTT.AT	6	5	9	34	1.104010e+00	3.791910e+00	0-84,1-39,1-231,1-242,1-302,1-307,1-312,1-351,1-357,1-371,1-377,2-227,2-296,2-301,2-325,3-45,3-187,3-200,3-284,4-55,6-83,9-30,10-22,10-28,10-116,11-36,12-182,13-38,13-107,13-125,16-238,16-269,18-32,18-236,
T..AAT	6	4	10	64	5.726223e-01	1.121509e+00	0-70,0-84,0-114,0-129,0-134,0-139,0-204,0-215,0-272,0-343,0-364,0-407,1-24,1-77,1-140,1-242,1-275,1-371,1-377,2-186,2-237,2-378,3-27,3-63,3-145,3-307,3-368,3-442,4-152,5-111,6-48,6-83,6-119,6-144,6-207,7-16,7-65,7-145,7-165,7-181,7-217,8-6,9-30,10-62,10-111,10-148,10-216,11-36,11-205,12-22,12-81,12-118,12-161,12-182,13-30,13-125,13-131,14-103,15-0,16-182,16-357,17-438,19-153,19-193,
TA.AAT	6	5	8	25	5.434276e-02	1.486335e+00	0-70,0-129,0-215,0-272,0-364,1-24,4-152,5-111,6-48,6-119,7-65,7-181,8-6,10-62,10-148,12-22,12-81,12-118,12-161,13-30,13-131,16-357,17-438,19-153,19-193,
TC.AAT	6	5	6	16	9.638254e-02	2.077980e+00	0-114,0-134,0-343,1-140,2-186,2-378,3-63,3-145,3-307,7-16,7-165,7-217,10-111,10-216,15-0,16-182,
TT.AAT	6	5	6	15	-1.483065e+00	-6.600879e-01	0-84,0-204,1-77,1-242,1-275,1-371,1-377,3-27,6-83,6-207,7-145,9-30,11-36,12-182,13-125,
T.AAAT	6	5	6	20	-1.648579e+00	6.884378e-02	0-70,0-134,0-139,0-204,0-215,0-407,1-77,1-275,2-186,3-145,3-307,5-111,6-144,7-65,7-145,10-62,10-111,11-205,12-161,13-30,
T.CAAT	6	5	6	12	9.638254e-02	7.715557e-01	0-272,1-24,1-140,2-237,3-63,4-152,6-119,7-16,7-165,12-22,12-118,19-153,
T.GAAT	6	5	6	11	-2.397025e-01	-4.002597e-02	0-114,0-343,3-27,3-368,6-207,7-217,10-148,10-216,14-103,15-0,16-182,
T.TAAT	6	5	8	21	1.756151e-01	7.895026e-01	0-84,0-129,0-364,1-242,1-371,1-377,2-378,3-442,6-48,6-83,7-181,8-6,9-30,11-36,12-81,12-182,13-125,13-131,16-357,17-438,19-193,
TATAAT	6	6	6	10	1.157061e+00	1.712226e+00	0-129,0-364,6-48,7-181,8-6,12-81,13-131,16-357,17-438,19-193,
T..CAT	6	4	10	46	1.195552e+00	3.312005e+00	0-14,1-39,1-125,1-307,1-357,1-435,2-78,2-284,2-409,3-32,3-45,3-140,3-162,3-187,3-200,3-249,3-284,4-25,4-117,4-209,4-215,5-45,5-86,5-230,6-6,7-38,7-140,8-28,9-51,10-116,11-17,11-100,11-157,13-38,14-109,15-23,16-115,16-238,16-269,17-45,17-54,17-84,18-42,18-211,19-29,19-47,
TA.CAT	6	5	6	12	9.638254e-02	7.715557e-01	0-14,1-125,1-435,3-32,3-140,4-25,4-209,5-86,5-230,6-6,11-17,16-115,
TG.CAT	6	5	7	11	1.888388e+00	2.230562e+00	2-284,3-162,7-140,8-28,9-51,11-157,14-109,15-23,17-84,18-211,19-29,
TT.CAT	6	5	7	18	8.972438e-01	2.976111e+00	1-39,1-307,1-357,2-78,2-409,3-45,3-187,3-200,3-284,4-117,4-215,7-38,10-116,11-100,13-38,16-238,16-269,17-45,
T.ACAT	6	5	6	10	9.638254e-02	1.201169e-01	2-409,3-162,3-249,4-117,8-28,11-100,14-109,15-23,19-29,19-47,
T.TCAT	6	5	8	23	1.577130e+00	4.663592e+00	1-39,1-307,1-357,1-435,2-284,3-45,3-140,3-187,3-200,3-284,4-25,4-209,5-45,9-51,10-116,11-17,13-38,16-238,16-269,17-54,17-84,18-42,18-211,
T..GAT	6	4	10	30	1.036255e+00	-7.630965e-01	0-9,0-29,0-188,1-312,1-427,2-178,2-197,2-227,2-301,3-268,4-55,4-71,4-108,6-42,6-212,9-66,10-28,10-183,13-66,13-107,14-69,15-67,15-72,15-87,16-97,17-107,17-245,18-188,18-206,18-236,
TA.GAT	6	5	7	11	4.647090e-01	-4.002597e-02	0-9,0-29,0-188,1-427,4-71,6-42,10-183,13-66,15-67,17-107,17-245,
TT.GAT	6	5	9	11	1.976119e+00	1.396629e-01	1-312,2-227,2-301,4-55,6-212,10-28,13-107,15-87,16-97,18-206,18-236,
T.TGAT	6	5	8	14	1.279765e+00	1.074578e+00	0-9,1-312,2-178,2-197,2-227,2-301,4-55,9-66,10-28,10-183,13-66,13-107,15-67,18-236,
TTTGAT	6	6	6	7	2.379703e+00	2.047332e+00	1-312,2-227,2-301,4-55,10-28,13-107,18-236,
T..TAT	6	4	10	63	6.126453e-01	3.802362e-01	0-124,0-223,0-316,0-321,0-417,1-82,1-165,1-188,1-231,1-253,1-302,1-317,1-351,1-432,2-56,2-229,2-296,2-325,2-359,2-414,3-313,4-22,4-185,4-206,5-37,5-47,5-159,5-210,7-109,7-178,7-186,8-3,8-8,9-68,9-71,10-22,10-170,11-168,11-173,11-252,12-78,12-148,12-209,13-63,13-93,13-115,13-176,13-184,14-74,14-136,15-64,16-3,16-6,16-8,16-312,16-339,17-68,17-70,17-164,17-435,18-32,18-34,18-87,
TA.TAT	6	5	7	12	-6.537249e-01	-1.382346e+00	1-165,1-253,2-56,3-313,7-178,8-8,9-71,10-170,12-78,12-148,13-63,16-6,
TC.TAT	6	5	7	12	8.972438e-01	9.593581e-01	0-124,1-188,2-359,4-185,4-206,5-47,5-159,7-186,12-209,13-115,14-74,16-339,
TG.TAT	6	5	8	18	1.279765e+00	2.012812e+00	0-223,0-316,0-321,0-417,1-432,2-229,2-414,4-22,5-37,5-210,8-3,9-68,11-168,13-184,15-64,16-312,17-68,17-164,
TT.TAT	6	5	8	21	2.949425e-01	5.433131e-01	1-82,1-231,1-302,1-317,1-351,2-296,2-325,7-109,10-22,11-173,11-252,13-93,13-176,14-136,16-3,16-8,17-70,17-435,18-32,18-34,18-87,
T.ATAT	6	5	9	22	1.004955e+00	1.032853e+00	1-82,1-317,2-229,2-359,3-313,4-22,4-185,5-37,5-47,5-210,8-8,9-68,10-170,12-148,13-184,14-74,15-64,16-8,17-70,17-164,17-435,18-34,
TGATAT	6	6	6	8	2.261485e+00	2.434181e+00	2-229,4-22,5-37,5-210,9-68,13-184,15-64,17-164,
T.CTAT	6	5	6	7	2.173573e-01	-7.094428e-01	0-321,1-165,2-414,8-3,11-173,13-115,16-339,
T.GTAT	6	5	8	14	1.279765e+00	1.073206e+00	0-124,0-417,1-432,4-206,7-109,7-186,11-252,12-209,13-93,13-176,14-136,16-3,16-312,18-87,
TTGTAT	6	6	6	7	2.379703e+00	2.047843e+00	7-109,11-252,13-93,13-176,14-136,16-3,18-87,
T.TTAT	6	5	9	20	1.104010e+00	7.919184e-01	0-223,0-316,1-188,1-231,1-253,1-302,1-351,2-56,2-296,2-325,5-159,7-178,9-71,10-22,11-168,12-78,13-63,16-6,17-68,18-32,
TATTAT	6	6	6	7	1.269612e+00	6.093569e-01	1-253,2-56,7-178,9-71,12-78,13-63,16-6,
T...CT	6	3	10	96	3.084111e-01	2.880326e-01	0-4,0-22,0-319,0-412,1-13,1-51,1-88,1-116,1-163,1-256,1-383,1-408,1-414,2-5,2-33,2-49,2-65,2-87,2-232,3-54,3-56,3-169,3-226,3-293,3-298,3-427,4-3,4-27,4-125,5-42,5-72,5-75,5-161,7-28,7-57,7-112,7-122,7-191,8-1,9-7,9-13,9-35,9-56,10-39,10-99,10-249,11-41,11-123,11-171,11-181,11-183,11-194,11-245,11-271,12-73,13-100,13-113,13-120,13-136,13-139,13-153,13-164,13-166,13-179,13-209,14-130,16-18,16-54,1…
TA..CT	6	4	9	26	7.713773e-02	-5.457751e-01	0-22,0-319,1-256,1-383,1-408,2-5,2-232,3-54,3-298,4-3,7-112,7-122,9-7,9-35,11-123,11-171,11-271,12-73,13-100,13-136,13-179,17-379,18-37,18-48,18-138,18-225,
TC..CT	6	4	9	23	1.325069e+00	1.866279e+00	0-412,1-13,1-51,2-65,3-169,4-27,5-75,7-57,9-56,11-194,11-245,13-139,16-54,16-102,17-30,17-37,17-51,17-56,17-217,18-39,18-95,19-83,19-171,
TG..CT	6	4	6	9	-1.396555e+00	-2.009958e+00	1-414,2-87,7-28,8-1,14-130,16-18,16-346,17-394,17-417,
TT..CT	6	4	9	38	1.823749e-01	1.699929e+00	0-4,1-88,1-116,1-163,2-33,2-49,3-56,3-226,3-293,3-427,4-125,5-42,5-72,5-161,7-191,9-13,10-39,10-99,10-249,11-41,11-181,11-183,13-113,13-120,13-153,13-164,13-166,13-209,16-216,16-320,16-352,17-25,17-79,17-197,18-75,18-93,18-217,19-69,
T.A.CT	6	4	7	16	-2.159690e+00	-2.448227e+00	0-4,1-13,1-116,1-414,2-65,3-298,3-427,4-27,5-161,9-56,10-249,16-54,16-320,17-56,17-394,18-225,
T.C.CT	6	4	8	24	5.550984e-01	2.392893e+00	2-5,2-87,3-56,3-169,3-226,3-293,5-72,7-28,9-35,10-39,11-123,11-183,13-166,13-209,16-102,16-216,16-352,17-25,17-51,17-379,18-39,18-75,18-95,19-83,
TTC.CT	6	5	6	12	1.633631e+00	3.409907e+00	3-56,3-226,3-293,5-72,10-39,11-183,13-166,13-209,16-216,16-352,17-25,18-75,
T.G.CT	6	4	8	12	2.399107e-01	-1.279279e+00	0-22,2-33,7-122,9-7,11-194,12-73,13-136,17-79,17-197,17-217,18-217,19-69,
T.T.CT	6	4	10	44	1.258072e+00	3.293436e+00	0-319,0-412,1-51,1-88,1-163,1-256,1-383,1-408,2-49,2-232,3-54,4-3,4-125,5-42,5-75,7-57,7-112,7-191,8-1,9-13,10-99,11-41,11-171,11-181,11-245,11-271,13-100,13-113,13-120,13-139,13-153,13-164,13-179,14-130,16-18,16-346,17-30,17-37,17-417,18-37,18-48,18-93,18-138,19-171,
TAT.CT	6	5	7	15	8.972438e-01	1.967312e+00	0-319,1-256,1-383,1-408,2-232,3-54,4-3,7-112,11-171,11-271,13-100,13-179,18-37,18-48,18-138,
TCT.CT	6	5	7	9	2.318035e+00	2.011243e+00	0-412,1-51,5-75,7-57,11-245,13-139,17-30,17-37,19-171,
TTT.CT	6	5	8	15	1.687777e+00	2.185130e+00	1-88,1-163,2-49,4-125,5-42,7-191,9-13,10-99,11-41,11-181,13-113,13-120,13-153,13-164,18-93,
T..ACT	6	4	7	20	-2.159690e+00	-1.691818e+00	0-412,1-13,1-163,2-5,2-33,3-169,3-427,4-125,5-75,10-39,10-249,11-194,12-73,13-139,13-179,13-209,17-25,18-48,18-138,18-225,
TT.ACT	6	5	6	8	2.173573e-01	-3.774397e-01	1-163,2-33,3-427,4-125,10-39,10-249,13-209,17-25,
T..CCT	6	4	8	23	5.550984e-01	2.130850e+00	0-22,1-51,1-116,1-256,2-49,2-87,3-226,3-293,7-57,9-7,9-56,10-99,11-123,13-113,13-120,16-102,16-320,17-79,18-37,18-75,18-93,19-69,19-83,
TT.CCT	6	5	6	12	1.633631e+00	3.412003e+00	1-116,2-49,3-226,3-293,10-99,13-113,13-120,16-320,17-79,18-75,18-93,19-69,
T.TCCT	6	5	6	9	1.633631e+00	2.011243e+00	1-51,1-256,2-49,7-57,10-99,13-113,13-120,18-37,18-93,
T..GCT	6	4	8	19	2.399107e-01	4.333755e-01	0-319,2-65,2-232,4-3,7-112,8-1,9-35,14-130,16-18,16-54,16-346,16-352,17-37,17-217,17-379,17-394,17-417,18-217,19-171,
TA.GCT	6	5	6	6	1.217505e+00	1.213154e-01	0-319,2-232,4-3,7-112,9-35,17-379,
T.TGCT	6	5	8	11	2.677228e+00	2.421444e+00	0-319,2-232,4-3,7-112,8-1,14-130,16-18,16-346,17-37,17-417,19-171,
T..TCT	6	4	9	34	1.823749e-01	5.184151e-01	0-4,1-88,1-383,1-408,1-414,3-54,3-56,3-298,4-27,5-42,5-72,5-161,7-28,7-122,7-191,9-13,11-41,11-171,11-181,11-183,11-245,11-271,13-100,13-136,13-153,13-164,13-166,16-216,17-30,17-51,17-56,17-197,18-39,18-95,
TT.TCT	6	5	8	16	1.687777e+00	1.840326e+00	0-4,1-88,3-56,5-42,5-72,5-161,7-191,9-13,11-41,11-181,11-183,13-153,13-164,13-166,16-216,17-197,
T.CTCT	6	5	7	9	2.318035e+00	2.011243e+00	3-56,5-72,7-28,11-183,13-166,16-216,17-51,18-39,18-95,
T.TTCT	6	5	8	16	1.687777e+00	2.530249e+00	1-88,1-383,1-408,3-54,5-42,7-191,9-13,11-41,11-171,11-181,11-245,11-271,13-100,13-153,13-164,17-30,
TTTTCT	6	6	6	8	2.828379e+00	3.240723e+00	1-88,5-42,7-191,9-13,11-41,11-181,13-153,13-164,
T...GT	6	3	10	76	2.427880e-01	-2.966896e+00	0-109,0-119,0-122,0-152,0-183,0-220,0-229,0-338,0-420,0-429,1-19,1-158,1-191,1-200,2-194,2-273,2-318,2-327,2-332,3-232,3-409,3-444,4-42,4-91,5-66,5-81,5-106,5-120,5-154,6-22,6-75,7-31,7-50,7-77,7-107,7-212,8-57,9-20,9-25,10-57,10-94,10-123,10-211,10-244,10-286,10-292,11-68,11-250,11-262,12-17,12-63,12-68,12-154,13-8,13-72,13-91,13-102,13-171,13-174,13-187,14-20,14-43,15-29,16-70,16-85,16-187,16-3…
TA..GT	6	4	9	24	-2.148769e-01	-1.833251e+00	0-420,0-429,1-191,1-200,2-332,3-444,5-81,5-120,7-107,8-57,9-20,9-25,10-57,10-286,11-262,12-17,12-68,13-91,13-187,16-70,16-315,17-329,17-409,19-136,
TC..GT	6	4	6	11	-1.396555e+00	-1.523058e+00	0-109,2-194,2-273,3-232,6-22,6-75,7-31,10-94,10-244,15-29,16-187,
TG..GT	6	4	8	14	-8.855020e-02	-1.345000e+00	0-122,0-220,3-409,5-154,7-50,7-212,11-68,12-63,12-154,13-8,13-174,16-85,17-195,18-13,
TT..GT	6	4	9	27	-1.047608e-01	-8.344848e-01	0-119,0-152,0-183,0-229,0-338,1-19,1-158,2-318,2-327,4-42,4-91,5-66,5-106,7-77,10-123,10-211,10-292,11-250,13-72,13-102,13-171,14-20,14-43,16-310,17-112,17-414,18-230,
T.A.GT	6	4	9	18	-2.148769e-01	-2.718935e+00	0-429,1-19,1-200,2-194,2-273,2-327,3-444,5-120,5-154,7-77,7-212,10-94,10-286,12-17,12-68,15-29,16-85,19-136,
TAA.GT	6	5	6	8	-2.397025e-01	-9.493564e-01	0-429,1-200,3-444,5-120,10-286,12-17,12-68,19-136,
T.C.GT	6	4	9	15	1.058144e+00	-5.466156e-01	0-220,0-229,3-232,7-50,8-57,9-20,10-57,10-244,11-262,13-8,13-102,14-43,16-70,16-187,18-13,
T.T.GT	6	4	10	36	1.093871e+00	8.247577e-02	0-119,0-122,0-152,0-183,0-338,0-420,1-158,1-191,2-318,2-332,4-91,5-81,6-22,6-75,7-31,7-107,9-25,10-123,10-211,11-68,11-250,12-63,13-72,13-91,13-171,13-174,13-187,14-20,16-310,16-315,17-112,17-195,17-329,17-409,17-414,18-230,
TAT.GT	6	5	7	11	5.834121e-01	1.402632e-01	0-420,1-191,2-332,5-81,7-107,9-25,13-91,13-187,16-315,17-329,17-409,
TTT.GT	6	5	8	17	1.390215e+00	2.244149e+00	0-119,0-152,0-183,0-338,1-158,2-318,4-91,10-123,10-211,11-250,13-72,13-171,14-20,16-310,17-112,17-414,18-230,
T..AGT	6	4	6	12	-3.968273e+00	-3.774330e+00	0-183,0-429,1-191,2-273,3-409,5-106,5-120,7-50,10-123,10-286,11-68,12-68,
T..CGT	6	4	10	15	1.876377e+00	-5.466156e-01	0-122,1-19,3-232,4-42,6-22,8-57,10-94,11-262,12-17,12-63,13-8,13-72,14-43,16-187,18-13,
T.CCGT	6	5	7	7	3.399934e+00	2.395290e+00	3-232,8-57,11-262,13-8,14-43,16-187,18-13,
T..GGT	6	4	8	12	-8.855020e-02	-1.799466e+00	0-152,0-229,2-332,4-91,6-75,9-20,10-57,12-154,16-70,16-85,16-310,17-329,
T..TGT	6	4	10	37	1.093871e+00	6.313887e-01	0-109,0-119,0-220,0-338,0-420,1-158,1-200,2-194,2-318,2-327,3-444,5-66,5-81,5-154,7-31,7-77,7-107,7-212,9-25,10-211,10-244,10-292,11-250,13-91,13-102,13-171,13-174,13-187,14-20,15-29,16-315,17-112,17-195,17-409,17-414,18-230,19-136,
TA.TGT	6	5	8	11	1.279765e+00	1.384626e-01	0-420,1-200,3-444,5-81,7-107,9-25,13-91,13-187,16-315,17-409,19-136,
TT.TGT	6	5	9	16	2.079589e+00	1.922836e+00	0-119,0-338,1-158,2-318,2-327,5-66,7-77,10-211,10-292,11-250,13-102,13-171,14-20,17-112,17-414,18-230,
T.ATGT	6	5	6	9	-1.129413e-01	-4.832931e-01	1-200,2-194,2-327,3-444,5-154,7-77,7-212,15-29,19-136,
T.TTGT	6	5	10	22	2.768964e+00	3.209848e+00	0-119,0-338,0-420,1-158,2-318,5-81,7-31,7-107,9-25,10-211,11-250,13-91,13-171,13-174,13-187,14-20,16-315,17-112,17-195,17-409,17-414,18-230,
TATTGT	6	6	6	8	2.379703e+00	2.602310e+00	0-420,5-81,7-107,9-25,13-91,13-187,16-315,17-409,
TTTTGT	6	6	7	11	3.238556e+00	4.484468e+00	0-119,0-338,1-158,2-318,10-211,11-250,13-171,14-20,17-112,17-414,18-230,
T...TT	6	3	10	243	9.168191e-02	1.280982e+00	0-0,0-104,0-153,0-167,0-168,0-196,0-200,0-225,0-234,0-366,0-385,0-438,1-35,1-69,1-72,1-73,1-78,1-83,1-85,1-89,1-117,1-155,1-159,1-160,1-170,1-183,1-203,1-270,1-300,1-303,1-304,1-308,1-309,1-313,1-348,1-349,1-352,1-353,1-354,1-358,1-372,1-373,1-378,1-385,1-386,1-406,2-0,2-29,2-44,2-46,2-50,2-51,2-54,2-79,2-107,2-108,2-131,2-135,2-136,2-297,2-298,2-315,2-316,2-319,2-320,2-321,2-323,2-334,2-362,3-10…
TA..TT	6	4	9	46	-1.311810e+00	-1.358532e+00	0-196,0-234,0-366,1-35,1-78,1-83,1-85,1-117,1-354,1-373,1-406,2-0,2-44,2-131,2-136,2-362,3-10,3-326,3-428,4-113,4-122,5-40,5-149,5-162,6-59,6-161,7-172,7-189,10-25,10-254,11-38,11-101,11-162,11-176,11-255,11-257,12-130,13-141,13-192,14-17,16-13,16-321,17-71,18-90,19-40,19-177,
TC..TT	6	4	9	45	1.823749e-01	3.088992e+00	0-0,0-104,0-385,1-155,1-270,1-309,1-386,2-29,2-46,2-51,2-79,2-108,3-227,3-286,3-422,4-130,4-211,4-220,6-24,7-135,10-40,10-118,11-12,11-186,11-248,12-10,13-47,13-103,13-122,13-167,13-169,13-210,15-34,15-88,16-211,16-217,16-240,16-266,16-326,17-46,17-170,18-201,18-213,19-58,19-131,
TG..TT	6	4	9	41	-1.047608e-01	1.184971e+00	0-168,0-438,1-203,2-316,2-321,2-334,3-22,3-328,4-103,4-232,5-67,5-157,6-80,6-95,6-208,6-224,7-34,7-39,7-80,7-102,10-185,10-293,11-178,11-188,11-229,11-269,13-68,13-98,13-109,14-132,14-137,15-103,16-4,16-348,17-39,17-159,17-296,17-412,18-88,18-133,18-233,
TT..TT	6	4	10	111	6.544426e-01	3.968009e+00	0-153,0-167,0-200,0-225,1-69,1-72,1-73,1-89,1-159,1-160,1-170,1-183,1-300,1-303,1-304,1-308,1-313,1-348,1-349,1-352,1-353,1-358,1-372,1-378,1-385,2-50,2-54,2-107,2-135,2-297,2-298,2-315,2-319,2-320,2-323,3-201,3-205,3-237,3-257,3-285,3-289,4-38,4-56,4-134,5-137,5-225,6-1,6-27,6-28,6-29,7-33,7-73,7-117,7-159,7-160,7-176,8-33,9-14,9-15,9-27,9-61,10-19,10-20,10-23,10-24,10-100,10-104,10-117,10-188,1…
T.A.TT	6	4	9	56	-1.311810e+00	-3.521624e-01	0-168,0-225,0-366,0-438,1-69,1-78,1-155,1-183,1-304,1-309,1-353,1-372,1-373,1-378,2-108,2-135,2-136,2-298,3-10,3-205,3-257,3-286,3-428,4-103,4-130,4-134,4-211,4-220,4-232,6-80,6-95,6-208,7-102,7-135,10-24,10-40,10-118,10-185,11-37,11-38,11-229,12-129,13-47,13-68,13-109,13-126,13-210,15-34,15-103,16-13,16-240,18-106,18-213,19-131,19-176,19-177,
TCA.TT	6	5	9	16	2.257017e+00	2.300247e+00	1-155,1-309,2-108,3-286,4-130,4-211,4-220,7-135,10-40,10-118,13-47,13-210,15-34,16-240,18-213,19-131,
TGA.TT	6	5	6	13	-1.129413e-01	7.620000e-01	0-168,0-438,4-103,4-232,6-80,6-95,6-208,7-102,10-185,11-229,13-68,13-109,15-103,
TTA.TT	6	5	6	18	-1.323192e+00	2.949341e-01	0-225,1-69,1-183,1-304,1-353,1-372,1-378,2-135,2-298,3-205,3-257,4-134,10-24,11-37,12-129,13-126,18-106,19-176,
T.C.TT	6	4	10	52	1.258072e+00	4.092971e+00	0-0,1-117,1-270,1-308,1-358,1-385,2-0,2-50,2-51,2-79,2-107,3-201,3-227,3-285,4-113,5-137,7-39,7-117,7-172,9-15,9-61,10-100,10-117,10-254,11-101,11-247,12-10,12-130,13-39,13-121,13-122,13-141,13-192,14-39,14-132,15-18,15-107,16-239,16-265,16-307,16-321,16-325,16-348,17-32,17-39,17-46,17-75,17-159,17-169,18-133,19-58,19-62,
TAC.TT	6	5	7	10	8.972438e-01	2.920722e-01	1-117,2-0,4-113,7-172,10-254,11-101,12-130,13-141,13-192,16-321,
TTC.TT	6	5	10	27	3.038942e+00	6.347419e+00	1-308,1-358,1-385,2-50,2-107,3-201,3-285,5-137,7-117,9-15,9-61,10-100,10-117,11-247,13-39,13-121,14-39,15-18,15-107,16-239,16-265,16-307,16-325,17-32,17-75,17-169,19-62,
T.G.TT	6	4	10	32	1.093871e+00	-1.022819e-01	0-153,0-167,0-196,0-234,1-35,1-73,1-160,1-170,1-313,2-315,2-320,2-334,4-56,6-24,6-224,7-33,7-73,8-33,9-27,10-104,11-12,13-108,14-17,15-88,16-123,16-211,17-170,17-411,18-132,18-232,19-40,19-91,
TTG.TT	6	5	9	20	2.079589e+00	2.887655e+00	0-153,0-167,1-73,1-160,1-170,1-313,2-315,2-320,4-56,7-33,7-73,8-33,9-27,10-104,13-108,16-123,17-411,18-132,18-232,19-91,
T.T.TT	6	4	10	103	6.544426e-01	3.813478e+00	0-104,0-200,0-385,1-72,1-83,1-85,1-89,1-159,1-203,1-300,1-303,1-348,1-349,1-352,1-354,1-386,1-406,2-29,2-44,2-46,2-54,2-131,2-297,2-316,2-319,2-321,2-323,2-362,3-22,3-237,3-289,3-326,3-328,3-422,4-38,4-122,5-40,5-67,5-149,5-157,5-162,5-225,6-1,6-27,6-28,6-29,6-59,6-161,7-34,7-80,7-159,7-160,7-176,7-189,9-14,10-19,10-20,10-23,10-25,10-188,10-189,10-293,11-52,11-162,11-166,11-176,11-178,11-186,11-1…
TAT.TT	6	5	7	22	-5.141249e-01	7.919184e-01	1-83,1-85,1-354,1-406,2-44,2-131,2-362,3-326,4-122,5-40,5-149,5-162,6-59,6-161,7-189,10-25,11-162,11-176,11-255,11-257,17-71,18-90,
TCT.TT	6	5	6	15	3.366118e-01	1.840326e+00	0-104,0-385,1-386,2-29,2-46,3-422,11-186,11-248,13-103,13-167,13-169,16-217,16-266,16-326,18-201,
TGT.TT	6	5	9	20	2.079589e+00	2.886818e+00	1-203,2-316,2-321,3-22,3-328,5-67,5-157,7-34,7-80,10-293,11-178,11-188,11-269,13-98,14-137,16-4,17-296,17-412,18-88,18-233,
TTT.TT	6	5	9	46	1.203080e+00	4.118553e+00	0-200,1-72,1-89,1-159,1-300,1-303,1-348,1-349,1-352,2-54,2-297,2-319,2-323,3-237,3-289,4-38,5-225,6-1,6-27,6-28,6-29,7-159,7-160,7-176,9-14,10-19,10-20,10-23,10-188,10-189,11-52,11-166,13-35,13-172,16-122,16-234,16-235,16-306,17-240,18-29,18-30,18-231,19-61,19-65,19-234,19-235,
T..ATT	6	4	10	64	6.126453e-01	1.115030e+00	0-167,0-200,0-438,1-35,1-78,1-83,1-170,1-303,1-308,1-313,1-352,1-358,1-372,1-378,1-406,2-0,2-54,2-79,2-107,2-131,2-135,2-297,2-362,3-201,3-205,3-285,4-56,4-130,5-137,6-59,6-208,7-39,7-80,7-117,7-176,8-33,10-23,10-117,10-254,11-12,11-37,11-101,11-229,11-255,11-269,13-39,13-98,13-108,13-126,14-39,14-137,15-34,15-88,15-103,16-4,16-239,17-46,17-71,18-88,18-106,18-201,19-40,19-131,19-176,
TA.ATT	6	5	6	13	-1.483065e+00	-1.382346e+00	1-35,1-78,1-83,1-406,2-0,2-131,2-362,6-59,10-254,11-101,11-255,17-71,19-40,
TC.ATT	6	5	6	8	2.173573e-01	-3.759055e-01	2-79,4-130,11-12,15-34,15-88,17-46,18-201,19-131,
TG.ATT	6	5	7	11	5.834121e-01	1.396629e-01	0-438,6-208,7-39,7-80,11-229,11-269,13-98,14-137,15-103,16-4,18-88,
TT.ATT	6	5	10	32	1.913077e+00	3.290526e+00	0-167,0-200,1-170,1-303,1-308,1-313,1-352,1-358,1-372,1-378,2-54,2-107,2-135,2-297,3-201,3-205,3-285,4-56,5-137,7-117,7-176,8-33,10-23,10-117,11-37,13-39,13-108,13-126,14-39,16-239,18-106,19-176,
T.AATT	6	5	8	16	1.756151e-01	-4.188985e-01	0-438,1-78,1-372,1-378,2-135,3-205,4-130,6-208,11-37,11-229,13-126,15-34,15-103,18-106,19-131,19-176,
T.CATT	6	5	8	17	1.577130e+00	2.639539e+00	1-308,1-358,2-0,2-79,2-107,3-201,3-285,5-137,7-39,7-117,10-117,10-254,11-101,13-39,14-39,16-239,17-46,
TTCATT	6	6	8	11	4.218347e+00	4.857263e+00	1-308,1-358,2-107,3-201,3-285,5-137,7-117,10-117,13-39,14-39,16-239,
T.GATT	6	5	7	10	5.834121e-01	-1.708401e-01	0-167,1-35,1-170,1-313,4-56,8-33,11-12,13-108,15-88,19-40,
T.TATT	6	5	8	21	2.949425e-01	1.039908e+00	0-200,1-83,1-303,1-352,1-406,2-54,2-131,2-297,2-362,6-59,7-80,7-176,10-23,11-255,11-269,13-98,14-137,16-4,17-71,18-88,18-201,
TGTATT	6	6	6	6	2.379703e+00	1.493415e+00	7-80,11-269,13-98,14-137,16-4,18-88,
T..CTT	6	4	10	36	1.258072e+00	1.303265e+00	0-196,0-385,1-89,1-117,1-203,2-44,2-50,3-227,3-428,5-149,5-157,5-162,6-95,7-102,7-172,9-14,9-61,10-40,10-100,11-52,11-162,12-129,13-121,13-167,13-210,15-107,16-13,16-217,16-306,16-321,17-159,17-296,18-132,19-61,19-65,19-91,
TA.CTT	6	5	6	10	2.173573e-01	2.920722e-01	0-196,1-117,2-44,3-428,5-149,5-162,7-172,11-162,16-13,16-321,
TT.CTT	6	5	8	14	1.687777e+00	1.495834e+00	1-89,2-50,9-14,9-61,10-100,11-52,12-129,13-121,15-107,16-306,18-132,19-61,19-65,19-91,
T.CCTT	6	5	8	10	3.002438e+00	2.477740e+00	1-117,2-50,3-227,7-172,9-61,10-100,13-121,15-107,16-321,17-159,
T.TCTT	6	5	8	16	1.687777e+00	1.840326e+00	0-385,1-89,1-203,2-44,5-149,5-157,5-162,9-14,11-52,11-162,13-167,16-217,16-306,17-296,19-61,19-65,
T..GTT	6	4	8	24	-1.303393e+00	-1.383554e+00	0-104,0-153,1-72,1-159,1-183,2-319,3-10,3-22,3-326,5-67,6-224,10-293,11-166,11-176,11-186,13-103,13-172,13-192,16-122,16-211,17-75,17-169,17-240,18-231,
TT.GTT	6	5	6	12	1.146598e-02	6.404966e-01	0-153,1-72,1-159,1-183,2-319,11-166,13-172,16-122,17-75,17-169,17-240,18-231,
T.TGTT	6	5	7	16	7.008405e-01	1.922836e+00	0-104,1-72,1-159,2-319,3-22,3-326,5-67,10-293,11-166,11-176,11-186,13-103,13-172,16-122,17-240,18-231,
TTTGTT	6	6	6	8	2.499212e+00	2.772354e+00	1-72,1-159,2-319,11-166,13-172,16-122,17-240,18-231,
T..TTT	6	4	10	119	6.544426e-01	6.119287e+00	0-0,0-168,0-225,0-234,0-366,1-69,1-73,1-85,1-155,1-160,1-270,1-300,1-304,1-309,1-348,1-349,1-353,1-354,1-373,1-385,1-386,2-29,2-46,2-51,2-108,2-136,2-298,2-315,2-316,2-320,2-321,2-323,2-334,3-237,3-257,3-286,3-289,3-328,3-422,4-38,4-103,4-113,4-122,4-134,4-211,4-220,4-232,5-40,5-225,6-1,6-24,6-27,6-28,6-29,6-80,6-161,7-33,7-34,7-73,7-135,7-159,7-160,7-189,9-15,9-27,10-19,10-20,10-24,10-25,10-104,…
TA.TTT	6	5	8	19	2.949425e-01	5.433131e-01	0-234,0-366,1-85,1-354,1-373,2-136,4-113,4-122,5-40,6-161,7-189,10-25,11-38,11-257,12-130,13-141,14-17,18-90,19-177,
TC.TTT	6	5	8	27	1.687777e+00	5.998811e+00	0-0,1-155,1-270,1-309,1-386,2-29,2-46,2-51,2-108,3-286,3-422,4-211,4-220,6-24,7-135,10-118,11-248,12-10,13-47,13-122,13-169,16-240,16-266,16-326,17-170,18-213,19-58,
TG.TTT	6	5	9	20	2.079589e+00	2.885981e+00	0-168,2-316,2-321,2-334,3-328,4-103,4-232,6-80,7-34,10-185,11-178,11-188,13-68,13-109,14-132,16-348,17-39,17-412,18-133,18-233,
TT.TTT	6	5	10	53	1.993611e+00	5.932347e+00	0-225,1-69,1-73,1-160,1-300,1-304,1-348,1-349,1-353,1-385,2-298,2-315,2-320,2-323,3-237,3-257,3-289,4-38,4-134,5-225,6-1,6-27,6-28,6-29,7-33,7-73,7-159,7-160,9-15,9-27,10-19,10-20,10-24,10-104,10-188,10-189,11-247,13-35,15-18,16-123,16-234,16-235,16-265,16-307,16-325,17-32,17-411,18-29,18-30,18-232,19-62,19-234,19-235,
T.ATTT	6	5	8	31	2.949425e-01	3.288419e+00	0-168,0-225,0-366,1-69,1-155,1-304,1-309,1-353,1-373,2-108,2-136,2-298,3-257,3-286,4-103,4-134,4-211,4-220,4-232,6-80,7-135,10-24,10-118,10-185,11-38,13-47,13-68,13-109,16-240,18-213,19-177,
TCATTT	6	6	8	11	4.218347e+00	4.857263e+00	1-155,1-309,2-108,3-286,4-211,4-220,7-135,10-118,13-47,16-240,18-213,
T.CTTT	6	5	9	22	2.363360e+00	4.260563e+00	0-0,1-270,1-385,2-51,4-113,9-15,11-247,12-10,12-130,13-122,13-141,14-132,15-18,16-265,16-307,16-325,16-348,17-32,17-39,18-133,19-58,19-62,
TTCTTT	6	6	6	9	2.828379e+00	3.854020e+00	1-385,9-15,11-247,15-18,16-265,16-307,16-325,17-32,19-62,
T.GTTT	6	5	8	16	1.390215e+00	1.601814e+00	0-234,1-73,1-160,2-315,2-320,2-334,6-24,7-33,7-73,9-27,10-104,14-17,16-123,17-170,17-411,18-232,
TTGTTT	6	6	7	11	3.238556e+00	3.913247e+00	1-73,1-160,2-315,2-320,7-33,7-73,9-27,10-104,16-123,17-411,18-232,
T.TTTT	6	5	8	50	4.125485e-01	6.192426e+00	1-85,1-300,1-348,1-349,1-354,1-386,2-29,2-46,2-316,2-321,2-323,3-237,3-289,3-328,3-422,4-38,4-122,5-40,5-225,6-1,6-27,6-28,6-29,6-161,7-34,7-159,7-160,7-189,10-19,10-20,10-25,10-188,10-189,11-178,11-188,11-248,11-257,13-35,13-169,16-234,16-235,16-266,16-326,17-412,18-29,18-30,18-90,18-233,19-234,19-235,
TTTTTT	6	6	8	25	2.852472e+00	4.968457e+00	1-300,1-348,1-349,2-323,3-237,3-289,4-38,5-225,6-1,6-27,6-28,6-29,7-159,7-160,10-19,10-20,10-188,10-189,13-35,16-234,16-235,18-29,18-30,19-234,19-235,
T.....A	7	2	10	594	2.286808e-04	-5.568009e-01	0-0,0-4,0-7,0-9,0-27,0-34,0-56,0-66,0-75,0-82,0-85,0-86,0-95,0-112,0-122,0-124,0-127,0-131,0-139,0-144,0-157,0-168,0-171,0-183,0-188,0-200,0-201,0-202,0-204,0-211,0-212,0-213,0-229,0-237,0-239,0-248,0-256,0-269,0-281,0-284,0-293,0-296,0-304,0-306,0-319,0-340,0-341,0-343,0-351,0-366,0-370,0-371,0-403,0-404,0-405,0-420,0-425,0-434,0-435,0-438,1-6,1-9,1-10,1-19,1-24,1-39,1-40,1-41,1-73,1-74,1-78,1-9…
TA....A	7	3	10	159	7.123163e-02	-3.309824e+00	0-9,0-66,0-86,0-95,0-127,0-131,0-144,0-188,0-202,0-213,0-256,0-281,0-284,0-304,0-319,0-366,0-371,0-405,0-420,0-425,1-6,1-24,1-78,1-101,1-125,1-215,1-240,1-244,1-256,1-261,1-276,1-305,1-320,1-322,1-435,1-440,1-444,2-0,2-131,2-151,2-243,2-257,2-299,2-399,2-417,3-85,3-117,3-121,3-160,3-217,3-258,3-313,3-390,3-393,3-444,4-3,4-8,4-71,4-76,4-96,4-113,4-122,4-127,4-152,4-161,4-188,5-81,5-103,5-111,5-116…
TC....A	7	3	9	106	-3.405935e+00	1.415394e+00	0-0,0-7,0-34,0-82,0-124,0-239,0-269,0-343,1-10,1-41,1-104,1-140,1-148,1-151,1-188,1-196,1-205,1-359,1-417,1-437,2-51,2-114,2-183,2-186,2-205,2-286,2-359,2-420,2-441,3-61,3-142,3-145,3-189,3-202,3-219,3-242,3-276,3-294,3-303,4-130,4-141,4-216,5-45,5-92,5-95,5-127,5-134,5-180,6-217,7-47,7-62,7-86,7-127,7-165,7-194,7-196,10-11,10-45,10-85,10-128,11-12,11-22,11-60,11-106,11-128,11-144,11-194,11-237,1…
TG....A	7	3	10	114	2.254620e-01	9.842216e-01	0-56,0-112,0-122,0-139,0-168,0-293,0-341,0-351,0-435,0-438,1-74,1-175,2-61,2-141,2-203,2-234,2-246,2-255,2-259,2-284,2-429,3-24,3-37,3-106,3-158,3-198,3-210,3-273,3-383,4-5,4-99,4-108,4-139,4-149,4-190,5-9,5-17,5-84,5-107,5-157,6-34,6-64,6-80,6-88,6-112,6-140,6-144,6-179,6-183,6-190,6-213,7-13,7-102,7-114,7-215,7-222,8-1,8-3,9-28,9-40,9-66,10-1,10-109,10-214,10-229,10-276,11-90,11-157,11-212,11-2…
TT....A	7	3	10	215	8.235900e-02	1.784203e+00	0-4,0-27,0-75,0-85,0-157,0-171,0-183,0-200,0-201,0-204,0-211,0-212,0-229,0-237,0-248,0-296,0-306,0-340,0-370,0-403,0-404,0-434,1-9,1-19,1-39,1-40,1-73,1-93,1-103,1-138,1-160,1-163,1-207,1-231,1-232,1-233,1-242,1-243,1-273,1-287,1-300,1-313,1-317,1-332,1-349,1-358,1-362,1-369,1-378,1-388,1-410,2-10,2-11,2-12,2-20,2-54,2-58,2-111,2-112,2-113,2-150,2-168,2-171,2-202,2-225,2-227,2-242,2-302,2-323,2-3…
T.A...A	7	3	10	167	7.123163e-02	-1.694114e+00	0-4,0-34,0-56,0-66,0-75,0-85,0-86,0-95,0-131,0-139,0-144,0-168,0-201,0-204,0-212,0-248,0-284,0-293,0-351,0-366,0-370,0-371,0-404,0-435,0-438,1-6,1-10,1-19,1-41,1-78,1-151,1-196,1-233,1-243,1-244,1-276,1-317,1-359,1-362,1-378,1-437,1-444,2-20,2-58,2-61,2-114,2-141,2-150,2-186,2-242,2-243,2-246,2-259,2-286,2-327,2-359,2-420,3-68,3-78,3-121,3-142,3-145,3-189,3-202,3-219,3-276,3-313,3-383,3-390,3-393…
TAA...A	7	4	9	53	-1.596796e+00	-1.183985e+00	0-66,0-86,0-95,0-131,0-144,0-284,0-366,0-371,1-6,1-78,1-244,1-276,1-444,2-243,3-121,3-313,3-390,3-393,3-444,4-8,4-71,4-76,4-96,5-103,5-111,5-120,5-177,6-50,6-109,6-124,6-153,7-65,7-146,7-225,8-50,8-62,10-62,10-153,10-307,11-130,11-299,12-17,12-68,12-83,12-87,13-199,16-148,16-204,16-274,17-440,18-107,19-105,19-208,
TCA...A	7	4	9	37	-1.682127e-02	9.189788e-01	0-34,1-10,1-41,1-151,1-196,1-359,1-437,2-114,2-186,2-286,2-359,2-420,3-142,3-145,3-189,3-202,3-219,3-276,4-130,5-134,5-180,6-217,7-47,7-86,7-196,11-22,11-144,12-55,12-104,13-19,13-22,13-40,14-79,14-120,16-271,19-131,19-162,
TGA...A	7	4	9	40	-3.130230e-01	5.765736e-01	0-56,0-139,0-168,0-293,0-351,0-435,0-438,2-61,2-141,2-246,2-259,3-383,4-99,4-190,5-17,5-107,6-34,6-80,6-112,6-144,6-183,7-13,7-102,11-212,12-136,12-166,12-169,12-173,12-194,14-31,15-118,16-331,17-208,17-309,17-394,18-80,18-111,18-146,18-168,18-238,
TTA...A	7	4	9	37	-1.438984e+00	-2.637334e+00	0-4,0-75,0-85,0-201,0-204,0-212,0-248,0-370,0-404,1-19,1-233,1-243,1-317,1-362,1-378,2-20,2-58,2-150,2-242,2-327,3-68,3-78,3-434,4-117,4-126,5-141,7-77,8-49,10-249,13-126,13-196,16-8,16-246,17-174,17-435,18-65,18-143,
T.C...A	7	3	10	111	2.881301e-01	1.898112e+00	0-0,0-157,0-229,0-239,0-425,1-9,1-24,1-40,1-93,1-103,1-140,1-215,1-261,1-322,1-332,1-358,1-410,2-0,2-51,2-113,2-234,2-429,2-441,3-15,3-117,3-201,3-210,3-241,3-273,3-293,3-294,3-303,3-386,4-5,4-113,4-127,4-152,4-216,5-9,5-72,5-94,5-127,5-137,5-142,6-11,6-99,6-119,6-149,6-179,6-190,7-9,7-43,7-62,7-114,7-117,7-165,7-193,8-3,8-57,9-15,9-20,10-1,10-11,10-57,10-69,10-84,11-43,11-60,11-90,11-105,11-262,…
TAC...A	7	4	8	28	-1.176957e+00	-5.927157e-01	0-425,1-24,1-215,1-261,1-322,2-0,3-117,4-113,4-127,4-152,5-142,6-119,6-149,8-57,9-20,10-57,10-69,11-262,12-22,12-35,12-118,12-201,13-141,13-146,13-192,16-115,17-134,17-257,
TCC...A	7	4	9	24	1.235919e+00	2.157485e+00	0-0,0-239,1-140,2-51,2-441,3-294,3-303,4-216,5-127,7-62,7-165,10-11,11-60,11-318,12-10,13-122,15-60,15-108,16-187,16-257,17-188,18-54,18-76,18-121,
TGC...A	7	4	9	22	9.694479e-01	9.504670e-01	2-234,2-429,3-210,3-273,4-5,5-9,6-179,6-190,7-114,8-3,10-1,11-90,11-308,13-8,14-3,16-222,17-225,18-133,19-0,19-70,19-92,19-173,
TTC...A	7	4	10	37	1.204096e+00	1.630112e+00	0-157,0-229,1-9,1-40,1-93,1-103,1-332,1-358,1-410,2-113,3-15,3-201,3-241,3-293,3-386,5-72,5-94,5-137,6-11,6-99,7-9,7-43,7-117,7-193,9-15,10-84,11-43,11-105,13-43,13-73,15-136,16-256,16-270,16-352,17-187,17-222,19-95,
T.G...A	7	3	10	102	2.254620e-01	-6.171932e-01	0-124,0-188,0-281,0-296,0-306,0-340,0-343,0-434,1-73,1-104,1-125,1-148,1-160,1-207,1-313,1-440,2-151,2-171,2-183,2-202,2-205,2-302,2-383,3-3,3-27,3-242,3-261,3-333,4-56,4-92,4-108,4-138,4-141,4-149,4-161,4-225,5-8,5-95,5-106,5-230,6-33,6-63,6-64,6-88,6-140,6-213,7-73,7-222,8-37,9-27,9-40,9-76,10-85,10-108,10-125,10-128,10-148,10-175,10-213,10-259,10-276,10-297,11-12,11-70,11-106,11-157,11-194,11-…
TAG...A	7	4	7	17	-2.916447e+00	-3.108592e+00	0-188,0-281,1-125,1-440,2-151,4-161,5-230,9-76,10-125,10-148,11-70,12-73,12-96,13-136,16-50,16-247,17-92,
TCG...A	7	4	8	24	1.314569e-01	1.433921e+00	0-124,0-343,1-104,1-148,2-183,2-205,3-242,4-141,5-95,10-85,10-128,11-12,11-106,11-194,11-237,12-65,12-187,13-74,15-0,15-72,16-299,17-170,18-57,19-184,
TGG...A	7	4	6	15	-2.010335e+00	-1.306546e+00	4-108,4-149,6-64,6-88,6-140,6-213,7-222,9-40,10-276,11-157,16-136,16-385,16-401,18-1,19-119,
TTG...A	7	4	9	46	-2.011703e-01	2.383104e+00	0-296,0-306,0-340,0-434,1-73,1-160,1-207,1-313,2-171,2-202,2-302,2-383,3-3,3-27,3-261,3-333,4-56,4-92,4-138,4-225,5-8,5-106,6-33,6-63,7-73,8-37,9-27,10-108,10-175,10-213,10-259,10-297,11-211,11-234,11-252,12-135,12-190,13-15,13-176,16-135,16-221,16-330,17-114,17-197,17-308,19-181,
T.T...A	7	3	10	214	8.235900e-02	2.381728e+00	0-7,0-9,0-27,0-82,0-112,0-122,0-127,0-171,0-183,0-200,0-202,0-211,0-213,0-237,0-256,0-269,0-304,0-319,0-341,0-403,0-405,0-420,1-39,1-74,1-101,1-138,1-163,1-175,1-188,1-205,1-231,1-232,1-240,1-242,1-256,1-273,1-287,1-300,1-305,1-320,1-349,1-369,1-388,1-417,1-435,2-10,2-11,2-12,2-54,2-111,2-112,2-131,2-168,2-203,2-225,2-227,2-255,2-257,2-284,2-299,2-323,2-338,2-366,2-376,2-399,2-407,2-417,3-24,3-37…
TAT...A	7	4	10	61	5.796467e-01	3.685147e-01	0-9,0-127,0-202,0-213,0-256,0-304,0-319,0-405,0-420,1-101,1-240,1-256,1-305,1-320,1-435,2-131,2-257,2-299,2-399,2-417,3-85,3-160,3-217,3-258,4-3,4-122,4-188,5-81,5-116,5-125,5-162,6-48,6-61,6-161,7-82,7-107,7-178,8-6,8-11,8-47,9-71,9-74,10-67,10-162,11-171,11-257,12-33,12-78,13-91,13-131,13-187,14-67,14-139,16-6,16-9,16-376,17-175,17-329,17-436,17-438,19-206,
TCT...A	7	4	8	21	-1.024892e+00	-1.464221e+00	0-7,0-82,0-269,1-188,1-205,1-417,3-61,5-45,5-92,7-127,7-194,10-45,11-128,11-274,15-19,16-219,17-59,17-145,17-200,17-223,19-127,
TGT...A	7	4	10	37	1.044574e+00	7.365544e-01	0-112,0-122,0-341,1-74,1-175,2-203,2-255,2-284,3-24,3-37,3-106,3-158,3-198,4-139,5-84,5-157,7-215,8-1,9-28,9-66,10-109,10-214,10-229,11-235,12-63,12-159,13-105,13-174,14-118,16-4,17-68,17-115,17-198,17-296,18-193,18-222,19-117,
TTT...A	7	4	10	95	6.198392e-01	4.252294e+00	0-27,0-171,0-183,0-200,0-211,0-237,0-403,1-39,1-138,1-163,1-231,1-232,1-242,1-273,1-287,1-300,1-349,1-369,1-388,2-10,2-11,2-12,2-54,2-111,2-112,2-168,2-225,2-227,2-323,2-338,2-366,2-376,2-407,3-45,3-185,3-187,3-239,3-330,3-331,3-332,3-424,3-432,3-433,4-53,4-91,4-106,4-224,5-43,5-225,5-228,6-1,6-4,6-30,6-32,6-164,7-36,7-138,7-162,7-163,7-176,7-192,9-30,10-20,10-82,10-107,10-189,10-191,11-166,11-19…
T..A..A	7	3	10	198	7.123163e-02	1.469007e+00	0-7,0-27,0-34,0-56,0-75,0-85,0-95,0-127,0-139,0-144,0-171,0-183,0-200,0-204,0-211,0-213,0-239,0-256,0-284,0-296,0-343,0-370,0-371,0-403,0-434,0-438,1-9,1-24,1-40,1-78,1-104,1-140,1-151,1-163,1-175,1-232,1-242,1-243,1-276,1-313,1-320,1-358,1-362,1-378,1-440,1-444,2-0,2-12,2-20,2-54,2-61,2-113,2-114,2-131,2-171,2-186,2-205,2-242,2-246,2-255,2-259,2-302,2-366,2-420,3-27,3-37,3-85,3-117,3-121,3-145,3…
TA.A..A	7	4	9	59	-1.596796e+00	-8.925704e-01	0-95,0-127,0-144,0-213,0-256,0-284,0-371,1-24,1-78,1-276,1-320,1-440,1-444,2-0,2-131,3-85,3-117,3-121,3-393,4-8,4-152,4-161,5-111,5-120,6-48,6-119,6-149,6-153,7-65,7-146,7-225,8-6,8-50,8-62,9-74,10-62,10-67,10-69,10-148,11-130,11-299,12-22,12-33,12-35,12-68,12-73,12-87,12-118,13-131,13-199,16-9,16-247,16-274,16-376,17-436,17-438,19-105,19-206,19-208,
TC.A..A	7	4	9	40	-1.682127e-02	1.870691e+00	0-7,0-34,0-239,0-343,1-104,1-140,1-151,2-114,2-186,2-205,2-420,3-145,3-219,3-242,3-276,4-130,4-141,4-216,5-95,5-180,6-217,7-165,7-196,10-85,10-128,11-12,11-106,11-128,11-194,11-237,12-104,13-22,14-79,14-120,15-0,16-299,17-200,18-57,19-131,19-184,
TG.A..A	7	4	9	35	-3.130230e-01	-4.793628e-01	0-56,0-139,0-438,1-175,2-61,2-246,2-255,2-259,3-37,3-158,3-210,4-99,5-84,6-64,6-112,6-144,6-179,6-183,6-190,6-213,10-229,10-276,12-159,12-169,12-173,14-31,16-4,16-222,16-401,17-208,17-225,18-1,18-80,18-146,19-0,
TT.A..A	7	4	9	64	-1.438984e+00	8.121387e-01	0-27,0-75,0-85,0-171,0-183,0-200,0-204,0-211,0-296,0-370,0-403,0-434,1-9,1-40,1-163,1-232,1-242,1-243,1-313,1-358,1-362,1-378,2-12,2-20,2-54,2-113,2-171,2-242,2-302,2-366,3-27,3-201,3-261,3-333,3-386,3-433,3-434,4-56,5-106,5-137,5-228,6-4,6-33,6-164,7-117,7-176,8-49,9-30,10-249,11-211,12-13,12-135,12-190,13-15,13-43,13-126,13-144,16-270,16-330,17-173,17-308,18-65,19-16,19-95,
T.AA..A	7	4	10	74	5.411974e-01	1.659808e+00	0-34,0-56,0-75,0-85,0-95,0-139,0-144,0-204,0-284,0-370,0-371,0-438,1-78,1-151,1-243,1-276,1-362,1-378,1-444,2-20,2-61,2-114,2-186,2-242,2-246,2-259,2-420,3-121,3-145,3-219,3-276,3-393,3-434,4-8,4-99,4-130,5-111,5-120,5-180,6-112,6-144,6-153,6-183,6-217,7-65,7-146,7-196,7-225,8-49,8-50,8-62,10-62,10-249,11-130,11-299,12-68,12-87,12-104,12-169,12-173,13-22,13-126,13-199,14-31,14-79,14-120,16-274,17…
TAAA..A	7	5	9	27	8.170533e-01	1.710686e+00	0-95,0-144,0-284,0-371,1-78,1-276,1-444,3-121,3-393,4-8,5-111,5-120,6-153,7-65,7-146,7-225,8-50,8-62,10-62,11-130,11-299,12-68,12-87,13-199,16-274,19-105,19-208,
TCAA..A	7	5	7	17	6.748279e-01	2.201688e+00	0-34,1-151,2-114,2-186,2-420,3-145,3-219,3-276,4-130,5-180,6-217,7-196,12-104,13-22,14-79,14-120,19-131,
TGAA..A	7	5	8	16	1.068218e+00	9.866098e-01	0-56,0-139,0-438,2-61,2-246,2-259,4-99,6-112,6-144,6-183,12-169,12-173,14-31,17-208,18-80,18-146,
TTAA..A	7	5	6	14	-1.633750e+00	-1.083075e+00	0-75,0-85,0-204,0-370,1-243,1-362,1-378,2-20,2-242,3-434,8-49,10-249,13-126,18-65,
T.CA..A	7	4	8	31	-1.176957e+00	1.614452e-01	0-239,1-9,1-24,1-40,1-140,1-358,2-0,2-113,3-117,3-201,3-210,3-386,4-152,4-216,5-137,6-119,6-149,6-179,6-190,7-117,7-165,10-69,12-22,12-35,12-118,13-43,16-222,16-270,17-225,19-0,19-95,
TACA..A	7	5	6	10	-1.644892e-02	-3.456628e-02	1-24,2-0,3-117,4-152,6-119,6-149,10-69,12-22,12-35,12-118,
TTCA..A	7	5	7	11	7.913503e-01	4.643903e-01	1-9,1-40,1-358,2-113,3-201,3-386,5-137,7-117,13-43,16-270,19-95,
T.GA..A	7	4	9	43	-3.130230e-01	1.471389e+00	0-296,0-343,0-434,1-104,1-313,1-440,2-171,2-205,2-302,3-27,3-242,3-261,3-333,4-56,4-141,4-161,5-95,5-106,6-33,6-64,6-213,10-85,10-128,10-148,10-276,11-12,11-106,11-194,11-211,11-237,12-73,12-135,12-190,13-15,15-0,16-247,16-299,16-330,16-401,17-308,18-1,18-57,19-184,
TCGA..A	7	5	7	16	1.783016e+00	4.133252e+00	0-343,1-104,2-205,3-242,4-141,5-95,10-85,10-128,11-12,11-106,11-194,11-237,15-0,16-299,18-57,19-184,
TTGA..A	7	5	7	17	4.749454e-01	1.811447e+00	0-296,0-434,1-313,2-171,2-302,3-27,3-261,3-333,4-56,5-106,6-33,11-211,12-135,12-190,13-15,16-330,17-308,
T.TA..A	7	4	9	50	-1.438984e+00	-1.070593e+00	0-7,0-27,0-127,0-171,0-183,0-200,0-211,0-213,0-256,0-403,1-163,1-175,1-232,1-242,1-320,2-12,2-54,2-131,2-255,2-366,3-37,3-85,3-158,3-433,5-84,5-228,6-4,6-48,6-164,7-176,8-6,9-30,9-74,10-67,10-229,11-128,12-13,12-33,12-159,13-131,13-144,16-4,16-9,16-376,17-173,17-200,17-436,17-438,19-16,19-206,
TATA..A	7	5	8	17	6.626155e-02	-6.121051e-01	0-127,0-213,0-256,1-320,2-131,3-85,6-48,8-6,9-74,10-67,12-33,13-131,16-9,16-376,17-436,17-438,19-206,
TGTA..A	7	5	6	8	-2.292091e-01	-9.332771e-01	1-175,2-255,3-37,3-158,5-84,10-229,12-159,16-4,
TTTA..A	7	5	8	22	1.872194e-01	1.069251e+00	0-27,0-171,0-183,0-200,0-211,0-403,1-163,1-232,1-242,2-12,2-54,2-366,3-433,5-228,6-4,6-164,7-176,9-30,12-13,13-144,17-173,19-16,
T..C..A	7	3	10	99	2.881301e-01	5.690527e-01	0-112,0-122,0-237,0-248,0-341,0-351,1-19,1-39,1-125,1-138,1-215,1-256,1-287,1-435,2-112,2-203,2-284,2-338,2-376,3-3,3-15,3-45,3-61,3-187,3-217,3-293,3-294,3-303,4-117,4-126,4-139,5-8,5-9,5-43,5-45,5-125,5-127,5-141,5-142,5-157,5-162,5-230,6-88,6-99,6-140,7-102,7-163,7-192,7-194,7-215,8-11,8-57,9-40,9-76,10-1,10-45,10-109,10-153,10-214,10-297,11-60,11-144,11-157,11-212,11-235,11-262,11-308,12-17,1…
TA.C..A	7	4	8	21	-1.176957e+00	-1.722861e+00	1-125,1-215,1-256,1-435,3-217,5-125,5-142,5-162,5-230,8-11,8-57,9-76,10-153,11-262,12-17,14-67,16-50,16-115,16-204,17-92,17-134,
TC.C..A	7	4	6	13	-1.120816e+00	-6.790939e-01	3-61,3-294,3-303,5-45,5-127,7-194,10-45,11-60,11-144,16-187,17-59,18-76,18-121,
TG.C..A	7	4	10	34	1.807439e+00	3.867391e+00	0-112,0-122,0-341,0-351,2-203,2-284,4-139,5-9,5-157,6-88,6-140,7-102,7-215,9-40,10-1,10-109,10-214,11-157,11-212,11-235,11-308,12-63,12-136,13-8,14-3,14-118,15-118,16-331,17-115,17-198,17-296,17-309,18-111,19-70,
TT.C..A	7	4	8	31	-1.024892e+00	4.647036e-01	0-237,0-248,1-19,1-39,1-138,1-287,2-112,2-338,2-376,3-3,3-15,3-45,3-187,3-293,4-117,4-126,5-8,5-43,5-141,6-99,7-163,7-192,10-297,13-113,13-154,16-221,16-256,16-269,17-187,18-119,19-45,
T.AC..A	7	4	8	17	-1.176957e+00	-2.463582e+00	0-248,0-351,1-19,4-117,4-126,5-141,7-102,10-153,11-144,11-212,12-17,12-136,15-118,16-204,16-331,17-309,18-111,
TGAC..A	7	5	7	8	1.783016e+00	8.228182e-01	0-351,7-102,11-212,12-136,15-118,16-331,17-309,18-111,
T.CC..A	7	4	10	24	2.021497e+00	1.903238e+00	1-215,3-15,3-293,3-294,3-303,5-9,5-127,5-142,6-99,8-57,10-1,11-60,11-262,11-308,13-8,14-3,16-115,16-187,16-256,17-134,17-187,18-76,18-121,19-70,
T.GC..A	7	4	7	13	-7.065340e-01	-1.215941e+00	1-125,3-3,5-8,5-230,6-88,6-140,9-40,9-76,10-297,11-157,16-50,16-221,17-92,
T.TC..A	7	4	10	45	1.204096e+00	2.611545e+00	0-112,0-122,0-237,0-341,1-39,1-138,1-256,1-287,1-435,2-112,2-203,2-284,2-338,2-376,3-45,3-61,3-187,3-217,4-139,5-43,5-45,5-125,5-157,5-162,7-163,7-192,7-194,7-215,8-11,10-45,10-109,10-214,11-235,12-63,13-113,13-154,14-67,14-118,16-269,17-59,17-115,17-198,17-296,18-119,19-45,
TGTC..A	7	5	8	16	2.568944e+00	4.379277e+00	0-112,0-122,0-341,2-203,2-284,4-139,5-157,7-215,10-109,10-214,11-235,12-63,14-118,17-115,17-198,17-296,
TTTC..A	7	5	7	17	9.069430e-01	2.668792e+00	0-237,1-39,1-138,1-287,2-112,2-338,2-376,3-45,3-187,5-43,7-163,7-192,13-113,13-154,16-269,18-119,19-45,
T..G..A	7	3	10	99	2.254620e-01	-8.431755e-01	0-9,0-157,0-188,0-229,0-306,0-319,0-405,0-425,1-93,1-103,1-196,1-207,1-322,1-332,2-141,2-150,2-151,2-227,2-257,2-383,2-399,2-429,2-441,3-68,3-106,3-160,3-241,3-332,4-3,4-71,4-76,4-91,4-92,4-106,4-108,4-188,4-190,4-224,4-225,5-94,5-107,5-116,6-11,6-32,6-34,6-63,6-124,7-86,7-127,7-138,8-1,8-37,9-20,9-66,10-11,10-57,10-84,10-107,10-162,10-175,10-259,11-22,11-105,11-166,11-210,11-274,11-318,12-55,12-…
TA.G..A	7	4	8	27	-1.614735e+00	-1.534012e+00	0-9,0-188,0-319,0-405,0-425,1-322,2-151,2-257,2-399,3-160,4-3,4-71,4-76,4-188,5-116,6-124,9-20,10-57,10-162,12-96,12-201,13-146,13-192,16-148,17-175,17-257,17-329,
TC.G..A	7	4	8	15	1.314569e-01	-7.375157e-01	1-196,2-441,7-86,7-127,10-11,11-22,11-274,11-318,12-55,15-72,16-257,17-188,17-223,19-127,19-162,
TG.G..A	7	4	6	15	-2.010335e+00	-1.528820e+00	2-141,2-429,3-106,4-108,4-190,5-107,6-34,8-1,9-66,16-385,17-394,18-168,18-193,19-117,19-119,
TT.G..A	7	4	9	42	-2.011703e-01	1.281150e+00	0-157,0-229,0-306,1-93,1-103,1-207,1-332,2-150,2-227,2-383,3-68,3-241,3-332,4-91,4-92,4-106,4-224,4-225,5-94,6-11,6-32,6-63,7-138,8-37,10-84,10-107,10-175,10-259,11-105,11-166,11-210,13-73,14-21,15-21,15-136,16-135,16-246,16-310,16-329,16-352,17-113,17-240,
T.AG..A	7	4	8	18	-1.614735e+00	-3.102935e+00	1-196,2-141,2-150,3-68,4-71,4-76,4-190,5-107,6-34,6-124,7-86,11-22,12-55,16-148,16-246,17-394,18-168,19-162,
T.CG..A	7	4	9	27	9.694479e-01	2.153252e+00	0-157,0-229,0-425,1-93,1-103,1-322,1-332,2-429,2-441,3-241,5-94,6-11,9-20,10-11,10-57,10-84,11-105,11-318,12-201,13-73,13-146,13-192,15-136,16-257,16-352,17-188,17-257,
TTCG..A	7	5	8	13	2.568944e+00	3.099029e+00	0-157,0-229,1-93,1-103,1-332,3-241,5-94,6-11,10-84,11-105,13-73,15-136,16-352,
T.GG..A	7	4	10	17	1.606087e+00	-8.591085e-01	0-188,0-306,1-207,2-151,2-383,4-92,4-108,4-225,6-63,8-37,10-175,10-259,12-96,15-72,16-135,16-385,19-119,
TTGG..A	7	5	7	10	1.590039e+00	1.348904e+00	0-306,1-207,2-383,4-92,4-225,6-63,8-37,10-175,10-259,16-135,
T.TG..A	7	4	9	37	-2.011703e-01	7.365544e-01	0-9,0-319,0-405,2-227,2-257,2-399,3-106,3-160,3-332,4-3,4-91,4-106,4-188,4-224,5-116,6-32,7-127,7-138,8-1,9-66,10-107,10-162,11-166,11-210,11-274,14-21,15-21,16-310,16-329,17-113,17-175,17-223,17-240,17-329,18-193,19-117,19-127,
TTTG..A	7	5	6	16	-1.026952e-01	1.726871e+00	2-227,3-332,4-91,4-106,4-224,6-32,7-138,10-107,11-166,11-210,14-21,15-21,16-310,16-329,17-113,17-240,
T..T..A	7	3	10	198	8.235900e-02	2.151006e+00	0-0,0-4,0-66,0-82,0-86,0-124,0-131,0-168,0-201,0-202,0-212,0-269,0-281,0-293,0-304,0-340,0-366,0-404,0-420,0-435,1-6,1-10,1-41,1-73,1-74,1-101,1-148,1-160,1-188,1-205,1-231,1-233,1-240,1-244,1-261,1-273,1-300,1-305,1-317,1-349,1-359,1-369,1-388,1-410,1-417,1-437,2-10,2-11,2-51,2-58,2-111,2-168,2-183,2-202,2-225,2-234,2-243,2-286,2-299,2-323,2-327,2-359,2-407,2-417,3-24,3-78,3-142,3-185,3-189,3-19…
TA.T..A	7	4	10	52	5.796467e-01	-9.388727e-01	0-66,0-86,0-131,0-202,0-281,0-304,0-366,0-420,1-6,1-101,1-240,1-244,1-261,1-305,2-243,2-299,2-417,3-258,3-313,3-390,3-444,4-96,4-113,4-122,4-127,5-81,5-103,5-177,6-50,6-61,6-109,6-161,7-82,7-107,7-178,8-47,9-71,10-125,10-307,11-70,11-171,11-257,12-78,12-83,13-91,13-136,13-141,13-187,14-139,16-6,17-440,18-107,
TC.T..A	7	4	8	38	-1.024892e+00	1.827799e+00	0-0,0-82,0-124,0-269,1-10,1-41,1-148,1-188,1-205,1-359,1-417,1-437,2-51,2-183,2-286,2-359,3-142,3-189,3-202,5-92,5-134,7-47,7-62,12-10,12-65,12-187,13-19,13-40,13-74,13-122,15-19,15-60,15-108,16-219,16-271,17-145,17-170,18-54,
TG.T..A	7	4	9	30	-2.011703e-01	-5.387426e-01	0-168,0-293,0-435,1-74,2-234,3-24,3-198,3-273,3-383,4-5,4-149,5-17,6-80,7-13,7-114,7-222,8-3,9-28,11-90,12-166,12-194,13-105,13-174,16-136,17-68,18-133,18-222,18-238,19-92,19-173,
TT.T..A	7	4	9	78	-1.289102e+00	2.732076e+00	0-4,0-201,0-212,0-340,0-404,1-73,1-160,1-231,1-233,1-273,1-300,1-317,1-349,1-369,1-388,1-410,2-10,2-11,2-58,2-111,2-168,2-202,2-225,2-323,2-327,2-407,3-78,3-185,3-239,3-330,3-331,3-424,3-432,4-53,4-138,5-72,5-225,6-1,6-30,7-9,7-36,7-43,7-73,7-77,7-162,7-193,9-15,9-27,10-20,10-82,10-108,10-189,10-191,10-213,11-43,11-191,11-234,11-250,11-252,13-36,13-50,13-176,13-196,16-8,16-236,16-244,17-43,17-114…
T.AT..A	7	4	8	58	-3.457615e+00	2.162867e-01	0-4,0-66,0-86,0-131,0-168,0-201,0-212,0-293,0-366,0-404,0-435,1-6,1-10,1-41,1-233,1-244,1-317,1-359,1-437,2-58,2-243,2-286,2-327,2-359,3-78,3-142,3-189,3-202,3-313,3-383,3-390,3-444,4-96,5-17,5-103,5-134,5-177,6-50,6-80,6-109,7-13,7-47,7-77,10-307,12-83,12-166,12-194,13-19,13-40,13-196,16-8,16-271,17-174,17-435,17-440,18-107,18-143,18-238,
TAAT..A	7	5	8	19	6.626155e-02	9.516511e-02	0-66,0-86,0-131,0-366,1-6,1-244,2-243,3-313,3-390,3-444,4-96,5-103,5-177,6-50,6-109,10-307,12-83,17-440,18-107,
TCAT..A	7	5	6	14	1.062660e-01	1.447751e+00	1-10,1-41,1-359,1-437,2-286,2-359,3-142,3-189,3-202,5-134,7-47,13-19,13-40,16-271,
TGAT..A	7	5	6	10	-2.292091e-01	-3.285444e-01	0-168,0-293,0-435,3-383,5-17,6-80,7-13,12-166,12-194,18-238,
TTAT..A	7	5	6	15	-1.468911e+00	-6.352865e-01	0-4,0-201,0-212,0-404,1-233,1-317,2-58,2-327,3-78,7-77,13-196,16-8,17-174,17-435,18-143,
T.CT..A	7	4	10	29	1.204096e+00	7.720424e-02	0-0,1-261,1-410,2-51,2-234,3-273,4-5,4-113,4-127,5-72,7-9,7-43,7-62,7-114,7-193,8-3,9-15,11-43,11-90,12-10,13-122,13-141,15-60,15-108,17-222,18-54,18-133,19-92,19-173,
TCCT..A	7	5	6	8	1.529393e+00	1.401216e+00	0-0,2-51,7-62,12-10,13-122,15-60,15-108,18-54,
TGCT..A	7	5	6	9	1.226319e+00	1.401890e+00	2-234,3-273,4-5,7-114,8-3,11-90,18-133,19-92,19-173,
TTCT..A	7	5	6	8	2.270565e-01	-3.615473e-01	1-410,5-72,7-9,7-43,7-193,9-15,11-43,17-222,
T.GT..A	7	4	9	29	-2.011703e-01	-7.141244e-01	0-124,0-281,0-340,1-73,1-148,1-160,2-183,2-202,4-138,4-149,7-73,7-222,9-27,10-108,10-125,10-213,11-70,11-234,11-252,12-65,12-187,13-74,13-136,13-176,16-136,17-114,17-170,17-197,19-181,
TTGT..A	7	5	9	15	1.985823e+00	1.412594e+00	0-340,1-73,1-160,2-202,4-138,7-73,9-27,10-108,10-213,11-234,11-252,13-176,17-114,17-197,19-181,
T.TT..A	7	4	10	82	6.198392e-01	3.785517e+00	0-82,0-202,0-269,0-304,0-420,1-74,1-101,1-188,1-205,1-231,1-240,1-273,1-300,1-305,1-349,1-369,1-388,1-417,2-10,2-11,2-111,2-168,2-225,2-299,2-323,2-407,2-417,3-24,3-185,3-198,3-239,3-258,3-330,3-331,3-424,3-432,4-53,4-122,5-81,5-92,5-225,6-1,6-30,6-61,6-161,7-36,7-82,7-107,7-162,7-178,8-47,9-28,9-71,10-20,10-82,10-189,10-191,11-171,11-191,11-250,11-257,12-78,13-36,13-50,13-91,13-105,13-174,13-187…
TATT..A	7	5	9	25	1.015284e+00	1.799112e+00	0-202,0-304,0-420,1-101,1-240,1-305,2-299,2-417,3-258,4-122,5-81,6-61,6-161,7-82,7-107,7-178,8-47,9-71,11-171,11-257,12-78,13-91,13-187,14-139,16-6,
TGTT..A	7	5	6	8	-1.026952e-01	-7.777380e-01	1-74,3-24,3-198,9-28,13-105,13-174,17-68,18-222,
TTTT..A	7	5	8	40	3.062656e-01	4.863376e+00	1-231,1-273,1-300,1-349,1-369,1-388,2-10,2-11,2-111,2-168,2-225,2-323,2-407,3-185,3-239,3-330,3-331,3-424,3-432,4-53,5-225,6-1,6-30,7-36,7-162,10-20,10-82,10-189,10-191,11-191,11-250,13-36,13-50,16-236,16-244,17-43,18-30,18-32,19-158,19-237,
T...A.A	7	3	10	214	7.123163e-02	1.669182e+00	0-9,0-27,0-56,0-75,0-95,0-124,0-139,0-144,0-157,0-171,0-188,0-202,0-204,0-212,0-213,0-239,0-256,0-269,0-281,0-306,0-343,0-370,0-405,1-24,1-39,1-41,1-103,1-125,1-140,1-175,1-188,1-207,1-231,1-233,1-242,1-244,1-261,1-273,1-317,1-322,1-332,1-362,1-417,1-435,1-437,2-11,2-12,2-20,2-112,2-113,2-114,2-186,2-205,2-227,2-246,2-257,2-259,2-284,2-286,2-338,2-359,2-383,2-399,2-407,2-420,3-27,3-37,3-45,3-68,3…
TA..A.A	7	4	9	65	-1.596796e+00	9.646669e-02	0-9,0-95,0-144,0-188,0-202,0-213,0-256,0-281,0-405,1-24,1-125,1-244,1-261,1-322,1-435,2-257,2-399,3-121,3-160,3-217,3-313,3-390,4-8,4-71,4-76,4-152,4-188,5-111,5-142,5-230,6-48,6-50,6-119,7-65,7-178,7-225,8-6,8-11,8-47,9-71,9-76,10-62,10-69,10-148,10-153,11-130,11-299,12-22,12-35,12-78,12-96,12-118,13-131,13-146,16-6,16-115,16-148,16-204,16-376,17-134,17-175,17-438,17-440,19-206,19-208,
TC..A.A	7	4	9	42	-1.682127e-02	2.061678e+00	0-124,0-239,0-269,0-343,1-41,1-140,1-188,1-417,1-437,2-114,2-186,2-205,2-286,2-359,2-420,3-145,3-189,3-219,3-276,4-141,5-45,5-127,5-180,7-62,7-165,7-194,7-196,10-45,10-128,11-128,11-237,11-274,12-55,12-65,12-104,14-120,15-0,15-72,16-271,16-299,17-200,18-121,
TG..A.A	7	4	10	42	9.886889e-01	1.292951e+00	0-56,0-139,1-175,2-246,2-259,2-284,3-37,3-106,4-5,4-108,4-149,4-190,5-9,6-34,6-64,6-88,6-144,6-190,7-222,8-3,9-66,10-109,11-90,11-157,11-212,12-159,12-173,14-118,15-118,16-331,16-385,16-401,17-68,17-115,17-208,17-225,18-1,18-80,18-111,18-193,18-222,19-119,
TT..A.A	7	4	10	65	5.796467e-01	5.210637e-01	0-27,0-75,0-157,0-171,0-204,0-212,0-306,0-370,1-39,1-103,1-207,1-231,1-233,1-242,1-273,1-317,1-332,1-362,2-11,2-12,2-20,2-112,2-113,2-227,2-338,2-383,2-407,3-27,3-45,3-68,3-78,3-187,3-241,3-332,3-333,3-432,3-433,3-434,4-117,5-94,6-11,6-32,6-63,6-99,8-49,9-30,10-84,10-191,11-105,11-210,11-252,13-50,13-176,13-196,15-21,16-8,16-221,16-244,16-246,16-269,16-329,17-435,18-32,19-16,19-45,
T.A.A.A	7	4	10	69	5.411974e-01	1.238173e+00	0-56,0-75,0-95,0-139,0-144,0-204,0-212,0-370,1-41,1-233,1-244,1-317,1-362,1-437,2-20,2-114,2-186,2-246,2-259,2-286,2-359,2-420,3-68,3-78,3-121,3-145,3-189,3-219,3-276,3-313,3-390,3-434,4-8,4-71,4-76,4-117,4-190,5-111,5-180,6-34,6-50,6-144,7-65,7-196,7-225,8-49,10-62,10-153,11-130,11-212,11-299,12-55,12-104,12-173,13-196,14-120,15-118,16-8,16-148,16-204,16-246,16-271,16-331,17-208,17-435,17-440,18…
TAA.A.A	7	5	7	21	-9.307403e-01	8.990944e-02	0-95,0-144,1-244,3-121,3-313,3-390,4-8,4-71,4-76,5-111,6-50,7-65,7-225,10-62,10-153,11-130,11-299,16-148,16-204,17-440,19-208,
TCA.A.A	7	5	7	17	6.748279e-01	2.201688e+00	1-41,1-437,2-114,2-186,2-286,2-359,2-420,3-145,3-189,3-219,3-276,5-180,7-196,12-55,12-104,14-120,16-271,
TGA.A.A	7	5	9	14	1.781481e+00	6.890461e-01	0-56,0-139,2-246,2-259,4-190,6-34,6-144,11-212,12-173,15-118,16-331,17-208,18-80,18-111,
TTA.A.A	7	5	6	17	-1.633750e+00	-3.740281e-01	0-75,0-204,0-212,0-370,1-233,1-317,1-362,2-20,3-68,3-78,3-434,4-117,8-49,13-196,16-8,16-246,17-435,
T.C.A.A	7	4	9	35	-1.682127e-02	9.189788e-01	0-157,0-239,1-24,1-103,1-140,1-261,1-322,1-332,2-113,3-241,4-5,4-152,5-9,5-94,5-127,5-142,6-11,6-99,6-119,6-190,7-62,7-165,8-3,10-69,10-84,11-90,11-105,12-22,12-35,12-118,13-146,16-115,17-134,17-225,18-121,
TAC.A.A	7	5	6	13	-1.644892e-02	9.217304e-01	1-24,1-261,1-322,4-152,5-142,6-119,10-69,12-22,12-35,12-118,13-146,16-115,17-134,
T.G.A.A	7	4	10	36	9.886889e-01	4.285940e-02	0-124,0-188,0-281,0-306,0-343,1-125,1-207,2-205,2-383,3-27,3-333,4-108,4-141,4-149,5-230,6-63,6-64,6-88,7-222,9-76,10-128,10-148,11-157,11-237,11-252,12-65,12-96,13-176,15-0,15-72,16-221,16-299,16-385,16-401,18-1,19-119,
TCG.A.A	7	5	7	10	1.783016e+00	1.647715e+00	0-124,0-343,2-205,4-141,10-128,11-237,12-65,15-0,15-72,16-299,
TTG.A.A	7	5	6	9	-2.292091e-01	-6.296375e-01	0-306,1-207,2-383,3-27,3-333,6-63,11-252,13-176,16-221,
T.T.A.A	7	4	10	74	5.796467e-01	2.277676e+00	0-9,0-27,0-171,0-202,0-213,0-256,0-269,0-405,1-39,1-175,1-188,1-231,1-242,1-273,1-417,1-435,2-11,2-12,2-112,2-227,2-257,2-284,2-338,2-399,2-407,3-37,3-45,3-106,3-160,3-187,3-217,3-332,3-432,3-433,4-188,5-45,6-32,6-48,7-178,7-194,8-6,8-11,8-47,9-30,9-66,9-71,10-45,10-109,10-191,11-128,11-210,11-274,12-78,12-159,13-50,13-131,14-118,15-21,16-6,16-244,16-269,16-329,16-376,17-68,17-115,17-175,17-200,1…
TAT.A.A	7	5	8	24	6.626155e-02	1.051099e+00	0-9,0-202,0-213,0-256,0-405,1-435,2-257,2-399,3-160,3-217,4-188,6-48,7-178,8-6,8-11,8-47,9-71,12-78,13-131,16-6,16-376,17-175,17-438,19-206,
TGT.A.A	7	5	8	12	1.179100e+00	2.832679e-01	1-175,2-284,3-37,3-106,9-66,10-109,12-159,14-118,17-68,17-115,18-193,18-222,
TTT.A.A	7	5	9	29	1.015284e+00	2.294871e+00	0-27,0-171,1-39,1-231,1-242,1-273,2-11,2-12,2-112,2-227,2-338,2-407,3-45,3-187,3-332,3-432,3-433,6-32,9-30,10-191,11-210,13-50,15-21,16-244,16-269,16-329,18-32,19-16,19-45,
T..AA.A	7	4	10	82	5.411974e-01	2.821407e+00	0-27,0-56,0-75,0-95,0-139,0-144,0-171,0-204,0-213,0-239,0-256,0-343,0-370,1-24,1-140,1-175,1-242,1-362,2-12,2-20,2-113,2-114,2-186,2-205,2-246,2-259,2-420,3-27,3-37,3-121,3-145,3-219,3-276,3-333,3-433,3-434,4-8,4-141,4-152,5-111,5-180,6-48,6-64,6-119,6-144,6-190,7-65,7-165,7-196,7-225,8-6,8-49,9-30,10-62,10-69,10-128,10-148,11-128,11-130,11-237,11-299,12-22,12-35,12-104,12-118,12-159,12-173,13-13…
TA.AA.A	7	5	9	27	8.170533e-01	1.482671e+00	0-95,0-144,0-213,0-256,1-24,3-121,4-8,4-152,5-111,6-48,6-119,7-65,7-225,8-6,10-62,10-69,10-148,11-130,11-299,12-22,12-35,12-118,13-131,16-376,17-438,19-206,19-208,
TC.AA.A	7	5	8	22	1.366105e+00	3.809579e+00	0-239,0-343,1-140,2-114,2-186,2-205,2-420,3-145,3-219,3-276,4-141,5-180,7-165,7-196,10-128,11-128,11-237,12-104,14-120,15-0,16-299,17-200,
TG.AA.A	7	5	6	16	-3.583075e-01	1.284500e+00	0-56,0-139,1-175,2-246,2-259,3-37,6-64,6-144,6-190,12-159,12-173,16-401,17-208,17-225,18-1,18-80,
T.AAA.A	7	5	10	36	1.690950e+00	3.588066e+00	0-56,0-75,0-95,0-139,0-144,0-204,0-370,1-362,2-20,2-114,2-186,2-246,2-259,2-420,3-121,3-145,3-219,3-276,3-434,4-8,5-111,5-180,6-144,7-65,7-196,7-225,8-49,10-62,11-130,11-299,12-104,12-173,14-120,17-208,18-80,19-208,
TAAAA.A	7	6	6	11	9.401778e-01	1.770136e+00	0-95,0-144,3-121,4-8,5-111,7-65,7-225,10-62,11-130,11-299,19-208,
TGAAA.A	7	6	6	8	2.037220e+00	2.118458e+00	0-56,0-139,2-246,2-259,6-144,12-173,17-208,18-80,
T.CAA.A	7	5	7	13	6.748279e-01	9.217304e-01	0-239,1-24,1-140,2-113,4-152,6-119,6-190,7-165,10-69,12-22,12-35,12-118,17-225,
T.GAA.A	7	5	8	13	1.068218e+00	3.918081e-01	0-343,2-205,3-27,3-333,4-141,6-64,10-128,10-148,11-237,15-0,16-299,16-401,18-1,
TCGAA.A	7	6	6	7	3.577566e+00	3.590631e+00	0-343,2-205,4-141,10-128,11-237,15-0,16-299,
T.TAA.A	7	5	8	20	6.626155e-02	3.373574e-01	0-27,0-171,0-213,0-256,1-175,1-242,2-12,3-37,3-433,6-48,8-6,9-30,11-128,12-159,13-131,16-376,17-200,17-438,19-16,19-206,
TATAA.A	7	6	6	8	1.053210e+00	7.395361e-01	0-213,0-256,6-48,8-6,13-131,16-376,17-438,19-206,
T..CA.A	7	4	9	37	-1.682127e-02	1.292138e+00	1-39,1-125,1-435,2-112,2-284,2-338,3-45,3-187,3-217,4-117,5-9,5-45,5-127,5-142,5-230,6-88,6-99,7-194,8-11,9-76,10-45,10-109,10-153,11-157,11-212,14-118,15-118,16-115,16-204,16-221,16-269,16-331,17-115,17-134,18-111,18-121,19-45,
TA.CA.A	7	5	6	11	-1.644892e-02	2.802286e-01	1-125,1-435,3-217,5-142,5-230,8-11,9-76,10-153,16-115,16-204,17-134,
TG.CA.A	7	5	7	11	1.783016e+00	2.060839e+00	2-284,5-9,6-88,10-109,11-157,11-212,14-118,15-118,16-331,17-115,18-111,
TT.CA.A	7	5	6	10	1.062660e-01	1.373187e-01	1-39,2-112,2-338,3-45,3-187,4-117,6-99,16-221,16-269,19-45,
T.GCA.A	7	5	6	6	1.113747e+00	-2.943514e-03	1-125,5-230,6-88,9-76,11-157,16-221,
T.TCA.A	7	5	9	17	2.161519e+00	2.434351e+00	1-39,1-435,2-112,2-284,2-338,3-45,3-187,3-217,5-45,7-194,8-11,10-45,10-109,14-118,16-269,17-115,19-45,
T..GA.A	7	4	10	45	9.886889e-01	1.294181e+00	0-9,0-157,0-188,0-306,0-405,1-103,1-207,1-322,1-332,2-227,2-257,2-383,2-399,3-68,3-106,3-160,3-241,3-332,4-71,4-76,4-108,4-188,4-190,5-94,6-11,6-32,6-34,6-63,9-66,10-84,11-105,11-210,11-274,12-55,12-96,13-146,15-21,15-72,16-148,16-246,16-329,16-385,17-175,18-193,19-119,
TG.GA.A	7	5	6	8	8.088975e-01	4.065368e-01	3-106,4-108,4-190,6-34,9-66,16-385,18-193,19-119,
TT.GA.A	7	5	7	20	4.749454e-01	2.732393e+00	0-157,0-306,1-103,1-207,1-332,2-227,2-383,3-68,3-241,3-332,5-94,6-11,6-32,6-63,10-84,11-105,11-210,15-21,16-246,16-329,
T.CGA.A	7	5	6	10	1.113747e+00	1.647715e+00	0-157,1-103,1-322,1-332,3-241,5-94,6-11,10-84,11-105,13-146,
T.GGA.A	7	5	8	10	2.143879e+00	1.173733e+00	0-188,0-306,1-207,2-383,4-108,6-63,12-96,15-72,16-385,19-119,
T.TGA.A	7	5	9	17	1.883255e+00	1.811447e+00	0-9,0-405,2-227,2-257,2-399,3-106,3-160,3-332,4-188,6-32,9-66,11-210,11-274,15-21,16-329,17-175,18-193,
T..TA.A	7	4	9	50	-1.438984e+00	-1.069285e+00	0-124,0-202,0-212,0-269,0-281,1-41,1-188,1-231,1-233,1-244,1-261,1-273,1-317,1-417,1-437,2-11,2-286,2-359,2-407,3-78,3-189,3-313,3-390,3-432,4-5,4-149,6-50,7-62,7-178,7-222,8-3,8-47,9-71,10-191,11-90,11-252,12-65,12-78,13-50,13-176,13-196,16-6,16-8,16-244,16-271,17-68,17-435,17-440,18-32,18-222,
TA.TA.A	7	5	6	13	-1.633750e+00	-1.319576e+00	0-202,0-281,1-244,1-261,3-313,3-390,6-50,7-178,8-47,9-71,12-78,16-6,17-440,
TG.TA.A	7	5	6	7	-2.292091e-01	-1.237079e+00	4-5,4-149,7-222,8-3,11-90,17-68,18-222,
TT.TA.A	7	5	6	18	-1.468911e+00	-1.496137e-01	0-212,1-231,1-233,1-273,1-317,2-11,2-407,3-78,3-432,10-191,11-252,13-50,13-176,13-196,16-8,16-244,17-435,18-32,
T.TTA.A	7	5	8	20	1.872194e-01	5.808990e-01	0-202,0-269,1-188,1-231,1-273,1-417,2-11,2-407,3-432,7-178,8-47,9-71,10-191,12-78,13-50,16-6,16-244,17-68,18-32,18-222,
TTTTA.A	7	6	6	9	1.278409e+00	1.479496e+00	1-231,1-273,2-11,2-407,3-432,10-191,13-50,16-244,18-32,
T...C.A	7	3	10	102	2.881301e-01	8.004357e-01	0-4,0-131,0-237,0-284,0-296,0-319,0-340,0-371,1-10,1-101,1-104,1-138,1-148,1-163,1-256,1-320,2-111,2-183,2-202,2-417,2-441,3-61,3-142,3-239,3-242,3-261,3-273,3-293,4-3,4-127,4-138,4-225,5-8,5-72,5-84,5-92,5-95,5-125,5-141,5-177,6-4,6-153,7-13,7-86,7-138,7-162,7-163,7-193,8-1,8-37,8-50,9-40,10-67,10-82,10-85,10-108,10-125,10-162,10-213,10-249,10-307,11-22,11-43,11-60,11-106,11-144,11-171,11-191,11…
TA..C.A	7	4	9	26	-1.682127e-02	-7.854704e-01	0-131,0-284,0-319,0-371,1-101,1-256,1-320,2-417,4-3,4-127,5-125,5-177,6-153,8-50,10-67,10-125,10-162,10-307,11-171,12-33,12-73,13-136,14-67,14-139,16-247,16-274,
TC..C.A	7	4	8	25	4.503405e-01	1.641968e+00	1-10,1-104,1-148,2-183,2-441,3-61,3-142,3-242,5-92,5-95,7-86,10-85,11-22,11-60,11-106,11-144,11-194,13-19,13-22,13-74,17-59,17-145,17-223,18-54,18-57,
TG..C.A	7	4	6	9	-1.544525e+00	-2.166194e+00	3-273,5-84,7-13,8-1,9-40,12-194,16-136,17-309,17-394,
TT..C.A	7	4	9	42	8.960171e-02	2.410366e+00	0-4,0-237,0-296,0-340,1-138,1-163,2-111,2-202,3-239,3-261,3-293,4-138,4-225,5-8,5-72,5-141,6-4,7-138,7-162,7-163,7-193,8-37,10-82,10-108,10-213,10-249,11-43,11-191,11-211,11-234,12-135,13-113,13-144,16-330,16-352,17-43,17-114,17-197,17-308,18-119,19-181,19-237,
T.A.C.A	7	4	8	22	-1.176957e+00	-1.717707e+00	0-4,0-131,0-284,0-371,1-10,3-142,5-141,5-177,6-153,7-13,7-86,8-50,10-249,10-307,11-22,11-144,12-194,13-19,13-22,16-274,17-309,17-394,
TAA.C.A	7	5	6	8	-1.644892e-02	-6.703621e-01	0-131,0-284,0-371,5-177,6-153,8-50,10-307,16-274,
T.C.C.A	7	4	6	10	-1.120816e+00	-1.449470e+00	2-441,3-273,3-293,4-127,5-72,7-193,11-43,11-60,16-352,18-54,
T.G.C.A	7	4	8	34	1.314569e-01	3.867391e+00	0-296,0-340,1-104,1-148,2-183,2-202,3-242,3-261,4-138,4-225,5-8,5-95,8-37,9-40,10-85,10-108,10-125,10-213,11-106,11-194,11-211,11-234,12-73,12-135,13-74,13-136,16-136,16-247,16-330,17-114,17-197,17-308,18-57,19-181,
TCG.C.A	7	5	6	10	2.535853e+00	3.979962e+00	1-104,1-148,2-183,3-242,5-95,10-85,11-106,11-194,13-74,18-57,
TTG.C.A	7	5	8	18	2.568944e+00	5.234169e+00	0-296,0-340,2-202,3-261,4-138,4-225,5-8,8-37,10-108,10-213,11-211,11-234,12-135,16-330,17-114,17-197,17-308,19-181,
T.T.C.A	7	4	10	36	1.204096e+00	1.232291e+00	0-237,0-319,1-101,1-138,1-163,1-256,1-320,2-111,2-417,3-61,3-239,4-3,5-84,5-92,5-125,6-4,7-138,7-162,7-163,8-1,10-67,10-82,10-162,11-171,11-191,12-33,13-113,13-144,14-67,14-139,17-43,17-59,17-145,17-223,18-119,19-237,
TAT.C.A	7	5	6	13	1.062660e-01	1.116280e+00	0-319,1-101,1-256,1-320,2-417,4-3,5-125,10-67,10-162,11-171,12-33,14-67,14-139,
TTT.C.A	7	5	7	16	9.069430e-01	1.989878e+00	0-237,1-138,1-163,2-111,3-239,6-4,7-138,7-162,7-163,10-82,11-191,13-113,13-144,17-43,18-119,19-237,
T..AC.A	7	4	9	29	-1.682127e-02	-2.160547e-01	0-284,0-296,0-371,1-104,1-163,1-320,3-242,3-261,5-84,5-95,6-4,6-153,8-50,10-67,10-85,10-249,11-106,11-194,11-211,12-33,12-73,12-135,13-22,13-144,16-247,16-274,16-330,17-308,18-57,
TA.AC.A	7	5	6	10	-1.644892e-02	-3.456628e-02	0-284,0-371,1-320,6-153,8-50,10-67,12-33,12-73,16-247,16-274,
TC.AC.A	7	5	6	8	1.416727e+00	1.243442e+00	1-104,3-242,5-95,10-85,11-106,11-194,13-22,18-57,
TT.AC.A	7	5	6	10	1.062660e-01	1.373187e-01	0-296,1-163,3-261,6-4,10-249,11-211,12-135,13-144,16-330,17-308,
T.AAC.A	7	5	6	7	-1.644892e-02	-9.877419e-01	0-284,0-371,6-153,8-50,10-249,13-22,16-274,
T.GAC.A	7	5	7	15	1.783016e+00	3.717860e+00	0-296,1-104,3-242,3-261,5-95,10-85,11-106,11-194,11-211,12-73,12-135,16-247,16-330,17-308,18-57,
T..CC.A	7	4	10	17	2.021497e+00	3.504329e-01	0-237,1-138,1-256,3-61,3-293,5-8,5-125,5-141,7-163,9-40,11-60,11-144,13-113,14-67,17-59,17-309,18-119,
TT.CC.A	7	5	6	8	1.529393e+00	1.401216e+00	0-237,1-138,3-293,5-8,5-141,7-163,13-113,18-119,
T.TCC.A	7	5	8	10	2.890090e+00	2.312482e+00	0-237,1-138,1-256,3-61,5-125,7-163,13-113,14-67,17-59,18-119,
T..GC.A	7	4	7	13	-7.065340e-01	-1.213274e+00	0-319,2-441,4-3,4-225,7-86,7-138,8-1,8-37,10-162,11-22,16-352,17-223,17-394,
T.TGC.A	7	5	6	6	1.226319e+00	1.328147e-01	0-319,4-3,7-138,8-1,10-162,17-223,
T..TC.A	7	4	9	43	8.960171e-02	2.796648e+00	0-4,0-131,0-340,1-10,1-101,1-148,2-111,2-183,2-202,2-417,3-142,3-239,3-273,4-127,4-138,5-72,5-92,5-177,7-13,7-162,7-193,10-82,10-108,10-125,10-213,10-307,11-43,11-171,11-191,11-234,12-194,13-19,13-74,13-136,14-139,16-136,17-43,17-114,17-145,17-197,18-54,19-181,19-237,
TA.TC.A	7	5	6	10	1.062660e-01	1.344451e-01	0-131,1-101,2-417,4-127,5-177,10-125,10-307,11-171,13-136,14-139,
TC.TC.A	7	5	6	9	1.529393e+00	1.856601e+00	1-10,1-148,2-183,3-142,5-92,13-19,13-74,17-145,18-54,
TT.TC.A	7	5	7	20	9.069430e-01	3.682022e+00	0-4,0-340,2-111,2-202,3-239,4-138,5-72,7-162,7-193,10-82,10-108,10-213,11-43,11-191,11-234,17-43,17-114,17-197,19-181,19-237,
T.ATC.A	7	5	6	9	1.062660e-01	-1.893966e-01	0-4,0-131,1-10,3-142,5-177,7-13,10-307,12-194,13-19,
T.GTC.A	7	5	7	15	1.897632e+00	3.952536e+00	0-340,1-148,2-183,2-202,4-138,10-108,10-125,10-213,11-234,13-74,13-136,16-136,17-114,17-197,19-181,
TTGTC.A	7	6	6	9	3.855325e+00	5.458317e+00	0-340,2-202,4-138,10-108,10-213,11-234,17-114,17-197,19-181,
T.TTC.A	7	5	8	13	1.586830e+00	1.312280e+00	1-101,2-111,2-417,3-239,5-92,7-162,10-82,11-171,11-191,14-139,17-43,17-145,19-237,
T...G.A	7	3	10	111	2.254620e-01	3.756613e-01	0-34,0-86,0-112,0-122,0-183,0-229,0-304,0-341,0-351,0-404,0-420,0-435,1-19,1-205,1-215,1-287,1-444,2-58,2-141,2-150,2-151,2-171,2-203,2-234,2-243,2-327,2-429,3-3,3-15,3-210,3-331,3-393,3-444,4-91,4-96,4-106,4-139,4-161,4-224,5-17,5-81,5-106,5-120,5-228,6-33,6-61,6-109,6-112,6-164,6-183,6-217,7-36,7-47,7-77,7-107,7-127,7-215,8-57,8-62,9-20,9-74,10-1,10-11,10-57,10-214,10-229,10-259,10-276,11-235,1…
TA..G.A	7	4	9	33	-3.130230e-01	-4.920330e-01	0-86,0-304,0-420,1-215,1-444,2-151,2-243,3-393,3-444,4-96,4-161,5-81,5-120,6-61,6-109,7-107,8-57,8-62,9-20,9-74,10-57,11-262,12-17,12-68,12-87,12-201,13-91,13-187,13-199,17-92,17-257,17-329,19-105,
TC..G.A	7	4	6	14	-1.544525e+00	-9.754813e-01	0-34,1-205,6-217,7-47,7-127,10-11,11-318,14-79,16-187,16-219,16-257,17-188,19-162,19-184,
TG..G.A	7	4	9	33	7.019815e-01	2.744867e+00	0-112,0-122,0-341,0-351,0-435,2-141,2-203,2-234,2-429,3-210,4-139,5-17,6-112,6-183,7-215,10-1,10-214,10-229,10-276,11-235,11-308,12-63,12-136,12-166,13-8,13-174,14-3,14-31,16-222,18-146,18-168,18-238,19-117,
TT..G.A	7	4	8	31	-1.446914e+00	-3.539919e-01	0-183,0-229,0-404,1-19,1-287,2-58,2-150,2-171,2-327,3-3,3-15,3-331,4-91,4-106,4-224,5-106,5-228,6-33,6-164,7-36,7-77,10-259,11-250,15-136,16-256,16-310,17-174,17-187,17-222,18-65,18-143,
T.A.G.A	7	4	9	40	-3.130230e-01	5.649972e-01	0-34,0-86,0-351,0-404,0-435,1-19,1-444,2-58,2-141,2-150,2-243,2-327,3-393,3-444,4-96,5-17,5-120,6-109,6-112,6-183,6-217,7-47,7-77,8-62,12-17,12-68,12-87,12-136,12-166,13-199,14-31,14-79,17-174,18-65,18-143,18-146,18-168,18-238,19-105,19-162,
TAA.G.A	7	5	7	14	3.549554e-01	6.821911e-01	0-86,1-444,2-243,3-393,3-444,4-96,5-120,6-109,8-62,12-17,12-68,12-87,13-199,19-105,
TGA.G.A	7	5	7	12	1.476388e+00	1.939331e+00	0-351,0-435,2-141,5-17,6-112,6-183,12-136,12-166,14-31,18-146,18-168,18-238,
T.C.G.A	7	4	7	26	-7.065340e-01	1.428436e+00	0-229,1-215,2-234,2-429,3-15,3-210,8-57,9-20,10-1,10-11,10-57,11-262,11-308,11-318,12-201,13-8,14-3,15-136,16-187,16-222,16-256,16-257,17-187,17-188,17-222,17-257,
T.G.G.A	7	4	6	10	-2.010335e+00	-2.418364e+00	2-151,2-171,3-3,4-161,5-106,6-33,10-259,10-276,17-92,19-184,
T.T.G.A	7	4	9	35	-2.011703e-01	3.707017e-01	0-112,0-122,0-183,0-304,0-341,0-420,1-205,1-287,2-203,3-331,4-91,4-106,4-139,4-224,5-81,5-228,6-61,6-164,7-36,7-107,7-127,7-215,9-74,10-214,10-229,11-235,11-250,12-63,13-91,13-174,13-187,16-219,16-310,17-329,19-117,
TAT.G.A	7	5	6	9	-2.292091e-01	-6.307329e-01	0-304,0-420,5-81,6-61,7-107,9-74,13-91,13-187,17-329,
TGT.G.A	7	5	7	12	1.590039e+00	2.138756e+00	0-112,0-122,0-341,2-203,4-139,7-215,10-214,10-229,11-235,12-63,13-174,19-117,
TTT.G.A	7	5	6	11	-1.026952e-01	1.589269e-01	0-183,1-287,3-331,4-91,4-106,4-224,5-228,6-164,7-36,11-250,16-310,
T..AG.A	7	4	10	29	9.886889e-01	-1.014606e+00	0-34,0-183,1-444,2-171,3-210,3-393,4-161,5-106,5-120,5-228,6-33,6-112,6-164,6-183,6-217,8-62,9-74,10-229,10-276,12-68,12-87,13-199,14-31,14-79,16-222,18-65,18-146,19-105,19-184,
TA.AG.A	7	5	6	10	-3.583075e-01	-5.019943e-01	1-444,3-393,4-161,5-120,8-62,9-74,12-68,12-87,13-199,19-105,
TG.AG.A	7	5	6	8	8.088975e-01	4.065368e-01	3-210,6-112,6-183,10-229,10-276,14-31,16-222,18-146,
T.AAG.A	7	5	8	16	1.068218e+00	1.280795e+00	0-34,1-444,3-393,5-120,6-112,6-183,6-217,8-62,12-68,12-87,13-199,14-31,14-79,18-65,18-146,19-105,
TAAAG.A	7	6	6	8	2.037220e+00	2.115722e+00	1-444,3-393,5-120,8-62,12-68,12-87,13-199,19-105,
T..CG.A	7	4	9	27	9.694479e-01	2.161115e+00	0-112,0-122,0-341,0-351,1-19,1-215,1-287,2-203,3-3,3-15,4-139,7-215,8-57,10-1,10-214,11-235,11-262,11-308,12-17,12-63,12-136,13-8,14-3,16-187,16-256,17-92,17-187,
TG.CG.A	7	5	7	15	2.933986e+00	6.132563e+00	0-112,0-122,0-341,0-351,2-203,4-139,7-215,10-1,10-214,11-235,11-308,12-63,12-136,13-8,14-3,
T.CCG.A	7	5	7	11	3.278311e+00	4.557053e+00	1-215,3-15,8-57,10-1,11-262,11-308,13-8,14-3,16-187,16-256,17-187,
T.TCG.A	7	5	6	10	1.226319e+00	1.825837e+00	0-112,0-122,0-341,1-287,2-203,4-139,7-215,10-214,11-235,12-63,
TGTCG.A	7	6	6	9	5.197452e+00	7.541266e+00	0-112,0-122,0-341,2-203,4-139,7-215,10-214,11-235,12-63,
T..GG.A	7	4	10	24	1.606087e+00	4.816391e-01	0-229,2-141,2-150,2-151,2-429,4-91,4-106,4-224,7-127,9-20,10-11,10-57,10-259,11-318,12-201,15-136,16-257,16-310,17-188,17-257,17-329,18-168,19-117,19-162,
TT.GG.A	7	5	6	8	9.225361e-01	5.597423e-01	0-229,2-150,4-91,4-106,4-224,10-259,15-136,16-310,
T.CGG.A	7	5	7	11	2.933986e+00	3.976189e+00	0-229,2-429,9-20,10-11,10-57,11-318,12-201,15-136,16-257,17-188,17-257,
T..TG.A	7	4	8	31	-1.446914e+00	-3.622916e-01	0-86,0-304,0-404,0-420,0-435,1-205,2-58,2-234,2-243,2-327,3-331,3-444,4-96,5-17,5-81,6-61,6-109,7-36,7-47,7-77,7-107,11-250,12-166,13-91,13-174,13-187,16-219,17-174,17-222,18-143,18-238,
TT.TG.A	7	5	6	10	-1.026952e-01	-1.536348e-01	0-404,2-58,2-327,3-331,7-36,7-77,11-250,17-174,17-222,18-143,
T.ATG.A	7	5	7	16	4.749454e-01	1.497700e+00	0-86,0-404,0-435,2-58,2-243,2-327,3-444,4-96,5-17,6-109,7-47,7-77,12-166,17-174,18-143,18-238,
T.TTG.A	7	5	7	13	5.934776e-01	7.850749e-01	0-304,0-420,1-205,3-331,5-81,6-61,7-36,7-107,11-250,13-91,13-174,13-187,16-219,
T...T.A	7	3	10	167	8.235900e-02	-9.979206e-01	0-0,0-7,0-66,0-82,0-85,0-127,0-168,0-200,0-201,0-211,0-248,0-293,0-366,0-403,0-425,0-434,0-438,1-6,1-9,1-40,1-73,1-74,1-78,1-93,1-151,1-160,1-196,1-232,1-240,1-243,1-276,1-300,1-305,1-313,1-349,1-358,1-359,1-369,1-378,1-388,1-410,1-440,2-0,2-10,2-51,2-54,2-61,2-131,2-168,2-225,2-242,2-255,2-299,2-302,2-323,2-366,2-376,3-24,3-85,3-117,3-158,3-185,3-198,3-201,3-202,3-258,3-294,3-303,3-330,3-383,3-3…
TA..T.A	7	4	8	35	-3.457615e+00	-2.780186e+00	0-66,0-127,0-366,0-425,1-6,1-78,1-240,1-276,1-305,1-440,2-0,2-131,2-299,3-85,3-117,3-258,4-113,4-122,5-103,5-116,5-162,6-124,6-149,6-161,7-82,7-146,11-70,11-257,12-83,13-141,13-192,16-9,16-50,17-436,18-107,
TC..T.A	7	4	8	25	-1.024892e+00	-8.877844e-01	0-0,0-7,0-82,1-151,1-196,1-359,2-51,3-202,3-294,3-303,4-130,4-216,5-134,11-12,12-10,12-187,13-40,13-122,15-19,15-60,15-108,17-170,18-76,19-127,19-131,
TG..T.A	7	4	8	30	-1.446914e+00	-5.326183e-01	0-168,0-293,0-438,1-74,2-61,2-255,3-24,3-158,3-198,3-383,4-99,5-107,5-157,6-80,6-140,6-179,6-213,7-102,7-114,9-28,12-169,13-105,16-4,17-198,17-296,18-133,19-0,19-70,19-92,19-173,
TT..T.A	7	4	10	77	6.198392e-01	3.496881e+00	0-85,0-200,0-201,0-211,0-248,0-403,0-434,1-9,1-40,1-73,1-93,1-160,1-232,1-243,1-300,1-313,1-349,1-358,1-369,1-378,1-388,1-410,2-10,2-54,2-168,2-225,2-242,2-302,2-323,2-366,2-376,3-185,3-201,3-330,3-386,3-424,4-53,4-56,4-92,4-126,5-43,5-137,5-225,6-1,6-30,7-9,7-43,7-73,7-117,7-176,7-192,9-15,9-27,10-20,10-107,10-175,10-189,10-297,11-166,12-13,12-190,13-15,13-36,13-43,13-73,13-126,13-154,14-21,16-1…
T.A.T.A	7	4	6	36	-7.494877e+00	-2.920599e+00	0-66,0-85,0-168,0-201,0-248,0-293,0-366,0-438,1-6,1-78,1-151,1-196,1-243,1-276,1-359,1-378,2-61,2-242,3-202,3-383,4-99,4-126,4-130,5-103,5-107,5-134,6-80,6-124,7-102,7-146,12-83,12-169,13-40,13-126,18-107,19-131,
T.C.T.A	7	4	9	40	8.960171e-02	1.827799e+00	0-0,0-425,1-9,1-40,1-93,1-358,1-410,2-0,2-51,3-117,3-201,3-294,3-303,3-386,4-113,4-216,5-137,6-149,6-179,7-9,7-43,7-114,7-117,9-15,12-10,13-43,13-73,13-122,13-141,13-192,15-60,15-108,16-270,18-76,18-133,19-0,19-70,19-92,19-95,19-173,
TCC.T.A	7	5	6	10	1.529393e+00	2.312482e+00	0-0,2-51,3-294,3-303,4-216,12-10,13-122,15-60,15-108,18-76,
TTC.T.A	7	5	8	16	1.586830e+00	2.330611e+00	1-9,1-40,1-93,1-358,1-410,3-201,3-386,5-137,7-9,7-43,7-117,9-15,13-43,13-73,16-270,19-95,
T.G.T.A	7	4	8	22	-1.446914e+00	-2.150829e+00	0-434,1-73,1-160,1-313,1-440,2-302,4-56,4-92,6-140,6-213,7-73,9-27,10-175,10-297,11-12,11-70,12-187,12-190,13-15,16-50,16-135,17-170,
TTG.T.A	7	5	8	14	1.289650e+00	1.098663e+00	0-434,1-73,1-160,1-313,2-302,4-56,4-92,7-73,9-27,10-175,10-297,12-190,13-15,16-135,
T.T.T.A	7	4	10	69	6.198392e-01	2.135339e+00	0-7,0-82,0-127,0-200,0-211,0-403,1-74,1-232,1-240,1-300,1-305,1-349,1-369,1-388,2-10,2-54,2-131,2-168,2-225,2-255,2-299,2-323,2-366,2-376,3-24,3-85,3-158,3-185,3-198,3-258,3-330,3-424,4-53,4-122,5-43,5-116,5-157,5-162,5-225,6-1,6-30,6-161,7-82,7-176,7-192,9-28,10-20,10-107,10-189,11-166,11-257,12-13,13-36,13-105,13-154,14-21,15-19,16-4,16-9,16-236,17-113,17-173,17-198,17-240,17-296,17-436,18-30,1…
TAT.T.A	7	5	6	15	-1.468911e+00	-6.352865e-01	0-127,1-240,1-305,2-131,2-299,3-85,3-258,4-122,5-116,5-162,6-161,7-82,11-257,16-9,17-436,
TGT.T.A	7	5	6	11	-1.026952e-01	1.589269e-01	1-74,2-255,3-24,3-158,3-198,5-157,9-28,13-105,16-4,17-198,17-296,
TTT.T.A	7	5	9	39	1.114221e+00	5.634463e+00	0-200,0-211,0-403,1-232,1-300,1-349,1-369,1-388,2-10,2-54,2-168,2-225,2-323,2-366,2-376,3-185,3-330,3-424,4-53,5-43,5-225,6-1,6-30,7-176,7-192,10-20,10-107,10-189,11-166,12-13,13-36,13-154,14-21,16-236,17-113,17-173,17-240,18-30,19-158,
T..AT.A	7	4	8	58	-3.457615e+00	2.292195e-01	0-7,0-85,0-127,0-200,0-211,0-403,0-434,0-438,1-9,1-40,1-78,1-151,1-232,1-243,1-276,1-313,1-358,1-378,1-440,2-0,2-54,2-61,2-131,2-242,2-255,2-302,2-366,3-85,3-117,3-158,3-201,3-386,4-56,4-99,4-130,4-216,5-137,6-149,6-179,6-213,7-117,7-146,7-176,11-12,12-13,12-169,12-190,13-15,13-43,13-126,16-4,16-9,16-270,17-173,17-436,19-0,19-95,19-131,
TG.AT.A	7	5	7	10	4.749454e-01	-3.256673e-01	0-438,2-61,2-255,3-158,4-99,6-179,6-213,12-169,16-4,19-0,
TT.AT.A	7	5	7	30	-6.408456e-01	3.033522e+00	0-85,0-200,0-211,0-403,0-434,1-9,1-40,1-232,1-243,1-313,1-358,1-378,2-54,2-242,2-302,2-366,3-201,3-386,4-56,5-137,7-117,7-176,12-13,12-190,13-15,13-43,13-126,16-270,17-173,19-95,
T.AAT.A	7	5	6	15	-1.633750e+00	-8.469849e-01	0-85,0-438,1-78,1-151,1-243,1-276,1-378,2-61,2-242,4-99,4-130,7-146,12-169,13-126,19-131,
T.CAT.A	7	5	7	16	7.913503e-01	2.105123e+00	1-9,1-40,1-358,2-0,3-117,3-201,3-386,4-216,5-137,6-149,6-179,7-117,13-43,16-270,19-0,19-95,
TTCAT.A	7	6	7	10	3.338988e+00	4.074228e+00	1-9,1-40,1-358,3-201,3-386,5-137,7-117,13-43,16-270,19-95,
T.GAT.A	7	5	6	9	-2.292091e-01	-6.301852e-01	0-434,1-313,1-440,2-302,4-56,6-213,11-12,12-190,13-15,
T..CT.A	7	4	8	18	-1.024892e+00	-2.229849e+00	0-248,2-376,3-294,3-303,4-126,5-43,5-157,5-162,6-140,7-102,7-192,10-297,13-154,16-50,17-198,17-296,18-76,19-70,
TT.CT.A	7	5	6	7	2.270565e-01	-6.964186e-01	0-248,2-376,4-126,5-43,7-192,10-297,13-154,
T..GT.A	7	4	8	17	-1.446914e+00	-2.863648e+00	0-425,1-93,1-196,4-92,5-107,5-116,6-124,10-107,10-175,11-166,13-73,13-192,14-21,16-135,17-113,17-240,19-127,
TT.GT.A	7	5	6	10	-1.026952e-01	-1.536348e-01	1-93,4-92,10-107,10-175,11-166,13-73,14-21,16-135,17-113,17-240,
T..TT.A	7	4	10	74	6.198392e-01	2.587591e+00	0-0,0-66,0-82,0-168,0-201,0-293,0-366,1-6,1-73,1-74,1-160,1-240,1-300,1-305,1-349,1-359,1-369,1-388,1-410,2-10,2-51,2-168,2-225,2-299,2-323,3-24,3-185,3-198,3-202,3-258,3-330,3-383,3-424,4-53,4-113,4-122,5-103,5-134,5-225,6-1,6-30,6-80,6-161,7-9,7-43,7-73,7-82,7-114,9-15,9-27,9-28,10-20,10-189,11-70,11-257,12-10,12-83,12-187,13-36,13-40,13-105,13-122,13-141,15-19,15-60,15-108,16-236,17-170,18-30,…
TA.TT.A	7	5	7	17	-6.408456e-01	-1.496137e-01	0-66,0-366,1-6,1-240,1-305,2-299,3-258,4-113,4-122,5-103,6-161,7-82,11-70,11-257,12-83,13-141,18-107,
TC.TT.A	7	5	6	14	2.270565e-01	1.655361e+00	0-0,0-82,1-359,2-51,3-202,5-134,12-10,12-187,13-40,13-122,15-19,15-60,15-108,17-170,
TG.TT.A	7	5	6	13	-1.026952e-01	7.850749e-01	0-168,0-293,1-74,3-24,3-198,3-383,6-80,7-114,9-28,13-105,18-133,19-92,19-173,
TT.TT.A	7	5	9	30	1.114221e+00	3.343482e+00	0-201,1-73,1-160,1-300,1-349,1-369,1-388,1-410,2-10,2-168,2-225,2-323,3-185,3-330,3-424,4-53,5-225,6-1,6-30,7-9,7-43,7-73,9-15,9-27,10-20,10-189,13-36,16-236,18-30,19-158,
T.ATT.A	7	5	6	15	-1.468911e+00	-6.352865e-01	0-66,0-168,0-201,0-293,0-366,1-6,1-359,3-202,3-383,5-103,5-134,6-80,12-83,13-40,18-107,
T.CTT.A	7	5	8	16	1.586830e+00	2.330611e+00	0-0,1-410,2-51,4-113,7-9,7-43,7-114,9-15,12-10,13-122,13-141,15-60,15-108,18-133,19-92,19-173,
T.GTT.A	7	5	6	7	-1.026952e-01	-1.089281e+00	1-73,1-160,7-73,9-27,11-70,12-187,17-170,
T.TTT.A	7	5	10	36	1.922176e+00	4.613384e+00	0-82,1-74,1-240,1-300,1-305,1-349,1-369,1-388,2-10,2-168,2-225,2-299,2-323,3-24,3-185,3-198,3-258,3-330,3-424,4-53,4-122,5-225,6-1,6-30,6-161,7-82,9-28,10-20,10-189,11-257,13-36,13-105,15-19,16-236,18-30,19-158,
TTTTT.A	7	6	8	21	2.742082e+00	6.972011e+00	1-300,1-349,1-369,1-388,2-10,2-168,2-225,2-323,3-185,3-330,3-424,4-53,5-225,6-1,6-30,10-20,10-189,13-36,16-236,18-30,19-158,
T....AA	7	3	10	215	7.123163e-02	1.078841e+00	0-34,0-56,0-66,0-75,0-82,0-86,0-95,0-112,0-127,0-131,0-144,0-157,0-171,0-201,0-202,0-211,0-212,0-213,0-237,0-281,0-284,0-306,0-341,0-351,0-371,0-404,0-405,0-425,0-435,1-10,1-40,1-41,1-74,1-104,1-138,1-148,1-196,1-207,1-215,1-232,1-233,1-240,1-243,1-244,1-261,1-273,1-287,1-359,1-369,1-417,1-440,2-10,2-11,2-12,2-20,2-58,2-111,2-112,2-113,2-114,2-151,2-183,2-203,2-205,2-243,2-257,2-259,2-366,2-376,2…
TA...AA	7	4	9	60	-1.596796e+00	-7.492107e-01	0-66,0-86,0-95,0-127,0-131,0-144,0-202,0-213,0-281,0-284,0-371,0-405,0-425,1-215,1-240,1-244,1-261,1-440,2-151,2-243,2-257,2-399,2-417,3-117,3-121,3-217,3-390,4-8,4-96,4-127,4-161,5-116,5-142,5-177,6-50,6-109,6-149,6-153,7-225,8-47,8-50,8-62,10-67,10-69,10-153,11-70,11-130,11-299,12-33,12-83,12-96,16-9,16-204,16-247,17-92,17-134,17-175,17-436,19-206,19-208,
TC...AA	7	4	8	46	-1.176957e+00	2.825198e+00	0-34,0-82,1-10,1-41,1-104,1-148,1-196,1-359,1-417,2-114,2-183,2-205,2-441,3-61,3-142,3-202,3-219,3-242,3-276,3-294,5-95,5-127,5-180,6-217,7-62,7-127,7-194,7-196,10-85,10-128,11-22,11-60,11-106,11-128,11-144,11-237,12-55,12-65,13-19,13-74,16-257,16-271,17-188,17-200,17-223,18-57,
TG...AA	7	4	10	53	9.886889e-01	3.266981e+00	0-56,0-112,0-341,0-351,0-435,1-74,2-203,2-259,2-429,3-37,3-106,3-273,4-5,4-139,4-190,5-9,5-107,6-34,6-64,6-88,6-183,6-190,7-215,7-222,9-28,9-40,10-109,10-214,10-276,11-212,11-235,12-136,12-159,12-166,12-173,12-194,14-3,14-118,15-118,16-136,16-222,16-331,16-401,17-115,17-198,17-208,17-309,18-1,18-80,18-193,18-222,19-119,19-173,
TT...AA	7	4	8	56	-3.457615e+00	-1.211451e+00	0-75,0-157,0-171,0-201,0-211,0-212,0-237,0-306,0-404,1-40,1-138,1-207,1-232,1-233,1-243,1-273,1-287,1-369,2-10,2-11,2-12,2-20,2-58,2-111,2-112,2-113,2-366,2-376,3-68,3-78,3-331,3-332,3-333,3-386,3-424,3-432,3-433,3-434,4-92,4-225,5-8,5-141,6-33,6-63,7-163,7-193,10-108,11-211,12-13,13-196,16-270,16-330,17-114,17-174,18-143,19-95,
T.A..AA	7	4	10	77	5.411974e-01	2.532023e+00	0-34,0-56,0-66,0-75,0-86,0-95,0-131,0-144,0-201,0-212,0-284,0-351,0-371,0-404,0-435,1-10,1-41,1-196,1-233,1-243,1-244,1-359,2-20,2-58,2-114,2-243,2-259,3-68,3-78,3-121,3-142,3-202,3-219,3-276,3-390,3-434,4-8,4-96,4-190,5-107,5-141,5-177,5-180,6-34,6-50,6-109,6-153,6-183,6-217,7-196,7-225,8-50,8-62,10-153,11-22,11-130,11-144,11-212,11-299,12-55,12-83,12-136,12-166,12-173,12-194,13-19,13-196,15-118…
TAA..AA	7	5	9	26	8.170533e-01	1.482671e+00	0-66,0-86,0-95,0-131,0-144,0-284,0-371,1-244,2-243,3-121,3-390,4-8,4-96,5-177,6-50,6-109,6-153,7-225,8-50,8-62,10-153,11-130,11-299,12-83,16-204,19-208,
TCA..AA	7	5	7	18	6.748279e-01	2.522557e+00	0-34,1-10,1-41,1-196,1-359,2-114,3-142,3-202,3-219,3-276,5-180,6-217,7-196,11-22,11-144,12-55,13-19,16-271,
TGA..AA	7	5	9	18	1.781481e+00	1.881263e+00	0-56,0-351,0-435,2-259,4-190,5-107,6-34,6-183,11-212,12-136,12-166,12-173,12-194,15-118,16-331,17-208,17-309,18-80,
TTA..AA	7	5	6	15	-1.633750e+00	-8.469849e-01	0-75,0-201,0-212,0-404,1-233,1-243,2-20,2-58,3-68,3-78,3-434,5-141,13-196,17-174,18-143,
T.C..AA	7	4	8	31	-1.176957e+00	1.593698e-01	0-157,0-425,1-40,1-215,1-261,2-113,2-429,2-441,3-117,3-273,3-294,3-386,4-5,4-127,5-9,5-127,5-142,6-149,6-190,7-62,7-193,10-69,11-60,14-3,16-222,16-257,16-270,17-134,17-188,19-95,19-173,
TAC..AA	7	5	6	9	-1.644892e-02	-3.526371e-01	0-425,1-215,1-261,3-117,4-127,5-142,6-149,10-69,17-134,
TGC..AA	7	5	6	8	1.113747e+00	8.228182e-01	2-429,3-273,4-5,5-9,6-190,14-3,16-222,19-173,
T.G..AA	7	4	9	42	-3.130230e-01	1.113503e+00	0-281,0-306,1-104,1-148,1-207,1-440,2-151,2-183,2-205,3-242,3-333,4-92,4-161,4-225,5-8,5-95,6-33,6-63,6-64,6-88,7-222,9-40,10-85,10-108,10-128,10-276,11-70,11-106,11-211,11-237,12-65,12-96,13-74,16-136,16-247,16-330,16-401,17-92,17-114,18-1,18-57,19-119,
TAG..AA	7	5	6	8	-3.583075e-01	-1.090047e+00	0-281,1-440,2-151,4-161,11-70,12-96,16-247,17-92,
TCG..AA	7	5	6	13	1.113747e+00	2.888442e+00	1-104,1-148,2-183,2-205,3-242,5-95,10-85,10-128,11-106,11-237,12-65,13-74,18-57,
TTG..AA	7	5	6	12	-2.292091e-01	2.832679e-01	0-306,1-207,3-333,4-92,4-225,5-8,6-33,6-63,10-108,11-211,16-330,17-114,
T.T..AA	7	4	10	65	5.796467e-01	5.210637e-01	0-82,0-112,0-127,0-171,0-202,0-211,0-213,0-237,0-341,0-405,1-74,1-138,1-232,1-240,1-273,1-287,1-369,1-417,2-10,2-11,2-12,2-111,2-112,2-203,2-257,2-366,2-376,2-399,2-417,3-37,3-61,3-106,3-217,3-331,3-332,3-424,3-432,3-433,4-139,5-116,7-127,7-163,7-194,7-215,8-47,9-28,10-67,10-109,10-214,11-128,11-235,12-13,12-33,12-159,14-118,16-9,17-115,17-175,17-198,17-200,17-223,17-436,18-193,18-222,19-206,
TAT..AA	7	5	8	17	6.626155e-02	-3.740281e-01	0-127,0-202,0-213,0-405,1-240,2-257,2-399,2-417,3-217,5-116,8-47,10-67,12-33,16-9,17-175,17-436,19-206,
TGT..AA	7	5	10	18	2.587409e+00	2.118091e+00	0-112,0-341,1-74,2-203,3-37,3-106,4-139,7-215,9-28,10-109,10-214,11-235,12-159,14-118,17-115,17-198,18-193,18-222,
T..A.AA	7	4	9	78	-1.596796e+00	1.809893e+00	0-34,0-56,0-75,0-95,0-127,0-144,0-171,0-211,0-213,0-284,0-371,1-40,1-104,1-232,1-243,1-440,2-12,2-20,2-113,2-114,2-205,2-259,2-366,3-37,3-117,3-121,3-219,3-242,3-276,3-333,3-386,3-433,3-434,4-8,4-161,5-95,5-180,6-33,6-64,6-149,6-153,6-183,6-190,6-217,7-196,7-225,8-50,8-62,10-67,10-69,10-85,10-128,10-276,11-106,11-128,11-130,11-211,11-237,11-299,12-13,12-33,12-159,12-173,16-9,16-222,16-247,16-270,…
TA.A.AA	7	5	9	26	8.170533e-01	5.528206e-01	0-95,0-127,0-144,0-213,0-284,0-371,1-440,3-117,3-121,4-8,4-161,6-149,6-153,7-225,8-50,8-62,10-67,10-69,11-130,11-299,12-33,16-9,16-247,17-436,19-206,19-208,
TC.A.AA	7	5	7	18	6.748279e-01	2.522557e+00	0-34,1-104,2-114,2-205,3-219,3-242,3-276,5-95,5-180,6-217,7-196,10-85,10-128,11-106,11-128,11-237,17-200,18-57,
TG.A.AA	7	5	7	14	3.549554e-01	6.890461e-01	0-56,2-259,3-37,6-64,6-183,6-190,10-276,12-159,12-173,16-222,16-401,17-208,18-1,18-80,
TT.A.AA	7	5	7	20	-7.837444e-01	9.996799e-02	0-75,0-171,0-211,1-40,1-232,1-243,2-12,2-20,2-113,2-366,3-333,3-386,3-433,3-434,6-33,11-211,12-13,16-270,16-330,19-95,
T.AA.AA	7	5	9	30	8.170533e-01	2.415790e+00	0-34,0-56,0-75,0-95,0-144,0-284,0-371,1-243,2-20,2-114,2-259,3-121,3-219,3-276,3-434,4-8,5-180,6-153,6-183,6-217,7-196,7-225,8-50,8-62,11-130,11-299,12-173,17-208,18-80,19-208,
TAAA.AA	7	6	7	13	1.607752e+00	2.563882e+00	0-95,0-144,0-284,0-371,3-121,4-8,6-153,7-225,8-50,8-62,11-130,11-299,19-208,
TGAA.AA	7	6	6	6	2.037220e+00	1.092901e+00	0-56,2-259,6-183,12-173,17-208,18-80,
T.CA.AA	7	5	6	10	-1.644892e-02	-3.456628e-02	1-40,2-113,3-117,3-386,6-149,6-190,10-69,16-222,16-270,19-95,
T.GA.AA	7	5	7	20	3.549554e-01	2.478489e+00	1-104,1-440,2-205,3-242,3-333,4-161,5-95,6-33,6-64,10-85,10-128,10-276,11-106,11-211,11-237,16-247,16-330,16-401,18-1,18-57,
T.TA.AA	7	5	6	18	-1.633750e+00	-3.740281e-01	0-127,0-171,0-211,0-213,1-232,2-12,2-366,3-37,3-433,10-67,11-128,12-13,12-33,12-159,16-9,17-200,17-436,19-206,
T..C.AA	7	4	9	42	-1.682127e-02	1.870691e+00	0-112,0-237,0-341,0-351,1-138,1-215,1-287,2-112,2-203,2-376,3-61,3-217,3-294,4-139,5-8,5-9,5-127,5-141,5-142,6-88,7-163,7-194,7-215,9-40,10-109,10-153,10-214,11-60,11-144,11-212,11-235,12-136,14-3,14-118,15-118,16-204,16-331,17-92,17-115,17-134,17-198,17-309,
TG.C.AA	7	5	9	21	3.121555e+00	6.217094e+00	0-112,0-341,0-351,2-203,4-139,5-9,6-88,7-215,9-40,10-109,10-214,11-212,11-235,12-136,14-3,14-118,15-118,16-331,17-115,17-198,17-309,
T.AC.AA	7	5	6	10	-1.644892e-02	-3.456628e-02	0-351,5-141,10-153,11-144,11-212,12-136,15-118,16-204,16-331,17-309,
T.CC.AA	7	5	6	8	1.416727e+00	1.243442e+00	1-215,3-294,5-9,5-127,5-142,11-60,14-3,17-134,
T.TC.AA	7	5	7	20	7.913503e-01	3.424212e+00	0-112,0-237,0-341,1-138,1-287,2-112,2-203,2-376,3-61,3-217,4-139,7-163,7-194,7-215,10-109,10-214,11-235,14-118,17-115,17-198,
TGTC.AA	7	6	7	11	4.575561e+00	6.717817e+00	0-112,0-341,2-203,4-139,7-215,10-109,10-214,11-235,14-118,17-115,17-198,
T..G.AA	7	4	8	31	-1.614735e+00	-6.577065e-01	0-157,0-306,0-405,0-425,1-196,1-207,2-151,2-257,2-399,2-429,2-441,3-68,3-106,3-332,4-92,4-190,4-225,5-107,5-116,6-34,6-63,7-127,11-22,12-55,12-96,16-257,17-175,17-188,17-223,18-193,19-119,
TC.G.AA	7	5	6	8	1.113747e+00	8.217819e-01	1-196,2-441,7-127,11-22,12-55,16-257,17-188,17-223,
T.AG.AA	7	5	6	7	-3.583075e-01	-1.384825e+00	1-196,3-68,4-190,5-107,6-34,11-22,12-55,
T.GG.AA	7	5	6	8	8.088975e-01	4.065368e-01	0-306,1-207,2-151,4-92,4-225,6-63,12-96,19-119,
T.TG.AA	7	5	6	10	-2.292091e-01	-3.256673e-01	0-405,2-257,2-399,3-106,3-332,5-116,7-127,17-175,17-223,18-193,
T..T.AA	7	4	9	64	-1.438984e+00	8.106412e-01	0-66,0-82,0-86,0-131,0-201,0-202,0-212,0-281,0-404,0-435,1-10,1-41,1-74,1-148,1-233,1-240,1-244,1-261,1-273,1-359,1-369,1-417,2-10,2-11,2-58,2-111,2-183,2-243,2-417,3-78,3-142,3-202,3-273,3-331,3-390,3-424,3-432,4-5,4-96,4-127,5-177,6-50,6-109,7-62,7-193,7-222,8-47,9-28,10-108,11-70,12-65,12-83,12-166,12-194,13-19,13-74,13-196,16-136,16-271,17-114,17-174,18-143,18-222,19-173,
TA.T.AA	7	5	7	19	-7.837444e-01	-1.371603e-01	0-66,0-86,0-131,0-202,0-281,1-240,1-244,1-261,2-243,2-417,3-390,4-96,4-127,5-177,6-50,6-109,8-47,11-70,12-83,
TG.T.AA	7	5	8	11	1.179100e+00	-2.196933e-02	0-435,1-74,3-273,4-5,7-222,9-28,12-166,12-194,16-136,18-222,19-173,
TT.T.AA	7	5	7	20	-6.408456e-01	3.371268e-01	0-201,0-212,0-404,1-233,1-273,1-369,2-10,2-11,2-58,2-111,3-78,3-331,3-424,3-432,7-193,10-108,13-196,17-114,17-174,18-143,
T.AT.AA	7	5	7	30	-7.837444e-01	2.725758e+00	0-66,0-86,0-131,0-201,0-212,0-404,0-435,1-10,1-41,1-233,1-244,1-359,2-58,2-243,3-78,3-142,3-202,3-390,4-96,5-177,6-50,6-109,12-83,12-166,12-194,13-19,13-196,16-271,17-174,18-143,
T.GT.AA	7	5	6	10	-2.292091e-01	-3.262429e-01	0-281,1-148,2-183,7-222,10-108,11-70,12-65,13-74,16-136,17-114,
T...AAA	7	4	10	95	5.411974e-01	3.262155e+00	0-56,0-75,0-95,0-144,0-157,0-171,0-202,0-212,0-213,0-281,0-306,0-405,1-41,1-207,1-233,1-244,1-261,1-273,1-417,2-11,2-12,2-20,2-112,2-113,2-114,2-205,2-257,2-259,2-399,3-37,3-68,3-78,3-106,3-121,3-217,3-219,3-276,3-332,3-333,3-390,3-432,3-433,3-434,4-5,4-8,4-190,5-9,5-127,5-142,5-180,6-34,6-50,6-63,6-64,6-88,6-190,7-62,7-194,7-196,7-222,7-225,8-47,10-69,10-109,10-128,10-153,11-128,11-130,11-212,11…
TA..AAA	7	5	9	28	8.170533e-01	1.715561e+00	0-95,0-144,0-202,0-213,0-281,0-405,1-244,1-261,2-257,2-399,3-121,3-217,3-390,4-8,5-142,6-50,7-225,8-47,10-69,10-153,11-130,11-299,12-96,16-204,17-134,17-175,19-206,19-208,
TC..AAA	7	5	7	18	6.748279e-01	2.201688e+00	1-41,1-417,2-114,2-205,3-219,3-276,5-127,5-180,7-62,7-194,7-196,10-128,11-128,11-237,12-55,12-65,16-271,17-200,
TG..AAA	7	5	9	27	1.781481e+00	4.582023e+00	0-56,2-259,3-37,3-106,4-5,4-190,5-9,6-34,6-64,6-88,6-190,7-222,10-109,11-212,12-159,12-173,14-118,15-118,16-331,16-401,17-115,17-208,18-1,18-80,18-193,18-222,19-119,
T.A.AAA	7	5	9	39	8.170533e-01	4.530641e+00	0-56,0-75,0-95,0-144,0-212,1-41,1-233,1-244,2-20,2-114,2-259,3-68,3-78,3-121,3-219,3-276,3-390,3-434,4-8,4-190,5-180,6-34,6-50,7-196,7-225,10-153,11-130,11-212,11-299,12-55,12-173,13-196,15-118,16-204,16-271,16-331,17-208,18-80,19-208,
TAA.AAA	7	6	7	13	1.607752e+00	2.563882e+00	0-95,0-144,1-244,3-121,3-390,4-8,6-50,7-225,10-153,11-130,11-299,16-204,19-208,
TCA.AAA	7	6	6	8	2.352150e+00	2.566148e+00	1-41,2-114,3-219,3-276,5-180,7-196,12-55,16-271,
TGA.AAA	7	6	9	10	4.155517e+00	3.146251e+00	0-56,2-259,4-190,6-34,11-212,12-173,15-118,16-331,17-208,18-80,
T.C.AAA	7	5	6	11	-1.644892e-02	2.838514e-01	0-157,1-261,2-113,4-5,5-9,5-127,5-142,6-190,7-62,10-69,17-134,
T.G.AAA	7	5	7	16	3.549554e-01	9.858961e-01	0-281,0-306,1-207,2-205,3-333,6-63,6-64,6-88,7-222,10-128,11-237,12-65,12-96,16-401,18-1,19-119,
T.T.AAA	7	5	9	29	9.162675e-01	2.006450e+00	0-171,0-202,0-213,0-405,1-273,1-417,2-11,2-12,2-112,2-257,2-399,3-37,3-106,3-217,3-332,3-432,3-433,7-194,8-47,10-109,11-128,12-159,14-118,17-115,17-175,17-200,18-193,18-222,19-206,
TGT.AAA	7	6	6	8	2.153267e+00	2.283278e+00	3-37,3-106,10-109,12-159,14-118,17-115,18-193,18-222,
T..AAAA	7	5	8	40	-5.684352e-02	3.823312e+00	0-56,0-75,0-95,0-144,0-171,0-213,2-12,2-20,2-113,2-114,2-205,2-259,3-37,3-121,3-219,3-276,3-333,3-433,3-434,4-8,5-180,6-64,6-190,7-196,7-225,10-69,10-128,11-128,11-130,11-237,11-299,12-159,12-173,16-401,17-200,17-208,18-1,18-80,19-206,19-208,
TA.AAAA	7	6	6	11	9.401778e-01	1.373913e+00	0-95,0-144,0-213,3-121,4-8,7-225,10-69,11-130,11-299,19-206,19-208,
TG.AAAA	7	6	6	11	2.037220e+00	3.660989e+00	0-56,2-259,3-37,6-64,6-190,12-159,12-173,16-401,17-208,18-1,18-80,
T.AAAAA	7	6	8	21	2.275326e+00	5.756343e+00	0-56,0-75,0-95,0-144,2-20,2-114,2-259,3-121,3-219,3-276,3-434,4-8,5-180,7-196,7-225,11-130,11-299,12-173,17-208,18-80,19-208,
TAAAAAA	7	7	6	8	3.370743e+00	4.012257e+00	0-95,0-144,3-121,4-8,7-225,11-130,11-299,19-208,
T.TAAAA	7	6	6	9	1.053210e+00	1.145839e+00	0-171,0-213,2-12,3-37,3-433,11-128,12-159,17-200,19-206,
T..CAAA	7	5	6	16	-1.644892e-02	1.881171e+00	2-112,3-217,5-9,5-127,5-142,6-88,7-194,10-109,10-153,11-212,14-118,15-118,16-204,16-331,17-115,17-134,
T..GAAA	7	5	7	17	3.549554e-01	1.582718e+00	0-157,0-306,0-405,1-207,2-257,2-399,3-68,3-106,3-332,4-190,6-34,6-63,12-55,12-96,17-175,18-193,19-119,
T..TAAA	7	5	8	22	6.626155e-02	8.120545e-01	0-202,0-212,0-281,1-41,1-233,1-244,1-261,1-273,1-417,2-11,3-78,3-390,3-432,4-5,6-50,7-62,7-222,8-47,12-65,13-196,16-271,18-222,
T...CAA	7	4	9	46	-1.682127e-02	3.017233e+00	0-131,0-237,0-284,0-371,1-10,1-104,1-138,1-148,2-111,2-183,2-417,2-441,3-61,3-142,3-242,3-273,4-127,4-225,5-8,5-95,5-141,5-177,6-153,7-163,7-193,8-50,9-40,10-67,10-85,10-108,11-22,11-60,11-106,11-144,11-211,12-33,12-194,13-19,13-74,16-136,16-247,16-330,17-114,17-223,17-309,18-57,
TA..CAA	7	5	8	11	1.366105e+00	2.838514e-01	0-131,0-284,0-371,2-417,4-127,5-177,6-153,8-50,10-67,12-33,16-247,
TC..CAA	7	5	7	18	2.093129e+00	5.696087e+00	1-10,1-104,1-148,2-183,2-441,3-61,3-142,3-242,5-95,10-85,11-22,11-60,11-106,11-144,13-19,13-74,17-223,18-57,
TT..CAA	7	5	6	12	1.062660e-01	7.918190e-01	0-237,1-138,2-111,4-225,5-8,5-141,7-163,7-193,10-108,11-211,16-330,17-114,
T.A.CAA	7	5	8	14	1.366105e+00	1.241194e+00	0-131,0-284,0-371,1-10,3-142,5-141,5-177,6-153,8-50,11-22,11-144,12-194,13-19,17-309,
T.G.CAA	7	5	8	18	2.452286e+00	4.965410e+00	1-104,1-148,2-183,3-242,4-225,5-8,5-95,9-40,10-85,10-108,11-106,11-211,13-74,16-136,16-247,16-330,17-114,18-57,
TCG.CAA	7	6	6	9	5.489215e+00	7.992226e+00	1-104,1-148,2-183,3-242,5-95,10-85,11-106,13-74,18-57,
T.T.CAA	7	5	6	9	1.062660e-01	-1.893966e-01	0-237,1-138,2-111,2-417,3-61,7-163,10-67,12-33,17-223,
T..ACAA	7	5	9	15	2.057382e+00	1.561007e+00	0-284,0-371,1-104,3-242,5-95,6-153,8-50,10-67,10-85,11-106,11-211,12-33,16-247,16-330,18-57,
TA.ACAA	7	6	6	7	2.352150e+00	2.014358e+00	0-284,0-371,6-153,8-50,10-67,12-33,16-247,
T.GACAA	7	6	6	9	3.577566e+00	5.025732e+00	1-104,3-242,5-95,10-85,11-106,11-211,16-247,16-330,18-57,
T..CCAA	7	5	7	10	2.093129e+00	2.130451e+00	0-237,1-138,3-61,5-8,5-141,7-163,9-40,11-60,11-144,17-309,
T..TCAA	7	5	7	17	7.913503e-01	2.434351e+00	0-131,1-10,1-148,2-111,2-183,2-417,3-142,3-273,4-127,5-177,7-193,10-108,12-194,13-19,13-74,16-136,17-114,
T...GAA	7	4	10	37	9.886889e-01	4.049182e-01	0-34,0-86,0-112,0-341,0-351,0-404,0-435,1-215,1-287,2-58,2-151,2-203,2-243,2-429,3-331,4-96,4-139,4-161,6-33,6-109,6-183,6-217,7-127,7-215,8-62,10-214,10-276,11-235,12-136,12-166,14-3,16-222,16-257,17-92,17-174,17-188,18-143,
TA..GAA	7	5	6	9	-3.583075e-01	-7.939028e-01	0-86,1-215,2-151,2-243,4-96,4-161,6-109,8-62,17-92,
TG..GAA	7	5	8	16	2.143879e+00	3.485407e+00	0-112,0-341,0-351,0-435,2-203,2-429,4-139,6-183,7-215,10-214,10-276,11-235,12-136,12-166,14-3,16-222,
T.A.GAA	7	5	8	16	1.068218e+00	1.284500e+00	0-34,0-86,0-351,0-404,0-435,2-58,2-243,4-96,6-109,6-183,6-217,8-62,12-136,12-166,17-174,18-143,
T..AGAA	7	5	6	8	-3.583075e-01	-1.089524e+00	0-34,4-161,6-33,6-183,6-217,8-62,10-276,16-222,
T..CGAA	7	5	8	13	2.452286e+00	2.888442e+00	0-112,0-341,0-351,1-215,1-287,2-203,4-139,7-215,10-214,11-235,12-136,14-3,17-92,
TG.CGAA	7	6	7	10	6.055202e+00	8.216837e+00	0-112,0-341,0-351,2-203,4-139,7-215,10-214,11-235,12-136,14-3,
T..TGAA	7	5	7	11	4.749454e-01	-2.136576e-02	0-86,0-404,0-435,2-58,2-243,3-331,4-96,6-109,12-166,17-174,18-143,
T.ATGAA	7	6	7	10	2.866929e+00	3.339224e+00	0-86,0-404,0-435,2-58,2-243,4-96,6-109,12-166,17-174,18-143,
T...TAA	7	4	9	37	-1.438984e+00	-2.638488e+00	0-66,0-82,0-127,0-201,0-211,0-425,1-40,1-74,1-196,1-232,1-240,1-243,1-359,1-369,1-440,2-10,2-366,2-376,3-117,3-202,3-294,3-386,3-424,4-92,5-107,5-116,6-149,9-28,11-70,12-13,12-83,16-9,16-270,17-198,17-436,19-95,19-173,
TA..TAA	7	5	7	12	-7.837444e-01	-1.555129e+00	0-66,0-127,0-425,1-240,1-440,3-117,5-116,6-149,11-70,12-83,16-9,17-436,
TT..TAA	7	5	6	15	-1.468911e+00	-6.352865e-01	0-201,0-211,1-40,1-232,1-243,1-369,2-10,2-366,2-376,3-386,3-424,4-92,12-13,16-270,19-95,
T.T.TAA	7	5	6	17	-1.468911e+00	-1.496137e-01	0-82,0-127,0-211,1-74,1-232,1-240,1-369,2-10,2-366,2-376,3-424,5-116,9-28,12-13,16-9,17-198,17-436,
T..ATAA	7	5	6	15	-1.633750e+00	-8.476975e-01	0-127,0-211,1-40,1-232,1-243,1-440,2-366,3-117,3-386,6-149,12-13,16-9,16-270,17-436,19-95,
T..TTAA	7	5	6	14	-1.468911e+00	-8.777242e-01	0-66,0-82,0-201,1-74,1-240,1-359,1-369,2-10,3-202,3-424,9-28,11-70,12-83,19-173,
T....CA	7	3	10	114	2.881301e-01	2.488582e+00	0-269,0-370,1-6,1-9,1-93,1-103,1-151,1-276,1-305,1-322,1-332,1-388,2-61,2-171,2-234,2-246,2-286,2-338,2-407,2-420,3-15,3-160,3-185,3-189,3-198,3-210,3-241,3-303,3-383,4-76,4-126,4-149,4-216,4-224,5-43,5-84,5-94,5-125,5-134,5-228,6-4,6-11,6-112,6-124,6-213,7-13,7-36,7-43,7-47,7-82,7-86,7-114,7-138,7-146,7-162,7-192,8-11,8-37,8-49,9-74,9-76,10-11,10-84,10-107,10-162,10-229,11-43,11-90,11-105,11-210…
TA...CA	7	4	9	22	-1.682127e-02	-1.720284e+00	1-6,1-276,1-305,1-322,3-160,4-76,5-125,6-124,7-82,7-146,8-11,9-74,9-76,10-162,12-35,12-201,13-146,16-50,16-148,16-376,17-440,19-105,
TC...CA	7	4	9	19	1.235919e+00	8.636766e-01	0-269,1-151,2-286,2-420,3-189,3-303,4-216,5-134,7-47,7-86,10-11,11-318,12-104,13-40,15-108,16-219,17-59,18-121,19-127,
TT...CA	7	4	10	53	1.204096e+00	4.776543e+00	0-370,1-9,1-93,1-103,1-332,1-388,2-171,2-338,2-407,3-15,3-185,3-241,4-126,4-224,5-43,5-94,5-228,6-4,6-11,7-36,7-43,7-138,7-162,7-192,8-37,8-49,10-84,10-107,11-43,11-105,11-210,13-15,13-36,13-43,13-50,13-73,14-21,15-21,15-136,16-135,16-236,16-246,16-329,17-43,17-113,17-222,17-308,18-65,18-119,19-16,19-45,19-158,19-237,
T.A..CA	7	4	8	30	-1.176957e+00	-3.352527e-02	0-370,1-6,1-151,1-276,2-61,2-246,2-286,2-420,3-189,3-383,4-76,4-126,5-134,6-112,6-124,7-13,7-47,7-86,7-146,8-49,12-104,13-40,16-148,16-246,17-440,18-65,18-146,18-168,18-238,19-105,
T.C..CA	7	4	9	33	1.235919e+00	4.507430e+00	1-9,1-93,1-103,1-322,1-332,2-234,3-15,3-210,3-241,3-303,4-216,5-94,6-11,7-43,7-114,10-11,10-84,11-43,11-90,11-105,11-318,12-35,12-201,13-43,13-73,13-146,15-108,15-136,17-222,18-121,19-0,19-70,19-92,
TTC..CA	7	5	8	16	2.890090e+00	5.056532e+00	1-9,1-93,1-103,1-332,3-15,3-241,5-94,6-11,7-43,10-84,11-43,11-105,13-43,13-73,15-136,17-222,
T.G..CA	7	4	6	9	-1.544525e+00	-2.168511e+00	2-171,4-149,6-213,8-37,9-76,13-15,16-50,16-135,17-308,
T.T..CA	7	4	10	42	1.204096e+00	2.604066e+00	0-269,1-305,1-388,2-338,2-407,3-160,3-185,3-198,4-224,5-43,5-84,5-125,5-228,6-4,7-36,7-82,7-138,7-162,7-192,8-11,9-74,10-107,10-162,10-229,11-210,13-36,13-50,14-21,15-21,16-219,16-236,16-329,16-376,17-43,17-59,17-113,18-119,19-16,19-45,19-127,19-158,19-237,
TAT..CA	7	5	7	8	7.913503e-01	-5.167867e-01	1-305,3-160,5-125,7-82,8-11,9-74,10-162,16-376,
TTT..CA	7	5	9	27	2.266716e+00	6.066787e+00	1-388,2-338,2-407,3-185,4-224,5-43,5-228,6-4,7-36,7-138,7-162,7-192,10-107,11-210,13-36,13-50,14-21,15-21,16-236,16-329,17-43,17-113,18-119,19-16,19-45,19-158,19-237,
T..A.CA	7	4	9	30	-1.682127e-02	-2.944910e-02	0-370,1-9,1-151,1-276,2-61,2-171,2-246,2-420,3-210,4-216,5-84,5-228,6-4,6-112,6-213,7-146,8-49,9-74,10-229,12-35,12-104,13-15,13-43,16-376,17-308,18-65,18-146,19-0,19-16,19-105,
TA.A.CA	7	5	6	6	-1.644892e-02	-1.305695e+00	1-276,7-146,9-74,12-35,16-376,19-105,
TT.A.CA	7	5	8	11	1.476435e+00	4.643903e-01	0-370,1-9,2-171,5-228,6-4,8-49,13-15,13-43,17-308,18-65,19-16,
T.AA.CA	7	5	6	13	-1.644892e-02	9.217304e-01	0-370,1-151,1-276,2-61,2-246,2-420,6-112,7-146,8-49,12-104,18-65,18-146,19-105,
T.TA.CA	7	5	6	7	1.062660e-01	-8.427326e-01	5-84,5-228,6-4,9-74,10-229,16-376,19-16,
T..C.CA	7	4	6	15	-1.120816e+00	-4.248722e-01	2-338,3-15,3-303,4-126,5-43,5-125,7-192,8-11,9-76,16-50,17-59,18-119,18-121,19-45,19-70,
T.TC.CA	7	5	6	8	1.529393e+00	1.401216e+00	2-338,5-43,5-125,7-192,8-11,17-59,18-119,19-45,
T..G.CA	7	4	10	34	1.807439e+00	3.860511e+00	1-93,1-103,1-322,1-332,3-160,3-241,4-76,4-224,5-94,6-11,6-124,7-86,7-138,8-37,10-11,10-84,10-107,10-162,11-105,11-210,11-318,12-201,13-73,13-146,14-21,15-21,15-136,16-135,16-148,16-246,16-329,17-113,18-168,19-127,
TA.G.CA	7	5	7	8	1.783016e+00	8.228182e-01	1-322,3-160,4-76,6-124,10-162,12-201,13-146,16-148,
TT.G.CA	7	5	9	21	3.240256e+00	6.517981e+00	1-93,1-103,1-332,3-241,4-224,5-94,6-11,7-138,8-37,10-84,10-107,11-105,11-210,13-73,14-21,15-21,15-136,16-135,16-246,16-329,17-113,
T.CG.CA	7	5	7	15	3.278311e+00	6.866075e+00	1-93,1-103,1-322,1-332,3-241,5-94,6-11,10-11,10-84,11-105,11-318,12-201,13-73,13-146,15-136,
TTCG.CA	7	6	7	10	6.779202e+00	9.297343e+00	1-93,1-103,1-332,3-241,5-94,6-11,10-84,11-105,13-73,15-136,
T.TG.CA	7	5	7	11	1.897632e+00	2.250247e+00	3-160,4-224,7-138,10-107,10-162,11-210,14-21,15-21,16-329,17-113,19-127,
T..T.CA	7	4	9	35	8.960171e-02	6.482157e-01	0-269,1-6,1-305,1-388,2-234,2-286,2-407,3-185,3-189,3-198,3-383,4-149,5-134,7-13,7-36,7-43,7-47,7-82,7-114,7-162,11-43,11-90,13-36,13-40,13-50,15-108,16-219,16-236,17-43,17-222,17-440,18-238,19-92,19-158,19-237,
TC.T.CA	7	5	7	8	2.209742e+00	1.401216e+00	0-269,2-286,3-189,5-134,7-47,13-40,15-108,16-219,
TT.T.CA	7	5	7	14	9.069430e-01	1.652563e+00	1-388,2-407,3-185,7-36,7-43,7-162,11-43,13-36,13-50,16-236,17-43,17-222,19-158,19-237,
T.AT.CA	7	5	7	10	7.913503e-01	1.338708e-01	1-6,2-286,3-189,3-383,5-134,7-13,7-47,13-40,17-440,18-238,
T.CT.CA	7	5	6	8	1.529393e+00	1.401216e+00	2-234,7-43,7-114,11-43,11-90,15-108,17-222,19-92,
T.TT.CA	7	5	6	16	2.270565e-01	2.327563e+00	0-269,1-305,1-388,2-407,3-185,3-198,7-36,7-82,7-162,13-36,13-50,16-219,16-236,17-43,19-158,19-237,
TTTT.CA	7	6	6	11	2.713911e+00	4.877397e+00	1-388,2-407,3-185,7-36,7-162,13-36,13-50,16-236,17-43,19-158,19-237,
T...ACA	7	4	10	37	1.143314e+00	1.293284e+00	0-269,0-370,1-103,1-322,1-332,2-246,2-286,2-338,2-407,2-420,3-160,3-189,3-241,4-76,4-149,5-94,6-11,8-11,8-49,9-76,10-84,11-90,11-105,11-210,12-35,12-104,13-50,13-146,15-21,16-148,16-246,16-329,16-376,17-440,18-121,19-16,19-45,
TA..ACA	7	5	6	10	-1.644892e-02	-3.743933e-02	1-322,3-160,4-76,8-11,9-76,12-35,13-146,16-148,16-376,17-440,
TT..ACA	7	5	10	18	2.846603e+00	2.763941e+00	0-370,1-103,1-332,2-338,2-407,3-241,5-94,6-11,8-49,10-84,11-105,11-210,13-50,15-21,16-246,16-329,19-16,19-45,
T.A.ACA	7	5	6	11	-1.644892e-02	2.832473e-01	0-370,2-246,2-286,2-420,3-189,4-76,8-49,12-104,16-148,16-246,17-440,
T.C.ACA	7	5	7	12	2.093129e+00	3.019398e+00	1-103,1-322,1-332,3-241,5-94,6-11,10-84,11-90,11-105,12-35,13-146,18-121,
T.T.ACA	7	5	8	12	1.476435e+00	7.918190e-01	0-269,2-338,2-407,3-160,8-11,11-210,13-50,15-21,16-329,16-376,19-16,19-45,
TTT.ACA	7	6	6	8	2.591857e+00	2.907409e+00	2-338,2-407,11-210,13-50,15-21,16-329,19-16,19-45,
T..AACA	7	5	6	8	-1.644892e-02	-6.703621e-01	0-370,2-246,2-420,8-49,12-35,12-104,16-376,19-16,
T..GACA	7	5	8	16	2.452286e+00	4.133252e+00	1-103,1-322,1-332,3-160,3-241,4-76,5-94,6-11,10-84,11-105,11-210,13-146,15-21,16-148,16-246,16-329,
TT.GACA	7	6	7	11	4.575561e+00	6.717817e+00	1-103,1-332,3-241,5-94,6-11,10-84,11-105,11-210,15-21,16-246,16-329,
T.CGACA	7	6	6	9	5.489215e+00	7.992226e+00	1-103,1-322,1-332,3-241,5-94,6-11,10-84,11-105,13-146,
T..TACA	7	5	6	8	1.062660e-01	-5.162717e-01	0-269,2-286,2-407,3-189,4-149,11-90,13-50,17-440,
T...CCA	7	4	6	15	-1.120816e+00	-1.677271e-01	5-84,5-125,6-4,7-13,7-86,7-138,7-162,8-37,10-162,11-43,17-43,17-59,17-308,18-119,19-237,
T...GCA	7	4	9	22	9.694479e-01	9.391842e-01	2-171,2-234,3-15,3-210,4-224,5-228,6-112,7-36,7-47,9-74,10-11,10-229,11-318,12-201,15-136,16-219,17-222,18-65,18-146,18-168,18-238,19-105,
TT..GCA	7	5	6	8	1.226319e+00	9.773642e-01	2-171,3-15,4-224,5-228,7-36,15-136,17-222,18-65,
T..AGCA	7	5	6	9	1.113747e+00	1.233930e+00	2-171,3-210,5-228,6-112,9-74,10-229,18-65,18-146,19-105,
T...TCA	7	4	9	40	8.960171e-02	1.827799e+00	1-6,1-9,1-93,1-151,1-276,1-305,1-388,2-61,3-185,3-198,3-303,3-383,4-126,4-216,5-43,5-134,6-124,6-213,7-43,7-82,7-114,7-146,7-192,10-107,13-15,13-36,13-40,13-43,13-73,14-21,15-108,16-50,16-135,16-236,17-113,19-0,19-70,19-92,19-127,19-158,
TC..TCA	7	5	6	7	1.529393e+00	9.463271e-01	1-151,3-303,4-216,5-134,13-40,15-108,19-127,
TT..TCA	7	5	9	18	2.266716e+00	3.007346e+00	1-9,1-93,1-388,3-185,4-126,5-43,7-43,7-192,10-107,13-15,13-36,13-43,13-73,14-21,16-135,16-236,17-113,19-158,
T.C.TCA	7	5	7	12	2.209742e+00	3.225738e+00	1-9,1-93,3-303,4-216,7-43,7-114,13-43,13-73,15-108,19-0,19-70,19-92,
T.T.TCA	7	5	9	14	2.266716e+00	1.655361e+00	1-305,1-388,3-185,3-198,5-43,7-82,7-192,10-107,13-36,14-21,16-236,17-113,19-127,19-158,
TTT.TCA	7	6	9	10	4.986982e+00	4.280002e+00	1-388,3-185,5-43,7-192,10-107,13-36,14-21,16-236,17-113,19-158,
T..ATCA	7	5	6	10	1.062660e-01	1.373187e-01	1-9,1-151,1-276,2-61,4-216,6-213,7-146,13-15,13-43,19-0,
T..GTCA	7	5	7	8	1.897632e+00	9.784049e-01	1-93,6-124,10-107,13-73,14-21,16-135,17-113,19-127,
T..TTCA	7	5	8	16	1.586830e+00	1.992800e+00	1-6,1-305,1-388,3-185,3-198,3-383,5-134,7-43,7-82,7-114,13-36,13-40,15-108,16-236,19-92,19-158,
TT.TTCA	7	6	6	6	2.713911e+00	1.884981e+00	1-388,3-185,7-43,13-36,16-236,19-158,
T.TTTCA	7	6	6	8	2.713911e+00	3.081188e+00	1-305,1-388,3-185,3-198,7-82,13-36,16-236,19-158,
T....GA	7	3	9	106	-4.399014e+00	-5.387663e-02	0-7,0-27,0-85,0-239,0-248,0-256,0-293,0-296,0-304,0-340,0-403,0-434,1-101,1-175,1-205,1-320,1-362,1-410,1-437,1-444,2-141,2-150,2-168,2-202,2-225,2-242,2-255,2-299,2-302,2-383,3-3,3-24,3-85,3-158,3-239,3-258,3-261,3-330,3-393,4-53,4-99,4-106,4-138,4-141,4-188,5-17,5-92,5-103,6-30,6-32,6-61,6-99,6-140,6-164,6-179,7-9,10-1,10-45,10-82,10-125,10-175,10-191,10-213,10-259,10-297,10-307,11-191,11-234,1…
TA...GA	7	4	9	21	-3.130230e-01	-2.416281e+00	0-256,0-304,1-101,1-320,1-444,2-299,3-85,3-258,3-393,4-188,5-103,6-61,10-125,10-307,12-87,13-199,14-67,14-139,16-274,17-257,18-107,
TC...GA	7	4	7	20	-7.065340e-01	4.680809e-01	0-7,0-239,1-205,1-437,4-141,5-92,10-45,11-274,12-187,13-22,14-79,14-120,15-19,15-60,16-299,17-145,18-54,18-76,19-162,19-184,
TG...GA	7	4	9	19	7.019815e-01	-4.114085e-01	0-293,1-175,2-141,2-255,3-24,3-158,4-99,5-17,6-140,6-179,10-1,11-308,12-169,13-105,14-31,16-385,17-225,18-111,19-117,
TT...GA	7	4	8	46	-1.446914e+00	2.199324e+00	0-27,0-85,0-248,0-296,0-340,0-403,0-434,1-362,1-410,2-150,2-168,2-202,2-225,2-242,2-302,2-383,3-3,3-239,3-261,3-330,4-53,4-106,4-138,6-30,6-32,6-99,6-164,7-9,10-82,10-175,10-191,10-213,10-259,10-297,11-191,11-234,12-135,12-190,13-144,13-154,16-221,16-244,16-256,17-173,17-187,19-181,
T.A..GA	7	4	8	25	-1.614735e+00	-1.888619e+00	0-85,0-248,0-293,1-362,1-437,1-444,2-141,2-150,2-242,3-393,4-99,5-17,5-103,10-307,12-87,12-169,13-22,13-199,14-31,14-79,14-120,16-274,18-107,18-111,19-162,
TAA..GA	7	5	7	8	3.549554e-01	-1.092136e+00	1-444,3-393,5-103,10-307,12-87,13-199,16-274,18-107,
TGA..GA	7	5	6	7	8.088975e-01	2.356423e-02	0-293,2-141,4-99,5-17,12-169,14-31,18-111,
T.C..GA	7	4	6	14	-1.544525e+00	-9.727247e-01	0-239,1-410,6-99,6-179,7-9,10-1,11-308,15-60,16-256,17-187,17-225,17-257,18-54,18-76,
T.G..GA	7	4	8	25	-2.021241e-01	2.619917e-01	0-296,0-340,0-434,2-202,2-302,2-383,3-3,3-261,4-138,4-141,6-140,10-125,10-175,10-213,10-259,10-297,11-234,12-135,12-187,12-190,16-221,16-299,16-385,19-181,19-184,
TTG..GA	7	5	7	18	1.590039e+00	4.518723e+00	0-296,0-340,0-434,2-202,2-302,2-383,3-3,3-261,4-138,10-175,10-213,10-259,10-297,11-234,12-135,12-190,16-221,19-181,
T.T..GA	7	4	9	42	-2.011703e-01	1.460213e+00	0-7,0-27,0-256,0-304,0-403,1-101,1-175,1-205,1-320,2-168,2-225,2-255,2-299,3-24,3-85,3-158,3-239,3-258,3-330,4-53,4-106,4-188,5-92,6-30,6-32,6-61,6-164,10-45,10-82,10-191,11-191,11-274,13-105,13-144,13-154,14-67,14-139,15-19,16-244,17-145,17-173,19-117,
TTT..GA	7	5	7	18	5.934776e-01	2.041492e+00	0-27,0-403,2-168,2-225,3-239,3-330,4-53,4-106,6-30,6-32,6-164,10-82,10-191,11-191,13-144,13-154,16-244,17-173,
T..A.GA	7	4	8	38	-1.614735e+00	5.765736e-01	0-7,0-27,0-85,0-239,0-256,0-296,0-403,0-434,1-175,1-320,1-362,1-444,2-242,2-255,2-302,3-85,3-158,3-261,3-393,4-99,4-141,6-164,6-179,12-87,12-135,12-169,12-190,13-22,13-144,13-199,14-31,14-79,14-120,16-274,16-299,17-173,17-225,19-184,
TC.A.GA	7	5	6	8	1.113747e+00	8.228182e-01	0-7,0-239,4-141,13-22,14-79,14-120,16-299,19-184,
TG.A.GA	7	5	7	8	1.476388e+00	4.065368e-01	1-175,2-255,3-158,4-99,6-179,12-169,14-31,17-225,
T.AA.GA	7	5	6	14	-3.583075e-01	6.856170e-01	0-85,1-362,1-444,2-242,3-393,4-99,12-87,12-169,13-22,13-199,14-31,14-79,14-120,16-274,
T.GA.GA	7	5	6	9	8.088975e-01	7.899261e-01	0-296,0-434,2-302,3-261,4-141,12-135,12-190,16-299,19-184,
T..C.GA	7	4	8	15	1.314569e-01	-7.332484e-01	0-248,3-3,6-99,6-140,10-1,10-45,10-297,11-308,13-154,14-67,16-221,16-256,17-187,18-76,18-111,
TT.C.GA	7	5	6	8	1.226319e+00	9.784049e-01	0-248,3-3,6-99,10-297,13-154,16-221,16-256,17-187,
T..G.GA	7	4	6	13	-2.010335e+00	-1.751570e+00	2-141,2-150,2-383,4-106,4-188,6-32,10-175,10-259,11-274,16-385,17-257,19-117,19-162,
T..T.GA	7	4	9	40	-2.011703e-01	1.277561e+00	0-293,0-304,0-340,1-101,1-205,1-410,1-437,2-168,2-202,2-225,2-299,3-24,3-239,3-258,3-330,4-53,4-138,5-17,5-92,5-103,6-30,6-61,7-9,10-82,10-125,10-191,10-213,10-307,11-191,11-234,12-187,13-105,14-139,15-19,15-60,16-244,17-145,18-54,18-107,19-181,
TA.T.GA	7	5	7	10	4.749454e-01	-3.285444e-01	0-304,1-101,2-299,3-258,5-103,6-61,10-125,10-307,14-139,18-107,
TC.T.GA	7	5	6	8	1.226319e+00	9.784049e-01	1-205,1-437,5-92,12-187,15-19,15-60,17-145,18-54,
TT.T.GA	7	5	7	18	5.934776e-01	2.356460e+00	0-340,1-410,2-168,2-202,2-225,3-239,3-330,4-53,4-138,6-30,7-9,10-82,10-191,10-213,11-191,11-234,16-244,19-181,
T.GT.GA	7	5	6	8	9.225361e-01	5.607729e-01	0-340,2-202,4-138,10-125,10-213,11-234,12-187,19-181,
T.TT.GA	7	5	8	22	1.289650e+00	3.615185e+00	0-304,1-101,1-205,2-168,2-225,2-299,3-24,3-239,3-258,3-330,4-53,5-92,6-30,6-61,10-82,10-191,11-191,13-105,14-139,15-19,16-244,17-145,
T...AGA	7	4	8	21	-1.614735e+00	-2.407552e+00	0-27,0-239,0-256,1-175,1-362,1-437,2-383,4-141,4-188,6-32,6-99,10-45,10-191,11-274,14-120,16-221,16-244,16-299,16-385,17-225,18-111,
T...CGA	7	4	8	24	1.314569e-01	1.429350e+00	0-296,0-340,1-101,1-320,2-202,3-239,3-261,4-138,5-92,10-82,10-125,10-213,10-307,11-191,11-234,12-135,13-22,13-144,14-67,14-139,16-274,17-145,18-54,19-181,
TT..CGA	7	5	6	13	1.226319e+00	3.100459e+00	0-296,0-340,2-202,3-239,3-261,4-138,10-82,10-213,11-191,11-234,12-135,13-144,19-181,
T.G.CGA	7	5	6	10	2.215999e+00	3.443839e+00	0-296,0-340,2-202,3-261,4-138,10-125,10-213,11-234,12-135,19-181,
TTG.CGA	7	6	6	9	5.197452e+00	7.541266e+00	0-296,0-340,2-202,3-261,4-138,10-213,11-234,12-135,19-181,
T.T.CGA	7	5	7	10	1.897632e+00	1.822848e+00	1-101,1-320,3-239,5-92,10-82,11-191,13-144,14-67,14-139,17-145,
T..TCGA	7	5	7	16	1.897632e+00	4.375110e+00	0-340,1-101,2-202,3-239,4-138,5-92,10-82,10-125,10-213,10-307,11-191,11-234,14-139,17-145,18-54,19-181,
T.TTCGA	7	6	6	7	3.855325e+00	3.940339e+00	1-101,3-239,5-92,10-82,11-191,14-139,17-145,
T...GGA	7	4	9	24	7.019815e-01	7.076298e-01	0-304,1-205,1-444,2-141,2-150,3-3,3-393,4-106,5-17,6-61,6-164,10-1,10-259,11-308,12-87,13-199,14-31,14-79,16-256,17-187,17-257,19-117,19-162,19-184,
T.A.GGA	7	5	6	10	8.088975e-01	1.170812e+00	1-444,2-141,2-150,3-393,5-17,12-87,13-199,14-31,14-79,19-162,
T..AGGA	7	5	6	8	8.088975e-01	4.039669e-01	1-444,3-393,6-164,12-87,13-199,14-31,14-79,19-184,
T...TGA	7	4	9	37	-2.011703e-01	3.729183e-01	0-7,0-85,0-248,0-293,0-403,0-434,1-410,2-168,2-225,2-242,2-255,2-299,2-302,3-24,3-85,3-158,3-258,3-330,4-53,4-99,5-103,6-30,6-140,6-179,7-9,10-175,10-297,12-169,12-187,12-190,13-105,13-154,15-19,15-60,17-173,18-76,18-107,
TT..TGA	7	5	7	18	5.934776e-01	2.356460e+00	0-85,0-248,0-403,0-434,1-410,2-168,2-225,2-242,2-302,3-330,4-53,6-30,7-9,10-175,10-297,12-190,13-154,17-173,
T.T.TGA	7	5	7	17	5.934776e-01	2.041492e+00	0-7,0-403,2-168,2-225,2-255,2-299,3-24,3-85,3-158,3-258,3-330,4-53,6-30,13-105,13-154,15-19,17-173,
TTT.TGA	7	6	6	8	2.388637e+00	2.618080e+00	0-403,2-168,2-225,3-330,4-53,6-30,13-154,17-173,
T..ATGA	7	5	6	14	-2.292091e-01	8.935349e-01	0-7,0-85,0-403,0-434,2-242,2-255,2-302,3-85,3-158,4-99,6-179,12-169,12-190,17-173,
T..TTGA	7	5	7	17	5.934776e-01	2.041492e+00	0-293,1-410,2-168,2-225,2-299,3-24,3-258,3-330,4-53,5-103,6-30,7-9,12-187,13-105,15-19,15-60,18-107,
T....TA	7	3	10	159	8.235900e-02	-2.657201e+00	0-0,0-4,0-9,0-122,0-124,0-139,0-168,0-183,0-188,0-200,0-204,0-229,0-319,0-343,0-366,0-420,0-438,1-19,1-24,1-39,1-73,1-78,1-125,1-140,1-160,1-163,1-188,1-231,1-242,1-256,1-300,1-313,1-317,1-349,1-358,1-378,1-435,2-0,2-51,2-54,2-131,2-186,2-227,2-284,2-323,2-327,2-359,3-27,3-45,3-145,3-187,3-201,3-293,3-313,3-444,4-3,4-56,4-71,4-91,4-108,4-113,4-117,4-122,4-130,4-152,5-45,5-72,5-81,5-106,5-111,5-12…
TA...TA	7	4	8	56	-3.457615e+00	-6.460298e-01	0-9,0-188,0-319,0-366,0-420,1-24,1-78,1-125,1-256,1-435,2-0,2-131,3-313,3-444,4-3,4-71,4-113,4-122,4-152,5-81,5-111,5-120,5-162,5-230,6-48,6-119,6-161,7-65,7-107,7-178,8-6,8-57,9-20,9-71,10-57,10-62,10-148,11-171,11-257,11-262,12-17,12-22,12-68,12-73,12-78,12-118,13-91,13-131,13-136,13-141,13-187,13-192,16-6,16-115,17-329,17-438,
TC...TA	7	4	9	21	8.960171e-02	-1.464221e+00	0-0,0-124,0-343,1-140,1-188,2-51,2-186,2-359,3-145,4-130,5-45,7-165,11-12,11-194,12-10,13-122,15-0,15-72,16-187,17-170,19-131,
TG...TA	7	4	9	22	-2.011703e-01	-2.149961e+00	0-122,0-139,0-168,0-438,2-284,4-108,5-157,6-80,6-144,7-102,8-1,8-3,9-66,11-157,12-63,13-8,13-174,16-4,17-68,17-296,17-394,18-133,
TT...TA	7	4	9	60	-1.289102e+00	4.549887e-02	0-4,0-183,0-200,0-204,0-229,1-19,1-39,1-73,1-160,1-163,1-231,1-242,1-300,1-313,1-317,1-349,1-358,1-378,2-54,2-227,2-323,2-327,3-27,3-45,3-187,3-201,3-293,4-56,4-91,4-117,5-72,5-106,5-137,5-225,6-1,7-73,7-77,7-117,7-176,9-15,9-27,9-30,10-20,10-189,10-249,11-166,11-250,11-252,13-113,13-126,13-176,16-8,16-269,16-310,16-352,17-197,17-240,17-435,18-30,18-32,
T.A..TA	7	4	8	35	-3.457615e+00	-2.784744e+00	0-4,0-139,0-168,0-204,0-366,0-438,1-19,1-78,1-317,1-378,2-186,2-327,2-359,3-145,3-313,3-444,4-71,4-117,4-130,5-111,5-120,6-80,6-144,7-65,7-77,7-102,10-62,10-249,12-17,12-68,13-126,16-8,17-394,17-435,19-131,
TAA..TA	7	5	6	11	-1.633750e+00	-1.792927e+00	0-366,1-78,3-313,3-444,4-71,5-111,5-120,7-65,10-62,12-17,12-68,
TTA..TA	7	5	7	12	-6.408456e-01	-1.361805e+00	0-4,0-204,1-19,1-317,1-378,2-327,4-117,7-77,10-249,13-126,16-8,17-435,
T.C..TA	7	4	9	33	8.960171e-02	6.587777e-01	0-0,0-229,1-24,1-140,1-358,2-0,2-51,3-201,3-293,4-113,4-152,5-72,5-137,6-119,7-117,7-165,8-3,8-57,9-15,9-20,10-57,11-262,12-10,12-22,12-118,13-8,13-122,13-141,13-192,16-115,16-187,16-352,18-133,
TAC..TA	7	5	8	14	1.476435e+00	1.447751e+00	1-24,2-0,4-113,4-152,6-119,8-57,9-20,10-57,11-262,12-22,12-118,13-141,13-192,16-115,
TTC..TA	7	5	6	9	2.270565e-01	-2.631172e-02	0-229,1-358,3-201,3-293,5-72,5-137,7-117,9-15,16-352,
T.G..TA	7	4	9	26	-2.011703e-01	-1.255331e+00	0-124,0-188,0-343,1-73,1-125,1-160,1-313,3-27,4-56,4-108,5-106,5-230,7-73,9-27,10-148,11-12,11-157,11-194,11-252,12-73,13-136,13-176,15-0,15-72,17-170,17-197,
TTG..TA	7	5	8	11	1.289650e+00	1.589269e-01	1-73,1-160,1-313,3-27,4-56,5-106,7-73,9-27,11-252,13-176,17-197,
T.T..TA	7	4	9	65	-1.289102e+00	9.370151e-01	0-9,0-122,0-183,0-200,0-319,0-420,1-39,1-163,1-188,1-231,1-242,1-256,1-300,1-349,1-435,2-54,2-131,2-227,2-284,2-323,3-45,3-187,4-3,4-91,4-122,5-45,5-81,5-157,5-162,5-225,6-1,6-48,6-161,7-107,7-176,7-178,8-1,8-6,9-30,9-66,9-71,10-20,10-189,11-166,11-171,11-250,11-257,12-63,12-78,13-91,13-113,13-131,13-174,13-187,16-4,16-6,16-269,16-310,17-68,17-240,17-296,17-329,17-438,18-30,18-32,
TAT..TA	7	5	8	25	1.872194e-01	1.803807e+00	0-9,0-319,0-420,1-256,1-435,2-131,4-3,4-122,5-81,5-162,6-48,6-161,7-107,7-178,8-6,9-71,11-171,11-257,12-78,13-91,13-131,13-187,16-6,17-329,17-438,
TGT..TA	7	5	6	10	-1.026952e-01	-1.536348e-01	0-122,2-284,5-157,8-1,9-66,12-63,13-174,16-4,17-68,17-296,
TTT..TA	7	5	9	28	1.114221e+00	2.584944e+00	0-183,0-200,1-39,1-163,1-231,1-242,1-300,1-349,2-54,2-227,2-323,3-45,3-187,4-91,5-225,6-1,7-176,9-30,10-20,10-189,11-166,11-250,13-113,16-269,16-310,17-240,18-30,18-32,
T..A.TA	7	4	10	52	5.796467e-01	-9.243406e-01	0-139,0-183,0-200,0-204,0-343,0-438,1-24,1-78,1-140,1-163,1-242,1-313,1-358,1-378,2-0,2-54,2-131,2-186,3-27,3-145,3-201,4-56,4-130,4-152,5-106,5-111,5-120,5-137,6-48,6-119,6-144,7-65,7-117,7-165,7-176,8-6,9-30,10-62,10-148,10-249,11-12,11-194,12-22,12-68,12-73,12-118,13-126,13-131,15-0,16-4,17-438,19-131,
TA.A.TA	7	5	8	19	6.626155e-02	-1.371603e-01	1-24,1-78,2-0,2-131,4-152,5-111,5-120,6-48,6-119,7-65,8-6,10-62,10-148,12-22,12-68,12-73,12-118,13-131,17-438,
TC.A.TA	7	5	7	10	7.913503e-01	1.373187e-01	0-343,1-140,2-186,3-145,4-130,7-165,11-12,11-194,15-0,19-131,
TT.A.TA	7	5	7	19	-6.408456e-01	9.362278e-02	0-183,0-200,0-204,1-163,1-242,1-313,1-358,1-378,2-54,3-27,3-201,4-56,5-106,5-137,7-117,7-176,9-30,10-249,13-126,
T.AA.TA	7	5	7	17	-7.837444e-01	-3.740281e-01	0-139,0-204,0-438,1-78,1-378,2-186,3-145,4-130,5-111,5-120,6-144,7-65,10-62,10-249,12-68,13-126,19-131,
T.GA.TA	7	5	6	10	-2.292091e-01	-3.256673e-01	0-343,1-313,3-27,4-56,5-106,10-148,11-12,11-194,12-73,15-0,
T.TA.TA	7	5	6	13	-1.468911e+00	-1.119897e+00	0-183,0-200,1-163,1-242,2-54,2-131,6-48,7-176,8-6,9-30,13-131,16-4,17-438,
T..C.TA	7	4	8	27	-1.024892e+00	-5.043228e-01	0-122,1-19,1-39,1-125,1-256,1-435,2-284,3-45,3-187,3-293,4-117,5-45,5-157,5-162,5-230,7-102,8-57,11-157,11-262,12-17,12-63,13-8,13-113,16-115,16-187,16-269,17-296,
TA.C.TA	7	5	6	9	1.062660e-01	-1.904865e-01	1-125,1-256,1-435,5-162,5-230,8-57,11-262,12-17,16-115,
TG.C.TA	7	5	7	8	1.897632e+00	9.784049e-01	0-122,2-284,5-157,7-102,11-157,12-63,13-8,17-296,
T..G.TA	7	4	8	21	-1.446914e+00	-2.149961e+00	0-9,0-188,0-229,0-319,2-227,4-3,4-71,4-91,4-108,8-1,9-20,9-66,10-57,11-166,13-192,15-72,16-310,16-352,17-240,17-329,17-394,
TA.G.TA	7	5	6	9	-2.292091e-01	-6.296375e-01	0-9,0-188,0-319,4-3,4-71,9-20,10-57,13-192,17-329,
T.TG.TA	7	5	6	11	-1.026952e-01	1.589269e-01	0-9,0-319,2-227,4-3,4-91,8-1,9-66,11-166,16-310,17-240,17-329,
T..T.TA	7	4	9	59	-1.289102e+00	-1.093117e-01	0-0,0-4,0-124,0-168,0-366,0-420,1-73,1-160,1-188,1-231,1-300,1-317,1-349,2-51,2-323,2-327,2-359,3-313,3-444,4-113,4-122,5-72,5-81,5-225,6-1,6-80,6-161,7-73,7-77,7-107,7-178,8-3,9-15,9-27,9-71,10-20,10-189,11-171,11-250,11-252,11-257,12-10,12-78,13-91,13-122,13-136,13-141,13-174,13-176,13-187,16-6,16-8,17-68,17-170,17-197,17-435,18-30,18-32,18-133,
TA.T.TA	7	5	8	19	1.872194e-01	8.973142e-02	0-366,0-420,3-313,3-444,4-113,4-122,5-81,6-161,7-107,7-178,9-71,11-171,11-257,12-78,13-91,13-136,13-141,13-187,16-6,
TG.T.TA	7	5	6	6	-1.026952e-01	-1.400486e+00	0-168,6-80,8-3,13-174,17-68,18-133,
TT.T.TA	7	5	9	26	1.114221e+00	1.326328e+00	0-4,1-73,1-160,1-231,1-300,1-317,1-349,2-323,2-327,5-72,5-225,6-1,7-73,7-77,9-15,9-27,10-20,10-189,11-250,11-252,13-176,16-8,17-197,17-435,18-30,18-32,
T.CT.TA	7	5	6	10	2.270565e-01	3.092889e-01	0-0,2-51,4-113,5-72,8-3,9-15,12-10,13-122,13-141,18-133,
T.GT.TA	7	5	6	10	-1.026952e-01	-1.536348e-01	0-124,1-73,1-160,7-73,9-27,11-252,13-136,13-176,17-170,17-197,
TTGT.TA	7	6	6	7	2.388637e+00	2.061685e+00	1-73,1-160,7-73,9-27,11-252,13-176,17-197,
T.TT.TA	7	5	9	27	1.114221e+00	2.332662e+00	0-420,1-188,1-231,1-300,1-349,2-323,4-122,5-81,5-225,6-1,6-161,7-107,7-178,9-71,10-20,10-189,11-171,11-250,11-257,12-78,13-91,13-174,13-187,16-6,17-68,18-30,18-32,
TATT.TA	7	6	7	13	1.950912e+00	3.199404e+00	0-420,4-122,5-81,6-161,7-107,7-178,9-71,11-171,11-257,12-78,13-91,13-187,16-6,
TTTT.TA	7	6	6	11	1.390895e+00	2.088895e+00	1-231,1-300,1-349,2-323,5-225,6-1,10-20,10-189,11-250,18-30,18-32,
T...ATA	7	4	10	61	5.796467e-01	3.728714e-01	0-9,0-124,0-139,0-188,0-204,0-343,1-24,1-39,1-125,1-140,1-188,1-231,1-242,1-317,1-435,2-186,2-227,2-284,2-359,3-27,3-45,3-145,3-187,3-313,4-71,4-108,4-117,4-152,5-45,5-111,5-230,6-48,6-119,6-144,7-65,7-165,7-178,8-3,8-6,9-30,9-66,9-71,10-62,10-148,11-157,11-252,12-22,12-78,12-118,13-131,13-176,15-0,15-72,16-6,16-8,16-115,16-269,17-68,17-435,17-438,18-32,
TA..ATA	7	5	8	25	6.626155e-02	1.526374e+00	0-9,0-188,1-24,1-125,1-435,3-313,4-71,4-152,5-111,5-230,6-48,6-119,7-65,7-178,8-6,9-71,10-62,10-148,12-22,12-78,12-118,13-131,16-6,16-115,17-438,
TG..ATA	7	5	7	8	4.749454e-01	-9.332771e-01	0-139,2-284,4-108,6-144,8-3,9-66,11-157,17-68,
TT..ATA	7	5	8	17	1.872194e-01	-1.496137e-01	0-204,1-39,1-231,1-242,1-317,2-227,3-27,3-45,3-187,4-117,9-30,11-252,13-176,16-8,16-269,17-435,18-32,
T.A.ATA	7	5	6	15	-1.633750e+00	-8.469849e-01	0-139,0-204,1-317,2-186,2-359,3-145,3-313,4-71,4-117,5-111,6-144,7-65,10-62,16-8,17-435,
T.C.ATA	7	5	6	9	1.062660e-01	-1.893966e-01	1-24,1-140,4-152,6-119,7-165,8-3,12-22,12-118,16-115,
T.G.ATA	7	5	6	13	-2.292091e-01	5.869151e-01	0-124,0-188,0-343,1-125,3-27,4-108,5-230,10-148,11-157,11-252,13-176,15-0,15-72,
T.T.ATA	7	5	8	24	1.872194e-01	1.313832e+00	0-9,1-39,1-188,1-231,1-242,1-435,2-227,2-284,3-45,3-187,5-45,6-48,7-178,8-6,9-30,9-66,9-71,12-78,13-131,16-6,16-269,17-68,17-438,18-32,
T..AATA	7	5	9	25	9.162675e-01	1.528244e+00	0-139,0-204,0-343,1-24,1-140,1-242,2-186,3-27,3-145,4-152,5-111,6-48,6-119,6-144,7-65,7-165,8-6,9-30,10-62,10-148,12-22,12-118,13-131,15-0,17-438,
TA.AATA	7	6	7	13	1.721686e+00	2.775492e+00	1-24,4-152,5-111,6-48,6-119,7-65,8-6,10-62,10-148,12-22,12-118,13-131,17-438,
T..TATA	7	5	8	17	1.872194e-01	-3.925832e-01	0-124,1-188,1-231,1-317,2-359,3-313,7-178,8-3,9-71,11-252,12-78,13-176,16-6,16-8,17-68,17-435,18-32,
T.TTATA	7	6	6	8	1.278409e+00	1.050690e+00	1-188,1-231,7-178,9-71,12-78,16-6,17-68,18-32,
T...CTA	7	4	7	17	-2.139386e+00	-2.229849e+00	0-4,0-319,1-163,1-256,3-293,4-3,5-72,8-1,10-249,11-171,11-194,12-73,13-113,13-136,16-352,17-197,17-394,
TT..CTA	7	5	6	8	2.270565e-01	-3.615473e-01	0-4,1-163,3-293,5-72,10-249,13-113,16-352,17-197,
T...GTA	7	4	8	28	-1.446914e+00	-1.078370e+00	0-122,0-183,0-229,0-420,1-19,2-327,3-444,4-91,5-81,5-106,5-120,7-77,7-107,8-57,9-20,10-57,11-250,11-262,12-17,12-63,12-68,13-8,13-91,13-174,13-187,16-187,16-310,17-329,
TA..GTA	7	5	8	14	1.179100e+00	8.900962e-01	0-420,3-444,5-81,5-120,7-107,8-57,9-20,10-57,11-262,12-17,12-68,13-91,13-187,17-329,
TT..GTA	7	5	6	9	-1.026952e-01	-4.658562e-01	0-183,0-229,1-19,2-327,4-91,5-106,7-77,11-250,16-310,
T.T.GTA	7	5	6	13	-1.026952e-01	7.850749e-01	0-122,0-183,0-420,4-91,5-81,7-107,11-250,12-63,13-91,13-174,13-187,16-310,17-329,
T..TGTA	7	5	6	10	-1.026952e-01	-1.565088e-01	0-420,2-327,3-444,5-81,7-77,7-107,11-250,13-91,13-174,13-187,
T...TTA	7	4	9	53	-1.289102e+00	-3.979703e-01	0-0,0-168,0-200,0-366,0-438,1-73,1-78,1-160,1-300,1-313,1-349,1-358,1-378,2-0,2-51,2-54,2-131,2-323,3-201,4-56,4-113,4-122,4-130,5-137,5-157,5-162,5-225,6-1,6-80,6-161,7-73,7-102,7-117,7-176,9-15,9-27,10-20,10-189,11-12,11-166,11-257,12-10,13-122,13-126,13-141,13-192,16-4,17-170,17-240,17-296,18-30,18-133,19-131,
TA..TTA	7	5	6	11	-1.468911e+00	-1.603450e+00	0-366,1-78,2-0,2-131,4-113,4-122,5-162,6-161,11-257,13-141,13-192,
TC..TTA	7	5	7	8	9.069430e-01	-3.615473e-01	0-0,2-51,4-130,11-12,12-10,13-122,17-170,19-131,
TT..TTA	7	5	9	26	1.114221e+00	2.332662e+00	0-200,1-73,1-160,1-300,1-313,1-349,1-358,1-378,2-54,2-323,3-201,4-56,5-137,5-225,6-1,7-73,7-117,7-176,9-15,9-27,10-20,10-189,11-166,13-126,17-240,18-30,
T.C.TTA	7	5	7	14	9.069430e-01	1.655361e+00	0-0,1-358,2-0,2-51,3-201,4-113,5-137,7-117,9-15,12-10,13-122,13-141,13-192,18-133,
T.G.TTA	7	5	6	8	-1.026952e-01	-7.777380e-01	1-73,1-160,1-313,4-56,7-73,9-27,11-12,17-170,
T.T.TTA	7	5	7	21	-5.016895e-01	8.248288e-01	0-200,1-300,1-349,2-54,2-131,2-323,4-122,5-157,5-162,5-225,6-1,6-161,7-176,10-20,10-189,11-166,11-257,16-4,17-240,17-296,18-30,
TTT.TTA	7	6	7	13	2.066488e+00	3.414809e+00	0-200,1-300,1-349,2-54,2-323,5-225,6-1,7-176,10-20,10-189,11-166,17-240,18-30,
T..ATTA	7	5	8	19	1.872194e-01	3.371268e-01	0-200,0-438,1-78,1-313,1-358,1-378,2-0,2-54,2-131,3-201,4-56,4-130,5-137,7-117,7-176,11-12,13-126,16-4,19-131,
T..TTTA	7	5	9	27	1.114221e+00	2.584944e+00	0-0,0-168,0-366,1-73,1-160,1-300,1-349,2-51,2-323,4-113,4-122,5-225,6-1,6-80,6-161,7-73,9-15,9-27,10-20,10-189,11-257,12-10,13-122,13-141,17-170,18-30,18-133,
TT.TTTA	7	6	7	13	2.066488e+00	3.414809e+00	1-73,1-160,1-300,1-349,2-323,5-225,6-1,7-73,9-15,9-27,10-20,10-189,18-30,
T.CTTTA	7	6	6	8	2.713911e+00	3.081188e+00	0-0,2-51,4-113,9-15,12-10,13-122,13-141,18-133,
T.TTTTA	7	6	6	11	1.390895e+00	2.530383e+00	1-300,1-349,2-323,4-122,5-225,6-1,6-161,10-20,10-189,11-257,18-30,
TTTTTTA	7	7	6	8	4.065191e+00	4.996336e+00	1-300,1-349,2-323,5-225,6-1,10-20,10-189,18-30,
T.....C	7	2	10	327	1.549960e-02	9.734832e-01	0-11,0-14,0-19,0-29,0-41,0-45,0-49,0-104,0-109,0-119,0-129,0-153,0-193,0-225,0-234,0-249,0-258,0-268,0-272,0-307,0-338,0-348,0-369,0-407,0-442,1-20,1-51,1-53,1-89,1-113,1-117,1-122,1-161,1-183,1-191,1-200,1-208,1-223,1-253,1-275,1-280,1-288,1-289,1-304,1-318,1-333,1-354,1-392,1-406,1-420,1-432,2-31,2-33,2-34,2-46,2-65,2-70,2-79,2-83,2-84,2-170,2-178,2-289,2-337,2-339,2-340,2-367,2-410,2-419,2-439…
TA....C	7	3	10	74	2.881301e-01	-1.923226e+00	0-14,0-29,0-41,0-45,0-49,0-129,0-193,0-234,0-249,0-258,0-272,0-348,1-20,1-117,1-191,1-200,1-223,1-253,1-318,1-354,1-406,1-420,2-289,2-410,2-439,3-54,3-87,3-97,3-140,3-150,3-206,3-298,3-318,3-350,4-25,4-61,5-29,5-40,5-50,6-85,7-122,7-181,7-189,8-8,8-75,10-53,10-250,11-3,11-17,11-101,11-119,11-121,11-123,11-141,11-154,12-114,13-53,13-118,15-67,16-24,16-321,16-359,17-71,17-277,17-301,17-334,17-370,1…
TC....C	7	3	10	78	7.158378e-01	2.816768e+00	0-19,0-104,0-109,1-51,1-53,1-113,1-122,1-280,1-289,1-333,1-392,2-46,2-65,2-70,2-79,2-84,2-178,2-340,3-59,3-227,4-27,4-30,4-206,4-211,5-5,5-73,5-138,5-159,5-215,6-128,7-1,7-57,7-94,9-16,9-53,10-37,10-40,11-44,11-57,12-197,13-156,14-40,14-54,14-69,14-74,14-128,15-29,15-34,15-53,16-76,16-98,16-102,16-163,16-182,16-201,16-266,16-284,16-339,16-344,17-9,17-46,17-51,17-54,17-56,17-61,17-76,17-265,17-298…
TG....C	7	3	10	48	6.010083e-01	-7.247810e-01	0-11,0-307,0-407,1-161,1-208,1-432,2-34,3-108,3-167,3-175,3-409,4-22,4-43,4-57,5-52,5-154,5-210,6-95,7-39,7-110,7-212,8-25,9-51,10-30,10-221,10-240,10-247,11-97,11-269,12-3,12-126,13-98,13-177,14-10,14-137,15-103,16-85,16-318,16-348,17-195,17-274,17-331,18-13,18-22,19-29,19-54,19-80,19-224,
TT....C	7	3	10	127	3.138489e-01	2.574218e+00	0-119,0-153,0-225,0-268,0-338,0-369,0-442,1-89,1-183,1-275,1-288,1-304,2-31,2-33,2-83,2-170,2-337,2-339,2-367,2-419,3-14,3-56,3-188,3-209,3-237,3-240,3-289,3-290,3-291,3-346,3-347,3-376,3-425,4-39,4-60,4-125,4-215,4-223,5-42,5-83,5-187,5-227,6-2,6-3,6-212,7-0,7-12,7-46,7-55,7-84,7-85,7-145,7-160,7-161,7-191,9-31,9-73,10-10,10-28,10-29,10-83,10-123,10-211,11-41,11-42,11-52,11-53,11-56,11-82,11-89,…
T.A...C	7	3	10	85	2.881301e-01	-7.431661e-01	0-11,0-29,0-193,0-225,0-258,0-348,0-407,0-442,1-122,1-183,1-200,1-223,1-275,1-280,1-304,1-392,1-420,2-34,2-65,2-340,2-367,3-108,3-150,3-175,3-206,3-298,3-347,4-22,4-27,4-57,4-60,4-211,5-5,5-52,5-138,5-154,5-210,5-215,6-85,6-95,6-128,7-1,7-145,7-212,8-8,8-25,9-31,9-53,9-73,10-30,10-40,10-240,10-250,11-141,12-3,12-14,12-197,13-52,13-145,14-0,14-10,14-40,14-74,15-29,15-34,15-53,15-103,16-76,16-85,16…
TAA...C	7	4	7	18	-2.337092e+00	-2.277420e+00	0-29,0-193,0-258,0-348,1-200,1-223,1-420,3-150,3-206,3-298,6-85,8-8,10-250,11-141,16-359,17-301,17-425,19-18,
TCA...C	7	4	10	26	2.021497e+00	2.423133e+00	1-122,1-280,1-392,2-65,2-340,4-27,4-211,5-5,5-138,5-215,6-128,7-1,9-53,10-40,12-197,14-40,14-74,15-29,15-34,15-53,16-76,16-163,16-284,17-56,19-4,19-47,
TGA...C	7	4	10	22	1.807439e+00	9.504670e-01	0-11,0-407,2-34,3-108,3-175,4-22,4-57,5-52,5-154,5-210,6-95,7-212,8-25,10-30,10-240,12-3,14-10,15-103,16-85,19-29,19-54,19-224,
TTA...C	7	4	9	19	8.960171e-02	-1.850732e+00	0-225,0-442,1-183,1-275,1-304,2-367,3-347,4-60,7-145,9-31,9-73,12-14,13-52,13-145,14-0,16-147,17-89,17-276,18-34,
T.C...C	7	3	10	76	7.158378e-01	3.130146e+00	0-14,0-45,0-49,0-249,0-268,0-272,1-20,1-53,1-113,1-117,1-288,2-79,2-83,2-289,2-339,2-410,2-419,3-56,3-188,3-227,3-350,3-376,4-43,4-61,4-215,5-29,7-0,7-39,7-46,7-85,7-94,8-75,10-10,10-53,11-3,11-53,11-56,11-57,11-82,11-101,11-123,12-114,12-126,13-39,13-53,14-39,14-43,14-69,15-56,15-107,16-75,16-97,16-102,16-201,16-321,16-339,16-348,17-9,17-25,17-32,17-46,17-51,17-61,17-156,17-264,17-277,17-379,18-…
TAC...C	7	4	8	23	4.503405e-01	1.641090e+00	0-14,0-45,0-49,0-249,0-272,1-20,1-117,2-289,2-410,3-350,4-61,5-29,8-75,10-53,11-3,11-101,11-123,12-114,13-53,16-321,17-277,17-379,18-50,
TCC...C	7	4	7	17	1.162232e+00	2.839726e+00	1-53,1-113,2-79,3-227,7-94,11-57,14-69,16-102,16-201,16-339,17-9,17-46,17-51,17-61,18-39,18-95,19-58,
TTC...C	7	4	9	31	1.335067e+00	3.506728e+00	0-268,1-288,2-83,2-339,2-419,3-56,3-188,3-376,4-215,7-0,7-46,7-85,10-10,11-53,11-56,11-82,13-39,14-39,14-43,15-56,15-107,16-75,16-97,17-25,17-32,17-156,17-264,18-120,19-62,19-66,19-88,
T.G...C	7	3	8	39	-3.316200e+00	-2.174163e+00	0-109,0-153,0-234,0-307,1-208,1-289,1-333,1-432,2-33,2-70,3-209,3-409,4-206,5-83,5-187,6-212,7-12,7-122,10-29,11-89,11-154,14-22,14-54,16-24,16-98,16-127,16-182,16-317,17-6,17-17,17-76,17-265,17-331,17-334,17-349,18-22,18-237,19-69,19-91,
TTG...C	7	4	8	17	2.513601e-01	-3.221748e-02	0-153,2-33,3-209,5-83,5-187,6-212,7-12,10-29,11-89,14-22,16-127,16-317,17-6,17-17,18-237,19-69,19-91,
T.T...C	7	3	10	127	3.138489e-01	3.464564e+00	0-19,0-41,0-104,0-119,0-129,0-338,0-369,1-51,1-89,1-161,1-191,1-253,1-318,1-354,1-406,2-31,2-46,2-84,2-170,2-178,2-337,2-439,3-14,3-54,3-59,3-87,3-97,3-140,3-167,3-237,3-240,3-289,3-290,3-291,3-318,3-346,3-425,4-25,4-30,4-39,4-125,4-223,5-40,5-42,5-50,5-73,5-159,5-227,6-2,6-3,7-55,7-57,7-84,7-110,7-160,7-161,7-181,7-189,7-191,9-16,9-51,10-28,10-37,10-83,10-123,10-211,10-221,10-247,11-17,11-41,11-…
TAT...C	7	4	9	28	8.960171e-02	-5.024308e-01	0-41,0-129,1-191,1-253,1-318,1-354,1-406,2-439,3-54,3-87,3-97,3-140,3-318,4-25,5-40,5-50,7-181,7-189,11-17,11-119,11-121,13-118,15-67,17-71,17-370,18-35,18-37,18-90,
TCT...C	7	4	10	24	2.104237e+00	2.436497e+00	0-19,0-104,1-51,2-46,2-84,2-178,3-59,4-30,5-73,5-159,7-57,9-16,10-37,11-44,13-156,14-128,16-266,16-344,17-54,17-298,17-384,17-423,18-98,19-67,
TGT...C	7	4	9	15	1.068407e+00	-5.239722e-01	1-161,3-167,7-110,9-51,10-221,10-247,11-97,11-269,13-98,13-177,14-137,16-318,17-195,17-274,19-80,
TTT...C	7	4	9	60	1.944743e-01	4.996603e+00	0-119,0-338,0-369,1-89,2-31,2-170,2-337,3-14,3-237,3-240,3-289,3-290,3-291,3-346,3-425,4-39,4-125,4-223,5-42,5-227,6-2,6-3,7-55,7-84,7-160,7-161,7-191,10-28,10-83,10-123,10-211,11-41,11-42,11-52,11-181,11-192,11-259,12-133,12-182,13-35,13-51,13-72,13-164,14-20,15-92,16-126,16-235,16-245,16-328,17-35,17-42,17-112,17-155,17-415,18-93,18-136,19-44,19-235,19-236,19-238,
T..A..C	7	3	10	81	2.881301e-01	-1.222677e+00	0-41,0-45,0-129,0-272,0-307,0-369,0-407,1-191,1-208,1-275,1-280,1-289,1-318,1-333,1-406,1-420,2-33,2-70,2-79,2-289,2-339,2-410,2-419,3-108,3-150,3-188,3-346,3-409,4-125,7-0,7-1,7-12,7-39,7-46,7-85,7-110,7-145,7-181,9-31,10-29,10-53,10-123,10-221,10-240,11-82,11-101,11-119,11-121,11-269,12-3,12-114,12-182,12-197,13-39,13-51,13-53,13-98,13-177,14-39,14-54,14-137,15-34,15-103,16-24,16-75,16-98,16-14…
TA.A..C	7	4	7	21	-2.337092e+00	-2.091054e+00	0-41,0-45,0-129,0-272,1-191,1-318,1-406,1-420,2-289,2-410,3-150,7-181,10-53,11-101,11-119,11-121,12-114,13-53,16-24,17-71,18-35,
TC.A..C	7	4	7	18	-3.352377e-01	6.085213e-01	1-280,1-289,1-333,2-70,2-79,7-1,12-197,14-54,15-34,16-98,16-182,16-284,17-46,17-265,17-349,17-384,17-423,19-4,
TG.A..C	7	4	6	15	-1.544525e+00	-7.353826e-01	0-307,0-407,1-208,3-108,3-409,7-39,7-110,10-221,10-240,11-269,12-3,13-98,13-177,14-137,15-103,
TT.A..C	7	4	10	27	1.204096e+00	-3.132903e-01	0-369,1-275,2-33,2-339,2-419,3-188,3-346,4-125,7-0,7-12,7-46,7-85,7-145,9-31,10-29,10-123,11-82,12-182,13-39,13-51,14-39,16-75,16-147,16-245,17-25,18-136,18-237,
T.AA..C	7	4	9	17	-1.682127e-02	-2.649541e+00	0-407,1-275,1-280,1-420,3-108,3-150,7-1,7-145,9-31,10-240,12-3,12-197,15-34,15-103,16-147,16-284,19-4,
TCAA..C	7	5	6	6	1.416727e+00	3.583622e-01	1-280,7-1,12-197,15-34,16-284,19-4,
T.CA..C	7	4	7	22	-3.352377e-01	1.643722e+00	0-45,0-272,2-79,2-289,2-339,2-410,2-419,3-188,7-0,7-39,7-46,7-85,10-53,11-82,11-101,12-114,13-39,13-53,14-39,16-75,17-25,17-46,
TTCA..C	7	5	6	11	1.529393e+00	2.768860e+00	2-339,2-419,3-188,7-0,7-46,7-85,11-82,13-39,14-39,16-75,17-25,
T.GA..C	7	4	7	16	-7.065340e-01	-4.964442e-01	0-307,1-208,1-289,1-333,2-33,2-70,3-409,7-12,10-29,14-54,16-24,16-98,16-182,17-265,17-349,18-237,
T.TA..C	7	4	9	26	8.960171e-02	-6.979971e-01	0-41,0-129,0-369,1-191,1-318,1-406,3-346,4-125,7-110,7-181,10-123,10-221,11-119,11-121,11-269,12-182,13-51,13-98,13-177,14-137,16-245,17-71,17-384,17-423,18-35,18-136,
TTTA..C	7	5	7	8	9.069430e-01	-3.615473e-01	0-369,3-346,4-125,10-123,12-182,13-51,16-245,18-136,
T..C..C	7	3	10	78	7.158378e-01	3.925274e+00	0-14,1-51,1-89,1-117,1-223,2-34,2-340,2-439,3-14,3-59,3-140,3-167,3-175,3-209,3-227,3-240,3-318,3-350,4-25,4-30,4-60,4-61,4-215,5-52,5-73,5-215,6-95,7-55,7-57,7-84,9-51,10-10,10-40,10-83,10-250,11-3,11-17,11-42,11-44,11-52,11-56,11-89,11-123,11-192,13-52,13-72,13-145,14-10,14-43,15-56,15-92,15-107,16-102,16-163,16-321,17-9,17-35,17-54,17-61,17-155,17-276,17-277,17-301,17-334,18-13,18-22,18-37,18-…
TA.C..C	7	4	6	19	-1.120816e+00	8.668937e-01	0-14,1-117,1-223,2-439,3-140,3-318,3-350,4-25,4-61,10-250,11-3,11-17,11-123,16-321,17-277,17-301,17-334,18-37,19-18,
TC.C..C	7	4	7	17	1.162232e+00	3.198778e+00	1-51,2-340,3-59,3-227,4-30,5-73,5-215,7-57,10-40,11-44,16-102,16-163,17-9,17-54,17-61,18-98,19-47,
TG.C..C	7	4	6	12	1.713447e-01	8.936295e-01	2-34,3-167,3-175,5-52,6-95,9-51,14-10,18-13,18-22,19-29,19-54,19-224,
TT.C..C	7	4	9	30	1.335067e+00	3.769737e+00	1-89,3-14,3-209,3-240,4-60,4-215,7-55,7-84,10-10,10-83,11-42,11-52,11-56,11-89,11-192,13-52,13-72,13-145,14-43,15-56,15-92,15-107,17-35,17-155,17-276,18-93,18-120,19-69,19-91,19-238,
T.AC..C	7	4	9	21	1.235919e+00	1.384493e+00	1-223,2-34,2-340,3-175,4-60,5-52,5-215,6-95,10-40,10-250,13-52,13-145,14-10,16-163,17-276,17-301,19-18,19-29,19-47,19-54,19-224,
T.CC..C	7	4	7	20	1.162232e+00	4.278313e+00	0-14,1-117,3-227,3-350,4-61,4-215,10-10,11-3,11-56,11-123,14-43,15-56,15-107,16-102,16-321,17-9,17-61,17-277,18-13,18-120,
T.TC..C	7	4	10	31	2.104237e+00	3.233684e+00	1-51,1-89,2-439,3-14,3-59,3-140,3-167,3-240,3-318,4-25,4-30,5-73,7-55,7-57,7-84,9-51,10-83,11-17,11-42,11-44,11-52,11-192,13-72,15-92,17-35,17-54,17-155,18-37,18-93,18-98,19-238,
TCTC..C	7	5	7	8	3.775603e+00	3.476994e+00	1-51,3-59,4-30,5-73,7-57,11-44,17-54,18-98,
TTTC..C	7	5	8	15	3.012325e+00	4.841497e+00	1-89,3-14,3-240,7-55,7-84,10-83,11-42,11-52,11-192,13-72,15-92,17-35,17-155,18-93,19-238,
T..G..C	7	3	8	37	-3.316200e+00	-2.460681e+00	0-29,0-49,0-104,0-153,0-258,0-442,1-20,1-183,1-288,1-392,2-65,2-170,2-178,3-87,3-376,4-43,5-29,5-50,5-187,6-212,7-94,10-28,13-156,14-69,14-128,15-67,16-85,16-97,16-126,16-127,16-344,17-17,17-264,17-370,17-379,17-415,17-425,
TC.G..C	7	4	6	9	1.713447e-01	-1.018226e-01	0-104,1-392,2-65,2-178,7-94,13-156,14-69,14-128,16-344,
TT.G..C	7	4	6	15	-1.382734e+00	-7.698231e-01	0-153,0-442,1-183,1-288,2-170,3-376,5-187,6-212,10-28,16-97,16-126,16-127,17-17,17-264,17-415,
T.CG..C	7	4	6	11	1.713447e-01	5.614501e-01	0-49,1-20,1-288,3-376,4-43,5-29,7-94,14-69,16-97,17-264,17-379,
T.TG..C	7	4	7	13	-5.656871e-01	-1.013412e+00	0-104,2-170,2-178,3-87,5-50,10-28,13-156,14-128,15-67,16-126,16-344,17-370,17-415,
T..T..C	7	3	10	131	3.138489e-01	3.588692e+00	0-11,0-19,0-109,0-119,0-193,0-225,0-234,0-249,0-268,0-338,0-348,1-53,1-113,1-122,1-161,1-200,1-253,1-304,1-354,1-432,2-31,2-46,2-83,2-84,2-337,2-367,3-54,3-56,3-97,3-206,3-237,3-289,3-290,3-291,3-298,3-347,3-425,4-22,4-27,4-39,4-57,4-206,4-211,4-223,5-5,5-40,5-42,5-83,5-138,5-154,5-159,5-210,5-227,6-2,6-3,6-85,6-128,7-122,7-160,7-161,7-189,7-191,7-212,8-8,8-25,8-75,9-16,9-53,9-73,10-30,10-37,10-2…
TA.T..C	7	4	9	23	8.960171e-02	-1.082816e+00	0-193,0-234,0-249,0-348,1-200,1-253,1-354,3-54,3-97,3-206,3-298,5-40,6-85,7-122,7-189,8-8,8-75,11-141,11-154,13-118,16-359,18-50,18-90,
TC.T..C	7	4	9	34	1.335067e+00	4.581745e+00	0-19,0-109,1-53,1-113,1-122,2-46,2-84,4-27,4-206,4-211,5-5,5-138,5-159,6-128,9-16,9-53,10-37,11-57,14-40,14-74,15-29,15-53,16-76,16-201,16-266,16-339,17-51,17-56,17-76,17-298,18-39,18-95,19-58,19-67,
TG.T..C	7	4	8	19	2.513601e-01	4.645351e-01	0-11,1-161,1-432,4-22,4-57,5-154,5-210,7-212,8-25,10-30,10-247,11-97,12-126,16-318,16-348,17-195,17-274,17-331,19-80,
TT.T..C	7	4	10	55	1.266688e+00	4.181627e+00	0-119,0-225,0-268,0-338,1-304,2-31,2-83,2-337,2-367,3-56,3-237,3-289,3-290,3-291,3-347,3-425,4-39,4-223,5-42,5-83,5-227,6-2,6-3,7-160,7-161,7-191,9-73,10-211,11-41,11-53,11-181,11-259,12-14,12-133,13-35,13-164,14-0,14-20,14-22,16-235,16-317,16-328,17-6,17-32,17-42,17-89,17-112,17-156,18-34,19-44,19-62,19-66,19-88,19-235,19-236,
T.AT..C	7	4	10	39	1.204096e+00	1.826628e+00	0-11,0-193,0-225,0-348,1-122,1-200,1-304,2-367,3-206,3-298,3-347,4-22,4-27,4-57,4-211,5-5,5-138,5-154,5-210,6-85,6-128,7-212,8-8,8-25,9-53,9-73,10-30,11-141,12-14,14-0,14-40,14-74,15-29,15-53,16-76,16-359,17-56,17-89,18-34,
TAAT..C	7	5	6	9	1.062660e-01	-1.893966e-01	0-193,0-348,1-200,3-206,3-298,6-85,8-8,11-141,16-359,
TCAT..C	7	5	6	13	1.529393e+00	3.683116e+00	1-122,4-27,4-211,5-5,5-138,6-128,9-53,14-40,14-74,15-29,15-53,16-76,17-56,
TTAT..C	7	5	7	9	9.069430e-01	-2.685639e-02	0-225,1-304,2-367,3-347,9-73,12-14,14-0,17-89,18-34,
T.CT..C	7	4	7	23	-2.032714e-01	1.634367e+00	0-249,0-268,1-53,1-113,2-83,3-56,8-75,11-53,11-57,12-126,16-201,16-339,16-348,17-32,17-51,17-156,18-39,18-50,18-95,19-58,19-62,19-66,19-88,
T.GT..C	7	4	6	12	-1.382734e+00	-1.258795e+00	0-109,0-234,1-432,4-206,5-83,7-122,11-154,14-22,16-317,17-6,17-76,17-331,
T.TT..C	7	4	10	57	1.266688e+00	4.589336e+00	0-19,0-119,0-338,1-161,1-253,1-354,2-31,2-46,2-84,2-337,3-54,3-97,3-237,3-289,3-290,3-291,3-425,4-39,4-223,5-40,5-42,5-159,5-227,6-2,6-3,7-160,7-161,7-189,7-191,9-16,10-37,10-211,10-247,11-41,11-97,11-181,11-259,12-133,13-35,13-118,13-164,14-20,16-235,16-266,16-318,16-328,17-42,17-112,17-195,17-274,17-298,18-90,19-44,19-67,19-80,19-235,19-236,
TATT..C	7	5	6	8	2.270565e-01	-3.615473e-01	1-253,1-354,3-54,3-97,5-40,7-189,13-118,18-90,
TCTT..C	7	5	7	9	2.327347e+00	2.027859e+00	0-19,2-46,2-84,5-159,9-16,10-37,16-266,17-298,19-67,
TTTT..C	7	5	9	33	2.373073e+00	6.749555e+00	0-119,0-338,2-31,2-337,3-237,3-289,3-290,3-291,3-425,4-39,4-223,5-42,5-227,6-2,6-3,7-160,7-161,7-191,10-211,11-41,11-181,11-259,12-133,13-35,13-164,14-20,16-235,16-328,17-42,17-112,19-44,19-235,19-236,
T...A.C	7	3	10	92	2.881301e-01	9.792358e-02	0-11,0-14,0-19,0-29,0-129,0-193,0-258,0-272,0-307,0-369,0-407,1-122,1-208,1-223,1-253,1-275,1-288,1-289,1-432,2-70,2-170,2-178,2-340,2-367,2-419,3-87,3-108,3-140,3-150,3-175,3-209,3-347,3-376,3-425,4-22,4-25,4-206,4-215,5-29,5-50,5-83,5-159,5-210,5-227,6-3,6-212,7-0,7-84,7-145,7-181,8-8,9-51,9-73,10-28,10-221,10-247,11-3,11-17,11-259,12-14,12-182,13-52,13-156,14-54,14-69,14-74,15-67,16-24,16-76,1…
TA..A.C	7	4	9	22	-1.682127e-02	-1.530725e+00	0-14,0-29,0-129,0-193,0-258,0-272,1-223,1-253,3-87,3-140,3-150,4-25,5-29,5-50,7-181,8-8,11-3,11-17,15-67,16-24,17-370,19-18,
TC..A.C	7	4	7	25	-3.352377e-01	2.163041e+00	0-19,1-122,1-289,2-70,2-178,2-340,4-206,5-159,13-156,14-54,14-69,14-74,16-76,16-182,16-201,16-339,17-54,17-61,17-265,17-298,17-349,17-423,18-98,19-4,19-47,
TG..A.C	7	4	7	17	-7.065340e-01	-2.535082e-01	0-11,0-307,0-407,1-208,1-432,3-108,3-175,4-22,5-210,9-51,10-221,10-247,16-318,17-274,17-331,18-22,19-29,
TT..A.C	7	4	9	28	8.960171e-02	-1.172050e-01	0-369,1-275,1-288,2-170,2-367,2-419,3-209,3-347,3-376,3-425,4-215,5-83,5-227,6-3,6-212,7-0,7-84,7-145,9-73,10-28,11-259,12-14,12-182,13-52,16-97,17-89,17-264,18-34,
T.A.A.C	7	4	9	29	-1.682127e-02	-2.170564e-01	0-11,0-29,0-193,0-258,0-407,1-122,1-223,1-275,2-340,2-367,3-108,3-150,3-175,3-347,4-22,5-210,7-145,8-8,9-73,12-14,13-52,14-74,16-76,17-89,18-34,19-4,19-18,19-29,19-47,
TTA.A.C	7	5	7	9	7.913503e-01	-1.899416e-01	1-275,2-367,3-347,7-145,9-73,12-14,13-52,17-89,18-34,
T.C.A.C	7	4	7	15	-3.352377e-01	-1.648944e-01	0-14,0-272,1-288,2-419,3-376,4-215,5-29,7-0,11-3,14-69,16-97,16-201,16-339,17-61,17-264,
T.G.A.C	7	4	7	16	-7.065340e-01	-4.935098e-01	0-307,1-208,1-289,1-432,2-70,3-209,4-206,5-83,6-212,14-54,16-24,16-182,17-265,17-331,17-349,18-22,
T.T.A.C	7	4	10	32	1.204096e+00	6.587777e-01	0-19,0-129,0-369,1-253,2-170,2-178,3-87,3-140,3-425,4-25,5-50,5-159,5-227,6-3,7-84,7-181,9-51,10-28,10-221,10-247,11-17,11-259,12-182,13-156,15-67,16-318,17-54,17-274,17-298,17-370,17-423,18-98,
TAT.A.C	7	5	7	10	7.913503e-01	1.373187e-01	0-129,1-253,3-87,3-140,4-25,5-50,7-181,11-17,15-67,17-370,
TCT.A.C	7	5	6	8	1.529393e+00	1.401216e+00	0-19,2-178,5-159,13-156,17-54,17-298,17-423,18-98,
TTT.A.C	7	5	6	9	2.270565e-01	-2.631172e-02	0-369,2-170,3-425,5-227,6-3,7-84,10-28,11-259,12-182,
T..AA.C	7	4	8	24	-1.176957e+00	-1.156143e+00	0-129,0-272,0-307,0-369,0-407,1-208,1-275,1-289,2-70,2-419,3-108,3-150,7-0,7-145,7-181,10-221,12-182,14-54,16-24,16-182,17-265,17-349,17-423,19-4,
T..CA.C	7	4	9	20	1.235919e+00	1.125551e+00	0-14,1-223,2-340,3-140,3-175,3-209,4-25,4-215,7-84,9-51,11-3,11-17,13-52,17-54,17-61,18-22,18-98,19-18,19-29,19-47,
T.TCA.C	7	5	7	7	2.209742e+00	9.463271e-01	3-140,4-25,7-84,9-51,11-17,17-54,18-98,
T..GA.C	7	4	8	17	1.314569e-01	-2.535082e-01	0-29,0-258,1-288,2-170,2-178,3-87,3-376,5-29,5-50,6-212,10-28,13-156,14-69,15-67,16-97,17-264,17-370,
T.TGA.C	7	5	6	8	1.226319e+00	9.784049e-01	2-170,2-178,3-87,5-50,10-28,13-156,15-67,17-370,
T..TA.C	7	4	10	31	1.204096e+00	4.636652e-01	0-11,0-19,0-193,1-122,1-253,1-432,2-367,3-347,3-425,4-22,4-206,5-83,5-159,5-210,5-227,6-3,8-8,9-73,10-247,11-259,12-14,14-74,16-76,16-201,16-318,16-339,17-89,17-274,17-298,17-331,18-34,
TT.TA.C	7	5	8	11	1.586830e+00	6.446493e-01	2-367,3-347,3-425,5-83,5-227,6-3,9-73,11-259,12-14,17-89,18-34,
T.ATA.C	7	5	8	14	1.476435e+00	1.447056e+00	0-11,0-193,1-122,2-367,3-347,4-22,5-210,8-8,9-73,12-14,14-74,16-76,17-89,18-34,
T.TTA.C	7	5	6	11	2.270565e-01	6.452556e-01	0-19,1-253,3-425,5-159,5-227,6-3,10-247,11-259,16-318,17-274,17-298,
T...C.C	7	3	10	64	7.158378e-01	1.225506e+00	0-49,1-51,1-53,1-333,2-33,2-65,2-337,2-339,2-439,3-14,3-54,3-56,3-97,3-167,3-291,3-298,4-27,4-30,4-60,4-125,5-42,5-52,5-187,7-1,7-57,7-122,7-191,8-75,9-53,10-30,10-37,11-41,11-44,11-57,11-82,11-121,11-123,11-141,11-181,13-51,13-53,13-164,14-10,14-22,16-102,16-127,17-6,17-17,17-25,17-51,17-56,17-276,17-301,17-379,17-425,18-37,18-39,18-93,18-95,18-120,19-44,19-69,19-80,19-238,
TA..C.C	7	4	8	15	4.503405e-01	-4.241880e-01	0-49,2-439,3-54,3-97,3-298,7-122,8-75,11-121,11-123,11-141,13-53,17-301,17-379,17-425,18-37,
TC..C.C	7	4	8	17	1.833906e+00	2.122803e+00	1-51,1-53,1-333,2-65,4-27,4-30,7-1,7-57,9-53,10-37,11-44,11-57,16-102,17-51,17-56,18-39,18-95,
TT..C.C	7	4	8	27	5.658980e-01	2.966105e+00	2-33,2-337,2-339,3-14,3-56,3-291,4-60,4-125,5-42,5-187,7-191,11-41,11-82,11-181,13-51,13-164,14-22,16-127,17-6,17-17,17-25,17-276,18-93,18-120,19-44,19-69,19-238,
T.A.C.C	7	4	7	14	-3.352377e-01	-4.221348e-01	2-65,3-298,4-27,4-60,5-52,7-1,9-53,10-30,11-141,14-10,17-56,17-276,17-301,17-425,
T.C.C.C	7	4	7	16	1.162232e+00	2.837397e+00	0-49,1-53,2-339,3-56,8-75,11-57,11-82,11-123,13-53,16-102,17-25,17-51,17-379,18-39,18-95,18-120,
T.G.C.C	7	4	7	9	8.535173e-01	-1.018226e-01	1-333,2-33,5-187,7-122,14-22,16-127,17-6,17-17,19-69,
T.T.C.C	7	4	7	25	-2.032714e-01	2.431838e+00	1-51,2-337,2-439,3-14,3-54,3-97,3-167,3-291,4-30,4-125,5-42,7-57,7-191,10-37,11-41,11-44,11-121,11-181,13-51,13-164,18-37,18-93,19-44,19-80,19-238,
TTT.C.C	7	5	6	13	1.642369e+00	3.900606e+00	2-337,3-14,3-291,4-125,5-42,7-191,11-41,11-181,13-51,13-164,18-93,19-44,19-238,
T..AC.C	7	4	7	10	-3.352377e-01	-1.704131e+00	1-333,2-33,2-339,4-125,7-1,11-82,11-121,13-51,13-53,17-25,
T..CC.C	7	4	8	19	1.833906e+00	3.913688e+00	1-51,2-439,3-14,3-167,4-30,4-60,5-52,7-57,11-44,11-123,14-10,16-102,17-276,17-301,18-37,18-93,18-120,19-69,19-238,
T.TCC.C	7	5	6	10	2.992071e+00	4.746772e+00	1-51,2-439,3-14,3-167,4-30,7-57,11-44,18-37,18-93,19-238,
T..TC.C	7	4	10	28	2.104237e+00	2.968069e+00	1-53,2-337,3-54,3-56,3-97,3-291,3-298,4-27,5-42,7-122,7-191,8-75,9-53,10-30,10-37,11-41,11-57,11-141,11-181,13-164,14-22,17-6,17-51,17-56,18-39,18-95,19-44,19-80,
TC.TC.C	7	5	6	9	2.992071e+00	3.476994e+00	1-53,4-27,9-53,10-37,11-57,17-51,17-56,18-39,18-95,
TT.TC.C	7	5	8	11	3.012325e+00	2.965075e+00	2-337,3-56,3-291,5-42,7-191,11-41,11-181,13-164,14-22,17-6,19-44,
T.CTC.C	7	5	6	7	2.992071e+00	2.839719e+00	1-53,3-56,8-75,11-57,17-51,18-39,18-95,
T.TTC.C	7	5	6	12	1.642369e+00	3.434451e+00	2-337,3-54,3-97,3-291,5-42,7-191,10-37,11-41,11-181,13-164,19-44,19-80,
TTTTC.C	7	6	6	8	4.396780e+00	5.462606e+00	2-337,3-291,5-42,7-191,11-41,11-181,13-164,19-44,
T...G.C	7	3	10	58	6.010083e-01	7.399487e-01	0-109,0-119,0-249,0-338,0-348,0-442,1-191,1-200,1-280,1-392,1-420,2-31,2-84,2-289,3-240,3-318,3-409,4-61,4-223,5-154,6-85,6-128,7-85,7-94,7-212,8-25,10-10,10-83,10-123,10-211,11-154,11-192,12-133,13-72,13-145,14-0,14-20,14-43,15-29,15-92,16-85,16-126,16-147,16-163,16-245,16-284,16-328,16-359,17-9,17-112,17-156,17-195,17-277,17-334,17-384,18-13,19-67,19-224,
TA..G.C	7	4	6	13	-1.544525e+00	-1.211939e+00	0-249,0-348,1-191,1-200,1-420,2-289,3-318,4-61,6-85,11-154,16-359,17-277,17-334,
TC..G.C	7	4	6	12	1.713447e-01	8.936295e-01	0-109,1-280,1-392,2-84,6-128,7-94,15-29,16-163,16-284,17-9,17-384,19-67,
TG..G.C	7	4	6	8	-1.609774e-01	-8.496856e-01	3-409,5-154,7-212,8-25,16-85,17-195,18-13,19-224,
TT..G.C	7	4	8	25	2.513601e-01	1.949454e+00	0-119,0-338,0-442,2-31,3-240,4-223,7-85,10-10,10-83,10-123,10-211,11-192,12-133,13-72,13-145,14-0,14-20,14-43,15-92,16-126,16-147,16-245,16-328,17-112,17-156,
T.A.G.C	7	4	8	20	1.314569e-01	4.656106e-01	0-348,0-442,1-200,1-280,1-392,1-420,5-154,6-85,6-128,7-212,8-25,13-145,14-0,15-29,16-85,16-147,16-163,16-284,16-359,19-224,
T.C.G.C	7	4	8	11	1.535690e+00	5.614501e-01	0-249,2-289,4-61,7-85,7-94,10-10,14-43,17-9,17-156,17-277,18-13,
T.T.G.C	7	4	8	23	2.513601e-01	1.455267e+00	0-119,0-338,1-191,2-31,2-84,3-240,3-318,4-223,10-83,10-123,10-211,11-192,12-133,13-72,14-20,15-92,16-126,16-245,16-328,17-112,17-195,17-384,19-67,
TTT.G.C	7	5	7	17	2.012872e+00	5.067410e+00	0-119,0-338,2-31,3-240,4-223,10-83,10-123,10-211,11-192,12-133,13-72,14-20,15-92,16-126,16-245,16-328,17-112,
T..CG.C	7	4	7	16	8.535173e-01	2.225989e+00	3-240,3-318,4-61,10-10,10-83,11-192,13-72,13-145,14-43,15-92,16-163,17-9,17-277,17-334,18-13,19-224,
T..TG.C	7	4	10	26	1.885455e+00	2.201199e+00	0-109,0-119,0-249,0-338,0-348,1-200,2-31,2-84,4-223,5-154,6-85,6-128,7-212,8-25,10-211,11-154,12-133,14-0,14-20,15-29,16-328,16-359,17-112,17-156,17-195,19-67,
TT.TG.C	7	5	7	11	2.012872e+00	2.441307e+00	0-119,0-338,2-31,4-223,10-211,12-133,14-0,14-20,16-328,17-112,17-156,
T.ATG.C	7	5	6	10	1.226319e+00	1.825837e+00	0-348,1-200,5-154,6-85,6-128,7-212,8-25,14-0,15-29,16-359,
T.TTG.C	7	5	8	12	2.686946e+00	2.877792e+00	0-119,0-338,2-31,2-84,4-223,10-211,12-133,14-20,16-328,17-112,17-195,19-67,
TTTTG.C	7	6	7	9	4.891667e+00	5.680564e+00	0-119,0-338,2-31,4-223,10-211,12-133,14-20,16-328,17-112,
T...T.C	7	3	10	113	3.138489e-01	9.625673e-01	0-41,0-45,0-104,0-153,0-225,0-234,0-268,1-20,1-89,1-113,1-117,1-161,1-183,1-304,1-318,1-354,1-406,2-34,2-46,2-79,2-83,2-410,3-59,3-188,3-206,3-227,3-237,3-289,3-290,3-346,3-350,4-39,4-43,4-57,4-211,5-5,5-40,5-73,5-138,5-215,6-2,6-95,7-12,7-39,7-46,7-55,7-110,7-160,7-161,7-189,9-16,9-31,10-29,10-40,10-53,10-240,10-250,11-42,11-52,11-53,11-56,11-89,11-97,11-101,11-119,11-269,12-3,12-114,12-126,12-1…
TA..T.C	7	4	8	24	-1.024892e+00	-1.080142e+00	0-41,0-45,0-234,1-20,1-117,1-318,1-354,1-406,2-410,3-206,3-350,5-40,7-189,10-53,10-250,11-101,11-119,12-114,13-118,16-321,17-71,18-35,18-50,18-90,
TC..T.C	7	4	9	24	1.335067e+00	2.436497e+00	0-104,1-113,2-46,2-79,3-59,3-227,4-211,5-5,5-73,5-138,5-215,9-16,10-40,12-197,14-40,14-128,15-34,15-53,16-98,16-266,16-344,17-46,17-76,19-58,
TG..T.C	7	4	9	18	1.068407e+00	2.151983e-01	1-161,2-34,4-43,4-57,6-95,7-39,7-110,10-240,11-97,11-269,12-3,12-126,13-98,13-177,14-137,15-103,16-348,19-54,
TT..T.C	7	4	10	47	1.266688e+00	2.160450e+00	0-153,0-225,0-268,1-89,1-183,1-304,2-83,3-188,3-237,3-289,3-290,3-346,4-39,6-2,7-12,7-46,7-55,7-160,7-161,9-31,10-29,11-42,11-52,11-53,11-56,11-89,13-35,13-39,14-39,15-56,15-107,16-75,16-235,16-317,17-32,17-35,17-42,17-155,17-415,18-136,18-237,19-62,19-66,19-88,19-91,19-235,19-236,
T.A.T.C	7	4	9	22	8.960171e-02	-1.272287e+00	0-225,1-183,1-304,2-34,3-206,4-57,4-211,5-5,5-138,5-215,6-95,9-31,10-40,10-240,10-250,12-3,12-197,14-40,15-34,15-53,15-103,19-54,
TGA.T.C	7	5	7	7	1.897632e+00	5.553802e-01	2-34,4-57,6-95,10-240,12-3,15-103,19-54,
T.C.T.C	7	4	9	34	1.335067e+00	4.043635e+00	0-45,0-268,1-20,1-113,1-117,2-79,2-83,2-410,3-188,3-227,3-350,4-43,7-39,7-46,10-53,11-53,11-56,11-101,12-114,12-126,13-39,14-39,15-56,15-107,16-75,16-321,16-348,17-32,17-46,18-50,19-58,19-62,19-66,19-88,
TAC.T.C	7	5	6	10	1.529393e+00	2.312482e+00	0-45,1-20,1-117,2-410,3-350,10-53,11-101,12-114,16-321,18-50,
TTC.T.C	7	5	8	15	3.012325e+00	3.904341e+00	0-268,2-83,3-188,7-46,11-53,11-56,13-39,14-39,15-56,15-107,16-75,17-32,19-62,19-66,19-88,
T.T.T.C	7	4	10	47	1.266688e+00	3.369230e+00	0-41,0-104,1-89,1-161,1-318,1-354,1-406,2-46,3-59,3-237,3-289,3-290,3-346,4-39,5-40,5-73,6-2,7-55,7-110,7-160,7-161,7-189,9-16,11-42,11-52,11-97,11-119,11-269,13-35,13-98,13-118,13-177,14-128,14-137,16-235,16-266,16-344,17-35,17-42,17-71,17-155,17-415,18-35,18-90,18-136,19-235,19-236,
TAT.T.C	7	5	7	11	9.069430e-01	6.452556e-01	0-41,1-318,1-354,1-406,5-40,7-189,11-119,13-118,17-71,18-35,18-90,
TCT.T.C	7	5	6	8	1.642369e+00	1.560017e+00	0-104,2-46,3-59,5-73,9-16,14-128,16-266,16-344,
TTT.T.C	7	5	8	21	1.697431e+00	3.251289e+00	1-89,3-237,3-289,3-290,3-346,4-39,6-2,7-55,7-160,7-161,11-42,11-52,13-35,16-235,17-35,17-42,17-155,17-415,18-136,19-235,19-236,
T..AT.C	7	4	9	36	8.960171e-02	1.234515e+00	0-41,0-45,1-318,1-406,2-79,2-410,3-188,3-346,7-12,7-39,7-46,7-110,9-31,10-29,10-53,10-240,11-101,11-119,11-269,12-3,12-114,12-197,13-39,13-98,13-177,14-39,14-137,15-34,15-103,16-75,16-98,17-46,17-71,18-35,18-136,18-237,
TA.AT.C	7	5	6	11	1.062660e-01	1.373187e-01	0-41,0-45,1-318,1-406,2-410,10-53,11-101,11-119,12-114,17-71,18-35,
TT.AT.C	7	5	8	11	1.586830e+00	6.428311e-01	3-188,3-346,7-12,7-46,9-31,10-29,13-39,14-39,16-75,18-136,18-237,
T.CAT.C	7	5	7	13	2.209742e+00	3.683116e+00	0-45,2-79,2-410,3-188,7-39,7-46,10-53,11-101,12-114,13-39,14-39,16-75,17-46,
T.TAT.C	7	5	8	13	1.586830e+00	1.316286e+00	0-41,1-318,1-406,3-346,7-110,11-119,11-269,13-98,13-177,14-137,17-71,18-35,18-136,
T..CT.C	7	4	8	23	5.658980e-01	1.903162e+00	1-89,1-117,2-34,3-59,3-227,3-350,5-73,5-215,6-95,7-55,10-40,10-250,11-42,11-52,11-56,11-89,15-56,15-107,16-321,17-35,17-155,19-54,19-91,
TT.CT.C	7	5	6	11	1.642369e+00	2.496211e+00	1-89,7-55,11-42,11-52,11-56,11-89,15-56,15-107,17-35,17-155,19-91,
T.TCT.C	7	5	6	8	1.642369e+00	1.560017e+00	1-89,3-59,5-73,7-55,11-42,11-52,17-35,17-155,
T..TT.C	7	4	10	46	1.266688e+00	2.969543e+00	0-225,0-234,0-268,1-113,1-161,1-304,1-354,2-46,2-83,3-206,3-237,3-289,3-290,4-39,4-57,4-211,5-5,5-40,5-138,6-2,7-160,7-161,7-189,9-16,11-53,11-97,12-126,13-35,13-118,14-40,15-53,16-235,16-266,16-317,16-348,17-32,17-42,17-76,18-50,18-90,19-58,19-62,19-66,19-88,19-235,19-236,
TA.TT.C	7	5	6	8	2.270565e-01	-3.615473e-01	0-234,1-354,3-206,5-40,7-189,13-118,18-50,18-90,
TC.TT.C	7	5	7	11	2.327347e+00	2.965075e+00	1-113,2-46,4-211,5-5,5-138,9-16,14-40,15-53,16-266,17-76,19-58,
TT.TT.C	7	5	8	22	1.697431e+00	3.251289e+00	0-225,0-268,1-304,2-83,3-237,3-289,3-290,4-39,6-2,7-160,7-161,11-53,13-35,16-235,16-317,17-32,17-42,19-62,19-66,19-88,19-235,19-236,
T.CTT.C	7	5	6	12	1.642369e+00	2.965075e+00	0-268,1-113,2-83,11-53,12-126,16-348,17-32,18-50,19-58,19-62,19-66,19-88,
T.TTT.C	7	5	9	22	2.373073e+00	3.599375e+00	1-161,1-354,2-46,3-237,3-289,3-290,4-39,5-40,6-2,7-160,7-161,7-189,9-16,11-97,13-35,13-118,16-235,16-266,17-42,18-90,19-235,19-236,
TTTTT.C	7	6	6	12	2.837592e+00	3.871451e+00	3-237,3-289,3-290,4-39,6-2,7-160,7-161,13-35,16-235,17-42,19-235,19-236,
T....AC	7	3	10	82	2.881301e-01	-8.742809e-01	0-41,0-45,0-249,0-258,0-268,0-307,0-348,0-369,0-442,1-20,1-113,1-161,1-208,1-280,1-288,1-318,1-333,2-31,2-70,2-337,2-339,2-367,2-419,3-87,3-108,3-167,3-188,3-240,3-346,3-425,4-57,5-52,5-73,5-138,5-187,6-2,8-25,8-75,9-16,9-31,9-53,10-37,10-53,10-83,10-221,10-247,10-250,11-44,11-89,11-97,11-119,11-141,11-192,12-14,12-114,12-126,12-133,12-197,13-51,13-145,13-177,14-10,14-22,14-54,15-92,16-75,16-147,…
TA...AC	7	4	6	17	-3.497227e+00	-2.651857e+00	0-41,0-45,0-249,0-258,0-348,1-20,1-318,3-87,8-75,10-53,10-250,11-119,11-141,12-114,16-359,17-370,17-425,
TC...AC	7	4	9	16	1.235919e+00	9.262795e-02	1-113,1-280,1-333,2-70,5-73,5-138,9-16,9-53,10-37,11-44,12-197,14-54,16-201,17-298,18-98,19-4,
TG...AC	7	4	7	14	-7.065340e-01	-9.727247e-01	0-307,1-161,1-208,3-108,3-167,4-57,5-52,8-25,10-221,10-247,11-97,12-126,13-177,14-10,
TT...AC	7	4	10	35	1.204096e+00	1.038827e+00	0-268,0-369,0-442,1-288,2-31,2-337,2-339,2-367,2-419,3-188,3-240,3-346,3-425,5-187,6-2,9-31,10-83,11-89,11-192,12-14,12-133,13-51,13-145,14-22,15-92,16-75,16-147,16-245,16-317,16-328,17-264,18-120,18-136,19-44,19-238,
T.A..AC	7	4	9	22	-1.682127e-02	-1.533356e+00	0-258,0-348,0-442,1-280,2-367,3-108,4-57,5-52,5-138,8-25,9-31,9-53,10-250,11-141,12-14,12-197,13-145,14-10,16-147,16-359,17-425,19-4,
T.C..AC	7	4	7	17	-3.352377e-01	3.481645e-01	0-45,0-249,0-268,1-20,1-113,1-288,2-339,2-419,3-188,8-75,10-53,12-114,12-126,16-75,16-201,17-264,18-120,
T.G..AC	7	4	6	9	-1.544525e+00	-2.166194e+00	0-307,1-208,1-333,2-70,5-187,11-89,14-22,14-54,16-317,
T.T..AC	7	4	10	34	1.204096e+00	1.042107e+00	0-41,0-369,1-161,1-318,2-31,2-337,3-87,3-167,3-240,3-346,3-425,5-73,6-2,9-16,10-37,10-83,10-221,10-247,11-44,11-97,11-119,11-192,12-133,13-51,13-177,15-92,16-245,16-328,17-298,17-370,18-98,18-136,19-44,19-238,
TTT..AC	7	5	8	17	1.586830e+00	2.664826e+00	0-369,2-31,2-337,3-240,3-346,3-425,6-2,10-83,11-192,12-133,13-51,15-92,16-245,16-328,18-136,19-44,19-238,
T..A.AC	7	4	8	28	-1.176957e+00	-5.927157e-01	0-41,0-45,0-307,0-369,1-208,1-280,1-318,1-333,2-70,2-339,2-419,3-108,3-188,3-346,9-31,10-53,10-221,11-119,12-114,12-197,13-51,13-177,14-54,16-75,16-147,16-245,18-136,19-4,
TT.A.AC	7	5	6	11	1.062660e-01	4.643903e-01	0-369,2-339,2-419,3-188,3-346,9-31,13-51,16-75,16-147,16-245,18-136,
T.AA.AC	7	5	6	6	-1.644892e-02	-1.304777e+00	1-280,3-108,9-31,12-197,16-147,19-4,
T.TA.AC	7	5	6	10	1.062660e-01	1.373187e-01	0-41,0-369,1-318,3-346,10-221,11-119,13-51,13-177,16-245,18-136,
T..C.AC	7	4	6	15	-1.120816e+00	-1.684350e-01	3-167,3-240,5-52,5-73,10-83,10-250,11-44,11-89,11-192,13-145,14-10,15-92,18-98,18-120,19-238,
T..T.AC	7	4	10	30	1.204096e+00	2.677870e-01	0-249,0-268,0-348,1-113,1-161,2-31,2-337,2-367,3-425,4-57,5-138,6-2,8-25,8-75,9-16,9-53,10-37,10-247,11-97,11-141,12-14,12-126,12-133,14-22,16-201,16-317,16-328,16-359,17-298,19-44,
TT.T.AC	7	5	7	12	9.069430e-01	9.815892e-01	0-268,2-31,2-337,2-367,3-425,6-2,12-14,12-133,14-22,16-317,16-328,19-44,
T.AT.AC	7	5	7	9	7.913503e-01	-1.893966e-01	0-348,2-367,4-57,5-138,8-25,9-53,11-141,12-14,16-359,
T.TT.AC	7	5	8	13	1.586830e+00	1.318291e+00	1-161,2-31,2-337,3-425,6-2,9-16,10-37,10-247,11-97,12-133,16-328,17-298,19-44,
T...AAC	7	4	7	21	-2.337092e+00	-1.717707e+00	0-258,0-307,0-369,1-208,1-288,2-70,2-367,2-419,3-87,3-108,3-425,10-221,10-247,12-14,14-54,16-201,17-264,17-298,17-370,18-98,19-4,
T...CAC	7	4	9	18	1.235919e+00	3.443866e-01	1-333,2-337,2-339,3-167,5-52,5-187,8-75,9-53,10-37,11-44,11-141,13-51,14-10,14-22,17-425,18-120,19-44,19-238,
T...GAC	7	4	7	16	-7.065340e-01	-4.957108e-01	0-249,0-348,0-442,1-280,2-31,3-240,8-25,10-83,11-192,12-133,13-145,15-92,16-147,16-245,16-328,16-359,
TT..GAC	7	5	6	11	1.226319e+00	2.248336e+00	0-442,2-31,3-240,10-83,11-192,12-133,13-145,15-92,16-147,16-245,16-328,
T...TAC	7	4	9	27	8.960171e-02	-5.024308e-01	0-41,0-45,0-268,1-20,1-113,1-161,1-318,3-188,3-346,4-57,5-73,5-138,6-2,9-16,9-31,10-53,10-250,11-89,11-97,11-119,12-114,12-126,12-197,13-177,16-75,16-317,18-136,
TT..TAC	7	5	7	9	9.069430e-01	-2.631172e-02	0-268,3-188,3-346,6-2,9-31,11-89,16-75,16-317,18-136,
T.T.TAC	7	5	8	11	1.586830e+00	6.452556e-01	0-41,1-161,1-318,3-346,5-73,6-2,9-16,11-97,11-119,13-177,18-136,
T..ATAC	7	5	7	13	7.913503e-01	7.918190e-01	0-41,0-45,1-318,3-188,3-346,9-31,10-53,11-119,12-114,12-197,13-177,16-75,18-136,
T..TTAC	7	5	7	10	9.069430e-01	3.092889e-01	0-268,1-113,1-161,4-57,5-138,6-2,9-16,11-97,12-126,16-317,
T....CC	7	3	9	63	-9.784130e-01	1.075613e+00	0-11,0-49,1-53,1-289,2-34,2-84,2-340,3-59,3-290,3-291,3-347,4-61,5-50,5-83,5-215,6-3,7-0,7-1,7-12,7-55,7-85,7-94,7-161,10-29,10-30,10-240,11-42,11-53,11-56,11-57,11-82,11-121,11-259,12-3,13-52,13-53,13-118,14-0,14-40,15-53,15-56,16-76,16-98,16-126,16-127,16-318,17-6,17-9,17-17,17-42,17-61,17-156,17-265,17-274,17-277,17-349,17-384,18-35,18-50,19-54,19-67,19-80,19-236,
TA...CC	7	4	6	9	-1.120816e+00	-1.704131e+00	0-49,4-61,5-50,11-121,13-53,13-118,17-277,18-35,18-50,
TC...CC	7	4	8	19	1.833906e+00	3.918071e+00	1-53,1-289,2-84,2-340,3-59,5-215,7-1,7-94,11-57,14-40,15-53,16-76,16-98,17-9,17-61,17-265,17-349,17-384,19-67,
TG...CC	7	4	6	9	1.713447e-01	-1.018226e-01	0-11,2-34,10-30,10-240,12-3,16-318,17-274,19-54,19-80,
TT...CC	7	4	8	26	5.658980e-01	2.166962e+00	3-290,3-291,3-347,5-83,6-3,7-0,7-12,7-55,7-85,7-161,10-29,11-42,11-53,11-56,11-82,11-259,13-52,14-0,15-56,16-126,16-127,17-6,17-17,17-42,17-156,19-236,
T.A..CC	7	4	9	15	1.235919e+00	-1.648944e-01	0-11,2-34,2-340,3-347,5-215,7-1,10-30,10-240,12-3,13-52,14-0,14-40,15-53,16-76,19-54,
T.C..CC	7	4	8	17	1.833906e+00	2.481067e+00	0-49,1-53,4-61,7-0,7-85,7-94,11-53,11-56,11-57,11-82,13-53,15-56,17-9,17-61,17-156,17-277,18-50,
T.T..CC	7	4	7	21	-2.032714e-01	1.368510e+00	2-84,3-59,3-290,3-291,5-50,6-3,7-55,7-161,11-42,11-121,11-259,13-118,16-126,16-318,17-42,17-274,17-384,18-35,19-67,19-80,19-236,
T..A.CC	7	4	6	16	-1.120816e+00	-1.648944e-01	1-289,7-0,7-1,7-12,7-85,10-29,10-240,11-82,11-121,12-3,13-53,16-98,17-265,17-349,17-384,18-35,
T..C.CC	7	4	8	14	1.833906e+00	2.122803e+00	2-34,2-340,3-59,4-61,5-215,7-55,11-42,11-56,13-52,15-56,17-9,17-61,17-277,19-54,
T..T.CC	7	4	9	27	1.335067e+00	2.700737e+00	0-11,1-53,2-84,3-290,3-291,3-347,5-83,6-3,7-161,10-30,11-53,11-57,11-259,13-118,14-0,14-40,15-53,16-76,16-318,17-6,17-42,17-156,17-274,18-50,19-67,19-80,19-236,
TC.T.CC	7	5	6	7	2.992071e+00	2.841349e+00	1-53,2-84,11-57,14-40,15-53,16-76,19-67,
TT.T.CC	7	5	7	13	2.327347e+00	3.432339e+00	3-290,3-291,3-347,5-83,6-3,7-161,11-53,11-259,14-0,17-6,17-42,17-156,19-236,
T.TT.CC	7	5	6	13	1.642369e+00	3.432339e+00	2-84,3-290,3-291,6-3,7-161,11-259,13-118,16-318,17-42,17-274,19-67,19-80,19-236,
T...ACC	7	4	7	16	-3.352377e-01	9.262795e-02	0-11,1-289,2-340,3-347,5-50,5-83,6-3,7-0,11-259,13-52,16-76,16-318,17-61,17-265,17-274,17-349,
T..TACC	7	5	6	8	1.529393e+00	1.401216e+00	0-11,3-347,5-83,6-3,11-259,16-76,16-318,17-274,
T...CCC	7	4	7	13	1.162232e+00	1.764931e+00	0-49,1-53,3-291,7-1,10-30,11-57,11-82,11-121,13-53,16-127,17-6,17-17,19-80,
T...GCC	7	4	6	11	1.713447e-01	5.614501e-01	2-84,4-61,7-85,7-94,14-0,16-126,17-9,17-156,17-277,17-384,19-67,
T...TCC	7	4	8	23	5.658980e-01	1.634367e+00	2-34,3-59,3-290,5-215,7-12,7-55,7-161,10-29,10-240,11-42,11-53,11-56,12-3,13-118,14-40,15-53,15-56,16-98,17-42,18-35,18-50,19-54,19-236,
TT..TCC	7	5	6	11	1.642369e+00	2.494359e+00	3-290,7-12,7-55,7-161,10-29,11-42,11-53,11-56,15-56,17-42,19-236,
T.A.TCC	7	5	6	7	1.529393e+00	9.463271e-01	2-34,5-215,10-240,12-3,14-40,15-53,19-54,
T.T.TCC	7	5	6	9	1.642369e+00	2.026135e+00	3-59,3-290,7-55,7-161,11-42,13-118,17-42,18-35,19-236,
T..CTCC	7	5	6	8	2.992071e+00	3.476994e+00	2-34,3-59,5-215,7-55,11-42,11-56,15-56,19-54,
T..TTCC	7	5	7	9	2.327347e+00	2.026135e+00	3-290,7-161,11-53,13-118,14-40,15-53,17-42,18-50,19-236,
T....GC	7	3	10	59	6.010083e-01	4.427850e-01	0-19,0-193,1-122,1-223,1-392,1-420,2-83,2-170,2-289,2-410,2-439,3-14,3-97,3-150,3-175,3-206,3-209,3-318,3-350,3-376,4-30,4-39,4-43,4-60,4-223,5-5,5-29,5-227,6-85,6-128,7-46,7-84,7-110,9-73,10-10,11-3,11-154,13-156,14-128,16-24,16-163,16-284,16-344,17-35,17-76,17-89,17-155,17-276,17-301,17-331,17-334,17-415,17-423,18-22,18-237,19-18,19-66,19-88,19-224,
TA...GC	7	4	7	19	-7.065340e-01	2.272865e-01	0-193,1-223,1-420,2-289,2-410,2-439,3-97,3-150,3-206,3-318,3-350,5-29,6-85,11-3,11-154,16-24,17-301,17-334,19-18,
TC...GC	7	4	6	13	1.713447e-01	1.226172e+00	0-19,1-122,1-392,4-30,5-5,6-128,13-156,14-128,16-163,16-284,16-344,17-76,17-423,
TT...GC	7	4	7	21	-5.656871e-01	9.551146e-01	2-83,2-170,3-14,3-209,3-376,4-39,4-60,4-223,5-227,7-46,7-84,9-73,10-10,17-35,17-89,17-155,17-276,17-415,18-237,19-66,19-88,
T.A..GC	7	4	7	20	-7.065340e-01	4.672573e-01	0-193,1-122,1-223,1-392,1-420,3-150,3-175,3-206,4-60,5-5,6-85,6-128,9-73,16-163,16-284,17-89,17-276,17-301,19-18,19-224,
T.T..GC	7	4	7	19	-5.656871e-01	4.645351e-01	0-19,2-170,2-439,3-14,3-97,3-318,4-30,4-39,4-223,5-227,7-84,7-110,13-156,14-128,16-344,17-35,17-155,17-415,17-423,
T..C.GC	7	4	7	21	8.535173e-01	3.899698e+00	1-223,2-439,3-14,3-175,3-209,3-318,3-350,4-30,4-60,7-84,10-10,11-3,16-163,17-35,17-155,17-276,17-301,17-334,18-22,19-18,19-224,
T..G.GC	7	4	6	9	-1.609774e-01	-5.416488e-01	1-392,2-170,3-376,4-43,5-29,13-156,14-128,16-344,17-415,
T..T.GC	7	4	8	19	2.513601e-01	4.637332e-01	0-19,0-193,1-122,2-83,3-97,3-206,4-39,4-223,5-5,5-227,6-85,6-128,9-73,11-154,17-76,17-89,17-331,19-66,19-88,
T.AT.GC	7	5	6	8	1.226319e+00	9.778845e-01	0-193,1-122,3-206,5-5,6-85,6-128,9-73,17-89,
T...AGC	7	4	9	21	9.694479e-01	7.082946e-01	0-19,0-193,1-122,1-223,2-170,3-150,3-175,3-209,3-376,5-29,5-227,7-84,9-73,11-3,13-156,16-24,17-89,17-331,17-423,18-22,19-18,
TA..AGC	7	5	6	7	1.113747e+00	4.110426e-01	0-193,1-223,3-150,5-29,11-3,16-24,19-18,
T.T.AGC	7	5	6	6	1.226319e+00	1.328147e-01	0-19,2-170,5-227,7-84,13-156,17-423,
T...GGC	7	4	7	13	5.387550e-01	6.938599e-01	1-392,1-420,2-289,3-318,4-223,6-85,6-128,10-10,11-154,16-163,16-284,17-334,19-224,
T...TGC	7	4	6	18	-1.382734e+00	-3.221748e-02	2-83,2-410,3-206,3-350,4-39,4-43,5-5,7-46,7-110,14-128,16-344,17-35,17-76,17-155,17-415,18-237,19-66,19-88,
T....TC	7	3	10	123	3.138489e-01	2.459532e+00	0-14,0-29,0-104,0-109,0-119,0-129,0-153,0-225,0-234,0-272,0-338,0-407,1-51,1-89,1-117,1-183,1-191,1-200,1-253,1-275,1-304,1-354,1-406,1-432,2-33,2-46,2-65,2-79,2-178,3-54,3-56,3-140,3-227,3-237,3-289,3-298,3-409,4-22,4-25,4-27,4-125,4-206,4-211,4-215,5-40,5-42,5-154,5-159,5-210,6-95,6-212,7-39,7-57,7-122,7-145,7-160,7-181,7-189,7-191,7-212,8-8,9-51,10-28,10-40,10-123,10-211,11-17,11-41,11-52,11-1…
TA...TC	7	4	9	29	8.960171e-02	7.720424e-02	0-14,0-29,0-129,0-234,0-272,1-117,1-191,1-200,1-253,1-354,1-406,3-54,3-140,3-298,4-25,5-40,7-122,7-181,7-189,8-8,11-17,11-101,11-123,15-67,16-321,17-71,17-379,18-37,18-90,
TC...TC	7	4	8	30	5.658980e-01	2.436497e+00	0-104,0-109,1-51,2-46,2-65,2-79,2-178,3-227,4-27,4-206,4-211,5-159,7-57,10-40,14-69,14-74,15-29,15-34,16-102,16-182,16-266,16-339,17-46,17-51,17-54,17-56,18-39,18-95,19-47,19-58,
TG...TC	7	4	10	19	1.885455e+00	4.621301e-01	0-407,1-432,3-409,4-22,5-154,5-210,6-95,7-39,7-212,9-51,11-269,13-98,14-137,15-103,16-85,16-348,17-195,18-13,19-29,
TT...TC	7	4	9	45	1.944743e-01	3.171212e+00	0-119,0-153,0-225,0-338,1-89,1-183,1-275,1-304,2-33,3-56,3-237,3-289,4-125,4-215,5-42,6-212,7-145,7-160,7-191,10-28,10-123,10-211,11-41,11-52,11-181,12-182,13-35,13-39,13-72,13-164,14-20,14-39,14-43,15-107,16-97,16-235,17-25,17-32,17-112,18-34,18-93,19-62,19-69,19-91,19-235,
T.A..TC	7	4	9	28	8.960171e-02	-5.024308e-01	0-29,0-225,0-407,1-183,1-200,1-275,1-304,2-65,3-298,4-22,4-27,4-211,5-154,5-210,6-95,7-145,7-212,8-8,10-40,14-74,15-29,15-34,15-103,16-85,17-56,18-34,19-29,19-47,
TCA..TC	7	5	6	9	1.529393e+00	1.401216e+00	2-65,4-27,4-211,10-40,14-74,15-29,15-34,17-56,19-47,
TGA..TC	7	5	6	9	1.226319e+00	1.401890e+00	0-407,4-22,5-154,5-210,6-95,7-212,15-103,16-85,19-29,
T.C..TC	7	4	9	30	1.335067e+00	2.971017e+00	0-14,0-272,1-117,2-79,3-56,3-227,4-215,7-39,11-101,11-123,13-39,14-39,14-43,14-69,15-107,16-97,16-102,16-321,16-339,16-348,17-25,17-32,17-46,17-51,17-379,18-13,18-39,18-95,19-58,19-62,
TTC..TC	7	5	6	10	1.642369e+00	2.027859e+00	3-56,4-215,13-39,14-39,14-43,15-107,16-97,17-25,17-32,19-62,
T.G..TC	7	4	6	12	-1.382734e+00	-1.258795e+00	0-109,0-153,0-234,1-432,2-33,3-409,4-206,6-212,7-122,16-182,19-69,19-91,
T.T..TC	7	4	10	53	1.266688e+00	4.585094e+00	0-104,0-119,0-129,0-338,1-51,1-89,1-191,1-253,1-354,1-406,2-46,2-178,3-54,3-140,3-237,3-289,4-25,4-125,5-40,5-42,5-159,7-57,7-160,7-181,7-189,7-191,9-51,10-28,10-123,10-211,11-17,11-41,11-52,11-181,11-269,12-182,13-35,13-72,13-98,13-164,14-20,14-137,15-67,16-235,16-266,17-54,17-71,17-112,17-195,18-37,18-90,18-93,19-235,
TAT..TC	7	5	8	16	1.586830e+00	2.330611e+00	0-129,1-191,1-253,1-354,1-406,3-54,3-140,4-25,5-40,7-181,7-189,11-17,15-67,17-71,18-37,18-90,
TTT..TC	7	5	9	24	2.373073e+00	5.345588e+00	0-119,0-338,1-89,3-237,3-289,4-125,5-42,7-160,7-191,10-28,10-123,10-211,11-41,11-52,11-181,12-182,13-35,13-72,13-164,14-20,16-235,17-112,18-93,19-235,
T..A.TC	7	4	8	27	-1.024892e+00	-3.123264e-01	0-129,0-272,0-407,1-191,1-275,1-406,2-33,2-79,3-409,4-125,7-39,7-145,7-181,10-123,11-101,11-269,12-182,13-39,13-98,14-39,14-137,15-34,15-103,16-182,17-25,17-46,17-71,
TG.A.TC	7	5	6	7	1.226319e+00	5.539351e-01	0-407,3-409,7-39,11-269,13-98,14-137,15-103,
TT.A.TC	7	5	8	9	1.586830e+00	-2.631172e-02	1-275,2-33,4-125,7-145,10-123,12-182,13-39,14-39,17-25,
T.CA.TC	7	5	7	8	2.209742e+00	1.401216e+00	0-272,2-79,7-39,11-101,13-39,14-39,17-25,17-46,
T.TA.TC	7	5	7	11	9.069430e-01	6.434371e-01	0-129,1-191,1-406,4-125,7-181,10-123,11-269,12-182,13-98,14-137,17-71,
T..C.TC	7	4	10	28	2.104237e+00	3.506728e+00	0-14,1-51,1-89,1-117,3-140,3-227,4-25,4-215,6-95,7-57,9-51,10-40,11-17,11-52,11-123,13-72,14-43,15-107,16-102,16-321,17-54,18-13,18-37,18-93,19-29,19-47,19-69,19-91,
TA.C.TC	7	5	6	8	1.529393e+00	1.401216e+00	0-14,1-117,3-140,4-25,11-17,11-123,16-321,18-37,
TC.C.TC	7	5	6	7	2.992071e+00	2.841349e+00	1-51,3-227,7-57,10-40,16-102,17-54,19-47,
TT.C.TC	7	5	6	9	1.642369e+00	2.027859e+00	1-89,4-215,11-52,13-72,14-43,15-107,18-93,19-69,19-91,
T.CC.TC	7	5	7	10	3.775603e+00	4.750362e+00	0-14,1-117,3-227,4-215,11-123,14-43,15-107,16-102,16-321,18-13,
T.TC.TC	7	5	9	12	3.697303e+00	3.434451e+00	1-51,1-89,3-140,4-25,7-57,9-51,11-17,11-52,13-72,17-54,18-37,18-93,
T..G.TC	7	4	6	13	-1.382734e+00	-1.013412e+00	0-29,0-104,0-153,1-183,2-65,2-178,6-212,10-28,14-69,15-67,16-85,16-97,17-379,
T..T.TC	7	4	10	55	1.266688e+00	3.575236e+00	0-109,0-119,0-225,0-234,0-338,1-200,1-253,1-304,1-354,1-432,2-46,3-54,3-56,3-237,3-289,3-298,4-22,4-27,4-206,4-211,5-40,5-42,5-154,5-159,5-210,7-122,7-160,7-189,7-191,7-212,8-8,10-211,11-41,11-181,13-35,13-164,14-20,14-74,15-29,16-235,16-266,16-339,16-348,17-32,17-51,17-56,17-112,17-195,18-34,18-39,18-90,18-95,19-58,19-62,19-235,
TA.T.TC	7	5	6	11	2.270565e-01	6.452556e-01	0-234,1-200,1-253,1-354,3-54,3-298,5-40,7-122,7-189,8-8,18-90,
TC.T.TC	7	5	6	15	1.642369e+00	3.904341e+00	0-109,2-46,4-27,4-206,4-211,5-159,14-74,15-29,16-266,16-339,17-51,17-56,18-39,18-95,19-58,
TT.T.TC	7	5	9	22	2.373073e+00	4.645942e+00	0-119,0-225,0-338,1-304,3-56,3-237,3-289,5-42,7-160,7-191,10-211,11-41,11-181,13-35,13-164,14-20,16-235,17-32,17-112,18-34,19-62,19-235,
T.AT.TC	7	5	8	15	1.586830e+00	1.655361e+00	0-225,1-200,1-304,3-298,4-22,4-27,4-211,5-154,5-210,7-212,8-8,14-74,15-29,17-56,18-34,
T.TT.TC	7	5	9	26	2.373073e+00	5.345588e+00	0-119,0-338,1-253,1-354,2-46,3-54,3-237,3-289,5-40,5-42,5-159,7-160,7-189,7-191,10-211,11-41,11-181,13-35,13-164,14-20,16-235,16-266,17-112,17-195,18-90,19-235,
TTTT.TC	7	6	9	16	5.144254e+00	8.198127e+00	0-119,0-338,3-237,3-289,5-42,7-160,7-191,10-211,11-41,11-181,13-35,13-164,14-20,16-235,17-112,19-235,
T...ATC	7	4	10	34	1.204096e+00	6.587777e-01	0-14,0-29,0-129,0-272,0-407,1-253,1-275,1-432,2-178,3-140,4-22,4-25,4-206,4-215,5-159,5-210,6-212,7-145,7-181,8-8,9-51,10-28,11-17,12-182,14-69,14-74,15-67,16-97,16-182,16-339,17-54,18-34,19-29,19-47,
[truncated: 8,293 more rows]
