# Supplementary material for: SEARCHPATTOOL: a new method for mining the most specific frequent patterns for binding sites with application to prokaryotic DNA sequences
Source: BMC Bioinformatics. 2007 Sep 20;8:354. doi: 10.1186/1471-2105-8-354 (PMC2082047; doi:10.1186/1471-2105-8-354)
Supplement: Additional file 5 — Searchpattool's software. This archive file contains the application, the source code; a runable example and an explanation of the use of the programs (file readme-searchpattool-doc.pdf) [file 1471-2105-8-354-S5.zip › example&doc/runreport.txt]

SEARCHPATTOOL is run on: Tue Jan 30 14:15:47 2007

Parameters:
input_promo_file: promospo0abs.txt
min_support: 6 max_lenght:9
Stats with probability values: 0.328008 & 0.167476 & 0.193845 & 0.310671
Output number: 1000 

Total patterns for 4  families=        29846

RunTime = 4.00 seconds.

*** Selecting the best 1000 patterns for the z-score of the support:...

--> see file: bestzssup.txt

*** Sites extraction with their positions.......

--> see files: sites-positions.txt & sites-for-logo.txt

*** Profiles,Consensus and mean information content.......

--> see files: patt-profiles.txt & patt-cons-mic.txt

*** Information about pattern similarity and reverse complements.......

--> see files: patt-similarity.txt & patt-rev-com.txt

Done ! 

*** Selecting the best 40 patterns for the z-zcore of the support on Tue Jan 30 14:27:39 2007
:...

--> see file: bestzssup.txt

*** Sites extraction with their positions.......

--> see files: sites-positions.txt & sites-for-logo.txt

*** Profiles,Consensus and mean information content.......

--> see files: patt-profiles.txt & patt-cons-mic.txt

*** Information about pattern similarity and reverse complements.......

--> see files: patt-similarity.txt & patt-rev-com.txt

Done ! 

*** Selecting the best 100 patterns for the z-zcore of the support on Tue Jan 30 14:29:24 2007
:...

--> see file: bestzssup.txt

*** Sites extraction with their positions.......

--> see files: sites-positions.txt & sites-for-logo.txt

*** Profiles,Consensus and mean information content.......

--> see files: patt-profiles.txt & patt-cons-mic.txt

*** Information about pattern similarity and reverse complements.......

--> see files: patt-similarity.txt & patt-rev-com.txt

Done ! 

*** Selecting the best 40 patterns for the z-zcore of the total number of occurences on Tue Jan 30 14:31:00 2007
:...

--> see file: bestzstot.txt

*** Sites extraction with their positions.......

--> see files: sites-positions-tot.txt & sites-for-logo-tot.txt

*** Profiles,Consensus and mean information content.......

--> see files: patt-profiles-tot.txt & patt-cons-mic-tot.txt

*** Information about pattern similarity and reverse complements.......

--> see files: patt-similarity-tot.txt & patt-rev-com-tot.txt

Done ! 

*** Selecting the best 1000 patterns for the z-zcore of the support on Tue Jan 30 14:31:39 2007
:...

--> see file: bestzssup.txt

*** Sites extraction with their positions.......

--> see files: sites-positions.txt & sites-for-logo.txt

*** Profiles,Consensus and mean information content.......

--> see files: patt-profiles.txt & patt-cons-mic.txt

*** Information about pattern similarity and reverse complements.......

--> see files: patt-similarity.txt & patt-rev-com.txt

Done ! 

*** Selecting the best 1000 patterns for the z-zcore of the support on Wed Jan 31 08:08:09 2007
:...

--> see file: bestzssup.txt

*** Sites extraction with their positions.......

--> see files: sites-positions.txt & sites-for-logo.txt

*** Profiles,Consensus and mean information content.......

--> see files: patt-profiles.txt & patt-cons-mic.txt

*** Information about pattern similarity and reverse complements.......

--> see files: patt-similarity.txt & patt-rev-com.txt

Done ! 
