# Supplementary material for: SEARCHPATTOOL: a new method for mining the most specific frequent patterns for binding sites with application to prokaryotic DNA sequences
Source: BMC Bioinformatics. 2007 Sep 20;8:354. doi: 10.1186/1471-2105-8-354 (PMC2082047; doi:10.1186/1471-2105-8-354)
Supplement: Additional file 5 — Searchpattool's software. This archive file contains the application, the source code; a runable example and an explanation of the use of the programs (file readme-searchpattool-doc.pdf) [file 1471-2105-8-354-S5.zip › example&doc/sites-for-logo-tot.txt]

Pattern TCG.CAAA Length 8 Density 7 Support 6 Total 7 Zssup 1.016852e+01 Zstot 1.165656e+01 
TCGACAAA
TCGTCAAA
TCGACAAA
TCGACAAA
TCGACAAA
TCGTCAAA
TCGACAAA
Pattern TTTG.CGA Length 8 Density 7 Support 6 Total 7 Zssup 9.968949e+00 Zstot 1.141788e+01 
TTTGTCGA
TTTGACGA
TTTGTCGA
TTTGTCGA
TTTGTCGA
TTTGACGA
TTTGTCGA
Pattern TT.TT.GAC Length 9 Density 7 Support 6 Total 8 Zssup 7.758777e+00 Zstot 1.013286e+01 
TTATTCGAC
TTTTTCGAC
TTATTTGAC
TTCTTCGAC
TTTTTCGAC
TTTTTCGAC
TTCTTTGAC
TTTTTAGAC
Pattern TTCG.CA Length 7 Density 6 Support 7 Total 10 Zssup 6.779202e+00 Zstot 9.297343e+00 
TTCGTCA
TTCGACA
TTCGACA
TTCGACA
TTCGACA
TTCGACA
TTCGACA
TTCGACA
TTCGTCA
TTCGGCA
Pattern TTCGAC Length 6 Density 6 Support 7 Total 10 Zssup 6.764960e+00 Zstot 9.268864e+00 
TTCGAC
TTCGAC
TTCGAC
TTCGAC
TTCGAC
TTCGAC
TTCGAC
TTCGAC
TTCGAC
TTCGAC
Pattern GTC.AA.AA Length 9 Density 7 Support 6 Total 8 Zssup 7.094481e+00 Zstot 9.220232e+00 
GTCGAATAA
GTCAAATAA
GTCGAAAAA
GTCGAAGAA
GTCGAAAAA
GTCGAAAAA
GTCAAAGAA
GTCTAAAAA
Pattern CATTC..C Length 8 Density 6 Support 7 Total 9 Zssup 7.364357e+00 Zstot 9.062640e+00 
CATTCTCC
CATTCTTC
CATTCGAC
CATTCTTC
CATTCGAC
CATTCATC
CATTCCTC
CATTCGGC
CATTCCTC
Pattern TT.TT.G.C Length 9 Density 6 Support 6 Total 13 Zssup 4.018923e+00 Zstot 8.872989e+00 
TTCTTCGTC
TTATTCGAC
TTTTTCGAC
TTATTTGAC
TTATTTGTC
TTCTTCGAC
TTTTTCGAC
TTGTTTGTC
TTTTTAGTC
TTTTTCGAC
TTCTTTGAC
TTGTTTGGC
TTTTTAGAC
Pattern C.G..TTTT Length 9 Density 6 Support 7 Total 13 Zssup 4.915055e+00 Zstot 8.871935e+00 
CAGCATTTT
CAGACTTTT
CAGGCTTTT
CGGGTTTTT
CCGTTTTTT
CCGCCTTTT
CCGCCTTTT
CAGAATTTT
CAGTTTTTT
CCGATTTTT
CTGCTTTTT
CAGCTTTTT
CAGCTTTTT
Pattern ATTTT.TC Length 8 Density 7 Support 7 Total 9 Zssup 7.099046e+00 Zstot 8.706743e+00 
ATTTTGTC
ATTTTGTC
ATTTTTTC
ATTTTCTC
ATTTTCTC
ATTTTCTC
ATTTTTTC
ATTTTCTC
ATTTTGTC
Pattern G..TTTT.T Length 9 Density 6 Support 8 Total 18 Zssup 4.010152e+00 Zstot 8.620533e+00 
GAATTTTGT
GGATTTTGT
GCATTTTAT
GTTTTTTAT
GACTTTTTT
GGCTTTTAT
GTTTTTTAT
GCCTTTTTT
GCCTTTTTT
GTTTTTTTT
GAATTTTTT
GTATTTTCT
GATTTTTTT
GCATTTTCT
GATTTTTTT
GGATTTTGT
GCTTTTTTT
GCTTTTTTT
Pattern C.GC..TTT Length 9 Density 6 Support 6 Total 9 Zssup 5.874333e+00 Zstot 8.601308e+00 
CAGCATTTT
CAGCTGTTT
CCGCCTTTT
CCGCCTTTT
CGGCAGTTT
CCGCCCTTT
CTGCTTTTT
CAGCTTTTT
CAGCTTTTT
Pattern TTT.TC.A Length 8 Density 6 Support 7 Total 17 Zssup 3.481689e+00 Zstot 8.531389e+00 
TTTATCTA
TTTGTCGA
TTTTTCGA
TTTGTCGA
TTTCTCTA
TTTTTCCA
TTTCTCAA
TTTTTCGA
TTTGTCAA
TTTGTCGA
TTTCTCCA
TTTTTCGA
TTTGTCGA
TTTTTCCA
TTTGTCAA
TTTGTCGA
TTTTTCCA
Pattern T..TCG.CA Length 9 Density 6 Support 6 Total 9 Zssup 5.692035e+00 Zstot 8.320667e+00 
TCTTCGTCA
TATTCGACA
TAATCGTCA
TGATCGTCA
TTTTCGACA
TCTTCGACA
TTTTCGACA
TTTTCGTCA
TCCTCGACA
Pattern T.T..TTTT Length 9 Density 6 Support 7 Total 24 Zssup 2.201579e+00 Zstot 8.305774e+00 
TATATTTTT
TTTTATTTT
TTTAATTTT
TATTCTTTT
TTTTGTTTT
TTTGTTTTT
TATGGTTTT
TTTCATTTT
TATGTTTTT
TCTCGTTTT
TCTTGTTTT
TTTTATTTT
TTTCATTTT
TATGATTTT
TTTAATTTT
TATGTTTTT
TCTGTTTTT
TCTTCTTTT
TATGATTTT
TTTGATTTT
TTTCATTTT
TCTGCTTTT
TATTGTTTT
TTTTGTTTT
Pattern G..TTTTTT Length 9 Density 7 Support 6 Total 9 Zssup 5.650778e+00 Zstot 8.254096e+00 
GACTTTTTT
GCCTTTTTT
GCCTTTTTT
GTTTTTTTT
GAATTTTTT
GATTTTTTT
GATTTTTTT
GCTTTTTTT
GCTTTTTTT
Pattern TTG.C.AA Length 8 Density 6 Support 6 Total 13 Zssup 3.725236e+00 Zstot 8.231742e+00 
TTGTCGAA
TTGTCGAA
TTGTCGAA
TTGCCAAA
TTGTCAAA
TTGTCGAA
TTGACAAA
TTGTCGAA
TTGACGAA
TTGACAAA
TTGTCAAA
TTGTCTAA
TTGACCAA
Pattern TT.G.CAA Length 8 Density 6 Support 6 Total 13 Zssup 3.725236e+00 Zstot 8.231742e+00 
TTCGACAA
TTCGACAA
TTTGGCAA
TTCGACAA
TTCGACAA
TTTGTCAA
TTCGACAA
TTTGACAA
TTCGTCAA
TTGGTCAA
TTAGACAA
TTTGACAA
TTTGTCAA
Pattern TG.CGAA Length 7 Density 6 Support 7 Total 10 Zssup 6.055202e+00 Zstot 8.216837e+00 
TGTCGAA
TGTCGAA
TGACGAA
TGTCGAA
TGTCGAA
TGTCGAA
TGTCGAA
TGTCGAA
TGACGAA
TGCCGAA
Pattern TTTT.TC Length 7 Density 6 Support 9 Total 16 Zssup 5.144254e+00 Zstot 8.198127e+00 
TTTTGTC
TTTTGTC
TTTTTTC
TTTTTTC
TTTTCTC
TTTTTTC
TTTTCTC
TTTTGTC
TTTTCTC
TTTTCTC
TTTTTTC
TTTTCTC
TTTTGTC
TTTTTTC
TTTTGTC
TTTTTTC
Pattern GTCGAA Length 6 Density 6 Support 7 Total 10 Zssup 6.042021e+00 Zstot 8.188695e+00 
GTCGAA
GTCGAA
GTCGAA
GTCGAA
GTCGAA
GTCGAA
GTCGAA
GTCGAA
GTCGAA
GTCGAA
Pattern TTT.TC Length 6 Density 5 Support 10 Total 33 Zssup 3.038942e+00 Zstot 8.094012e+00 
TTTATC
TTTGTC
TTTGTC
TTTTTC
TTTTTC
TTTTTC
TTTTTC
TTTTTC
TTTGTC
TTTCTC
TTTCTC
TTTCTC
TTTTTC
TTTCTC
TTTTTC
TTTTTC
TTTGTC
TTTGTC
TTTCTC
TTTTTC
TTTCTC
TTTTTC
TTTGTC
TTTTTC
TTTCTC
TTTGTC
TTTCTC
TTTTTC
TTTTTC
TTTGTC
TTTTTC
TTTGTC
TTTTTC
Pattern TCG.CAA Length 7 Density 6 Support 6 Total 9 Zssup 5.489215e+00 Zstot 7.992226e+00 
TCGACAA
TCGTCAA
TCGTCAA
TCGACAA
TCGACAA
TCGACAA
TCGACAA
TCGTCAA
TCGACAA
Pattern T.CGACA Length 7 Density 6 Support 6 Total 9 Zssup 5.489215e+00 Zstot 7.992226e+00 
TTCGACA
TACGACA
TTCGACA
TTCGACA
TTCGACA
TTCGACA
TTCGACA
TTCGACA
TACGACA
Pattern TC.T..CC Length 8 Density 5 Support 7 Total 15 Zssup 3.785980e+00 Zstot 7.981614e+00 
TCTTAGCC
TCCTTACC
TCTTTTCC
TCTTGCCC
TCATCTCC
TCATTTCC
TCATTGCC
TCATTACC
TCATGGCC
TCATCACC
TCCTCCCC
TCATACCC
TCATCTCC
TCGTTGCC
TCTTAACC
Pattern A.AAAA..C Length 9 Density 6 Support 8 Total 18 Zssup 3.693754e+00 Zstot 7.882570e+00 
AAAAAAGTC
ATAAAAAAC
ATAAAATGC
ACAAAATCC
ACAAAATTC
ATAAAAAAC
ATAAAAGCC
AAAAAAGGC
AAAAAAGGC
AGAAAATAC
AAAAAATTC
AAAAAAAAC
AAAAAAATC
AGAAAATGC
ACAAAATCC
AAAAAAATC
AAAAAAAGC
AAAAAAAGC
Pattern TTT.G.C.A Length 9 Density 6 Support 6 Total 12 Zssup 3.875799e+00 Zstot 7.797999e+00 
TTTTGTCGA
TTTCGACAA
TTTTGGCAA
TTTCGACAA
TTTAGTCGA
TTTTGTCGA
TTTCGACTA
TTTTGACGA
TTTCGTCAA
TTTAGACAA
TTTTGACAA
TTTTGTCAA
Pattern TTTG.C.A Length 8 Density 6 Support 7 Total 12 Zssup 4.743405e+00 Zstot 7.767384e+00 
TTTGTCGA
TTTGACGA
TTTGTCGA
TTTGGCAA
TTTGTCAA
TTTGTCGA
TTTGACAA
TTTGTCGA
TTTGACGA
TTTGACAA
TTTGTCAA
TTTGTCGA
Pattern TTTCC...A Length 9 Density 6 Support 8 Total 11 Zssup 6.120610e+00 Zstot 7.757321e+00 
TTTCCAAGA
TTTCCAATA
TTTCCTTTA
TTTCCCTAA
TTTCCATCA
TTTCCAATA
TTTCCGGCA
TTTCCTTTA
TTTCCGGAA
TTTCCCTGA
TTTCCCACA
Pattern AAAA..C.G Length 9 Density 6 Support 7 Total 13 Zssup 4.294191e+00 Zstot 7.681353e+00 
AAAAGTCTG
AAAATGCTG
AAAAAACGG
AAAAACCCG
AAAAGCCTG
AAAAGGCGG
AAAAGGCGG
AAAATTCTG
AAAAAACTG
AAAAAGCAG
AAAAATCGG
AAAAAGCTG
AAAAAGCTG
Pattern G.C.AA.AA Length 9 Density 6 Support 6 Total 13 Zssup 3.461985e+00 Zstot 7.681353e+00 
GTCGAATAA
GACGAAGAA
GTCAAATAA
GTCGAAAAA
GTCGAAGAA
GACAAATAA
GTCGAAAAA
GACTAAAAA
GACAAACAA
GTCGAAAAA
GTCAAAGAA
GTCTAAAAA
GCCAAACAA
Pattern AT.TTTT.C Length 9 Density 7 Support 6 Total 8 Zssup 5.960189e+00 Zstot 7.653828e+00 
ATATTTTTC
ATCTTTTCC
ATTTTTTCC
ATATTTTAC
ATTTTTTTC
ATGTTTTTC
ATATTTTAC
ATTTTTTTC
Pattern TTTT.TC.A Length 9 Density 7 Support 6 Total 8 Zssup 5.960189e+00 Zstot 7.648605e+00 
TTTTGTCGA
TTTTTTCGA
TTTTTTCCA
TTTTCTCAA
TTTTGTCGA
TTTTCTCCA
TTTTGTCAA
TTTTTTCCA
Pattern C.TTT.TT Length 8 Density 6 Support 7 Total 15 Zssup 3.616692e+00 Zstot 7.612767e+00 
CTTTTTTT
CCTTTATT
CTTTTATT
CGTTTTTT
CATTTTTT
CCTTTTTT
CCTTTTTT
CGTTTTTT
CCTTTATT
CGTTTCTT
CTTTTGTT
CTTTTTTT
CTTTTGTT
CCTTTCTT
CTTTTTTT
Pattern T.TTTT.C Length 8 Density 6 Support 7 Total 17 Zssup 3.616692e+00 Zstot 7.611770e+00 
TATTTTTC
TCTTTTTC
TCTTTTCC
TTTTTTCC
TTTTTTGC
TATTTTAC
TTTTTTAC
TGTTTTGC
TTTTTTTC
TTTTTTCC
TGTTTTTC
TGTTTTTC
TATTTTAC
TTTTTTTC
TATTTTCC
TTTTTTTC
TTTTTTCC
Pattern TTTTTC Length 6 Density 6 Support 8 Total 15 Zssup 4.364261e+00 Zstot 7.544503e+00 
TTTTTC
TTTTTC
TTTTTC
TTTTTC
TTTTTC
TTTTTC
TTTTTC
TTTTTC
TTTTTC
TTTTTC
TTTTTC
TTTTTC
TTTTTC
TTTTTC
TTTTTC
Pattern TGTCG.A Length 7 Density 6 Support 6 Total 9 Zssup 5.197452e+00 Zstot 7.541266e+00 
TGTCGAA
TGTCGTA
TGTCGAA
TGTCGAA
TGTCGAA
TGTCGAA
TGTCGAA
TGTCGAA
TGTCGTA
Pattern TTG.CGA Length 7 Density 6 Support 6 Total 9 Zssup 5.197452e+00 Zstot 7.541266e+00 
TTGACGA
TTGTCGA
TTGTCGA
TTGACGA
TTGTCGA
TTGTCGA
TTGTCGA
TTGACGA
TTGTCGA
Pattern CC.T..TTG Length 9 Density 6 Support 7 Total 8 Zssup 7.015877e+00 Zstot 7.534774e+00 
CCATTCTTG
CCTTTTTTG
CCATTCTTG
CCTTCCTTG
CCTTGTTTG
CCATATTTG
CCGTCATTG
CCCTTCTTG
Pattern C.GC.T.TT Length 9 Density 6 Support 6 Total 8 Zssup 5.874333e+00 Zstot 7.533911e+00 
CAGCATTTT
CTGCTTGTT
CCGCCTTTT
CCGCCTTTT
CAGCGTATT
CTGCTTTTT
CAGCTTTTT
CAGCTTTTT
