# Supplementary material for: SEARCHPATTOOL: a new method for mining the most specific frequent patterns for binding sites with application to prokaryotic DNA sequences
Source: BMC Bioinformatics. 2007 Sep 20;8:354. doi: 10.1186/1471-2105-8-354 (PMC2082047; doi:10.1186/1471-2105-8-354)
Supplement: Additional file 5 — Searchpattool's software. This archive file contains the application, the source code; a runable example and an explanation of the use of the programs (file readme-searchpattool-doc.pdf) [file 1471-2105-8-354-S5.zip › example&doc/sites-for-logo.txt]

Pattern TCG.CAAA Length 8 Density 7 Support 6 Total 7 Zssup 1.016852e+01 Zstot 1.165656e+01 
TCGACAAA
TCGTCAAA
TCGACAAA
TCGACAAA
TCGACAAA
TCGTCAAA
TCGACAAA
Pattern TTTG.CGA Length 8 Density 7 Support 6 Total 7 Zssup 9.968949e+00 Zstot 1.141788e+01 
TTTGTCGA
TTTGACGA
TTTGTCGA
TTTGTCGA
TTTGTCGA
TTTGACGA
TTTGTCGA
Pattern TT.TT.GAC Length 9 Density 7 Support 6 Total 8 Zssup 7.758777e+00 Zstot 1.013286e+01 
TTATTCGAC
TTTTTCGAC
TTATTTGAC
TTCTTCGAC
TTTTTCGAC
TTTTTCGAC
TTCTTTGAC
TTTTTAGAC
Pattern T.TT.GACA Length 9 Density 7 Support 6 Total 6 Zssup 7.531883e+00 Zstot 7.164317e+00 
TATTCGACA
TTTTCGACA
TCTTCGACA
TTTTCGACA
TCTTTGACA
TTTTAGACA
Pattern CATTC..C Length 8 Density 6 Support 7 Total 9 Zssup 7.364357e+00 Zstot 9.062640e+00 
CATTCTCC
CATTCTTC
CATTCGAC
CATTCTTC
CATTCGAC
CATTCATC
CATTCCTC
CATTCGGC
CATTCCTC
Pattern TGTC.AA.A Length 9 Density 7 Support 6 Total 6 Zssup 7.310506e+00 Zstot 6.931292e+00 
TGTCGAATA
TGTCGAAAA
TGTCGAAGA
TGTCGAAAA
TGTCAAAGA
TGTCTAAAA
Pattern ATTTT.TC Length 8 Density 7 Support 7 Total 9 Zssup 7.099046e+00 Zstot 8.706743e+00 
ATTTTGTC
ATTTTGTC
ATTTTTTC
ATTTTCTC
ATTTTCTC
ATTTTCTC
ATTTTTTC
ATTTTCTC
ATTTTGTC
Pattern GTC.AA.AA Length 9 Density 7 Support 6 Total 8 Zssup 7.094481e+00 Zstot 9.220232e+00 
GTCGAATAA
GTCAAATAA
GTCGAAAAA
GTCGAAGAA
GTCGAAAAA
GTCGAAAAA
GTCAAAGAA
GTCTAAAAA
Pattern CC.T..TTG Length 9 Density 6 Support 7 Total 8 Zssup 7.015877e+00 Zstot 7.534774e+00 
CCATTCTTG
CCTTTTTTG
CCATTCTTG
CCTTCCTTG
CCTTGTTTG
CCATATTTG
CCGTCATTG
CCCTTCTTG
Pattern TTCG.CA Length 7 Density 6 Support 7 Total 10 Zssup 6.779202e+00 Zstot 9.297343e+00 
TTCGTCA
TTCGACA
TTCGACA
TTCGACA
TTCGACA
TTCGACA
TTCGACA
TTCGACA
TTCGTCA
TTCGGCA
Pattern TTCGAC Length 6 Density 6 Support 7 Total 10 Zssup 6.764960e+00 Zstot 9.268864e+00 
TTCGAC
TTCGAC
TTCGAC
TTCGAC
TTCGAC
TTCGAC
TTCGAC
TTCGAC
TTCGAC
TTCGAC
Pattern TCG.CA.A Length 8 Density 6 Support 7 Total 8 Zssup 6.590823e+00 Zstot 7.006886e+00 
TCGACAAA
TCGTCAAA
TCGACAAA
TCGACAAA
TCGACAAA
TCGTCAAA
TCGGCATA
TCGACAAA
Pattern TTTC.C..C Length 9 Density 6 Support 6 Total 6 Zssup 6.386787e+00 Zstot 5.952645e+00 
TTTCACACC
TTTCTCTAC
TTTCTCCTC
TTTCTCCAC
TTTCACGGC
TTTCACATC
Pattern CCTTT.T Length 7 Density 6 Support 8 Total 9 Zssup 6.281939e+00 Zstot 6.300275e+00 
CCTTTAT
CCTTTAT
CCTTTTT
CCTTTTT
CCTTTAT
CCTTTTT
CCTTTAT
CCTTTGT
CCTTTCT
Pattern T.TG.CGA Length 8 Density 6 Support 7 Total 8 Zssup 6.258581e+00 Zstot 6.604277e+00 
TTTGTCGA
TTTGACGA
TTTGTCGA
TTTGTCGA
TTTGTCGA
TTTGACGA
TATGCCGA
TTTGTCGA
Pattern TCATC..C Length 8 Density 6 Support 6 Total 6 Zssup 6.179347e+00 Zstot 5.727647e+00 
TCATCAAC
TCATCTCC
TCATCACC
TCATCAGC
TCATCAAC
TCATCTCC
Pattern CTT.TTTT Length 8 Density 7 Support 6 Total 7 Zssup 6.135500e+00 Zstot 6.783236e+00 
CTTTTTTT
CTTGTTTT
CTTGTTTT
CTTCTTTT
CTTCTTTT
CTTTTTTT
CTTTTTTT
Pattern TTTCC...A Length 9 Density 6 Support 8 Total 11 Zssup 6.120610e+00 Zstot 7.757321e+00 
TTTCCAAGA
TTTCCAATA
TTTCCTTTA
TTTCCCTAA
TTTCCATCA
TTTCCAATA
TTTCCGGCA
TTTCCTTTA
TTTCCGGAA
TTTCCCTGA
TTTCCCACA
Pattern TG.CGAA Length 7 Density 6 Support 7 Total 10 Zssup 6.055202e+00 Zstot 8.216837e+00 
TGTCGAA
TGTCGAA
TGACGAA
TGTCGAA
TGTCGAA
TGTCGAA
TGTCGAA
TGTCGAA
TGACGAA
TGCCGAA
Pattern GTCGAA Length 6 Density 6 Support 7 Total 10 Zssup 6.042021e+00 Zstot 8.188695e+00 
GTCGAA
GTCGAA
GTCGAA
GTCGAA
GTCGAA
GTCGAA
GTCGAA
GTCGAA
GTCGAA
GTCGAA
Pattern AT.TTTT.C Length 9 Density 7 Support 6 Total 8 Zssup 5.960189e+00 Zstot 7.653828e+00 
ATATTTTTC
ATCTTTTCC
ATTTTTTCC
ATATTTTAC
ATTTTTTTC
ATGTTTTTC
ATATTTTAC
ATTTTTTTC
Pattern ATTTT..TC Length 9 Density 7 Support 6 Total 7 Zssup 5.960189e+00 Zstot 6.574431e+00 
ATTTTACTC
ATTTTTTTC
ATTTTGATC
ATTTTAATC
ATTTTCGTC
ATTTTTTTC
ATTTTCCTC
Pattern A.TTTT.TC Length 9 Density 7 Support 6 Total 6 Zssup 5.960189e+00 Zstot 5.496615e+00 
AATTTTGTC
ATTTTTTTC
AATTTTCTC
AATTTTTTC
AGTTTTGTC
ATTTTTTTC
Pattern AT..TTTTC Length 9 Density 7 Support 6 Total 7 Zssup 5.960189e+00 Zstot 6.574431e+00 
ATATTTTTC
ATGGTTTTC
ATTTTTTTC
ATGTTTTTC
ATGATTTTC
ATTTTTTTC
ATTCTTTTC
Pattern TTTT.TC.A Length 9 Density 7 Support 6 Total 8 Zssup 5.960189e+00 Zstot 7.648605e+00 
TTTTGTCGA
TTTTTTCGA
TTTTTTCCA
TTTTCTCAA
TTTTGTCGA
TTTTCTCCA
TTTTGTCAA
TTTTTTCCA
Pattern T..TTCATT Length 9 Density 7 Support 6 Total 6 Zssup 5.960189e+00 Zstot 5.496615e+00 
TATTTCATT
TGTTTCATT
TCATTCATT
TGCTTCATT
TTTTTCATT
TTTTTCATT
Pattern T.TCATTT Length 8 Density 7 Support 6 Total 6 Zssup 5.947194e+00 Zstot 5.479198e+00 
TTTCATTT
TTTCATTT
TATCATTT
TTTCATTT
TTTCATTT
TGTCATTT
Pattern TCATTTT Length 7 Density 7 Support 6 Total 7 Zssup 5.934267e+00 Zstot 6.533056e+00 
TCATTTT
TCATTTT
TCATTTT
TCATTTT
TCATTTT
TCATTTT
TCATTTT
Pattern CAA..A.GG Length 9 Density 6 Support 7 Total 8 Zssup 5.895773e+00 Zstot 6.162226e+00 
CAAGAATGG
CAAAAAAGG
CAAGAATGG
CAAGGAAGG
CAAACAAGG
CAAATATGG
CAAGAAGGG
CAATGACGG
Pattern C.GC.T.TT Length 9 Density 6 Support 6 Total 8 Zssup 5.874333e+00 Zstot 7.533911e+00 
CAGCATTTT
CTGCTTGTT
CCGCCTTTT
CCGCCTTTT
CAGCGTATT
CTGCTTTTT
CAGCTTTTT
CAGCTTTTT
Pattern C.GC..TTT Length 9 Density 6 Support 6 Total 9 Zssup 5.874333e+00 Zstot 8.601308e+00 
CAGCATTTT
CAGCTGTTT
CCGCCTTTT
CCGCCTTTT
CGGCAGTTT
CCGCCCTTT
CTGCTTTTT
CAGCTTTTT
CAGCTTTTT
Pattern T.TTCG.C Length 8 Density 6 Support 6 Total 8 Zssup 5.861463e+00 Zstot 7.510709e+00 
TCTTCGTC
TATTCGAC
TTTTCGAC
TCTTCGAC
TTTTCGAC
TTTTCGAC
TTTTCGTC
TCTTCGAC
Pattern GA.AAAAT Length 8 Density 7 Support 7 Total 9 Zssup 5.784758e+00 Zstot 6.919039e+00 
GACAAAAT
GACAAAAT
GAAAAAAT
GAGAAAAT
GAGAAAAT
GAGAAAAT
GAGAAAAT
GAAAAAAT
GACAAAAT
Pattern T..TCG.CA Length 9 Density 6 Support 6 Total 9 Zssup 5.692035e+00 Zstot 8.320667e+00 
TCTTCGTCA
TATTCGACA
TAATCGTCA
TGATCGTCA
TTTTCGACA
TCTTCGACA
TTTTCGACA
TTTTCGTCA
TCCTCGACA
Pattern T.T.CGAC Length 8 Density 6 Support 6 Total 8 Zssup 5.679428e+00 Zstot 7.258172e+00 
TATTCGAC
TATACGAC
TTTTCGAC
TCTTCGAC
TTTTCGAC
TTTTCGAC
TTTACGAC
TCTTCGAC
Pattern T..TCGAC Length 8 Density 6 Support 6 Total 7 Zssup 5.679428e+00 Zstot 6.224172e+00 
TATTCGAC
TTTTCGAC
TCTTCGAC
TTTTCGAC
TTTTCGAC
TCTTCGAC
TCCTCGAC
Pattern G.TTTTT.T Length 9 Density 7 Support 6 Total 7 Zssup 5.650778e+00 Zstot 6.191187e+00 
GTTTTTTAT
GTTTTTTAT
GTTTTTTTT
GATTTTTTT
GATTTTTTT
GCTTTTTTT
GCTTTTTTT
Pattern G..TTTTTT Length 9 Density 7 Support 6 Total 9 Zssup 5.650778e+00 Zstot 8.254096e+00 
GACTTTTTT
GCCTTTTTT
GCCTTTTTT
GTTTTTTTT
GAATTTTTT
GATTTTTTT
GATTTTTTT
GCTTTTTTT
GCTTTTTTT
Pattern T.TTGTTT Length 8 Density 7 Support 6 Total 6 Zssup 5.638230e+00 Zstot 5.147108e+00 
TTTTGTTT
TTTTGTTT
TCTTGTTT
TATTGTTT
TATTGTTT
TTTTGTTT
Pattern G..GAATG Length 8 Density 6 Support 7 Total 9 Zssup 5.577953e+00 Zstot 6.635053e+00 
GGAGAATG
GAAGAATG
GAAGAATG
GTCGAATG
GTCGAATG
GATGAATG
GCCGAATG
GAGGAATG
GAGGAATG
Pattern TC.CC..C Length 8 Density 5 Support 7 Total 8 Zssup 5.565402e+00 Zstot 5.748693e+00 
TCTCCTCC
TCTCCCTC
TCTCCGCC
TCTCCTCC
TCACCTTC
TCCCCTCC
TCTCCCAC
TCCCCTTC
Pattern TCC.CC Length 6 Density 5 Support 7 Total 8 Zssup 5.540383e+00 Zstot 5.707839e+00 
TCCTCC
TCCGCC
TCCGCC
TCCTCC
TCCTCC
TCCTCC
TCCTCC
TCCGCC
Pattern CG...ATCA Length 9 Density 6 Support 6 Total 6 Zssup 5.513859e+00 Zstot 5.016172e+00 
CGTCAATCA
CGACAATCA
CGGTAATCA
CGATTATCA
CGAAAATCA
CGAATATCA
Pattern T...CGACA Length 9 Density 6 Support 6 Total 7 Zssup 5.513859e+00 Zstot 6.024367e+00 
TATTCGACA
TATACGACA
TTTTCGACA
TCTTCGACA
TTTTCGACA
TTTACGACA
TCCTCGACA
Pattern TCG.C.AA Length 8 Density 6 Support 6 Total 8 Zssup 5.501505e+00 Zstot 7.010986e+00 
TCGACAAA
TCGTCAAA
TCGACAAA
TCGACAAA
TCGACAAA
TCGACTAA
TCGTCAAA
TCGACAAA
Pattern TCG.CAA Length 7 Density 6 Support 6 Total 9 Zssup 5.489215e+00 Zstot 7.992226e+00 
TCGACAA
TCGTCAA
TCGTCAA
TCGACAA
TCGACAA
TCGACAA
TCGACAA
TCGTCAA
TCGACAA
Pattern T.CGACA Length 7 Density 6 Support 6 Total 9 Zssup 5.489215e+00 Zstot 7.992226e+00 
TTCGACA
TACGACA
TTCGACA
TTCGACA
TTCGACA
TTCGACA
TTCGACA
TTCGACA
TACGACA
Pattern TCGACA Length 6 Density 6 Support 6 Total 8 Zssup 5.476990e+00 Zstot 6.965362e+00 
TCGACA
TCGACA
TCGACA
TCGACA
TCGACA
TCGACA
TCGACA
TCGACA
Pattern TT..TTTGA Length 9 Density 7 Support 6 Total 7 Zssup 5.473529e+00 Zstot 5.972329e+00 
TTCATTTGA
TTAATTTGA
TTTATTTGA
TTTTTTTGA
TTATTTTGA
TTCTTTTGA
TTGTTTTGA
Pattern T..TTTTGA Length 9 Density 7 Support 6 Total 6 Zssup 5.473529e+00 Zstot 4.970665e+00 
TGTTTTTGA
TTTTTTTGA
TTATTTTGA
TACTTTTGA
TTCTTTTGA
TTGTTTTGA
Pattern TG.TATT.T Length 9 Density 7 Support 6 Total 6 Zssup 5.473529e+00 Zstot 4.972575e+00 
TGGTATTGT
TGATATTTT
TGATATTAT
TGTTATTCT
TGATATTGT
TGGTATTGT
Pattern TTTTT.AG Length 8 Density 7 Support 6 Total 6 Zssup 5.461232e+00 Zstot 4.956062e+00 
TTTTTCAG
TTTTTGAG
TTTTTTAG
TTTTTGAG
TTTTTTAG
TTTTTCAG
Pattern TC.AA.AAT Length 9 Density 7 Support 6 Total 7 Zssup 5.419847e+00 Zstot 5.908123e+00 
TCGAATAAT
TCCAATAAT
TCAAATAAT
TCGAAGAAT
TCGAAAAAT
TCAAAGAAT
TCTAAAAAT
Pattern GC.G.TT.T Length 9 Density 6 Support 6 Total 7 Zssup 5.392795e+00 Zstot 5.874647e+00 
GCGGGTTTT
GCCGCTTGT
GCAGTTTCT
GCAGTTTTT
GCCGATTTT
GCAGCTTTT
GCAGCTTTT
Pattern TTTG.CG Length 7 Density 6 Support 6 Total 8 Zssup 5.368489e+00 Zstot 6.820258e+00 
TTTGTCG
TTTGTCG
TTTGACG
TTTGTCG
TTTGTCG
TTTGTCG
TTTGACG
TTTGTCG
Pattern TTT.C.T.C Length 9 Density 6 Support 7 Total 8 Zssup 5.363927e+00 Zstot 5.502788e+00 
TTTACGTAC
TTTACATGC
TTTTCATAC
TTTGCGTGC
TTTGCATTC
TTTACATTC
TTTTCATTC
TTTCCATTC
Pattern CCTT..TT Length 8 Density 6 Support 7 Total 8 Zssup 5.351611e+00 Zstot 5.482628e+00 
CCTTTATT
CCTTTTTT
CCTTTTTT
CCTTTATT
CCTTCCTT
CCTTGTTT
CCTTCTTT
CCTTTCTT
Pattern TT.C.TTC Length 8 Density 6 Support 7 Total 9 Zssup 5.351611e+00 Zstot 6.323246e+00 
TTACCTTC
TTCCATTC
TTCCCTTC
TTGCATTC
TTACATTC
TTTCATTC
TTACCTTC
TTCCATTC
TTTCTTTC
Pattern A.AA.C.GC Length 9 Density 6 Support 6 Total 7 Zssup 5.339669e+00 Zstot 5.808871e+00 
AAAACCCGC
ACAAGCGGC
AGAAACTGC
AAAAACTGC
AAAATCGGC
AAAAGCTGC
AAAAGCTGC
Pattern CG.CAAA Length 7 Density 6 Support 6 Total 8 Zssup 5.315510e+00 Zstot 6.746550e+00 
CGACAAA
CGACAAA
CGTCAAA
CGACAAA
CGACAAA
CGACAAA
CGTCAAA
CGACAAA
Pattern ATT.TT.GA Length 9 Density 7 Support 6 Total 7 Zssup 5.300234e+00 Zstot 5.760018e+00 
ATTATTGGA
ATTATTCGA
ATTATTTGA
ATTCTTCGA
ATTTTTCGA
ATTCTTTGA
ATTTTTAGA
Pattern A.AATA.CA Length 9 Density 7 Support 6 Total 6 Zssup 5.247741e+00 Zstot 4.727888e+00 
ACAATACCA
AAAATATCA
ATAATATCA
AGAATAACA
ACAATATCA
ACAATACCA
Pattern TCAAAA..A Length 9 Density 7 Support 6 Total 6 Zssup 5.247741e+00 Zstot 4.727888e+00 
TCAAAAACA
TCAAAAAAA
TCAAAATAA
TCAAAAGTA
TCAAAAGAA
TCAAAACAA
Pattern TCAAA..AA Length 9 Density 7 Support 6 Total 7 Zssup 5.247741e+00 Zstot 5.694946e+00 
TCAAATGAA
TCAAATAAA
TCAAATTAA
TCAAAAAAA
TCAAAATAA
TCAAAAGAA
TCAAAACAA
Pattern CT.AAAAA Length 8 Density 7 Support 6 Total 6 Zssup 5.235757e+00 Zstot 4.711782e+00 
CTGAAAAA
CTCAAAAA
CTAAAAAA
CTCAAAAA
CTAAAAAA
CTGAAAAA
Pattern TGTCG...A Length 9 Density 6 Support 6 Total 7 Zssup 5.221285e+00 Zstot 5.662134e+00 
TGTCGTATA
TGTCGAATA
TGTCGAAAA
TGTCGAAGA
TGTCGAAAA
TGTCGTAAA
TGTCGAGGA
Pattern TGAT...CG Length 9 Density 6 Support 6 Total 6 Zssup 5.221285e+00 Zstot 4.699149e+00 
TGATTGACG
TGATTGTCG
TGATTACCG
TGATAATCG
TGATTTTCG
TGATATTCG
Pattern TT.G.CGA Length 8 Density 6 Support 6 Total 8 Zssup 5.209338e+00 Zstot 6.604277e+00 
TTTGTCGA
TTTGACGA
TTTGTCGA
TTAGTCGA
TTTGTCGA
TTTGTCGA
TTTGACGA
TTTGTCGA
Pattern TGTCG.A Length 7 Density 6 Support 6 Total 9 Zssup 5.197452e+00 Zstot 7.541266e+00 
TGTCGAA
TGTCGTA
TGTCGAA
TGTCGAA
TGTCGAA
TGTCGAA
TGTCGAA
TGTCGAA
TGTCGTA
Pattern TTG.CGA Length 7 Density 6 Support 6 Total 9 Zssup 5.197452e+00 Zstot 7.541266e+00 
TTGACGA
TTGTCGA
TTGTCGA
TTGACGA
TTGTCGA
TTGTCGA
TTGTCGA
TTGACGA
TTGTCGA
Pattern TGTCGA Length 6 Density 6 Support 6 Total 8 Zssup 5.185629e+00 Zstot 6.560234e+00 
TGTCGA
TGTCGA
TGTCGA
TGTCGA
TGTCGA
TGTCGA
TGTCGA
TGTCGA
Pattern T..CATTC Length 8 Density 6 Support 7 Total 8 Zssup 5.182019e+00 Zstot 5.270752e+00 
TTCCATTC
TACCATTC
TACCATTC
TTGCATTC
TTACATTC
TTTCATTC
TGACATTC
TTCCATTC
Pattern TTTT.TC Length 7 Density 6 Support 9 Total 16 Zssup 5.144254e+00 Zstot 8.198127e+00 
TTTTGTC
TTTTGTC
TTTTTTC
TTTTTTC
TTTTCTC
TTTTTTC
TTTTCTC
TTTTGTC
TTTTCTC
TTTTCTC
TTTTTTC
TTTTCTC
TTTTGTC
TTTTTTC
TTTTGTC
TTTTTTC
Pattern AAAAAA..C Length 9 Density 7 Support 6 Total 9 Zssup 5.079412e+00 Zstot 7.372512e+00 
AAAAAAGTC
AAAAAAGGC
AAAAAAGGC
AAAAAATTC
AAAAAAAAC
AAAAAAATC
AAAAAAATC
AAAAAAAGC
AAAAAAAGC
Pattern A.AAAAA.C Length 9 Density 7 Support 6 Total 7 Zssup 5.079412e+00 Zstot 5.485966e+00 
ATAAAAAAC
ATAAAAAAC
AAAAAAAAC
AAAAAAATC
AAAAAAATC
AAAAAAAGC
AAAAAAAGC
Pattern AAACAA.A Length 8 Density 7 Support 6 Total 6 Zssup 5.067657e+00 Zstot 4.528958e+00 
AAACAAAA
AAACAAAA
AAACAAGA
AAACAATA
AAACAATA
AAACAAAA
Pattern TG.CGA..A Length 9 Density 6 Support 6 Total 9 Zssup 5.053533e+00 Zstot 7.332396e+00 
TGACGATTA
TGTCGAATA
TGACGAAGA
TGTCGAAAA
TGACGATCA
TGTCGAAGA
TGTCGAAAA
TGACGAAAA
TGTCGAGGA
Pattern GTCGA..A Length 8 Density 6 Support 6 Total 7 Zssup 5.041813e+00 Zstot 5.435102e+00 
GTCGAATA
GTCGAAAA
GTCGAAGA
GTCGAAAA
GTCGAAAA
GTCGAAGA
GTCGAGGA
Pattern GTCG.A.A Length 8 Density 6 Support 6 Total 8 Zssup 5.041813e+00 Zstot 6.370602e+00 
GTCGTATA
GTCGAATA
GTCGAAAA
GTCGAAGA
GTCGAAAA
GTCGAAAA
GTCGTAAA
GTCGAAGA
Pattern TCAT.A.C Length 8 Density 6 Support 7 Total 9 Zssup 5.016129e+00 Zstot 5.859041e+00 
TCATCAAC
TCATAAAC
TCATTACC
TCATCACC
TCATCAGC
TCATAATC
TCATCAAC
TCATTATC
TCATAAAC
Pattern TT.TTT.AT Length 9 Density 7 Support 7 Total 8 Zssup 4.990381e+00 Zstot 5.034897e+00 
TTATTTCAT
TTTTTTTAT
TTATTTGAT
TTGTTTAAT
TTTTTTTAT
TTTTTTCAT
TTTTTTCAT
TTTTTTTAT
Pattern TTT.TCA Length 7 Density 6 Support 9 Total 10 Zssup 4.986982e+00 Zstot 4.280002e+00 
TTTTTCA
TTTTTCA
TTTCTCA
TTTCTCA
TTTGTCA
TTTTTCA
TTTGTCA
TTTTTCA
TTTGTCA
TTTTTCA
Pattern TCATT.T Length 7 Density 6 Support 9 Total 12 Zssup 4.986982e+00 Zstot 5.481437e+00 
TCATTAT
TCATTTT
TCATTTT
TCATTTT
TCATTTT
TCATTCT
TCATTTT
TCATTTT
TCATTAT
TCATTTT
TCATTAT
TCATTAT
Pattern TTTTT.AT Length 8 Density 7 Support 7 Total 11 Zssup 4.978560e+00 Zstot 7.392631e+00 
TTTTTTAT
TTTTTTAT
TTTTTAAT
TTTTTGAT
TTTTTTAT
TTTTTCAT
TTTTTGAT
TTTTTTAT
TTTTTCAT
TTTTTCAT
TTTTTTAT
Pattern CTT..T.TG Length 9 Density 6 Support 7 Total 7 Zssup 4.915055e+00 Zstot 4.156969e+00 
CTTGTTATG
CTTGTTTTG
CTTGTTTTG
CTTCTTTTG
CTTGATATG
CTTCTTTTG
CTTAATTTG
Pattern C.T.TT.TG Length 9 Density 6 Support 7 Total 7 Zssup 4.915055e+00 Zstot 4.156969e+00 
CTTGTTATG
CTTGTTTTG
CCTTTTTTG
CTTGTTTTG
CTTCTTTTG
CATTTTCTG
CTTCTTTTG
Pattern CT..T.TTG Length 9 Density 6 Support 7 Total 9 Zssup 4.915055e+00 Zstot 5.724348e+00 
CTGGTATTG
CTTGTTTTG
CTTGTTTTG
CTAATATTG
CTTCTTTTG
CTTTTGTTG
CTGATATTG
CTAGTTTTG
CTTCTTTTG
Pattern C...TTTTG Length 9 Density 6 Support 7 Total 8 Zssup 4.915055e+00 Zstot 4.940084e+00 
CGAATTTTG
CTTGTTTTG
CCTTTTTTG
CAATTTTTG
CTTGTTTTG
CTTCTTTTG
CTAGTTTTG
CTTCTTTTG
Pattern C.G..TTTT Length 9 Density 6 Support 7 Total 13 Zssup 4.915055e+00 Zstot 8.871935e+00 
CAGCATTTT
CAGACTTTT
CAGGCTTTT
CGGGTTTTT
CCGTTTTTT
CCGCCTTTT
CCGCCTTTT
CAGAATTTT
CAGTTTTTT
CCGATTTTT
CTGCTTTTT
CAGCTTTTT
CAGCTTTTT
Pattern TT..TTG.C Length 9 Density 6 Support 7 Total 9 Zssup 4.915055e+00 Zstot 5.724348e+00 
TTATTTGAC
TTATTTGTC
TTGATTGGC
TTGTTTGTC
TTCTTTGAC
TTGTTTGGC
TTCGTTGCC
TTAATTGAC
TTTCTTGCC
Pattern T..TTTG.C Length 9 Density 6 Support 7 Total 10 Zssup 4.915055e+00 Zstot 6.509768e+00 
TCTTTTGAC
TTATTTGAC
TTATTTGTC
TCATTTGCC
TTGTTTGTC
TTCTTTGAC
TTGTTTGGC
TCTTTTGAC
TCATTTGGC
TAATTTGTC
Pattern CTTG.T.T Length 8 Density 6 Support 7 Total 10 Zssup 4.903330e+00 Zstot 6.484860e+00 
CTTGATTT
CTTGTTAT
CTTGATCT
CTTGTTTT
CTTGATAT
CTTGATGT
CTTGTTTT
CTTGATAT
CTTGATAT
CTTGCTTT
Pattern TTTTG.C Length 7 Density 6 Support 7 Total 9 Zssup 4.891667e+00 Zstot 5.680564e+00 
TTTTGTC
TTTTGTC
TTTTGAC
TTTTGGC
TTTTGTC
TTTTGAC
TTTTGTC
TTTTGAC
TTTTGTC
Pattern TC.TTTG Length 7 Density 6 Support 7 Total 7 Zssup 4.891667e+00 Zstot 4.123964e+00 
TCATTTG
TCTTTTG
TCATTTG
TCTTTTG
TCTTTTG
TCTTTTG
TCATTTG
Pattern AAA..GC.G Length 9 Density 6 Support 6 Total 9 Zssup 4.889407e+00 Zstot 7.077851e+00 
AAAATGCTG
AAACAGCTG
AAAAGGCGG
AAAAGGCGG
AAACTGCCG
AAAAAGCAG
AAAGGGCGG
AAAAAGCTG
AAAAAGCTG
Pattern AA.A.GC.G Length 9 Density 6 Support 6 Total 8 Zssup 4.889407e+00 Zstot 6.162992e+00 
AAAATGCTG
AACAAGCAG
AAAAGGCGG
AAAAGGCGG
AATACGCTG
AAAAAGCAG
AAAAAGCTG
AAAAAGCTG
Pattern G.CGAA.A Length 8 Density 6 Support 6 Total 8 Zssup 4.877906e+00 Zstot 6.141624e+00 
GTCGAATA
GACGAAGA
GTCGAAAA
GTCGAAGA
GTCGAAAA
GTCGAAAA
GACGAAAA
GTCGAAGA
Pattern T...GGAAA Length 9 Density 6 Support 8 Total 11 Zssup 4.854669e+00 Zstot 5.853673e+00 
TATTGGAAA
TCTTGGAAA
TTAGGGAAA
TAAAGGAAA
TGATGGAAA
TATTGGAAA
TGCCGGAAA
TAAAGGAAA
TTCCGGAAA
TGTGGGAAA
TCAGGGAAA
Pattern AATGAA..A Length 9 Density 7 Support 6 Total 6 Zssup 4.802736e+00 Zstot 4.242376e+00 
AATGAAATA
AATGAAACA
AATGAATGA
AATGAAGCA
AATGAAAAA
AATGAAAAA
Pattern GA.AAAA.T Length 9 Density 7 Support 6 Total 6 Zssup 4.802736e+00 Zstot 4.242376e+00 
GACAAAATT
GAAAAAAAT
GAGAAAATT
GAAAAAATT
GACAAAACT
GAAAAAAAT
Pattern GAAAA..AT Length 9 Density 7 Support 6 Total 7 Zssup 4.802736e+00 Zstot 5.141380e+00 
GAAAAATAT
GAAAACCAT
GAAAAAAAT
GAAAAACAT
GAAAATCAT
GAAAAGAAT
GAAAAAAAT
Pattern G.AAAA.AT Length 9 Density 7 Support 6 Total 8 Zssup 4.802736e+00 Zstot 6.041702e+00 
GAAAAATAT
GGAAAAAAT
GGAAAAGAT
GTAAAATAT
GAAAAAAAT
GTAAAATAT
GAAAAACAT
GAAAAAAAT
Pattern GA..AAAAT Length 9 Density 7 Support 6 Total 7 Zssup 4.802736e+00 Zstot 5.141380e+00 
GAGTAAAAT
GAAAAAAAT
GATCAAAAT
GACGAAAAT
GATTAAAAT
GAAAAAAAT
GAGGAAAAT
Pattern T.GA.AAAA Length 9 Density 7 Support 6 Total 8 Zssup 4.802736e+00 Zstot 6.041702e+00 
TCGACAAAA
TCGAAAAAA
TTGAGAAAA
TGGAAAAAA
TGGAGAAAA
TCGACAAAA
TTGACAAAA
TGGAAAAAA
Pattern AAATGA.A Length 8 Density 7 Support 6 Total 6 Zssup 4.791349e+00 Zstot 4.227044e+00 
AAATGAAA
AAATGAAA
AAATGATA
AAATGAAA
AAATGAAA
AAATGACA
Pattern AAAATGA Length 7 Density 7 Support 6 Total 7 Zssup 4.780020e+00 Zstot 5.105200e+00 
AAAATGA
AAAATGA
AAAATGA
AAAATGA
AAAATGA
AAAATGA
AAAATGA
Pattern CATT..T.G Length 9 Density 6 Support 7 Total 7 Zssup 4.754928e+00 Zstot 3.975789e+00 
CATTATTCG
CATTAATTG
CATTCTTCG
CATTGATTG
CATTTTTAG
CATTTTTAG
CATTAATTG
Pattern CAG..T.TT Length 9 Density 6 Support 7 Total 9 Zssup 4.754928e+00 Zstot 5.500553e+00 
CAGCATTTT
CAGACTTTT
CAGGCTTTT
CAGAATTTT
CAGCGTATT
CAGTTTTTT
CAGATTCTT
CAGCTTTTT
CAGCTTTTT
Pattern T.TT.G.CA Length 9 Density 6 Support 7 Total 9 Zssup 4.754928e+00 Zstot 5.501299e+00 
TCTTCGTCA
TATTCGACA
TTTTCGACA
TCTTCGACA
TTTTCGACA
TGTTTGTCA
TTTTCGTCA
TCTTTGACA
TTTTAGACA
Pattern T.CT..TGA Length 9 Density 6 Support 7 Total 7 Zssup 4.754928e+00 Zstot 3.975789e+00 
TACTATTGA
TTCTGGTGA
TCCTTGTGA
TGCTGATGA
TACTTTTGA
TTCTTTTGA
TACTTATGA
Pattern T.ATT.G.C Length 9 Density 6 Support 7 Total 9 Zssup 4.754928e+00 Zstot 5.499061e+00 
TTATTCGAC
TTATTTGAC
TTATTTGTC
TCATTAGTC
TCATTTGCC
TGATTGGCC
TCATTCGGC
TCATTTGGC
TAATTTGTC
Pattern TT..T.GAC Length 9 Density 6 Support 7 Total 10 Zssup 4.754928e+00 Zstot 6.265738e+00 
TTATTCGAC
TTTTTCGAC
TTATTTGAC
TTCTTCGAC
TTTTTCGAC
TTTTTCGAC
TTCTTTGAC
TTTTTAGAC
TTCCTCGAC
TTAATTGAC
Pattern AGC..TTT Length 8 Density 6 Support 7 Total 8 Zssup 4.743405e+00 Zstot 4.719133e+00 
AGCATTTT
AGCTGTTT
AGCACTTT
AGCCTTTT
AGCGGTTT
AGCATTTT
AGCTTTTT
AGCTTTTT
Pattern TTTG.C.A Length 8 Density 6 Support 7 Total 12 Zssup 4.743405e+00 Zstot 7.767384e+00 
TTTGTCGA
TTTGACGA
TTTGTCGA
TTTGGCAA
TTTGTCAA
TTTGTCGA
TTTGACAA
TTTGTCGA
TTTGACGA
TTTGACAA
TTTGTCAA
TTTGTCGA
Pattern T..TTTTG Length 8 Density 6 Support 9 Total 13 Zssup 4.740389e+00 Zstot 5.682740e+00 
TCATTTTG
TTGTTTTG
TGTTTTTG
TCATTTTG
TTTTTTTG
TTGTTTTG
TTATTTTG
TTCTTTTG
TACTTTTG
TAGTTTTG
TTCTTTTG
TTGTTTTG
TTGTTTTG
Pattern A.CAA.AC Length 8 Density 6 Support 7 Total 7 Zssup 4.694927e+00 Zstot 3.904490e+00 
ATCAAGAC
AACAAAAC
AACAATAC
AGCAACAC
ATCAATAC
AACAATAC
ATCAAAAC
Pattern CAA.AC.A Length 8 Density 6 Support 7 Total 8 Zssup 4.694927e+00 Zstot 4.657821e+00 
CAATACCA
CAAAACAA
CAAAACAA
CAACACAA
CAAAACTA
CAAAACAA
CAATACCA
CAAAACAA
Pattern ACAA.AC Length 7 Density 6 Support 7 Total 8 Zssup 4.683525e+00 Zstot 4.639195e+00 
ACAATAC
ACAAAAC
ACAATAC
ACAAAAC
ACAATAC
ACAAAAC
ACAAAAC
ACAATAC
Pattern A.AAAGG Length 7 Density 6 Support 8 Total 9 Zssup 4.675692e+00 Zstot 4.259061e+00 
ATAAAGG
ATAAAGG
AAAAAGG
AAAAAGG
ATAAAGG
AAAAAGG
ATAAAGG
ACAAAGG
AGAAAGG
Pattern AAAA.AAG Length 8 Density 7 Support 6 Total 7 Zssup 4.632749e+00 Zstot 4.925133e+00 
AAAAAAAG
AAAACAAG
AAAACAAG
AAAAGAAG
AAAAGAAG
AAAAAAAG
AAAAAAAG
Pattern G..GATGA Length 8 Density 6 Support 6 Total 6 Zssup 4.608353e+00 Zstot 4.026066e+00 
GTTGATGA
GGAGATGA
GGTGATGA
GCTGATGA
GTTGATGA
GGAGATGA
Pattern TGTC.A..A Length 9 Density 6 Support 7 Total 8 Zssup 4.598159e+00 Zstot 4.539377e+00 
TGTCGAATA
TGTCGAAAA
TGTCGAAGA
TGTCGAAAA
TGTCAAAGA
TGTCTAAAA
TGTCAATTA
TGTCGAGGA
Pattern TGTC..A.A Length 9 Density 6 Support 7 Total 9 Zssup 4.598159e+00 Zstot 5.282305e+00 
TGTCGTATA
TGTCGAATA
TGTCGAAAA
TGTCATACA
TGTCGAAGA
TGTCGAAAA
TGTCGTAAA
TGTCAAAGA
TGTCTAAAA
Pattern T.T..GACA Length 9 Density 6 Support 7 Total 9 Zssup 4.598159e+00 Zstot 5.282305e+00 
TATTCGACA
TATACGACA
TGTATGACA
TTTTCGACA
TCTTCGACA
TTTTCGACA
TTTACGACA
TCTTTGACA
TTTTAGACA
Pattern T..T.GACA Length 9 Density 6 Support 7 Total 8 Zssup 4.598159e+00 Zstot 4.539377e+00 
TATTCGACA
TTTTCGACA
TCTTCGACA
TTTTCGACA
TCTTTGACA
TTTTAGACA
TCCTCGACA
TAATTGACA
Pattern TC..C.CC Length 8 Density 5 Support 6 Total 8 Zssup 4.597234e+00 Zstot 4.880707e+00 
TCTCCTCC
TCATCTCC
TCTCCGCC
TCTCCTCC
TCATCACC
TCCTCCCC
TCCCCTCC
TCATCTCC
Pattern CTCC..C Length 7 Density 5 Support 6 Total 8 Zssup 4.586155e+00 Zstot 5.726008e+00 
CTCCTCC
CTCCCTC
CTCCGCC
CTCCGCC
CTCCTCC
CTCCGGC
CTCCGCC
CTCCCAC
Pattern C.CCT.C Length 7 Density 5 Support 6 Total 6 Zssup 4.586155e+00 Zstot 3.998913e+00 
CTCCTCC
CACCTGC
CTCCTCC
CACCTTC
CCCCTCC
CCCCTTC
Pattern T..C.TC.C Length 9 Density 5 Support 8 Total 10 Zssup 4.581946e+00 Zstot 4.793774e+00 
TCTCCTCCC
TCCCTTCCC
TATCATCTC
TGTCATCAC
TCACTTCTC
TTCCTTCAC
TCTCATCTC
TATCCTCTC
TTTCCTCTC
TTGCCTCAC
Pattern TGTC.AA Length 7 Density 6 Support 7 Total 11 Zssup 4.575561e+00 Zstot 6.717817e+00 
TGTCGAA
TGTCGAA
TGTCGAA
TGTCGAA
TGTCGAA
TGTCAAA
TGTCGAA
TGTCGAA
TGTCAAA
TGTCAAA
TGTCTAA
Pattern TT.GACA Length 7 Density 6 Support 7 Total 11 Zssup 4.575561e+00 Zstot 6.717817e+00 
TTCGACA
TTCGACA
TTCGACA
TTCGACA
TTCGACA
TTCGACA
TTCGACA
TTTGACA
TTTGACA
TTAGACA
TTTGACA
Pattern CCTCC Length 5 Density 5 Support 6 Total 6 Zssup 4.564167e+00 Zstot 3.969361e+00 
CCTCC
CCTCC
CCTCC
CCTCC
CCTCC
CCTCC
Pattern C.TCCT Length 6 Density 5 Support 8 Total 8 Zssup 4.547819e+00 Zstot 3.460198e+00 
CGTCCT
CCTCCT
CTTCCT
CTTCCT
CCTCCT
CCTCCT
CATCCT
CTTCCT
Pattern GT.TTG.T Length 8 Density 6 Support 7 Total 7 Zssup 4.480280e+00 Zstot 3.658120e+00 
GTCTTGAT
GTTTTGTT
GTATTGTT
GTGTTGCT
GTATTGAT
GTATTGTT
GTTTTGAT
Pattern T.GT.TTG Length 8 Density 6 Support 7 Total 8 Zssup 4.480280e+00 Zstot 4.384820e+00 
TGGTATTG
TTGTTTTG
TTGTTTTG
TTGTGTTG
TAGTTTTG
TGGTATTG
TTGTTTTG
TTGTTTTG
Pattern GT.TTGT Length 7 Density 6 Support 7 Total 8 Zssup 4.469138e+00 Zstot 4.367278e+00 
GTATTGT
GTTTTGT
GTATTGT
GTTTTGT
GTATTGT
GTTTTGT
GTATTGT
GTTTTGT
Pattern G..G.GAAA Length 9 Density 6 Support 6 Total 6 Zssup 4.464504e+00 Zstot 3.870142e+00 
GGTGTGAAA
GTAGAGAAA
GAGGAGAAA
GTGGAGAAA
GCCGTGAAA
GATGTGAAA
Pattern AA.A..CTG Length 9 Density 6 Support 7 Total 9 Zssup 4.444623e+00 Zstot 5.067203e+00 
AAAAGTCTG
AAAATGCTG
AAAAGCCTG
AAAATTCTG
AATACGCTG
AAAAAACTG
AAGAATCTG
AAAAAGCTG
AAAAAGCTG
Pattern C.A..AATG Length 9 Density 6 Support 7 Total 7 Zssup 4.444623e+00 Zstot 3.622088e+00 
CGAATAATG
CAATTAATG
CGAAGAATG
CAATCAATG
CTAAAAATG
CTAAAAATG
CAATTAATG
Pattern G.C.AAT.A Length 9 Density 6 Support 7 Total 9 Zssup 4.444623e+00 Zstot 5.067203e+00 
GTCGAATAA
GTCAAATAA
GACAAATAA
GGCAAATGA
GACTAATGA
GGCCAATCA
GCCGAATGA
GACAAATTA
GCCAAATGA
Pattern GTC.A..AA Length 9 Density 6 Support 7 Total 10 Zssup 4.444623e+00 Zstot 5.791355e+00 
GTCGAATAA
GTCAAATAA
GTCGAAAAA
GTCGAAGAA
GTCGAAAAA
GTCGAAAAA
GTCAAAGAA
GTCTAAAAA
GTCAATTAA
GTCGAGGAA
Pattern TG.C.AA.A Length 9 Density 6 Support 7 Total 9 Zssup 4.444623e+00 Zstot 5.067203e+00 
TGTCGAATA
TGACGAAGA
TGTCGAAAA
TGTCGAAGA
TGACAAACA
TGTCGAAAA
TGACGAAAA
TGTCAAAGA
TGTCTAAAA
Pattern TCA..AG.A Length 9 Density 6 Support 7 Total 7 Zssup 4.444623e+00 Zstot 3.622088e+00 
TCAATAGTA
TCACCAGAA
TCACAAGGA
TCATCAGCA
TCAAAAGTA
TCAAAAGAA
TCATAAGTA
Pattern AAA..GCT Length 8 Density 6 Support 7 Total 8 Zssup 4.433478e+00 Zstot 4.325893e+00 
AAAATGCT
AAACAGCT
AAAGTGCT
AAAAGGCT
AAACCGCT
AAAATGCT
AAAAAGCT
AAAAAGCT
Pattern T.G.CAAA Length 8 Density 6 Support 7 Total 12 Zssup 4.433478e+00 Zstot 7.213448e+00 
TCGACAAA
TCGTCAAA
TTGCCAAA
TCGACAAA
TCGACAAA
TTGTCAAA
TCGACAAA
TTGACAAA
TCGTCAAA
TTGACAAA
TTGTCAAA
TCGACAAA
Pattern CAT.C..C Length 8 Density 5 Support 8 Total 12 Zssup 4.420522e+00 Zstot 5.804150e+00 
CATACGCC
CATTCTCC
CATACGCC
CATACAGC
CATTCTTC
CATTCGAC
CATTCTTC
CATTCGAC
CATTCATC
CATTCCTC
CATTCGGC
CATTCCTC
Pattern C.T.TTT.C Length 9 Density 6 Support 6 Total 8 Zssup 4.418523e+00 Zstot 5.499899e+00 
CGTTTTTTC
CATTTTTTC
CTTTTTTGC
CTTTTTTAC
CGTATTTTC
CATGTTTAC
CCTATTTCC
CTTTTTTTC
Pattern C..TTT.TC Length 9 Density 6 Support 6 Total 8 Zssup 4.418523e+00 Zstot 5.499899e+00 
CGTTTTTTC
CATTTTTTC
CAGTTTCTC
CTGTTTTTC
CATTTTCTC
CGGTTTCTC
CAATTTTTC
CTTTTTTTC
Pattern CT.CTT..T Length 9 Density 6 Support 6 Total 10 Zssup 4.418523e+00 Zstot 6.346383e+00 
CTGCTTGTT
CTACTTATT
CTCCTTTAT
CTGCTTACT
CTCCTTGAT
CTTCTTTCT
CTGCTTTTT
CTCCTTTCT
CTTCTTGCT
CTGCTTAAT
Pattern C.TC.TT.T Length 9 Density 6 Support 6 Total 6 Zssup 4.418523e+00 Zstot 3.819307e+00 
CGTCATTAT
CATCATTTT
CATCATTCT
CTTCCTTGT
CATCATTTT
CTTCTTTCT
Pattern C.C.TTT.T Length 9 Density 6 Support 6 Total 8 Zssup 4.418523e+00 Zstot 5.502788e+00 
CCCGTTTTT
CGCCTTTTT
CGCCTTTTT
CTCGTTTTT
CACGTTTCT
CTCCTTTAT
CTCTTTTGT
CTCCTTTCT
Pattern TTTCT...C Length 9 Density 6 Support 6 Total 6 Zssup 4.418523e+00 Zstot 3.819307e+00 
TTTCTCTAC
TTTCTCCTC
TTTCTTTAC
TTTCTCCAC
TTTCTGAGC
TTTCTTGCC
Pattern TTCTT...C Length 9 Density 6 Support 6 Total 8 Zssup 4.418523e+00 Zstot 5.502788e+00 
TTCTTCGTC
TTCTTTTTC
TTCTTGATC
TTCTTGCCC
TTCTTCGAC
TTCTTGATC
TTCTTCCTC
TTCTTTGAC
Pattern TTT.TC..C Length 9 Density 6 Support 6 Total 8 Zssup 4.418523e+00 Zstot 5.497735e+00 
TTTTTCTTC
TTTTTCGAC
TTTCTCTAC
TTTCTCCTC
TTTTTCGAC
TTTCTCCAC
TTTTTCGAC
TTTTTCCAC
Pattern T.TTTC..C Length 9 Density 6 Support 6 Total 7 Zssup 4.418523e+00 Zstot 4.655922e+00 
TTTTTCTTC
TTTTTCGAC
TATTTCAGC
TTTTTCGAC
TTTTTCGAC
TCTTTCTGC
TTTTTCCAC
Pattern TC.TTT..C Length 9 Density 6 Support 6 Total 6 Zssup 4.418523e+00 Zstot 3.819307e+00 
TCCTTTATC
TCTTTTGAC
TCATTTGCC
TCATTTTAC
TCTTTTGAC
TCATTTGGC
Pattern TC.TT.T.C Length 9 Density 6 Support 6 Total 6 Zssup 4.418523e+00 Zstot 3.819307e+00 
TCATTATTC
TCTTTATAC
TCATTTTAC
TCATTATCC
TCTTTCTGC
TCATTATAC
Pattern TT..C.TTC Length 9 Density 6 Support 6 Total 7 Zssup 4.418523e+00 Zstot 4.660431e+00 
TTACCATTC
TTTGCATTC
TTTACATTC
TTTTCATTC
TTGACATTC
TTTCCATTC
TTCCCCTTC
Pattern T.C..TTTC Length 9 Density 6 Support 6 Total 6 Zssup 4.418523e+00 Zstot 3.819307e+00 
TTCTTTTTC
TTCATTTTC
TGCAGTTTC
TCCTATTTC
TTCGATTTC
TGCTTTTTC
Pattern TT.TCC..T Length 9 Density 6 Support 6 Total 6 Zssup 4.418523e+00 Zstot 3.819307e+00 
TTTTCCTTT
TTTTCCAAT
TTTTCCTAT
TTATCCGAT
TTTTCCATT
TTTTCCTCT
Pattern T.CTCT..T Length 9 Density 6 Support 6 Total 6 Zssup 4.418523e+00 Zstot 3.819307e+00 
TTCTCTACT
TGCTCTTGT
TTCTCTGTT
TTCTCTTTT
TCCTCTCAT
TCCTCTCAT
Pattern T.TT.CC.T Length 9 Density 6 Support 6 Total 8 Zssup 4.418523e+00 Zstot 5.502788e+00 
TCTTGCCCT
TTTTTCCCT
TTTTACCAT
TTTTACCGT
TATTTCCTT
TGTTACCTT
TTTTTCCAT
TGTTCCCCT
Pattern T.C.TTC.T Length 9 Density 6 Support 6 Total 8 Zssup 4.418523e+00 Zstot 4.660431e+00 
TACCTTCAT
TCCATTCTT
TGCATTCTT
TTCATTCAT
TACCTTCTT
TCCATTCCT
TCCTTTCTT
TTCTTTCTT
Pattern TTC.C.T.T Length 9 Density 6 Support 6 Total 7 Zssup 4.418523e+00 Zstot 4.660431e+00 
TTCCCGTTT
TTCTCATAT
TTCTCGTTT
TTCACTTCT
TTCACGTTT
TTCTCTTTT
TTCACATCT
Pattern T.C.T.CTT Length 9 Density 6 Support 6 Total 8 Zssup 4.418523e+00 Zstot 4.660431e+00 
TCCATTCTT
TGCATTCTT
TGCTTACTT
TTCCTCCTT
TACCTTCTT
TCCTTTCTT
TTCTTTCTT
TTCTTGCTT
Pattern C..TTCTT Length 8 Density 6 Support 6 Total 7 Zssup 4.407623e+00 Zstot 4.643084e+00 
CCATTCTT
CCATTCTT
CCATTCTT
CGTTTCTT
CTCTTCTT
CCTTTCTT
CCCTTCTT
Pattern TT.T.CTC Length 8 Density 6 Support 6 Total 6 Zssup 4.407623e+00 Zstot 3.804610e+00 
TTCTCCTC
TTATTCTC
TTTTACTC
TTCTCCTC
TTTTTCTC
TTTTCCTC
Pattern TTTCC..T Length 8 Density 6 Support 6 Total 7 Zssup 4.407623e+00 Zstot 3.804610e+00 
TTTCCAAT
TTTCCTTT
TTTCCAAT
TTTCCTAT
TTTCCTTT
TTTCCATT
TTTCCTCT
Pattern TCCTT..T Length 8 Density 6 Support 6 Total 6 Zssup 4.407623e+00 Zstot 3.804610e+00 
TCCTTTAT
TCCTTTAT
TCCTTGTT
TCCTTTAT
TCCTTGAT
TCCTTTCT
Pattern CAAAA..A Length 8 Density 6 Support 9 Total 13 Zssup 4.403297e+00 Zstot 5.119228e+00 
CAAAATGA
CAAAAACA
CAAAACAA
CAAAATGA
CAAAACAA
CAAAAAAA
CAAAAGAA
CAAAATAA
CAAAAGTA
CAAAACTA
CAAAACAA
CAAAAGAA
CAAAACAA
Pattern TT.TTT..C Length 9 Density 6 Support 8 Total 12 Zssup 4.397757e+00 Zstot 5.771091e+00 
TTCTTTTTC
TTATTTGAC
TTTTTTCCC
TTATTTGTC
TTTTTTAGC
TTTTTTACC
TTGTTTTGC
TTTTTTTCC
TTGTTTGTC
TTCTTTGAC
TTGTTTGGC
TTTTTTTCC
Pattern T.TTTC..T Length 9 Density 6 Support 8 Total 12 Zssup 4.397757e+00 Zstot 5.776072e+00 
TATTTCGGT
TATTTCATT
TGTTTCATT
TTTTTCCCT
TGTTTCTCT
TTTTTCTTT
TTTTTCTCT
TTTTTCATT
TATTTCCTT
TGTTTCGAT
TTTTTCATT
TTTTTCCAT
Pattern TTTT..C.T Length 9 Density 6 Support 8 Total 13 Zssup 4.397757e+00 Zstot 6.397074e+00 
TTTTGTCGT
TTTTTCCCT
TTTTAACTT
TTTTTGCGT
TTTTCTCAT
TTTTAGCAT
TTTTACCAT
TTTTACCGT
TTTTTTCAT
TTTTCTCTT
TTTTTTCAT
TTTTTCCAT
TTTTCACAT
Pattern CCTT.TT Length 7 Density 6 Support 6 Total 7 Zssup 4.396780e+00 Zstot 4.625850e+00 
CCTTGTT
CCTTTTT
CCTTTTT
CCTTTTT
CCTTGTT
CCTTCTT
CCTTCTT
Pattern TTTTC.C Length 7 Density 6 Support 6 Total 8 Zssup 4.396780e+00 Zstot 5.462606e+00 
TTTTCAC
TTTTCCC
TTTTCTC
TTTTCTC
TTTTCTC
TTTTCTC
TTTTCTC
TTTTCAC
Pattern TTTCC.T Length 7 Density 6 Support 6 Total 7 Zssup 4.396780e+00 Zstot 4.625850e+00 
TTTCCTT
TTTCCCT
TTTCCAT
TTTCCTT
TTTCCTT
TTTCCAT
TTTCCCT
Pattern TTTC.CT Length 7 Density 6 Support 6 Total 7 Zssup 4.396780e+00 Zstot 4.625850e+00 
TTTCCCT
TTTCTCT
TTTCTCT
TTTCTCT
TTTCTCT
TTTCGCT
TTTCCCT
Pattern T.TCTCT Length 7 Density 6 Support 6 Total 6 Zssup 4.396780e+00 Zstot 3.790003e+00 
TATCTCT
TCTCTCT
TTTCTCT
TTTCTCT
TTTCTCT
TTTCTCT
Pattern T..C.TTC Length 8 Density 5 Support 10 Total 14 Zssup 4.393382e+00 Zstot 4.401740e+00 
TTACCTTC
TTCCATTC
TTCCCTTC
TACCATTC
TACCATTC
TTGCATTC
TCACCTTC
TTACATTC
TTTCATTC
TGACATTC
TTACCTTC
TTCCATTC
TTTCTTTC
TCCCCTTC
Pattern CTT.TT.T Length 8 Density 6 Support 8 Total 11 Zssup 4.386532e+00 Zstot 5.127933e+00 
CTTGTTAT
CTTTTTTT
CTTGTTTT
CTTATTGT
CTTGTTTT
CTTATTGT
CTTTTTCT
CTTCTTTT
CTTCTTTT
CTTTTTTT
CTTTTTTT
Pattern CTT.T.TT Length 8 Density 6 Support 8 Total 12 Zssup 4.386532e+00 Zstot 5.747944e+00 
CTTTTTTT
CTTTTATT
CTTGTTTT
CTTGTGTT
CTTATCTT
CTTGTTTT
CTTCTTTT
CTTTTGTT
CTTCTTTT
CTTTTTTT
CTTTTGTT
CTTTTTTT
Pattern T.TC.TTT Length 8 Density 6 Support 8 Total 11 Zssup 4.386532e+00 Zstot 4.510136e+00 
TTTCATTT
TATCTTTT
TTTCCTTT
TTTCATTT
TATCATTT
TCTCGTTT
TTTCATTT
TTTCCTTT
TCTCTTTT
TTTCATTT
TGTCATTT
Pattern CCTT..T Length 7 Density 5 Support 10 Total 18 Zssup 4.382282e+00 Zstot 6.261544e+00 
CCTTTAT
CCTTGTT
CCTTCAT
CCTTTAT
CCTTTTT
CCTTTTT
CCTTTAT
CCTTTTT
CCTTCCT
CCTTGTT
CCTTGCT
CCTTTAT
CCTTGAT
CCTTTGT
CCTTCTT
CCTTGAT
CCTTTCT
CCTTCTT
Pattern C.TTTTT Length 7 Density 6 Support 8 Total 14 Zssup 4.375367e+00 Zstot 5.723316e+00 
CTTTTTT
CGTTTTT
CATTTTT
CCTTTTT
CTTTTTT
CCTTTTT
CTTTTTT
CTTTTTT
CGTTTTT
CCTTTTT
CATTTTT
CATTTTT
CTTTTTT
CTTTTTT
Pattern TTTTTC Length 6 Density 6 Support 8 Total 15 Zssup 4.364261e+00 Zstot 7.544503e+00 
TTTTTC
TTTTTC
TTTTTC
TTTTTC
TTTTTC
TTTTTC
TTTTTC
TTTTTC
TTTTTC
TTTTTC
TTTTTC
TTTTTC
TTTTTC
TTTTTC
TTTTTC
Pattern AAAA..C.G Length 9 Density 6 Support 7 Total 13 Zssup 4.294191e+00 Zstot 7.681353e+00 
AAAAGTCTG
AAAATGCTG
AAAAAACGG
AAAAACCCG
AAAAGCCTG
AAAAGGCGG
AAAAGGCGG
AAAATTCTG
AAAAAACTG
AAAAAGCAG
AAAAATCGG
AAAAAGCTG
AAAAAGCTG
Pattern CAAAA...G Length 9 Density 6 Support 7 Total 8 Zssup 4.294191e+00 Zstot 4.152055e+00 
CAAAATTCG
CAAAACAAG
CAAAAATTG
CAAAAAAGG
CAAAACAAG
CAAAAGAAG
CAAAACTAG
CAAAAGAAG
Pattern CA.AA.A.G Length 9 Density 6 Support 7 Total 7 Zssup 4.294191e+00 Zstot 3.449306e+00 
CATAACAAG
CAAAACAAG
CAAAAAAGG
CAAAACAAG
CAAAAGAAG
CAGAAAATG
CAAAAGAAG
Pattern CAA.A..AG Length 9 Density 6 Support 7 Total 9 Zssup 4.294191e+00 Zstot 4.855836e+00 
CAATACCAG
CAAAACAAG
CAAAACAAG
CAAAAGAAG
CAATATTAG
CAATATCAG
CAACAAAAG
CAAAACTAG
CAAAAGAAG
Pattern CA.A..AAG Length 9 Density 6 Support 7 Total 7 Zssup 4.294191e+00 Zstot 3.449306e+00 
CATAACAAG
CAAAACAAG
CAAAACAAG
CAAAAGAAG
CATATCAAG
CAAAAGAAG
CAAATTAAG
Pattern G.CAAA..A Length 9 Density 6 Support 7 Total 10 Zssup 4.294191e+00 Zstot 5.560654e+00 
GTCAAATAA
GTCAAAAGA
GACAAATAA
GGCAAATGA
GACAAACAA
GTCAAAGAA
GTCAAAAGA
GCCAAACAA
GACAAATTA
GCCAAATGA
Pattern G.CAA..AA Length 9 Density 6 Support 7 Total 9 Zssup 4.294191e+00 Zstot 4.855836e+00 
GTCAAATAA
GACAAATAA
GCCAATCAA
GACAAACAA
GTCAAAGAA
GGCAACGAA
GCCAAACAA
GGCAAGAAA
GTCAATTAA
Pattern A.A.CAAG Length 8 Density 6 Support 7 Total 10 Zssup 4.283222e+00 Zstot 5.537540e+00 
AGATCAAG
ATAACAAG
AAATCAAG
AAAACAAG
ACATCAAG
ATATCAAG
AAAACAAG
ATATCAAG
ATATCAAG
AAAGCAAG
Pattern CAAA.GA Length 7 Density 6 Support 7 Total 7 Zssup 4.272310e+00 Zstot 3.418318e+00 
CAAATGA
CAAAAGA
CAAATGA
CAAAAGA
CAAAAGA
CAAAAGA
CAAATGA
Pattern G.CAAAA Length 7 Density 6 Support 7 Total 9 Zssup 4.272310e+00 Zstot 4.815074e+00 
GACAAAA
GACAAAA
GTCAAAA
GCCAAAA
GACAAAA
GTCAAAA
GACAAAA
GACAAAA
GTCAAAA
Pattern ATT..C.TC Length 9 Density 6 Support 6 Total 6 Zssup 4.267604e+00 Zstot 3.652044e+00 
ATTCTCCTC
ATTCCCTTC
ATTTCCATC
ATTATCATC
ATTTTCGTC
ATTTTCCTC
Pattern A.T.TC.TC Length 9 Density 6 Support 6 Total 6 Zssup 4.267604e+00 Zstot 3.652044e+00 
ATTCTCCTC
AGTATCATC
AATGTCATC
ATTATCATC
ATTTTCGTC
ATTTTCCTC
Pattern A.TCT.C.T Length 9 Density 6 Support 6 Total 6 Zssup 4.267604e+00 Zstot 3.652044e+00 
AATCTCCCT
ATTCTTCAT
AATCTTCTT
AGTCTACTT
ACTCTTCTT
AATCTGCTT
Pattern AC...TTCT Length 9 Density 6 Support 6 Total 6 Zssup 4.267604e+00 Zstot 3.652044e+00 
ACTAATTCT
ACGATTTCT
ACCCATTCT
ACATTTTCT
ACAGATTCT
ACGGTTTCT
Pattern CC..T.TTA Length 9 Density 6 Support 6 Total 6 Zssup 4.267604e+00 Zstot 3.652044e+00 
CCTTTATTA
CCTTTTTTA
CCTTTATTA
CCAATATTA
CCAATATTA
CCCGTGTTA
Pattern CATTC...T Length 9 Density 6 Support 6 Total 6 Zssup 4.267604e+00 Zstot 3.648700e+00 
CATTCTCCT
CATTCCATT
CATTCTCGT
CATTCGTAT
CATTCATGT
CATTCCTCT
Pattern TT.CC.T.A Length 9 Density 6 Support 6 Total 7 Zssup 4.267604e+00 Zstot 4.470691e+00 
TTACCTTCA
TTTCCTTTA
TTTCCCTAA
TTTCCATCA
TTGCCATTA
TTTCCTTTA
TTTCCCTGA
Pattern TTTC...CA Length 9 Density 6 Support 6 Total 6 Zssup 4.267604e+00 Zstot 3.652044e+00 
TTTCATACA
TTTCCATCA
TTTCAGCCA
TTTCCGGCA
TTTCATTCA
TTTCCCACA
Pattern TT..CAT.C Length 9 Density 6 Support 6 Total 8 Zssup 4.267604e+00 Zstot 5.290538e+00 
TTTACATGC
TTTTCATAC
TTACCATTC
TTTGCATTC
TTTACATTC
TTTTCATTC
TTGACATTC
TTTCCATTC
Pattern T.T.CAT.C Length 9 Density 6 Support 6 Total 8 Zssup 4.267604e+00 Zstot 4.470691e+00 
TATACATAC
TTTACATGC
TTTTCATAC
TTTGCATTC
TCTTCATGC
TTTACATTC
TTTTCATTC
TTTCCATTC
Pattern TCA.T..TC Length 9 Density 6 Support 6 Total 6 Zssup 4.267604e+00 Zstot 3.652044e+00 
TCATTATTC
TCATTAGTC
TCACTTCTC
TCATTCATC
TCATTCCTC
TCACTCTTC
Pattern T...CATTC Length 9 Density 6 Support 6 Total 9 Zssup 4.267604e+00 Zstot 6.111589e+00 
TAAACATTC
TTACCATTC
TTTGCATTC
TTTACATTC
TTTTCATTC
TTGACATTC
TGCTCATTC
TGGTCATTC
TTTCCATTC
Pattern T.CC.T.AT Length 9 Density 6 Support 6 Total 7 Zssup 4.267604e+00 Zstot 4.470691e+00 
TACCTTCAT
TTCCTTTAT
TTCCCTAAT
TTCCATCAT
TACCTTTAT
TGCCTTGAT
TGCCGTCAT
Pattern T.C..TCAT Length 9 Density 6 Support 6 Total 7 Zssup 4.267604e+00 Zstot 4.470691e+00 
TACCTTCAT
TTCCATCAT
TTCATTCAT
TCCGATCAT
TCCTCTCAT
TGCCGTCAT
TCCTCTCAT
Pattern TCAT...C Length 8 Density 5 Support 10 Total 20 Zssup 4.261741e+00 Zstot 6.940565e+00 
TCATCAAC
TCATAAAC
TCATTTTC
TCATCTCC
TCATTTCC
TCATTGCC
TCATTACC
TCATTCTC
TCATGGCC
TCATTTGC
TCATCACC
TCATCAGC
TCATAATC
TCATCAAC
TCATTATC
TCATGCTC
TCATACCC
TCATAAAC
TCATCTCC
TCATTGGC
Pattern ATT.TC.C Length 8 Density 6 Support 6 Total 6 Zssup 4.256889e+00 Zstot 3.637587e+00 
ATTCTCTC
ATTTTCTC
ATTTTCTC
ATTTTCTC
ATTTTCTC
ATTTTCAC
Pattern AT..TCTC Length 8 Density 6 Support 6 Total 7 Zssup 4.256889e+00 Zstot 4.453648e+00 
ATTCTCTC
ATCATCTC
ATTTTCTC
ATTTTCTC
ATTTTCTC
ATTTTCTC
ATCCTCTC
Pattern A.T.TCTC Length 8 Density 6 Support 6 Total 7 Zssup 4.256889e+00 Zstot 4.453648e+00 
AGTATCTC
ATTCTCTC
ATTTTCTC
AGTTTCTC
ATTTTCTC
ATTTTCTC
ATTTTCTC
Pattern CATT.T.C Length 8 Density 6 Support 6 Total 7 Zssup 4.256889e+00 Zstot 4.453648e+00 
CATTCTCC
CATTATTC
CATTCTTC
CATTCTTC
CATTTTAC
CATTATCC
CATTATAC
Pattern CATT..TC Length 8 Density 6 Support 6 Total 7 Zssup 4.256889e+00 Zstot 4.453648e+00 
CATTATTC
CATTCTTC
CATTCTTC
CATTAGTC
CATTCATC
CATTCCTC
CATTCCTC
Pattern T.CCTT.A Length 8 Density 6 Support 6 Total 6 Zssup 4.256889e+00 Zstot 3.637587e+00 
TACCTTCA
TTCCTTTA
TACCTTTA
TTCCTTTA
TTCCTTCA
TGCCTTGA
Pattern T.TTC.AC Length 8 Density 6 Support 6 Total 7 Zssup 4.256889e+00 Zstot 4.449876e+00 
TATTCGAC
TTTTCGAC
TCTTCGAC
TTTTCGAC
TTTTCGAC
TCTTCGAC
TTTTCCAC
Pattern TT.CA.TC Length 8 Density 6 Support 6 Total 6 Zssup 4.256889e+00 Zstot 3.637587e+00 
TTACAATC
TTCCATTC
TTGCATTC
TTACATTC
TTTCATTC
TTCCATTC
Pattern A.TTT..TC Length 9 Density 6 Support 8 Total 11 Zssup 4.251358e+00 Zstot 4.927158e+00 
AATTTTGTC
ATTTTACTC
ATTTTTTTC
ATTTTGATC
AATTTTCTC
ATTTTAATC
AATTTTTTC
ATTTTCGTC
AGTTTTGTC
ATTTTTTTC
ATTTTCCTC
Pattern TTTT..C.A Length 9 Density 6 Support 8 Total 14 Zssup 4.251358e+00 Zstot 6.135097e+00 
TTTTGTCGA
TTTTTTCGA
TTTTCCCTA
TTTTGGCAA
TTTTTACCA
TTTTTTCCA
TTTTTCCAA
TTTTCTCAA
TTTTGTCGA
TTTTCTCCA
TTTTGACGA
TTTTGACAA
TTTTGTCAA
TTTTTTCCA
Pattern TTT..TC.A Length 9 Density 6 Support 8 Total 11 Zssup 4.251358e+00 Zstot 4.922602e+00 
TTTTGTCGA
TTTTTTCGA
TTTACTCAA
TTTTTTCCA
TTTTCTCAA
TTTAGTCGA
TTTTGTCGA
TTTTCTCCA
TTTCGTCAA
TTTTGTCAA
TTTTTTCCA
Pattern A.TTTCC Length 7 Density 6 Support 6 Total 7 Zssup 4.246228e+00 Zstot 4.436716e+00 
AGTTTCC
AGTTTCC
AGTTTCC
ATTTTCC
AATTTCC
ATTTTCC
ACTTTCC
Pattern ATTC.TC Length 7 Density 6 Support 6 Total 6 Zssup 4.246228e+00 Zstot 3.623217e+00 
ATTCATC
ATTCTTC
ATTCTTC
ATTCATC
ATTCCTC
ATTCCTC
Pattern CATTC.T Length 7 Density 6 Support 6 Total 10 Zssup 4.246228e+00 Zstot 6.880836e+00 
CATTCTT
CATTCTT
CATTCAT
CATTCTT
CATTCTT
CATTCGT
CATTCAT
CATTCAT
CATTCCT
CATTCCT
Pattern CCTT.AT Length 7 Density 6 Support 6 Total 7 Zssup 4.246228e+00 Zstot 4.436716e+00 
CCTTTAT
CCTTCAT
CCTTTAT
CCTTTAT
CCTTTAT
CCTTGAT
CCTTGAT
Pattern T.CATTC Length 7 Density 6 Support 6 Total 6 Zssup 4.246228e+00 Zstot 3.623217e+00 
TCCATTC
TGCATTC
TACATTC
TTCATTC
TTCATTC
TCCATTC
Pattern ATTTT..C Length 8 Density 6 Support 8 Total 12 Zssup 4.240295e+00 Zstot 5.507268e+00 
ATTTTGTC
ATTTTGTC
ATTTTTTC
ATTTTGGC
ATTTTCTC
ATTTTCTC
ATTTTCTC
ATTTTACC
ATTTTTTC
ATTTTCTC
ATTTTGTC
ATTTTCAC
Pattern A.TTT.TC Length 8 Density 6 Support 8 Total 13 Zssup 4.240295e+00 Zstot 6.111623e+00 
ATTTTGTC
ATTTTGTC
ATTTTTTC
ATTTTCTC
AGTTTCTC
ATTTTCTC
ATTTTCTC
AATTTGTC
ATTTTTTC
ATTTTCTC
ATTTTGTC
AATTTTTC
AATTTGTC
Pattern TCATT..T Length 8 Density 6 Support 8 Total 9 Zssup 4.240295e+00 Zstot 3.698850e+00 
TCATTATT
TCATTAAT
TCATTTTT
TCATTCAT
TCATTAGT
TCATTTTT
TCATTCAT
TCATTCCT
TCATTTTT
Pattern TTTTT..TT Length 9 Density 7 Support 6 Total 11 Zssup 4.233391e+00 Zstot 5.242375e+00 
TTTTTTATT
TTTTTATTT
TTTTTTATT
TTTTTATTT
TTTTTAATT
TTTTTGATT
TTTTTCTTT
TTTTTTATT
TTTTTATTT
TTTTTCATT
TTTTTCATT
Pattern TTTT..TTT Length 9 Density 7 Support 6 Total 11 Zssup 4.233391e+00 Zstot 6.057556e+00 
TTTTTATTT
TTTTTATTT
TTTTATTTT
TTTTAATTT
TTTTCCTTT
TTTTGTTTT
TTTTTCTTT
TTTTTATTT
TTTTATTTT
TTTTCATTT
TTTTGTTTT
Pattern TTT..TTTT Length 9 Density 7 Support 6 Total 11 Zssup 4.233391e+00 Zstot 6.874644e+00 
TTTTATTTT
TTTAATTTT
TTTTGTTTT
TTTGTTTTT
TTTCATTTT
TTTTATTTT
TTTCATTTT
TTTAATTTT
TTTGATTTT
TTTCATTTT
TTTTGTTTT
Pattern T.TT.TTTT Length 9 Density 7 Support 6 Total 8 Zssup 4.233391e+00 Zstot 5.241669e+00 
TTTTATTTT
TATTCTTTT
TTTTGTTTT
TCTTGTTTT
TTTTATTTT
TCTTCTTTT
TATTGTTTT
TTTTGTTTT
Pattern TTTT.TTT Length 8 Density 7 Support 6 Total 9 Zssup 4.222716e+00 Zstot 6.035749e+00 
TTTTGTTT
TTTTATTT
TTTTATTT
TTTTATTT
TTTTGTTT
TTTTTTTT
TTTTCTTT
TTTTATTT
TTTTGTTT
Pattern TTCATT Length 6 Density 6 Support 8 Total 11 Zssup 4.218347e+00 Zstot 4.857263e+00 
TTCATT
TTCATT
TTCATT
TTCATT
TTCATT
TTCATT
TTCATT
TTCATT
TTCATT
TTCATT
TTCATT
Pattern TCATTT Length 6 Density 6 Support 8 Total 11 Zssup 4.218347e+00 Zstot 4.857263e+00 
TCATTT
TCATTT
TCATTT
TCATTT
TCATTT
TCATTT
TCATTT
TCATTT
TCATTT
TCATTT
TCATTT
Pattern AT.AAA.AA Length 9 Density 7 Support 7 Total 8 Zssup 4.214660e+00 Zstot 4.050207e+00 
ATAAAAAAA
ATGAAATAA
ATCAAATAA
ATTAAACAA
ATAAAAAAA
ATGAAAAAA
ATGAAAAAA
ATAAAAAAA
Pattern AT.AAAAA Length 8 Density 7 Support 7 Total 11 Zssup 4.203781e+00 Zstot 6.108507e+00 
ATTAAAAA
ATAAAAAA
ATAAAAAA
ATGAAAAA
ATAAAAAA
ATCAAAAA
ATCAAAAA
ATAAAAAA
ATGAAAAA
ATGAAAAA
ATAAAAAA
Pattern C.T.CG.C Length 8 Density 5 Support 6 Total 6 Zssup 4.188105e+00 Zstot 3.560056e+00 
CATACGCC
CATACGCC
CATTCGAC
CATTCGAC
CATTCGGC
CCTCCGCC
Pattern CC.T..T.G Length 9 Density 5 Support 8 Total 10 Zssup 4.184559e+00 Zstot 4.225944e+00 
CCATCTTAG
CCTTCATAG
CCATTCTTG
CCTTTTTTG
CCATTCTTG
CCTTCCTTG
CCTTGTTTG
CCATATTTG
CCGTCATTG
CCCTTCTTG
Pattern G.T.ATGA Length 8 Density 6 Support 7 Total 9 Zssup 4.180900e+00 Zstot 4.691332e+00 
GTTTATGA
GTTGATGA
GGTAATGA
GGTGATGA
GATTATGA
GCTGATGA
GTTGATGA
GATAATGA
GTTTATGA
Pattern C...CTTG Length 8 Density 5 Support 8 Total 9 Zssup 4.173569e+00 Zstot 3.610521e+00 
CATTCTTG
CGAGCTTG
CATTCTTG
CTTCCTTG
CACCCTTG
CCTCCTTG
CTGCCTTG
CTTTCTTG
CCTTCTTG
Pattern A.AATGA Length 7 Density 6 Support 9 Total 12 Zssup 4.155517e+00 Zstot 4.176290e+00 
AAAATGA
ATAATGA
AAAATGA
AAAATGA
AAAATGA
AGAATGA
AAAATGA
AAAATGA
ATAATGA
ATAATGA
AAAATGA
ATAATGA
Pattern TGA.AAA Length 7 Density 6 Support 9 Total 10 Zssup 4.155517e+00 Zstot 3.146251e+00 
TGAAAAA
TGAAAAA
TGAGAAA
TGAGAAA
TGACAAA
TGAAAAA
TGACAAA
TGACAAA
TGAAAAA
TGAAAAA
Pattern TTCG.C Length 6 Density 5 Support 8 Total 13 Zssup 4.151763e+00 Zstot 5.936987e+00 
TTCGTC
TTCGAC
TTCGAC
TTCGAC
TTCGAC
TTCGAC
TTCGAC
TTCGAC
TTCGAC
TTCGTC
TTCGAC
TTCGGC
TTCGAC
Pattern A...CATTC Length 9 Density 6 Support 6 Total 7 Zssup 4.119683e+00 Zstot 4.283001e+00 
ATTCCATTC
AAATCATTC
ACATCATTC
AACCCATTC
ACGGCATTC
AATTCATTC
ACAACATTC
Pattern ACA..C.TT Length 9 Density 6 Support 6 Total 6 Zssup 4.119683e+00 Zstot 3.484182e+00 
ACAGACTTT
ACAGGCTTT
ACAAACTTT
ACACTCATT
ACAAGCTTT
ACAGACTTT
Pattern CATTC...A Length 9 Density 6 Support 6 Total 8 Zssup 4.119683e+00 Zstot 5.079403e+00 
CATTCATTA
CATTCGACA
CATTCTTGA
CATTCTTCA
CATTCGACA
CATTCATCA
CATTCGGCA
CATTCCGGA
Pattern T.CTC..AA Length 9 Density 6 Support 6 Total 7 Zssup 4.119683e+00 Zstot 4.284246e+00 
TCCTCCCAA
TGCTCAAAA
TCCTCCTAA
TTCTCAAAA
TTCTCAGAA
TGCTCAGAA
TCCTCTCAA
Pattern TCAT...CA Length 9 Density 6 Support 6 Total 9 Zssup 4.119683e+00 Zstot 5.881300e+00 
TCATAAACA
TCATTTTCA
TCATTTCCA
TCATTGCCA
TCATTACCA
TCATCAGCA
TCATAATCA
TCATGCTCA
TCATTGGCA
Pattern T.T.C.ACA Length 9 Density 6 Support 6 Total 8 Zssup 4.119683e+00 Zstot 5.082187e+00 
TATTCGACA
TATACGACA
TTTTCGACA
TCTTCGACA
TTTTCGACA
TATACAACA
TTTACGACA
TTTCCCACA
Pattern TC..A.CAT Length 9 Density 6 Support 6 Total 6 Zssup 4.119683e+00 Zstot 3.487473e+00 
TCATAGCAT
TCGAAACAT
TCGTATCAT
TCTGAGCAT
TCCGATCAT
TCTCAACAT
Pattern TTC..CAA Length 8 Density 6 Support 6 Total 8 Zssup 4.109143e+00 Zstot 5.062760e+00 
TTCATCAA
TTCGACAA
TTCGACAA
TTCGACAA
TTCGACAA
TTCGACAA
TTCGTCAA
TTCTGCAA
Pattern AT..T.TCA Length 9 Density 6 Support 8 Total 9 Zssup 4.107880e+00 Zstot 3.527271e+00 
ATGGTATCA
ATTTTCTCA
ATGATATCA
ATTTTCTCA
ATAATATCA
ATTTTTTCA
ATCATATCA
ATTTTGTCA
ATCCTCTCA
Pattern CA.CATT Length 7 Density 6 Support 6 Total 6 Zssup 4.098656e+00 Zstot 3.459102e+00 
CAGCATT
CATCATT
CATCATT
CATCATT
CAACATT
CAACATT
Pattern TTTTT.A.T Length 9 Density 7 Support 6 Total 8 Zssup 4.086141e+00 Zstot 5.034897e+00 
TTTTTTATT
TTTTTTATT
TTTTTAATT
TTTTTAACT
TTTTTGATT
TTTTTTATT
TTTTTCATT
TTTTTCATT
Pattern TTTT.T.AT Length 9 Density 7 Support 6 Total 6 Zssup 4.086141e+00 Zstot 3.450066e+00 
TTTTTTTAT
TTTTCTCAT
TTTTTTTAT
TTTTTTCAT
TTTTTTCAT
TTTTTTTAT
Pattern TTTT..ATT Length 9 Density 7 Support 6 Total 9 Zssup 4.086141e+00 Zstot 5.829059e+00 
TTTTTTATT
TTTTTTATT
TTTTTAATT
TTTTTGATT
TTTTGCATT
TTTTTTATT
TTTTTCATT
TTTTTCATT
TTTTCCATT
Pattern TTT.T.ATT Length 9 Density 7 Support 6 Total 9 Zssup 4.086141e+00 Zstot 5.829059e+00 
TTTTTTATT
TTTTTTATT
TTTTTAATT
TTTCTAATT
TTTTTGATT
TTTTTTATT
TTTGTTATT
TTTTTCATT
TTTTTCATT
Pattern T.TTT.ATT Length 9 Density 7 Support 6 Total 10 Zssup 4.086141e+00 Zstot 5.829059e+00 
TTTTTTATT
TATTTCATT
TTTTTTATT
TTTTTAATT
TGTTTCATT
TTTTTGATT
TTTTTTATT
TTTTTCATT
TGTTTGATT
TTTTTCATT
Pattern TT..ATTTT Length 9 Density 7 Support 6 Total 10 Zssup 4.086141e+00 Zstot 6.624389e+00 
TTATATTTT
TTTTATTTT
TTTAATTTT
TTTCATTTT
TTTTATTTT
TTTCATTTT
TTTAATTTT
TTTGATTTT
TTTCATTTT
TTGTATTTT
Pattern TTTTTT.A Length 8 Density 7 Support 6 Total 7 Zssup 4.075639e+00 Zstot 4.225216e+00 
TTTTTTTA
TTTTTTGA
TTTTTTTA
TTTTTTTA
TTTTTTCA
TTTTTTCA
TTTTTTTA
Pattern TTTTTTA Length 7 Density 7 Support 6 Total 8 Zssup 4.065191e+00 Zstot 4.996336e+00 
TTTTTTA
TTTTTTA
TTTTTTA
TTTTTTA
TTTTTTA
TTTTTTA
TTTTTTA
TTTTTTA
Pattern G.CA...CC Length 9 Density 5 Support 6 Total 6 Zssup 4.052165e+00 Zstot 3.412140e+00 
GACATGTCC
GTCATGGCC
GTCATCACC
GACAAAACC
GTCAATTCC
GACACCGCC
Pattern T.G.CA..C Length 9 Density 5 Support 8 Total 9 Zssup 4.042393e+00 Zstot 3.440041e+00 
TCGTCAATC
TCGACAATC
TTGGCACGC
TGGCCAATC
TTGACAAAC
TTGACATTC
TGGTCATTC
TGGTCAAGC
TTGACAGAC
Pattern CA..CG.C Length 8 Density 5 Support 6 Total 6 Zssup 4.041702e+00 Zstot 3.396931e+00 
CATACGCC
CATACGCC
CAAGCGGC
CATTCGAC
CATTCGAC
CATTCGGC
Pattern CA...GCC Length 8 Density 5 Support 6 Total 7 Zssup 4.041702e+00 Zstot 4.182364e+00 
CATACGCC
CATACGCC
CACCTGCC
CATTTGCC
CATGAGCC
CAGAAGCC
CATTGGCC
Pattern GAATG..A Length 8 Density 6 Support 7 Total 8 Zssup 4.035600e+00 Zstot 3.816407e+00 
GAATGGAA
GAATGGTA
GAATGCAA
GAATGGTA
GAATGTAA
GAATGAAA
GAATGTCA
GAATGGAA
Pattern CAT..G.C Length 8 Density 5 Support 8 Total 12 Zssup 4.031551e+00 Zstot 5.158407e+00 
CATACGCC
CATACGCC
CATATGAC
CATTCGAC
CATTAGTC
CATTTGCC
CATTCGAC
CATGAGCC
CATTCGGC
CATTGGCC
CATTTGGC
CATCTGAC
Pattern GA.AAAA Length 7 Density 6 Support 9 Total 16 Zssup 4.019642e+00 Zstot 5.969945e+00 
GACAAAA
GACAAAA
GAAAAAA
GAAAAAA
GAGAAAA
GAGAAAA
GAAAAAA
GAGAAAA
GAGAAAA
GACAAAA
GAGAAAA
GAAAAAA
GACAAAA
GACAAAA
GAAAAAA
GAAAAAA
Pattern CTT.TT..G Length 9 Density 6 Support 6 Total 8 Zssup 4.018923e+00 Zstot 4.940084e+00 
CTTGTTATG
CTTTTTCAG
CTTTTTGAG
CTTGTTTTG
CTTTTTTAG
CTTGTTTTG
CTTCTTTTG
CTTCTTTTG
Pattern C.TTTT..G Length 9 Density 6 Support 6 Total 7 Zssup 4.018923e+00 Zstot 4.156969e+00 
CTTTTTCAG
CTTTTTGAG
CCTTTTTTG
CTTTTTTAG
CATTTTTAG
CATTTTCTG
CATTTTTAG
Pattern CTT.T.T.G Length 9 Density 6 Support 6 Total 6 Zssup 4.018923e+00 Zstot 3.375002e+00 
CTTGTTTTG
CTTTTTTAG
CTTGTTTTG
CTTCTTTTG
CTTTTGTTG
CTTCTTTTG
Pattern CTT..TT.G Length 9 Density 6 Support 6 Total 7 Zssup 4.018923e+00 Zstot 4.156969e+00 
CTTGTTTTG
CTTTTTTAG
CTTGTTTTG
CTTCATTAG
CTTCTTTTG
CTTCTTTTG
CTTAATTTG
Pattern CT..TTT.G Length 9 Density 6 Support 6 Total 6 Zssup 4.018923e+00 Zstot 3.375002e+00 
CTTGTTTTG
CTTTTTTAG
CTTGTTTTG
CTTCTTTTG
CTAGTTTTG
CTTCTTTTG
Pattern CTT.T..TG Length 9 Density 6 Support 6 Total 6 Zssup 4.018923e+00 Zstot 3.375002e+00 
CTTGTTATG
CTTGTTTTG
CTTGTTTTG
CTTCTTTTG
CTTTTGTTG
CTTCTTTTG
Pattern CT..TT.TG Length 9 Density 6 Support 6 Total 6 Zssup 4.018923e+00 Zstot 3.375002e+00 
CTTGTTATG
CTTGTTTTG
CTTGTTTTG
CTTCTTTTG
CTAGTTTTG
CTTCTTTTG
Pattern CTT...TTG Length 9 Density 6 Support 6 Total 6 Zssup 4.018923e+00 Zstot 3.375002e+00 
CTTGTTTTG
CTTGTTTTG
CTTCTTTTG
CTTTTGTTG
CTTCTTTTG
CTTAATTTG
Pattern C.TT..TTG Length 9 Density 6 Support 6 Total 7 Zssup 4.018923e+00 Zstot 4.156969e+00 
CATTAATTG
CCTTTTTTG
CATTGATTG
CCTTCCTTG
CCTTGTTTG
CTTTTGTTG
CATTAATTG
Pattern C.T.T.TTG Length 9 Density 6 Support 6 Total 6 Zssup 4.018923e+00 Zstot 3.375002e+00 
CTTGTTTTG
CCTTTTTTG
CTTGTTTTG
CTTCTTTTG
CTTTTGTTG
CTTCTTTTG
Pattern C..TT.TTG Length 9 Density 6 Support 6 Total 7 Zssup 4.018923e+00 Zstot 4.156969e+00 
CGATTATTG
CCATTCTTG
CCTTTTTTG
CAATTTTTG
CCATTCTTG
CTTTTGTTG
CCCTTCTTG
Pattern CT...TTTG Length 9 Density 6 Support 6 Total 7 Zssup 4.018923e+00 Zstot 4.156969e+00 
CTTGTTTTG
CTTGTTTTG
CTACATTTG
CTTCTTTTG
CTAGTTTTG
CTTCTTTTG
CTTAATTTG
Pattern C.T..TTTG Length 9 Density 6 Support 6 Total 7 Zssup 4.018923e+00 Zstot 4.156969e+00 
CTTGTTTTG
CCTTTTTTG
CTTGTTTTG
CCTTGTTTG
CTTCTTTTG
CTTCTTTTG
CTTAATTTG
Pattern C.T.TGT.T Length 9 Density 6 Support 6 Total 8 Zssup 4.018923e+00 Zstot 4.940084e+00 
CGTATGTAT
CATGTGTTT
CGTATGTTT
CTTGTGTTT
CTTTTGTAT
CGTATGTAT
CCTTTGTAT
CTTTTGTTT
Pattern G..TTT.TC Length 9 Density 6 Support 6 Total 8 Zssup 4.018923e+00 Zstot 4.940084e+00 
GATTTTGTC
GGGTTTTTC
GTGTTTCTC
GCCTTTTTC
GGTTTTGTC
GTTTTTCTC
GAATTTGTC
GATTTTGTC
Pattern GC..TTT.T Length 9 Density 6 Support 6 Total 8 Zssup 4.018923e+00 Zstot 4.938022e+00 
GCATTTTAT
GCCTTTTTT
GCCTTTTTT
GCAGTTTCT
GCAGTTTTT
GCATTTTCT
GCTTTTTTT
GCTTTTTTT
Pattern GC..TT.TT Length 9 Density 6 Support 6 Total 8 Zssup 4.018923e+00 Zstot 4.938022e+00 
GCTGTTATT
GCTTTTATT
GCCTTTTTT
GCCTTTTTT
GCTCTTGTT
GCAGTTTTT
GCTTTTTTT
GCTTTTTTT
Pattern TTG.TT..C Length 9 Density 6 Support 6 Total 6 Zssup 4.018923e+00 Zstot 3.375002e+00 
TTGATTACC
TTGTTTTGC
TTGATTGGC
TTGTTTGTC
TTGATTTTC
TTGTTTGGC
Pattern TT.TT.G.C Length 9 Density 6 Support 6 Total 13 Zssup 4.018923e+00 Zstot 8.872989e+00 
TTCTTCGTC
TTATTCGAC
TTTTTCGAC
TTATTTGAC
TTATTTGTC
TTCTTCGAC
TTTTTCGAC
TTGTTTGTC
TTTTTAGTC
TTTTTCGAC
TTCTTTGAC
TTGTTTGGC
TTTTTAGAC
Pattern TTG.T.T.C Length 9 Density 6 Support 6 Total 6 Zssup 4.018923e+00 Zstot 3.375002e+00 
TTGTTATGC
TTGATATGC
TTGTTTTGC
TTGTTATTC
TTGATTTTC
TTGATATTC
Pattern TT.T..TCG Length 9 Density 6 Support 6 Total 6 Zssup 4.018923e+00 Zstot 3.371746e+00 
TTTTCTTCG
TTATAATCG
TTTTAGTCG
TTTTAATCG
TTGTATTCG
TTATATTCG
Pattern G..TTTT.T Length 9 Density 6 Support 8 Total 18 Zssup 4.010152e+00 Zstot 8.620533e+00 
GAATTTTGT
GGATTTTGT
GCATTTTAT
GTTTTTTAT
GACTTTTTT
GGCTTTTAT
GTTTTTTAT
GCCTTTTTT
GCCTTTTTT
GTTTTTTTT
GAATTTTTT
GTATTTTCT
GATTTTTTT
GCATTTTCT
GATTTTTTT
GGATTTTGT
GCTTTTTTT
GCTTTTTTT
Pattern G..TT.TTT Length 9 Density 6 Support 8 Total 12 Zssup 4.010152e+00 Zstot 5.129190e+00 
GACTTTTTT
GTTTTGTTT
GCCTTTTTT
GCCTTTTTT
GTTTTTTTT
GAATTTTTT
GTATTGTTT
GATTTTTTT
GATTTTTTT
GATTTCTTT
GCTTTTTTT
GCTTTTTTT
Pattern TT.T.TT.G Length 9 Density 6 Support 8 Total 8 Zssup 4.010152e+00 Zstot 2.817048e+00 
TTTTCTTCG
TTTTATTTG
TTATCTTAG
TTTTTTTTG
TTTTTTTAG
TTCTGTTTG
TTGTATTCG
TTATATTCG
Pattern TGTTT...T Length 9 Density 6 Support 8 Total 11 Zssup 4.010152e+00 Zstot 4.549572e+00 
TGTTTAAAT
TGTTTTGTT
TGTTTGAAT
TGTTTCATT
TGTTTCTCT
TGTTTATGT
TGTTTACAT
TGTTTTTCT
TGTTTGATT
TGTTTCGAT
TGTTTTGAT
Pattern TTGT.T..T Length 9 Density 6 Support 8 Total 10 Zssup 4.010152e+00 Zstot 3.397007e+00 
TTGTTTACT
TTGTTTTGT
TTGTTTTTT
TTGTATGCT
TTGTTTAAT
TTGTATATT
TTGTATACT
TTGTATTAT
TTGTTTTGT
TTGTATTTT
Pattern T.T.TG.TT Length 9 Density 6 Support 8 Total 12 Zssup 4.010152e+00 Zstot 5.131571e+00 
TATTTGTTT
TGTATGGTT
TTTTTGATT
TGTATGCTT
TCTATGTTT
TCTCTGTTT
TGTTTGATT
TCTGTGCTT
TATTTGTTT
TCTGTGCTT
TTTCTGCTT
TTTGTGCTT
Pattern T..TTG.TT Length 9 Density 6 Support 8 Total 8 Zssup 4.010152e+00 Zstot 2.820519e+00 
TATTTGTTT
TGCTTGTTT
TTTTTGATT
TACTTGTTT
TCCTTGTTT
TGTTTGATT
TATTTGTTT
TTCTTGCTT
Pattern TCG.CA Length 6 Density 5 Support 8 Total 13 Zssup 4.010042e+00 Zstot 5.684742e+00 
TCGTCA
TCGACA
TCGTCA
TCGACA
TCGTCA
TCGACA
TCGACA
TCGACA
TCGACA
TCGACA
TCGTCA
TCGGCA
TCGACA
Pattern T.CGAC Length 6 Density 5 Support 8 Total 12 Zssup 4.010042e+00 Zstot 5.109751e+00 
TTCGAC
TACGAC
TTCGAC
TTCGAC
TTCGAC
TTCGAC
TTCGAC
TTCGAC
TTCGAC
TACGAC
TTCGAC
TTCGAC
Pattern CTTGT..T Length 8 Density 6 Support 6 Total 6 Zssup 4.008499e+00 Zstot 3.360925e+00 
CTTGTTAT
CTTGTTTT
CTTGTGTT
CTTGTTTT
CTTGTGAT
CTTGTGCT
Pattern GT.TT.TC Length 8 Density 6 Support 6 Total 6 Zssup 4.008499e+00 Zstot 3.360925e+00 
GTTTTTTC
GTCTTATC
GTATTTTC
GTTTTGTC
GTTTTGTC
GTATTTTC
Pattern G..TTTTC Length 8 Density 6 Support 6 Total 7 Zssup 4.008499e+00 Zstot 4.140414e+00 
GGTTTTTC
GTTTTTTC
GTATTTTC
GATTTTTC
GCATTTTC
GCTTTTTC
GTATTTTC
Pattern TGCTT..T Length 8 Density 6 Support 6 Total 8 Zssup 4.008499e+00 Zstot 4.920897e+00 
TGCTTGTT
TGCTTCAT
TGCTTACT
TGCTTTGT
TGCTTTTT
TGCTTTAT
TGCTTCAT
TGCTTAAT
Pattern T.CTTG.T Length 8 Density 6 Support 6 Total 7 Zssup 4.008499e+00 Zstot 4.140414e+00 
TTCTTGAT
TGCTTGTT
TTCTTGAT
TACTTGTT
TCCTTGTT
TCCTTGAT
TTCTTGCT
Pattern TCGAC Length 5 Density 5 Support 8 Total 11 Zssup 3.999373e+00 Zstot 4.512009e+00 
TCGAC
TCGAC
TCGAC
TCGAC
TCGAC
TCGAC
TCGAC
TCGAC
TCGAC
TCGAC
TCGAC
Pattern G..TTTTT Length 8 Density 6 Support 8 Total 14 Zssup 3.999344e+00 Zstot 6.260752e+00 
GGATTTTT
GACTTTTT
GAATTTTT
GGGTTTTT
GCCTTTTT
GCCTTTTT
GTTTTTTT
GAATTTTT
GCCTTTTT
GTTTTTTT
GATTTTTT
GATTTTTT
GCTTTTTT
GCTTTTTT
Pattern T.TTGT.T Length 8 Density 6 Support 8 Total 11 Zssup 3.999344e+00 Zstot 4.529678e+00 
TTTTGTTT
TTTTGTTT
TCTTGTTT
TATTGTAT
TATTGTTT
TTTTGTAT
TATTGTAT
TGTTGTAT
TGTTGTCT
TATTGTTT
TTTTGTTT
Pattern T..TTTGT Length 8 Density 6 Support 8 Total 9 Zssup 3.999344e+00 Zstot 3.378733e+00 
TTATTTGT
TGTTTTGT
TTATTTGT
TTGTTTGT
TCTTTTGT
TCTTTTGT
TGCTTTGT
TGTTTTGT
TAATTTGT
Pattern T..TGTTT Length 8 Density 6 Support 8 Total 8 Zssup 3.999344e+00 Zstot 2.804364e+00 
TTTTGTTT
TTTTGTTT
TTGTGTTT
TCTTGTTT
TATTGTTT
TTCTGTTT
TATTGTTT
TTTTGTTT
Pattern GC.TTTT Length 7 Density 6 Support 6 Total 8 Zssup 3.998128e+00 Zstot 4.901840e+00 
GCATTTT
GCCTTTT
GCCTTTT
GCCTTTT
GCATTTT
GCTTTTT
GCTTTTT
GCTTTTT
Pattern TTTGTC Length 6 Density 6 Support 6 Total 9 Zssup 3.987810e+00 Zstot 5.658903e+00 
TTTGTC
TTTGTC
TTTGTC
TTTGTC
TTTGTC
TTTGTC
TTTGTC
TTTGTC
TTTGTC
Pattern AA..CAT.C Length 9 Density 6 Support 6 Total 8 Zssup 3.974638e+00 Zstot 4.877582e+00 
AAAACATAC
AACACATGC
AAACCATAC
AAATCATTC
AACCCATTC
AATACATAC
AATACATAC
AATTCATTC
Pattern CTC..AA.A Length 9 Density 6 Support 6 Total 8 Zssup 3.974638e+00 Zstot 4.877582e+00 
CTCCCAAGA
CTCGAAACA
CTCCTAAAA
CTCAAAAAA
CTCAGAATA
CTCTAAAAA
CTCAGAAAA
CTCTCAACA
Pattern CA..CA.TA Length 9 Density 6 Support 6 Total 6 Zssup 3.974638e+00 Zstot 3.325472e+00 
CAATCAATA
CAAGCAGTA
CATTCATTA
CATACAATA
CATACAATA
CACTCATTA
Pattern T.C..CAAA Length 9 Density 6 Support 6 Total 9 Zssup 3.974638e+00 Zstot 5.655346e+00 
TTCGACAAA
TACGACAAA
TCCCTCAAA
TTCGACAAA
TTCGACAAA
TTCGACAAA
TACAACAAA
TTCGTCAAA
TGCATCAAA
Pattern TC..A.AAT Length 9 Density 6 Support 8 Total 12 Zssup 3.967201e+00 Zstot 5.059805e+00 
TCTTACAAT
TCGAATAAT
TCCAATAAT
TCAAATAAT
TCGAAGAAT
TCCTAAAAT
TCTCAGAAT
TCGAAAAAT
TCAGAAAAT
TCAAAGAAT
TCGGATAAT
TCTAAAAAT
Pattern CAAT..CA Length 8 Density 6 Support 6 Total 6 Zssup 3.964264e+00 Zstot 3.311462e+00 
CAATACCA
CAATCACA
CAATGTCA
CAATATCA
CAATTCCA
CAATACCA
Pattern TC..CAAA Length 8 Density 6 Support 6 Total 10 Zssup 3.964264e+00 Zstot 6.406209e+00 
TCGACAAA
TCGTCAAA
TCCGCAAA
TCATCAAA
TCGACAAA
TCGACAAA
TCCCCAAA
TCGACAAA
TCGTCAAA
TCGACAAA
Pattern ATTTT.T.A Length 9 Density 7 Support 6 Total 7 Zssup 3.941738e+00 Zstot 4.059319e+00 
ATTTTATAA
ATTTTCTCA
ATTTTCTCA
ATTTTTTTA
ATTTTTTCA
ATTTTCTGA
ATTTTGTCA
Pattern A.TTTTT.A Length 9 Density 7 Support 6 Total 8 Zssup 3.941738e+00 Zstot 4.831131e+00 
AGTTTTTTA
ACTTTTTAA
ACTTTTTGA
AATTTTTGA
AATTTTTGA
ATTTTTTTA
ATTTTTTCA
AATTTTTCA
Pattern A..ATTTTT Length 9 Density 7 Support 6 Total 8 Zssup 3.941738e+00 Zstot 4.826368e+00 
AGGATTTTT
AAGATTTTT
ATGATTTTT
AGAATTTTT
AAGATTTTT
ATGATTTTT
AAAATTTTT
ACAATTTTT
Pattern G.A.G.AAA Length 9 Density 6 Support 7 Total 8 Zssup 3.903602e+00 Zstot 3.649729e+00 
GTACGTAAA
GTATGAAAA
GCATGTAAA
GCACGCAAA
GAATGCAAA
GAATGTAAA
GAATGAAAA
GAATGGAAA
Pattern AA..AAGG Length 8 Density 6 Support 7 Total 8 Zssup 3.893061e+00 Zstot 3.632527e+00 
AATAAAGG
AAAAAAGG
AAAAAAGG
AATAAAGG
AAGGAAGG
AAACAAGG
AAAGAAGG
AAGAAAGG
Pattern GAA.G.AA Length 8 Density 6 Support 7 Total 9 Zssup 3.893061e+00 Zstot 4.284499e+00 
GAAGGTAA
GAAGGGAA
GAATGGAA
GAATGCAA
GAATGTAA
GAATGAAA
GAATGGAA
GAAGGTAA
GAAAGAAA
Pattern CG.CA.A Length 7 Density 5 Support 8 Total 10 Zssup 3.881624e+00 Zstot 3.775852e+00 
CGACAAA
CGACAAA
CGTCAAA
CGACAAA
CGACAAA
CGACAAA
CGTCAAA
CGGCATA
CGCCATA
CGACAAA
Pattern CG.C.AA Length 7 Density 5 Support 8 Total 12 Zssup 3.881624e+00 Zstot 4.902528e+00 
CGACAAA
CGACAAA
CGTCAAA
CGCCTAA
CGACAAA
CGACAAA
CGACAAA
CGACTAA
CGTCAAA
CGTCGAA
CGTCGAA
CGACAAA
Pattern A.G..TTTC Length 9 Density 6 Support 6 Total 6 Zssup 3.875799e+00 Zstot 3.214710e+00 
AAGACTTTC
ATGGTTTTC
ATGTATTTC
ATGTTTTTC
ATGATTTTC
AAGAATTTC
Pattern CATT.T..G Length 9 Density 6 Support 6 Total 6 Zssup 3.875799e+00 Zstot 3.214710e+00 
CATTATTCG
CATTCTTCG
CATTTTTAG
CATTTTCTG
CATTATCCG
CATTTTTAG
Pattern C.A.T.TTG Length 9 Density 6 Support 6 Total 7 Zssup 3.875799e+00 Zstot 3.975789e+00 
CGAATTTTG
CGATTATTG
CCATTCTTG
CAATTTTTG
CCATTCTTG
CTAATATTG
CTAGTTTTG
Pattern CAG..TT.T Length 9 Density 6 Support 6 Total 8 Zssup 3.875799e+00 Zstot 4.737309e+00 
CAGCATTTT
CAGACTTTT
CAGGCTTTT
CAGAATTTT
CAGTTTTTT
CAGTATTGT
CAGCTTTTT
CAGCTTTTT
Pattern TCT.TG..A Length 9 Density 6 Support 6 Total 6 Zssup 3.875799e+00 Zstot 3.214710e+00 
TCTATGATA
TCTCTGGAA
TCTTTGTTA
TCTTTGACA
TCTTTGGTA
TCTGTGGGA
Pattern TC.TTG..A Length 9 Density 6 Support 6 Total 7 Zssup 3.875799e+00 Zstot 3.975789e+00 
TCATTGCCA
TCCTTGTGA
TCTTTGTTA
TCTTTGACA
TCCTTGATA
TCTTTGGTA
TCATTGGCA
Pattern TTT.G.C.A Length 9 Density 6 Support 6 Total 12 Zssup 3.875799e+00 Zstot 7.797999e+00 
TTTTGTCGA
TTTCGACAA
TTTTGGCAA
TTTCGACAA
TTTAGTCGA
TTTTGTCGA
TTTCGACTA
TTTTGACGA
TTTCGTCAA
TTTAGACAA
TTTTGACAA
TTTTGTCAA
Pattern TT.TG.C.A Length 9 Density 6 Support 6 Total 7 Zssup 3.875799e+00 Zstot 3.975789e+00 
TTTTGTCGA
TTTTGGCAA
TTTTGTCGA
TTTTGACGA
TTATGCCGA
TTTTGACAA
TTTTGTCAA
Pattern TT.T..CGA Length 9 Density 6 Support 6 Total 7 Zssup 3.875799e+00 Zstot 3.975789e+00 
TTTTGTCGA
TTATAACGA
TTTTTTCGA
TTTTGTCGA
TTTTGACGA
TTATGCCGA
TTATAGCGA
Pattern TTG..AT.C Length 9 Density 6 Support 6 Total 6 Zssup 3.875799e+00 Zstot 3.214710e+00 
TTGTTATGC
TTGATATGC
TTGGGATAC
TTGTTATTC
TTGACATTC
TTGATATTC
Pattern T..TT.GAC Length 9 Density 6 Support 6 Total 10 Zssup 3.875799e+00 Zstot 6.265738e+00 
TTATTCGAC
TCTTTTGAC
TTTTTCGAC
TTATTTGAC
TTCTTCGAC
TTTTTCGAC
TTTTTCGAC
TTCTTTGAC
TTTTTAGAC
TCTTTTGAC
Pattern TT.T.CA.G Length 9 Density 6 Support 6 Total 6 Zssup 3.875799e+00 Zstot 3.214710e+00 
TTTTTCAGG
TTTTACATG
TTCTTCATG
TTCTCCACG
TTCTGCAAG
TTTTTCAGG
Pattern TT.TA..CG Length 9 Density 6 Support 6 Total 6 Zssup 3.875799e+00 Zstot 3.211503e+00 
TTATATACG
TTATAATCG
TTTTAGTCG
TTTTAATCG
TTGTATTCG
TTATATTCG
Pattern T..TT.TGA Length 9 Density 6 Support 8 Total 11 Zssup 3.871341e+00 Zstot 4.333581e+00 
TGTTTATGA
TTATTATGA
TGTTTTTGA
TTTTTTTGA
TCCTTGTGA
TTATTTTGA
TGATTATGA
TACTTTTGA
TTCTTTTGA
TACTTATGA
TTGTTTTGA
Pattern TG.TAT..T Length 9 Density 6 Support 8 Total 13 Zssup 3.871341e+00 Zstot 5.463818e+00 
TGTTATGCT
TGGTATTGT
TGGTATCAT
TGATATGCT
TGATATCAT
TGATATTTT
TGCTATAAT
TGATATTAT
TGTTATTCT
TGATATTGT
TGATATGAT
TGGTATTGT
TGTTATATT
Pattern TT.GTC.A Length 8 Density 6 Support 6 Total 10 Zssup 3.865536e+00 Zstot 6.241305e+00 
TTTGTCGA
TTTGTCGA
TTTGTCAA
TTAGTCGA
TTTGTCGA
TTTGTCGA
TTCGTCAA
TTGGTCAA
TTTGTCAA
TTTGTCGA
Pattern TTT.G.CA Length 8 Density 6 Support 6 Total 8 Zssup 3.865536e+00 Zstot 4.719133e+00 
TTTCGACA
TTTTGGCA
TTTCGACA
TTTCGTCA
TTTTGTCA
TTTAGACA
TTTTGACA
TTTTGTCA
Pattern TTT..CGA Length 8 Density 6 Support 6 Total 10 Zssup 3.865536e+00 Zstot 6.241305e+00 
TTTGTCGA
TTTTTCGA
TTTGACGA
TTTGTCGA
TTTTTCGA
TTTGTCGA
TTTTTCGA
TTTGTCGA
TTTGACGA
TTTGTCGA
Pattern T.T.TCGA Length 8 Density 6 Support 6 Total 10 Zssup 3.865536e+00 Zstot 6.241305e+00 
TTTGTCGA
TTTTTCGA
TGTTTCGA
TTTGTCGA
TTTTTCGA
TTTGTCGA
TTTTTCGA
TTTGTCGA
TGTTTCGA
TTTGTCGA
Pattern T.TT.GAC Length 8 Density 6 Support 6 Total 9 Zssup 3.865536e+00 Zstot 5.479732e+00 
TATTCGAC
TTTTCGAC
TATTTGAC
TCTTCGAC
TTTTCGAC
TTTTCGAC
TCTTTGAC
TTTTAGAC
TCTTCGAC
Pattern TGTC.A.T Length 8 Density 6 Support 6 Total 9 Zssup 3.865536e+00 Zstot 5.479732e+00 
TGTCGAAT
TGTCGAAT
TGTCAAGT
TGTCCACT
TGTCGAAT
TGTCAAAT
TGTCGAAT
TGTCAATT
TGTCAATT
Pattern AG..TTTT Length 8 Density 6 Support 8 Total 16 Zssup 3.860670e+00 Zstot 7.126523e+00 
AGGATTTT
AGGATTTT
AGCATTTT
AGTTTTTT
AGACTTTT
AGATTTTT
AGGCTTTT
AGTATTTT
AGAATTTT
AGCCTTTT
AGTTTTTT
AGATTTTT
AGCATTTT
AGGATTTT
AGCTTTTT
AGCTTTTT
Pattern TTT.T.AG Length 8 Density 6 Support 8 Total 8 Zssup 3.860670e+00 Zstot 2.633947e+00 
TTTTTCAG
TTTTTGAG
TTTTTTAG
TTTTTGAG
TTTTTTAG
TTTCTGAG
TTTGTTAG
TTTTTCAG
Pattern ATGTC.T Length 7 Density 6 Support 6 Total 6 Zssup 3.855325e+00 Zstot 3.187063e+00 
ATGTCTT
ATGTCAT
ATGTCTT
ATGTCAT
ATGTCGT
ATGTCAT
Pattern TTGTC.A Length 7 Density 6 Support 6 Total 9 Zssup 3.855325e+00 Zstot 5.458317e+00 
TTGTCGA
TTGTCGA
TTGTCGA
TTGTCAA
TTGTCGA
TTGTCGA
TTGTCAA
TTGTCTA
TTGTCGA
Pattern T.TTCGA Length 7 Density 6 Support 6 Total 7 Zssup 3.855325e+00 Zstot 3.940339e+00 
TATTCGA
TTTTCGA
TCTTCGA
TTTTCGA
TTTTCGA
TATTCGA
TCTTCGA
Pattern ACAA...CA Length 9 Density 6 Support 6 Total 6 Zssup 3.832348e+00 Zstot 3.165922e+00 
ACAATACCA
ACAATCACA
ACAAGAGCA
ACAAATTCA
ACAATATCA
ACAATACCA
Pattern C.C..AAAA Length 9 Density 6 Support 6 Total 8 Zssup 3.832348e+00 Zstot 3.920694e+00 
CCCTGAAAA
CACGCAAAA
CGCAAAAAA
CTCCTAAAA
CTCAAAAAA
CTCTAAAAA
CTCAGAAAA
CCCTGAAAA
Pattern C.A..CAAA Length 9 Density 6 Support 6 Total 6 Zssup 3.832348e+00 Zstot 3.165922e+00 
CGAACCAAA
CTATTCAAA
CAATTCAAA
CAACACAAA
CCAAACAAA
CAAAACAAA
Pattern A..ATA.CA Length 9 Density 6 Support 8 Total 13 Zssup 3.829200e+00 Zstot 5.385193e+00 
ATGATACCA
ACAATACCA
AGCATAACA
AGCATATCA
AAAATATCA
ATGATATCA
ATAATATCA
ATTATAGCA
AGAATAACA
ACAATATCA
ATCATATCA
AATATAACA
ACAATACCA
Pattern TCA.AA..A Length 9 Density 6 Support 8 Total 11 Zssup 3.829200e+00 Zstot 4.269786e+00 
TCATAAACA
TCAAAAACA
TCATAATAA
TCAAAAAAA
TCACAAGGA
TCATAATCA
TCAAAATAA
TCAAAAGTA
TCAAAAGAA
TCAAAACAA
TCATAAGTA
Pattern ACAA.A.C Length 8 Density 6 Support 6 Total 8 Zssup 3.822132e+00 Zstot 4.657821e+00 
ACAATACC
ACAAAATC
ACAAGAGC
ACAATACC
ACAAAACC
ACAATATC
ACAAAATC
ACAATACC
Pattern CA.AAC.A Length 8 Density 6 Support 6 Total 6 Zssup 3.822132e+00 Zstot 3.152120e+00 
CATAACAA
CAAAACAA
CAAAACAA
CAAAACTA
CAAAACAA
CAAAACAA
Pattern CA.A.CAA Length 8 Density 6 Support 6 Total 7 Zssup 3.822132e+00 Zstot 3.904490e+00 
CATAACAA
CAAAACAA
CATATCAA
CAAAACAA
CATATCAA
CAAAACAA
CAAAACAA
Pattern C.AA.CAA Length 8 Density 6 Support 6 Total 7 Zssup 3.822132e+00 Zstot 3.904490e+00 
CGAACCAA
CAAAACAA
CAAAACAA
CCAATCAA
CAAAACAA
CCAAACAA
CAAAACAA
Pattern CA..ACAA Length 8 Density 6 Support 6 Total 6 Zssup 3.822132e+00 Zstot 3.152120e+00 
CATAACAA
CAAAACAA
CAAAACAA
CAACACAA
CAAAACAA
CAAAACAA
Pattern AAAA..CT Length 8 Density 6 Support 8 Total 16 Zssup 3.818570e+00 Zstot 7.037374e+00 
AAAAATCT
AAAAGTCT
AAAAAACT
AAAATGCT
AAAATCCT
AAAATCCT
AAAAGCCT
AAAATTCT
AAAATACT
AAAAGGCT
AAAAATCT
AAAAAACT
AAAATGCT
AAAATCCT
AAAAAGCT
AAAAAGCT
Pattern CT.A.AAA Length 8 Density 6 Support 8 Total 8 Zssup 3.818570e+00 Zstot 2.581960e+00 
CTGAAAAA
CTCAAAAA
CTAAAAAA
CTCAAAAA
CTAAAAAA
CTCAGAAA
CTAACAAA
CTGAAAAA
Pattern CAAA.CA Length 7 Density 6 Support 6 Total 6 Zssup 3.811969e+00 Zstot 3.138400e+00 
CAAAACA
CAAATCA
CAAAACA
CAAAGCA
CAAAACA
CAAAACA
Pattern CAA.ACA Length 7 Density 6 Support 6 Total 6 Zssup 3.811969e+00 Zstot 3.138400e+00 
CAAGACA
CAAAACA
CAAAACA
CAACACA
CAAAACA
CAAAACA
Pattern C..GC.G.T Length 9 Density 5 Support 6 Total 7 Zssup 3.810433e+00 Zstot 3.892888e+00 
CTTGCAGGT
CGAGCTGAT
CCTGCCGCT
CATGCAGTT
CCGGCAGTT
CAAGCGGTT
CACGCTGTT
Pattern CAAAAC Length 6 Density 6 Support 6 Total 6 Zssup 3.801857e+00 Zstot 3.124762e+00 
CAAAAC
CAAAAC
CAAAAC
CAAAAC
CAAAAC
CAAAAC
Pattern GCCG...T Length 8 Density 5 Support 6 Total 6 Zssup 3.800241e+00 Zstot 3.127521e+00 
GCCGATAT
GCCGGACT
GCCGGAGT
GCCGTATT
GCCGATTT
GCCGTCAT
Pattern C.T..CC.T Length 9 Density 5 Support 7 Total 10 Zssup 3.796411e+00 Zstot 4.793774e+00 
CTTAGCCTT
CCTTACCTT
CTTTTCCTT
CTTGCCCTT
CCTTCCCGT
CATTTCCAT
CATCACCTT
CGTTTCCTT
CTTCACCGT
CATACCCGT
Pattern C..C.C.TT Length 9 Density 5 Support 7 Total 8 Zssup 3.796411e+00 Zstot 3.510910e+00 
CTTCCCGTT
CTCCGCCTT
CTCCGCCTT
CAACCCATT
CATCACCTT
CTCCACGTT
CCGCCCTTT
CCTCTCATT
Pattern TT.C.C..C Length 9 Density 5 Support 7 Total 10 Zssup 3.796411e+00 Zstot 4.793774e+00 
TTTCACACC
TTTCTCTAC
TTTCTCCTC
TTTCTCCAC
TTCCTCCCC
TTACACCCC
TTTCACGGC
TTCCTCGAC
TTTCACATC
TTCCCCTTC
Pattern T.TC..C.C Length 9 Density 5 Support 7 Total 8 Zssup 3.796411e+00 Zstot 3.510910e+00 
TCTCCTCCC
TATCATCTC
TTTCTCCTC
TGTCATCAC
TTTCTCCAC
TCTCATCTC
TATCCTCTC
TTTCCTCTC
Pattern T...TCC.C Length 9 Density 5 Support 7 Total 11 Zssup 3.796411e+00 Zstot 4.788677e+00 
TCACTCCGC
TTTCTCCTC
TTTCTCCAC
TTCTTCCTC
TTCCTCCCC
TGAATCCTC
TCATTCCTC
TCGATCCCC
TATATCCTC
TACTTCCTC
TTTTTCCAC
Pattern TT.C...CC Length 9 Density 5 Support 7 Total 8 Zssup 3.796411e+00 Zstot 3.510910e+00 
TTTCGAACC
TTTCACACC
TTCCCTTCC
TTGCGTGCC
TTCCTCCCC
TTACACCCC
TTCCATTCC
TTTCTTGCC
Pattern TT.G.CG Length 7 Density 5 Support 8 Total 12 Zssup 3.786783e+00 Zstot 4.743796e+00 
TTTGTCG
TTTGTCG
TTTGACG
TTTGTCG
TTAGGCG
TTAGTCG
TTTGTCG
TTTGTCG
TTTGACG
TTCGACG
TTCGACG
TTTGTCG
Pattern T.TG.CG Length 7 Density 5 Support 8 Total 10 Zssup 3.786783e+00 Zstot 3.640650e+00 
TTTGTCG
TTTGTCG
TTTGACG
TTTGTCG
TTTGTCG
TTTGTCG
TTTGACG
TATGCCG
TATGGCG
TTTGTCG
Pattern C.TTC..C Length 8 Density 5 Support 7 Total 11 Zssup 3.785980e+00 Zstot 5.410701e+00 
CATTCTCC
CATTCTTC
CATTCGAC
CATTCTTC
CATTCGAC
CATTCATC
CATTCCTC
CCTTCACC
CATTCGGC
CTTTCTGC
CATTCCTC
Pattern CT...TCC Length 8 Density 5 Support 7 Total 7 Zssup 3.785980e+00 Zstot 2.856075e+00 
CTCTCTCC
CTTGATCC
CTTCCTCC
CTATTTCC
CTCATTCC
CTTTTTCC
CTGACTCC
Pattern CC.T.C.T Length 8 Density 5 Support 7 Total 9 Zssup 3.785980e+00 Zstot 4.132535e+00 
CCTTACCT
CCATTCTT
CCATACAT
CCATTCTT
CCATTCTT
CCTTCCTT
CCATTCCT
CCTTTCTT
CCCTTCTT
Pattern TTC.C..C Length 8 Density 5 Support 7 Total 9 Zssup 3.785980e+00 Zstot 4.132535e+00 
TTCTCCTC
TTCACACC
TTCCCTTC
TTCTCTAC
TTCTCCTC
TTCACTTC
TTCTCCAC
TTCACGGC
TTCACATC
Pattern T.TCC..C Length 8 Density 5 Support 7 Total 10 Zssup 3.785980e+00 Zstot 4.771991e+00 
TCTCCTCC
TATCCTAC
TCTCCCTC
TCTCCGCC
TTTCCATC
TCTCCTCC
TTTCCGGC
TGTCCCGC
TCTCCCAC
TTTCCCAC
Pattern TC.TC..C Length 8 Density 5 Support 7 Total 12 Zssup 3.785980e+00 Zstot 5.412266e+00 
TCATCAAC
TCTTCGTC
TCATCTCC
TCTTCGAC
TCATCACC
TCATCAGC
TCTTCCTC
TCCTCCCC
TCATCAAC
TCATCTCC
TCTTCGAC
TCCTCGAC
Pattern TTC...CC Length 8 Density 5 Support 7 Total 10 Zssup 3.785980e+00 Zstot 4.771991e+00 
TTCGAACC
TTCTTGCC
TTCACACC
TTCAACCC
TTCCTCCC
TTCATTCC
TTCATACC
TTCGATCC
TTCGAACC
TTCTTGCC
Pattern TC.T..CC Length 8 Density 5 Support 7 Total 15 Zssup 3.785980e+00 Zstot 7.981614e+00 
TCTTAGCC
TCCTTACC
TCTTTTCC
TCTTGCCC
TCATCTCC
TCATTTCC
TCATTGCC
TCATTACC
TCATGGCC
TCATCACC
TCCTCCCC
TCATACCC
TCATCTCC
TCGTTGCC
TCTTAACC
Pattern T.C.T.CC Length 8 Density 5 Support 7 Total 9 Zssup 3.785980e+00 Zstot 4.132535e+00 
TCCTTACC
TTCTTGCC
TCCCTTCC
TGCGTGCC
TTCCTCCC
TTCATTCC
TTCATACC
TCCATTCC
TTCTTGCC
Pattern TC..C.TC Length 8 Density 5 Support 7 Total 7 Zssup 3.785980e+00 Zstot 2.856075e+00 
TCTTCGTC
TCTCCCTC
TCGACATC
TCACCTTC
TCTTCCTC
TCGGCTTC
TCCCCTTC
Pattern CC..CTT Length 7 Density 5 Support 7 Total 8 Zssup 3.775603e+00 Zstot 3.476994e+00 
CCATCTT
CCGCCTT
CCGCCTT
CCCTCTT
CCTCCTT
CCTCCTT
CCTTCTT
CCTTCTT
Pattern TCTC..C Length 7 Density 5 Support 7 Total 8 Zssup 3.775603e+00 Zstot 3.476994e+00 
TCTCCTC
TCTCTCC
TCTCCGC
TCTCTAC
TCTCCTC
TCTCCAC
TCTCATC
TCTCAAC
Pattern T.CC.TC Length 7 Density 5 Support 7 Total 10 Zssup 3.775603e+00 Zstot 4.750362e+00 
TACCATC
TACCTTC
TCCCTTC
TTCCATC
TACCCTC
TTCCGTC
TTCCTTC
TCCCCTC
TACCTTC
TGCCGTC
Pattern TCC.C.T Length 7 Density 5 Support 7 Total 9 Zssup 3.775603e+00 Zstot 4.113331e+00 
TCCGCAT
TCCACTT
TCCGCCT
TCCGCCT
TCCTCCT
TCCACGT
TCCTCCT
TCCTCCT
TCCCCTT
Pattern TC..CCT Length 7 Density 5 Support 7 Total 10 Zssup 3.775603e+00 Zstot 4.750362e+00 
TCTCCCT
TCCGCCT
TCCGCCT
TCCTCCT
TCTTCCT
TCACCCT
TCCTCCT
TCCTCCT
TCATCCT
TCTGCCT
Pattern TCCTC Length 5 Density 5 Support 7 Total 9 Zssup 3.755008e+00 Zstot 4.075308e+00 
TCCTC
TCCTC
TCCTC
TCCTC
TCCTC
TCCTC
TCCTC
TCCTC
TCCTC
Pattern ATT...CGA Length 9 Density 6 Support 6 Total 8 Zssup 3.735347e+00 Zstot 4.539377e+00 
ATTATTCGA
ATTTGACGA
ATTTGTCGA
ATTCTTCGA
ATTTTTCGA
ATTTGTCGA
ATTATCCGA
ATTTGTCGA
Pattern A.T.T.CGA Length 9 Density 6 Support 6 Total 6 Zssup 3.735347e+00 Zstot 3.056788e+00 
ATTATTCGA
ATTCTTCGA
ATTTTTCGA
ACTTTACGA
ATTATCCGA
AATCTTCGA
Pattern A...TTCGA Length 9 Density 6 Support 6 Total 7 Zssup 3.735347e+00 Zstot 3.797540e+00 
ATTATTCGA
AAAATTCGA
ATGTTTCGA
ATTCTTCGA
ACCATTCGA
ATTTTTCGA
AATCTTCGA
Pattern GA.AT.T.C Length 9 Density 6 Support 6 Total 6 Zssup 3.735347e+00 Zstot 3.056788e+00 
GAAATCTAC
GACATGTCC
GATATTTTC
GACATTTTC
GAAATCTTC
GAAATCTGC
Pattern G.A.AT.TC Length 9 Density 6 Support 6 Total 6 Zssup 3.735347e+00 Zstot 3.056788e+00 
GTAGATTTC
GGACATGTC
GAAAATATC
GAAAATGTC
GAAGATTTC
GCAGATTTC
Pattern TT.GAC..A Length 9 Density 6 Support 6 Total 9 Zssup 3.735347e+00 Zstot 5.282305e+00 
TTCGACAAA
TTCGACAAA
TTCGACAAA
TTCGACAAA
TTCGACTAA
TTTGACAAA
TTTGACGAA
TTCGACGGA
TTTGACAAA
Pattern TTCG..A.A Length 9 Density 6 Support 6 Total 7 Zssup 3.735347e+00 Zstot 3.793970e+00 
TTCGACAAA
TTCGACAAA
TTCGACAAA
TTCGACAAA
TTCGTCAAA
TTCGGCATA
TTCGCTATA
Pattern TT.G.CA.A Length 9 Density 6 Support 6 Total 10 Zssup 3.735347e+00 Zstot 6.021517e+00 
TTCGACAAA
TTCGACAAA
TTCGACAAA
TTTGTCAAA
TTCGACAAA
TTTGACAAA
TTCGTCAAA
TTCGGCATA
TTTGACAAA
TTTGTCAAA
Pattern TG.CA.T.A Length 9 Density 6 Support 6 Total 7 Zssup 3.735347e+00 Zstot 3.796349e+00 
TGGCAATGA
TGCCATTAA
TGACATTGA
TGCCACTAA
TGACATTCA
TGTCAATTA
TGCCAATGA
Pattern T.TG.C.AA Length 9 Density 6 Support 6 Total 10 Zssup 3.735347e+00 Zstot 6.026326e+00 
TTTGTCGAA
TTTGTCGAA
TTTGTCAAA
TTTGTCGAA
TTTGACAAA
TTTGTCGAA
TTTGACGAA
TATGCCGAA
TTTGACAAA
TTTGTCAAA
Pattern T..GTC.AA Length 9 Density 6 Support 6 Total 9 Zssup 3.735347e+00 Zstot 5.282305e+00 
TTTGTCGAA
TTTGTCGAA
TTTGTCAAA
TTAGTCGAA
TTTGTCGAA
TTTGTCGAA
TTCGTCAAA
TCCGTCGAA
TTTGTCAAA
Pattern T.T..CGAA Length 9 Density 6 Support 6 Total 7 Zssup 3.735347e+00 Zstot 3.797540e+00 
TTTGTCGAA
TTTGTCGAA
TTTGTCGAA
TTTGTCGAA
TTTGACGAA
TATGCCGAA
TATAGCGAA
Pattern T.A.TG.CA Length 9 Density 6 Support 6 Total 7 Zssup 3.735347e+00 Zstot 3.797540e+00 
TCATTGCCA
TTAATGGCA
TCAATGTCA
TTAGTGGCA
TGAATGTCA
TCATTGGCA
TAATTGACA
Pattern TCGAA...T Length 9 Density 6 Support 6 Total 7 Zssup 3.735347e+00 Zstot 3.797540e+00 
TCGAATTTT
TCGAATAAT
TCGAAACAT
TCGAAGAAT
TCGAATGGT
TCGAAAAAT
TCGAAGATT
Pattern TCG.A.A.T Length 9 Density 6 Support 6 Total 6 Zssup 3.735347e+00 Zstot 3.056788e+00 
TCGAATAAT
TCGAAGAAT
TCGAAAAAT
TCGTAAAGT
TCGGATAAT
TCGAAGATT
Pattern TCG...AAT Length 9 Density 6 Support 6 Total 8 Zssup 3.735347e+00 Zstot 4.539377e+00 
TCGAATAAT
TCGTCAAAT
TCGAAGAAT
TCGACAAAT
TCGACAAAT
TCGAAAAAT
TCGGATAAT
TCGACAAAT
Pattern ATT.T..GA Length 9 Density 6 Support 8 Total 12 Zssup 3.735122e+00 Zstot 4.670788e+00 
ATTATTGGA
ATTATTCGA
ATTGTAAGA
ATTATTTGA
ATTCTTCGA
ATTTTAGGA
ATTTTTCGA
ATTCTGAGA
ATTTTCTGA
ATTATCCGA
ATTCTTTGA
ATTTTTAGA
Pattern G..GG.GA Length 8 Density 5 Support 7 Total 8 Zssup 3.731607e+00 Zstot 3.423341e+00 
GGAGGAGA
GAGGGAGA
GGCGGAGA
GGAGGAGA
GAAGGTGA
GTGGGAGA
GGAGGGGA
GAAGGGGA
Pattern A.TTG.CA Length 8 Density 6 Support 6 Total 6 Zssup 3.725236e+00 Zstot 3.043124e+00 
ACTTGACA
AATTGGCA
ATTTGCCA
ATTTGACA
AATTGACA
AATTGACA
Pattern TT.GAC.A Length 8 Density 6 Support 6 Total 11 Zssup 3.725236e+00 Zstot 6.744527e+00 
TTCGACAA
TTCGACAA
TTTGACGA
TTCGACAA
TTCGACAA
TTCGACAA
TTCGACTA
TTTGACAA
TTTGACGA
TTAGACAA
TTTGACAA
Pattern TTG.C.AA Length 8 Density 6 Support 6 Total 13 Zssup 3.725236e+00 Zstot 8.231742e+00 
TTGTCGAA
TTGTCGAA
TTGTCGAA
TTGCCAAA
TTGTCAAA
TTGTCGAA
TTGACAAA
TTGTCGAA
TTGACGAA
TTGACAAA
TTGTCAAA
TTGTCTAA
TTGACCAA
Pattern T.GTC.AA Length 8 Density 6 Support 6 Total 11 Zssup 3.725236e+00 Zstot 6.744527e+00 
TTGTCGAA
TCGTCAAA
TTGTCGAA
TTGTCGAA
TTGTCAAA
TAGTCGAA
TTGTCGAA
TTGTCGAA
TCGTCAAA
TTGTCAAA
TTGTCTAA
Pattern TT.G.CAA Length 8 Density 6 Support 6 Total 13 Zssup 3.725236e+00 Zstot 8.231742e+00 
TTCGACAA
TTCGACAA
TTTGGCAA
TTCGACAA
TTCGACAA
TTTGTCAA
TTCGACAA
TTTGACAA
TTCGTCAA
TTGGTCAA
TTAGACAA
TTTGACAA
TTTGTCAA
Pattern TG.CAA.T Length 8 Density 6 Support 6 Total 6 Zssup 3.725236e+00 Zstot 3.043124e+00 
TGTCAAGT
TGCCAATT
TGGCAAAT
TGTCAAAT
TGTCAATT
TGTCAATT
Pattern CT.C.T..T Length 9 Density 5 Support 9 Total 13 Zssup 3.718403e+00 Zstot 3.479829e+00 
CTTCGTCAT
CTGCTTGTT
CTACTTATT
CTTCCTTGT
CTACATGTT
CTCCTTTAT
CTGCTTACT
CTCCTTGAT
CTTCTTTCT
CTGCTTTTT
CTCCTTTCT
CTTCTTGCT
CTGCTTAAT
Pattern C.C.TT..T Length 9 Density 5 Support 9 Total 14 Zssup 3.718403e+00 Zstot 3.954036e+00 
CCCGTTTTT
CGCCTTTTT
CGCCTTTTT
CTCGTTTTT
CCCATTCTT
CACCTTCCT
CACGTTTCT
CTCCTTTAT
CTCTTTTGT
CTCATTCCT
CTCCTTGAT
CCCGTTGGT
CTCCTTTCT
CCCCTTCTT
Pattern TTTC....C Length 9 Density 5 Support 9 Total 13 Zssup 3.718403e+00 Zstot 3.954036e+00 
TTTCGAACC
TTTCAGGGC
TTTCACACC
TTTCTCTAC
TTTCTCCTC
TTTCTTTAC
TTTCTCCAC
TTTCTGAGC
TTTCACGGC
TTTCCATTC
TTTCCTCTC
TTTCACATC
TTTCTTGCC
Pattern T..TTC..C Length 9 Density 5 Support 9 Total 17 Zssup 3.718403e+00 Zstot 5.371959e+00 
TAATTCATC
TTTTTCTTC
TTCTTCGTC
TTATTCGAC
TTTTTCGAC
TTCTTCGAC
TATTTCAGC
TTTTTCGAC
TTCTTCCTC
TTTTTCGAC
TCATTCATC
TCATTCCTC
TCCTTCACC
TCATTCGGC
TCTTTCTGC
TACTTCCTC
TTTTTCCAC
Pattern T.T..TC.C Length 9 Density 5 Support 9 Total 12 Zssup 3.718403e+00 Zstot 3.479829e+00 
TCTCCTCCC
TATTCTCTC
TTTTTTCCC
TATCATCTC
TATTTTCTC
TATTTTCTC
TGTCATCAC
TTTGATCCC
TTTTGTCAC
TCTCATCTC
TATCCTCTC
TTTCCTCTC
Pattern TT..C.T.C Length 9 Density 5 Support 9 Total 16 Zssup 3.718403e+00 Zstot 5.380882e+00 
TTTACGTAC
TTCTCCTCC
TTATCCTAC
TTTACATGC
TTTTCATAC
TTCCCTTCC
TTTGCGTGC
TTACCATTC
TTTGCATTC
TTCTCCTCC
TTTACATTC
TTTTCATTC
TTGACATTC
TTCTCTTGC
TTTCCATTC
TTCCCCTTC
Pattern TCT...C.T Length 9 Density 5 Support 9 Total 16 Zssup 3.718403e+00 Zstot 5.380882e+00 
TCTTAGCCT
TCTGTTCGT
TCTTTTCCT
TCTTGCCCT
TCTGATCGT
TCTCCGCCT
TCTCTACTT
TCTTATCTT
TCTCCTCCT
TCTTCACTT
TCTCCACGT
TCTGAGCAT
TCTGTGCTT
TCTTTTCAT
TCTGTGCTT
TCTCAACAT
Pattern T..T.CC.T Length 9 Density 5 Support 9 Total 12 Zssup 3.718403e+00 Zstot 3.479829e+00 
TGATACCAT
TCTTGCCCT
TTTTTCCCT
TTGTACCAT
TTTTACCAT
TTTTACCGT
TATTTCCTT
TCATTCCGT
TGTTACCTT
TTTTTCCAT
TTCTGCCTT
TGTTCCCCT
Pattern T.C...CTT Length 9 Density 5 Support 9 Total 14 Zssup 3.718403e+00 Zstot 3.954036e+00 
TACCATCTT
TCCATTCTT
TACAGGCTT
TACGAGCTT
TGCATTCTT
TTCACCCTT
TGCTTACTT
TTCCTCCTT
TACCTTCTT
TTCACTCTT
TTCTGCCTT
TCCTTTCTT
TTCTTTCTT
TTCTTGCTT
Pattern GG.GGA Length 6 Density 5 Support 7 Total 8 Zssup 3.711014e+00 Zstot 3.389827e+00 
GGAGGA
GGCGGA
GGCGGA
GGAGGA
GGAGGA
GGAGGA
GGAGGA
GGCGGA
Pattern C.TT.T.C Length 8 Density 5 Support 9 Total 12 Zssup 3.707824e+00 Zstot 2.985628e+00 
CATTCTCC
CATTATTC
CTTTATAC
CATTCTTC
CATTCTTC
CCTTTTTC
CATTTTAC
CATTATCC
CTTTCTGC
CTTTTTCC
CATTATAC
CTTTATAC
Pattern CCTT...T Length 8 Density 5 Support 9 Total 10 Zssup 3.707824e+00 Zstot 2.514801e+00 
CCTTACCT
CCTTTATT
CCTTTTTT
CCTTTTTT
CCTTTATT
CCTTCCTT
CCTTGTTT
CCTTTAAT
CCTTCTTT
CCTTTCTT
Pattern TTCT...C Length 8 Density 5 Support 9 Total 10 Zssup 3.707824e+00 Zstot 2.514801e+00 
TTCTCCTC
TTCTTGCC
TTCTCTAC
TTCTCCTC
TTCTTTAC
TTCTCCAC
TTCTGAGC
TTCTTTTC
TTCTAAGC
TTCTTGCC
Pattern T...CCTT Length 8 Density 5 Support 9 Total 12 Zssup 3.707824e+00 Zstot 3.457059e+00 
TTAGCCTT
TTTTCCTT
TTGCCCTT
TCCGCCTT
TCCGCCTT
TATACCTT
TCACCCTT
TCCTCCTT
TGAGCCTT
TCCTCCTT
TCTGCCTT
TTCCCCTT
Pattern C.TTC.T Length 7 Density 5 Support 9 Total 16 Zssup 3.697303e+00 Zstot 4.843999e+00 
CCTTCAT
CATTCTT
CATTCTT
CATTCAT
CATTCTT
CATTCTT
CCTTCCT
CATTCGT
CATTCAT
CATTCAT
CATTCCT
CCTTCTT
CATTCCT
CTTTCTT
CTTTCTT
CCTTCTT
Pattern C.TC.TT Length 7 Density 5 Support 9 Total 12 Zssup 3.697303e+00 Zstot 3.434451e+00 
CGTCATT
CATCATT
CATCATT
CTTCATT
CTTCCTT
CTTCTTT
CCTCCTT
CATCATT
CCTCCTT
CTTCTTT
CTTCTTT
CGTCATT
Pattern T.TC.TC Length 7 Density 5 Support 9 Total 12 Zssup 3.697303e+00 Zstot 3.434451e+00 
TCTCCTC
TTTCTTC
TATCATC
TATCATC
TCTCCTC
TGTCATC
TATCATC
TTTCTTC
TTTCGTC
TCTCATC
TATCCTC
TTTCCTC
Pattern AA.CAA..A Length 9 Density 6 Support 8 Total 8 Zssup 3.693754e+00 Zstot 2.429790e+00 
AAACAAATA
AAACAAGCA
AATCAAAAA
AAACAAGTA
AAACAAGGA
AATCAAACA
AAACAAATA
AAGCAAGAA
Pattern AA.CA.A.A Length 9 Density 6 Support 8 Total 12 Zssup 3.693754e+00 Zstot 4.601224e+00 
AAACAAATA
AACCATACA
AATCAAAAA
AAGCATACA
AAACAGAGA
AAACATAGA
AATCAAACA
AAGCACAGA
AAGCACAAA
AAGCAGAAA
AAGCACAGA
AAACAAATA
Pattern A..A.ACAA Length 9 Density 6 Support 8 Total 10 Zssup 3.693754e+00 Zstot 2.968996e+00 
AGTAAACAA
AAAAAACAA
ACAAAACAA
AGCATACAA
ATTAAACAA
AATATACAA
AGTATACAA
ACAAAACAA
ATAATACAA
AAAATACAA
Pattern A...AAACA Length 9 Density 6 Support 8 Total 11 Zssup 3.693754e+00 Zstot 4.057166e+00 
ATTTAAACA
AATGAAACA
ATTCAAACA
AACAAAACA
AGAGAAACA
ACATAAACA
AGAAAAACA
ATGTAAACA
AATCAAACA
ATCGAAACA
ATCAAAACA
Pattern AAA.AA..C Length 9 Density 6 Support 8 Total 12 Zssup 3.693754e+00 Zstot 4.601224e+00 
AAAAAAGTC
AAACAAAAC
AAAAAAGGC
AAAAAAGGC
AAAAAATTC
AAAAAAAAC
AAACAATAC
AAAAAAATC
AAAGAAATC
AAAAAAATC
AAAAAAAGC
AAAAAAAGC
Pattern A.AAAA..C Length 9 Density 6 Support 8 Total 18 Zssup 3.693754e+00 Zstot 7.882570e+00 
AAAAAAGTC
ATAAAAAAC
ATAAAATGC
ACAAAATCC
ACAAAATTC
ATAAAAAAC
ATAAAAGCC
AAAAAAGGC
AAAAAAGGC
AGAAAATAC
AAAAAATTC
AAAAAAAAC
AAAAAAATC
AGAAAATGC
ACAAAATCC
AAAAAAATC
AAAAAAAGC
AAAAAAAGC
Pattern C.AA.A.AA Length 9 Density 6 Support 8 Total 8 Zssup 3.693754e+00 Zstot 2.429790e+00 
CGAAGAAAA
CAAATAAAA
CTAAGATAA
CAAAAAAAA
CTAAAAAAA
CAAACAGAA
CGAATACAA
CGAATATAA
Pattern ACAAA..A Length 8 Density 6 Support 8 Total 9 Zssup 3.683251e+00 Zstot 2.953703e+00 
ACAAATAA
ACAAAACA
ACAAATAA
ACAAAAGA
ACAAACAA
ACAAAAGA
ACAAAGCA
ACAAAACA
ACAAATTA
Pattern AAACA..A Length 8 Density 6 Support 8 Total 8 Zssup 3.683251e+00 Zstot 2.414054e+00 
AAACAAAA
AAACAAAA
AAACACAA
AAACAAGA
AAACAATA
AAACAGAA
AAACAATA
AAACAAAA
Pattern A.ACAA.A Length 8 Density 6 Support 8 Total 11 Zssup 3.683251e+00 Zstot 4.035077e+00 
AAACAAAA
AAACAAAA
ATACAATA
AAACAAGA
AAACAATA
ATACAAAA
ATACAACA
ATACAATA
AAACAATA
AGACAACA
AAACAAAA
Pattern AAAAA..C Length 8 Density 6 Support 8 Total 14 Zssup 3.683251e+00 Zstot 5.662351e+00 
AAAAAGTC
AAAAATCC
AAAAACCC
AAAAATTC
AAAAAGGC
AAAAAGGC
AAAAATTC
AAAAAAAC
AAAAAGGC
AAAAAATC
AAAAAAAC
AAAAAATC
AAAAAAGC
AAAAAAGC
Pattern G..TG.C.A Length 9 Density 5 Support 8 Total 9 Zssup 3.672886e+00 Zstot 2.943171e+00 
GATTGACGA
GATTGTCGA
GCGTGCCAA
GATTGGCCA
GTTTGTCAA
GAATGACCA
GAATGTCAA
GCTTGACCA
GTCTGTCAA
Pattern A.C.GC..G Length 9 Density 5 Support 6 Total 7 Zssup 3.671178e+00 Zstot 3.715950e+00 
ATCAGCTCG
ACCTGCAAG
AGCGGCAGG
AACTGCATG
AACTGCCGG
AACCGCTTG
AACAGCGTG
Pattern G.C..ATG Length 8 Density 5 Support 8 Total 12 Zssup 3.662402e+00 Zstot 4.541745e+00 
GGCGTATG
GGCGTATG
GTCATATG
GGCAAATG
GACTAATG
GTCGAATG
GTCGAATG
GCCGAATG
GGCTCATG
GGCCAATG
GTCAGATG
GCCAAATG
Pattern A...CGGC Length 8 Density 5 Support 6 Total 6 Zssup 3.661135e+00 Zstot 2.968771e+00 
ATATCGGC
AGTCCGGC
ACTCCGGC
AATACGGC
AAATCGGC
ATGACGGC
Pattern A..C..CCT Length 9 Density 5 Support 7 Total 7 Zssup 3.658309e+00 Zstot 2.708476e+00 
ATACGCCCT
AATCTCCCT
ACTCCGCCT
ATTCACCCT
AATCCTCCT
ATTCCTCCT
ATACTTCCT
Pattern C..CCT..A Length 9 Density 5 Support 7 Total 7 Zssup 3.658309e+00 Zstot 2.708476e+00 
CGCCCTGAA
CTCCCTCAA
CCTCCTAAA
CCTCCTTTA
CCTCCTTGA
CTGCCTTGA
CTTCCTCGA
Pattern CA.TC..C Length 8 Density 5 Support 7 Total 11 Zssup 3.648013e+00 Zstot 5.180278e+00 
CATTCTCC
CATTCTTC
CACTCCGC
CATTCGAC
CATTCTTC
CATTCGAC
CATTCATC
CATTCCTC
CATTCGGC
CACTCTTC
CATTCCTC
Pattern T.CC..CA Length 8 Density 5 Support 7 Total 8 Zssup 3.648013e+00 Zstot 3.314647e+00 
TACCTTCA
TACCTGCA
TTCCATCA
TTCCGGCA
TTCCTTCA
TCCCGCCA
TGCCGTCA
TTCCCACA
Pattern GTCG.A Length 6 Density 5 Support 8 Total 12 Zssup 3.641601e+00 Zstot 4.493559e+00 
GTCGAA
GTCGTA
GTCGAA
GTCGAA
GTCGAA
GTCGAA
GTCGAA
GTCGAA
GTCGAA
GTCGTA
GTCGAA
GTCGAA
Pattern TG.CGA Length 6 Density 5 Support 8 Total 13 Zssup 3.641601e+00 Zstot 5.028924e+00 
TGTCGA
TGACGA
TGTCGA
TGACGA
TGTCGA
TGACGA
TGTCGA
TGTCGA
TGTCGA
TGTCGA
TGACGA
TGCCGA
TGTCGA
Pattern TTTT..G.G Length 9 Density 6 Support 6 Total 8 Zssup 3.639571e+00 Zstot 3.675728e+00 
TTTTCAGGG
TTTTTTGCG
TTTTGCGTG
TTTTTTGAG
TTTTAGGAG
TTTTTAGAG
TTTTCTGAG
TTTTCAGGG
Pattern TTTG..T.G Length 9 Density 6 Support 6 Total 6 Zssup 3.639571e+00 Zstot 2.947691e+00 
TTTGGTTCG
TTTGAATAG
TTTGAATTG
TTTGTGTTG
TTTGTTTGG
TTTGTTTTG
Pattern TG...TTGT Length 9 Density 6 Support 6 Total 6 Zssup 3.639571e+00 Zstot 2.948735e+00 
TGGTATTGT
TGTGATTGT
TGCTCTTGT
TGAATTTGT
TGATATTGT
TGGTATTGT
Pattern A.CT.CC Length 7 Density 5 Support 7 Total 8 Zssup 3.637771e+00 Zstot 3.297978e+00 
AACTACC
ATCTCCC
ACCTGCC
ACCTTCC
AACTGCC
ATCTCCC
AGCTGCC
AGCTGCC
Pattern GTCGA Length 5 Density 5 Support 8 Total 11 Zssup 3.631283e+00 Zstot 3.937101e+00 
GTCGA
GTCGA
GTCGA
GTCGA
GTCGA
GTCGA
GTCGA
GTCGA
GTCGA
GTCGA
GTCGA
Pattern G.T.TTGT Length 8 Density 6 Support 6 Total 8 Zssup 3.629561e+00 Zstot 4.385472e+00 
GATTTTGT
GGTATTGT
GCTCTTGT
GGTATTGT
GGTTTTGT
GATATTGT
GGTATTGT
GATTTTGT
Pattern TTG.TT.G Length 8 Density 6 Support 6 Total 7 Zssup 3.629561e+00 Zstot 3.659290e+00 
TTGGTTCG
TTGTTTTG
TTGTTTTG
TTGATTGG
TTGTTTGG
TTGTTTTG
TTGTTTTG
Pattern TTGT..TG Length 8 Density 6 Support 6 Total 6 Zssup 3.629561e+00 Zstot 2.934686e+00 
TTGTTATG
TTGTTTTG
TTGTTTTG
TTGTGTTG
TTGTTTTG
TTGTTTTG
Pattern TTG.T.TG Length 8 Density 6 Support 6 Total 7 Zssup 3.629561e+00 Zstot 3.659290e+00 
TTGTTATG
TTGATATG
TTGTTTTG
TTGTTTTG
TTGATATG
TTGTTTTG
TTGTTTTG
Pattern T.GTT.TG Length 8 Density 6 Support 6 Total 6 Zssup 3.629561e+00 Zstot 2.934686e+00 
TTGTTATG
TTGTTTTG
TTGTTTTG
TAGTTTTG
TTGTTTTG
TTGTTTTG
Pattern CTTT.T..T Length 9 Density 6 Support 7 Total 8 Zssup 3.626957e+00 Zstot 3.288180e+00 
CTTTATTAT
CTTTATTAT
CTTTTTCTT
CTTTGTTAT
CTTTGTATT
CTTTGTATT
CTTTCTGCT
CTTTATACT
Pattern CTT.T.T.T Length 9 Density 6 Support 7 Total 8 Zssup 3.626957e+00 Zstot 3.290576e+00 
CTTATTTGT
CTTTTATTT
CTTGTGTTT
CTTGTTTAT
CTTGTTTGT
CTTTTGTAT
CTTCTTTCT
CTTTTGTTT
Pattern CT.TT.T.T Length 9 Density 6 Support 7 Total 8 Zssup 3.626957e+00 Zstot 3.290576e+00 
CTGTTATTT
CTTTTATTT
CTCTTGTTT
CTTTTGTAT
CTCTTTTGT
CTCTTCTTT
CTGTTATAT
CTTTTGTTT
Pattern C.TTT.T.T Length 9 Density 6 Support 7 Total 8 Zssup 3.626957e+00 Zstot 3.290576e+00 
CCTTTATCT
CTTTTATTT
CGTTTTTTT
CCTTTTTCT
CTTTTGTAT
CCTTTGTAT
CTTTTGTTT
CCTTTCTTT
Pattern CTT..TT.T Length 9 Density 6 Support 7 Total 9 Zssup 3.626957e+00 Zstot 3.910579e+00 
CTTATTTGT
CTTTATTAT
CTTGTTTAT
CTTTATTAT
CTTCCTTGT
CTTGTTTGT
CTTTGTTAT
CTTACTTTT
CTTCTTTCT
Pattern CTTT...TT Length 9 Density 6 Support 7 Total 8 Zssup 3.626957e+00 Zstot 3.288180e+00 
CTTTTCCTT
CTTTTATTT
CTTTGAATT
CTTTTTCTT
CTTTAATTT
CTTTGTATT
CTTTGTATT
CTTTTGTTT
Pattern C.TTT..TT Length 9 Density 6 Support 7 Total 10 Zssup 3.626957e+00 Zstot 4.531493e+00 
CATTTTGTT
CATTTGATT
CTTTTCCTT
CTTTTATTT
CGTTTTTTT
CTTTTTCTT
CGTTTCCTT
CCTTTAATT
CTTTTGTTT
CCTTTCTTT
Pattern CT.T..TTT Length 9 Density 6 Support 7 Total 10 Zssup 3.626957e+00 Zstot 4.531493e+00 
CTGTTATTT
CTTTTATTT
CTCTTGTTT
CTTTAATTT
CTATGTTTT
CTCTGTTTT
CTGTGCTTT
CTGTGCTTT
CTCTTCTTT
CTTTTGTTT
Pattern C..TT.TTT Length 9 Density 6 Support 7 Total 11 Zssup 3.626957e+00 Zstot 5.153323e+00 
CTGTTATTT
CTTTTATTT
CCGTTTTTT
CAATTATTT
CGTTTTTTT
CTCTTGTTT
CAGTTTTTT
CGATTTTTT
CTCTTCTTT
CTTTTGTTT
CCTTTCTTT
Pattern TTTTT...C Length 9 Density 6 Support 7 Total 13 Zssup 3.626957e+00 Zstot 5.771091e+00 
TTTTTCTTC
TTTTTGAGC
TTTTTCGAC
TTTTTTCCC
TTTTTTAGC
TTTTTTACC
TTTTTTTCC
TTTTTCGAC
TTTTTAGTC
TTTTTCGAC
TTTTTAGAC
TTTTTTTCC
TTTTTCCAC
Pattern TT..TTT.C Length 9 Density 6 Support 7 Total 10 Zssup 3.626957e+00 Zstot 4.527923e+00 
TTTGTTTAC
TTTATTTTC
TTCTTTTTC
TTCATTTTC
TTGTTTTGC
TTTTTTTCC
TTTCTTTAC
TTAATTTTC
TTGATTTTC
TTTTTTTCC
Pattern TTTTC...T Length 9 Density 6 Support 7 Total 10 Zssup 3.626957e+00 Zstot 4.531493e+00 
TTTTCCTTT
TTTTCTCAT
TTTTCCAAT
TTTTCGACT
TTTTCCTAT
TTTTCTCTT
TTTTCATTT
TTTTCCATT
TTTTCCTCT
TTTTCACAT
Pattern TTTT.C..T Length 9 Density 6 Support 7 Total 14 Zssup 3.626957e+00 Zstot 6.399741e+00 
TTTTCCTTT
TTTTTCCCT
TTTTACCAT
TTTTGCATT
TTTTCCAAT
TTTTTCTTT
TTTTTCTCT
TTTTACCGT
TTTTTCATT
TTTTCCTAT
TTTTTCATT
TTTTTCCAT
TTTTCCATT
TTTTCCTCT
Pattern TCTT.T..T Length 9 Density 6 Support 7 Total 7 Zssup 3.626957e+00 Zstot 2.671483e+00 
TCTTATAGT
TCTTTTCCT
TCTTATCTT
TCTTGTTTT
TCTTCTTTT
TCTTTTGTT
TCTTTTCAT
Pattern TTT.T.C.T Length 9 Density 6 Support 7 Total 12 Zssup 3.626957e+00 Zstot 5.153323e+00 
TTTCTTCGT
TTTTTCCCT
TTTATACCT
TTTTTGCGT
TTTCTTCCT
TTTTTTCAT
TTTTTTCAT
TTTCTGCTT
TTTTTCCAT
TTTCTGCCT
TTTGTGCTT
TTTATACTT
Pattern T.TTT.C.T Length 9 Density 6 Support 7 Total 11 Zssup 3.626957e+00 Zstot 5.153323e+00 
TATTTTCAT
TCTTTTCCT
TTTTTCCCT
TTTTTGCGT
TGTTTACAT
TTTTTTCAT
TATTTCCTT
TTTTTTCAT
TCTTTTCAT
TTTTTCCAT
TATTTTCCT
Pattern TT.TC.T.T Length 9 Density 6 Support 7 Total 8 Zssup 3.626957e+00 Zstot 3.290576e+00 
TTGTCGTAT
TTTTCCTTT
TTCTCATAT
TTCTCGTTT
TTTTCCTAT
TTCTCTTTT
TTTTCATTT
TTTTCCTCT
Pattern TTT..CT.T Length 9 Density 6 Support 7 Total 11 Zssup 3.626957e+00 Zstot 4.531493e+00 
TTTATCTAT
TTTTCCTTT
TTTAACTTT
TTTTTCTTT
TTTTTCTCT
TTTCTCTGT
TTTTCCTAT
TTTCTCTTT
TTTCGCTAT
TTTTCCTCT
TTTGGCTGT
Pattern TT.T.CT.T Length 9 Density 6 Support 7 Total 10 Zssup 3.626957e+00 Zstot 4.531493e+00 
TTATGCTAT
TTATTCTTT
TTTTCCTTT
TTATTCTCT
TTTTTCTTT
TTATTCTAT
TTTTTCTCT
TTTTCCTAT
TTCTGCTTT
TTTTCCTCT
Pattern TTC.T..TT Length 9 Density 6 Support 7 Total 11 Zssup 3.626957e+00 Zstot 5.153323e+00 
TTCGTCATT
TTCATAGTT
TTCATTTTT
TTCCTTGTT
TTCATTTTT
TTCATCATT
TTCCTATTT
TTCCTCCTT
TTCATTTTT
TTCTTTCTT
TTCTTGCTT
Pattern T..TTC.TT Length 9 Density 6 Support 7 Total 9 Zssup 3.626957e+00 Zstot 3.910579e+00 
TATTTCATT
TTATTCTTT
TGTTTCATT
TCATTCATT
TGCTTCATT
TTTTTCTTT
TTTTTCATT
TATTTCCTT
TTTTTCATT
Pattern T.T.T.CTT Length 9 Density 6 Support 7 Total 9 Zssup 3.626957e+00 Zstot 3.910579e+00 
TATATTCTT
TCTCTACTT
TGTATGCTT
TATTTCCTT
TCTGTGCTT
TCTGTGCTT
TTTCTGCTT
TTTGTGCTT
TTTATACTT
Pattern T.C.T.TTT Length 9 Density 6 Support 7 Total 10 Zssup 3.626957e+00 Zstot 4.531493e+00 
TACTTATTT
TGCTTGTTT
TTCATTTTT
TACATATTT
TACTTGTTT
TCCTTGTTT
TTCATTTTT
TACATGTTT
TTCCTATTT
TTCATTTTT
Pattern T...CTTTT Length 9 Density 6 Support 7 Total 8 Zssup 3.626957e+00 Zstot 3.290576e+00 
TATTCTTTT
TACACTTTT
TTAACTTTT
TAGCCTTTT
TCTTCTTTT
TTCTCTTTT
TCTGCTTTT
TAAACTTTT
Pattern TGT.TTG Length 7 Density 6 Support 6 Total 6 Zssup 3.619601e+00 Zstot 2.921754e+00 
TGTCTTG
TGTTTTG
TGTTTTG
TGTGTTG
TGTTTTG
TGTTTTG
Pattern TG.TTTG Length 7 Density 6 Support 6 Total 6 Zssup 3.619601e+00 Zstot 2.921754e+00 
TGTTTTG
TGATTTG
TGTTTTG
TGCTTTG
TGTTTTG
TGTTTTG
Pattern C.TTTT.T Length 8 Density 6 Support 7 Total 13 Zssup 3.616692e+00 Zstot 6.368751e+00 
CATTTTGT
CATTTTAT
CTTTTTTT
CGTTTTTT
CATTTTTT
CCTTTTTT
CCTTTTTT
CGTTTTTT
CTTTTTCT
CATTTTCT
CATTTTCT
CTTTTTTT
CTTTTTTT
Pattern CT.TT.TT Length 8 Density 6 Support 7 Total 10 Zssup 3.616692e+00 Zstot 4.508718e+00 
CTGTTATT
CTTTTTTT
CTTTTATT
CTCTTGTT
CTGTTTTT
CTTTTGTT
CTCTTCTT
CTTTTTTT
CTTTTGTT
CTTTTTTT
Pattern C.TTT.TT Length 8 Density 6 Support 7 Total 15 Zssup 3.616692e+00 Zstot 7.612767e+00 
CTTTTTTT
CCTTTATT
CTTTTATT
CGTTTTTT
CATTTTTT
CCTTTTTT
CCTTTTTT
CGTTTTTT
CCTTTATT
CGTTTCTT
CTTTTGTT
CTTTTTTT
CTTTTGTT
CCTTTCTT
CTTTTTTT
Pattern CTT..TTT Length 8 Density 6 Support 7 Total 12 Zssup 3.616692e+00 Zstot 5.747944e+00 
CTTGATTT
CTTTTTTT
CTTGTTTT
CTTGTTTT
CTTCTTTT
CTTACTTT
CTTCTTTT
CTTTTTTT
CTTGCTTT
CTTTCTTT
CTTAATTT
CTTTTTTT
Pattern C.TT.TTT Length 8 Density 6 Support 7 Total 11 Zssup 3.616692e+00 Zstot 5.127933e+00 
CTTTTTTT
CGTTTTTT
CATTTTTT
CCTTTTTT
CCTTTTTT
CGTTTTTT
CCTTGTTT
CCTTCTTT
CTTTTTTT
CTTTCTTT
CTTTTTTT
Pattern CT..TTTT Length 8 Density 6 Support 7 Total 11 Zssup 3.616692e+00 Zstot 5.127933e+00 
CTTTTTTT
CTTGTTTT
CTCGTTTT
CTTGTTTT
CTGTTTTT
CTTCTTTT
CTAGTTTT
CTTCTTTT
CTGCTTTT
CTTTTTTT
CTTTTTTT
Pattern C.T.TTTT Length 8 Density 6 Support 7 Total 14 Zssup 3.616692e+00 Zstot 6.990359e+00 
CTTTTTTT
CTTGTTTT
CGTTTTTT
CATTTTTT
CCTTTTTT
CATATTTT
CCTTTTTT
CGTTTTTT
CTTGTTTT
CGTATTTT
CTTCTTTT
CTTCTTTT
CTTTTTTT
CTTTTTTT
Pattern C..TTTTT Length 8 Density 6 Support 7 Total 15 Zssup 3.616692e+00 Zstot 6.990359e+00 
CTTTTTTT
CACTTTTT
CCGTTTTT
CGTTTTTT
CATTTTTT
CCTTTTTT
CAATTTTT
CCTTTTTT
CGTTTTTT
CAGTTTTT
CTGTTTTT
CGATTTTT
CTTTTTTT
CAATTTTT
CTTTTTTT
Pattern TTTT.T.C Length 8 Density 6 Support 7 Total 11 Zssup 3.616692e+00 Zstot 3.889643e+00 
TTTTCTTC
TTTTTTCC
TTTTTTGC
TTTTTTAC
TTTTTTTC
TTTTTTCC
TTTTCTCC
TTTTTTTC
TTTTGTGC
TTTTTTTC
TTTTTTCC
Pattern TTT.TT.C Length 8 Density 6 Support 7 Total 12 Zssup 3.616692e+00 Zstot 3.889643e+00 
TTTATTTC
TTTTTTCC
TTTTTTGC
TTTTTTAC
TTTTTTTC
TTTTTTCC
TTTCTTCC
TTTTTTTC
TTTCTTTC
TTTCTTGC
TTTTTTTC
TTTTTTCC
Pattern TT.TTT.C Length 8 Density 6 Support 7 Total 12 Zssup 3.616692e+00 Zstot 4.508009e+00 
TTGTTTAC
TTATTTTC
TTTTTTCC
TTTTTTGC
TTTTTTAC
TTTTTTTC
TTTTTTCC
TTCTTTAC
TTTTTTTC
TTCTTTTC
TTTTTTTC
TTTTTTCC
Pattern T.TTTT.C Length 8 Density 6 Support 7 Total 17 Zssup 3.616692e+00 Zstot 7.611770e+00 
TATTTTTC
TCTTTTTC
TCTTTTCC
TTTTTTCC
TTTTTTGC
TATTTTAC
TTTTTTAC
TGTTTTGC
TTTTTTTC
TTTTTTCC
TGTTTTTC
TGTTTTTC
TATTTTAC
TTTTTTTC
TATTTTCC
TTTTTTTC
TTTTTTCC
Pattern TTTT..TC Length 8 Density 6 Support 7 Total 11 Zssup 3.616692e+00 Zstot 5.127167e+00 
TTTTCTTC
TTTTACTC
TTTTTTTC
TTTTGATC
TTTTAGTC
TTTTTCTC
TTTTAATC
TTTTCGTC
TTTTTTTC
TTTTCCTC
TTTTTTTC
Pattern T..TTTTC Length 8 Density 6 Support 7 Total 14 Zssup 3.616692e+00 Zstot 6.989419e+00 
TATTTTTC
TTATTTTC
TCTTTTTC
TCATTTTC
TGGTTTTC
TTTTTTTC
TAATTTTC
TGTTTTTC
TGTTTTTC
TGATTTTC
TGATTTTC
TTTTTTTC
TTCTTTTC
TTTTTTTC
Pattern TTTT.C.T Length 8 Density 6 Support 7 Total 11 Zssup 3.616692e+00 Zstot 5.129466e+00 
TTTTTCTT
TTTTCCTT
TTTTACAT
TTTTTCAT
TTTTCCCT
TTTTGCGT
TTTTGCAT
TTTTTCTT
TTTTTCAT
TTTTTCAT
TTTTCCAT
Pattern TTT.TC.T Length 8 Density 6 Support 7 Total 10 Zssup 3.616692e+00 Zstot 4.510136e+00 
TTTGTCGT
TTTTTCTT
TTTTTCAT
TTTCTCAT
TTTCTCCT
TTTTTCTT
TTTTTCAT
TTTCTCTT
TTTCTCTT
TTTTTCAT
Pattern TT.TTC.T Length 8 Density 6 Support 7 Total 9 Zssup 3.616692e+00 Zstot 3.273852e+00 
TTTTTCTT
TTCTTCGT
TTATTCTT
TTTTTCAT
TTCTTCAT
TTTTTCTT
TTCTTCCT
TTTTTCAT
TTTTTCAT
Pattern TC.TTT.T Length 8 Density 6 Support 7 Total 11 Zssup 3.616692e+00 Zstot 5.129466e+00 
TCCTTTAT
TCCTTTAT
TCATTTTT
TCGTTTTT
TCATTTTT
TCTTTTGT
TCCTTTAT
TCTTTTGT
TCATTTTT
TCGTTTAT
TCCTTTCT
Pattern TTT.C.TT Length 8 Density 6 Support 7 Total 10 Zssup 3.616692e+00 Zstot 3.891599e+00 
TTTTCATT
TTTTCCTT
TTTCCTTT
TTTGCATT
TTTTCTTT
TTTACATT
TTTTCATT
TTTCCTTT
TTTTCATT
TTTCCATT
Pattern T.T.CTTT Length 8 Density 6 Support 7 Total 10 Zssup 3.616692e+00 Zstot 3.891599e+00 
TATTCTTT
TTTCCTTT
TTTTCTTT
TCTTCTTT
TTTCCTTT
TCTACTTT
TGTGCTTT
TGTGCTTT
TCTTCTTT
TCTGCTTT
Pattern GTTTTG Length 6 Density 6 Support 6 Total 6 Zssup 3.609692e+00 Zstot 2.908382e+00 
GTTTTG
GTTTTG
GTTTTG
GTTTTG
GTTTTG
GTTTTG
Pattern CTTTT.T Length 7 Density 6 Support 7 Total 10 Zssup 3.606480e+00 Zstot 4.488929e+00 
CTTTTTT
CTTTTAT
CTTTTTT
CTTTTTT
CTTTTTT
CTTTTGT
CTTTTGT
CTTTTTT
CTTTTGT
CTTTTTT
Pattern CTT.TTT Length 7 Density 6 Support 7 Total 14 Zssup 3.606480e+00 Zstot 6.960409e+00 
CTTATTT
CTTTTTT
CTTGTTT
CTTTTTT
CTTTTTT
CTTTTTT
CTTGTTT
CTTGTTT
CTTGTTT
CTTCTTT
CTTCTTT
CTTCTTT
CTTTTTT
CTTTTTT
Pattern TTT.TTC Length 7 Density 6 Support 7 Total 8 Zssup 3.606480e+00 Zstot 3.256052e+00 
TTTCTTC
TTTTTTC
TTTTTTC
TTTTTTC
TTTCTTC
TTTTTTC
TTTTTTC
TTTTTTC
Pattern T.TTTTC Length 7 Density 6 Support 7 Total 12 Zssup 3.606480e+00 Zstot 5.721681e+00 
TATTTTC
TCTTTTC
TTTTTTC
TTTTTTC
TATTTTC
TTTTTTC
TATTTTC
TTTTTTC
TTTTTTC
TCTTTTC
TATTTTC
TTTTTTC
Pattern TTTT.CT Length 7 Density 6 Support 7 Total 7 Zssup 3.606480e+00 Zstot 2.642394e+00 
TTTTTCT
TTTTCCT
TTTTACT
TTTTTCT
TTTTTCT
TTTTCCT
TTTTCCT
Pattern TTTC.TT Length 7 Density 6 Support 7 Total 13 Zssup 3.606480e+00 Zstot 6.341524e+00 
TTTCATT
TTTCATT
TTTCCTT
TTTCATT
TTTCATT
TTTCTTT
TTTCCTT
TTTCATT
TTTCATT
TTTCCTT
TTTCATT
TTTCTTT
TTTCTTT
Pattern TC.TTTT Length 7 Density 6 Support 7 Total 11 Zssup 3.606480e+00 Zstot 5.105785e+00 
TCATTTT
TCCTTTT
TCTTTTT
TCATTTT
TCATTTT
TCTTTTT
TCATTTT
TCGTTTT
TCATTTT
TCATTTT
TCATTTT
Pattern TGA.A..AT Length 9 Density 6 Support 8 Total 9 Zssup 3.601376e+00 Zstot 2.846057e+00 
TGATACCAT
TGATATCAT
TGAGAAAAT
TGAGAAAAT
TGATATTAT
TGAAAAAAT
TGATATGAT
TGACAAAAT
TGAGAGGAT
Pattern A.AA..CTG Length 9 Density 6 Support 6 Total 8 Zssup 3.597449e+00 Zstot 4.344116e+00 
AAAAGTCTG
AAAATGCTG
AAAAGCCTG
AAAATTCTG
AAAAAACTG
ACAATACTG
AAAAAGCTG
AAAAAGCTG
Pattern C.TG.A.AA Length 9 Density 6 Support 6 Total 6 Zssup 3.597449e+00 Zstot 2.901118e+00 
CCTGAAAAA
CATGTAAAA
CATGAAGAA
CGTGGAGAA
CTTGCAGAA
CCTGAAAAA
Pattern CG..TA.AA Length 9 Density 6 Support 6 Total 6 Zssup 3.597449e+00 Zstot 2.901118e+00 
CGTATATAA
CGATTATAA
CGACTAAAA
CGATTAAAA
CGAATACAA
CGAATATAA
Pattern CAA.A.T.G Length 9 Density 6 Support 6 Total 7 Zssup 3.597449e+00 Zstot 3.621502e+00 
CAATAATCG
CAAAATTCG
CAAGAATGG
CAAAAATTG
CAAGAATGG
CAATATTAG
CAAAACTAG
Pattern C..A.AATG Length 9 Density 6 Support 6 Total 6 Zssup 3.597449e+00 Zstot 2.901118e+00 
CGAATAATG
CGAAGAATG
CTAAAAATG
CAGAAAATG
CGGATAATG
CTAAAAATG
Pattern GTC.AA..A Length 9 Density 6 Support 6 Total 10 Zssup 3.597449e+00 Zstot 5.791355e+00 
GTCGAATAA
GTCAAATAA
GTCGAAAAA
GTCAAAAGA
GTCGAAGAA
GTCGAAAAA
GTCGAAAAA
GTCAAAGAA
GTCAAAAGA
GTCTAAAAA
Pattern G.AT..CAA Length 9 Density 6 Support 6 Total 6 Zssup 3.597449e+00 Zstot 2.901118e+00 
GCATAACAA
GCATATCAA
GTATCCCAA
GAATAACAA
GAATGTCAA
GAATATCAA
Pattern GAAA..C.T Length 9 Density 6 Support 6 Total 6 Zssup 3.597449e+00 Zstot 2.901118e+00 
GAAAGTCTT
GAAAACCAT
GAAATACAT
GAAAAACAT
GAAAATCAT
GAAATTCTT
Pattern TCG..A.AA Length 9 Density 6 Support 6 Total 7 Zssup 3.597449e+00 Zstot 3.617988e+00 
TCGACAAAA
TCGAAAAAA
TCGTTATAA
TCGACAAAA
TCGTCAAAA
TCGGCATAA
TCGCTATAA
Pattern T.G.CA.AA Length 9 Density 6 Support 6 Total 7 Zssup 3.597449e+00 Zstot 3.617988e+00 
TCGACAAAA
TTGCCAAAA
TCGACAAAA
TCGTCAAAA
TCGGCATAA
TTGACAAAA
TTGTCAAAA
Pattern T.G.C.AAA Length 9 Density 6 Support 6 Total 12 Zssup 3.597449e+00 Zstot 7.242866e+00 
TCGACAAAA
TTGTCGAAA
TTGCCAAAA
TAGTCGAAA
TCGACAAAA
TCGACTAAA
TTGTCGAAA
TTGACGAAA
TCGTCAAAA
TTGACAAAA
TTGTCAAAA
TTGTCTAAA
Pattern T..CAA.GA Length 9 Density 6 Support 6 Total 7 Zssup 3.597449e+00 Zstot 3.620916e+00 
TGGCAATGA
TCACAAGGA
TAACAAAGA
TATCAAGGA
TGTCAAAGA
TACCAAAGA
TGCCAATGA
Pattern T..CA.AGA Length 9 Density 6 Support 6 Total 6 Zssup 3.597449e+00 Zstot 2.901118e+00 
TATCATAGA
TTCCAGAGA
TAACAAAGA
TGTCAAAGA
TACCAAAGA
TCCCACAGA
Pattern CTTTTT Length 6 Density 6 Support 7 Total 12 Zssup 3.596320e+00 Zstot 5.697242e+00 
CTTTTT
CTTTTT
CTTTTT
CTTTTT
CTTTTT
CTTTTT
CTTTTT
CTTTTT
CTTTTT
CTTTTT
CTTTTT
CTTTTT
Pattern A.T..C.TC Length 9 Density 5 Support 9 Total 11 Zssup 3.591320e+00 Zstot 2.809664e+00 
ATTCTCCTC
AGTATCATC
ATTCCCTTC
ATTTCCATC
AATGACTTC
AATGTCATC
ATTATCATC
ATTTTCGTC
AATTCCTTC
ATTTTCCTC
AATGACATC
Pattern A...C.TTC Length 9 Density 5 Support 9 Total 12 Zssup 3.591320e+00 Zstot 3.269173e+00 
AAGACTTTC
ATTCCATTC
ATTCCCTTC
AAATCATTC
ACATCATTC
AACCCATTC
ATCACCTTC
ACGGCATTC
AATTCATTC
AATTCCTTC
ACAACATTC
ACTCCTTTC
Pattern A.T.GACA Length 8 Density 6 Support 6 Total 9 Zssup 3.587482e+00 Zstot 5.046395e+00 
ATTCGACA
ATTCGACA
AGTGGACA
ACTTGACA
ATTCGACA
ATTCGACA
ATTTGACA
AATTGACA
AATTGACA
Pattern GTC.AA.A Length 8 Density 6 Support 6 Total 9 Zssup 3.587482e+00 Zstot 5.046395e+00 
GTCGAATA
GTCAAATA
GTCGAAAA
GTCGAAGA
GTCGAAAA
GTCGAAAA
GTCAAAGA
GTCGAAGA
GTCTAAAA
Pattern TCGA.A.A Length 8 Density 6 Support 6 Total 10 Zssup 3.587482e+00 Zstot 5.767820e+00 
TCGACAAA
TCGAAACA
TCGAAAAA
TCGACAAA
TCGACAAA
TCGAAAAA
TCGACAAA
TCGAAAAA
TCGAAACA
TCGACAAA
Pattern T.GAC.AA Length 8 Density 6 Support 6 Total 10 Zssup 3.587482e+00 Zstot 5.767820e+00 
TCGACAAA
TCGACAAA
TCGACAAA
TCGACAAA
TCGACTAA
TTGACAAA
TTGACGAA
TTGACAAA
TTGACCAA
TCGACAAA
Pattern TCG..AAA Length 8 Density 6 Support 6 Total 10 Zssup 3.587482e+00 Zstot 5.767820e+00 
TCGACAAA
TCGTCAAA
TCGAAAAA
TCGACAAA
TCGACAAA
TCGAAAAA
TCGACAAA
TCGAAAAA
TCGTCAAA
TCGACAAA
Pattern TG.C.AAA Length 8 Density 6 Support 6 Total 8 Zssup 3.587482e+00 Zstot 4.325893e+00 
TGTCGAAA
TGCCAAAA
TGTCGAAA
TGACGAAA
TGACAAAA
TGACAAAA
TGTCAAAA
TGTCTAAA
Pattern CATT...C Length 8 Density 5 Support 9 Total 18 Zssup 3.580850e+00 Zstot 5.549572e+00 
CATTCTCC
CATTATTC
CATTACAC
CATTCTTC
CATTCGAC
CATTCTTC
CATTAGTC
CATTTGCC
CATTCGAC
CATTCATC
CATTTTAC
CATTATCC
CATTCCTC
CATTCGGC
CATTGGCC
CATTCCTC
CATTATAC
CATTTGGC
Pattern TTCC...A Length 8 Density 5 Support 9 Total 14 Zssup 3.580850e+00 Zstot 4.167629e+00 
TTCCAAGA
TTCCAATA
TTCCTTTA
TTCCCTAA
TTCCATCA
TTCCAATA
TTCCGGCA
TTCCTTTA
TTCCTTCA
TTCCGGAA
TTCCGGAA
TTCCTCGA
TTCCCTGA
TTCCCACA
Pattern T.CC.T.A Length 8 Density 5 Support 9 Total 12 Zssup 3.580850e+00 Zstot 3.248081e+00 
TACCTTCA
TTCCTTTA
TTCCCTAA
TTCCATCA
TGCCATTA
TACCTTTA
TACCGTAA
TTCCTTTA
TTCCTTCA
TGCCTTGA
TGCCGTCA
TTCCCTGA
Pattern A.GACAT Length 7 Density 6 Support 6 Total 6 Zssup 3.577566e+00 Zstot 2.874251e+00 
AAGACAT
ATGACAT
AAGACAT
ATGACAT
ACGACAT
ATGACAT
Pattern TCGAA.A Length 7 Density 6 Support 6 Total 7 Zssup 3.577566e+00 Zstot 3.590631e+00 
TCGAATA
TCGAAAA
TCGAAGA
TCGAAAA
TCGAAAA
TCGAATA
TCGAAGA
Pattern T.GACAA Length 7 Density 6 Support 6 Total 9 Zssup 3.577566e+00 Zstot 5.025732e+00 
TCGACAA
TCGACAA
TCGACAA
TCGACAA
TCGACAA
TTGACAA
TAGACAA
TTGACAA
TCGACAA
Pattern TTTT...TT Length 9 Density 6 Support 9 Total 22 Zssup 3.562489e+00 Zstot 4.600376e+00 
TTTTTTATT
TTTTTATTT
TTTTTTATT
TTTTTATTT
TTTTATTTT
TTTTTAATT
TTTTAATTT
TTTTCCTTT
TTTTGTTTT
TTTTAACTT
TTTTTGATT
TTTTGCATT
TTTTTCTTT
TTTTTTATT
TTTTTATTT
TTTTATTTT
TTTTTCATT
TTTTCTCTT
TTTTTCATT
TTTTCATTT
TTTTCCATT
TTTTGTTTT
Pattern TTTTT..T Length 8 Density 6 Support 9 Total 19 Zssup 3.552043e+00 Zstot 5.030565e+00 
TTTTTAGT
TTTTTCTT
TTTTTTAT
TTTTTATT
TTTTTTAT
TTTTTATT
TTTTTAAT
TTTTTGAT
TTTTTTAT
TTTTTCAT
TTTTTGAT
TTTTTTTT
TTTTTCTT
TTTTTTAT
TTTTTATT
TTTTTAGT
TTTTTCAT
TTTTTCAT
TTTTTTAT
Pattern TTTT..TT Length 8 Density 6 Support 9 Total 21 Zssup 3.552043e+00 Zstot 4.572153e+00 
TTTTTCTT
TTTTGTTT
TTTTTATT
TTTTATTT
TTTTTATT
TTTTATTT
TTTTCATT
TTTTAATT
TTTTAATT
TTTTCCTT
TTTTATTT
TTTTGTTT
TTTTGATT
TTTTTTTT
TTTTTCTT
TTTTCTTT
TTTTTATT
TTTTATTT
TTTTCATT
TTTTCATT
TTTTGTTT
Pattern TTT.T.TT Length 8 Density 6 Support 9 Total 15 Zssup 3.552043e+00 Zstot 3.654877e+00 
TTTTTCTT
TTTTTATT
TTTTTATT
TTTATTTT
TTTGTTTT
TTTTTTTT
TTTTTCTT
TTTTTATT
TTTATTTT
TTTGTGTT
TTTCTCTT
TTTGTATT
TTTGTATT
TTTCTCTT
TTTGTTTT
Pattern C.A..A.GG Length 9 Density 5 Support 8 Total 10 Zssup 3.540243e+00 Zstot 3.287924e+00 
CTATGAAGG
CTAAGATGG
CAAGAATGG
CAAAAAAGG
CAAGAATGG
CAAGGAAGG
CAAACAAGG
CAAATATGG
CAAGAAGGG
CAATGACGG
Pattern CAAG...G Length 8 Density 5 Support 8 Total 9 Zssup 3.529875e+00 Zstot 2.745272e+00 
CAAGAATG
CAAGCTCG
CAAGAATG
CAAGGAAG
CAAGGGTG
CAAGGAGG
CAAGGCAG
CAAGAAGG
CAAGAAAG
Pattern AAAAAT..T Length 9 Density 7 Support 6 Total 8 Zssup 3.524422e+00 Zstot 4.240607e+00 
AAAAATCTT
AAAAATCCT
AAAAATCAT
AAAAATTCT
AAAAATCAT
AAAAATCTT
AAAAATTTT
AAAAATTGT
Pattern T.AAAAA.T Length 9 Density 7 Support 6 Total 8 Zssup 3.524422e+00 Zstot 4.240607e+00 
TAAAAAACT
TCAAAAATT
TCAAAAAGT
TTAAAAAGT
TCAAAAATT
TAAAAAAAT
TGAAAAAAT
TGAAAAATT
Pattern T.A.AAAAT Length 9 Density 7 Support 6 Total 7 Zssup 3.524422e+00 Zstot 3.528996e+00 
TTATAAAAT
TGAGAAAAT
TGAGAAAAT
TAAAAAAAT
TCAGAAAAT
TGAAAAAAT
TGACAAAAT
Pattern CC..C.AA Length 8 Density 5 Support 7 Total 8 Zssup 3.512471e+00 Zstot 3.137839e+00 
CCTCCCAA
CCTACTAA
CCCTCAAA
CCGCCTAA
CCTCCTAA
CCCTCTAA
CCGTCGAA
CCGTCGAA
Pattern C..CC.AA Length 8 Density 5 Support 7 Total 9 Zssup 3.512471e+00 Zstot 3.742846e+00 
CGTCCTAA
CCTCCCAA
CTACCGAA
CCGCCTAA
CCTCCTAA
CTCCCCAA
CACCCCAA
CATCCTAA
CAGCCAAA
Pattern C...CCAA Length 8 Density 5 Support 7 Total 9 Zssup 3.512471e+00 Zstot 3.742846e+00 
CCTCCCAA
CGAACCAA
CTCTCCAA
CGTGCCAA
CTGGCCAA
CTCCCCAA
CACCCCAA
CGGGCCAA
CGGGCCAA
Pattern G.CGAA Length 6 Density 5 Support 8 Total 13 Zssup 3.509305e+00 Zstot 4.792079e+00 
GTCGAA
GTCGAA
GACGAA
GTCGAA
GTCGAA
GTCGAA
GTCGAA
GTCGAA
GTCGAA
GACGAA
GCCGAA
GTCGAA
GTCGAA
Pattern G.ATG..TT Length 9 Density 6 Support 6 Total 8 Zssup 3.503372e+00 Zstot 4.208177e+00 
GTATGGTTT
GCATGTGTT
GTATGTTTT
GAATGATTT
GAATGGGTT
GTATGTATT
GTATGTATT
GAATGAATT
Pattern TTTG..G.A Length 9 Density 6 Support 6 Total 9 Zssup 3.503372e+00 Zstot 4.915442e+00 
TTTGTCGTA
TTTGTCGAA
TTTGAGGGA
TTTGTCGAA
TTTGTCGAA
TTTGTCGAA
TTTGACGAA
TTTGTTGTA
TTTGATGCA
Pattern T.TT..GAG Length 9 Density 6 Support 6 Total 8 Zssup 3.503372e+00 Zstot 4.210758e+00 
TCTTGGGAG
TGTTTCGAG
TTTTTTGAG
TTTTAGGAG
TTTTTAGAG
TATTCTGAG
TTTTCTGAG
TGTTGAGAG
Pattern TA.TG..TG Length 9 Density 6 Support 6 Total 6 Zssup 3.503372e+00 Zstot 2.794558e+00 
TATTGATTG
TACTGCTTG
TAATGAATG
TATTGTATG
TATTGTATG
TAATGAGTG
Pattern TTTG..GA Length 8 Density 6 Support 6 Total 10 Zssup 3.493500e+00 Zstot 5.607881e+00 
TTTGTCGA
TTTGATGA
TTTGCGGA
TTTGACGA
TTTGTCGA
TTTGTCGA
TTTGGGGA
TTTGTCGA
TTTGACGA
TTTGTCGA
Pattern TG..ATTG Length 8 Density 6 Support 6 Total 6 Zssup 3.493500e+00 Zstot 2.781211e+00 
TGGTATTG
TGTGATTG
TGACATTG
TGATATTG
TGGAATTG
TGGTATTG
Pattern ATTTT...C Length 9 Density 6 Support 7 Total 10 Zssup 3.491828e+00 Zstot 4.321911e+00 
ATTTTTTCC
ATTTTACTC
ATTTTTTTC
ATTTTGATC
ATTTTCTCC
ATTTTAATC
ATTTTACAC
ATTTTCGTC
ATTTTTTTC
ATTTTCCTC
Pattern A.TTTT..C Length 9 Density 6 Support 7 Total 8 Zssup 3.491828e+00 Zstot 3.114088e+00 
AATTTTGTC
ATTTTTTCC
ATTTTTTTC
AATTTTCTC
ACTTTTGAC
AATTTTTTC
AGTTTTGTC
ATTTTTTTC
Pattern AT.TT.T.C Length 9 Density 6 Support 7 Total 10 Zssup 3.491828e+00 Zstot 4.321911e+00 
ATATTTTTC
ATCTTTTCC
ATTTTTTCC
ATATTTTAC
ATTTTTTTC
ATTTTCTCC
ATGTTTTTC
ATATTTTAC
ATATTGTAC
ATTTTTTTC
Pattern AT..TTT.C Length 9 Density 6 Support 7 Total 13 Zssup 3.491828e+00 Zstot 6.140334e+00 
ATATTTTTC
ATCTTTTCC
ATGGTTTTC
ATTTTTTCC
ATACTTTAC
ATATTTTAC
ATCATTTCC
ATTTTTTTC
ATGTTTTTC
ATATTTTAC
ATGATTTTC
ATTTTTTTC
ATTCTTTTC
Pattern A..TTTT.C Length 9 Density 6 Support 7 Total 11 Zssup 3.491828e+00 Zstot 4.927158e+00 
ATATTTTTC
ATCTTTTCC
AACTTTTAC
ATTTTTTCC
ATATTTTAC
ATTTTTTTC
AGATTTTTC
ATGTTTTTC
ATATTTTAC
AATTTTTTC
ATTTTTTTC
Pattern ATT.T..TC Length 9 Density 6 Support 7 Total 11 Zssup 3.491828e+00 Zstot 4.927158e+00 
ATTCTCCTC
ATTTTACTC
ATTTTTTTC
ATTATAATC
ATTTTGATC
ATTATCATC
ATTTTAATC
ATTTTCGTC
ATTTTTTTC
ATTCTTTTC
ATTTTCCTC
Pattern AT.TT..TC Length 9 Density 6 Support 7 Total 9 Zssup 3.491828e+00 Zstot 3.717556e+00 
ATATTTTTC
ATTTTACTC
ATTTTTTTC
ATTTTGATC
ATGTTTTTC
ATTTTAATC
ATTTTCGTC
ATTTTTTTC
ATTTTCCTC
Pattern AC..TT.TT Length 9 Density 6 Support 7 Total 9 Zssup 3.491828e+00 Zstot 3.717556e+00 
ACGATTATT
ACTTTTTTT
ACACTTTTT
ACCATTCTT
ACCTTTATT
ACGTTTCTT
ACTCTTCTT
ACTTTTGTT
ACAATTTTT
Pattern A..TC.TTT Length 9 Density 6 Support 7 Total 9 Zssup 3.491828e+00 Zstot 3.717556e+00 
AAATCCTTT
ATTTCATTT
AGATCTTTT
AGATCTTTT
AAGTCATTT
ATTTCATTT
ATTTCCTTT
AATTCTTTT
ATGTCATTT
Pattern C.TTT.T.A Length 9 Density 6 Support 7 Total 7 Zssup 3.491828e+00 Zstot 2.511505e+00 
CTTTTTTTA
CCTTTATTA
CCTTTTTTA
CCTTTATTA
CCTTTATAA
CGTTTATGA
CTTTTTTTA
Pattern C.TT..TAT Length 9 Density 6 Support 7 Total 10 Zssup 3.491828e+00 Zstot 4.317694e+00 
CCTTGTTAT
CTTTATTAT
CTTTATTAT
CTTTGTTAT
CTTTTGTAT
CATTCGTAT
CCTTGATAT
CCTTTGTAT
CTTTGGTAT
CCTTGATAT
Pattern CA...TTTT Length 9 Density 6 Support 7 Total 10 Zssup 3.491828e+00 Zstot 4.321208e+00 
CAGCATTTT
CAAAGTTTT
CAGACTTTT
CAGGCTTTT
CATCATTTT
CAGAATTTT
CAGTTTTTT
CATCATTTT
CAGCTTTTT
CAGCTTTTT
Pattern TTTTC...A Length 9 Density 6 Support 7 Total 10 Zssup 3.491828e+00 Zstot 4.321911e+00 
TTTTCATTA
TTTTCAAAA
TTTTCGACA
TTTTCCCTA
TTTTCTCAA
TTTTCTTTA
TTTTCGACA
TTTTCTCCA
TTTTCGTCA
TTTTCATAA
Pattern TTT.C.T.A Length 9 Density 6 Support 7 Total 9 Zssup 3.491828e+00 Zstot 3.717556e+00 
TTTTCATTA
TTTCCTTTA
TTTCCCTAA
TTTCCATCA
TTTTCTTTA
TTTTCGTCA
TTTCCTTTA
TTTTCATAA
TTTCCCTGA
Pattern TTTT...CA Length 9 Density 6 Support 7 Total 12 Zssup 3.491828e+00 Zstot 5.526771e+00 
TTTTGAGCA
TTTTCGACA
TTTTACTCA
TTTTTAGCA
TTTTTACCA
TTTTTTCCA
TTTTCGACA
TTTTCTCCA
TTTTCGTCA
TTTTTTTCA
TTTTAGACA
TTTTTTCCA
Pattern T.TTT..CA Length 9 Density 6 Support 7 Total 9 Zssup 3.491828e+00 Zstot 3.712383e+00 
TCTTTTTCA
TTTTTAGCA
TTTTTACCA
TGTTTTGCA
TTTTTTCCA
TGTTTGTCA
TCTTTGACA
TTTTTTTCA
TTTTTTCCA
Pattern TTT..T.CA Length 9 Density 6 Support 7 Total 8 Zssup 3.491828e+00 Zstot 3.106413e+00 
TTTATTTCA
TTTCATACA
TTTTTTCCA
TTTTCTCCA
TTTCATTCA
TTTTTTTCA
TTTGATGCA
TTTTTTCCA
Pattern TT.ATT..C Length 9 Density 6 Support 7 Total 8 Zssup 3.491828e+00 Zstot 3.114088e+00 
TTTATTTTC
TTCATTTTC
TTGATTACC
TTCATTACC
TTGATTGGC
TTAATTTTC
TTGATTTTC
TTAATTGAC
Pattern TTT..AT.C Length 9 Density 6 Support 7 Total 10 Zssup 3.491828e+00 Zstot 4.314184e+00 
TTTACATGC
TTTTCATAC
TTTGCATTC
TTTTGATCC
TTTACATTC
TTTTCATTC
TTTGTATTC
TTTCCATTC
TTTATATCC
TTTTGATGC
Pattern TTT.T..AC Length 9 Density 6 Support 7 Total 9 Zssup 3.491828e+00 Zstot 3.713029e+00 
TTTGTTTAC
TTTTTCGAC
TTTCTCTAC
TTTCTTTAC
TTTTTCGAC
TTTCTCCAC
TTTTTCGAC
TTTTTAGAC
TTTTTCCAC
Pattern TT.TT..AC Length 9 Density 6 Support 7 Total 10 Zssup 3.491828e+00 Zstot 4.316991e+00 
TTATTCGAC
TTTTTCGAC
TTATTTGAC
TTATTGTAC
TTCTTCGAC
TTTTTCGAC
TTTTTCGAC
TTCTTTGAC
TTTTTAGAC
TTTTTCCAC
Pattern TAT.T..TC Length 9 Density 6 Support 7 Total 8 Zssup 3.491828e+00 Zstot 3.114088e+00 
TATATAATC
TATATATTC
TATCTTTTC
TATTTTCTC
TATTTTCTC
TATGTATTC
TATGTATTC
TATATCCTC
Pattern TTT..A.TC Length 9 Density 6 Support 7 Total 8 Zssup 3.491828e+00 Zstot 3.111133e+00 
TTTTAAATC
TTTTGACTC
TTTGCATTC
TTTTTAGTC
TTTACATTC
TTTTCATTC
TTTGTATTC
TTTCCATTC
Pattern TT.TC..AT Length 9 Density 6 Support 7 Total 10 Zssup 3.491828e+00 Zstot 3.717556e+00 
TTGTCGTAT
TTGTCGAAT
TTTTCTCAT
TTCTCATAT
TTTTCCAAT
TTGTCAAAT
TTGTCGAAT
TTTTCCTAT
TTATCCGAT
TTTTCACAT
Pattern TT.T.C.AT Length 9 Density 6 Support 7 Total 8 Zssup 3.491828e+00 Zstot 3.114088e+00 
TTATGCTAT
TTGTACCAT
TTTTACCAT
TTTTCCAAT
TTATTCTAT
TTTTCCTAT
TTATCCGAT
TTTTTCCAT
Pattern T.TT..CAT Length 9 Density 6 Support 7 Total 10 Zssup 3.491828e+00 Zstot 4.319802e+00 
TATTTTCAT
TTTTCTCAT
TTTTAGCAT
TTTTACCAT
TGTTTACAT
TTTTTTCAT
TTTTTTCAT
TCTTTTCAT
TTTTTCCAT
TTTTCACAT
Pattern T.T..CATT Length 9 Density 6 Support 7 Total 10 Zssup 3.491828e+00 Zstot 4.321911e+00 
TATTTCATT
TGTTTCATT
TGTACCATT
TTTACCATT
TTTTGCATT
TTTGCCATT
TTTTTCATT
TTTGACATT
TTTTTCATT
TTTTCCATT
Pattern G...ATGA Length 8 Density 5 Support 10 Total 20 Zssup 3.489045e+00 Zstot 5.071945e+00 
GTTTATGA
GTTGATGA
GAAAATGA
GGTAATGA
GGCAATGA
GGAAATGA
GGAGATGA
GCAAATGA
GGCCATGA
GAGAATGA
GGTGATGA
GATTATGA
GCTGATGA
GTTGATGA
GAGCATGA
GATAATGA
GGAGATGA
GTTTATGA
GGGTATGA
GCCAATGA
Pattern ATT.T.TC Length 8 Density 6 Support 7 Total 10 Zssup 3.481689e+00 Zstot 4.300883e+00 
ATTTTGTC
ATTTTGTC
ATTCTCTC
ATTTTTTC
ATTTTCTC
ATTTTCTC
ATTTTCTC
ATTTTTTC
ATTTTCTC
ATTTTGTC
Pattern AT.TT.TC Length 8 Density 6 Support 7 Total 12 Zssup 3.481689e+00 Zstot 4.903688e+00 
ATTTTGTC
ATTTTGTC
ATCTTTTC
ATTTTTTC
ATATTTTC
ATTTTCTC
ATTTTCTC
ATTTTCTC
ATTTTTTC
ATTTTCTC
ATTTTGTC
ATGTTGTC
Pattern CA.TTT.T Length 8 Density 6 Support 7 Total 10 Zssup 3.481689e+00 Zstot 4.300883e+00 
CATTTTGT
CATTTTAT
CACTTTTT
CATTTTTT
CAATTTTT
CAGTTTCT
CAGTTTTT
CATTTTCT
CATTTTCT
CAATTTTT
Pattern C.TT.ATT Length 8 Density 6 Support 7 Total 9 Zssup 3.481689e+00 Zstot 3.698850e+00 
CCTTTATT
CTTTTATT
CATTAATT
CATTCATT
CCTTTATT
CATTGATT
CTTTAATT
CTTTAATT
CATTAATT
Pattern TTT.TC.A Length 8 Density 6 Support 7 Total 17 Zssup 3.481689e+00 Zstot 8.531389e+00 
TTTATCTA
TTTGTCGA
TTTTTCGA
TTTGTCGA
TTTCTCTA
TTTTTCCA
TTTCTCAA
TTTTTCGA
TTTGTCAA
TTTGTCGA
TTTCTCCA
TTTTTCGA
TTTGTCGA
TTTTTCCA
TTTGTCAA
TTTGTCGA
TTTTTCCA
Pattern TT.TTC.A Length 8 Density 6 Support 7 Total 9 Zssup 3.481689e+00 Zstot 3.695637e+00 
TTATTCGA
TTTTTCGA
TTCTTCGA
TTTTTCCA
TTTTTCGA
TTATTCTA
TTTTTCGA
TTTTTCCA
TTTTTCCA
Pattern TTTT..CA Length 8 Density 6 Support 7 Total 15 Zssup 3.481689e+00 Zstot 7.316799e+00 
TTTTCACA
TTTTGGCA
TTTTCTCA
TTTTAGCA
TTTTACCA
TTTTTCCA
TTTTCTCA
TTTTTTCA
TTTTGTCA
TTTTTTCA
TTTTGACA
TTTTTCCA
TTTTGTCA
TTTTCACA
TTTTTCCA
Pattern TT.TA.TC Length 8 Density 6 Support 7 Total 7 Zssup 3.481689e+00 Zstot 2.494961e+00 
TTATAGTC
TTTTACTC
TTATAATC
TTTTAGTC
TTTTAATC
TTGTATTC
TTATATTC
Pattern TTT..CAT Length 8 Density 6 Support 7 Total 12 Zssup 3.481689e+00 Zstot 5.505648e+00 
TTTTACAT
TTTTTCAT
TTTCTCAT
TTTAGCAT
TTTACCAT
TTTTGCAT
TTTGCCAT
TTTTTCAT
TTTGACAT
TTTTTCAT
TTTTCCAT
TTTCACAT
Pattern T..TTCAT Length 8 Density 6 Support 7 Total 12 Zssup 3.481689e+00 Zstot 4.903688e+00 
TAATTCAT
TATTTCAT
TTTTTCAT
TGTTTCAT
TGATTCAT
TCATTCAT
TTCTTCAT
TGCTTCAT
TTTTTCAT
TCATTCAT
TTTTTCAT
TGCTTCAT
Pattern T.TCA.TT Length 8 Density 6 Support 7 Total 8 Zssup 3.481689e+00 Zstot 3.097586e+00 
TTTCATTT
TTTCATTT
TATCATTT
TTTCATTT
TGTCAATT
TTTCATTT
TGTCATTT
TGTCAATT
Pattern TTT.CAT Length 7 Density 6 Support 7 Total 11 Zssup 3.471601e+00 Zstot 4.880391e+00 
TTTTCAT
TTTACAT
TTTTCAT
TTTACAT
TTTCCAT
TTTGCAT
TTTACAT
TTTTCAT
TTTTCAT
TTTTCAT
TTTCCAT
Pattern T.TCATT Length 7 Density 6 Support 7 Total 11 Zssup 3.471601e+00 Zstot 4.880391e+00 
TTTCATT
TTTCATT
TTTCATT
TTTCATT
TATCATT
TTTCATT
TTTCATT
TTTCATT
TGTCATT
TCTCATT
TGTCATT
Pattern GA..AAA.T Length 9 Density 6 Support 8 Total 11 Zssup 3.469981e+00 Zstot 3.704006e+00 
GACAAAATT
GAGTAAAAT
GAAAAAAAT
GAGAAAATT
GATCAAAAT
GACGAAAAT
GAAAAAATT
GATTAAAAT
GACAAAACT
GAAAAAAAT
GAGGAAAAT
Pattern T.GA..AAA Length 9 Density 6 Support 8 Total 11 Zssup 3.469981e+00 Zstot 3.704006e+00 
TCGACAAAA
TCGAAAAAA
TTGAGTAAA
TTGAGAAAA
TGGAAAAAA
TGGAGAAAA
TCGACAAAA
TCGACTAAA
TTGACGAAA
TTGACAAAA
TGGAAAAAA
Pattern T.G..AAAA Length 9 Density 6 Support 8 Total 14 Zssup 3.469981e+00 Zstot 4.740321e+00 
TCGACAAAA
TAGGGAAAA
TCGAAAAAA
TTGCCAAAA
TTGAGAAAA
TTGGAAAAA
TGGAAAAAA
TGGTAAAAA
TGGAGAAAA
TCGACAAAA
TCGTCAAAA
TTGACAAAA
TTGTCAAAA
TGGAAAAAA
Pattern T.C..C.AA Length 9 Density 5 Support 9 Total 16 Zssup 3.466611e+00 Zstot 4.865089e+00 
TCCTCCCAA
TTCGACAAA
TCCTACTAA
TACGACAAA
TCCCTCAAA
TTCGACAAA
TCCTCCTAA
TTCGACAAA
TGCCACTAA
TTCGACAAA
TTCGACTAA
TACAACAAA
TTCGTCAAA
TCCGTCGAA
TGCTTCTAA
TGCATCAAA
Pattern T..CA..CA Length 9 Density 5 Support 9 Total 10 Zssup 3.466611e+00 Zstot 2.167061e+00 
TTACAATCA
TGTCATACA
TTTCATACA
TGGCACGCA
TTTCAGCCA
TGACAAACA
TTTCATTCA
TGACATTCA
TGACAGGCA
TAACAGCCA
Pattern AA.AA..GC Length 9 Density 6 Support 6 Total 8 Zssup 3.461985e+00 Zstot 4.152055e+00 
AATAACAGC
AATAAAAGC
AAAAAAGGC
AAAAAAGGC
AACAAGAGC
AAAAACTGC
AAAAAAAGC
AAAAAAAGC
Pattern A.AAA..GC Length 9 Density 6 Support 6 Total 8 Zssup 3.461985e+00 Zstot 4.152055e+00 
ATAAAATGC
AAAAAAGGC
AAAAAAGGC
AGAAACTGC
AAAAACTGC
AGAAAATGC
AAAAAAAGC
AAAAAAAGC
Pattern A.ACA.A.G Length 9 Density 6 Support 6 Total 8 Zssup 3.461985e+00 Zstot 4.147562e+00 
ATACATACG
AAACATACG
AAACACATG
AAACACAAG
ATACATACG
ATACAAAAG
ATACAAAGG
AAACAAAAG
Pattern CGA..A.AA Length 9 Density 6 Support 6 Total 6 Zssup 3.461985e+00 Zstot 2.747586e+00 
CGAAGAAAA
CGATTATAA
CGACTAAAA
CGATTAAAA
CGAATACAA
CGAATATAA
Pattern CAA.AA..G Length 9 Density 6 Support 6 Total 7 Zssup 3.461985e+00 Zstot 3.448729e+00 
CAATAATCG
CAAGAATGG
CAAAAATTG
CAAAAAAGG
CAAGAATGG
CAACAAAAG
CAAGAAGGG
Pattern CAAA..A.G Length 9 Density 6 Support 6 Total 7 Zssup 3.461985e+00 Zstot 3.449306e+00 
CAAAACAAG
CAAAAAAGG
CAAAACAAG
CAAAAGAAG
CAAACAAGG
CAAAAGAAG
CAAATTAAG
Pattern CAA.A.A.G Length 9 Density 6 Support 6 Total 6 Zssup 3.461985e+00 Zstot 2.747586e+00 
CAAAACAAG
CAAAAAAGG
CAAAACAAG
CAAAAGAAG
CAACAAAAG
CAAAAGAAG
Pattern CAA..AA.G Length 9 Density 6 Support 6 Total 7 Zssup 3.461985e+00 Zstot 3.449306e+00 
CAATTAATG
CAAAAAAGG
CAAGGAAGG
CAATCAATG
CAAACAAGG
CAACAAAAG
CAATTAATG
Pattern C..AAAA.G Length 9 Density 6 Support 6 Total 7 Zssup 3.461985e+00 Zstot 3.449306e+00 
CTGAAAAAG
CTCAAAAAG
CTAAAAAAG
CAAAAAAGG
CTAAAAATG
CAGAAAATG
CTAAAAATG
Pattern CAAA...AG Length 9 Density 6 Support 6 Total 7 Zssup 3.461985e+00 Zstot 3.449306e+00 
CAAAACAAG
CAAAACAAG
CAAAAGAAG
CAAATGTAG
CAAAACTAG
CAAAAGAAG
CAAATTAAG
Pattern CA.AA..AG Length 9 Density 6 Support 6 Total 6 Zssup 3.461985e+00 Zstot 2.747586e+00 
CATAACAAG
CAAAACAAG
CAAAACAAG
CAAAAGAAG
CAAAACTAG
CAAAAGAAG
Pattern C.AAA..AG Length 9 Density 6 Support 6 Total 6 Zssup 3.461985e+00 Zstot 2.747586e+00 
CAAAACAAG
CTAAAAAAG
CAAAACAAG
CAAAAGAAG
CAAAACTAG
CAAAAGAAG
Pattern CAA...AAG Length 9 Density 6 Support 6 Total 6 Zssup 3.461985e+00 Zstot 2.747586e+00 
CAAAACAAG
CAAAACAAG
CAAAAGAAG
CAACAAAAG
CAAAAGAAG
CAAATTAAG
Pattern C.AA..AAG Length 9 Density 6 Support 6 Total 7 Zssup 3.461985e+00 Zstot 3.449306e+00 
CAAAACAAG
CTAAAAAAG
CTAATGAAG
CAAAACAAG
CAAAAGAAG
CAAAAGAAG
CAAATTAAG
Pattern CA..A.AAG Length 9 Density 6 Support 6 Total 6 Zssup 3.461985e+00 Zstot 2.747586e+00 
CATAACAAG
CAAAACAAG
CAAAACAAG
CAAAAGAAG
CAACAAAAG
CAAAAGAAG
Pattern C.A.A.AAG Length 9 Density 6 Support 6 Total 6 Zssup 3.461985e+00 Zstot 2.747586e+00 
CAAAACAAG
CTAAAAAAG
CAAAACAAG
CAAAAGAAG
CAACAAAAG
CAAAAGAAG
Pattern C..AA.AAG Length 9 Density 6 Support 6 Total 8 Zssup 3.461985e+00 Zstot 4.152055e+00 
CTGAAAAAG
CATAACAAG
CAAAACAAG
CTCAAAAAG
CTAAAAAAG
CAAAACAAG
CAAAAGAAG
CAAAAGAAG
Pattern G.C.AA.AA Length 9 Density 6 Support 6 Total 13 Zssup 3.461985e+00 Zstot 7.681353e+00 
GTCGAATAA
GACGAAGAA
GTCAAATAA
GTCGAAAAA
GTCGAAGAA
GACAAATAA
GTCGAAAAA
GACTAAAAA
GACAAACAA
GTCGAAAAA
GTCAAAGAA
GTCTAAAAA
GCCAAACAA
Pattern G.A.A.CAA Length 9 Density 6 Support 6 Total 6 Zssup 3.461985e+00 Zstot 2.747586e+00 
GCATAACAA
GCATATCAA
GCAAAACAA
GAATAACAA
GAAAATCAA
GAATATCAA
Pattern G..AA.CAA Length 9 Density 6 Support 6 Total 6 Zssup 3.461985e+00 Zstot 2.747586e+00 
GGTAATCAA
GCAAAACAA
GCCAATCAA
GACAAACAA
GAAAATCAA
GCCAAACAA
Pattern GA.AAA..C Length 9 Density 6 Support 6 Total 8 Zssup 3.461985e+00 Zstot 4.152055e+00 
GACAAAATC
GAAAAACCC
GAGAAACAC
GAAAAAGGC
GACAAATTC
GAGAAAAAC
GACAAAACC
GACAAAATC
Pattern ATTTTC Length 6 Density 6 Support 7 Total 11 Zssup 3.461565e+00 Zstot 4.857263e+00 
ATTTTC
ATTTTC
ATTTTC
ATTTTC
ATTTTC
ATTTTC
ATTTTC
ATTTTC
ATTTTC
ATTTTC
ATTTTC
Pattern A..AATGA Length 8 Density 6 Support 8 Total 9 Zssup 3.459672e+00 Zstot 2.649370e+00 
AATAATGA
AAAAATGA
ATTAATGA
ATGAATGA
ACTAATGA
AAAAATGA
ATGAATGA
AGGAATGA
AAAAATGA
Pattern GA.AAA.T Length 8 Density 6 Support 8 Total 13 Zssup 3.459672e+00 Zstot 4.718127e+00 
GACAAAAT
GACAAAAT
GAAAAAAT
GAGAAAAT
GAGAAAAT
GAGAAACT
GACAAATT
GAGAAAAT
GAGAAAAT
GAAAAAAT
GACAAAAT
GACAAATT
GAAAAATT
Pattern G..AAAAT Length 8 Density 6 Support 8 Total 12 Zssup 3.459672e+00 Zstot 4.199942e+00 
GACAAAAT
GACAAAAT
GAAAAAAT
GAGAAAAT
GCCAAAAT
GAGAAAAT
GGTAAAAT
GAGAAAAT
GAGAAAAT
GAAAAAAT
GACAAAAT
GTGAAAAT
Pattern A.CAAG.A Length 8 Density 6 Support 6 Total 7 Zssup 3.452154e+00 Zstot 3.433764e+00 
ATCAAGAA
AACAAGCA
AACAAGTA
ATCAAGAA
AACAAGGA
ATCAAGGA
AGCAAGAA
Pattern A..AAGCA Length 8 Density 6 Support 6 Total 8 Zssup 3.452154e+00 Zstot 4.134126e+00 
AACAAGCA
ATGAAGCA
AGTAAGCA
ACAAAGCA
AAAAAGCA
ATTAAGCA
ATGAAGCA
ATAAAGCA
Pattern A..ACAAG Length 8 Density 6 Support 6 Total 6 Zssup 3.452154e+00 Zstot 2.734294e+00 
ATAACAAG
AAAACAAG
AACACAAG
AAAACAAG
ATCACAAG
AGCACAAG
Pattern GAAAA..C Length 8 Density 6 Support 6 Total 7 Zssup 3.452154e+00 Zstot 3.433764e+00 
GAAAAAAC
GAAAAACC
GAAAATAC
GAAAAATC
GAAAATGC
GAAAAAGC
GAAAATAC
Pattern GA.AA.AC Length 8 Density 6 Support 6 Total 6 Zssup 3.452154e+00 Zstot 2.734294e+00 
GAAAAAAC
GATAAGAC
GAAAATAC
GACAAAAC
GACAAAAC
GAAAATAC
Pattern AAAA.GC Length 7 Density 6 Support 6 Total 8 Zssup 3.442373e+00 Zstot 4.116316e+00 
AAAATGC
AAAAGGC
AAAAGGC
AAAAGGC
AAAATGC
AAAAAGC
AAAAAGC
AAAAAGC
Pattern GG...TG.C Length 9 Density 5 Support 6 Total 6 Zssup 3.441104e+00 Zstot 2.723865e+00 
GGACATGTC
GGCCATGAC
GGTGATGAC
GGTTTTGTC
GGAATTGAC
GGCGGTGTC
Pattern AATGAA Length 6 Density 6 Support 8 Total 11 Zssup 3.439218e+00 Zstot 3.639706e+00 
AATGAA
AATGAA
AATGAA
AATGAA
AATGAA
AATGAA
AATGAA
AATGAA
AATGAA
AATGAA
AATGAA
Pattern AAATGA Length 6 Density 6 Support 8 Total 11 Zssup 3.439218e+00 Zstot 3.639706e+00 
AAATGA
AAATGA
AAATGA
AAATGA
AAATGA
AAATGA
AAATGA
AAATGA
AAATGA
AAATGA
AAATGA
Pattern TT.T..TAT Length 9 Density 6 Support 9 Total 14 Zssup 3.438310e+00 Zstot 3.463159e+00 
TTGTCGTAT
TTATGCTAT
TTTTTTTAT
TTTTGATAT
TTCTCATAT
TTATTGTAT
TTGTGATAT
TTTTTTTAT
TTATTCTAT
TTTTCCTAT
TTGTTGTAT
TTGTATTAT
TTTTTTTAT
TTTTTATAT
Pattern GACAAA Length 6 Density 6 Support 6 Total 9 Zssup 3.432641e+00 Zstot 4.794904e+00 
GACAAA
GACAAA
GACAAA
GACAAA
GACAAA
GACAAA
GACAAA
GACAAA
GACAAA
Pattern GGC...TG Length 8 Density 5 Support 6 Total 7 Zssup 3.431293e+00 Zstot 3.407128e+00 
GGCGTATG
GGCGTATG
GGCAGGTG
GGCAAATG
GGCTCATG
GGCCAATG
GGCTTCTG
Pattern G.CG..TG Length 8 Density 5 Support 6 Total 6 Zssup 3.431293e+00 Zstot 2.710600e+00 
GGCGTATG
GGCGTATG
GCCGCTTG
GTCGAATG
GTCGAATG
GCCGAATG
Pattern CCTT....G Length 9 Density 5 Support 7 Total 7 Zssup 3.430033e+00 Zstot 2.438055e+00 
CCTTCATAG
CCTTGCAGG
CCTTTTTTG
CCTTCCTTG
CCTTGTTTG
CCTTCACCG
CCTTTCACG
Pattern CC....TTG Length 9 Density 5 Support 7 Total 9 Zssup 3.430033e+00 Zstot 3.629105e+00 
CCATTCTTG
CCTTTTTTG
CCATTCTTG
CCTTCCTTG
CCTTGTTTG
CCATATTTG
CCGCCATTG
CCGTCATTG
CCCTTCTTG
Pattern C.GC.T..T Length 9 Density 5 Support 7 Total 10 Zssup 3.430033e+00 Zstot 4.225246e+00 
CAGCATTTT
CTGCTTGTT
CCGCCTTTT
CCGCCTTTT
CAGCGTATT
CTGCTTACT
CTGCTTTTT
CAGCTTTTT
CTGCTTAAT
CAGCTTTTT
Pattern C.GC...TT Length 9 Density 5 Support 7 Total 14 Zssup 3.430033e+00 Zstot 6.021751e+00 
CAGCATTTT
CTGCTTGTT
CAGCGGGTT
CAGCTGTTT
CCGCCTTTT
CTGCCGCTT
CCGCCTTTT
CAGCGTATT
CGGCAGTTT
CCGCCCTTT
CTGCTTTTT
CAGCTTTTT
CGGCAGCTT
CAGCTTTTT
Pattern TTG.C...C Length 9 Density 5 Support 7 Total 10 Zssup 3.430033e+00 Zstot 4.225944e+00 
TTGACGATC
TTGGCACGC
TTGGCCAGC
TTGACAAAC
TTGACATTC
TTGTCCCGC
TTGCCTGTC
TTGACCAAC
TTGACAGAC
TTGCCTCAC
Pattern T.C..C.TG Length 9 Density 5 Support 7 Total 9 Zssup 3.430033e+00 Zstot 3.629105e+00 
TACGCCCTG
TACTGCTTG
TTCCGCATG
TGCCGCTTG
TTCTTCATG
TGCTACATG
TCCTCCTTG
TTCACCGTG
TCCCACCTG
Pattern T.CG.C..T Length 9 Density 5 Support 7 Total 11 Zssup 3.430033e+00 Zstot 4.822909e+00 
TTCGTCATT
TACGCCGAT
TTCGACAAT
TCCGCCTTT
TCCGCCTTT
TCCGGCCAT
TCCGGCAGT
TACGGCATT
TACGACATT
TCCGCCGCT
TTCGACGGT
Pattern TT.TTT.A Length 8 Density 6 Support 9 Total 13 Zssup 3.427963e+00 Zstot 3.438895e+00 
TTGTTTAA
TTATTTCA
TTTTTTTA
TTATTTGA
TTATTTGA
TTTTTTGA
TTGTTTAA
TTTTTTTA
TTTTTTTA
TTTTTTCA
TTCTTTGA
TTTTTTCA
TTTTTTTA
Pattern CCAAT Length 5 Density 5 Support 9 Total 10 Zssup 3.425485e+00 Zstot 2.094301e+00 
CCAAT
CCAAT
CCAAT
CCAAT
CCAAT
CCAAT
CCAAT
CCAAT
CCAAT
CCAAT
Pattern C.TT.G.C Length 8 Density 5 Support 7 Total 11 Zssup 3.419948e+00 Zstot 4.798870e+00 
CTTTTGAC
CATTCGAC
CATTAGTC
CATTTGCC
CATTCGAC
CTTTTGAC
CATTCGGC
CGTTGGTC
CTTTTGAC
CATTGGCC
CATTTGGC
Pattern T..TCG.C Length 8 Density 5 Support 7 Total 11 Zssup 3.419948e+00 Zstot 4.800367e+00 
TCTTCGTC
TATTCGAC
TAATCGTC
TGATCGTC
TTTTCGAC
TCTTCGAC
TTTTCGAC
TTTTCGAC
TTTTCGTC
TCTTCGAC
TCCTCGAC
Pattern ATT.TTT Length 7 Density 6 Support 9 Total 12 Zssup 3.417675e+00 Zstot 2.972354e+00 
ATTCTTT
ATTATTT
ATTTTTT
ATTATTT
ATTTTTT
ATTGTTT
ATTTTTT
ATTTTTT
ATTCTTT
ATTTTTT
ATTCTTT
ATTGTTT
Pattern T.CCGT Length 6 Density 5 Support 7 Total 7 Zssup 3.399934e+00 Zstot 2.395290e+00 
TCCCGT
TACCGT
TACCGT
TGCCGT
TTCCGT
TCCCGT
TGCCGT
Pattern AAT.AAA.A Length 9 Density 7 Support 6 Total 10 Zssup 3.390217e+00 Zstot 4.743837e+00 
AATTAAAAA
AATAAAAAA
AATGAAATA
AATAAAAAA
AATGAAACA
AATCAAAAA
AATAAAAAA
AATCAAACA
AATGAAAAA
AATGAAAAA
Pattern AAAAT..AA Length 9 Density 7 Support 6 Total 10 Zssup 3.390217e+00 Zstot 5.438488e+00 
AAAATTAAA
AAAATAAAA
AAAATATAA
AAAATGAAA
AAAATTAAA
AAAATGAAA
AAAATAAAA
AAAATCAAA
AAAATGAAA
AAAATACAA
Pattern AAT.A.AAA Length 9 Density 7 Support 6 Total 9 Zssup 3.390217e+00 Zstot 4.743837e+00 
AATTAAAAA
AATAAAAAA
AATAAAAAA
AATTAGAAA
AATCAAAAA
AATAACAAA
AATAAAAAA
AATGAAAAA
AATGAAAAA
Pattern AAT..AAAA Length 9 Density 7 Support 6 Total 9 Zssup 3.390217e+00 Zstot 4.743837e+00 
AATTAAAAA
AATAAAAAA
AATAAAAAA
AATCAAAAA
AATGCAAAA
AATAAAAAA
AATGAAAAA
AATGGAAAA
AATGAAAAA
Pattern AT.A.AAAA Length 9 Density 7 Support 6 Total 6 Zssup 3.390217e+00 Zstot 2.665995e+00 
ATAAAAAAA
ATGAGAAAA
ATAAAAAAA
ATGAAAAAA
ATGAAAAAA
ATAAAAAAA
Pattern A.T.AAAAA Length 9 Density 7 Support 6 Total 8 Zssup 3.390217e+00 Zstot 4.050207e+00 
AATTAAAAA
AATAAAAAA
AATAAAAAA
AGTTAAAAA
AATCAAAAA
AATAAAAAA
AATGAAAAA
AATGAAAAA
Pattern C.T..T.TG Length 9 Density 5 Support 9 Total 10 Zssup 3.381570e+00 Zstot 2.041693e+00 
CTTGTTATG
CTTGTTTTG
CCTTTTTTG
CTTGTTTTG
CCTTGTTTG
CTTCTTTTG
CATTTTCTG
CTTGATATG
CTTCTTTTG
CTTAATTTG
Pattern C..T..TTG Length 9 Density 5 Support 9 Total 14 Zssup 3.381570e+00 Zstot 3.804536e+00 
CGATTATTG
CCATTCTTG
CATTAATTG
CCTTTTTTG
CAATTTTTG
CCATTCTTG
CATTGATTG
CCTTCCTTG
CCTTGTTTG
CTTTTGTTG
CCATATTTG
CCGTCATTG
CATTAATTG
CCCTTCTTG
Pattern C...T.TTG Length 9 Density 5 Support 9 Total 16 Zssup 3.381570e+00 Zstot 4.689880e+00 
CGAATTTTG
CGATTATTG
CTGGTATTG
CCATTCTTG
CTTGTTTTG
CCTTTTTTG
CAATTTTTG
CCATTCTTG
CTTGTTTTG
CTAATATTG
CTTCTTTTG
CTTTTGTTG
CTGATATTG
CTAGTTTTG
CTTCTTTTG
CCCTTCTTG
Pattern C.G..TT.T Length 9 Density 5 Support 9 Total 17 Zssup 3.381570e+00 Zstot 5.132639e+00 
CAGCATTTT
CAGACTTTT
CAGGCTTTT
CGGGTTTTT
CCGTTTTTT
CCGCCTTTT
CCGCCTTTT
CAGAATTTT
CGGTATTGT
CAGTTTTTT
CGGTTTTGT
CAGTATTGT
CCGATTTTT
CTGCTTTTT
CCGATTTGT
CAGCTTTTT
CAGCTTTTT
Pattern C.G..T.TT Length 9 Density 5 Support 9 Total 18 Zssup 3.381570e+00 Zstot 5.576919e+00 
CAGCATTTT
CAGACTTTT
CAGGCTTTT
CTGCTTGTT
CGGGTTTTT
CCGTTTTTT
CCGCCTTTT
CCGCCTTTT
CAGAATTTT
CAGCGTATT
CAGTTTTTT
CAGATTCTT
CCGATTTTT
CTGCTTTTT
CGGAATGTT
CGGTGTCTT
CAGCTTTTT
CAGCTTTTT
Pattern G...TTT.C Length 9 Density 5 Support 9 Total 9 Zssup 3.381570e+00 Zstot 1.602605e+00 
GTAGTTTCC
GGGTTTTTC
GATATTTTC
GTCATTTGC
GCCTTTTTC
GGAGTTTCC
GACATTTTC
GCTTTTTCC
GTATTTTCC
Pattern T..TT.G.C Length 9 Density 5 Support 9 Total 22 Zssup 3.381570e+00 Zstot 6.911608e+00 
TTCTTCGTC
TTATTCGAC
TCTTTTGAC
TTTTTCGAC
TTATTTGAC
TTATTTGTC
TTCTTCGAC
TCATTAGTC
TCATTTGCC
TGATTGGCC
TTTTTCGAC
TTGTTTGTC
TTTTTAGTC
TTTTTCGAC
TTCTTTGAC
TCATTCGGC
TTGTTTGGC
TGTTTGGCC
TTTTTAGAC
TCTTTTGAC
TCATTTGGC
TAATTTGTC
Pattern T.TG..T.C Length 9 Density 5 Support 9 Total 10 Zssup 3.381570e+00 Zstot 2.038643e+00 
TTTGTTTAC
TTTGACTCC
TTTGCGTGC
TTTGATTAC
TTTGCATTC
TATGTATTC
TATGTATTC
TTTGTATTC
TGTGCTTTC
TCTGACTCC
Pattern T.AAAAAA Length 8 Density 7 Support 6 Total 7 Zssup 3.380455e+00 Zstot 3.342173e+00 
TAAAAAAA
TCAAAAAA
TAAAAAAA
TAAAAAAA
TGAAAAAA
TGAAAAAA
TAAAAAAA
Pattern GAA.G..A Length 8 Density 5 Support 10 Total 14 Zssup 3.377731e+00 Zstot 2.522542e+00 
GAAGGTAA
GAAGGGAA
GAATGGAA
GAATGGTA
GAATGCAA
GAATGGTA
GAAGGTGA
GAATGTAA
GAATGAAA
GAATGTCA
GAATGGAA
GAAGGTAA
GAAGGGGA
GAAAGAAA
Pattern C.T..TTG Length 8 Density 5 Support 9 Total 11 Zssup 3.371266e+00 Zstot 2.461301e+00 
CTTATTTG
CATTCTTG
CTTTTTTG
CATTCTTG
CTTCCTTG
CTTGTTTG
CCTCCTTG
CATATTTG
CGTCATTG
CTTTCTTG
CCTTCTTG
Pattern CT..TG.T Length 8 Density 5 Support 9 Total 12 Zssup 3.371266e+00 Zstot 2.899726e+00 
CTACTGGT
CTATTGAT
CTTGTGTT
CTGGTGAT
CTCTTGTT
CTTGTGAT
CTGATGAT
CTTTTGTT
CTCATGCT
CTAGTGGT
CTTGTGCT
CTTTTGTT
Pattern TAAAAAA Length 7 Density 7 Support 6 Total 8 Zssup 3.370743e+00 Zstot 4.012257e+00 
TAAAAAA
TAAAAAA
TAAAAAA
TAAAAAA
TAAAAAA
TAAAAAA
TAAAAAA
TAAAAAA
Pattern ATG.T..GA Length 9 Density 6 Support 6 Total 6 Zssup 3.369526e+00 Zstot 2.642439e+00 
ATGCTATGA
ATGTTTCGA
ATGATACGA
ATGCTCAGA
ATGATCGGA
ATGTTGAGA
Pattern AA.G..TGT Length 9 Density 6 Support 6 Total 6 Zssup 3.369526e+00 Zstot 2.642439e+00 
AAAGTCTGT
AAAGCCTGT
AAAGTTTGT
AATGAGTGT
AAAGCTTGT
AAAGTCTGT
Pattern GAATG...T Length 9 Density 6 Support 6 Total 7 Zssup 3.369526e+00 Zstot 3.328845e+00 
GAATGGAAT
GAATGATTT
GAATGGGTT
GAATGATGT
GAATGCCGT
GAATGAATT
GAATGTTGT
Pattern TGT.G.A.A Length 9 Density 6 Support 6 Total 8 Zssup 3.369526e+00 Zstot 4.020832e+00 
TGTCGTATA
TGTCGAATA
TGTCGAAAA
TGTCGAAGA
TGTCGAAAA
TGTCGTAAA
TGTTGTATA
TGTGGGAAA
Pattern TT..GAG.A Length 9 Density 6 Support 6 Total 7 Zssup 3.369526e+00 Zstot 3.331131e+00 
TTGGGAGGA
TTTTGAGCA
TTTTGAGAA
TTAGGAGGA
TTCTGAGAA
TTCTGAGCA
TTGAGAGGA
Pattern TG...ATGA Length 9 Density 6 Support 6 Total 9 Zssup 3.369526e+00 Zstot 4.710148e+00 
TGTTTATGA
TGAAAATGA
TGGTAATGA
TGGCAATGA
TGGAAATGA
TGATTATGA
TGCTGATGA
TGAGCATGA
TGCCAATGA
Pattern T...GAATG Length 9 Density 6 Support 6 Total 8 Zssup 3.369526e+00 Zstot 4.020832e+00 
TAATGAATG
TGAAGAATG
TCAAGAATG
TGTCGAATG
TGTCGAATG
TGATGAATG
TGCCGAATG
TCCGGAATG
Pattern A..AAGG Length 7 Density 5 Support 10 Total 18 Zssup 3.367642e+00 Zstot 3.995385e+00 
ATGAAGG
AACAAGG
ATAAAGG
ATAAAGG
AAAAAGG
AAAAAGG
ATAAAGG
AGGAAGG
AAAAAGG
AGCAAGG
AACAAGG
ATAAAGG
ATCAAGG
ATCAAGG
AAGAAGG
ACAAAGG
AAGAAGG
AGAAAGG
Pattern G..TTTC Length 7 Density 5 Support 9 Total 14 Zssup 3.361021e+00 Zstot 3.752198e+00 
GACTTTC
GGTTTTC
GTTTTTC
GTGTTTC
GTATTTC
GAGTTTC
GTTTTTC
GTTTTTC
GATTTTC
GATTTTC
GTGTTTC
GAATTTC
GACTTTC
GATTTTC
Pattern GC..TTT Length 7 Density 5 Support 9 Total 14 Zssup 3.361021e+00 Zstot 3.752198e+00 
GCATTTT
GCTGTTT
GCCTTTT
GCCTTTT
GCACTTT
GCAGTTT
GCCTTTT
GCAGTTT
GCGGTTT
GCATTTT
GCCCTTT
GCTTTTT
GCTTTTT
GCTTTTT
Pattern TTG..GAA Length 8 Density 6 Support 6 Total 8 Zssup 3.359784e+00 Zstot 4.003099e+00 
TTGTCGAA
TTGATGAA
TTGTCGAA
TTGTCGAA
TTGTCGAA
TTGTCGAA
TTGACGAA
TTGCAGAA
Pattern ATT.TC..A Length 9 Density 6 Support 7 Total 9 Zssup 3.358983e+00 Zstot 3.527271e+00 
ATTATCCTA
ATTTTCAAA
ATTGTCGAA
ATTTTCTCA
ATTTTCTCA
ATTTTCCTA
ATTTTCTGA
ATTATCCGA
ATTTTCACA
Pattern ATT.T..CA Length 9 Density 6 Support 7 Total 9 Zssup 3.358983e+00 Zstot 3.524719e+00 
ATTCTTACA
ATTTTGGCA
ATTTTCTCA
ATTGTACCA
ATTTTCTCA
ATTATAGCA
ATTTTTTCA
ATTTTGTCA
ATTTTCACA
Pattern A.TTT..CA Length 9 Density 6 Support 7 Total 11 Zssup 3.358983e+00 Zstot 4.704622e+00 
ACTTTTACA
ATTTTGGCA
ATTTTCTCA
ATTTTCTCA
AATTTGACA
ATTTTTTCA
ATTTTGTCA
ACTTTCCCA
AGTTTAACA
ATTTTCACA
AATTTTTCA
Pattern A.AT.TC.T Length 9 Density 6 Support 7 Total 7 Zssup 3.358983e+00 Zstot 2.353376e+00 
AGATTTCAT
ACATGTCAT
AAATATCTT
AAATTTCAT
AAATGTCGT
AGATTTCTT
AGATGTCAT
Pattern C..T.ATTA Length 9 Density 6 Support 7 Total 7 Zssup 3.358983e+00 Zstot 2.353376e+00 
CCTTTATTA
CATTCATTA
CCTTTATTA
CTTTAATTA
CACTCATTA
CTGTCATTA
CTCTCATTA
Pattern TTT..C.AA Length 9 Density 6 Support 7 Total 12 Zssup 3.358983e+00 Zstot 5.294601e+00 
TTTGTCGAA
TTTCCCTAA
TTTGTCGAA
TTTTTCCAA
TTTCTCAAA
TTTGTCAAA
TTTGTCGAA
TTTGACAAA
TTTGTCGAA
TTTGACGAA
TTTGACAAA
TTTGTCAAA
Pattern TTT...CAA Length 9 Density 6 Support 7 Total 11 Zssup 3.358983e+00 Zstot 4.704622e+00 
TTTAAACAA
TTTCGACAA
TTTACTCAA
TTTTGGCAA
TTTTTCCAA
TTTTCTCAA
TTTCGACAA
TTTCGTCAA
TTTAGACAA
TTTTGACAA
TTTTGTCAA
Pattern TTT.A..CA Length 9 Density 6 Support 7 Total 7 Zssup 3.358983e+00 Zstot 2.349673e+00 
TTTAAATCA
TTTCATACA
TTTTACTCA
TTTCAGCCA
TTTCATTCA
TTTTAGACA
TTTGATGCA
Pattern T.TT..ACA Length 9 Density 6 Support 7 Total 7 Zssup 3.358983e+00 Zstot 2.353376e+00 
TATTCGACA
TTTTCGACA
TCTTCGACA
TATTAAACA
TTTTCGACA
TCTTTGACA
TTTTAGACA
Pattern TTTG.C Length 6 Density 5 Support 9 Total 19 Zssup 3.350833e+00 Zstot 5.909050e+00 
TTTGTC
TTTGTC
TTTGAC
TTTGAC
TTTGTC
TTTGGC
TTTGCC
TTTGTC
TTTGTC
TTTGAC
TTTGTC
TTTGAC
TTTGTC
TTTGAC
TTTGGC
TTTGAC
TTTGTC
TTTGGC
TTTGTC
Pattern AATG.TG Length 7 Density 6 Support 6 Total 6 Zssup 3.350091e+00 Zstot 2.616171e+00 
AATGCTG
AATGATG
AATGATG
AATGATG
AATGTTG
AATGTTG
Pattern A..GAAA.A Length 9 Density 6 Support 8 Total 12 Zssup 3.340818e+00 Zstot 4.005006e+00 
AATGAAATA
ACCGAAATA
AGGGAAAAA
AATGAAACA
AGAGAAACA
AAAGAAAAA
AGAGAAAAA
AAGGAAATA
AATGAAAAA
ATCGAAACA
ATGGAAAAA
AATGAAAAA
Pattern A.G..AAAA Length 9 Density 6 Support 8 Total 13 Zssup 3.340818e+00 Zstot 4.508545e+00 
ACGACAAAA
AAGTTAAAA
AGGGAAAAA
ATGCTAAAA
ATGAGAAAA
ACGCAAAAA
ATGGTAAAA
ACGGTAAAA
AAGAGAAAA
ATGAAAAAA
ATGGAAAAA
ATGAAAAAA
ATGTGAAAA
Pattern G..AAA.AA Length 9 Density 6 Support 8 Total 12 Zssup 3.340818e+00 Zstot 4.000586e+00 
GAAAAAGAA
GGGAAAAAA
GTCAAATAA
GCTAAAAAA
GACAAATAA
GGAAAAAAA
GCAAAACAA
GGTAAAAAA
GACAAACAA
GTCAAAGAA
GCCAAACAA
GGAAAAAAA
Pattern CTT.ATA Length 7 Density 6 Support 7 Total 8 Zssup 3.338988e+00 Zstot 2.907409e+00 
CTTCATA
CTTTATA
CTTGATA
CTTTATA
CTTGATA
CTTGATA
CTTTATA
CTTCATA
Pattern TTCAT.A Length 7 Density 6 Support 7 Total 10 Zssup 3.338988e+00 Zstot 4.074228e+00 
TTCATCA
TTCATAA
TTCATTA
TTCATTA
TTCATAA
TTCATTA
TTCATTA
TTCATCA
TTCATAA
TTCATAA
Pattern TCAT.AT Length 7 Density 6 Support 7 Total 8 Zssup 3.338988e+00 Zstot 2.907409e+00 
TCATTAT
TCATAAT
TCATAAT
TCATAAT
TCATCAT
TCATTAT
TCATTAT
TCATTAT
Pattern AAA.GA.A Length 8 Density 6 Support 8 Total 11 Zssup 3.330611e+00 Zstot 2.974681e+00 
AAATGAAA
AAATGAAA
AAAGGAAA
AAAAGATA
AAATGATA
AAACGAGA
AAATGAAA
AAAAGAGA
AAAGGAAA
AAATGAAA
AAATGACA
Pattern AA.A.AAG Length 8 Density 6 Support 8 Total 12 Zssup 3.330611e+00 Zstot 3.981505e+00 
AAAAAAAG
AAAACAAG
AATAAAAG
AAGATAAG
AACACAAG
AAAACAAG
AAAAGAAG
AACAAAAG
AAAAGAAG
AAAAAAAG
AACAAAAG
AAAAAAAG
Pattern A.AA.AAG Length 8 Density 6 Support 8 Total 11 Zssup 3.330611e+00 Zstot 3.477770e+00 
AAAAAAAG
ATAACAAG
AAAACAAG
ACAATAAG
ACAATAAG
AAAACAAG
AGAAAAAG
AAAAGAAG
AAAAGAAG
AAAAAAAG
AAAAAAAG
Pattern TCATTA Length 6 Density 6 Support 7 Total 8 Zssup 3.329067e+00 Zstot 2.891319e+00 
TCATTA
TCATTA
TCATTA
TCATTA
TCATTA
TCATTA
TCATTA
TCATTA
Pattern AAAAA.G Length 7 Density 6 Support 8 Total 14 Zssup 3.320459e+00 Zstot 3.954547e+00 
AAAAAAG
AAAAATG
AAAAACG
AAAAAAG
AAAAAGG
AAAAAAG
AAAAAGG
AAAAACG
AAAAAAG
AAAAAGG
AAAAATG
AAAAATG
AAAAAAG
AAAAAAG
Pattern ATT.T.T.A Length 9 Density 6 Support 9 Total 11 Zssup 3.316371e+00 Zstot 2.378434e+00 
ATTTTATAA
ATTATTTGA
ATTTTCTCA
ATTTTCTCA
ATTGTTTAA
ATTTTTTTA
ATTTTTTCA
ATTTTCTGA
ATTCTTTGA
ATTATATAA
ATTTTGTCA
Pattern A.T.TTT.A Length 9 Density 6 Support 9 Total 14 Zssup 3.316371e+00 Zstot 3.682560e+00 
AATCTTTAA
AATATTTAA
AGTTTTTTA
ACTTTTTAA
ACTTTTTGA
AATTTTTGA
ATTATTTGA
AATTTTTGA
AGTATTTTA
ATTGTTTAA
ATTTTTTTA
ATTTTTTCA
ATTCTTTGA
AATTTTTCA
Pattern CAA.AC Length 6 Density 5 Support 9 Total 14 Zssup 3.313514e+00 Zstot 3.656688e+00 
CAAGAC
CAATAC
CAAGAC
CAAAAC
CAAAAC
CAATAC
CAACAC
CAAAAC
CAATAC
CAATAC
CAAAAC
CAAAAC
CAATAC
CAAAAC
Pattern G..G.ATG Length 8 Density 5 Support 8 Total 12 Zssup 3.310707e+00 Zstot 3.947761e+00 
GGAGAATG
GGCGTATG
GCTGTATG
GGCGTATG
GAAGAATG
GAAGAATG
GTCGAATG
GTCGAATG
GATGAATG
GCCGAATG
GAGGAATG
GAGGAATG
Pattern GAAAAA Length 6 Density 6 Support 8 Total 15 Zssup 3.310360e+00 Zstot 5.435994e+00 
GAAAAA
GAAAAA
GAAAAA
GAAAAA
GAAAAA
GAAAAA
GAAAAA
GAAAAA
GAAAAA
GAAAAA
GAAAAA
GAAAAA
GAAAAA
GAAAAA
GAAAAA
Pattern G.CG.A.G Length 8 Density 5 Support 6 Total 6 Zssup 3.298624e+00 Zstot 2.559566e+00 
GGCGTATG
GGCGTATG
GTCGAATG
GTCGAATG
GCCGAATG
GGCGGAGG
Pattern A..C.GC.T Length 9 Density 5 Support 7 Total 8 Zssup 3.298204e+00 Zstot 2.857066e+00 
ATACTGCTT
ACTCCGCCT
AAACTGCAT
ATACTGCTT
ATACGGCAT
ATTCGGCAT
AATCGGCTT
AATCTGCTT
Pattern CGAC....T Length 9 Density 5 Support 7 Total 8 Zssup 3.298204e+00 Zstot 2.859967e+00 
CGACAAAAT
CGACAAAAT
CGACATCAT
CGACAAATT
CGACATTTT
CGACGGAAT
CGACGGTTT
CGACAAATT
Pattern C.T..GAC Length 8 Density 5 Support 7 Total 7 Zssup 3.288232e+00 Zstot 2.266561e+00 
CTTTTGAC
CATATGAC
CATTCGAC
CATTCGAC
CTTTTGAC
CTTTTGAC
CATCTGAC
Pattern C...TGAC Length 8 Density 5 Support 7 Total 11 Zssup 3.288232e+00 Zstot 4.579820e+00 
CTTTTGAC
CACTTGAC
CATATGAC
CAAATGAC
CTTTTGAC
CGAATGAC
CTTTTGAC
CGCTTGAC
CAAATGAC
CATCTGAC
CCAATGAC
Pattern TCG.C..A Length 8 Density 5 Support 7 Total 11 Zssup 3.288232e+00 Zstot 4.576136e+00 
TCGACAAA
TCGTCAAA
TCGGCGTA
TCGACAAA
TCGACAAA
TCGACAAA
TCGACTAA
TCGTCAAA
TCGACGGA
TCGGCATA
TCGACAAA
Pattern T.CG.C.A Length 8 Density 5 Support 7 Total 11 Zssup 3.288232e+00 Zstot 4.579820e+00 
TTCGACAA
TACGACAA
TACGCCGA
TTCGACAA
TTCGACAA
TCCGGCCA
TTCGACAA
TTCGACAA
TTCGACTA
TTCGTCAA
TCCGTCGA
Pattern TGAC...C Length 8 Density 5 Support 7 Total 8 Zssup 3.288232e+00 Zstot 2.843767e+00 
TGACGATC
TGACCACC
TGACTTCC
TGACAAAC
TGACATTC
TGACAGGC
TGACCAAC
TGACAGAC
Pattern T...CGAC Length 8 Density 5 Support 7 Total 9 Zssup 3.288232e+00 Zstot 3.421711e+00 
TATTCGAC
TATACGAC
TTTTCGAC
TCTTCGAC
TTTTCGAC
TTTTCGAC
TTTACGAC
TCTTCGAC
TCCTCGAC
Pattern TCA..C.G Length 8 Density 5 Support 7 Total 11 Zssup 3.288232e+00 Zstot 4.579083e+00 
TCATACAG
TCACACCG
TCATACAG
TCACTCCG
TCATGCAG
TCAGCCAG
TCAAACAG
TCATTCCG
TCATTCGG
TCAAGCGG
TCACGCTG
Pattern AT..GCC Length 7 Density 5 Support 7 Total 7 Zssup 3.278311e+00 Zstot 2.252461e+00 
ATACGCC
ATACGCC
ATTTGCC
ATTGGCC
ATATGCC
ATGAGCC
ATTGGCC
Pattern A.T.CCG Length 7 Density 5 Support 7 Total 8 Zssup 3.278311e+00 Zstot 2.827668e+00 
ACTACCG
AATACCG
ATTACCG
AATACCG
ACTGCCG
AATGCCG
AATCCCG
ATTTCCG
Pattern CAT..GC Length 7 Density 5 Support 7 Total 7 Zssup 3.278311e+00 Zstot 2.252461e+00 
CATACGC
CATACGC
CATTTGC
CATCAGC
CATGAGC
CATTGGC
CATTGGC
Pattern GA.T.CC Length 7 Density 5 Support 7 Total 7 Zssup 3.278311e+00 Zstot 2.252461e+00 
GAATACC
GATTACC
GACTTCC
GAATGCC
GAATTCC
GAATCCC
GATTTCC
Pattern T.CCG.A Length 7 Density 5 Support 7 Total 11 Zssup 3.278311e+00 Zstot 4.557053e+00 
TACCGAA
TTCCGCA
TACCGTA
TGCCGGA
TACCGTA
TGCCGGA
TGCCGTA
TGCCGAA
TCCCGTA
TTCCGGA
TTCCGGA
Pattern T.CG.CA Length 7 Density 5 Support 7 Total 15 Zssup 3.278311e+00 Zstot 6.866075e+00 
TTCGTCA
TTCGACA
TACGACA
TTCGACA
TTCGACA
TTCGACA
TTCGACA
TCCGGCA
TTCGACA
TTCGACA
TCCGGCA
TACGGCA
TTCGTCA
TACGACA
TTCGGCA
Pattern G.TTTT..T Length 9 Density 6 Support 7 Total 11 Zssup 3.268246e+00 Zstot 4.550312e+00 
GTTTTTTAT
GCTTTTATT
GTTTTTTAT
GTTTTTCAT
GTTTTTTTT
GATTTTTTT
GATTTTCGT
GATTTTCCT
GATTTTTTT
GCTTTTTTT
GCTTTTTTT
Pattern GT.TT.T.T Length 9 Density 6 Support 7 Total 10 Zssup 3.268246e+00 Zstot 3.397007e+00 
GTTTTTTAT
GTTTTGTTT
GTTTTTTAT
GTCTTATCT
GTTTTTTTT
GTATTTTCT
GTATTGTTT
GTATTGTAT
GTATTCTGT
GTATTATAT
Pattern G.TTT.T.T Length 9 Density 6 Support 7 Total 11 Zssup 3.268246e+00 Zstot 3.970231e+00 
GTTTTTTAT
GTTTTGTTT
GTTTTTTAT
GTTTTTTTT
GATTTTTTT
GCTTTGTAT
GGTTTCTCT
GATTTTTTT
GATTTCTTT
GCTTTTTTT
GCTTTTTTT
Pattern GTTT...TT Length 9 Density 6 Support 7 Total 9 Zssup 3.268246e+00 Zstot 3.397007e+00 
GTTTAAATT
GTTTTGTTT
GTTTCATTT
GTTTTTTTT
GTTTGTGTT
GTTTACATT
GTTTGATTT
GTTTCGATT
GTTTCTCTT
Pattern G.T.TT.TT Length 9 Density 6 Support 7 Total 11 Zssup 3.268246e+00 Zstot 4.550312e+00 
GCTGTTATT
GCTTTTATT
GATCTTTTT
GTTTTTTTT
GCTCTTGTT
GGTATTGTT
GATTTTTTT
GATTTTTTT
GGTATTGTT
GCTTTTTTT
GCTTTTTTT
Pattern G..TTT.TT Length 9 Density 6 Support 7 Total 10 Zssup 3.268246e+00 Zstot 3.972286e+00 
GACTTTTTT
GCTTTTATT
GCCTTTTTT
GCCTTTTTT
GTTTTTTTT
GAATTTTTT
GATTTTTTT
GATTTTTTT
GCTTTTTTT
GCTTTTTTT
Pattern G..T.TTTT Length 9 Density 6 Support 7 Total 13 Zssup 3.268246e+00 Zstot 5.708924e+00 
GACTTTTTT
GTATCTTTT
GCTTGTTTT
GTATGTTTT
GCCTTTTTT
GCCTTTTTT
GTTTTTTTT
GAATTTTTT
GATTTTTTT
GTATATTTT
GATTTTTTT
GCTTTTTTT
GCTTTTTTT
Pattern G...TTTTT Length 9 Density 6 Support 7 Total 12 Zssup 3.268246e+00 Zstot 5.129190e+00 
GACTTTTTT
GGAATTTTT
GATCTTTTT
GCCTTTTTT
GCCTTTTTT
GTTTTTTTT
GAATTTTTT
GCAGTTTTT
GATTTTTTT
GATTTTTTT
GCTTTTTTT
GCTTTTTTT
Pattern TT.TTT..G Length 9 Density 6 Support 7 Total 9 Zssup 3.268246e+00 Zstot 2.820519e+00 
TTATTTCGG
TTTTTTATG
TTTTTTGCG
TTTTTTTTG
TTTTTTGAG
TTGTTTATG
TTCTTTACG
TTTTTTTAG
TTCTTTCTG
Pattern TT..TT.TG Length 9 Density 6 Support 7 Total 9 Zssup 3.268246e+00 Zstot 3.395743e+00 
TTTATTATG
TTTTTTATG
TTTTTTTTG
TTGTTTATG
TTCCTTGTG
TTTATTTTG
TTACTTTTG
TTCTTTCTG
TTTGTTTTG
Pattern T.T..TTTG Length 9 Density 6 Support 7 Total 8 Zssup 3.268246e+00 Zstot 2.819361e+00 
TTTCATTTG
TTTTATTTG
TTTTTTTTG
TTTATTTTG
TCTCTTTTG
TGTGCTTTG
TGTCATTTG
TTTGTTTTG
Pattern TT.TG.T.T Length 9 Density 6 Support 7 Total 9 Zssup 3.268246e+00 Zstot 3.396375e+00 
TTATGCTAT
TTTTGATAT
TTTTGTTTT
TTGTGATAT
TTATGATTT
TTATGATTT
TTTTGTTGT
TTCTGCTTT
TTTTGTTTT
Pattern T.TTG.T.T Length 9 Density 6 Support 7 Total 9 Zssup 3.268246e+00 Zstot 3.396375e+00 
TCTTGATTT
TCTTGATCT
TTTTGATAT
TTTTGTTTT
TCTTGATGT
TCTTGTTTT
TTTTGTTGT
TATTGTTTT
TTTTGTTTT
Pattern TG.T.TT.T Length 9 Density 6 Support 7 Total 10 Zssup 3.268246e+00 Zstot 3.974343e+00 
TGCTGTTAT
TGGTATTGT
TGATATTTT
TGCTCTTGT
TGATATTAT
TGATTTTTT
TGTTATTCT
TGTTTTTCT
TGATATTGT
TGGTATTGT
Pattern T..T.TTGT Length 9 Density 6 Support 7 Total 10 Zssup 3.268246e+00 Zstot 3.974343e+00 
TGGTATTGT
TCATTTTGT
TTGTTTTGT
TGCTCTTGT
TTCTTTTGT
TTTTGTTGT
TGATATTGT
TAGTTTTGT
TGGTATTGT
TTGTTTTGT
Pattern T..TG.TTT Length 9 Density 6 Support 7 Total 9 Zssup 3.268246e+00 Zstot 3.396375e+00 
TCTTGATTT
TTTTGTTTT
TGGTGATTT
TCTTGTTTT
TTATGATTT
TTATGATTT
TTCTGCTTT
TATTGTTTT
TTTTGTTTT
Pattern CATT....G Length 9 Density 5 Support 9 Total 11 Zssup 3.260631e+00 Zstot 2.290006e+00 
CATTATTCG
CATTAATTG
CATTCTTCG
CATTGATTG
CATTTTTAG
CATTTGGGG
CATTTTCTG
CATTATCCG
CATTTTTAG
CATTGGCAG
CATTAATTG
Pattern TG.C..T.A Length 9 Density 5 Support 9 Total 12 Zssup 3.260631e+00 Zstot 2.717326e+00 
TGACTATAA
TGACGATTA
TGACGATCA
TGGCAATGA
TGCCATTAA
TGACATTGA
TGCCACTAA
TGACATTCA
TGCCTGTCA
TGGCTGTTA
TGTCAATTA
TGCCAATGA
Pattern T....GTCA Length 9 Density 5 Support 9 Total 14 Zssup 3.260631e+00 Zstot 3.577983e+00 
TCTTCGTCA
TAATCGTCA
TTATAGTCA
TGATCGTCA
TGGAAGTCA
TCAATGTCA
TGTTTGTCA
TTTTCGTCA
TGAATGTCA
TTCATGTCA
TAGTGGTCA
TACGGGTCA
TGCCTGTCA
TAGATGTCA
Pattern TT.TTT.G Length 8 Density 6 Support 7 Total 14 Zssup 3.258298e+00 Zstot 6.260752e+00 
TTATTTCG
TTGTTTTG
TTTTTTCG
TTTTTTAG
TTTTTTTG
TTGTTTTG
TTATTTTG
TTTTTTAG
TTCTTTTG
TTGTTTGG
TTCTTTGG
TTCTTTTG
TTGTTTTG
TTGTTTTG
Pattern TTTGT..T Length 8 Density 6 Support 7 Total 9 Zssup 3.258298e+00 Zstot 3.376849e+00 
TTTGTCGT
TTTGTTTT
TTTGTGTT
TTTGTTAT
TTTGTTGT
TTTGTATT
TTTGTATT
TTTGTGCT
TTTGTTTT
Pattern TT.TGT.T Length 8 Density 6 Support 7 Total 8 Zssup 3.258298e+00 Zstot 2.804364e+00 
TTTTGTTT
TTTTGTTT
TTATGTAT
TTGTGTTT
TTATGTAT
TTTTGTAT
TTCTGTTT
TTTTGTTT
Pattern TTTG..TT Length 8 Density 6 Support 7 Total 8 Zssup 3.258298e+00 Zstot 2.802639e+00 
TTTGTTTT
TTTGAATT
TTTGCATT
TTTGTGTT
TTTGATTT
TTTGTATT
TTTGTATT
TTTGTTTT
Pattern TT.TG.TT Length 8 Density 6 Support 7 Total 11 Zssup 3.258298e+00 Zstot 4.529678e+00 
TTTTGTTT
TTTTGTTT
TTTTGATT
TTGTGTTT
TTATGATT
TTATGATT
TTCTGTTT
TTGTGCTT
TTCTGCTT
TTGTGCTT
TTTTGTTT
Pattern T.TTG.TT Length 8 Density 6 Support 7 Total 10 Zssup 3.258298e+00 Zstot 3.953837e+00 
TCTTGATT
TTTTGTTT
TATTGATT
TTTTGTTT
TTTTGATT
TCTTGTTT
TATTGTTT
TATTGTTT
TTTTGTTT
TCTTGCTT
Pattern T.TGT.TT Length 8 Density 6 Support 7 Total 11 Zssup 3.258298e+00 Zstot 4.527475e+00 
TTTGTTTT
TATGTTTT
TATGTATT
TTTGTGTT
TATGTTTT
TCTGTTTT
TATGTATT
TATGTATT
TTTGTATT
TTTGTATT
TTTGTTTT
Pattern AAAA.AA.A Length 9 Density 7 Support 6 Total 8 Zssup 3.258266e+00 Zstot 3.862791e+00 
AAAAGAATA
AAAATAAAA
AAAACAAAA
AAAACAAGA
AAAAGAAGA
AAAATAAAA
AAAACAATA
AAAACAAAA
Pattern AAAA..AAA Length 9 Density 7 Support 6 Total 11 Zssup 3.258266e+00 Zstot 5.214016e+00 
AAAATTAAA
AAAATAAAA
AAAATGAAA
AAAAACAAA
AAAACAAAA
AAAATTAAA
AAAATGAAA
AAAATAAAA
AAAATCAAA
AAAATGAAA
AAAACAAAA
Pattern AAA..AAAA Length 9 Density 7 Support 6 Total 11 Zssup 3.258266e+00 Zstot 4.537906e+00 
AAATTAAAA
AAAATAAAA
AAATAAAAA
AAATAAAAA
AAAACAAAA
AAAGGAAAA
AAAGAAAAA
AAAATAAAA
AAATAAAAA
AAATGAAAA
AAAACAAAA
Pattern AA..AAAAA Length 9 Density 7 Support 6 Total 11 Zssup 3.258266e+00 Zstot 3.862791e+00 
AATTAAAAA
AAATAAAAA
AATAAAAAA
AAATAAAAA
AATAAAAAA
AATCAAAAA
AAAGAAAAA
AAATAAAAA
AATAAAAAA
AATGAAAAA
AATGAAAAA
Pattern ATG...TC Length 8 Density 5 Support 9 Total 11 Zssup 3.250415e+00 Zstot 2.270061e+00 
ATGAAATC
ATGGTATC
ATGATATC
ATGACTTC
ATGATGTC
ATGTCATC
ATGTATTC
ATGTATTC
ATGAATTC
ATGTTGTC
ATGACATC
Pattern AAA.AAAA Length 8 Density 7 Support 6 Total 9 Zssup 3.248628e+00 Zstot 4.517973e+00 
AAATAAAA
AAATAAAA
AAACAAAA
AAACAAAA
AAATAAAA
AAAAAAAA
AAAGAAAA
AAATAAAA
AAACAAAA
Pattern G.TTTTT Length 7 Density 6 Support 7 Total 15 Zssup 3.248402e+00 Zstot 6.802652e+00 
GATTTTT
GTTTTTT
GATTTTT
GTTTTTT
GGTTTTT
GTTTTTT
GATTTTT
GTTTTTT
GTTTTTT
GATTTTT
GATTTTT
GATTTTT
GCTTTTT
GCTTTTT
GCTTTTT
Pattern TT.TTTG Length 7 Density 6 Support 7 Total 10 Zssup 3.248402e+00 Zstot 3.933472e+00 
TTATTTG
TTATTTG
TTATTTG
TTTTTTG
TTATTTG
TTTTTTG
TTGTTTG
TTCTTTG
TTGTTTG
TTCTTTG
Pattern T.TTTTG Length 7 Density 6 Support 7 Total 11 Zssup 3.248402e+00 Zstot 4.506991e+00 
TCTTTTG
TGTTTTG
TTTTTTG
TTTTTTG
TGTTTTG
TATTTTG
TCTTTTG
TCTTTTG
TCTTTTG
TGTTTTG
TGTTTTG
Pattern TTGTT.T Length 7 Density 6 Support 7 Total 8 Zssup 3.248402e+00 Zstot 2.216663e+00 
TTGTTAT
TTGTTTT
TTGTTTT
TTGTTTT
TTGTTAT
TTGTTGT
TTGTTTT
TTGTTTT
Pattern TTGT.TT Length 7 Density 6 Support 7 Total 10 Zssup 3.248402e+00 Zstot 3.359331e+00 
TTGTTTT
TTGTTTT
TTGTGTT
TTGTTTT
TTGTGTT
TTGTATT
TTGTATT
TTGTTTT
TTGTATT
TTGTTTT
Pattern T.TTGTT Length 7 Density 6 Support 7 Total 8 Zssup 3.248402e+00 Zstot 2.788309e+00 
TTTTGTT
TTTTGTT
TCTTGTT
TATTGTT
TTTTGTT
TATTGTT
TATTGTT
TTTTGTT
Pattern T.TGTTT Length 7 Density 6 Support 7 Total 11 Zssup 3.248402e+00 Zstot 4.506991e+00 
TTTGTTT
TTTGTTT
TTTGTTT
TGTGTTT
TATGTTT
TGTGTTT
TATGTTT
TCTGTTT
TCTGTTT
TTTGTTT
TTTGTTT
Pattern ATT.G.C Length 7 Density 5 Support 9 Total 15 Zssup 3.240256e+00 Zstot 3.951742e+00 
ATTCGAC
ATTCGAC
ATTTGAC
ATTTGTC
ATTCGAC
ATTAGTC
ATTTGCC
ATTGGCC
ATTCGAC
ATTTGAC
ATTTGTC
ATTCGGC
ATTGGCC
ATTTGGC
ATTTGTC
Pattern TT.G.CA Length 7 Density 5 Support 9 Total 21 Zssup 3.240256e+00 Zstot 6.517981e+00 
TTCGTCA
TTCGACA
TTCGACA
TTCGACA
TTTGGCA
TTCGACA
TTCGACA
TTTGCCA
TTGGCCA
TTCGACA
TTTGTCA
TTCGACA
TTTGACA
TTCGTCA
TTTGTCA
TTTGACA
TTCGGCA
TTGGTCA
TTAGACA
TTTGACA
TTTGTCA
Pattern TTTTGT Length 6 Density 6 Support 7 Total 11 Zssup 3.238556e+00 Zstot 4.484468e+00 
TTTTGT
TTTTGT
TTTTGT
TTTTGT
TTTTGT
TTTTGT
TTTTGT
TTTTGT
TTTTGT
TTTTGT
TTTTGT
Pattern TTGTTT Length 6 Density 6 Support 7 Total 11 Zssup 3.238556e+00 Zstot 3.913247e+00 
TTGTTT
TTGTTT
TTGTTT
TTGTTT
TTGTTT
TTGTTT
TTGTTT
TTGTTT
TTGTTT
TTGTTT
TTGTTT
Pattern ATGA..G.A Length 9 Density 6 Support 6 Total 7 Zssup 3.237916e+00 Zstot 3.162576e+00 
ATGAAGGTA
ATGATGGAA
ATGAATGAA
ATGATCGGA
ATGAGAGGA
ATGAGAGGA
ATGACGGCA
Pattern AT.A.GG.A Length 9 Density 6 Support 6 Total 7 Zssup 3.237916e+00 Zstot 3.162576e+00 
ATGAAGGTA
ATTAGGGAA
ATAAAGGAA
ATGATGGAA
ATAAAGGTA
ATCAAGGCA
ATGACGGCA
Pattern A...GAATG Length 9 Density 6 Support 6 Total 6 Zssup 3.237916e+00 Zstot 2.492267e+00 
AGGAGAATG
AATGGAATG
ACGAGAATG
ATACGAATG
ACATGAATG
AGAGGAATG
Pattern A.G.AGA.T Length 9 Density 6 Support 6 Total 6 Zssup 3.237916e+00 Zstot 2.492267e+00 
AGGGAGATT
ATGAAGAAT
AAGAAGATT
AAGTAGACT
AAGAAGAGT
AAGCAGATT
Pattern AGAA...GT Length 9 Density 6 Support 6 Total 6 Zssup 3.237916e+00 Zstot 2.490762e+00 
AGAATTAGT
AGAAATCGT
AGAATGGGT
AGAAAATGT
AGAATCTGT
AGAAACCGT
Pattern GAATG...A Length 9 Density 6 Support 6 Total 9 Zssup 3.237916e+00 Zstot 4.504770e+00 
GAATGTTTA
GAATGCAAA
GAATGGTAA
GAATGTAAA
GAATGAAAA
GAATGACCA
GAATGAGCA
GAATGTCAA
GAATGGAAA
Pattern G.ATG.A.A Length 9 Density 6 Support 6 Total 8 Zssup 3.237916e+00 Zstot 3.162576e+00 
GTATGTATA
GTATGAAAA
GCATGTAAA
GCATGAAGA
GAATGCAAA
GAATGTAAA
GAATGAAAA
GAATGGAAA
Pattern G.ATG..AA Length 9 Density 6 Support 6 Total 8 Zssup 3.237916e+00 Zstot 3.832617e+00 
GTATGAAAA
GCATGTAAA
GAATGCAAA
GAATGGTAA
GAATGTAAA
GAATGAAAA
GAATGTCAA
GAATGGAAA
Pattern GA..A.TGA Length 9 Density 6 Support 6 Total 6 Zssup 3.237916e+00 Zstot 2.492267e+00 
GAATAATGA
GACTAATGA
GAGAAGTGA
GATGAATGA
GAGGAATGA
GAAGAGTGA
Pattern GA.GA.A.T Length 9 Density 6 Support 6 Total 6 Zssup 3.237916e+00 Zstot 2.492267e+00 
GAGGAGAAT
GATGATACT
GATGACATT
GATGATAAT
GACGAAAAT
GAGGAAAAT
Pattern GA.G..AAT Length 9 Density 6 Support 6 Total 6 Zssup 3.237916e+00 Zstot 2.492267e+00 
GAGGAGAAT
GAAGGGAAT
GATGGAAAT
GATGATAAT
GACGAAAAT
GAGGAAAAT
Pattern T.A.GG.AA Length 9 Density 6 Support 6 Total 7 Zssup 3.237916e+00 Zstot 3.162576e+00 
TGAAGGTAA
TTAGGGAAA
TAAAGGAAA
TGATGGAAA
TAATGGCAA
TAAAGGAAA
TCAGGGAAA
Pattern TG...GAAA Length 9 Density 6 Support 6 Total 6 Zssup 3.237916e+00 Zstot 2.492267e+00 
TGTATGAAA
TGATGGAAA
TGGCTGAAA
TGCCGGAAA
TGAATGAAA
TGTGGGAAA
Pattern TAA.A..GG Length 9 Density 6 Support 6 Total 6 Zssup 3.237916e+00 Zstot 2.492267e+00 
TAATAAAGG
TAAAAAAGG
TAATAAAGG
TAATATTGG
TAATATTGG
TAACACGGG
Pattern A.A.A.CTT Length 9 Density 6 Support 7 Total 10 Zssup 3.228299e+00 Zstot 3.912146e+00 
AAAAATCTT
AAAAAACTT
AAAGATCTT
AAAGATCTT
AAATATCTT
ATATACCTT
AAAAATCTT
ATATAACTT
AGAAATCTT
ACAGAGCTT
Pattern T.TC.AA.A Length 9 Density 6 Support 7 Total 12 Zssup 3.228299e+00 Zstot 5.059805e+00 
TTTCCAAGA
TGTCGAATA
TTTCCAATA
TTTCAAAAA
TGTCGAAAA
TATCAAAAA
TGTCGAAGA
TTTCCAATA
TCTCAAAAA
TGTCGAAAA
TGTCAAAGA
TGTCTAAAA
Pattern T.CT.A.AA Length 9 Density 6 Support 7 Total 10 Zssup 3.228299e+00 Zstot 3.912146e+00 
TTCTTACAA
TACTAAAAA
TGCTCAAAA
TGCTAAAAA
TTCTCAAAA
TTCTCAGAA
TTCTGAGAA
TGCTCAGAA
TGCTTAGAA
TCCTAACAA
Pattern T.TC..AAA Length 9 Density 6 Support 7 Total 11 Zssup 3.228299e+00 Zstot 3.912146e+00 
TTTCATAAA
TTTCAAAAA
TGTCGAAAA
TATCAAAAA
TATCCCAAA
TTTCTCAAA
TCTCAAAAA
TGTCGAAAA
TGTCGTAAA
TTTCATAAA
TGTCTAAAA
Pattern TC.A..AAT Length 9 Density 6 Support 7 Total 11 Zssup 3.228299e+00 Zstot 4.485552e+00 
TCGAATAAT
TCCAATAAT
TCAAATAAT
TCGAAGAAT
TCGACAAAT
TCGACAAAT
TCGAAAAAT
TCAAAGAAT
TCTAAAAAT
TCGACAAAT
TCAATTAAT
Pattern TC...AAAT Length 9 Density 6 Support 7 Total 11 Zssup 3.228299e+00 Zstot 4.485552e+00 
TCGTCAAAT
TCATCAAAT
TCGACAAAT
TCCTAAAAT
TCGACAAAT
TCCCCAAAT
TCGAAAAAT
TCAGAAAAT
TCCGGAAAT
TCTAAAAAT
TCGACAAAT
Pattern GT.GAA.A Length 8 Density 6 Support 6 Total 7 Zssup 3.228295e+00 Zstot 3.147407e+00 
GTCGAATA
GTCGAAAA
GTCGAAGA
GTCGAAAA
GTCGAAAA
GTCGAAGA
GTGGAAAA
Pattern GA.TG.AA Length 8 Density 6 Support 6 Total 6 Zssup 3.228295e+00 Zstot 2.479259e+00 
GATTGTAA
GAATGGAA
GAATGCAA
GAATGTAA
GAATGAAA
GAATGGAA
Pattern GA..AATG Length 8 Density 6 Support 6 Total 7 Zssup 3.228295e+00 Zstot 3.147407e+00 
GAATAATG
GAAGAATG
GACTAATG
GAAGAATG
GATGAATG
GAGGAATG
GAGGAATG
Pattern G.A.AATG Length 8 Density 6 Support 6 Total 7 Zssup 3.228295e+00 Zstot 3.147407e+00 
GAATAATG
GGAGAATG
GAAGAATG
GAAGAATG
GTAAAATG
GGATAATG
GTATAATG
Pattern GAGA.A.T Length 8 Density 6 Support 6 Total 7 Zssup 3.228295e+00 Zstot 3.147407e+00 
GAGATACT
GAGAGAAT
GAGAAAAT
GAGAAAAT
GAGAAACT
GAGAAAAT
GAGAAAAT
Pattern GAGA..AT Length 8 Density 6 Support 6 Total 7 Zssup 3.228295e+00 Zstot 3.147407e+00 
GAGAGAAT
GAGAAAAT
GAGATGAT
GAGAAAAT
GAGAAAAT
GAGAAAAT
GAGAGGAT
Pattern G.GA.AAT Length 8 Density 6 Support 6 Total 6 Zssup 3.228295e+00 Zstot 2.479259e+00 
GAGAGAAT
GAGAAAAT
GAGAAAAT
GAGAAAAT
GAGAAAAT
GTGAAAAT
Pattern T.AAGG.A Length 8 Density 6 Support 6 Total 6 Zssup 3.228295e+00 Zstot 2.479259e+00 
TGAAGGTA
TAAAGGAA
TAAAGGTA
TAAAGGAA
TGAAGGAA
TCAAGGCA
Pattern AT.AAGG Length 7 Density 6 Support 6 Total 7 Zssup 3.218724e+00 Zstot 3.130105e+00 
ATGAAGG
ATAAAGG
ATAAAGG
ATAAAGG
ATAAAGG
ATCAAGG
ATCAAGG
Pattern A.GAATG Length 7 Density 6 Support 6 Total 10 Zssup 3.218724e+00 Zstot 5.134700e+00 
AAGAATG
ATGAATG
AAGAATG
AAGAATG
AAGAATG
ATGAATG
ACGAATG
AGGAATG
ATGAATG
AGGAATG
Pattern GAATG.A Length 7 Density 6 Support 6 Total 6 Zssup 3.218724e+00 Zstot 2.466326e+00 
GAATGGA
GAATGCA
GAATGTA
GAATGAA
GAATGAA
GAATGGA
Pattern GGAAA.T Length 7 Density 6 Support 6 Total 7 Zssup 3.218724e+00 Zstot 3.132331e+00 
GGAAACT
GGAAACT
GGAAACT
GGAAAAT
GGAAATT
GGAAAGT
GGAAAAT
Pattern GA.GAAT Length 7 Density 6 Support 6 Total 6 Zssup 3.218724e+00 Zstot 2.466326e+00 
GATGAAT
GAAGAAT
GAAGAAT
GATGAAT
GAGGAAT
GAGGAAT
Pattern A.AATC.T Length 8 Density 6 Support 7 Total 11 Zssup 3.218384e+00 Zstot 4.462807e+00 
AAAATCTT
AAAATCCT
ATAATCGT
AAAATCCT
ATAATCAT
AAAATCAT
ATAATCGT
AAAATCAT
AAAATCTT
AAAATCAT
AAAATCCT
Pattern T..TCAAA Length 8 Density 6 Support 7 Total 11 Zssup 3.218384e+00 Zstot 4.462807e+00 
TAATCAAA
TTTTCAAA
TCGTCAAA
TATTCAAA
TCATCAAA
TGCTCAAA
TAATCAAA
TTCTCAAA
TTGTCAAA
TCGTCAAA
TTGTCAAA
Pattern T..C..C.C Length 9 Density 4 Support 10 Total 18 Zssup 3.197188e+00 Zstot 3.622865e+00 
TCTCCTCCC
TCACACCGC
TCCCTTCCC
TATCATCTC
TACCGCCGC
TCACTCCGC
TTTCTCCTC
TGTCATCAC
TCACTTCTC
TACCAGCTC
TTTCTCCAC
TTCCTCCCC
TTACACCCC
TTCCTTCAC
TCTCATCTC
TATCCTCTC
TTTCCTCTC
TTGCCTCAC
Pattern G.GA.G..A Length 9 Density 5 Support 8 Total 10 Zssup 3.194165e+00 Zstot 2.775759e+00 
GGGAGGAGA
GGGAAGGGA
GAGATGATA
GTGATGACA
GAGAAGTGA
GTGAAGGAA
GAGATGAGA
GTGAGGCAA
GAGAGGAAA
GAGAGGATA
Pattern AC..C..GA Length 9 Density 5 Support 7 Total 8 Zssup 3.168480e+00 Zstot 2.688896e+00 
ACGCCCTGA
ACACCGCGA
ACATCAAGA
ACTTCCAGA
ACTGCATGA
ACTGCCGGA
ACCGCTTGA
ACAGCGTGA
Pattern A..A.C.GC Length 9 Density 5 Support 7 Total 10 Zssup 3.168480e+00 Zstot 3.818955e+00 
AATAACAGC
AAAACCCGC
ACAAGCGGC
ACCACCTGC
AGAAACTGC
ATCATCAGC
AAAAACTGC
AAAATCGGC
AAAAGCTGC
AAAAGCTGC
Pattern GC....CAA Length 9 Density 5 Support 7 Total 10 Zssup 3.168480e+00 Zstot 3.252884e+00 
GCATAACAA
GCTATTCAA
GCATATCAA
GCGTGCCAA
GCAAAACAA
GCTGGCCAA
GCCAATCAA
GCAACACAA
GCGGGACAA
GCCAAACAA
Pattern C..CCT Length 6 Density 4 Support 10 Total 19 Zssup 3.167385e+00 Zstot 3.884012e+00 
CGCCCT
CGTCCT
CTCCCT
CCGCCT
CCGCCT
CCACCT
CCGCCT
CCTCCT
CTTCCT
CTTCCT
CACCCT
CCTCCT
CCTCCT
CGCCCT
CATCCT
CCACCT
CTGCCT
CGACCT
CTTCCT
Pattern C.CC..C Length 7 Density 4 Support 8 Total 16 Zssup 3.165094e+00 Zstot 5.150850e+00 
CTCCTCC
CTCCCTC
CTCCGCC
CGCCGCC
CACCTGC
CTCCGCC
CTCCTCC
CACCTTC
CTCCGGC
CCCCTCC
CTCCGCC
CACCGCC
CTCCCAC
CCCCGAC
CACCGCC
CCCCTTC
Pattern AGGA.G Length 6 Density 5 Support 8 Total 8 Zssup 3.164028e+00 Zstot 1.751695e+00 
AGGACG
AGGAGG
AGGAAG
AGGAAG
AGGAGG
AGGAGG
AGGATG
AGGAAG
Pattern G.CA..CA Length 8 Density 5 Support 7 Total 9 Zssup 3.158612e+00 Zstot 3.235420e+00 
GTCAATCA
GTCATACA
GACAATCA
GGCACGCA
GCCAATCA
GACAAACA
GACATTCA
GACAGGCA
GCCAAACA
Pattern CCT.C Length 5 Density 4 Support 10 Total 15 Zssup 3.157577e+00 Zstot 2.429426e+00 
CCTCC
CCTTC
CCTAC
CCTTC
CCTGC
CCTGC
CCTCC
CCTTC
CCTCC
CCTCC
CCTCC
CCTTC
CCTCC
CCTTC
CCTTC
Pattern C....AATG Length 9 Density 5 Support 9 Total 11 Zssup 3.141774e+00 Zstot 2.100264e+00 
CGAATAATG
CAATTAATG
CGAAGAATG
CAATCAATG
CCCCAAATG
CTAAAAATG
CAGAAAATG
CGGATAATG
CTAAAAATG
CAATTAATG
CTGCCAATG
Pattern TGAC....A Length 9 Density 5 Support 9 Total 14 Zssup 3.141774e+00 Zstot 3.354061e+00 
TGACTATAA
TGACGATTA
TGACGAAGA
TGACGATCA
TGACTTCCA
TGACATTGA
TGACAAACA
TGACGAAAA
TGACCACTA
TGACATGAA
TGACATTCA
TGACAGGCA
TGACCCGTA
TGACATCTA
Pattern T.A..G.CA Length 9 Density 5 Support 9 Total 12 Zssup 3.141774e+00 Zstot 2.517579e+00 
TAATCGTCA
TTATAGTCA
TGATCGTCA
TCATTGCCA
TTAATGGCA
TCAATGTCA
TTAGTGGCA
TGAATGTCA
TGACAGGCA
TCATTGGCA
TAATTGACA
TAACAGCCA
Pattern AT..TTG.T Length 9 Density 6 Support 7 Total 9 Zssup 3.138988e+00 Zstot 3.211038e+00 
ATTCTTGAT
ATTTTTGAT
ATTTTTGAT
ATATTTGGT
ATTCTTGAT
ATACTTGTT
ATCTTTGTT
ATCGTTGAT
ATATTTGTT
Pattern GTAT..T.T Length 9 Density 6 Support 7 Total 10 Zssup 3.138988e+00 Zstot 3.772988e+00 
GTATCTTTT
GTATGGTTT
GTATGTTTT
GTATCATTT
GTATTTTCT
GTATTGTTT
GTATATTTT
GTATTGTAT
GTATTCTGT
GTATTATAT
Pattern GA.T..TTT Length 9 Density 6 Support 7 Total 8 Zssup 3.138988e+00 Zstot 2.649913e+00 
GACTTTTTT
GATTCATTT
GAATGATTT
GAATTTTTT
GATTTTTTT
GATTTTTTT
GATTTCTTT
GACTCCTTT
Pattern TTTTG...A Length 9 Density 6 Support 7 Total 12 Zssup 3.138988e+00 Zstot 4.899375e+00 
TTTTGTCGA
TTTTGTTTA
TTTTGAGCA
TTTTGAAAA
TTTTGATTA
TTTTGGCAA
TTTTGAGAA
TTTTGTCGA
TTTTGTATA
TTTTGACGA
TTTTGACAA
TTTTGTCAA
Pattern TT..T.TGA Length 9 Density 6 Support 7 Total 9 Zssup 3.138988e+00 Zstot 3.209166e+00 
TTCATTTGA
TTATTATGA
TTAATTTGA
TTTATTTGA
TTTTTTTGA
TTATTTTGA
TTGATATGA
TTCTTTTGA
TTGTTTTGA
Pattern T..T.TTGA Length 9 Density 6 Support 7 Total 9 Zssup 3.138988e+00 Zstot 3.209166e+00 
TACTATTGA
TATTCTTGA
TGTTTTTGA
TTTTTTTGA
TTATTTTGA
TACTTTTGA
TTCTTTTGA
TTGTTTTGA
TAATGTTGA
Pattern T...TTTGA Length 9 Density 6 Support 7 Total 11 Zssup 3.138988e+00 Zstot 4.333581e+00 
TTCATTTGA
TTAATTTGA
TTTATTTGA
TGTGTTTGA
TGTTTTTGA
TTTTTTTGA
TTATTTTGA
TACTTTTGA
TCTGTTTGA
TTCTTTTGA
TTGTTTTGA
Pattern TT.TA.T.G Length 9 Density 6 Support 7 Total 9 Zssup 3.138988e+00 Zstot 3.207296e+00 
TTTTAGTAG
TTTTATTTG
TTCTAATTG
TTATAATCG
TTTTAGTCG
TTTTAATCG
TTATAATAG
TTGTATTCG
TTATATTCG
Pattern TGAT.T..T Length 9 Density 6 Support 7 Total 9 Zssup 3.138988e+00 Zstot 3.211038e+00 
TGATATGCT
TGATATCAT
TGATATTTT
TGATGTCTT
TGATTTAAT
TGATATTAT
TGATTTTTT
TGATATTGT
TGATATGAT
Pattern T.GTAT..T Length 9 Density 6 Support 7 Total 10 Zssup 3.138988e+00 Zstot 3.772988e+00 
TGGTATTGT
TGGTATCAT
TCGTATCAT
TTGTATGCT
TCGTATTTT
TTGTATATT
TTGTATACT
TTGTATTAT
TGGTATTGT
TTGTATTTT
Pattern T..TGAT.T Length 9 Density 6 Support 7 Total 9 Zssup 3.138988e+00 Zstot 3.211038e+00 
TCTTGATTT
TCTTGATCT
TTTTGATAT
TCTTGATGT
TGGTGATTT
TTGTGATAT
TTATGATTT
TTATGATTT
TACTGATAT
Pattern TG..ATT.T Length 9 Density 6 Support 7 Total 8 Zssup 3.138988e+00 Zstot 2.649913e+00 
TGGTATTGT
TGTGATTGT
TGATATTTT
TGATATTAT
TGTTATTCT
TGATATTGT
TGGTATTGT
TGTCATTAT
Pattern TGT...ATT Length 9 Density 6 Support 7 Total 7 Zssup 3.138988e+00 Zstot 2.089611e+00 
TGTCGAATT
TGTTTCATT
TGTACCATT
TGTGATATT
TGTCAAATT
TGTTTGATT
TGTTATATT
Pattern GA...CAT Length 8 Density 5 Support 9 Total 11 Zssup 3.131636e+00 Zstot 2.080487e+00 
GATACCAT
GATTTCAT
GATATCAT
GACATCAT
GAAGTCAT
GATGACAT
GAATACAT
GAATACAT
GAATTCAT
GACAACAT
GATGTCAT
Pattern CGACA Length 5 Density 5 Support 7 Total 10 Zssup 3.129308e+00 Zstot 3.738650e+00 
CGACA
CGACA
CGACA
CGACA
CGACA
CGACA
CGACA
CGACA
CGACA
CGACA
Pattern ATT..TTG Length 8 Density 6 Support 7 Total 8 Zssup 3.129143e+00 Zstot 2.633947e+00 
ATTGATTG
ATTAATTG
ATTATTTG
ATTATTTG
ATTGATTG
ATTCTTTG
ATTCGTTG
ATTAATTG
Pattern GAT.TT.T Length 8 Density 6 Support 7 Total 9 Zssup 3.129143e+00 Zstot 3.193001e+00 
GATTTTGT
GATCTTTT
GATCTTTT
GATATTTT
GATATTAT
GATTTTTT
GATATTGT
GATTTTTT
GATTTTGT
Pattern G.TATT.T Length 8 Density 6 Support 7 Total 9 Zssup 3.129143e+00 Zstot 3.193001e+00 
GGTATTGT
GCTATTAT
GTTATTCT
GATATTTT
GGTATTGT
GATATTAT
GTTATTCT
GATATTGT
GGTATTGT
Pattern GA..TTTT Length 8 Density 6 Support 7 Total 9 Zssup 3.129143e+00 Zstot 3.193001e+00 
GACTTTTT
GATCTTTT
GAATTTTT
GATCTTTT
GATATTTT
GAATTTTT
GATTTTTT
GACATTTT
GATTTTTT
Pattern TTT.T.GA Length 8 Density 6 Support 7 Total 11 Zssup 3.129143e+00 Zstot 4.313256e+00 
TTTGTCGA
TTTTTCGA
TTTGTCGA
TTTTTTGA
TTTTTCGA
TTTTTAGA
TTTGTCGA
TTTTTCGA
TTTGTCGA
TTTTTAGA
TTTGTCGA
Pattern TT.TT.GA Length 8 Density 6 Support 7 Total 12 Zssup 3.129143e+00 Zstot 4.874462e+00 
TTATTGGA
TTATTCGA
TTATTTGA
TTTTTCGA
TTATTTGA
TTCTTCGA
TTTTTTGA
TTTTTCGA
TTTTTAGA
TTTTTCGA
TTCTTTGA
TTTTTAGA
Pattern T..TTTGA Length 8 Density 6 Support 7 Total 10 Zssup 3.129143e+00 Zstot 3.751426e+00 
TCATTTGA
TCTTTTGA
TAATTTGA
TTATTTGA
TTATTTGA
TTTTTTGA
TATTTTGA
TTCTTTGA
TCTTTTGA
TGTTTTGA
Pattern G.C.AAT Length 7 Density 5 Support 9 Total 15 Zssup 3.121555e+00 Zstot 3.717860e+00 
GTCGAAT
GTCGAAT
GTCAAAT
GACAAAT
GGCAAAT
GACTAAT
GTCGAAT
GGCCAAT
GACAAAT
GTCAAAT
GTCGAAT
GCCGAAT
GGCCAAT
GACAAAT
GCCAAAT
Pattern TG.C.AA Length 7 Density 5 Support 9 Total 21 Zssup 3.121555e+00 Zstot 6.217094e+00 
TGTCGAA
TGTCGAA
TGACGAA
TGTCGAA
TGTCGAA
TGCCAAA
TGGCAAA
TGTCGAA
TGGCCAA
TGTCAAA
TGTCGAA
TGACAAA
TGTCGAA
TGACGAA
TGCCGAA
TGTCAAA
TGACAAA
TGACAAA
TGTCAAA
TGTCTAA
TGACCAA
Pattern GTATT.T Length 7 Density 6 Support 7 Total 10 Zssup 3.119347e+00 Zstot 3.732689e+00 
GTATTGT
GTATTTT
GTATTTT
GTATTGT
GTATTCT
GTATTGT
GTATTCT
GTATTAT
GTATTGT
GTATTTT
Pattern TTTT.AG Length 7 Density 6 Support 7 Total 9 Zssup 3.119347e+00 Zstot 3.175081e+00 
TTTTTAG
TTTTCAG
TTTTGAG
TTTTTAG
TTTTGAG
TTTTTAG
TTTTTAG
TTTTTAG
TTTTCAG
Pattern T.TTGAT Length 7 Density 6 Support 7 Total 10 Zssup 3.119347e+00 Zstot 3.731356e+00 
TCTTGAT
TATTGAT
TCTTGAT
TTTTGAT
TTTTGAT
TCTTGAT
TCTTGAT
TTTTGAT
TATTGAT
TTTTGAT
Pattern T.TGTAT Length 7 Density 6 Support 7 Total 8 Zssup 3.119347e+00 Zstot 2.617515e+00 
TATGTAT
TATGTAT
TATGTAT
TTTGTAT
TATGTAT
TATGTAT
TTTGTAT
TTTGTAT
Pattern TG.TATT Length 7 Density 6 Support 7 Total 9 Zssup 3.119347e+00 Zstot 3.175081e+00 
TGTTATT
TGGTATT
TGCTATT
TGATATT
TGATATT
TGTTATT
TGATATT
TGGTATT
TGATATT
Pattern TTTTGA Length 6 Density 6 Support 7 Total 10 Zssup 3.109602e+00 Zstot 3.712746e+00 
TTTTGA
TTTTGA
TTTTGA
TTTTGA
TTTTGA
TTTTGA
TTTTGA
TTTTGA
TTTTGA
TTTTGA
Pattern A.GG.AA.A Length 9 Density 6 Support 6 Total 8 Zssup 3.108423e+00 Zstot 3.647265e+00 
AGGGAAAAA
AGGGCAAGA
ATGGTAAAA
ACGGTAAAA
AAGGAAATA
ATGGAAAAA
AAGGTAACA
AGGGGAACA
Pattern AAG.A.G.A Length 9 Density 6 Support 6 Total 8 Zssup 3.108423e+00 Zstot 2.996352e+00 
AAGAATGGA
AAGAATGCA
AAGTAAGCA
AAGGAGGAA
AAGAAGGTA
AAGCAAGAA
AAGAAAGAA
AAGAAAGGA
Pattern A.GAA.G.A Length 9 Density 6 Support 6 Total 8 Zssup 3.108423e+00 Zstot 2.996352e+00 
ATGAAGGTA
AAGAATGGA
AAGAATGCA
ATGAATGAA
AGGAATGGA
AAGAAGGTA
AAGAAAGAA
AAGAAAGGA
Pattern A..AGAG.A Length 9 Density 6 Support 6 Total 6 Zssup 3.108423e+00 Zstot 2.343931e+00 
AGTAGAGAA
ACAAGAGCA
AACAGAGAA
AAAAGAGAA
ATGAGAGGA
ATGAGAGGA
Pattern A..GGA.AA Length 9 Density 6 Support 6 Total 6 Zssup 3.108423e+00 Zstot 2.343931e+00 
AAAGGAAAA
ATTGGAAAA
ATAGGAAAA
ATCGGATAA
AATGGAAAA
AGAGGAAAA
Pattern A.A.G.GAA Length 9 Density 6 Support 6 Total 7 Zssup 3.108423e+00 Zstot 2.996352e+00 
AAACGGGAA
ATATGAGAA
AAACGAGAA
AAACGTGAA
AGAAGTGAA
AAAAGAGAA
AGATGTGAA
Pattern A.AA.GA.G Length 9 Density 6 Support 6 Total 6 Zssup 3.108423e+00 Zstot 2.343931e+00 
ATAATGACG
AAAATGATG
AGAATGATG
ACAAGGAAG
AAAATGATG
AGAAAGAAG
Pattern A.AAA.G.G Length 9 Density 6 Support 6 Total 8 Zssup 3.108423e+00 Zstot 3.649729e+00 
AAAAACGGG
AAAAAGGCG
AAAAAGGCG
AAAAACGAG
AGAAACGTG
ACAAAAGAG
ATAAAGGAG
AGAAAGGAG
Pattern A..AAG.AG Length 9 Density 6 Support 6 Total 10 Zssup 3.108423e+00 Zstot 4.304066e+00 
AACAAGCAG
AATAAGTAG
AGTAAGCAG
ATAAAGGAG
ATCAAGGAG
AAAAAGCAG
AGAAAGAAG
ATTAAGCAG
AGCAAGAAG
AGAAAGGAG
Pattern G..GAAA.A Length 9 Density 6 Support 6 Total 7 Zssup 3.108423e+00 Zstot 2.996352e+00 
GAAGAAAAA
GTCGAAAAA
GCTGAAATA
GTCGAAAAA
GTCGAAAAA
GCAGAAAGA
GTGGAAAAA
Pattern GAAA..G.A Length 9 Density 6 Support 6 Total 6 Zssup 3.108423e+00 Zstot 2.343931e+00 
GAAAAAGAA
GAAAATGAA
GAAACTGCA
GAAATAGGA
GAAATCGAA
GAAAAAGCA
Pattern GAA.G..AA Length 9 Density 6 Support 6 Total 7 Zssup 3.108423e+00 Zstot 2.995240e+00 
GAATGCAAA
GAATGGTAA
GAATGTAAA
GAATGAAAA
GAATGTCAA
GAATGGAAA
GAAGGGGAA
Pattern G..GA.AAA Length 9 Density 6 Support 6 Total 8 Zssup 3.108423e+00 Zstot 3.649729e+00 
GAAGAAAAA
GTCGAAAAA
GTAGAGAAA
GAGGAGAAA
GTCGAAAAA
GTGGAGAAA
GTCGAAAAA
GTGGAAAAA
Pattern G...AGAAA Length 9 Density 6 Support 6 Total 6 Zssup 3.108423e+00 Zstot 2.343931e+00 
GTAGAGAAA
GAGGAGAAA
GTAAAGAAA
GTGGAGAAA
GCTCAGAAA
GGCAAGAAA
Pattern G...AAGAA Length 9 Density 6 Support 6 Total 8 Zssup 3.108423e+00 Zstot 3.649729e+00 
GATCAAGAA
GAAAAAGAA
GACGAAGAA
GGGCAAGAA
GTCGAAGAA
GATCAAGAA
GAGGAAGAA
GTCAAAGAA
Pattern G.A.AA.GA Length 9 Density 6 Support 6 Total 6 Zssup 3.108423e+00 Zstot 2.343931e+00 
GAATAATGA
GTATAAAGA
GTAAAATGA
GGATAATGA
GCAGAAAGA
GTATAATGA
Pattern G..AAA.GA Length 9 Density 6 Support 6 Total 6 Zssup 3.108423e+00 Zstot 2.340463e+00 
GATAAAGGA
GTCAAAAGA
GGCAAATGA
GTAAAATGA
GTCAAAAGA
GCCAAATGA
Pattern GA.AAA..G Length 9 Density 6 Support 6 Total 8 Zssup 3.108423e+00 Zstot 3.649729e+00 
GAAAAAATG
GAAAAAACG
GAGAAACTG
GAAAAACAG
GAGAAAATG
GAGAAACCG
GAAAAAAAG
GAAAAATTG
Pattern G.AAA.A.G Length 9 Density 6 Support 6 Total 8 Zssup 3.108423e+00 Zstot 3.645418e+00 
GAAAAAATG
GAAAAAACG
GCAAAAAAG
GAAAATACG
GTAAAAAAG
GTAAACATG
GGAAATAGG
GAAAAAAAG
Pattern A.ATCA..A Length 9 Density 6 Support 7 Total 9 Zssup 3.099656e+00 Zstot 3.154356e+00 
AGATCAAGA
AAATCAAGA
ATATCAAAA
ACATCAAGA
AAATCACCA
ATATCACAA
AAATCATAA
ATATCAGTA
AAATCATAA
Pattern A..ATAC.A Length 9 Density 6 Support 7 Total 10 Zssup 3.099656e+00 Zstot 3.708968e+00 
ATGATACCA
ACAATACCA
ATGATACGA
AAAATACGA
AGCATACAA
AATATACAA
AGTATACAA
ACAATACCA
ATAATACAA
AAAATACAA
Pattern A.AAT..CA Length 9 Density 6 Support 7 Total 8 Zssup 3.099656e+00 Zstot 2.597870e+00 
ACAATACCA
ACAATCACA
AAAATATCA
ATAATATCA
AGAATAACA
ACAATATCA
ATAATGACA
ACAATACCA
Pattern AAT...ACA Length 9 Density 6 Support 7 Total 7 Zssup 3.099656e+00 Zstot 2.042200e+00 
AATTCGACA
AATGAAACA
AATGGTACA
AATATCACA
AATTTGACA
AATCAAACA
AATATAACA
Pattern A..A.ATCA Length 9 Density 6 Support 7 Total 9 Zssup 3.099656e+00 Zstot 3.154356e+00 
AGCATATCA
AAGACATCA
AAAATATCA
ATGATATCA
ATTAAATCA
ATAATATCA
AAAAAATCA
ACAATATCA
ATCATATCA
Pattern A.A..ATAC Length 9 Density 6 Support 7 Total 10 Zssup 3.099656e+00 Zstot 3.710314e+00 
AAAACATAC
AAACCATAC
AAAAGATAC
AAATGATAC
AGAAAATAC
AAACAATAC
AAAATATAC
ACAGAATAC
ATACAATAC
ATATAATAC
Pattern AAA..A.TC Length 9 Density 6 Support 7 Total 8 Zssup 3.099656e+00 Zstot 2.597870e+00 
AAAAAAGTC
AAATGAATC
AAATCATTC
AAAAAATTC
AAAAAAATC
AAAGAAATC
AAAAAAATC
AAAGGAGTC
Pattern A.CAA..AT Length 9 Density 6 Support 7 Total 9 Zssup 3.099656e+00 Zstot 3.154356e+00 
ATCAAGAAT
ATCAAAAAT
ACCAAATAT
ATCAAAAAT
AACAAGTAT
ATCAAGAAT
AACAAAGAT
ATCAACGAT
AACAAATAT
Pattern C.A.TA.AA Length 9 Density 6 Support 7 Total 9 Zssup 3.099656e+00 Zstot 3.154356e+00 
CTACTAAAA
CAATTAGAA
CAAATAAAA
CGATTATAA
CGACTAAAA
CTATTATAA
CGATTAAAA
CGAATACAA
CGAATATAA
Pattern TCAAA...A Length 9 Density 6 Support 7 Total 11 Zssup 3.099656e+00 Zstot 4.269786e+00 
TCAAATGAA
TCAAAAACA
TCAAACACA
TCAAATAAA
TCAAATTAA
TCAAAAAAA
TCAAAATAA
TCAAACAGA
TCAAAAGTA
TCAAAAGAA
TCAAAACAA
Pattern TCAA.A..A Length 9 Density 6 Support 7 Total 9 Zssup 3.099656e+00 Zstot 3.154356e+00 
TCAAGAATA
TCAATAGTA
TCAAAAACA
TCAAAAAAA
TCAAAATAA
TCAAAAGTA
TCAAAAGAA
TCAACATTA
TCAAAACAA
Pattern TCA.A..AA Length 9 Density 6 Support 7 Total 9 Zssup 3.099656e+00 Zstot 3.154356e+00 
TCAAATGAA
TCAAATAAA
TCAAATTAA
TCATAATAA
TCAAAAAAA
TCAAAATAA
TCATATCAA
TCAAAAGAA
TCAAAACAA
Pattern T...CAAAA Length 9 Density 6 Support 7 Total 12 Zssup 3.099656e+00 Zstot 4.828736e+00 
TAAACAAAA
TCGACAAAA
TTTTCAAAA
TGCTCAAAA
TTGCCAAAA
TAATCAAAA
TTCTCAAAA
TATACAAAA
TCGACAAAA
TCGTCAAAA
TTGACAAAA
TTGTCAAAA
Pattern A..GGAAA Length 8 Density 6 Support 6 Total 7 Zssup 3.098916e+00 Zstot 2.331077e+00 
ATTGGAAA
AAAGGAAA
ATTGGAAA
AAAGGAAA
ATAGGAAA
AATGGAAA
AGAGGAAA
Pattern A..AAGGA Length 8 Density 6 Support 6 Total 6 Zssup 3.098916e+00 Zstot 2.328122e+00 
ATAAAGGA
ATAAAGGA
AACAAGGA
ATAAAGGA
ATCAAGGA
AGAAAGGA
Pattern AAGAA..G Length 8 Density 6 Support 6 Total 7 Zssup 3.098916e+00 Zstot 2.981387e+00 
AAGAATGG
AAGAATGG
AAGAATGG
AAGAAACG
AAGAAGAG
AAGAAGGG
AAGAAAGG
Pattern GAG.A.AA Length 8 Density 6 Support 6 Total 6 Zssup 3.098916e+00 Zstot 2.331077e+00 
GAGGAGAA
GAGAATAA
GAGTAAAA
GAGGAGAA
GAGAAAAA
GAGGAAAA
Pattern A.AATA.C Length 8 Density 6 Support 7 Total 9 Zssup 3.089840e+00 Zstot 3.136389e+00 
ATAATAGC
ACAATACC
AGAATAAC
AAAATATC
ATAATATC
ACAATACC
AGAATAAC
ACAATATC
ACAATACC
Pattern AAAA..TC Length 8 Density 6 Support 7 Total 9 Zssup 3.089840e+00 Zstot 3.136389e+00 
AAAAAGTC
AAAAGATC
AAAAATTC
AAAAGATC
AAAATATC
AAAAATTC
AAAAAATC
AAAATGTC
AAAAAATC
Pattern A.AA.ATC Length 8 Density 6 Support 7 Total 9 Zssup 3.089840e+00 Zstot 3.136389e+00 
ACAAAATC
AAAAGATC
AAAAGATC
AAAATATC
ATAATATC
AAAAAATC
ACAATATC
ACAAAATC
AAAAAATC
Pattern CAA..AAT Length 8 Density 6 Support 7 Total 8 Zssup 3.089840e+00 Zstot 2.581960e+00 
CAATCAAT
CAAATAAT
CAATTAAT
CAAATAAT
CAATCAAT
CAAAGAAT
CAACGAAT
CAATTAAT
Pattern TCAAA..A Length 8 Density 6 Support 7 Total 10 Zssup 3.089840e+00 Zstot 3.691528e+00 
TCAAATGA
TCAAATAA
TCAAATAA
TCAAATTA
TCAAAAGA
TCAAAAAA
TCAAAATA
TCAAAGAA
TCAAAAGA
TCAAAACA
Pattern TC.AA.AA Length 8 Density 6 Support 7 Total 12 Zssup 3.089840e+00 Zstot 4.803941e+00 
TCGAATAA
TCCAATAA
TCAAATAA
TCGAAAAA
TCAAATAA
TCGAAGAA
TCAAAAAA
TCGAAAAA
TCTAAAAA
TCGAAAAA
TCAAAGAA
TCTAAAAA
Pattern TC.A.AAA Length 8 Density 6 Support 7 Total 11 Zssup 3.089840e+00 Zstot 4.247378e+00 
TCGACAAA
TCGAAAAA
TCGACAAA
TCAAAAAA
TCGACAAA
TCGAAAAA
TCGACAAA
TCTAAAAA
TCGAAAAA
TCTAAAAA
TCGACAAA
Pattern AGAGA.A Length 7 Density 6 Support 6 Total 6 Zssup 3.089457e+00 Zstot 2.318298e+00 
AGAGATA
AGAGAGA
AGAGAAA
AGAGAAA
AGAGAAA
AGAGAAA
Pattern AG.GAAA Length 7 Density 6 Support 6 Total 7 Zssup 3.089457e+00 Zstot 2.966514e+00 
AGGGAAA
AGAGAAA
AGAGAAA
AGAGAAA
AGCGAAA
AGAGAAA
AGGGAAA
Pattern A.GGAAA Length 7 Density 6 Support 6 Total 7 Zssup 3.089457e+00 Zstot 2.966514e+00 
AGGGAAA
AAGGAAA
ATGGAAA
AAGGAAA
AAGGAAA
ATGGAAA
AGGGAAA
Pattern AA.AAGG Length 7 Density 6 Support 6 Total 7 Zssup 3.089457e+00 Zstot 2.966514e+00 
AACAAGG
AAAAAGG
AAAAAGG
AAAAAGG
AACAAGG
AAGAAGG
AAGAAGG
Pattern G.GAAAA Length 7 Density 6 Support 6 Total 8 Zssup 3.089457e+00 Zstot 3.615436e+00 
GGGAAAA
GTGAAAA
GAGAAAA
GAGAAAA
GAGAAAA
GAGAAAA
GAGAAAA
GTGAAAA
Pattern ATCAA.A Length 7 Density 6 Support 7 Total 10 Zssup 3.080073e+00 Zstot 3.671532e+00 
ATCAAGA
ATCAATA
ATCAAGA
ATCAAAA
ATCAAGA
ATCAAAA
ATCAAGA
ATCAAAA
ATCAATA
ATCAAAA
Pattern ATACA.A Length 7 Density 6 Support 7 Total 8 Zssup 3.080073e+00 Zstot 2.564460e+00 
ATACATA
ATACATA
ATACATA
ATACATA
ATACAAA
ATACATA
ATACAAA
ATACAAA
Pattern AATA.CA Length 7 Density 6 Support 7 Total 9 Zssup 3.080073e+00 Zstot 3.118539e+00 
AATACCA
AATAACA
AATAGCA
AATATCA
AATATCA
AATAACA
AATATCA
AATATCA
AATACCA
Pattern A.AATAC Length 7 Density 6 Support 7 Total 10 Zssup 3.080073e+00 Zstot 3.671532e+00 
ACAATAC
AAAATAC
AAAATAC
ACAATAC
AGAATAC
AGAATAC
ACAATAC
ACAATAC
ATAATAC
AAAATAC
Pattern CT.AAAA Length 7 Density 6 Support 7 Total 9 Zssup 3.080073e+00 Zstot 3.118539e+00 
CTGAAAA
CTAAAAA
CTCAAAA
CTAAAAA
CTCAAAA
CTAAAAA
CTAAAAA
CTAAAAA
CTGAAAA
Pattern GC.G.T..T Length 9 Density 5 Support 7 Total 10 Zssup 3.079801e+00 Zstot 3.680693e+00 
GCTGTTATT
GCGGGTTTT
GCAGGTGGT
GCCGCTTGT
GCAGTTTCT
GCAGTTTTT
GCTGATGAT
GCCGATTTT
GCAGCTTTT
GCAGCTTTT
Pattern TTG....GC Length 9 Density 5 Support 7 Total 10 Zssup 3.079801e+00 Zstot 3.125727e+00 
TTGTTATGC
TTGATATGC
TTGAATAGC
TTGGCACGC
TTGTTTTGC
TTGATTGGC
TTGGCCAGC
TTGTGTTGC
TTGTTTGGC
TTGTCCCGC
Pattern TC..G..GT Length 9 Density 5 Support 7 Total 8 Zssup 3.079801e+00 Zstot 2.571576e+00 
TCAGGGCGT
TCGCGGTGT
TCTTGATGT
TCATGCAGT
TCTGGAAGT
TCCGGCAGT
TCAAGCGGT
TCACGCTGT
Pattern T.AAA.A.T Length 9 Density 6 Support 9 Total 14 Zssup 3.078779e+00 Zstot 3.234861e+00 
TAAAAAACT
TTAAATATT
TTAAAGATT
TCAAATAAT
TCAAAAATT
TCAAAAAGT
TTAAAAAGT
TCAAAAATT
TAAAATACT
TTAAACAAT
TAAAAAAAT
TGAAAAAAT
TCAAAGAAT
TGAAAAATT
Pattern T.A.A.AAT Length 9 Density 6 Support 9 Total 11 Zssup 3.078779e+00 Zstot 1.999034e+00 
TTATAAAAT
TCAAATAAT
TGAGAAAAT
TGAGAAAAT
TTAAACAAT
TAAAAAAAT
TCAGAAAAT
TGAAAAAAT
TCAAAGAAT
TGACAAAAT
TTATATAAT
Pattern TCAAAA Length 6 Density 6 Support 7 Total 10 Zssup 3.070357e+00 Zstot 3.651672e+00 
TCAAAA
TCAAAA
TCAAAA
TCAAAA
TCAAAA
TCAAAA
TCAAAA
TCAAAA
TCAAAA
TCAAAA
Pattern TG..TG.C Length 8 Density 5 Support 7 Total 9 Zssup 3.069999e+00 Zstot 3.107795e+00 
TGATTGAC
TGATTGTC
TGTATGAC
TGCGTGCC
TGATTGGC
TGTTTGTC
TGAATGTC
TGTTTGGC
TGCCTGTC
Pattern CTT..T..T Length 9 Density 5 Support 10 Total 19 Zssup 3.068454e+00 Zstot 3.313406e+00 
CTTATTTGT
CTTCGTCAT
CTTGATCTT
CTTTATTAT
CTTGATATT
CTTGTTTAT
CTTTATTAT
CTTTTTCTT
CTTCCTTGT
CTTGTTTGT
CTTTGTTAT
CTTACTTTT
CTTTGTATT
CTTTGTATT
CTTCTTTCT
CTTTCTGCT
CTTGATATT
CTTTATACT
CTTCTTGCT
Pattern CT..TT..T Length 9 Density 5 Support 10 Total 23 Zssup 3.068454e+00 Zstot 4.375613e+00 
CTAATTCTT
CTAATTCAT
CTTATTTGT
CTGCTTGTT
CTGTTTCAT
CTGATTCAT
CTACTTATT
CTCGTTTTT
CTTGTTTAT
CTTTTTCTT
CTTGTTTGT
CTCCTTTAT
CTGCTTACT
CTGTTTGAT
CTATTTCCT
CTCTTTTGT
CTCATTCCT
CTCCTTGAT
CTTCTTTCT
CTGCTTTTT
CTCCTTTCT
CTTCTTGCT
CTGCTTAAT
Pattern CTT....TT Length 9 Density 5 Support 10 Total 18 Zssup 3.068454e+00 Zstot 3.313406e+00 
CTTAGCCTT
CTTGATCTT
CTTTTCCTT
CTTGCCCTT
CTTTTATTT
CTTCCCGTT
CTTGATATT
CTTGTGTTT
CTTTGAATT
CTTTTTCTT
CTTTAATTT
CTTACTTTT
CTTGGAATT
CTTTGTATT
CTTTGTATT
CTTGTGCTT
CTTGATATT
CTTTTGTTT
Pattern TTT.T...C Length 9 Density 5 Support 10 Total 23 Zssup 3.068454e+00 Zstot 4.718818e+00 
TTTTTCTTC
TTTGTTTAC
TTTATTTTC
TTTTTGAGC
TTTTTCGAC
TTTTTTCCC
TTTCTCTAC
TTTTTTAGC
TTTTTTACC
TTTCTCCTC
TTTTTTTCC
TTTCTTTAC
TTTTTCGAC
TTTTTAGTC
TTTCTCCAC
TTTTTCGAC
TTTCTGAGC
TTTGTATTC
TTTTTAGAC
TTTATATCC
TTTCTTGCC
TTTTTTTCC
TTTTTCCAC
Pattern TT..TT..C Length 9 Density 5 Support 10 Total 25 Zssup 3.068454e+00 Zstot 5.788300e+00 
TTTGTTTAC
TTTATTTTC
TTCTTTTTC
TTCATTTTC
TTATTTGAC
TTTTTTCCC
TTGATTACC
TTATTTGTC
TTCATTACC
TTTTTTAGC
TTTTTTACC
TTGTTTTGC
TTTTTTTCC
TTGATTGGC
TTTCTTTAC
TTGTTTGTC
TTAATTTTC
TTGATTTTC
TTCTTTGAC
TTCCTTCAC
TTGTTTGGC
TTCGTTGCC
TTAATTGAC
TTTCTTGCC
TTTTTTTCC
Pattern TTT...T.C Length 9 Density 5 Support 10 Total 22 Zssup 3.068454e+00 Zstot 4.713921e+00 
TTTACGTAC
TTTTTCTTC
TTTGTTTAC
TTTTATTTC
TTTATTTTC
TTTGACTCC
TTTACATGC
TTTTCATAC
TTTGCGTGC
TTTGATTAC
TTTCTCTAC
TTTGCATTC
TTTTTTTCC
TTTCTTTAC
TTTTGATCC
TTTACATTC
TTTTCATTC
TTTGTATTC
TTTCCATTC
TTTATATCC
TTTTGATGC
TTTTTTTCC
Pattern TT..T.T.C Length 9 Density 5 Support 10 Total 19 Zssup 3.068454e+00 Zstot 3.660408e+00 
TTGTTATGC
TTTTTCTTC
TTTGTTTAC
TTTATTTTC
TTCTTTTTC
TTCATTTTC
TTGATATGC
TTTCTCTAC
TTATTGTAC
TTGTTTTGC
TTTTTTTCC
TTTCTTTAC
TTAATTTTC
TTGTTATTC
TTGATTTTC
TTTGTATTC
TTGATATTC
TTTATATCC
TTTTTTTCC
Pattern T.T.T.T.C Length 9 Density 5 Support 10 Total 18 Zssup 3.068454e+00 Zstot 3.308332e+00 
TTTTTCTTC
TTTGTTTAC
TTTATTTTC
TATATATTC
TATCTTTTC
TCTCTCTCC
TCTTTATAC
TTTCTCTAC
TTTTTTTCC
TTTCTTTAC
TATGTATTC
TATGTATTC
TTTGTATTC
TATCTGTGC
TCTTTCTGC
TTTATATCC
TGTATTTTC
TTTTTTTCC
Pattern TT...TT.C Length 9 Density 5 Support 10 Total 18 Zssup 3.068454e+00 Zstot 3.312560e+00 
TTTGTTTAC
TTTTATTTC
TTTATTTTC
TTCTTTTTC
TTCATTTTC
TTCCCTTCC
TTTGATTAC
TTGTGTTTC
TTGTTTTGC
TTTTTTTCC
TTTCTTTAC
TTGTGTTGC
TTAATTTTC
TTGATTTTC
TTCGATTTC
TTCTCTTGC
TTCCATTCC
TTTTTTTCC
Pattern TTT..C..T Length 9 Density 5 Support 10 Total 25 Zssup 3.068454e+00 Zstot 4.729612e+00 
TTTATCTAT
TTTTCCTTT
TTTGACGAT
TTTTTCCCT
TTTAACTTT
TTTGGCAAT
TTTTACCAT
TTTACCATT
TTTTGCATT
TTTGCCATT
TTTTCCAAT
TTTTTCTTT
TTTTTCTCT
TTTCTCTGT
TTTTACCGT
TTTTTCATT
TTTTCCTAT
TTTCTCTTT
TTTGACATT
TTTTTCATT
TTTCGCTAT
TTTTTCCAT
TTTTCCATT
TTTTCCTCT
TTTGGCTGT
Pattern TT.T.C..T Length 9 Density 5 Support 10 Total 23 Zssup 3.068454e+00 Zstot 4.375613e+00 
TTATGCTAT
TTATTCTTT
TTTTCCTTT
TTATTCTCT
TTTTTCCCT
TTGTACCAT
TTTTACCAT
TTTTGCATT
TTTTCCAAT
TTTTTCTTT
TTATTCTAT
TTTTTCTCT
TTTTACCGT
TTTTTCATT
TTTTCCTAT
TTGTACGTT
TTATCCGAT
TTTTTCATT
TTCTGCTTT
TTTTTCCAT
TTTTCCATT
TTCTGCCTT
TTTTCCTCT
Pattern T.TT.C..T Length 9 Density 5 Support 10 Total 24 Zssup 3.068454e+00 Zstot 4.729612e+00 
TATTTCGGT
TCTTACAAT
TATTTCATT
TTTTCCTTT
TCTTGCCCT
TGTTTCATT
TTTTTCCCT
TGTTTCTCT
TTTTACCAT
TTTTGCATT
TTTTCCAAT
TTTTTCTTT
TTTTTCTCT
TTTTACCGT
TTTTTCATT
TTTTCCTAT
TATTTCCTT
TGTTTCGAT
TTTTTCATT
TGTTACCTT
TTTTTCCAT
TTTTCCATT
TTTTCCTCT
TGTTCCCCT
Pattern CTTT...T Length 8 Density 5 Support 10 Total 20 Zssup 3.058552e+00 Zstot 3.982108e+00 
CTTTATCT
CTTTGGTT
CTTTACGT
CTTTTTTT
CTTTTCCT
CTTTTATT
CTTTACAT
CTTTGAAT
CTTTTTCT
CTTTAATT
CTTTAATT
CTTTTGTT
CTTTGTAT
CTTTGTAT
CTTTTCAT
CTTTCGCT
CTTTTTTT
CTTTTGTT
CTTTCTTT
CTTTTTTT
Pattern CTT..T.T Length 8 Density 5 Support 10 Total 24 Zssup 3.058552e+00 Zstot 5.389035e+00 
CTTTATCT
CTTGATTT
CTTGTTAT
CTTTTTTT
CTTGATCT
CTTGTTTT
CTTGATAT
CTTATTGT
CTTGATGT
CTTGTTTT
CTTATTGT
CTTTTTCT
CTTCTTTT
CTTACTTT
CTTTGTAT
CTTGATAT
CTTTGTAT
CTTCTTTT
CTTGATAT
CTTTTTTT
CTTGCTTT
CTTTCTTT
CTTAATTT
CTTTTTTT
Pattern C.TT.T.T Length 8 Density 5 Support 10 Total 19 Zssup 3.058552e+00 Zstot 3.631518e+00 
CTTTATCT
CATTTTGT
CATTTTAT
CTTTTTTT
CGTTTTTT
CATTTTTT
CCTTTTTT
CCTTTTTT
CGTTTTTT
CTTTTTCT
CCTTGTTT
CATTTTCT
CATTTTCT
CTTTGTAT
CTTTGTAT
CCTTCTTT
CTTTTTTT
CTTTCTTT
CTTTTTTT
Pattern TT.T.T.C Length 8 Density 5 Support 10 Total 22 Zssup 3.058552e+00 Zstot 3.979392e+00 
TTTTCTTC
TTGTTTAC
TTATATAC
TTATTTTC
TTTTTTCC
TTTTTTGC
TTCTCTAC
TTTTTTAC
TTGTATGC
TTTTTTTC
TTTTTTCC
TTCTTTAC
TTTTCTCC
TTGTATAC
TTGTATTC
TTTTTTTC
TTCTTTTC
TTATATTC
TTTTGTGC
TTATATCC
TTTTTTTC
TTTTTTCC
Pattern TTT..C.T Length 8 Density 5 Support 10 Total 23 Zssup 3.058552e+00 Zstot 5.038628e+00 
TTTGTCGT
TTTTTCTT
TTTTCCTT
TTTTACAT
TTTTTCAT
TTTTCCCT
TTTAACTT
TTTTGCGT
TTTCTCAT
TTTAGCAT
TTTACCAT
TTTTGCAT
TTTCTCCT
TTTGCCAT
TTTTTCTT
TTTACCGT
TTTTTCAT
TTTCTCTT
TTTGACAT
TTTCTCTT
TTTTTCAT
TTTTCCAT
TTTCACAT
Pattern T..TTC.T Length 8 Density 5 Support 10 Total 23 Zssup 3.058552e+00 Zstot 4.336910e+00 
TAATTCTT
TAATTCAT
TTTTTCTT
TTCTTCGT
TAGTTCTT
TATTTCAT
TTATTCTT
TTTTTCAT
TGTTTCAT
TGATTCAT
TCATTCAT
TTCTTCAT
TGCTTCAT
TTTTTCTT
TTCTTCCT
TTTTTCAT
TCATTCAT
TATTTCCT
TCATTCCT
TTTTTCAT
TACTTCCT
TCTTTCTT
TGCTTCAT
Pattern TC.TT.T Length 7 Density 5 Support 10 Total 23 Zssup 3.048715e+00 Zstot 4.647870e+00 
TCATTAT
TCATTTT
TCCTTTT
TCTTTTT
TCATTTT
TCGTTAT
TCATTTT
TCTTTAT
TCTTTTT
TCATTTT
TCATTCT
TCGTTTT
TCCTTGT
TCCTTGT
TCATTTT
TCTTTGT
TCATTTT
TCATTAT
TCATTTT
TCTTTCT
TCATTAT
TCATTAT
TCTTTCT
Pattern T.T.CTT Length 7 Density 5 Support 10 Total 20 Zssup 3.048715e+00 Zstot 3.949641e+00 
TTTTCTT
TATTCTT
TATTCTT
TTTCCTT
TCTACTT
TATGCTT
TTTTCTT
TTTCCTT
TCTTCTT
TTTCCTT
TCTACTT
TGTGCTT
TGTGCTT
TGTGCTT
TCTTCTT
TCTGCTT
TGTGCTT
TATACTT
TATACTT
TCTGCTT
Pattern TGTCG Length 5 Density 5 Support 7 Total 10 Zssup 3.040892e+00 Zstot 3.601147e+00 
TGTCG
TGTCG
TGTCG
TGTCG
TGTCG
TGTCG
TGTCG
TGTCG
TGTCG
TGTCG
Pattern CTTT.T Length 6 Density 5 Support 10 Total 25 Zssup 3.038942e+00 Zstot 5.302555e+00 
CTTTAT
CTTTAT
CTTTTT
CTTTTT
CTTTTT
CTTTAT
CTTTTT
CTTTAT
CTTTTT
CTTTTT
CTTTTT
CTTTTT
CTTTAT
CTTTTT
CTTTGT
CTTTAT
CTTTGT
CTTTGT
CTTTCT
CTTTTT
CTTTTT
CTTTAT
CTTTCT
CTTTCT
CTTTTT
Pattern TTT.TC Length 6 Density 5 Support 10 Total 33 Zssup 3.038942e+00 Zstot 8.094012e+00 
TTTATC
TTTGTC
TTTGTC
TTTTTC
TTTTTC
TTTTTC
TTTTTC
TTTTTC
TTTGTC
TTTCTC
TTTCTC
TTTCTC
TTTTTC
TTTCTC
TTTTTC
TTTTTC
TTTGTC
TTTGTC
TTTCTC
TTTTTC
TTTCTC
TTTTTC
TTTGTC
TTTTTC
TTTCTC
TTTGTC
TTTCTC
TTTTTC
TTTTTC
TTTGTC
TTTTTC
TTTGTC
TTTTTC
Pattern T.TTTC Length 6 Density 5 Support 10 Total 25 Zssup 3.038942e+00 Zstot 5.649471e+00 
TATTTC
TTTTTC
TATTTC
TTTTTC
TTTTTC
TGTTTC
TTTTTC
TTTTTC
TGTTTC
TGTTTC
TATTTC
TTTTTC
TTTTTC
TTTTTC
TTTTTC
TTTTTC
TTTTTC
TATTTC
TGTTTC
TTTTTC
TCTTTC
TTTTTC
TCTTTC
TTTTTC
TTTTTC
Pattern TTC.TT Length 6 Density 5 Support 10 Total 27 Zssup 3.038942e+00 Zstot 6.347419e+00 
TTCATT
TTCATT
TTCTTT
TTCCTT
TTCATT
TTCATT
TTCATT
TTCATT
TTCATT
TTCTTT
TTCCTT
TTCCTT
TTCATT
TTCTTT
TTCATT
TTCCTT
TTCATT
TTCTTT
TTCCTT
TTCATT
TTCTTT
TTCTTT
TTCTTT
TTCTTT
TTCGTT
TTCGTT
TTCTTT
Pattern C.T.TT..C Length 9 Density 5 Support 8 Total 15 Zssup 3.032258e+00 Zstot 4.901169e+00 
CATCTTAGC
CGTTTTTTC
CATTTTTTC
CTTTTTAAC
CTTTTTTGC
CATTTTGGC
CTTTTTTAC
CGTATTTTC
CCTCTTCAC
CCTGTTAAC
CATGTTTAC
CCTATTTCC
CATTTTCTC
CGTGTTACC
CTTTTTTTC
Pattern CT..T.T.C Length 9 Density 5 Support 8 Total 8 Zssup 3.032258e+00 Zstot 1.587826e+00 
CTATTATCC
CTAATCTCC
CTTTTTTGC
CTTTTTTAC
CTGTTTTTC
CTACTTTAC
CTCATCTCC
CTTTTTTTC
Pattern C.TT...TC Length 9 Density 5 Support 8 Total 10 Zssup 3.032258e+00 Zstot 2.531011e+00 
CTTTGGTTC
CGTTTTTTC
CATTTTTTC
CATTAAATC
CGTTTCTTC
CATTTTCTC
CATTCCGTC
CGTTCACTC
CTTTCTTTC
CTTTTTTTC
Pattern CT...C.TT Length 9 Density 5 Support 8 Total 12 Zssup 3.032258e+00 Zstot 3.479829e+00 
CTTAGCCTT
CTTTTCCTT
CTTGCCCTT
CTTCCCGTT
CTCCGCCTT
CTCCGCCTT
CTCCACGTT
CTGAGCATT
CTGTGCTTT
CTGTGCTTT
CTCTTCTTT
CTCAACATT
Pattern C..C.T.TT Length 9 Density 5 Support 8 Total 18 Zssup 3.032258e+00 Zstot 5.379988e+00 
CAGCATTTT
CTGCTTGTT
CCGCCTTTT
CGCCTTTTT
CATCATTTT
CTACTTATT
CCGCCTTTT
CGCCTTTTT
CAGCGTATT
CTACATGTT
CATCATTTT
CGACATTTT
CTGCTTTTT
CCACCTGTT
CGCCATATT
CAGCTTTTT
CCCCTTCTT
CAGCTTTTT
Pattern C...T.CTT Length 9 Density 5 Support 8 Total 8 Zssup 3.032258e+00 Zstot 1.589978e+00 
CTAATTCTT
CTTTTCCTT
CCCATTCTT
CTTTTTCTT
CGTTTCCTT
CAGATTCTT
CTTGTGCTT
CCCCTTCTT
Pattern TTT.C...C Length 9 Density 5 Support 8 Total 11 Zssup 3.032258e+00 Zstot 3.006322e+00 
TTTACGTAC
TTTTCACAC
TTTACATGC
TTTTCATAC
TTTGCGTGC
TTTGCATTC
TTTACATTC
TTTTCATTC
TTTACACCC
TTTCCATTC
TTTCCTCTC
Pattern TTC.T...C Length 9 Density 5 Support 8 Total 18 Zssup 3.032258e+00 Zstot 5.857912e+00 
TTCATCAAC
TTCATAAAC
TTCTTCGTC
TTCTTTTTC
TTCTTGATC
TTCTTGCCC
TTCATTTTC
TTCTTCGAC
TTCATTACC
TTCTTGATC
TTCTTCCTC
TTCCTCCCC
TTCTTTGAC
TTCCTTCAC
TTCATACCC
TTCATAAAC
TTCGTTGCC
TTCCTCGAC
Pattern T.TCT...C Length 9 Density 5 Support 8 Total 11 Zssup 3.032258e+00 Zstot 3.006322e+00 
TATCTTTTC
TCTCTCTCC
TTTCTCTAC
TGTCTTATC
TTTCTCCTC
TTTCTTTAC
TTTCTCCAC
TTTCTGAGC
TATCTGTGC
TGTCTTAAC
TTTCTTGCC
Pattern T.CTT...C Length 9 Density 5 Support 8 Total 13 Zssup 3.032258e+00 Zstot 3.954036e+00 
TCCTTTATC
TTCTTCGTC
TTCTTTTTC
TTCTTGATC
TTCTTGCCC
TTCTTCGAC
TTCTTGATC
TTCTTCCTC
TTCTTTGAC
TCCTTCACC
TGCTTTCGC
TGCTTTTTC
TACTTCCTC
Pattern TTT..C..C Length 9 Density 5 Support 8 Total 14 Zssup 3.032258e+00 Zstot 4.423327e+00 
TTTTTCTTC
TTTGACTCC
TTTCACACC
TTTTTCGAC
TTTCTCTAC
TTTCTCCTC
TTTTTCGAC
TTTCTCCAC
TTTTTCGAC
TTTTACACC
TTTCACGGC
TTTAACAGC
TTTCACATC
TTTTTCCAC
Pattern TT.T.C..C Length 9 Density 5 Support 8 Total 16 Zssup 3.032258e+00 Zstot 4.898628e+00 
TTCTCCTCC
TTTTTCTTC
TTCTTCGTC
TTATTCGAC
TTATCCTAC
TTTTTCGAC
TTCTTCGAC
TTCTCCTCC
TTTTTCGAC
TTCTTCCTC
TTTTTCGAC
TTTTACACC
TTGTCCCGC
TTGTGCTTC
TTATACTTC
TTTTTCCAC
Pattern TC.T..T.C Length 9 Density 5 Support 8 Total 13 Zssup 3.032258e+00 Zstot 3.479829e+00 
TCCTAATTC
TCATTATTC
TCTTTATAC
TCTTGATCC
TCTTCATGC
TCTTCCTCC
TCATTTTAC
TCCTATTTC
TCATTATCC
TCTTCTTTC
TCTTTCTGC
TCATTATAC
TCTTGCTTC
Pattern T.T.C.T.C Length 9 Density 5 Support 8 Total 15 Zssup 3.032258e+00 Zstot 4.428946e+00 
TATACATAC
TTTACGTAC
TTTACATGC
TTTTCATAC
TATACCTGC
TTTGCGTGC
TTTGCATTC
TCTTCATGC
TCTTCCTCC
TTTACATTC
TTTTCATTC
TGTGCTTTC
TCTTCTTTC
TTTCCATTC
TATACTTCC
Pattern T..TT..CC Length 9 Density 5 Support 8 Total 12 Zssup 3.032258e+00 Zstot 3.476261e+00 
TTCTTGCCC
TTTTTTCCC
TTTTTTACC
TCATTTGCC
TTTTTTTCC
TGATTGGCC
TATTTTACC
TGATTTTCC
TCATTATCC
TCCTTCACC
TGTTTGGCC
TTTTTTTCC
Pattern T.CT...TC Length 9 Density 5 Support 8 Total 12 Zssup 3.032258e+00 Zstot 3.479829e+00 
TCCTTTATC
TCCTAATTC
TTCTTCGTC
TTCTTTTTC
TTCTTGATC
TTCTCTCTC
TTCTTGATC
TTCTTCCTC
TCCTATTTC
TGCTCATTC
TGCTTTTTC
TACTTCCTC
Pattern T.C...TTC Length 9 Density 5 Support 8 Total 11 Zssup 3.032258e+00 Zstot 3.006322e+00 
TCCTAATTC
TTCTTTTTC
TTCATTTTC
TACCGGTTC
TGCAGTTTC
TCCCTCTTC
TCCTATTTC
TGCTCATTC
TTCGATTTC
TGCTTTTTC
TTCCCCTTC
Pattern TT..CC..T Length 9 Density 5 Support 8 Total 13 Zssup 3.032258e+00 Zstot 3.954036e+00 
TTAGCCTTT
TTTTCCTTT
TTTACCATT
TTTGCCATT
TTTTCCAAT
TTCACCCTT
TTTTCCTAT
TTATCCGAT
TTGGCCCGT
TTGGCCCGT
TTTTCCATT
TTAACCGCT
TTTTCCTCT
Pattern T.CC.T..T Length 9 Density 5 Support 8 Total 16 Zssup 3.032258e+00 Zstot 5.380882e+00 
TACCATCTT
TACCTTCAT
TTCCTTTAT
TTCCATTCT
TCCCGTTTT
TTCCCTAAT
TTCCATCAT
TACCATTCT
TACCTTTAT
TTCCTTGTT
TGCCGTATT
TACCATATT
TACCTTCTT
TGCCTTGAT
TGCCGTCAT
TCCCCTTCT
Pattern T..CCT..T Length 9 Density 5 Support 8 Total 8 Zssup 3.032258e+00 Zstot 1.589978e+00 
TATCCTACT
TTCCCTAAT
TCTCCTCCT
TAGCCTTTT
TTTCCTTGT
TTTCCTATT
TTACCTTCT
TCCCCTTCT
Pattern TT.C..C.T Length 9 Density 5 Support 8 Total 11 Zssup 3.032258e+00 Zstot 3.006322e+00 
TTTCTTCGT
TTTCCGCAT
TTGCAGCAT
TTCCATCAT
TTTCTTCCT
TTGCTACAT
TTACGACAT
TTCCTCCTT
TTTCTGCTT
TTTCTGCCT
TTGCTTCAT
Pattern TC.T..C.T Length 9 Density 5 Support 8 Total 15 Zssup 3.032258e+00 Zstot 4.904560e+00 
TCTTAGCCT
TCCTTACCT
TCATAGCAT
TCTTTTCCT
TCTTGCCCT
TCGTATCAT
TCTTATCTT
TCATCACCT
TCTTCACTT
TCATTCCGT
TCTTTTCAT
TCCTCTCAT
TCGTTGCCT
TCCTCTCAT
TCCTTTCTT
Pattern T.C..TC.T Length 9 Density 5 Support 8 Total 15 Zssup 3.032258e+00 Zstot 3.954036e+00 
TACCATCTT
TACCTTCAT
TCCATTCTT
TTCCATCAT
TGCATTCTT
TTCATTCAT
TCCGATCAT
TACCTTCTT
TTCACTCTT
TCCATTCCT
TCCTCTCAT
TGCCGTCAT
TCCTCTCAT
TCCTTTCTT
TTCTTTCTT
Pattern GT.TTG Length 6 Density 5 Support 9 Total 14 Zssup 3.030520e+00 Zstot 3.124568e+00 
GTCTTG
GTATTG
GTCTTG
GTTTTG
GTTTTG
GTATTG
GTTTTG
GTGTTG
GTATTG
GTATTG
GTTTTG
GTATTG
GTTTTG
GTTTTG
Pattern AA.A..C.G Length 9 Density 5 Support 9 Total 18 Zssup 3.024890e+00 Zstot 4.768459e+00 
AAAAGTCTG
AAAATGCTG
AAAAAACGG
AAAAACCCG
AACAAGCAG
AAAAGCCTG
AAAAGGCGG
AAAAGGCGG
AAAATTCTG
AATACGCTG
AAAAAACTG
AAGAATCTG
AAGACACCG
AACATTCCG
AAAAAGCAG
AAAAATCGG
AAAAAGCTG
AAAAAGCTG
Pattern A.AA..C.G Length 9 Density 5 Support 9 Total 17 Zssup 3.024890e+00 Zstot 4.358582e+00 
AAAAGTCTG
AAAATGCTG
AAAAAACGG
AAAAACCCG
AAAAGCCTG
AAAAGGCGG
AAAAGGCGG
AAAATTCTG
ACAATACCG
ACAAAACCG
AAAAAACTG
ACAATACTG
ACAAATCGG
AAAAAGCAG
AAAAATCGG
AAAAAGCTG
AAAAAGCTG
Pattern CAA.A...G Length 9 Density 5 Support 9 Total 16 Zssup 3.024890e+00 Zstot 3.948488e+00 
CAATACCAG
CAATAATCG
CAAAATTCG
CAAAACAAG
CAAGAATGG
CAAAAATTG
CAAAAAAGG
CAAAACAAG
CAAGAATGG
CAAAAGAAG
CAATATTAG
CAATATCAG
CAACAAAAG
CAAAACTAG
CAAAAGAAG
CAAGAAGGG
Pattern CAA..A..G Length 9 Density 5 Support 9 Total 14 Zssup 3.024890e+00 Zstot 3.131854e+00 
CAATAATCG
CAATTAATG
CAAGAATGG
CAAAAATTG
CAAAAAAGG
CAAGAATGG
CAAGGAAGG
CAATCAATG
CAAACAAGG
CAACAAAAG
CAAATATGG
CAAGAAGGG
CAATTAATG
CAATGACGG
Pattern CA.A..A.G Length 9 Density 5 Support 9 Total 10 Zssup 3.024890e+00 Zstot 1.506416e+00 
CATAACAAG
CAAAACAAG
CAAAAAAGG
CAAAACAAG
CAAAAGAAG
CAAACAAGG
CAGAAAATG
CATATCAAG
CAAAAGAAG
CAAATTAAG
Pattern G.C.AA..A Length 9 Density 5 Support 9 Total 22 Zssup 3.024890e+00 Zstot 6.001773e+00 
GTCGAATAA
GACGAAGAA
GTCAAATAA
GTCGAAAAA
GTCAAAAGA
GTCGAAGAA
GACAAATAA
GGCAAATGA
GACTAATGA
GGCCAATCA
GTCGAAAAA
GACTAAAAA
GACAAACAA
GTCGAAAAA
GCCGAATGA
GTCAAAGAA
GTCAAAAGA
GTCTAAAAA
GGCCAAACA
GCCAAACAA
GACAAATTA
GCCAAATGA
Pattern G.A..CA.A Length 9 Density 5 Support 9 Total 10 Zssup 3.024890e+00 Zstot 1.506416e+00 
GTAAACAAA
GGAGTCAAA
GTAATCAAA
GCACGCAAA
GAATGCAAA
GAATACATA
GAATACATA
GAATACAAA
GAAAGCACA
GGAGTCAGA
Pattern G.AAA...C Length 9 Density 5 Support 9 Total 9 Zssup 3.024890e+00 Zstot 1.100245e+00 
GGAAACTAC
GAAAAACCC
GAAAATATC
GCAAATGAC
GAAAAAGGC
GGAAACTCC
GAAAATGTC
GGAAAAAGC
GGAAAATAC
Pattern C..T.TTC Length 8 Density 5 Support 8 Total 8 Zssup 3.022265e+00 Zstot 1.574954e+00 
CATTATTC
CGGTATTC
CATTCTTC
CATTCTTC
CCTTTTTC
CCCTCTTC
CACTCTTC
CGCTGTTC
Pattern C.TT.C.T Length 8 Density 5 Support 8 Total 12 Zssup 3.022265e+00 Zstot 3.457059e+00 
CTTTACGT
CCTTACCT
CTTTTCCT
CATTCCAT
CTTTACAT
CCTTCCTT
CGTTTCCT
CGTTTCTT
CATTCCGT
CTTTTCAT
CGTTGCCT
CCTTTCTT
Pattern C...TTCT Length 8 Density 5 Support 8 Total 12 Zssup 3.022265e+00 Zstot 3.457059e+00 
CTAATTCT
CGATTTCT
CCCATTCT
CAGTTTCT
CTTTTTCT
CATTTTCT
CATTTTCT
CAGATTCT
CGGTTTCT
CGGTTTCT
CGGCTTCT
CCCCTTCT
Pattern CCT...TT Length 8 Density 5 Support 8 Total 9 Zssup 3.022265e+00 Zstot 2.044577e+00 
CCTTTATT
CCTTTTTT
CCTTTTTT
CCTTTATT
CCTTCCTT
CCTTGTTT
CCTCCTTT
CCTTCTTT
CCTTTCTT
Pattern C..T.CTT Length 8 Density 5 Support 8 Total 11 Zssup 3.022265e+00 Zstot 2.985628e+00 
CCATTCTT
CTCTACTT
CCATTCTT
CCATTCTT
CCTTCCTT
CGTTTCTT
CTGTGCTT
CTGTGCTT
CTCTTCTT
CCTTTCTT
CCCTTCTT
Pattern TTTC...C Length 8 Density 5 Support 8 Total 13 Zssup 3.022265e+00 Zstot 3.457059e+00 
TTTCGAAC
TTTCACAC
TTTCATAC
TTTCGAGC
TTTCCATC
TTTCAGCC
TTTCCGGC
TTTCTTCC
TTTCATTC
TTTCTGCC
TTTCCCAC
TTTCTTTC
TTTCTTGC
Pattern TTC.T..C Length 8 Density 5 Support 8 Total 14 Zssup 3.022265e+00 Zstot 4.401740e+00 
TTCGTGTC
TTCATAGC
TTCTTGCC
TTCATTAC
TTCTTTAC
TTCCTCCC
TTCATTCC
TTCATGTC
TTCATACC
TTCTTTTC
TTCCTCTC
TTCGTTGC
TTCCTCTC
TTCTTGCC
Pattern T.CTT..C Length 8 Density 5 Support 8 Total 8 Zssup 3.022265e+00 Zstot 1.574954e+00 
TCCTTACC
TTCTTGCC
TACTTTAC
TTCTTTAC
TACTTTAC
TCCTTCAC
TTCTTTTC
TTCTTGCC
Pattern TT.C.T.C Length 8 Density 5 Support 8 Total 15 Zssup 3.022265e+00 Zstot 4.401740e+00 
TTACGTAC
TTACCTTC
TTCCATTC
TTACATGC
TTTCATAC
TTCCCTTC
TTGCGTGC
TTGCATTC
TTTCTTCC
TTACATTC
TTTCATTC
TTACCTTC
TTCCATTC
TTTCTTTC
TTTCTTGC
Pattern T...TTCC Length 8 Density 5 Support 8 Total 14 Zssup 3.022265e+00 Zstot 4.398553e+00 
TAGTTTCC
TCTTTTCC
TCCCTTCC
TTTTTTCC
TCATTTCC
TGACTTCC
TTTTTTCC
TTTCTTCC
TTCATTCC
TCAATTCC
TGAATTCC
TCCATTCC
TATTTTCC
TTTTTTCC
Pattern TT.C..TC Length 8 Density 5 Support 8 Total 13 Zssup 3.022265e+00 Zstot 3.457059e+00 
TTACAATC
TTACCTTC
TTCCATTC
TTCCCTTC
TTTCCATC
TTGCATTC
TTACATTC
TTTCATTC
TTACCTTC
TTCCATTC
TTCCTCTC
TTCCTCTC
TTTCTTTC
Pattern TT..C.TC Length 8 Density 5 Support 8 Total 12 Zssup 3.022265e+00 Zstot 3.457059e+00 
TTCTCCTC
TTTTCTTC
TTACCTTC
TTCCCTTC
TTTCCATC
TTCTCCTC
TTCACTTC
TTATCATC
TTTTCGTC
TTACCTTC
TTTTCCTC
TTCACATC
Pattern T.T.C.TC Length 8 Density 5 Support 8 Total 10 Zssup 3.022265e+00 Zstot 2.044577e+00 
TTTTCTTC
TCTTCGTC
TCTCCCTC
TTTCCATC
TATGCTTC
TCTTCCTC
TTTTCGTC
TGTGCTTC
TATACTTC
TTTTCCTC
Pattern TTC..C.T Length 8 Density 5 Support 8 Total 14 Zssup 3.022265e+00 Zstot 3.926085e+00 
TTCTTCGT
TTCGTCAT
TTCCGCAT
TTCGACAT
TTCTTCAT
TTCTTCCT
TTCACCCT
TTCATCAT
TTCCTCCT
TTCACCGT
TTCGGCAT
TTCTGCTT
TTCTGCCT
TTCCCCTT
Pattern T.CT.C.T Length 8 Density 5 Support 8 Total 13 Zssup 3.022265e+00 Zstot 3.929095e+00 
TTCTTCGT
TACTGCTT
TTCTTCAT
TGCTTCAT
TTCTTCCT
TGCTACAT
TCCTCCTT
TACTGCTT
TCCTCCTT
TTCTGCTT
TTCTGCCT
TACTTCCT
TGCTTCAT
Pattern T..CTC.T Length 8 Density 5 Support 8 Total 9 Zssup 3.022265e+00 Zstot 2.044577e+00 
TATCTCTT
TTTCTCAT
TTTCTCCT
TCCCTCTT
TTTCTCTT
TTCCTCCT
TTTCTCTT
TCACTCTT
TGACTCCT
Pattern T..CC.TT Length 8 Density 5 Support 8 Total 11 Zssup 3.022265e+00 Zstot 2.985628e+00 
TAGCCTTT
TTTCCTTT
TTGCCCTT
TTCCCGTT
TTACCATT
TTGCCATT
TAGCCTTT
TCACCCTT
TTTCCTTT
TTTCCATT
TTCCCCTT
Pattern A.CA..AG Length 8 Density 5 Support 9 Total 12 Zssup 3.014822e+00 Zstot 2.296844e+00 
ATCAATAG
ACCAGTAG
AACACAAG
AACAAGAG
ATCACCAG
ATCACAAG
ATCATCAG
AACAAAAG
ACCACTAG
AGCATGAG
AGCACAAG
AACAAAAG
Pattern CAA..A.G Length 8 Density 5 Support 9 Total 11 Zssup 3.014822e+00 Zstot 1.892440e+00 
CAAATAAG
CAAGAATG
CAAAAAAG
CAAGAATG
CAAGGAAG
CAAACAAG
CAAGGAGG
CAAATATG
CAAGAAGG
CAAGAAAG
CAATGACG
Pattern C.TTT.C Length 7 Density 5 Support 8 Total 11 Zssup 3.012325e+00 Zstot 2.965075e+00 
CTTTTTC
CTTTTCC
CATTTTC
CTTTTAC
CATTTCC
CATTTGC
CTTTTTC
CGTTTCC
CATTTTC
CATTTTC
CTTTTTC
Pattern CCT.T.T Length 7 Density 5 Support 8 Total 12 Zssup 3.012325e+00 Zstot 3.434451e+00 
CCTTTAT
CCTTTAT
CCTGTAT
CCTTTTT
CCTTTTT
CCTTTAT
CCTTTTT
CCTTTAT
CCTATTT
CCTTTGT
CCTATCT
CCTTTCT
Pattern CC.TT.T Length 7 Density 5 Support 8 Total 14 Zssup 3.012325e+00 Zstot 4.374746e+00 
CCTTTAT
CCTTTAT
CCATTCT
CCGTTTT
CCTTTTT
CCATTCT
CCTTTTT
CCATTCT
CCTTTAT
CCTTTTT
CCTTTAT
CCTTTGT
CCTTTCT
CCCTTCT
Pattern CCT..TT Length 7 Density 5 Support 8 Total 11 Zssup 3.012325e+00 Zstot 2.965075e+00 
CCTTGTT
CCTAATT
CCTTTTT
CCTTTTT
CCTTTTT
CCTTGTT
CCTCCTT
CCTATTT
CCTCCTT
CCTTCTT
CCTTCTT
Pattern CC.T.TT Length 7 Density 5 Support 8 Total 14 Zssup 3.012325e+00 Zstot 4.374746e+00 
CCATCTT
CCTTGTT
CCGTTTT
CCTTTTT
CCTTTTT
CCTTTTT
CCCTCTT
CCTTGTT
CCGTATT
CCATATT
CCTTCTT
CCGTGTT
CCATATT
CCTTCTT
