# Supplementary material for: SEARCHPATTOOL: a new method for mining the most specific frequent patterns for binding sites with application to prokaryotic DNA sequences
Source: BMC Bioinformatics. 2007 Sep 20;8:354. doi: 10.1186/1471-2105-8-354 (PMC2082047; doi:10.1186/1471-2105-8-354)
Supplement: Additional file 5 — Searchpattool's software. This archive file contains the application, the source code; a runable example and an explanation of the use of the programs (file readme-searchpattool-doc.pdf) [file 1471-2105-8-354-S5.zip › example&doc/sites-positions-tot.txt]

Pattern TCG.CAAA Length 8 Density 7 Support 6 Total 7 Zssup 1.016852e+01 Zstot 1.165656e+01 
ns:  1 ps:104 seq:              ->abrB pos:-105 TCGACAAA
ns:  2 ps:183 seq:              +>dltA pos:-268 TCGTCAAA
ns:  5 ps: 95 seq:              ->kinC pos: -96 TCGACAAA
ns: 10 ps: 85 seq:             +>spo0A pos:-241 TCGACAAA
ns: 11 ps:106 seq:             ->spo0A pos:-107 TCGACAAA
ns: 13 ps: 74 seq:             ->spo0F pos: -75 TCGTCAAA
ns: 18 ps: 57 seq:           +>spoIIGA pos:-188 TCGACAAA
Pattern TTTG.CGA Length 8 Density 7 Support 6 Total 7 Zssup 9.968949e+00 Zstot 1.141788e+01 
ns:  0 ps:339 seq:              +>abrB pos:-112 TTTGTCGA
ns:  3 ps:260 seq:              ->dltA pos:-261 TTTGACGA
ns:  4 ps:137 seq:              +>kinC pos:-103 TTTGTCGA
ns: 10 ps:212 seq:             +>spo0A pos:-114 TTTGTCGA
ns: 11 ps:233 seq:             ->spo0A pos:-234 TTTGTCGA
ns: 12 ps:134 seq:             +>spo0F pos: -82 TTTGACGA
ns: 19 ps:180 seq:           ->spoIIGA pos:-181 TTTGTCGA
Pattern TT.TT.GAC Length 9 Density 7 Support 6 Total 8 Zssup 7.758777e+00 Zstot 1.013286e+01 
ns:  1 ps:100 seq:              ->abrB pos:-101 TTATTCGAC
ns:  3 ps:238 seq:              ->dltA pos:-239 TTTTTCGAC
ns:  3 ps:257 seq:              ->dltA pos:-258 TTATTTGAC
ns:  5 ps: 91 seq:              ->kinC pos: -92 TTCTTCGAC
ns: 10 ps: 81 seq:             +>spo0A pos:-245 TTTTTCGAC
ns: 11 ps:190 seq:             ->spo0A pos:-191 TTTTTCGAC
ns: 15 ps: 18 seq:           ->spoIIAA pos: -19 TTCTTTGAC
ns: 16 ps:243 seq:            +>spoIIE pos:-208 TTTTTAGAC
Pattern TTCG.CA Length 7 Density 6 Support 7 Total 10 Zssup 6.779202e+00 Zstot 9.297343e+00 
ns:  1 ps: 93 seq:              ->abrB pos: -94 TTCGTCA
ns:  1 ps:103 seq:              ->abrB pos:-104 TTCGACA
ns:  1 ps:332 seq:              ->abrB pos:-333 TTCGACA
ns:  3 ps:241 seq:              ->dltA pos:-242 TTCGACA
ns:  5 ps: 94 seq:              ->kinC pos: -95 TTCGACA
ns:  6 ps: 11 seq:              +>sinI pos:-222 TTCGACA
ns: 10 ps: 84 seq:             +>spo0A pos:-242 TTCGACA
ns: 11 ps:105 seq:             ->spo0A pos:-106 TTCGACA
ns: 13 ps: 73 seq:             ->spo0F pos: -74 TTCGTCA
ns: 15 ps:136 seq:           ->spoIIAA pos:-137 TTCGGCA
Pattern TTCGAC Length 6 Density 6 Support 7 Total 10 Zssup 6.764960e+00 Zstot 9.268864e+00 
ns:  1 ps:103 seq:              ->abrB pos:-104 TTCGAC
ns:  1 ps:332 seq:              ->abrB pos:-333 TTCGAC
ns:  3 ps:241 seq:              ->dltA pos:-242 TTCGAC
ns:  5 ps: 94 seq:              ->kinC pos: -95 TTCGAC
ns:  6 ps: 11 seq:              +>sinI pos:-222 TTCGAC
ns: 10 ps: 84 seq:             +>spo0A pos:-242 TTCGAC
ns: 11 ps:105 seq:             ->spo0A pos:-106 TTCGAC
ns: 11 ps:193 seq:             ->spo0A pos:-194 TTCGAC
ns: 15 ps: 93 seq:           ->spoIIAA pos: -94 TTCGAC
ns: 17 ps:147 seq:            ->spoIIE pos:-148 TTCGAC
Pattern GTC.AA.AA Length 9 Density 7 Support 6 Total 8 Zssup 7.094481e+00 Zstot 9.220232e+00 
ns:  0 ps:342 seq:              +>abrB pos:-109 GTCGAATAA
ns:  2 ps:185 seq:              +>dltA pos:-266 GTCAAATAA
ns:  2 ps:204 seq:              +>dltA pos:-247 GTCGAAAAA
ns:  4 ps:140 seq:              +>kinC pos:-100 GTCGAAGAA
ns: 10 ps:127 seq:             +>spo0A pos:-199 GTCGAAAAA
ns: 11 ps:236 seq:             ->spo0A pos:-237 GTCGAAAAA
ns: 14 ps:119 seq:           +>spoIIAA pos: -27 GTCAAAGAA
ns: 17 ps:199 seq:            ->spoIIE pos:-200 GTCTAAAAA
Pattern CATTC..C Length 8 Density 6 Support 7 Total 9 Zssup 7.364357e+00 Zstot 9.062640e+00 
ns:  1 ps: 48 seq:              ->abrB pos: -49 CATTCTCC
ns:  5 ps: 89 seq:              ->kinC pos: -90 CATTCTTC
ns:  6 ps:  9 seq:              +>sinI pos:-224 CATTCGAC
ns:  7 ps: 41 seq:              ->sinI pos: -42 CATTCTTC
ns: 11 ps:103 seq:             ->spo0A pos:-104 CATTCGAC
ns: 13 ps: 41 seq:             ->spo0F pos: -42 CATTCATC
ns: 15 ps: 54 seq:           ->spoIIAA pos: -55 CATTCCTC
ns: 15 ps:134 seq:           ->spoIIAA pos:-135 CATTCGGC
ns: 17 ps: 48 seq:            ->spoIIE pos: -49 CATTCCTC
Pattern TT.TT.G.C Length 9 Density 6 Support 6 Total 13 Zssup 4.018923e+00 Zstot 8.872989e+00 
ns:  1 ps: 90 seq:              ->abrB pos: -91 TTCTTCGTC
ns:  1 ps:100 seq:              ->abrB pos:-101 TTATTCGAC
ns:  3 ps:238 seq:              ->dltA pos:-239 TTTTTCGAC
ns:  3 ps:257 seq:              ->dltA pos:-258 TTATTTGAC
ns:  4 ps:134 seq:              +>kinC pos:-106 TTATTTGTC
ns:  5 ps: 91 seq:              ->kinC pos: -92 TTCTTCGAC
ns: 10 ps: 81 seq:             +>spo0A pos:-245 TTTTTCGAC
ns: 10 ps:104 seq:             +>spo0A pos:-222 TTGTTTGTC
ns: 10 ps:121 seq:             +>spo0A pos:-205 TTTTTAGTC
ns: 11 ps:190 seq:             ->spo0A pos:-191 TTTTTCGAC
ns: 15 ps: 18 seq:           ->spoIIAA pos: -19 TTCTTTGAC
ns: 16 ps:123 seq:            +>spoIIE pos:-328 TTGTTTGGC
ns: 16 ps:243 seq:            +>spoIIE pos:-208 TTTTTAGAC
Pattern C.G..TTTT Length 9 Density 6 Support 7 Total 13 Zssup 4.915055e+00 Zstot 8.871935e+00 
ns:  1 ps:226 seq:              ->abrB pos:-227 CAGCATTTT
ns:  1 ps:343 seq:              ->abrB pos:-344 CAGACTTTT
ns:  2 ps:291 seq:              +>dltA pos:-160 CAGGCTTTT
ns:  3 ps:181 seq:              ->dltA pos:-182 CGGGTTTTT
ns:  3 ps:234 seq:              ->dltA pos:-235 CCGTTTTTT
ns:  4 ps: 33 seq:              +>kinC pos:-207 CCGCCTTTT
ns:  5 ps:220 seq:              ->kinC pos:-221 CCGCCTTTT
ns:  7 ps:154 seq:              ->sinI pos:-155 CAGAATTTT
ns: 10 ps: 16 seq:             +>spo0A pos:-310 CAGTTTTTT
ns: 16 ps:230 seq:            +>spoIIE pos:-221 CCGATTTTT
ns: 17 ps: 38 seq:            ->spoIIE pos: -39 CTGCTTTTT
ns: 18 ps: 25 seq:           +>spoIIGA pos:-220 CAGCTTTTT
ns: 19 ps:230 seq:           ->spoIIGA pos:-231 CAGCTTTTT
Pattern ATTTT.TC Length 8 Density 7 Support 7 Total 9 Zssup 7.099046e+00 Zstot 8.706743e+00 
ns:  0 ps:118 seq:              +>abrB pos:-333 ATTTTGTC
ns:  0 ps:337 seq:              +>abrB pos:-114 ATTTTGTC
ns:  3 ps:288 seq:              ->dltA pos:-289 ATTTTTTC
ns:  5 ps: 41 seq:              ->kinC pos: -42 ATTTTCTC
ns:  7 ps:190 seq:              ->sinI pos:-191 ATTTTCTC
ns: 11 ps: 40 seq:             ->spo0A pos: -41 ATTTTCTC
ns: 13 ps: 34 seq:             ->spo0F pos: -35 ATTTTTTC
ns: 13 ps:163 seq:             ->spo0F pos:-164 ATTTTCTC
ns: 17 ps:111 seq:            ->spoIIE pos:-112 ATTTTGTC
Pattern G..TTTT.T Length 9 Density 6 Support 8 Total 18 Zssup 4.010152e+00 Zstot 8.620533e+00 
ns:  0 ps:116 seq:              +>abrB pos:-335 GAATTTTGT
ns:  0 ps:335 seq:              +>abrB pos:-116 GGATTTTGT
ns:  1 ps:228 seq:              ->abrB pos:-229 GCATTTTAT
ns:  1 ps:299 seq:              ->abrB pos:-300 GTTTTTTAT
ns:  1 ps:345 seq:              ->abrB pos:-346 GACTTTTTT
ns:  2 ps:293 seq:              +>dltA pos:-158 GGCTTTTAT
ns:  2 ps:322 seq:              +>dltA pos:-129 GTTTTTTAT
ns:  4 ps: 35 seq:              +>kinC pos:-205 GCCTTTTTT
ns:  5 ps:222 seq:              ->kinC pos:-223 GCCTTTTTT
ns:  6 ps: 26 seq:              +>sinI pos:-207 GTTTTTTTT
ns:  7 ps:156 seq:              ->sinI pos:-157 GAATTTTTT
ns:  7 ps:188 seq:              ->sinI pos:-189 GTATTTTCT
ns: 10 ps:186 seq:             +>spo0A pos:-140 GATTTTTTT
ns: 13 ps:161 seq:             ->spo0F pos:-162 GCATTTTCT
ns: 16 ps:232 seq:            +>spoIIE pos:-219 GATTTTTTT
ns: 17 ps:109 seq:            ->spoIIE pos:-110 GGATTTTGT
ns: 18 ps: 27 seq:           +>spoIIGA pos:-218 GCTTTTTTT
ns: 19 ps:232 seq:           ->spoIIGA pos:-233 GCTTTTTTT
Pattern C.GC..TTT Length 9 Density 6 Support 6 Total 9 Zssup 5.874333e+00 Zstot 8.601308e+00 
ns:  1 ps:226 seq:              ->abrB pos:-227 CAGCATTTT
ns:  3 ps:194 seq:              ->dltA pos:-195 CAGCTGTTT
ns:  4 ps: 33 seq:              +>kinC pos:-207 CCGCCTTTT
ns:  5 ps:220 seq:              ->kinC pos:-221 CCGCCTTTT
ns: 10 ps: 13 seq:             +>spo0A pos:-313 CGGCAGTTT
ns: 16 ps:155 seq:            +>spoIIE pos:-296 CCGCCCTTT
ns: 17 ps: 38 seq:            ->spoIIE pos: -39 CTGCTTTTT
ns: 18 ps: 25 seq:           +>spoIIGA pos:-220 CAGCTTTTT
ns: 19 ps:230 seq:           ->spoIIGA pos:-231 CAGCTTTTT
Pattern TTT.TC.A Length 8 Density 6 Support 7 Total 17 Zssup 3.481689e+00 Zstot 8.531389e+00 
ns:  0 ps:  3 seq:              +>abrB pos:-448 TTTATCTA
ns:  0 ps:339 seq:              +>abrB pos:-112 TTTGTCGA
ns:  3 ps:238 seq:              ->dltA pos:-239 TTTTTCGA
ns:  4 ps:137 seq:              +>kinC pos:-103 TTTGTCGA
ns:  5 ps: 71 seq:              ->kinC pos: -72 TTTCTCTA
ns:  7 ps:161 seq:              ->sinI pos:-162 TTTTTCCA
ns:  7 ps:192 seq:              ->sinI pos:-193 TTTCTCAA
ns: 10 ps: 81 seq:             +>spo0A pos:-245 TTTTTCGA
ns: 10 ps:107 seq:             +>spo0A pos:-219 TTTGTCAA
ns: 10 ps:212 seq:             +>spo0A pos:-114 TTTGTCGA
ns: 11 ps: 42 seq:             ->spo0A pos: -43 TTTCTCCA
ns: 11 ps:190 seq:             ->spo0A pos:-191 TTTTTCGA
ns: 11 ps:233 seq:             ->spo0A pos:-234 TTTGTCGA
ns: 17 ps: 42 seq:            ->spoIIE pos: -43 TTTTTCCA
ns: 17 ps:113 seq:            ->spoIIE pos:-114 TTTGTCAA
ns: 19 ps:180 seq:           ->spoIIGA pos:-181 TTTGTCGA
ns: 19 ps:236 seq:           ->spoIIGA pos:-237 TTTTTCCA
Pattern T..TCG.CA Length 9 Density 6 Support 6 Total 9 Zssup 5.692035e+00 Zstot 8.320667e+00 
ns:  1 ps: 91 seq:              ->abrB pos: -92 TCTTCGTCA
ns:  1 ps:101 seq:              ->abrB pos:-102 TATTCGACA
ns:  1 ps:145 seq:              ->abrB pos:-146 TAATCGTCA
ns:  2 ps:180 seq:              +>dltA pos:-271 TGATCGTCA
ns:  3 ps:239 seq:              ->dltA pos:-240 TTTTCGACA
ns:  5 ps: 92 seq:              ->kinC pos: -93 TCTTCGACA
ns: 10 ps: 82 seq:             +>spo0A pos:-244 TTTTCGACA
ns: 13 ps: 71 seq:             ->spo0F pos: -72 TTTTCGTCA
ns: 18 ps: 54 seq:           +>spoIIGA pos:-191 TCCTCGACA
Pattern T.T..TTTT Length 9 Density 6 Support 7 Total 24 Zssup 2.201579e+00 Zstot 8.305774e+00 
ns:  1 ps: 83 seq:              ->abrB pos: -84 TATATTTTT
ns:  1 ps:351 seq:              ->abrB pos:-352 TTTTATTTT
ns:  1 ps:371 seq:              ->abrB pos:-372 TTTAATTTT
ns:  1 ps:383 seq:              ->abrB pos:-384 TATTCTTTT
ns:  2 ps:318 seq:              +>dltA pos:-133 TTTTGTTTT
ns:  2 ps:319 seq:              +>dltA pos:-132 TTTGTTTTT
ns:  2 ps:332 seq:              +>dltA pos:-119 TATGGTTTT
ns:  3 ps:284 seq:              ->dltA pos:-285 TTTCATTTT
ns:  3 ps:326 seq:              ->dltA pos:-327 TATGTTTTT
ns:  6 ps: 22 seq:              +>sinI pos:-211 TCTCGTTTT
ns:  7 ps: 31 seq:              ->sinI pos: -32 TCTTGTTTT
ns: 10 ps: 22 seq:             +>spo0A pos:-304 TTTTATTTT
ns: 10 ps:116 seq:             +>spo0A pos:-210 TTTCATTTT
ns: 10 ps:183 seq:             +>spo0A pos:-143 TATGATTTT
ns: 11 ps: 36 seq:             ->spo0A pos: -37 TTTAATTTT
ns: 11 ps:176 seq:             ->spo0A pos:-177 TATGTTTTT
ns: 11 ps:186 seq:             ->spo0A pos:-187 TCTGTTTTT
ns: 11 ps:245 seq:             ->spo0A pos:-246 TCTTCTTTT
ns: 13 ps: 66 seq:             ->spo0F pos: -67 TATGATTTT
ns: 13 ps:107 seq:             ->spo0F pos:-108 TTTGATTTT
ns: 16 ps:238 seq:            +>spoIIE pos:-213 TTTCATTTT
ns: 17 ps: 37 seq:            ->spoIIE pos: -38 TCTGCTTTT
ns: 17 ps:409 seq:            ->spoIIE pos:-410 TATTGTTTT
ns: 18 ps:230 seq:           +>spoIIGA pos: -15 TTTTGTTTT
Pattern G..TTTTTT Length 9 Density 7 Support 6 Total 9 Zssup 5.650778e+00 Zstot 8.254096e+00 
ns:  1 ps:345 seq:              ->abrB pos:-346 GACTTTTTT
ns:  4 ps: 35 seq:              +>kinC pos:-205 GCCTTTTTT
ns:  5 ps:222 seq:              ->kinC pos:-223 GCCTTTTTT
ns:  6 ps: 26 seq:              +>sinI pos:-207 GTTTTTTTT
ns:  7 ps:156 seq:              ->sinI pos:-157 GAATTTTTT
ns: 10 ps:186 seq:             +>spo0A pos:-140 GATTTTTTT
ns: 16 ps:232 seq:            +>spoIIE pos:-219 GATTTTTTT
ns: 18 ps: 27 seq:           +>spoIIGA pos:-218 GCTTTTTTT
ns: 19 ps:232 seq:           ->spoIIGA pos:-233 GCTTTTTTT
Pattern TTG.C.AA Length 8 Density 6 Support 6 Total 13 Zssup 3.725236e+00 Zstot 8.231742e+00 
ns:  0 ps:340 seq:              +>abrB pos:-111 TTGTCGAA
ns:  2 ps:202 seq:              +>dltA pos:-249 TTGTCGAA
ns:  4 ps:138 seq:              +>kinC pos:-102 TTGTCGAA
ns:  5 ps:  8 seq:              ->kinC pos:  -9 TTGCCAAA
ns: 10 ps:108 seq:             +>spo0A pos:-218 TTGTCAAA
ns: 10 ps:213 seq:             +>spo0A pos:-113 TTGTCGAA
ns: 11 ps:211 seq:             ->spo0A pos:-212 TTGACAAA
ns: 11 ps:234 seq:             ->spo0A pos:-235 TTGTCGAA
ns: 12 ps:135 seq:             +>spo0F pos: -81 TTGACGAA
ns: 16 ps:330 seq:            +>spoIIE pos:-121 TTGACAAA
ns: 17 ps:114 seq:            ->spoIIE pos:-115 TTGTCAAA
ns: 17 ps:197 seq:            ->spoIIE pos:-198 TTGTCTAA
ns: 17 ps:308 seq:            ->spoIIE pos:-309 TTGACCAA
Pattern TT.G.CAA Length 8 Density 6 Support 6 Total 13 Zssup 3.725236e+00 Zstot 8.231742e+00 
ns:  1 ps:103 seq:              ->abrB pos:-104 TTCGACAA
ns:  3 ps:241 seq:              ->dltA pos:-242 TTCGACAA
ns:  4 ps:224 seq:              +>kinC pos: -16 TTTGGCAA
ns:  5 ps: 94 seq:              ->kinC pos: -95 TTCGACAA
ns: 10 ps: 84 seq:             +>spo0A pos:-242 TTCGACAA
ns: 10 ps:107 seq:             +>spo0A pos:-219 TTTGTCAA
ns: 11 ps:105 seq:             ->spo0A pos:-106 TTCGACAA
ns: 11 ps:210 seq:             ->spo0A pos:-211 TTTGACAA
ns: 13 ps: 73 seq:             ->spo0F pos: -74 TTCGTCAA
ns: 16 ps:135 seq:            +>spoIIE pos:-316 TTGGTCAA
ns: 16 ps:246 seq:            +>spoIIE pos:-205 TTAGACAA
ns: 16 ps:329 seq:            +>spoIIE pos:-122 TTTGACAA
ns: 17 ps:113 seq:            ->spoIIE pos:-114 TTTGTCAA
Pattern TG.CGAA Length 7 Density 6 Support 7 Total 10 Zssup 6.055202e+00 Zstot 8.216837e+00 
ns:  0 ps:112 seq:              +>abrB pos:-339 TGTCGAA
ns:  0 ps:341 seq:              +>abrB pos:-110 TGTCGAA
ns:  0 ps:351 seq:              +>abrB pos:-100 TGACGAA
ns:  2 ps:203 seq:              +>dltA pos:-248 TGTCGAA
ns:  4 ps:139 seq:              +>kinC pos:-101 TGTCGAA
ns:  7 ps:215 seq:              ->sinI pos:-216 TGTCGAA
ns: 10 ps:214 seq:             +>spo0A pos:-112 TGTCGAA
ns: 11 ps:235 seq:             ->spo0A pos:-236 TGTCGAA
ns: 12 ps:136 seq:             +>spo0F pos: -80 TGACGAA
ns: 14 ps:  3 seq:           +>spoIIAA pos:-143 TGCCGAA
Pattern TTTT.TC Length 7 Density 6 Support 9 Total 16 Zssup 5.144254e+00 Zstot 8.198127e+00 
ns:  0 ps:119 seq:              +>abrB pos:-332 TTTTGTC
ns:  0 ps:338 seq:              +>abrB pos:-113 TTTTGTC
ns:  3 ps:237 seq:              ->dltA pos:-238 TTTTTTC
ns:  3 ps:289 seq:              ->dltA pos:-290 TTTTTTC
ns:  5 ps: 42 seq:              ->kinC pos: -43 TTTTCTC
ns:  7 ps:160 seq:              ->sinI pos:-161 TTTTTTC
ns:  7 ps:191 seq:              ->sinI pos:-192 TTTTCTC
ns: 10 ps:211 seq:             +>spo0A pos:-115 TTTTGTC
ns: 11 ps: 41 seq:             ->spo0A pos: -42 TTTTCTC
ns: 11 ps:181 seq:             ->spo0A pos:-182 TTTTCTC
ns: 13 ps: 35 seq:             ->spo0F pos: -36 TTTTTTC
ns: 13 ps:164 seq:             ->spo0F pos:-165 TTTTCTC
ns: 14 ps: 20 seq:           +>spoIIAA pos:-126 TTTTGTC
ns: 16 ps:235 seq:            +>spoIIE pos:-216 TTTTTTC
ns: 17 ps:112 seq:            ->spoIIE pos:-113 TTTTGTC
ns: 19 ps:235 seq:           ->spoIIGA pos:-236 TTTTTTC
Pattern GTCGAA Length 6 Density 6 Support 7 Total 10 Zssup 6.042021e+00 Zstot 8.188695e+00 
ns:  0 ps:113 seq:              +>abrB pos:-338 GTCGAA
ns:  0 ps:342 seq:              +>abrB pos:-109 GTCGAA
ns:  2 ps:204 seq:              +>dltA pos:-247 GTCGAA
ns:  4 ps:140 seq:              +>kinC pos:-100 GTCGAA
ns:  7 ps:216 seq:              ->sinI pos:-217 GTCGAA
ns: 10 ps:127 seq:             +>spo0A pos:-199 GTCGAA
ns: 10 ps:215 seq:             +>spo0A pos:-111 GTCGAA
ns: 11 ps:236 seq:             ->spo0A pos:-237 GTCGAA
ns: 14 ps: 47 seq:           +>spoIIAA pos: -99 GTCGAA
ns: 16 ps:298 seq:            +>spoIIE pos:-153 GTCGAA
Pattern TTT.TC Length 6 Density 5 Support 10 Total 33 Zssup 3.038942e+00 Zstot 8.094012e+00 
ns:  0 ps:  3 seq:              +>abrB pos:-448 TTTATC
ns:  0 ps:120 seq:              +>abrB pos:-331 TTTGTC
ns:  0 ps:339 seq:              +>abrB pos:-112 TTTGTC
ns:  1 ps: 87 seq:              ->abrB pos: -88 TTTTTC
ns:  1 ps:388 seq:              ->abrB pos:-389 TTTTTC
ns:  3 ps:185 seq:              ->dltA pos:-186 TTTTTC
ns:  3 ps:238 seq:              ->dltA pos:-239 TTTTTC
ns:  3 ps:290 seq:              ->dltA pos:-291 TTTTTC
ns:  4 ps:137 seq:              +>kinC pos:-103 TTTGTC
ns:  5 ps: 43 seq:              ->kinC pos: -44 TTTCTC
ns:  5 ps: 71 seq:              ->kinC pos: -72 TTTCTC
ns:  7 ps: 55 seq:              ->sinI pos: -56 TTTCTC
ns:  7 ps:161 seq:              ->sinI pos:-162 TTTTTC
ns:  7 ps:192 seq:              ->sinI pos:-193 TTTCTC
ns:  9 ps: 12 seq:              ->sinR pos: -13 TTTTTC
ns: 10 ps: 81 seq:             +>spo0A pos:-245 TTTTTC
ns: 10 ps:107 seq:             +>spo0A pos:-219 TTTGTC
ns: 10 ps:212 seq:             +>spo0A pos:-114 TTTGTC
ns: 11 ps: 42 seq:             ->spo0A pos: -43 TTTCTC
ns: 11 ps:180 seq:             ->spo0A pos:-181 TTTTTC
ns: 11 ps:182 seq:             ->spo0A pos:-183 TTTCTC
ns: 11 ps:190 seq:             ->spo0A pos:-191 TTTTTC
ns: 11 ps:233 seq:             ->spo0A pos:-234 TTTGTC
ns: 13 ps: 36 seq:             ->spo0F pos: -37 TTTTTC
ns: 13 ps:165 seq:             ->spo0F pos:-166 TTTCTC
ns: 14 ps: 21 seq:           +>spoIIAA pos:-125 TTTGTC
ns: 16 ps:215 seq:            +>spoIIE pos:-236 TTTCTC
ns: 16 ps:236 seq:            +>spoIIE pos:-215 TTTTTC
ns: 17 ps: 42 seq:            ->spoIIE pos: -43 TTTTTC
ns: 17 ps:113 seq:            ->spoIIE pos:-114 TTTGTC
ns: 19 ps:158 seq:           ->spoIIGA pos:-159 TTTTTC
ns: 19 ps:180 seq:           ->spoIIGA pos:-181 TTTGTC
ns: 19 ps:236 seq:           ->spoIIGA pos:-237 TTTTTC
Pattern TCG.CAA Length 7 Density 6 Support 6 Total 9 Zssup 5.489215e+00 Zstot 7.992226e+00 
ns:  1 ps:104 seq:              ->abrB pos:-105 TCGACAA
ns:  1 ps:148 seq:              ->abrB pos:-149 TCGTCAA
ns:  2 ps:183 seq:              +>dltA pos:-268 TCGTCAA
ns:  3 ps:242 seq:              ->dltA pos:-243 TCGACAA
ns:  5 ps: 95 seq:              ->kinC pos: -96 TCGACAA
ns: 10 ps: 85 seq:             +>spo0A pos:-241 TCGACAA
ns: 11 ps:106 seq:             ->spo0A pos:-107 TCGACAA
ns: 13 ps: 74 seq:             ->spo0F pos: -75 TCGTCAA
ns: 18 ps: 57 seq:           +>spoIIGA pos:-188 TCGACAA
Pattern T.CGACA Length 7 Density 6 Support 6 Total 9 Zssup 5.489215e+00 Zstot 7.992226e+00 
ns:  1 ps:103 seq:              ->abrB pos:-104 TTCGACA
ns:  1 ps:322 seq:              ->abrB pos:-323 TACGACA
ns:  1 ps:332 seq:              ->abrB pos:-333 TTCGACA
ns:  3 ps:241 seq:              ->dltA pos:-242 TTCGACA
ns:  5 ps: 94 seq:              ->kinC pos: -95 TTCGACA
ns:  6 ps: 11 seq:              +>sinI pos:-222 TTCGACA
ns: 10 ps: 84 seq:             +>spo0A pos:-242 TTCGACA
ns: 11 ps:105 seq:             ->spo0A pos:-106 TTCGACA
ns: 13 ps:146 seq:             ->spo0F pos:-147 TACGACA
Pattern TC.T..CC Length 8 Density 5 Support 7 Total 15 Zssup 3.785980e+00 Zstot 7.981614e+00 
ns:  0 ps: 19 seq:              +>abrB pos:-432 TCTTAGCC
ns:  1 ps:113 seq:              ->abrB pos:-114 TCCTTACC
ns:  2 ps: 46 seq:              +>dltA pos:-405 TCTTTTCC
ns:  2 ps: 84 seq:              +>dltA pos:-367 TCTTGCCC
ns:  4 ps: 27 seq:              +>kinC pos:-213 TCATCTCC
ns:  4 ps:211 seq:              +>kinC pos: -29 TCATTTCC
ns:  5 ps:  5 seq:              ->kinC pos:  -6 TCATTGCC
ns:  5 ps:138 seq:              ->kinC pos:-139 TCATTACC
ns:  6 ps:128 seq:              +>sinI pos:-105 TCATGGCC
ns:  9 ps: 53 seq:              ->sinR pos: -54 TCATCACC
ns: 11 ps: 57 seq:             ->spo0A pos: -58 TCCTCCCC
ns: 16 ps: 76 seq:            +>spoIIE pos:-375 TCATACCC
ns: 17 ps: 56 seq:            ->spoIIE pos: -57 TCATCTCC
ns: 17 ps: 76 seq:            ->spoIIE pos: -77 TCGTTGCC
ns: 17 ps:298 seq:            ->spoIIE pos:-299 TCTTAACC
Pattern A.AAAA..C Length 9 Density 6 Support 8 Total 18 Zssup 3.693754e+00 Zstot 7.882570e+00 
ns:  0 ps: 97 seq:              +>abrB pos:-354 AAAAAAGTC
ns:  0 ps:143 seq:              +>abrB pos:-308 ATAAAAAAC
ns:  0 ps:214 seq:              +>abrB pos:-237 ATAAAATGC
ns:  1 ps:107 seq:              ->abrB pos:-108 ACAAAATCC
ns:  1 ps:326 seq:              ->abrB pos:-327 ACAAAATTC
ns:  3 ps:120 seq:              ->dltA pos:-121 ATAAAAAAC
ns:  3 ps:149 seq:              ->dltA pos:-150 ATAAAAGCC
ns:  4 ps:  9 seq:              +>kinC pos:-231 AAAAAAGGC
ns:  5 ps:196 seq:              ->kinC pos:-197 AAAAAAGGC
ns:  6 ps: 36 seq:              +>sinI pos:-197 AGAAAATAC
ns:  6 ps: 68 seq:              +>sinI pos:-165 AAAAAATTC
ns:  7 ps:198 seq:              ->sinI pos:-199 AAAAAAAAC
ns: 11 ps:131 seq:             ->spo0A pos:-132 AAAAAAATC
ns: 12 ps: 46 seq:             +>spo0F pos:-170 AGAAAATGC
ns: 16 ps:333 seq:            +>spoIIE pos:-118 ACAAAATCC
ns: 17 ps:210 seq:            ->spoIIE pos:-211 AAAAAAATC
ns: 18 ps:  4 seq:           +>spoIIGA pos:-241 AAAAAAAGC
ns: 19 ps:209 seq:           ->spoIIGA pos:-210 AAAAAAAGC
Pattern TTT.G.C.A Length 9 Density 6 Support 6 Total 12 Zssup 3.875799e+00 Zstot 7.797999e+00 
ns:  0 ps:338 seq:              +>abrB pos:-113 TTTTGTCGA
ns:  3 ps:240 seq:              ->dltA pos:-241 TTTCGACAA
ns:  4 ps:223 seq:              +>kinC pos: -17 TTTTGGCAA
ns: 10 ps: 83 seq:             +>spo0A pos:-243 TTTCGACAA
ns: 10 ps:123 seq:             +>spo0A pos:-203 TTTAGTCGA
ns: 10 ps:211 seq:             +>spo0A pos:-115 TTTTGTCGA
ns: 11 ps:192 seq:             ->spo0A pos:-193 TTTCGACTA
ns: 12 ps:133 seq:             +>spo0F pos: -83 TTTTGACGA
ns: 13 ps: 72 seq:             ->spo0F pos: -73 TTTCGTCAA
ns: 16 ps:245 seq:            +>spoIIE pos:-206 TTTAGACAA
ns: 16 ps:328 seq:            +>spoIIE pos:-123 TTTTGACAA
ns: 17 ps:112 seq:            ->spoIIE pos:-113 TTTTGTCAA
Pattern TTTG.C.A Length 8 Density 6 Support 7 Total 12 Zssup 4.743405e+00 Zstot 7.767384e+00 
ns:  0 ps:339 seq:              +>abrB pos:-112 TTTGTCGA
ns:  3 ps:260 seq:              ->dltA pos:-261 TTTGACGA
ns:  4 ps:137 seq:              +>kinC pos:-103 TTTGTCGA
ns:  4 ps:224 seq:              +>kinC pos: -16 TTTGGCAA
ns: 10 ps:107 seq:             +>spo0A pos:-219 TTTGTCAA
ns: 10 ps:212 seq:             +>spo0A pos:-114 TTTGTCGA
ns: 11 ps:210 seq:             ->spo0A pos:-211 TTTGACAA
ns: 11 ps:233 seq:             ->spo0A pos:-234 TTTGTCGA
ns: 12 ps:134 seq:             +>spo0F pos: -82 TTTGACGA
ns: 16 ps:329 seq:            +>spoIIE pos:-122 TTTGACAA
ns: 17 ps:113 seq:            ->spoIIE pos:-114 TTTGTCAA
ns: 19 ps:180 seq:           ->spoIIGA pos:-181 TTTGTCGA
Pattern TTTCC...A Length 9 Density 6 Support 8 Total 11 Zssup 6.120610e+00 Zstot 7.757321e+00 
ns:  0 ps:237 seq:              +>abrB pos:-214 TTTCCAAGA
ns:  1 ps:138 seq:              ->abrB pos:-139 TTTCCAATA
ns:  2 ps: 49 seq:              +>dltA pos:-402 TTTCCTTTA
ns:  3 ps:292 seq:              ->dltA pos:-293 TTTCCCTAA
ns:  4 ps:214 seq:              +>kinC pos: -26 TTTCCATCA
ns:  7 ps:163 seq:              ->sinI pos:-164 TTTCCAATA
ns: 10 ps:  9 seq:             +>spo0A pos:-317 TTTCCGGCA
ns: 13 ps:120 seq:             ->spo0F pos:-121 TTTCCTTTA
ns: 17 ps:186 seq:            ->spoIIE pos:-187 TTTCCGGAA
ns: 18 ps: 74 seq:           +>spoIIGA pos:-171 TTTCCCTGA
ns: 18 ps:119 seq:           +>spoIIGA pos:-126 TTTCCCACA
Pattern AAAA..C.G Length 9 Density 6 Support 7 Total 13 Zssup 4.294191e+00 Zstot 7.681353e+00 
ns:  0 ps: 99 seq:              +>abrB pos:-352 AAAAGTCTG
ns:  0 ps:216 seq:              +>abrB pos:-235 AAAATGCTG
ns:  2 ps:208 seq:              +>dltA pos:-243 AAAAAACGG
ns:  2 ps:261 seq:              +>dltA pos:-190 AAAAACCCG
ns:  3 ps:151 seq:              ->dltA pos:-152 AAAAGCCTG
ns:  4 ps: 11 seq:              +>kinC pos:-229 AAAAGGCGG
ns:  5 ps:198 seq:              ->kinC pos:-199 AAAAGGCGG
ns:  6 ps: 70 seq:              +>sinI pos:-163 AAAATTCTG
ns: 11 ps:301 seq:             ->spo0A pos:-302 AAAAAACTG
ns: 16 ps:404 seq:            +>spoIIE pos: -47 AAAAAGCAG
ns: 17 ps:212 seq:            ->spoIIE pos:-213 AAAAATCGG
ns: 18 ps:  6 seq:           +>spoIIGA pos:-239 AAAAAGCTG
ns: 19 ps:211 seq:           ->spoIIGA pos:-212 AAAAAGCTG
Pattern G.C.AA.AA Length 9 Density 6 Support 6 Total 13 Zssup 3.461985e+00 Zstot 7.681353e+00 
ns:  0 ps:342 seq:              +>abrB pos:-109 GTCGAATAA
ns:  0 ps:352 seq:              +>abrB pos: -99 GACGAAGAA
ns:  2 ps:185 seq:              +>dltA pos:-266 GTCAAATAA
ns:  2 ps:204 seq:              +>dltA pos:-247 GTCGAAAAA
ns:  4 ps:140 seq:              +>kinC pos:-100 GTCGAAGAA
ns:  5 ps: 97 seq:              ->kinC pos: -98 GACAAATAA
ns: 10 ps:127 seq:             +>spo0A pos:-199 GTCGAAAAA
ns: 11 ps:196 seq:             ->spo0A pos:-197 GACTAAAAA
ns: 11 ps:213 seq:             ->spo0A pos:-214 GACAAACAA
ns: 11 ps:236 seq:             ->spo0A pos:-237 GTCGAAAAA
ns: 14 ps:119 seq:           +>spoIIAA pos: -27 GTCAAAGAA
ns: 17 ps:199 seq:            ->spoIIE pos:-200 GTCTAAAAA
ns: 17 ps:319 seq:            ->spoIIE pos:-320 GCCAAACAA
Pattern AT.TTTT.C Length 9 Density 7 Support 6 Total 8 Zssup 5.960189e+00 Zstot 7.653828e+00 
ns:  1 ps: 84 seq:              ->abrB pos: -85 ATATTTTTC
ns:  2 ps: 45 seq:              +>dltA pos:-406 ATCTTTTCC
ns:  3 ps:288 seq:              ->dltA pos:-289 ATTTTTTCC
ns:  4 ps:121 seq:              +>kinC pos:-119 ATATTTTAC
ns:  7 ps:158 seq:              ->sinI pos:-159 ATTTTTTTC
ns: 11 ps:177 seq:             ->spo0A pos:-178 ATGTTTTTC
ns: 11 ps:256 seq:             ->spo0A pos:-257 ATATTTTAC
ns: 16 ps:233 seq:            +>spoIIE pos:-218 ATTTTTTTC
Pattern TTTT.TC.A Length 9 Density 7 Support 6 Total 8 Zssup 5.960189e+00 Zstot 7.648605e+00 
ns:  0 ps:338 seq:              +>abrB pos:-113 TTTTGTCGA
ns:  3 ps:237 seq:              ->dltA pos:-238 TTTTTTCGA
ns:  7 ps:160 seq:              ->sinI pos:-161 TTTTTTCCA
ns:  7 ps:191 seq:              ->sinI pos:-192 TTTTCTCAA
ns: 10 ps:211 seq:             +>spo0A pos:-115 TTTTGTCGA
ns: 11 ps: 41 seq:             ->spo0A pos: -42 TTTTCTCCA
ns: 17 ps:112 seq:            ->spoIIE pos:-113 TTTTGTCAA
ns: 19 ps:235 seq:           ->spoIIGA pos:-236 TTTTTTCCA
Pattern C.TTT.TT Length 8 Density 6 Support 7 Total 15 Zssup 3.616692e+00 Zstot 7.612767e+00 
ns:  1 ps:347 seq:              ->abrB pos:-348 CTTTTTTT
ns:  2 ps: 52 seq:              +>dltA pos:-399 CCTTTATT
ns:  2 ps:295 seq:              +>dltA pos:-156 CTTTTATT
ns:  3 ps:235 seq:              ->dltA pos:-236 CGTTTTTT
ns:  3 ps:287 seq:              ->dltA pos:-288 CATTTTTT
ns:  4 ps: 36 seq:              +>kinC pos:-204 CCTTTTTT
ns:  5 ps:223 seq:              ->kinC pos:-224 CCTTTTTT
ns:  6 ps: 25 seq:              +>sinI pos:-208 CGTTTTTT
ns:  7 ps:174 seq:              ->sinI pos:-175 CCTTTATT
ns: 11 ps: 50 seq:             ->spo0A pos: -51 CGTTTCTT
ns: 13 ps:170 seq:             ->spo0F pos:-171 CTTTTGTT
ns: 18 ps: 28 seq:           +>spoIIGA pos:-217 CTTTTTTT
ns: 18 ps:229 seq:           +>spoIIGA pos: -16 CTTTTGTT
ns: 19 ps: 59 seq:           ->spoIIGA pos: -60 CCTTTCTT
ns: 19 ps:233 seq:           ->spoIIGA pos:-234 CTTTTTTT
Pattern T.TTTT.C Length 8 Density 6 Support 7 Total 17 Zssup 3.616692e+00 Zstot 7.611770e+00 
ns:  1 ps: 85 seq:              ->abrB pos: -86 TATTTTTC
ns:  1 ps:386 seq:              ->abrB pos:-387 TCTTTTTC
ns:  2 ps: 46 seq:              +>dltA pos:-405 TCTTTTCC
ns:  3 ps:289 seq:              ->dltA pos:-290 TTTTTTCC
ns:  4 ps: 38 seq:              +>kinC pos:-202 TTTTTTGC
ns:  4 ps:122 seq:              +>kinC pos:-118 TATTTTAC
ns:  6 ps:  1 seq:              +>sinI pos:-232 TTTTTTAC
ns:  7 ps: 34 seq:              ->sinI pos: -35 TGTTTTGC
ns:  7 ps:159 seq:              ->sinI pos:-160 TTTTTTTC
ns:  7 ps:160 seq:              ->sinI pos:-161 TTTTTTCC
ns: 11 ps:178 seq:             ->spo0A pos:-179 TGTTTTTC
ns: 11 ps:188 seq:             ->spo0A pos:-189 TGTTTTTC
ns: 11 ps:257 seq:             ->spo0A pos:-258 TATTTTAC
ns: 16 ps:234 seq:            +>spoIIE pos:-217 TTTTTTTC
ns: 18 ps: 90 seq:           +>spoIIGA pos:-155 TATTTTCC
ns: 19 ps:234 seq:           ->spoIIGA pos:-235 TTTTTTTC
ns: 19 ps:235 seq:           ->spoIIGA pos:-236 TTTTTTCC
Pattern TTTTTC Length 6 Density 6 Support 8 Total 15 Zssup 4.364261e+00 Zstot 7.544503e+00 
ns:  1 ps: 87 seq:              ->abrB pos: -88 TTTTTC
ns:  1 ps:388 seq:              ->abrB pos:-389 TTTTTC
ns:  3 ps:185 seq:              ->dltA pos:-186 TTTTTC
ns:  3 ps:238 seq:              ->dltA pos:-239 TTTTTC
ns:  3 ps:290 seq:              ->dltA pos:-291 TTTTTC
ns:  7 ps:161 seq:              ->sinI pos:-162 TTTTTC
ns:  9 ps: 12 seq:              ->sinR pos: -13 TTTTTC
ns: 10 ps: 81 seq:             +>spo0A pos:-245 TTTTTC
ns: 11 ps:180 seq:             ->spo0A pos:-181 TTTTTC
ns: 11 ps:190 seq:             ->spo0A pos:-191 TTTTTC
ns: 13 ps: 36 seq:             ->spo0F pos: -37 TTTTTC
ns: 16 ps:236 seq:            +>spoIIE pos:-215 TTTTTC
ns: 17 ps: 42 seq:            ->spoIIE pos: -43 TTTTTC
ns: 19 ps:158 seq:           ->spoIIGA pos:-159 TTTTTC
ns: 19 ps:236 seq:           ->spoIIGA pos:-237 TTTTTC
Pattern TGTCG.A Length 7 Density 6 Support 6 Total 9 Zssup 5.197452e+00 Zstot 7.541266e+00 
ns:  0 ps:112 seq:              +>abrB pos:-339 TGTCGAA
ns:  0 ps:122 seq:              +>abrB pos:-329 TGTCGTA
ns:  0 ps:341 seq:              +>abrB pos:-110 TGTCGAA
ns:  2 ps:203 seq:              +>dltA pos:-248 TGTCGAA
ns:  4 ps:139 seq:              +>kinC pos:-101 TGTCGAA
ns:  7 ps:215 seq:              ->sinI pos:-216 TGTCGAA
ns: 10 ps:214 seq:             +>spo0A pos:-112 TGTCGAA
ns: 11 ps:235 seq:             ->spo0A pos:-236 TGTCGAA
ns: 12 ps: 63 seq:             +>spo0F pos:-153 TGTCGTA
Pattern TTG.CGA Length 7 Density 6 Support 6 Total 9 Zssup 5.197452e+00 Zstot 7.541266e+00 
ns:  0 ps:296 seq:              +>abrB pos:-155 TTGACGA
ns:  0 ps:340 seq:              +>abrB pos:-111 TTGTCGA
ns:  2 ps:202 seq:              +>dltA pos:-249 TTGTCGA
ns:  3 ps:261 seq:              ->dltA pos:-262 TTGACGA
ns:  4 ps:138 seq:              +>kinC pos:-102 TTGTCGA
ns: 10 ps:213 seq:             +>spo0A pos:-113 TTGTCGA
ns: 11 ps:234 seq:             ->spo0A pos:-235 TTGTCGA
ns: 12 ps:135 seq:             +>spo0F pos: -81 TTGACGA
ns: 19 ps:181 seq:           ->spoIIGA pos:-182 TTGTCGA
Pattern CC.T..TTG Length 9 Density 6 Support 7 Total 8 Zssup 7.015877e+00 Zstot 7.534774e+00 
ns:  2 ps: 80 seq:              +>dltA pos:-371 CCATTCTTG
ns:  4 ps: 36 seq:              +>kinC pos:-204 CCTTTTTTG
ns:  7 ps:  6 seq:              ->sinI pos:  -7 CCATTCTTG
ns:  9 ps: 59 seq:              ->sinR pos: -60 CCTTCCTTG
ns: 10 ps:102 seq:             +>spo0A pos:-224 CCTTGTTTG
ns: 16 ps:117 seq:            +>spoIIE pos:-334 CCATATTTG
ns: 18 ps: 15 seq:           +>spoIIGA pos:-230 CCGTCATTG
ns: 19 ps: 85 seq:           ->spoIIGA pos: -86 CCCTTCTTG
Pattern C.GC.T.TT Length 9 Density 6 Support 6 Total 8 Zssup 5.874333e+00 Zstot 7.533911e+00 
ns:  1 ps:226 seq:              ->abrB pos:-227 CAGCATTTT
ns:  2 ps:311 seq:              +>dltA pos:-140 CTGCTTGTT
ns:  4 ps: 33 seq:              +>kinC pos:-207 CCGCCTTTT
ns:  5 ps:220 seq:              ->kinC pos:-221 CCGCCTTTT
ns:  8 ps: 42 seq:              +>sinR pos: -42 CAGCGTATT
ns: 17 ps: 38 seq:            ->spoIIE pos: -39 CTGCTTTTT
ns: 18 ps: 25 seq:           +>spoIIGA pos:-220 CAGCTTTTT
ns: 19 ps:230 seq:           ->spoIIGA pos:-231 CAGCTTTTT
