# Supplementary material for: SEARCHPATTOOL: a new method for mining the most specific frequent patterns for binding sites with application to prokaryotic DNA sequences
Source: BMC Bioinformatics. 2007 Sep 20;8:354. doi: 10.1186/1471-2105-8-354 (PMC2082047; doi:10.1186/1471-2105-8-354)
Supplement: Additional file 5 — Searchpattool's software. This archive file contains the application, the source code; a runable example and an explanation of the use of the programs (file readme-searchpattool-doc.pdf) [file 1471-2105-8-354-S5.zip › example&doc/sites-positions.txt]

Pattern TCG.CAAA Length 8 Density 7 Support 6 Total 7 Zssup 1.016852e+01 Zstot 1.165656e+01 
ns:  1 ps:104 seq:              ->abrB pos:-105 TCGACAAA
ns:  2 ps:183 seq:              +>dltA pos:-268 TCGTCAAA
ns:  5 ps: 95 seq:              ->kinC pos: -96 TCGACAAA
ns: 10 ps: 85 seq:             +>spo0A pos:-241 TCGACAAA
ns: 11 ps:106 seq:             ->spo0A pos:-107 TCGACAAA
ns: 13 ps: 74 seq:             ->spo0F pos: -75 TCGTCAAA
ns: 18 ps: 57 seq:           +>spoIIGA pos:-188 TCGACAAA
Pattern TTTG.CGA Length 8 Density 7 Support 6 Total 7 Zssup 9.968949e+00 Zstot 1.141788e+01 
ns:  0 ps:339 seq:              +>abrB pos:-112 TTTGTCGA
ns:  3 ps:260 seq:              ->dltA pos:-261 TTTGACGA
ns:  4 ps:137 seq:              +>kinC pos:-103 TTTGTCGA
ns: 10 ps:212 seq:             +>spo0A pos:-114 TTTGTCGA
ns: 11 ps:233 seq:             ->spo0A pos:-234 TTTGTCGA
ns: 12 ps:134 seq:             +>spo0F pos: -82 TTTGACGA
ns: 19 ps:180 seq:           ->spoIIGA pos:-181 TTTGTCGA
Pattern TT.TT.GAC Length 9 Density 7 Support 6 Total 8 Zssup 7.758777e+00 Zstot 1.013286e+01 
ns:  1 ps:100 seq:              ->abrB pos:-101 TTATTCGAC
ns:  3 ps:238 seq:              ->dltA pos:-239 TTTTTCGAC
ns:  3 ps:257 seq:              ->dltA pos:-258 TTATTTGAC
ns:  5 ps: 91 seq:              ->kinC pos: -92 TTCTTCGAC
ns: 10 ps: 81 seq:             +>spo0A pos:-245 TTTTTCGAC
ns: 11 ps:190 seq:             ->spo0A pos:-191 TTTTTCGAC
ns: 15 ps: 18 seq:           ->spoIIAA pos: -19 TTCTTTGAC
ns: 16 ps:243 seq:            +>spoIIE pos:-208 TTTTTAGAC
Pattern T.TT.GACA Length 9 Density 7 Support 6 Total 6 Zssup 7.531883e+00 Zstot 7.164317e+00 
ns:  1 ps:101 seq:              ->abrB pos:-102 TATTCGACA
ns:  3 ps:239 seq:              ->dltA pos:-240 TTTTCGACA
ns:  5 ps: 92 seq:              ->kinC pos: -93 TCTTCGACA
ns: 10 ps: 82 seq:             +>spo0A pos:-244 TTTTCGACA
ns: 15 ps: 19 seq:           ->spoIIAA pos: -20 TCTTTGACA
ns: 16 ps:244 seq:            +>spoIIE pos:-207 TTTTAGACA
Pattern CATTC..C Length 8 Density 6 Support 7 Total 9 Zssup 7.364357e+00 Zstot 9.062640e+00 
ns:  1 ps: 48 seq:              ->abrB pos: -49 CATTCTCC
ns:  5 ps: 89 seq:              ->kinC pos: -90 CATTCTTC
ns:  6 ps:  9 seq:              +>sinI pos:-224 CATTCGAC
ns:  7 ps: 41 seq:              ->sinI pos: -42 CATTCTTC
ns: 11 ps:103 seq:             ->spo0A pos:-104 CATTCGAC
ns: 13 ps: 41 seq:             ->spo0F pos: -42 CATTCATC
ns: 15 ps: 54 seq:           ->spoIIAA pos: -55 CATTCCTC
ns: 15 ps:134 seq:           ->spoIIAA pos:-135 CATTCGGC
ns: 17 ps: 48 seq:            ->spoIIE pos: -49 CATTCCTC
Pattern TGTC.AA.A Length 9 Density 7 Support 6 Total 6 Zssup 7.310506e+00 Zstot 6.931292e+00 
ns:  0 ps:341 seq:              +>abrB pos:-110 TGTCGAATA
ns:  2 ps:203 seq:              +>dltA pos:-248 TGTCGAAAA
ns:  4 ps:139 seq:              +>kinC pos:-101 TGTCGAAGA
ns: 11 ps:235 seq:             ->spo0A pos:-236 TGTCGAAAA
ns: 14 ps:118 seq:           +>spoIIAA pos: -28 TGTCAAAGA
ns: 17 ps:198 seq:            ->spoIIE pos:-199 TGTCTAAAA
Pattern ATTTT.TC Length 8 Density 7 Support 7 Total 9 Zssup 7.099046e+00 Zstot 8.706743e+00 
ns:  0 ps:118 seq:              +>abrB pos:-333 ATTTTGTC
ns:  0 ps:337 seq:              +>abrB pos:-114 ATTTTGTC
ns:  3 ps:288 seq:              ->dltA pos:-289 ATTTTTTC
ns:  5 ps: 41 seq:              ->kinC pos: -42 ATTTTCTC
ns:  7 ps:190 seq:              ->sinI pos:-191 ATTTTCTC
ns: 11 ps: 40 seq:             ->spo0A pos: -41 ATTTTCTC
ns: 13 ps: 34 seq:             ->spo0F pos: -35 ATTTTTTC
ns: 13 ps:163 seq:             ->spo0F pos:-164 ATTTTCTC
ns: 17 ps:111 seq:            ->spoIIE pos:-112 ATTTTGTC
Pattern GTC.AA.AA Length 9 Density 7 Support 6 Total 8 Zssup 7.094481e+00 Zstot 9.220232e+00 
ns:  0 ps:342 seq:              +>abrB pos:-109 GTCGAATAA
ns:  2 ps:185 seq:              +>dltA pos:-266 GTCAAATAA
ns:  2 ps:204 seq:              +>dltA pos:-247 GTCGAAAAA
ns:  4 ps:140 seq:              +>kinC pos:-100 GTCGAAGAA
ns: 10 ps:127 seq:             +>spo0A pos:-199 GTCGAAAAA
ns: 11 ps:236 seq:             ->spo0A pos:-237 GTCGAAAAA
ns: 14 ps:119 seq:           +>spoIIAA pos: -27 GTCAAAGAA
ns: 17 ps:199 seq:            ->spoIIE pos:-200 GTCTAAAAA
Pattern CC.T..TTG Length 9 Density 6 Support 7 Total 8 Zssup 7.015877e+00 Zstot 7.534774e+00 
ns:  2 ps: 80 seq:              +>dltA pos:-371 CCATTCTTG
ns:  4 ps: 36 seq:              +>kinC pos:-204 CCTTTTTTG
ns:  7 ps:  6 seq:              ->sinI pos:  -7 CCATTCTTG
ns:  9 ps: 59 seq:              ->sinR pos: -60 CCTTCCTTG
ns: 10 ps:102 seq:             +>spo0A pos:-224 CCTTGTTTG
ns: 16 ps:117 seq:            +>spoIIE pos:-334 CCATATTTG
ns: 18 ps: 15 seq:           +>spoIIGA pos:-230 CCGTCATTG
ns: 19 ps: 85 seq:           ->spoIIGA pos: -86 CCCTTCTTG
Pattern TTCG.CA Length 7 Density 6 Support 7 Total 10 Zssup 6.779202e+00 Zstot 9.297343e+00 
ns:  1 ps: 93 seq:              ->abrB pos: -94 TTCGTCA
ns:  1 ps:103 seq:              ->abrB pos:-104 TTCGACA
ns:  1 ps:332 seq:              ->abrB pos:-333 TTCGACA
ns:  3 ps:241 seq:              ->dltA pos:-242 TTCGACA
ns:  5 ps: 94 seq:              ->kinC pos: -95 TTCGACA
ns:  6 ps: 11 seq:              +>sinI pos:-222 TTCGACA
ns: 10 ps: 84 seq:             +>spo0A pos:-242 TTCGACA
ns: 11 ps:105 seq:             ->spo0A pos:-106 TTCGACA
ns: 13 ps: 73 seq:             ->spo0F pos: -74 TTCGTCA
ns: 15 ps:136 seq:           ->spoIIAA pos:-137 TTCGGCA
Pattern TTCGAC Length 6 Density 6 Support 7 Total 10 Zssup 6.764960e+00 Zstot 9.268864e+00 
ns:  1 ps:103 seq:              ->abrB pos:-104 TTCGAC
ns:  1 ps:332 seq:              ->abrB pos:-333 TTCGAC
ns:  3 ps:241 seq:              ->dltA pos:-242 TTCGAC
ns:  5 ps: 94 seq:              ->kinC pos: -95 TTCGAC
ns:  6 ps: 11 seq:              +>sinI pos:-222 TTCGAC
ns: 10 ps: 84 seq:             +>spo0A pos:-242 TTCGAC
ns: 11 ps:105 seq:             ->spo0A pos:-106 TTCGAC
ns: 11 ps:193 seq:             ->spo0A pos:-194 TTCGAC
ns: 15 ps: 93 seq:           ->spoIIAA pos: -94 TTCGAC
ns: 17 ps:147 seq:            ->spoIIE pos:-148 TTCGAC
Pattern TCG.CA.A Length 8 Density 6 Support 7 Total 8 Zssup 6.590823e+00 Zstot 7.006886e+00 
ns:  1 ps:104 seq:              ->abrB pos:-105 TCGACAAA
ns:  2 ps:183 seq:              +>dltA pos:-268 TCGTCAAA
ns:  5 ps: 95 seq:              ->kinC pos: -96 TCGACAAA
ns: 10 ps: 85 seq:             +>spo0A pos:-241 TCGACAAA
ns: 11 ps:106 seq:             ->spo0A pos:-107 TCGACAAA
ns: 13 ps: 74 seq:             ->spo0F pos: -75 TCGTCAAA
ns: 15 ps:137 seq:           ->spoIIAA pos:-138 TCGGCATA
ns: 18 ps: 57 seq:           +>spoIIGA pos:-188 TCGACAAA
Pattern TTTC.C..C Length 9 Density 6 Support 6 Total 6 Zssup 6.386787e+00 Zstot 5.952645e+00 
ns:  2 ps:338 seq:              +>dltA pos:-113 TTTCACACC
ns:  5 ps: 71 seq:              ->kinC pos: -72 TTTCTCTAC
ns:  7 ps: 55 seq:              ->sinI pos: -56 TTTCTCCTC
ns: 11 ps: 42 seq:             ->spo0A pos: -43 TTTCTCCAC
ns: 16 ps:161 seq:            +>spoIIE pos:-290 TTTCACGGC
ns: 19 ps: 45 seq:           ->spoIIGA pos: -46 TTTCACATC
Pattern CCTTT.T Length 7 Density 6 Support 8 Total 9 Zssup 6.281939e+00 Zstot 6.300275e+00 
ns:  0 ps:  1 seq:              +>abrB pos:-450 CCTTTAT
ns:  2 ps: 52 seq:              +>dltA pos:-399 CCTTTAT
ns:  4 ps: 36 seq:              +>kinC pos:-204 CCTTTTT
ns:  5 ps:223 seq:              ->kinC pos:-224 CCTTTTT
ns:  7 ps:174 seq:              ->sinI pos:-175 CCTTTAT
ns:  9 ps: 10 seq:              ->sinR pos: -11 CCTTTTT
ns: 12 ps: 11 seq:             +>spo0F pos:-205 CCTTTAT
ns: 16 ps:  0 seq:            +>spoIIE pos:-451 CCTTTGT
ns: 19 ps: 59 seq:           ->spoIIGA pos: -60 CCTTTCT
Pattern T.TG.CGA Length 8 Density 6 Support 7 Total 8 Zssup 6.258581e+00 Zstot 6.604277e+00 
ns:  0 ps:339 seq:              +>abrB pos:-112 TTTGTCGA
ns:  3 ps:260 seq:              ->dltA pos:-261 TTTGACGA
ns:  4 ps:137 seq:              +>kinC pos:-103 TTTGTCGA
ns: 10 ps:212 seq:             +>spo0A pos:-114 TTTGTCGA
ns: 11 ps:233 seq:             ->spo0A pos:-234 TTTGTCGA
ns: 12 ps:134 seq:             +>spo0F pos: -82 TTTGACGA
ns: 14 ps:  1 seq:           +>spoIIAA pos:-145 TATGCCGA
ns: 19 ps:180 seq:           ->spoIIGA pos:-181 TTTGTCGA
Pattern TCATC..C Length 8 Density 6 Support 6 Total 6 Zssup 6.179347e+00 Zstot 5.727647e+00 
ns:  1 ps: 10 seq:              ->abrB pos: -11 TCATCAAC
ns:  4 ps: 27 seq:              +>kinC pos:-213 TCATCTCC
ns:  9 ps: 53 seq:              ->sinR pos: -54 TCATCACC
ns: 11 ps: 19 seq:             ->spo0A pos: -20 TCATCAGC
ns: 13 ps: 19 seq:             ->spo0F pos: -20 TCATCAAC
ns: 17 ps: 56 seq:            ->spoIIE pos: -57 TCATCTCC
Pattern CTT.TTTT Length 8 Density 7 Support 6 Total 7 Zssup 6.135500e+00 Zstot 6.783236e+00 
ns:  1 ps:347 seq:              ->abrB pos:-348 CTTTTTTT
ns:  2 ps:314 seq:              +>dltA pos:-137 CTTGTTTT
ns:  7 ps: 32 seq:              ->sinI pos: -33 CTTGTTTT
ns: 11 ps:246 seq:             ->spo0A pos:-247 CTTCTTTT
ns: 16 ps:324 seq:            +>spoIIE pos:-127 CTTCTTTT
ns: 18 ps: 28 seq:           +>spoIIGA pos:-217 CTTTTTTT
ns: 19 ps:233 seq:           ->spoIIGA pos:-234 CTTTTTTT
Pattern TTTCC...A Length 9 Density 6 Support 8 Total 11 Zssup 6.120610e+00 Zstot 7.757321e+00 
ns:  0 ps:237 seq:              +>abrB pos:-214 TTTCCAAGA
ns:  1 ps:138 seq:              ->abrB pos:-139 TTTCCAATA
ns:  2 ps: 49 seq:              +>dltA pos:-402 TTTCCTTTA
ns:  3 ps:292 seq:              ->dltA pos:-293 TTTCCCTAA
ns:  4 ps:214 seq:              +>kinC pos: -26 TTTCCATCA
ns:  7 ps:163 seq:              ->sinI pos:-164 TTTCCAATA
ns: 10 ps:  9 seq:             +>spo0A pos:-317 TTTCCGGCA
ns: 13 ps:120 seq:             ->spo0F pos:-121 TTTCCTTTA
ns: 17 ps:186 seq:            ->spoIIE pos:-187 TTTCCGGAA
ns: 18 ps: 74 seq:           +>spoIIGA pos:-171 TTTCCCTGA
ns: 18 ps:119 seq:           +>spoIIGA pos:-126 TTTCCCACA
Pattern TG.CGAA Length 7 Density 6 Support 7 Total 10 Zssup 6.055202e+00 Zstot 8.216837e+00 
ns:  0 ps:112 seq:              +>abrB pos:-339 TGTCGAA
ns:  0 ps:341 seq:              +>abrB pos:-110 TGTCGAA
ns:  0 ps:351 seq:              +>abrB pos:-100 TGACGAA
ns:  2 ps:203 seq:              +>dltA pos:-248 TGTCGAA
ns:  4 ps:139 seq:              +>kinC pos:-101 TGTCGAA
ns:  7 ps:215 seq:              ->sinI pos:-216 TGTCGAA
ns: 10 ps:214 seq:             +>spo0A pos:-112 TGTCGAA
ns: 11 ps:235 seq:             ->spo0A pos:-236 TGTCGAA
ns: 12 ps:136 seq:             +>spo0F pos: -80 TGACGAA
ns: 14 ps:  3 seq:           +>spoIIAA pos:-143 TGCCGAA
Pattern GTCGAA Length 6 Density 6 Support 7 Total 10 Zssup 6.042021e+00 Zstot 8.188695e+00 
ns:  0 ps:113 seq:              +>abrB pos:-338 GTCGAA
ns:  0 ps:342 seq:              +>abrB pos:-109 GTCGAA
ns:  2 ps:204 seq:              +>dltA pos:-247 GTCGAA
ns:  4 ps:140 seq:              +>kinC pos:-100 GTCGAA
ns:  7 ps:216 seq:              ->sinI pos:-217 GTCGAA
ns: 10 ps:127 seq:             +>spo0A pos:-199 GTCGAA
ns: 10 ps:215 seq:             +>spo0A pos:-111 GTCGAA
ns: 11 ps:236 seq:             ->spo0A pos:-237 GTCGAA
ns: 14 ps: 47 seq:           +>spoIIAA pos: -99 GTCGAA
ns: 16 ps:298 seq:            +>spoIIE pos:-153 GTCGAA
Pattern AT.TTTT.C Length 9 Density 7 Support 6 Total 8 Zssup 5.960189e+00 Zstot 7.653828e+00 
ns:  1 ps: 84 seq:              ->abrB pos: -85 ATATTTTTC
ns:  2 ps: 45 seq:              +>dltA pos:-406 ATCTTTTCC
ns:  3 ps:288 seq:              ->dltA pos:-289 ATTTTTTCC
ns:  4 ps:121 seq:              +>kinC pos:-119 ATATTTTAC
ns:  7 ps:158 seq:              ->sinI pos:-159 ATTTTTTTC
ns: 11 ps:177 seq:             ->spo0A pos:-178 ATGTTTTTC
ns: 11 ps:256 seq:             ->spo0A pos:-257 ATATTTTAC
ns: 16 ps:233 seq:            +>spoIIE pos:-218 ATTTTTTTC
Pattern ATTTT..TC Length 9 Density 7 Support 6 Total 7 Zssup 5.960189e+00 Zstot 6.574431e+00 
ns:  4 ps:123 seq:              +>kinC pos:-117 ATTTTACTC
ns:  7 ps:158 seq:              ->sinI pos:-159 ATTTTTTTC
ns: 10 ps: 26 seq:             +>spo0A pos:-300 ATTTTGATC
ns: 12 ps:180 seq:             +>spo0F pos: -36 ATTTTAATC
ns: 13 ps: 70 seq:             ->spo0F pos: -71 ATTTTCGTC
ns: 16 ps:233 seq:            +>spoIIE pos:-218 ATTTTTTTC
ns: 18 ps: 91 seq:           +>spoIIGA pos:-154 ATTTTCCTC
Pattern A.TTTT.TC Length 9 Density 7 Support 6 Total 6 Zssup 5.960189e+00 Zstot 5.496615e+00 
ns:  0 ps:117 seq:              +>abrB pos:-334 AATTTTGTC
ns:  7 ps:158 seq:              ->sinI pos:-159 ATTTTTTTC
ns: 11 ps: 39 seq:             ->spo0A pos: -40 AATTTTCTC
ns: 13 ps: 33 seq:             ->spo0F pos: -34 AATTTTTTC
ns: 14 ps: 18 seq:           +>spoIIAA pos:-128 AGTTTTGTC
ns: 16 ps:233 seq:            +>spoIIE pos:-218 ATTTTTTTC
Pattern AT..TTTTC Length 9 Density 7 Support 6 Total 7 Zssup 5.960189e+00 Zstot 6.574431e+00 
ns:  1 ps: 84 seq:              ->abrB pos: -85 ATATTTTTC
ns:  2 ps:333 seq:              +>dltA pos:-118 ATGGTTTTC
ns:  7 ps:158 seq:              ->sinI pos:-159 ATTTTTTTC
ns: 11 ps:177 seq:             ->spo0A pos:-178 ATGTTTTTC
ns: 13 ps: 67 seq:             ->spo0F pos: -68 ATGATTTTC
ns: 16 ps:233 seq:            +>spoIIE pos:-218 ATTTTTTTC
ns: 16 ps:264 seq:            +>spoIIE pos:-187 ATTCTTTTC
Pattern TTTT.TC.A Length 9 Density 7 Support 6 Total 8 Zssup 5.960189e+00 Zstot 7.648605e+00 
ns:  0 ps:338 seq:              +>abrB pos:-113 TTTTGTCGA
ns:  3 ps:237 seq:              ->dltA pos:-238 TTTTTTCGA
ns:  7 ps:160 seq:              ->sinI pos:-161 TTTTTTCCA
ns:  7 ps:191 seq:              ->sinI pos:-192 TTTTCTCAA
ns: 10 ps:211 seq:             +>spo0A pos:-115 TTTTGTCGA
ns: 11 ps: 41 seq:             ->spo0A pos: -42 TTTTCTCCA
ns: 17 ps:112 seq:            ->spoIIE pos:-113 TTTTGTCAA
ns: 19 ps:235 seq:           ->spoIIGA pos:-236 TTTTTTCCA
Pattern T..TTCATT Length 9 Density 7 Support 6 Total 6 Zssup 5.960189e+00 Zstot 5.496615e+00 
ns:  1 ps:305 seq:              ->abrB pos:-306 TATTTCATT
ns:  3 ps:198 seq:              ->dltA pos:-199 TGTTTCATT
ns:  5 ps:134 seq:              ->kinC pos:-135 TCATTCATT
ns:  7 ps:114 seq:              ->sinI pos:-115 TGCTTCATT
ns: 13 ps: 36 seq:             ->spo0F pos: -37 TTTTTCATT
ns: 16 ps:236 seq:            +>spoIIE pos:-215 TTTTTCATT
Pattern T.TCATTT Length 8 Density 7 Support 6 Total 6 Zssup 5.947194e+00 Zstot 5.479198e+00 
ns:  1 ps:307 seq:              ->abrB pos:-308 TTTCATTT
ns:  3 ps:284 seq:              ->dltA pos:-285 TTTCATTT
ns:  4 ps:209 seq:              +>kinC pos: -31 TATCATTT
ns: 10 ps:116 seq:             +>spo0A pos:-210 TTTCATTT
ns: 16 ps:238 seq:            +>spoIIE pos:-213 TTTCATTT
ns: 18 ps:211 seq:           +>spoIIGA pos: -34 TGTCATTT
Pattern TCATTTT Length 7 Density 7 Support 6 Total 7 Zssup 5.934267e+00 Zstot 6.533056e+00 
ns:  1 ps:155 seq:              ->abrB pos:-156 TCATTTT
ns:  2 ps:108 seq:              +>dltA pos:-343 TCATTTT
ns:  3 ps:286 seq:              ->dltA pos:-287 TCATTTT
ns:  4 ps:220 seq:              +>kinC pos: -20 TCATTTT
ns: 10 ps:118 seq:             +>spo0A pos:-208 TCATTTT
ns: 13 ps: 47 seq:             ->spo0F pos: -48 TCATTTT
ns: 16 ps:240 seq:            +>spoIIE pos:-211 TCATTTT
Pattern CAA..A.GG Length 9 Density 6 Support 7 Total 8 Zssup 5.895773e+00 Zstot 6.162226e+00 
ns:  3 ps:362 seq:              ->dltA pos:-363 CAAGAATGG
ns:  5 ps:195 seq:              ->kinC pos:-196 CAAAAAAGG
ns:  6 ps:218 seq:              +>sinI pos: -15 CAAGAATGG
ns:  8 ps: 16 seq:              +>sinR pos: -68 CAAGGAAGG
ns: 11 ps:215 seq:             ->spo0A pos:-216 CAAACAAGG
ns: 17 ps:325 seq:            ->spoIIE pos:-326 CAAATATGG
ns: 18 ps:151 seq:           +>spoIIGA pos: -94 CAAGAAGGG
ns: 19 ps:221 seq:           ->spoIIGA pos:-222 CAATGACGG
Pattern C.GC.T.TT Length 9 Density 6 Support 6 Total 8 Zssup 5.874333e+00 Zstot 7.533911e+00 
ns:  1 ps:226 seq:              ->abrB pos:-227 CAGCATTTT
ns:  2 ps:311 seq:              +>dltA pos:-140 CTGCTTGTT
ns:  4 ps: 33 seq:              +>kinC pos:-207 CCGCCTTTT
ns:  5 ps:220 seq:              ->kinC pos:-221 CCGCCTTTT
ns:  8 ps: 42 seq:              +>sinR pos: -42 CAGCGTATT
ns: 17 ps: 38 seq:            ->spoIIE pos: -39 CTGCTTTTT
ns: 18 ps: 25 seq:           +>spoIIGA pos:-220 CAGCTTTTT
ns: 19 ps:230 seq:           ->spoIIGA pos:-231 CAGCTTTTT
Pattern C.GC..TTT Length 9 Density 6 Support 6 Total 9 Zssup 5.874333e+00 Zstot 8.601308e+00 
ns:  1 ps:226 seq:              ->abrB pos:-227 CAGCATTTT
ns:  3 ps:194 seq:              ->dltA pos:-195 CAGCTGTTT
ns:  4 ps: 33 seq:              +>kinC pos:-207 CCGCCTTTT
ns:  5 ps:220 seq:              ->kinC pos:-221 CCGCCTTTT
ns: 10 ps: 13 seq:             +>spo0A pos:-313 CGGCAGTTT
ns: 16 ps:155 seq:            +>spoIIE pos:-296 CCGCCCTTT
ns: 17 ps: 38 seq:            ->spoIIE pos: -39 CTGCTTTTT
ns: 18 ps: 25 seq:           +>spoIIGA pos:-220 CAGCTTTTT
ns: 19 ps:230 seq:           ->spoIIGA pos:-231 CAGCTTTTT
Pattern T.TTCG.C Length 8 Density 6 Support 6 Total 8 Zssup 5.861463e+00 Zstot 7.510709e+00 
ns:  1 ps: 91 seq:              ->abrB pos: -92 TCTTCGTC
ns:  1 ps:101 seq:              ->abrB pos:-102 TATTCGAC
ns:  3 ps:239 seq:              ->dltA pos:-240 TTTTCGAC
ns:  5 ps: 92 seq:              ->kinC pos: -93 TCTTCGAC
ns: 10 ps: 82 seq:             +>spo0A pos:-244 TTTTCGAC
ns: 11 ps:191 seq:             ->spo0A pos:-192 TTTTCGAC
ns: 13 ps: 71 seq:             ->spo0F pos: -72 TTTTCGTC
ns: 17 ps:145 seq:            ->spoIIE pos:-146 TCTTCGAC
Pattern GA.AAAAT Length 8 Density 7 Support 7 Total 9 Zssup 5.784758e+00 Zstot 6.919039e+00 
ns:  1 ps:106 seq:              ->abrB pos:-107 GACAAAAT
ns:  1 ps:325 seq:              ->abrB pos:-326 GACAAAAT
ns:  2 ps:155 seq:              +>dltA pos:-296 GAAAAAAT
ns:  4 ps:191 seq:              +>kinC pos: -49 GAGAAAAT
ns:  6 ps: 35 seq:              +>sinI pos:-198 GAGAAAAT
ns: 10 ps:278 seq:             +>spo0A pos: -48 GAGAAAAT
ns: 12 ps: 45 seq:             +>spo0F pos:-171 GAGAAAAT
ns: 12 ps:174 seq:             +>spo0F pos: -42 GAAAAAAT
ns: 16 ps:332 seq:            +>spoIIE pos:-119 GACAAAAT
Pattern T..TCG.CA Length 9 Density 6 Support 6 Total 9 Zssup 5.692035e+00 Zstot 8.320667e+00 
ns:  1 ps: 91 seq:              ->abrB pos: -92 TCTTCGTCA
ns:  1 ps:101 seq:              ->abrB pos:-102 TATTCGACA
ns:  1 ps:145 seq:              ->abrB pos:-146 TAATCGTCA
ns:  2 ps:180 seq:              +>dltA pos:-271 TGATCGTCA
ns:  3 ps:239 seq:              ->dltA pos:-240 TTTTCGACA
ns:  5 ps: 92 seq:              ->kinC pos: -93 TCTTCGACA
ns: 10 ps: 82 seq:             +>spo0A pos:-244 TTTTCGACA
ns: 13 ps: 71 seq:             ->spo0F pos: -72 TTTTCGTCA
ns: 18 ps: 54 seq:           +>spoIIGA pos:-191 TCCTCGACA
Pattern T.T.CGAC Length 8 Density 6 Support 6 Total 8 Zssup 5.679428e+00 Zstot 7.258172e+00 
ns:  1 ps:101 seq:              ->abrB pos:-102 TATTCGAC
ns:  1 ps:320 seq:              ->abrB pos:-321 TATACGAC
ns:  3 ps:239 seq:              ->dltA pos:-240 TTTTCGAC
ns:  5 ps: 92 seq:              ->kinC pos: -93 TCTTCGAC
ns: 10 ps: 82 seq:             +>spo0A pos:-244 TTTTCGAC
ns: 11 ps:191 seq:             ->spo0A pos:-192 TTTTCGAC
ns: 13 ps:144 seq:             ->spo0F pos:-145 TTTACGAC
ns: 17 ps:145 seq:            ->spoIIE pos:-146 TCTTCGAC
Pattern T..TCGAC Length 8 Density 6 Support 6 Total 7 Zssup 5.679428e+00 Zstot 6.224172e+00 
ns:  1 ps:101 seq:              ->abrB pos:-102 TATTCGAC
ns:  3 ps:239 seq:              ->dltA pos:-240 TTTTCGAC
ns:  5 ps: 92 seq:              ->kinC pos: -93 TCTTCGAC
ns: 10 ps: 82 seq:             +>spo0A pos:-244 TTTTCGAC
ns: 11 ps:191 seq:             ->spo0A pos:-192 TTTTCGAC
ns: 17 ps:145 seq:            ->spoIIE pos:-146 TCTTCGAC
ns: 18 ps: 54 seq:           +>spoIIGA pos:-191 TCCTCGAC
Pattern G.TTTTT.T Length 9 Density 7 Support 6 Total 7 Zssup 5.650778e+00 Zstot 6.191187e+00 
ns:  1 ps:299 seq:              ->abrB pos:-300 GTTTTTTAT
ns:  2 ps:322 seq:              +>dltA pos:-129 GTTTTTTAT
ns:  6 ps: 26 seq:              +>sinI pos:-207 GTTTTTTTT
ns: 10 ps:186 seq:             +>spo0A pos:-140 GATTTTTTT
ns: 16 ps:232 seq:            +>spoIIE pos:-219 GATTTTTTT
ns: 18 ps: 27 seq:           +>spoIIGA pos:-218 GCTTTTTTT
ns: 19 ps:232 seq:           ->spoIIGA pos:-233 GCTTTTTTT
Pattern G..TTTTTT Length 9 Density 7 Support 6 Total 9 Zssup 5.650778e+00 Zstot 8.254096e+00 
ns:  1 ps:345 seq:              ->abrB pos:-346 GACTTTTTT
ns:  4 ps: 35 seq:              +>kinC pos:-205 GCCTTTTTT
ns:  5 ps:222 seq:              ->kinC pos:-223 GCCTTTTTT
ns:  6 ps: 26 seq:              +>sinI pos:-207 GTTTTTTTT
ns:  7 ps:156 seq:              ->sinI pos:-157 GAATTTTTT
ns: 10 ps:186 seq:             +>spo0A pos:-140 GATTTTTTT
ns: 16 ps:232 seq:            +>spoIIE pos:-219 GATTTTTTT
ns: 18 ps: 27 seq:           +>spoIIGA pos:-218 GCTTTTTTT
ns: 19 ps:232 seq:           ->spoIIGA pos:-233 GCTTTTTTT
Pattern T.TTGTTT Length 8 Density 7 Support 6 Total 6 Zssup 5.638230e+00 Zstot 5.147108e+00 
ns:  1 ps:158 seq:              ->abrB pos:-159 TTTTGTTT
ns:  2 ps:318 seq:              +>dltA pos:-133 TTTTGTTT
ns:  7 ps: 31 seq:              ->sinI pos: -32 TCTTGTTT
ns:  9 ps: 25 seq:              ->sinR pos: -26 TATTGTTT
ns: 17 ps:409 seq:            ->spoIIE pos:-410 TATTGTTT
ns: 18 ps:230 seq:           +>spoIIGA pos: -15 TTTTGTTT
Pattern G..GAATG Length 8 Density 6 Support 7 Total 9 Zssup 5.577953e+00 Zstot 6.635053e+00 
ns:  0 ps:395 seq:              +>abrB pos: -56 GGAGAATG
ns:  4 ps:143 seq:              +>kinC pos: -97 GAAGAATG
ns:  6 ps:184 seq:              +>sinI pos: -49 GAAGAATG
ns:  7 ps:216 seq:              ->sinI pos:-217 GTCGAATG
ns: 10 ps:215 seq:             +>spo0A pos:-111 GTCGAATG
ns: 12 ps:167 seq:             +>spo0F pos: -49 GATGAATG
ns: 14 ps:  4 seq:           +>spoIIAA pos:-142 GCCGAATG
ns: 14 ps: 84 seq:           +>spoIIAA pos: -62 GAGGAATG
ns: 16 ps:395 seq:            +>spoIIE pos: -56 GAGGAATG
Pattern TC.CC..C Length 8 Density 5 Support 7 Total 8 Zssup 5.565402e+00 Zstot 5.748693e+00 
ns:  1 ps: 51 seq:              ->abrB pos: -52 TCTCCTCC
ns:  3 ps:301 seq:              ->dltA pos:-302 TCTCCCTC
ns:  4 ps: 30 seq:              +>kinC pos:-210 TCTCCGCC
ns:  7 ps: 57 seq:              ->sinI pos: -58 TCTCCTCC
ns:  9 ps: 56 seq:              ->sinR pos: -57 TCACCTTC
ns: 16 ps:102 seq:            +>spoIIE pos:-349 TCCCCTCC
ns: 17 ps: 59 seq:            ->spoIIE pos: -60 TCTCCCAC
ns: 19 ps: 83 seq:           ->spoIIGA pos: -84 TCCCCTTC
Pattern TCC.CC Length 6 Density 5 Support 7 Total 8 Zssup 5.540383e+00 Zstot 5.707839e+00 
ns:  1 ps: 53 seq:              ->abrB pos: -54 TCCTCC
ns:  4 ps: 32 seq:              +>kinC pos:-208 TCCGCC
ns:  5 ps:219 seq:              ->kinC pos:-220 TCCGCC
ns:  7 ps: 59 seq:              ->sinI pos: -60 TCCTCC
ns: 11 ps: 57 seq:             ->spo0A pos: -58 TCCTCC
ns: 12 ps:  7 seq:             +>spo0F pos:-209 TCCTCC
ns: 15 ps: 57 seq:           ->spoIIAA pos: -58 TCCTCC
ns: 16 ps:107 seq:            +>spoIIE pos:-344 TCCGCC
Pattern CG...ATCA Length 9 Density 6 Support 6 Total 6 Zssup 5.513859e+00 Zstot 5.016172e+00 
ns:  1 ps:149 seq:              ->abrB pos:-150 CGTCAATCA
ns:  3 ps:243 seq:              ->dltA pos:-244 CGACAATCA
ns:  5 ps:174 seq:              ->kinC pos:-175 CGGTAATCA
ns: 11 ps: 13 seq:             ->spo0A pos: -14 CGATTATCA
ns: 12 ps:139 seq:             +>spo0F pos: -77 CGAAAATCA
ns: 16 ps:278 seq:            +>spoIIE pos:-173 CGAATATCA
Pattern T...CGACA Length 9 Density 6 Support 6 Total 7 Zssup 5.513859e+00 Zstot 6.024367e+00 
ns:  1 ps:101 seq:              ->abrB pos:-102 TATTCGACA
ns:  1 ps:320 seq:              ->abrB pos:-321 TATACGACA
ns:  3 ps:239 seq:              ->dltA pos:-240 TTTTCGACA
ns:  5 ps: 92 seq:              ->kinC pos: -93 TCTTCGACA
ns: 10 ps: 82 seq:             +>spo0A pos:-244 TTTTCGACA
ns: 13 ps:144 seq:             ->spo0F pos:-145 TTTACGACA
ns: 18 ps: 54 seq:           +>spoIIGA pos:-191 TCCTCGACA
Pattern TCG.C.AA Length 8 Density 6 Support 6 Total 8 Zssup 5.501505e+00 Zstot 7.010986e+00 
ns:  1 ps:104 seq:              ->abrB pos:-105 TCGACAAA
ns:  2 ps:183 seq:              +>dltA pos:-268 TCGTCAAA
ns:  5 ps: 95 seq:              ->kinC pos: -96 TCGACAAA
ns: 10 ps: 85 seq:             +>spo0A pos:-241 TCGACAAA
ns: 11 ps:106 seq:             ->spo0A pos:-107 TCGACAAA
ns: 11 ps:194 seq:             ->spo0A pos:-195 TCGACTAA
ns: 13 ps: 74 seq:             ->spo0F pos: -75 TCGTCAAA
ns: 18 ps: 57 seq:           +>spoIIGA pos:-188 TCGACAAA
Pattern TCG.CAA Length 7 Density 6 Support 6 Total 9 Zssup 5.489215e+00 Zstot 7.992226e+00 
ns:  1 ps:104 seq:              ->abrB pos:-105 TCGACAA
ns:  1 ps:148 seq:              ->abrB pos:-149 TCGTCAA
ns:  2 ps:183 seq:              +>dltA pos:-268 TCGTCAA
ns:  3 ps:242 seq:              ->dltA pos:-243 TCGACAA
ns:  5 ps: 95 seq:              ->kinC pos: -96 TCGACAA
ns: 10 ps: 85 seq:             +>spo0A pos:-241 TCGACAA
ns: 11 ps:106 seq:             ->spo0A pos:-107 TCGACAA
ns: 13 ps: 74 seq:             ->spo0F pos: -75 TCGTCAA
ns: 18 ps: 57 seq:           +>spoIIGA pos:-188 TCGACAA
Pattern T.CGACA Length 7 Density 6 Support 6 Total 9 Zssup 5.489215e+00 Zstot 7.992226e+00 
ns:  1 ps:103 seq:              ->abrB pos:-104 TTCGACA
ns:  1 ps:322 seq:              ->abrB pos:-323 TACGACA
ns:  1 ps:332 seq:              ->abrB pos:-333 TTCGACA
ns:  3 ps:241 seq:              ->dltA pos:-242 TTCGACA
ns:  5 ps: 94 seq:              ->kinC pos: -95 TTCGACA
ns:  6 ps: 11 seq:              +>sinI pos:-222 TTCGACA
ns: 10 ps: 84 seq:             +>spo0A pos:-242 TTCGACA
ns: 11 ps:105 seq:             ->spo0A pos:-106 TTCGACA
ns: 13 ps:146 seq:             ->spo0F pos:-147 TACGACA
Pattern TCGACA Length 6 Density 6 Support 6 Total 8 Zssup 5.476990e+00 Zstot 6.965362e+00 
ns:  1 ps:104 seq:              ->abrB pos:-105 TCGACA
ns:  1 ps:333 seq:              ->abrB pos:-334 TCGACA
ns:  3 ps:242 seq:              ->dltA pos:-243 TCGACA
ns:  5 ps: 95 seq:              ->kinC pos: -96 TCGACA
ns:  6 ps: 12 seq:              +>sinI pos:-221 TCGACA
ns: 10 ps: 85 seq:             +>spo0A pos:-241 TCGACA
ns: 11 ps:106 seq:             ->spo0A pos:-107 TCGACA
ns: 18 ps: 57 seq:           +>spoIIGA pos:-188 TCGACA
Pattern TT..TTTGA Length 9 Density 7 Support 6 Total 7 Zssup 5.473529e+00 Zstot 5.972329e+00 
ns:  1 ps:308 seq:              ->abrB pos:-309 TTCATTTGA
ns:  2 ps:135 seq:              +>dltA pos:-316 TTAATTTGA
ns:  2 ps:297 seq:              +>dltA pos:-154 TTTATTTGA
ns:  6 ps: 28 seq:              +>sinI pos:-205 TTTTTTTGA
ns: 10 ps: 24 seq:             +>spo0A pos:-302 TTATTTTGA
ns: 16 ps:325 seq:            +>spoIIE pos:-126 TTCTTTTGA
ns: 18 ps:232 seq:           +>spoIIGA pos: -13 TTGTTTTGA
Pattern T..TTTTGA Length 9 Density 7 Support 6 Total 6 Zssup 5.473529e+00 Zstot 4.970665e+00 
ns:  3 ps:328 seq:              ->dltA pos:-329 TGTTTTTGA
ns:  6 ps: 28 seq:              +>sinI pos:-205 TTTTTTTGA
ns: 10 ps: 24 seq:             +>spo0A pos:-302 TTATTTTGA
ns: 12 ps:130 seq:             +>spo0F pos: -86 TACTTTTGA
ns: 16 ps:325 seq:            +>spoIIE pos:-126 TTCTTTTGA
ns: 18 ps:232 seq:           +>spoIIGA pos: -13 TTGTTTTGA
Pattern TG.TATT.T Length 9 Density 7 Support 6 Total 6 Zssup 5.473529e+00 Zstot 4.972575e+00 
ns:  0 ps:417 seq:              +>abrB pos: -34 TGGTATTGT
ns:  5 ps: 37 seq:              ->kinC pos: -38 TGATATTTT
ns:  9 ps: 68 seq:              ->sinR pos: -69 TGATATTAT
ns: 11 ps:168 seq:             ->spo0A pos:-169 TGTTATTCT
ns: 13 ps:184 seq:             ->spo0F pos:-185 TGATATTGT
ns: 16 ps:312 seq:            +>spoIIE pos:-139 TGGTATTGT
Pattern TTTTT.AG Length 8 Density 7 Support 6 Total 6 Zssup 5.461232e+00 Zstot 4.956062e+00 
ns:  1 ps:388 seq:              ->abrB pos:-389 TTTTTCAG
ns:  2 ps:168 seq:              +>dltA pos:-283 TTTTTGAG
ns:  5 ps:225 seq:              ->kinC pos:-226 TTTTTTAG
ns:  6 ps: 30 seq:              +>sinI pos:-203 TTTTTGAG
ns: 10 ps:189 seq:             +>spo0A pos:-137 TTTTTTAG
ns: 19 ps:158 seq:           ->spoIIGA pos:-159 TTTTTCAG
Pattern TC.AA.AAT Length 9 Density 7 Support 6 Total 7 Zssup 5.419847e+00 Zstot 5.908123e+00 
ns:  0 ps:343 seq:              +>abrB pos:-108 TCGAATAAT
ns:  1 ps:140 seq:              ->abrB pos:-141 TCCAATAAT
ns:  2 ps:186 seq:              +>dltA pos:-265 TCAAATAAT
ns:  4 ps:141 seq:              +>kinC pos: -99 TCGAAGAAT
ns: 11 ps:237 seq:             ->spo0A pos:-238 TCGAAAAAT
ns: 14 ps:120 seq:           +>spoIIAA pos: -26 TCAAAGAAT
ns: 17 ps:200 seq:            ->spoIIE pos:-201 TCTAAAAAT
Pattern GC.G.TT.T Length 9 Density 6 Support 6 Total 7 Zssup 5.392795e+00 Zstot 5.874647e+00 
ns:  3 ps:180 seq:              ->dltA pos:-181 GCGGGTTTT
ns:  5 ps: 61 seq:              ->kinC pos: -62 GCCGCTTGT
ns:  7 ps: 51 seq:              ->sinI pos: -52 GCAGTTTCT
ns: 10 ps: 15 seq:             +>spo0A pos:-311 GCAGTTTTT
ns: 16 ps:229 seq:            +>spoIIE pos:-222 GCCGATTTT
ns: 18 ps: 24 seq:           +>spoIIGA pos:-221 GCAGCTTTT
ns: 19 ps:229 seq:           ->spoIIGA pos:-230 GCAGCTTTT
Pattern TTTG.CG Length 7 Density 6 Support 6 Total 8 Zssup 5.368489e+00 Zstot 6.820258e+00 
ns:  0 ps:120 seq:              +>abrB pos:-331 TTTGTCG
ns:  0 ps:339 seq:              +>abrB pos:-112 TTTGTCG
ns:  3 ps:260 seq:              ->dltA pos:-261 TTTGACG
ns:  4 ps:137 seq:              +>kinC pos:-103 TTTGTCG
ns: 10 ps:212 seq:             +>spo0A pos:-114 TTTGTCG
ns: 11 ps:233 seq:             ->spo0A pos:-234 TTTGTCG
ns: 12 ps:134 seq:             +>spo0F pos: -82 TTTGACG
ns: 19 ps:180 seq:           ->spoIIGA pos:-181 TTTGTCG
Pattern TTT.C.T.C Length 9 Density 6 Support 7 Total 8 Zssup 5.363927e+00 Zstot 5.502788e+00 
ns:  1 ps: 18 seq:              ->abrB pos: -19 TTTACGTAC
ns:  2 ps:408 seq:              +>dltA pos: -43 TTTACATGC
ns:  3 ps:186 seq:              ->dltA pos:-187 TTTTCATAC
ns:  4 ps: 41 seq:              +>kinC pos:-199 TTTGCGTGC
ns:  7 ps: 37 seq:              ->sinI pos: -38 TTTGCATTC
ns: 11 ps: 99 seq:             ->spo0A pos:-100 TTTACATTC
ns: 13 ps: 37 seq:             ->spo0F pos: -38 TTTTCATTC
ns: 17 ps: 44 seq:            ->spoIIE pos: -45 TTTCCATTC
Pattern CCTT..TT Length 8 Density 6 Support 7 Total 8 Zssup 5.351611e+00 Zstot 5.482628e+00 
ns:  2 ps: 52 seq:              +>dltA pos:-399 CCTTTATT
ns:  4 ps: 36 seq:              +>kinC pos:-204 CCTTTTTT
ns:  5 ps:223 seq:              ->kinC pos:-224 CCTTTTTT
ns:  7 ps:174 seq:              ->sinI pos:-175 CCTTTATT
ns:  9 ps: 59 seq:              ->sinR pos: -60 CCTTCCTT
ns: 10 ps:102 seq:             +>spo0A pos:-224 CCTTGTTT
ns: 16 ps:323 seq:            +>spoIIE pos:-128 CCTTCTTT
ns: 19 ps: 59 seq:           ->spoIIGA pos: -60 CCTTTCTT
Pattern TT.C.TTC Length 8 Density 6 Support 7 Total 9 Zssup 5.351611e+00 Zstot 6.323246e+00 
ns:  1 ps:116 seq:              ->abrB pos:-117 TTACCTTC
ns:  2 ps: 78 seq:              +>dltA pos:-373 TTCCATTC
ns:  3 ps:226 seq:              ->dltA pos:-227 TTCCCTTC
ns:  7 ps: 38 seq:              ->sinI pos: -39 TTGCATTC
ns: 11 ps:100 seq:             ->spo0A pos:-101 TTACATTC
ns: 13 ps: 38 seq:             ->spo0F pos: -39 TTTCATTC
ns: 16 ps:320 seq:            +>spoIIE pos:-131 TTACCTTC
ns: 17 ps: 45 seq:            ->spoIIE pos: -46 TTCCATTC
ns: 19 ps: 61 seq:           ->spoIIGA pos: -62 TTTCTTTC
Pattern A.AA.C.GC Length 9 Density 6 Support 6 Total 7 Zssup 5.339669e+00 Zstot 5.808871e+00 
ns:  2 ps:262 seq:              +>dltA pos:-189 AAAACCCGC
ns:  4 ps:170 seq:              +>kinC pos: -70 ACAAGCGGC
ns:  6 ps:173 seq:              +>sinI pos: -60 AGAAACTGC
ns: 11 ps:302 seq:             ->spo0A pos:-303 AAAAACTGC
ns: 17 ps:213 seq:            ->spoIIE pos:-214 AAAATCGGC
ns: 18 ps:  7 seq:           +>spoIIGA pos:-238 AAAAGCTGC
ns: 19 ps:212 seq:           ->spoIIGA pos:-213 AAAAGCTGC
Pattern CG.CAAA Length 7 Density 6 Support 6 Total 8 Zssup 5.315510e+00 Zstot 6.746550e+00 
ns:  1 ps:105 seq:              ->abrB pos:-106 CGACAAA
ns:  1 ps:324 seq:              ->abrB pos:-325 CGACAAA
ns:  2 ps:184 seq:              +>dltA pos:-267 CGTCAAA
ns:  5 ps: 96 seq:              ->kinC pos: -97 CGACAAA
ns: 10 ps: 86 seq:             +>spo0A pos:-240 CGACAAA
ns: 11 ps:107 seq:             ->spo0A pos:-108 CGACAAA
ns: 13 ps: 75 seq:             ->spo0F pos: -76 CGTCAAA
ns: 18 ps: 58 seq:           +>spoIIGA pos:-187 CGACAAA
Pattern ATT.TT.GA Length 9 Density 7 Support 6 Total 7 Zssup 5.300234e+00 Zstot 5.760018e+00 
ns:  0 ps:302 seq:              +>abrB pos:-149 ATTATTGGA
ns:  1 ps: 99 seq:              ->abrB pos:-100 ATTATTCGA
ns:  3 ps:256 seq:              ->dltA pos:-257 ATTATTTGA
ns:  5 ps: 90 seq:              ->kinC pos: -91 ATTCTTCGA
ns: 10 ps: 80 seq:             +>spo0A pos:-246 ATTTTTCGA
ns: 15 ps: 17 seq:           ->spoIIAA pos: -18 ATTCTTTGA
ns: 16 ps:242 seq:            +>spoIIE pos:-209 ATTTTTAGA
Pattern A.AATA.CA Length 9 Density 7 Support 6 Total 6 Zssup 5.247741e+00 Zstot 4.727888e+00 
ns:  1 ps: 25 seq:              ->abrB pos: -26 ACAATACCA
ns:  4 ps:194 seq:              +>kinC pos: -46 AAAATATCA
ns:  8 ps:  7 seq:              +>sinR pos: -77 ATAATATCA
ns: 10 ps:149 seq:             +>spo0A pos:-177 AGAATAACA
ns: 12 ps: 23 seq:             +>spo0F pos:-193 ACAATATCA
ns: 17 ps:130 seq:            ->spoIIE pos:-131 ACAATACCA
Pattern TCAAAA..A Length 9 Density 7 Support 6 Total 6 Zssup 5.247741e+00 Zstot 4.727888e+00 
ns:  2 ps:114 seq:              +>dltA pos:-337 TCAAAAACA
ns:  7 ps:196 seq:              ->sinI pos:-197 TCAAAAAAA
ns: 11 ps:293 seq:             ->spo0A pos:-294 TCAAAATAA
ns: 13 ps: 77 seq:             ->spo0F pos: -78 TCAAAAGTA
ns: 17 ps:117 seq:            ->spoIIE pos:-118 TCAAAAGAA
ns: 19 ps:  4 seq:           ->spoIIGA pos:  -5 TCAAAACAA
Pattern TCAAA..AA Length 9 Density 7 Support 6 Total 7 Zssup 5.247741e+00 Zstot 5.694946e+00 
ns:  0 ps:134 seq:              +>abrB pos:-317 TCAAATGAA
ns:  3 ps:145 seq:              ->dltA pos:-146 TCAAATAAA
ns:  3 ps:307 seq:              ->dltA pos:-308 TCAAATTAA
ns:  7 ps:196 seq:              ->sinI pos:-197 TCAAAAAAA
ns: 11 ps:293 seq:             ->spo0A pos:-294 TCAAAATAA
ns: 17 ps:117 seq:            ->spoIIE pos:-118 TCAAAAGAA
ns: 19 ps:  4 seq:           ->spoIIGA pos:  -5 TCAAAACAA
Pattern CT.AAAAA Length 8 Density 7 Support 6 Total 6 Zssup 5.235757e+00 Zstot 4.711782e+00 
ns:  0 ps: 55 seq:              +>abrB pos:-396 CTGAAAAA
ns:  3 ps:275 seq:              ->dltA pos:-276 CTCAAAAA
ns:  4 ps:  7 seq:              +>kinC pos:-233 CTAAAAAA
ns:  7 ps:195 seq:              ->sinI pos:-196 CTCAAAAA
ns: 11 ps:129 seq:             ->spo0A pos:-130 CTAAAAAA
ns: 18 ps: 79 seq:           +>spoIIGA pos:-166 CTGAAAAA
Pattern TGTCG...A Length 9 Density 6 Support 6 Total 7 Zssup 5.221285e+00 Zstot 5.662134e+00 
ns:  0 ps:122 seq:              +>abrB pos:-329 TGTCGTATA
ns:  0 ps:341 seq:              +>abrB pos:-110 TGTCGAATA
ns:  2 ps:203 seq:              +>dltA pos:-248 TGTCGAAAA
ns:  4 ps:139 seq:              +>kinC pos:-101 TGTCGAAGA
ns: 11 ps:235 seq:             ->spo0A pos:-236 TGTCGAAAA
ns: 12 ps: 63 seq:             +>spo0F pos:-153 TGTCGTAAA
ns: 19 ps:182 seq:           ->spoIIGA pos:-183 TGTCGAGGA
Pattern TGAT...CG Length 9 Density 6 Support 6 Total 6 Zssup 5.221285e+00 Zstot 4.699149e+00 
ns:  0 ps:293 seq:              +>abrB pos:-158 TGATTGACG
ns:  2 ps:199 seq:              +>dltA pos:-252 TGATTGTCG
ns:  4 ps: 57 seq:              +>kinC pos:-183 TGATTACCG
ns: 10 ps:304 seq:             +>spo0A pos: -22 TGATAATCG
ns: 13 ps: 68 seq:             ->spo0F pos: -69 TGATTTTCG
ns: 17 ps:164 seq:            ->spoIIE pos:-165 TGATATTCG
Pattern TT.G.CGA Length 8 Density 6 Support 6 Total 8 Zssup 5.209338e+00 Zstot 6.604277e+00 
ns:  0 ps:339 seq:              +>abrB pos:-112 TTTGTCGA
ns:  3 ps:260 seq:              ->dltA pos:-261 TTTGACGA
ns:  4 ps:137 seq:              +>kinC pos:-103 TTTGTCGA
ns: 10 ps:124 seq:             +>spo0A pos:-202 TTAGTCGA
ns: 10 ps:212 seq:             +>spo0A pos:-114 TTTGTCGA
ns: 11 ps:233 seq:             ->spo0A pos:-234 TTTGTCGA
ns: 12 ps:134 seq:             +>spo0F pos: -82 TTTGACGA
ns: 19 ps:180 seq:           ->spoIIGA pos:-181 TTTGTCGA
Pattern TGTCG.A Length 7 Density 6 Support 6 Total 9 Zssup 5.197452e+00 Zstot 7.541266e+00 
ns:  0 ps:112 seq:              +>abrB pos:-339 TGTCGAA
ns:  0 ps:122 seq:              +>abrB pos:-329 TGTCGTA
ns:  0 ps:341 seq:              +>abrB pos:-110 TGTCGAA
ns:  2 ps:203 seq:              +>dltA pos:-248 TGTCGAA
ns:  4 ps:139 seq:              +>kinC pos:-101 TGTCGAA
ns:  7 ps:215 seq:              ->sinI pos:-216 TGTCGAA
ns: 10 ps:214 seq:             +>spo0A pos:-112 TGTCGAA
ns: 11 ps:235 seq:             ->spo0A pos:-236 TGTCGAA
ns: 12 ps: 63 seq:             +>spo0F pos:-153 TGTCGTA
Pattern TTG.CGA Length 7 Density 6 Support 6 Total 9 Zssup 5.197452e+00 Zstot 7.541266e+00 
ns:  0 ps:296 seq:              +>abrB pos:-155 TTGACGA
ns:  0 ps:340 seq:              +>abrB pos:-111 TTGTCGA
ns:  2 ps:202 seq:              +>dltA pos:-249 TTGTCGA
ns:  3 ps:261 seq:              ->dltA pos:-262 TTGACGA
ns:  4 ps:138 seq:              +>kinC pos:-102 TTGTCGA
ns: 10 ps:213 seq:             +>spo0A pos:-113 TTGTCGA
ns: 11 ps:234 seq:             ->spo0A pos:-235 TTGTCGA
ns: 12 ps:135 seq:             +>spo0F pos: -81 TTGACGA
ns: 19 ps:181 seq:           ->spoIIGA pos:-182 TTGTCGA
Pattern TGTCGA Length 6 Density 6 Support 6 Total 8 Zssup 5.185629e+00 Zstot 6.560234e+00 
ns:  0 ps:112 seq:              +>abrB pos:-339 TGTCGA
ns:  0 ps:341 seq:              +>abrB pos:-110 TGTCGA
ns:  2 ps:203 seq:              +>dltA pos:-248 TGTCGA
ns:  4 ps:139 seq:              +>kinC pos:-101 TGTCGA
ns:  7 ps:215 seq:              ->sinI pos:-216 TGTCGA
ns: 10 ps:214 seq:             +>spo0A pos:-112 TGTCGA
ns: 11 ps:235 seq:             ->spo0A pos:-236 TGTCGA
ns: 19 ps:182 seq:           ->spoIIGA pos:-183 TGTCGA
Pattern T..CATTC Length 8 Density 6 Support 7 Total 8 Zssup 5.182019e+00 Zstot 5.270752e+00 
ns:  2 ps: 78 seq:              +>dltA pos:-373 TTCCATTC
ns:  5 ps: 86 seq:              ->kinC pos: -87 TACCATTC
ns:  6 ps:  6 seq:              +>sinI pos:-227 TACCATTC
ns:  7 ps: 38 seq:              ->sinI pos: -39 TTGCATTC
ns: 11 ps:100 seq:             ->spo0A pos:-101 TTACATTC
ns: 13 ps: 38 seq:             ->spo0F pos: -39 TTTCATTC
ns: 15 ps: 23 seq:           ->spoIIAA pos: -24 TGACATTC
ns: 17 ps: 45 seq:            ->spoIIE pos: -46 TTCCATTC
Pattern TTTT.TC Length 7 Density 6 Support 9 Total 16 Zssup 5.144254e+00 Zstot 8.198127e+00 
ns:  0 ps:119 seq:              +>abrB pos:-332 TTTTGTC
ns:  0 ps:338 seq:              +>abrB pos:-113 TTTTGTC
ns:  3 ps:237 seq:              ->dltA pos:-238 TTTTTTC
ns:  3 ps:289 seq:              ->dltA pos:-290 TTTTTTC
ns:  5 ps: 42 seq:              ->kinC pos: -43 TTTTCTC
ns:  7 ps:160 seq:              ->sinI pos:-161 TTTTTTC
ns:  7 ps:191 seq:              ->sinI pos:-192 TTTTCTC
ns: 10 ps:211 seq:             +>spo0A pos:-115 TTTTGTC
ns: 11 ps: 41 seq:             ->spo0A pos: -42 TTTTCTC
ns: 11 ps:181 seq:             ->spo0A pos:-182 TTTTCTC
ns: 13 ps: 35 seq:             ->spo0F pos: -36 TTTTTTC
ns: 13 ps:164 seq:             ->spo0F pos:-165 TTTTCTC
ns: 14 ps: 20 seq:           +>spoIIAA pos:-126 TTTTGTC
ns: 16 ps:235 seq:            +>spoIIE pos:-216 TTTTTTC
ns: 17 ps:112 seq:            ->spoIIE pos:-113 TTTTGTC
ns: 19 ps:235 seq:           ->spoIIGA pos:-236 TTTTTTC
Pattern AAAAAA..C Length 9 Density 7 Support 6 Total 9 Zssup 5.079412e+00 Zstot 7.372512e+00 
ns:  0 ps: 97 seq:              +>abrB pos:-354 AAAAAAGTC
ns:  4 ps:  9 seq:              +>kinC pos:-231 AAAAAAGGC
ns:  5 ps:196 seq:              ->kinC pos:-197 AAAAAAGGC
ns:  6 ps: 68 seq:              +>sinI pos:-165 AAAAAATTC
ns:  7 ps:198 seq:              ->sinI pos:-199 AAAAAAAAC
ns: 11 ps:131 seq:             ->spo0A pos:-132 AAAAAAATC
ns: 17 ps:210 seq:            ->spoIIE pos:-211 AAAAAAATC
ns: 18 ps:  4 seq:           +>spoIIGA pos:-241 AAAAAAAGC
ns: 19 ps:209 seq:           ->spoIIGA pos:-210 AAAAAAAGC
Pattern A.AAAAA.C Length 9 Density 7 Support 6 Total 7 Zssup 5.079412e+00 Zstot 5.485966e+00 
ns:  0 ps:143 seq:              +>abrB pos:-308 ATAAAAAAC
ns:  3 ps:120 seq:              ->dltA pos:-121 ATAAAAAAC
ns:  7 ps:198 seq:              ->sinI pos:-199 AAAAAAAAC
ns: 11 ps:131 seq:             ->spo0A pos:-132 AAAAAAATC
ns: 17 ps:210 seq:            ->spoIIE pos:-211 AAAAAAATC
ns: 18 ps:  4 seq:           +>spoIIGA pos:-241 AAAAAAAGC
ns: 19 ps:209 seq:           ->spoIIGA pos:-210 AAAAAAAGC
Pattern AAACAA.A Length 8 Density 7 Support 6 Total 6 Zssup 5.067657e+00 Zstot 4.528958e+00 
ns:  0 ps:285 seq:              +>abrB pos:-166 AAACAAAA
ns:  3 ps:125 seq:              ->dltA pos:-126 AAACAAAA
ns:  6 ps:194 seq:              +>sinI pos: -39 AAACAAGA
ns:  8 ps: 51 seq:              +>sinR pos: -33 AAACAATA
ns: 16 ps: 34 seq:            +>spoIIE pos:-417 AAACAATA
ns: 19 ps:  7 seq:           ->spoIIGA pos:  -8 AAACAAAA
Pattern TG.CGA..A Length 9 Density 6 Support 6 Total 9 Zssup 5.053533e+00 Zstot 7.332396e+00 
ns:  0 ps:297 seq:              +>abrB pos:-154 TGACGATTA
ns:  0 ps:341 seq:              +>abrB pos:-110 TGTCGAATA
ns:  0 ps:351 seq:              +>abrB pos:-100 TGACGAAGA
ns:  2 ps:203 seq:              +>dltA pos:-248 TGTCGAAAA
ns:  3 ps:262 seq:              ->dltA pos:-263 TGACGATCA
ns:  4 ps:139 seq:              +>kinC pos:-101 TGTCGAAGA
ns: 11 ps:235 seq:             ->spo0A pos:-236 TGTCGAAAA
ns: 12 ps:136 seq:             +>spo0F pos: -80 TGACGAAAA
ns: 19 ps:182 seq:           ->spoIIGA pos:-183 TGTCGAGGA
Pattern GTCGA..A Length 8 Density 6 Support 6 Total 7 Zssup 5.041813e+00 Zstot 5.435102e+00 
ns:  0 ps:342 seq:              +>abrB pos:-109 GTCGAATA
ns:  2 ps:204 seq:              +>dltA pos:-247 GTCGAAAA
ns:  4 ps:140 seq:              +>kinC pos:-100 GTCGAAGA
ns: 10 ps:127 seq:             +>spo0A pos:-199 GTCGAAAA
ns: 11 ps:236 seq:             ->spo0A pos:-237 GTCGAAAA
ns: 16 ps:298 seq:            +>spoIIE pos:-153 GTCGAAGA
ns: 19 ps:183 seq:           ->spoIIGA pos:-184 GTCGAGGA
Pattern GTCG.A.A Length 8 Density 6 Support 6 Total 8 Zssup 5.041813e+00 Zstot 6.370602e+00 
ns:  0 ps:123 seq:              +>abrB pos:-328 GTCGTATA
ns:  0 ps:342 seq:              +>abrB pos:-109 GTCGAATA
ns:  2 ps:204 seq:              +>dltA pos:-247 GTCGAAAA
ns:  4 ps:140 seq:              +>kinC pos:-100 GTCGAAGA
ns: 10 ps:127 seq:             +>spo0A pos:-199 GTCGAAAA
ns: 11 ps:236 seq:             ->spo0A pos:-237 GTCGAAAA
ns: 12 ps: 64 seq:             +>spo0F pos:-152 GTCGTAAA
ns: 16 ps:298 seq:            +>spoIIE pos:-153 GTCGAAGA
Pattern TCAT.A.C Length 8 Density 6 Support 7 Total 9 Zssup 5.016129e+00 Zstot 5.859041e+00 
ns:  1 ps: 10 seq:              ->abrB pos: -11 TCATCAAC
ns:  1 ps: 41 seq:              ->abrB pos: -42 TCATAAAC
ns:  5 ps:138 seq:              ->kinC pos:-139 TCATTACC
ns:  9 ps: 53 seq:              ->sinR pos: -54 TCATCACC
ns: 11 ps: 19 seq:             ->spo0A pos: -20 TCATCAGC
ns: 11 ps:138 seq:             ->spo0A pos:-139 TCATAATC
ns: 13 ps: 19 seq:             ->spo0F pos: -20 TCATCAAC
ns: 14 ps: 63 seq:           +>spoIIAA pos: -83 TCATTATC
ns: 16 ps:271 seq:            +>spoIIE pos:-180 TCATAAAC
Pattern TT.TTT.AT Length 9 Density 7 Support 7 Total 8 Zssup 4.990381e+00 Zstot 5.034897e+00 
ns:  1 ps:304 seq:              ->abrB pos:-305 TTATTTCAT
ns:  1 ps:348 seq:              ->abrB pos:-349 TTTTTTTAT
ns:  2 ps:298 seq:              +>dltA pos:-153 TTATTTGAT
ns:  9 ps: 27 seq:              ->sinR pos: -28 TTGTTTAAT
ns: 10 ps: 19 seq:             +>spo0A pos:-307 TTTTTTTAT
ns: 13 ps: 35 seq:             ->spo0F pos: -36 TTTTTTCAT
ns: 16 ps:235 seq:            +>spoIIE pos:-216 TTTTTTCAT
ns: 18 ps: 29 seq:           +>spoIIGA pos:-216 TTTTTTTAT
Pattern TTT.TCA Length 7 Density 6 Support 9 Total 10 Zssup 4.986982e+00 Zstot 4.280002e+00 
ns:  1 ps:388 seq:              ->abrB pos:-389 TTTTTCA
ns:  3 ps:185 seq:              ->dltA pos:-186 TTTTTCA
ns:  5 ps: 43 seq:              ->kinC pos: -44 TTTCTCA
ns:  7 ps:192 seq:              ->sinI pos:-193 TTTCTCA
ns: 10 ps:107 seq:             +>spo0A pos:-219 TTTGTCA
ns: 13 ps: 36 seq:             ->spo0F pos: -37 TTTTTCA
ns: 14 ps: 21 seq:           +>spoIIAA pos:-125 TTTGTCA
ns: 16 ps:236 seq:            +>spoIIE pos:-215 TTTTTCA
ns: 17 ps:113 seq:            ->spoIIE pos:-114 TTTGTCA
ns: 19 ps:158 seq:           ->spoIIGA pos:-159 TTTTTCA
Pattern TCATT.T Length 7 Density 6 Support 9 Total 12 Zssup 4.986982e+00 Zstot 5.481437e+00 
ns:  1 ps: 97 seq:              ->abrB pos: -98 TCATTAT
ns:  1 ps:155 seq:              ->abrB pos:-156 TCATTTT
ns:  2 ps:108 seq:              +>dltA pos:-343 TCATTTT
ns:  3 ps:286 seq:              ->dltA pos:-287 TCATTTT
ns:  4 ps:220 seq:              +>kinC pos: -20 TCATTTT
ns:  6 ps: 18 seq:              +>sinI pos:-215 TCATTCT
ns: 10 ps:118 seq:             +>spo0A pos:-208 TCATTTT
ns: 13 ps: 47 seq:             ->spo0F pos: -48 TCATTTT
ns: 14 ps: 63 seq:           +>spoIIAA pos: -83 TCATTAT
ns: 16 ps:240 seq:            +>spoIIE pos:-211 TCATTTT
ns: 17 ps: 86 seq:            ->spoIIE pos: -87 TCATTAT
ns: 18 ps: 44 seq:           +>spoIIGA pos:-201 TCATTAT
Pattern TTTTT.AT Length 8 Density 7 Support 7 Total 11 Zssup 4.978560e+00 Zstot 7.392631e+00 
ns:  1 ps:300 seq:              ->abrB pos:-301 TTTTTTAT
ns:  1 ps:349 seq:              ->abrB pos:-350 TTTTTTAT
ns:  1 ps:369 seq:              ->abrB pos:-370 TTTTTAAT
ns:  2 ps:225 seq:              +>dltA pos:-226 TTTTTGAT
ns:  2 ps:323 seq:              +>dltA pos:-128 TTTTTTAT
ns:  3 ps:185 seq:              ->dltA pos:-186 TTTTTCAT
ns:  4 ps: 53 seq:              +>kinC pos:-187 TTTTTGAT
ns: 10 ps: 20 seq:             +>spo0A pos:-306 TTTTTTAT
ns: 13 ps: 36 seq:             ->spo0F pos: -37 TTTTTCAT
ns: 16 ps:236 seq:            +>spoIIE pos:-215 TTTTTCAT
ns: 18 ps: 30 seq:           +>spoIIGA pos:-215 TTTTTTAT
Pattern CTT..T.TG Length 9 Density 6 Support 7 Total 7 Zssup 4.915055e+00 Zstot 4.156969e+00 
ns:  0 ps:314 seq:              +>abrB pos:-137 CTTGTTATG
ns:  2 ps:314 seq:              +>dltA pos:-137 CTTGTTTTG
ns:  7 ps: 32 seq:              ->sinI pos: -33 CTTGTTTTG
ns: 11 ps:246 seq:             ->spo0A pos:-247 CTTCTTTTG
ns: 15 ps: 62 seq:           ->spoIIAA pos: -63 CTTGATATG
ns: 16 ps:324 seq:            +>spoIIE pos:-127 CTTCTTTTG
ns: 19 ps:175 seq:           ->spoIIGA pos:-176 CTTAATTTG
Pattern C.T.TT.TG Length 9 Density 6 Support 7 Total 7 Zssup 4.915055e+00 Zstot 4.156969e+00 
ns:  0 ps:314 seq:              +>abrB pos:-137 CTTGTTATG
ns:  2 ps:314 seq:              +>dltA pos:-137 CTTGTTTTG
ns:  4 ps: 36 seq:              +>kinC pos:-204 CCTTTTTTG
ns:  7 ps: 32 seq:              ->sinI pos: -33 CTTGTTTTG
ns: 11 ps:246 seq:             ->spo0A pos:-247 CTTCTTTTG
ns: 13 ps:151 seq:             ->spo0F pos:-152 CATTTTCTG
ns: 16 ps:324 seq:            +>spoIIE pos:-127 CTTCTTTTG
Pattern CT..T.TTG Length 9 Density 6 Support 7 Total 9 Zssup 4.915055e+00 Zstot 5.724348e+00 
ns:  0 ps:416 seq:              +>abrB pos: -35 CTGGTATTG
ns:  2 ps:314 seq:              +>dltA pos:-137 CTTGTTTTG
ns:  7 ps: 32 seq:              ->sinI pos: -33 CTTGTTTTG
ns: 10 ps:169 seq:             +>spo0A pos:-157 CTAATATTG
ns: 11 ps:246 seq:             ->spo0A pos:-247 CTTCTTTTG
ns: 13 ps:170 seq:             ->spo0F pos:-171 CTTTTGTTG
ns: 13 ps:183 seq:             ->spo0F pos:-184 CTGATATTG
ns: 14 ps: 16 seq:           +>spoIIAA pos:-130 CTAGTTTTG
ns: 16 ps:324 seq:            +>spoIIE pos:-127 CTTCTTTTG
Pattern C...TTTTG Length 9 Density 6 Support 7 Total 8 Zssup 4.915055e+00 Zstot 4.940084e+00 
ns:  0 ps:115 seq:              +>abrB pos:-336 CGAATTTTG
ns:  2 ps:314 seq:              +>dltA pos:-137 CTTGTTTTG
ns:  4 ps: 36 seq:              +>kinC pos:-204 CCTTTTTTG
ns:  4 ps: 50 seq:              +>kinC pos:-190 CAATTTTTG
ns:  7 ps: 32 seq:              ->sinI pos: -33 CTTGTTTTG
ns: 11 ps:246 seq:             ->spo0A pos:-247 CTTCTTTTG
ns: 14 ps: 16 seq:           +>spoIIAA pos:-130 CTAGTTTTG
ns: 16 ps:324 seq:            +>spoIIE pos:-127 CTTCTTTTG
Pattern C.G..TTTT Length 9 Density 6 Support 7 Total 13 Zssup 4.915055e+00 Zstot 8.871935e+00 
ns:  1 ps:226 seq:              ->abrB pos:-227 CAGCATTTT
ns:  1 ps:343 seq:              ->abrB pos:-344 CAGACTTTT
ns:  2 ps:291 seq:              +>dltA pos:-160 CAGGCTTTT
ns:  3 ps:181 seq:              ->dltA pos:-182 CGGGTTTTT
ns:  3 ps:234 seq:              ->dltA pos:-235 CCGTTTTTT
ns:  4 ps: 33 seq:              +>kinC pos:-207 CCGCCTTTT
ns:  5 ps:220 seq:              ->kinC pos:-221 CCGCCTTTT
ns:  7 ps:154 seq:              ->sinI pos:-155 CAGAATTTT
ns: 10 ps: 16 seq:             +>spo0A pos:-310 CAGTTTTTT
ns: 16 ps:230 seq:            +>spoIIE pos:-221 CCGATTTTT
ns: 17 ps: 38 seq:            ->spoIIE pos: -39 CTGCTTTTT
ns: 18 ps: 25 seq:           +>spoIIGA pos:-220 CAGCTTTTT
ns: 19 ps:230 seq:           ->spoIIGA pos:-231 CAGCTTTTT
Pattern TT..TTG.C Length 9 Density 6 Support 7 Total 9 Zssup 4.915055e+00 Zstot 5.724348e+00 
ns:  3 ps:257 seq:              ->dltA pos:-258 TTATTTGAC
ns:  4 ps:134 seq:              +>kinC pos:-106 TTATTTGTC
ns:  8 ps: 33 seq:              +>sinR pos: -51 TTGATTGGC
ns: 10 ps:104 seq:             +>spo0A pos:-222 TTGTTTGTC
ns: 15 ps: 18 seq:           ->spoIIAA pos: -19 TTCTTTGAC
ns: 16 ps:123 seq:            +>spoIIE pos:-328 TTGTTTGGC
ns: 17 ps: 75 seq:            ->spoIIE pos: -76 TTCGTTGCC
ns: 18 ps:106 seq:           +>spoIIGA pos:-139 TTAATTGAC
ns: 19 ps: 65 seq:           ->spoIIGA pos: -66 TTTCTTGCC
Pattern T..TTTG.C Length 9 Density 6 Support 7 Total 10 Zssup 4.915055e+00 Zstot 6.509768e+00 
ns:  2 ps: 29 seq:              +>dltA pos:-422 TCTTTTGAC
ns:  3 ps:257 seq:              ->dltA pos:-258 TTATTTGAC
ns:  4 ps:134 seq:              +>kinC pos:-106 TTATTTGTC
ns:  7 ps:135 seq:              ->sinI pos:-136 TCATTTGCC
ns: 10 ps:104 seq:             +>spo0A pos:-222 TTGTTTGTC
ns: 15 ps: 18 seq:           ->spoIIAA pos: -19 TTCTTTGAC
ns: 16 ps:123 seq:            +>spoIIE pos:-328 TTGTTTGGC
ns: 16 ps:326 seq:            +>spoIIE pos:-125 TCTTTTGAC
ns: 18 ps:213 seq:           +>spoIIGA pos: -32 TCATTTGGC
ns: 19 ps:177 seq:           ->spoIIGA pos:-178 TAATTTGTC
Pattern CTTG.T.T Length 8 Density 6 Support 7 Total 10 Zssup 4.903330e+00 Zstot 6.484860e+00 
ns:  0 ps:166 seq:              +>abrB pos:-285 CTTGATTT
ns:  0 ps:314 seq:              +>abrB pos:-137 CTTGTTAT
ns:  1 ps:412 seq:              ->abrB pos:-413 CTTGATCT
ns:  2 ps:314 seq:              +>dltA pos:-137 CTTGTTTT
ns:  5 ps: 35 seq:              ->kinC pos: -36 CTTGATAT
ns:  5 ps:152 seq:              ->kinC pos:-153 CTTGATGT
ns:  7 ps: 32 seq:              ->sinI pos: -33 CTTGTTTT
ns: 15 ps: 62 seq:           ->spoIIAA pos: -63 CTTGATAT
ns: 17 ps:162 seq:            ->spoIIE pos:-163 CTTGATAT
ns: 18 ps:131 seq:           +>spoIIGA pos:-114 CTTGCTTT
Pattern TTTTG.C Length 7 Density 6 Support 7 Total 9 Zssup 4.891667e+00 Zstot 5.680564e+00 
ns:  0 ps:119 seq:              +>abrB pos:-332 TTTTGTC
ns:  0 ps:338 seq:              +>abrB pos:-113 TTTTGTC
ns:  2 ps: 31 seq:              +>dltA pos:-420 TTTTGAC
ns:  4 ps:223 seq:              +>kinC pos: -17 TTTTGGC
ns: 10 ps:211 seq:             +>spo0A pos:-115 TTTTGTC
ns: 12 ps:133 seq:             +>spo0F pos: -83 TTTTGAC
ns: 14 ps: 20 seq:           +>spoIIAA pos:-126 TTTTGTC
ns: 16 ps:328 seq:            +>spoIIE pos:-123 TTTTGAC
ns: 17 ps:112 seq:            ->spoIIE pos:-113 TTTTGTC
Pattern TC.TTTG Length 7 Density 6 Support 7 Total 7 Zssup 4.891667e+00 Zstot 4.123964e+00 
ns:  1 ps:309 seq:              ->abrB pos:-310 TCATTTG
ns:  2 ps: 29 seq:              +>dltA pos:-422 TCTTTTG
ns:  7 ps:135 seq:              ->sinI pos:-136 TCATTTG
ns: 11 ps:248 seq:             ->spo0A pos:-249 TCTTTTG
ns: 13 ps:169 seq:             ->spo0F pos:-170 TCTTTTG
ns: 16 ps:326 seq:            +>spoIIE pos:-125 TCTTTTG
ns: 18 ps:213 seq:           +>spoIIGA pos: -32 TCATTTG
Pattern AAA..GC.G Length 9 Density 6 Support 6 Total 9 Zssup 4.889407e+00 Zstot 7.077851e+00 
ns:  0 ps:216 seq:              +>abrB pos:-235 AAAATGCTG
ns:  2 ps:248 seq:              +>dltA pos:-203 AAACAGCTG
ns:  4 ps: 11 seq:              +>kinC pos:-229 AAAAGGCGG
ns:  5 ps:198 seq:              ->kinC pos:-199 AAAAGGCGG
ns: 11 ps:304 seq:             ->spo0A pos:-305 AAACTGCCG
ns: 16 ps:404 seq:            +>spoIIE pos: -47 AAAAAGCAG
ns: 17 ps:287 seq:            ->spoIIE pos:-288 AAAGGGCGG
ns: 18 ps:  6 seq:           +>spoIIGA pos:-239 AAAAAGCTG
ns: 19 ps:211 seq:           ->spoIIGA pos:-212 AAAAAGCTG
Pattern AA.A.GC.G Length 9 Density 6 Support 6 Total 8 Zssup 4.889407e+00 Zstot 6.162992e+00 
ns:  0 ps:216 seq:              +>abrB pos:-235 AAAATGCTG
ns:  3 ps:131 seq:              ->dltA pos:-132 AACAAGCAG
ns:  4 ps: 11 seq:              +>kinC pos:-229 AAAAGGCGG
ns:  5 ps:198 seq:              ->kinC pos:-199 AAAAGGCGG
ns:  9 ps: 33 seq:              ->sinR pos: -34 AATACGCTG
ns: 16 ps:404 seq:            +>spoIIE pos: -47 AAAAAGCAG
ns: 18 ps:  6 seq:           +>spoIIGA pos:-239 AAAAAGCTG
ns: 19 ps:211 seq:           ->spoIIGA pos:-212 AAAAAGCTG
Pattern G.CGAA.A Length 8 Density 6 Support 6 Total 8 Zssup 4.877906e+00 Zstot 6.141624e+00 
ns:  0 ps:342 seq:              +>abrB pos:-109 GTCGAATA
ns:  0 ps:352 seq:              +>abrB pos: -99 GACGAAGA
ns:  2 ps:204 seq:              +>dltA pos:-247 GTCGAAAA
ns:  4 ps:140 seq:              +>kinC pos:-100 GTCGAAGA
ns: 10 ps:127 seq:             +>spo0A pos:-199 GTCGAAAA
ns: 11 ps:236 seq:             ->spo0A pos:-237 GTCGAAAA
ns: 12 ps:137 seq:             +>spo0F pos: -79 GACGAAAA
ns: 16 ps:298 seq:            +>spoIIE pos:-153 GTCGAAGA
Pattern T...GGAAA Length 9 Density 6 Support 8 Total 11 Zssup 4.854669e+00 Zstot 5.853673e+00 
ns:  0 ps:304 seq:              +>abrB pos:-147 TATTGGAAA
ns:  1 ps:205 seq:              ->abrB pos:-206 TCTTGGAAA
ns:  2 ps:150 seq:              +>dltA pos:-301 TTAGGGAAA
ns:  3 ps:393 seq:              ->dltA pos:-394 TAAAGGAAA
ns:  5 ps: 17 seq:              ->kinC pos: -18 TGATGGAAA
ns:  6 ps: 61 seq:              +>sinI pos:-172 TATTGGAAA
ns: 11 ps:308 seq:             ->spo0A pos:-309 TGCCGGAAA
ns: 12 ps: 87 seq:             +>spo0F pos:-129 TAAAGGAAA
ns: 16 ps:256 seq:            +>spoIIE pos:-195 TTCCGGAAA
ns: 19 ps:117 seq:           ->spoIIGA pos:-118 TGTGGGAAA
ns: 19 ps:162 seq:           ->spoIIGA pos:-163 TCAGGGAAA
Pattern AATGAA..A Length 9 Density 7 Support 6 Total 6 Zssup 4.802736e+00 Zstot 4.242376e+00 
ns:  0 ps:137 seq:              +>abrB pos:-314 AATGAAATA
ns:  2 ps:244 seq:              +>dltA pos:-207 AATGAAACA
ns:  4 ps: 97 seq:              +>kinC pos:-143 AATGAATGA
ns:  6 ps:110 seq:              +>sinI pos:-123 AATGAAGCA
ns: 12 ps:171 seq:             +>spo0F pos: -45 AATGAAAAA
ns: 17 ps:206 seq:            ->spoIIE pos:-207 AATGAAAAA
Pattern GA.AAAA.T Length 9 Density 7 Support 6 Total 6 Zssup 4.802736e+00 Zstot 4.242376e+00 
ns:  1 ps:325 seq:              ->abrB pos:-326 GACAAAATT
ns:  6 ps: 66 seq:              +>sinI pos:-167 GAAAAAAAT
ns: 10 ps:278 seq:             +>spo0A pos: -48 GAGAAAATT
ns: 12 ps:174 seq:             +>spo0F pos: -42 GAAAAAATT
ns: 15 ps:119 seq:           ->spoIIAA pos:-120 GACAAAACT
ns: 17 ps:209 seq:            ->spoIIE pos:-210 GAAAAAAAT
Pattern GAAAA..AT Length 9 Density 7 Support 6 Total 7 Zssup 4.802736e+00 Zstot 5.141380e+00 
ns:  0 ps:358 seq:              +>abrB pos: -93 GAAAAATAT
ns:  3 ps:109 seq:              ->dltA pos:-110 GAAAACCAT
ns:  6 ps: 66 seq:              +>sinI pos:-167 GAAAAAAAT
ns: 10 ps:140 seq:             +>spo0A pos:-186 GAAAAACAT
ns: 12 ps:140 seq:             +>spo0F pos: -76 GAAAATCAT
ns: 17 ps:178 seq:            ->spoIIE pos:-179 GAAAAGAAT
ns: 17 ps:209 seq:            ->spoIIE pos:-210 GAAAAAAAT
Pattern G.AAAA.AT Length 9 Density 7 Support 6 Total 8 Zssup 4.802736e+00 Zstot 6.041702e+00 
ns:  0 ps:358 seq:              +>abrB pos: -93 GAAAAATAT
ns:  2 ps:154 seq:              +>dltA pos:-297 GGAAAAAAT
ns:  3 ps:397 seq:              ->dltA pos:-398 GGAAAAGAT
ns:  5 ps:110 seq:              ->kinC pos:-111 GTAAAATAT
ns:  6 ps: 66 seq:              +>sinI pos:-167 GAAAAAAAT
ns: 10 ps: 61 seq:             +>spo0A pos:-265 GTAAAATAT
ns: 10 ps:140 seq:             +>spo0A pos:-186 GAAAAACAT
ns: 17 ps:209 seq:            ->spoIIE pos:-210 GAAAAAAAT
Pattern GA..AAAAT Length 9 Density 7 Support 6 Total 7 Zssup 4.802736e+00 Zstot 5.141380e+00 
ns:  5 ps:108 seq:              ->kinC pos:-109 GAGTAAAAT
ns:  6 ps: 66 seq:              +>sinI pos:-167 GAAAAAAAT
ns: 11 ps:291 seq:             ->spo0A pos:-292 GATCAAAAT
ns: 12 ps:137 seq:             +>spo0F pos: -79 GACGAAAAT
ns: 13 ps: 27 seq:             ->spo0F pos: -28 GATTAAAAT
ns: 17 ps:209 seq:            ->spoIIE pos:-210 GAAAAAAAT
ns: 19 ps:145 seq:           ->spoIIGA pos:-146 GAGGAAAAT
Pattern T.GA.AAAA Length 9 Density 7 Support 6 Total 8 Zssup 4.802736e+00 Zstot 6.041702e+00 
ns:  1 ps:104 seq:              ->abrB pos:-105 TCGACAAAA
ns:  2 ps:205 seq:              +>dltA pos:-246 TCGAAAAAA
ns:  6 ps: 33 seq:              +>sinI pos:-200 TTGAGAAAA
ns:  6 ps: 64 seq:              +>sinI pos:-169 TGGAAAAAA
ns: 10 ps:276 seq:             +>spo0A pos: -50 TGGAGAAAA
ns: 11 ps:106 seq:             ->spo0A pos:-107 TCGACAAAA
ns: 16 ps:330 seq:            +>spoIIE pos:-121 TTGACAAAA
ns: 18 ps:  1 seq:           +>spoIIGA pos:-244 TGGAAAAAA
Pattern AAATGA.A Length 8 Density 7 Support 6 Total 6 Zssup 4.791349e+00 Zstot 4.227044e+00 
ns:  0 ps:136 seq:              +>abrB pos:-315 AAATGAAA
ns:  2 ps:159 seq:              +>dltA pos:-292 AAATGAAA
ns:  5 ps: 23 seq:              ->kinC pos: -24 AAATGATA
ns: 11 ps:202 seq:             ->spo0A pos:-203 AAATGAAA
ns: 17 ps:205 seq:            ->spoIIE pos:-206 AAATGAAA
ns: 19 ps: 26 seq:           ->spoIIGA pos: -27 AAATGACA
Pattern AAAATGA Length 7 Density 7 Support 6 Total 7 Zssup 4.780020e+00 Zstot 5.105200e+00 
ns:  0 ps:289 seq:              +>abrB pos:-162 AAAATGA
ns:  2 ps:158 seq:              +>dltA pos:-293 AAAATGA
ns:  3 ps:336 seq:              ->dltA pos:-337 AAAATGA
ns:  5 ps: 13 seq:              ->kinC pos: -14 AAAATGA
ns: 11 ps:201 seq:             ->spo0A pos:-202 AAAATGA
ns: 12 ps:162 seq:             +>spo0F pos: -54 AAAATGA
ns: 17 ps:204 seq:            ->spoIIE pos:-205 AAAATGA
Pattern CATT..T.G Length 9 Density 6 Support 7 Total 7 Zssup 4.754928e+00 Zstot 3.975789e+00 
ns:  1 ps: 98 seq:              ->abrB pos: -99 CATTATTCG
ns:  3 ps:203 seq:              ->dltA pos:-204 CATTAATTG
ns:  5 ps: 89 seq:              ->kinC pos: -90 CATTCTTCG
ns:  8 ps: 31 seq:              +>sinR pos: -53 CATTGATTG
ns: 10 ps:119 seq:             +>spo0A pos:-207 CATTTTTAG
ns: 16 ps:241 seq:            +>spoIIE pos:-210 CATTTTTAG
ns: 18 ps:104 seq:           +>spoIIGA pos:-141 CATTAATTG
Pattern CAG..T.TT Length 9 Density 6 Support 7 Total 9 Zssup 4.754928e+00 Zstot 5.500553e+00 
ns:  1 ps:226 seq:              ->abrB pos:-227 CAGCATTTT
ns:  1 ps:343 seq:              ->abrB pos:-344 CAGACTTTT
ns:  2 ps:291 seq:              +>dltA pos:-160 CAGGCTTTT
ns:  7 ps:154 seq:              ->sinI pos:-155 CAGAATTTT
ns:  8 ps: 42 seq:              +>sinR pos: -42 CAGCGTATT
ns: 10 ps: 16 seq:             +>spo0A pos:-310 CAGTTTTTT
ns: 15 ps: 14 seq:           ->spoIIAA pos: -15 CAGATTCTT
ns: 18 ps: 25 seq:           +>spoIIGA pos:-220 CAGCTTTTT
ns: 19 ps:230 seq:           ->spoIIGA pos:-231 CAGCTTTTT
Pattern T.TT.G.CA Length 9 Density 6 Support 7 Total 9 Zssup 4.754928e+00 Zstot 5.501299e+00 
ns:  1 ps: 91 seq:              ->abrB pos: -92 TCTTCGTCA
ns:  1 ps:101 seq:              ->abrB pos:-102 TATTCGACA
ns:  3 ps:239 seq:              ->dltA pos:-240 TTTTCGACA
ns:  5 ps: 92 seq:              ->kinC pos: -93 TCTTCGACA
ns: 10 ps: 82 seq:             +>spo0A pos:-244 TTTTCGACA
ns: 10 ps:105 seq:             +>spo0A pos:-221 TGTTTGTCA
ns: 13 ps: 71 seq:             ->spo0F pos: -72 TTTTCGTCA
ns: 15 ps: 19 seq:           ->spoIIAA pos: -20 TCTTTGACA
ns: 16 ps:244 seq:            +>spoIIE pos:-207 TTTTAGACA
Pattern T.CT..TGA Length 9 Density 6 Support 7 Total 7 Zssup 4.754928e+00 Zstot 3.975789e+00 
ns:  1 ps:165 seq:              ->abrB pos:-166 TACTATTGA
ns:  6 ps: 74 seq:              +>sinI pos:-159 TTCTGGTGA
ns:  9 ps: 62 seq:              ->sinR pos: -63 TCCTTGTGA
ns: 10 ps:298 seq:             +>spo0A pos: -28 TGCTGATGA
ns: 12 ps:130 seq:             +>spo0F pos: -86 TACTTTTGA
ns: 16 ps:325 seq:            +>spoIIE pos:-126 TTCTTTTGA
ns: 18 ps:140 seq:           +>spoIIGA pos:-105 TACTTATGA
Pattern T.ATT.G.C Length 9 Density 6 Support 7 Total 9 Zssup 4.754928e+00 Zstot 5.499061e+00 
ns:  1 ps:100 seq:              ->abrB pos:-101 TTATTCGAC
ns:  3 ps:257 seq:              ->dltA pos:-258 TTATTTGAC
ns:  4 ps:134 seq:              +>kinC pos:-106 TTATTTGTC
ns:  7 ps:118 seq:              ->sinI pos:-119 TCATTAGTC
ns:  7 ps:135 seq:              ->sinI pos:-136 TCATTTGCC
ns:  8 ps: 34 seq:              +>sinR pos: -50 TGATTGGCC
ns: 15 ps:133 seq:           ->spoIIAA pos:-134 TCATTCGGC
ns: 18 ps:213 seq:           +>spoIIGA pos: -32 TCATTTGGC
ns: 19 ps:177 seq:           ->spoIIGA pos:-178 TAATTTGTC
Pattern TT..T.GAC Length 9 Density 6 Support 7 Total 10 Zssup 4.754928e+00 Zstot 6.265738e+00 
ns:  1 ps:100 seq:              ->abrB pos:-101 TTATTCGAC
ns:  3 ps:238 seq:              ->dltA pos:-239 TTTTTCGAC
ns:  3 ps:257 seq:              ->dltA pos:-258 TTATTTGAC
ns:  5 ps: 91 seq:              ->kinC pos: -92 TTCTTCGAC
ns: 10 ps: 81 seq:             +>spo0A pos:-245 TTTTTCGAC
ns: 11 ps:190 seq:             ->spo0A pos:-191 TTTTTCGAC
ns: 15 ps: 18 seq:           ->spoIIAA pos: -19 TTCTTTGAC
ns: 16 ps:243 seq:            +>spoIIE pos:-208 TTTTTAGAC
ns: 18 ps: 53 seq:           +>spoIIGA pos:-192 TTCCTCGAC
ns: 18 ps:106 seq:           +>spoIIGA pos:-139 TTAATTGAC
Pattern AGC..TTT Length 8 Density 6 Support 7 Total 8 Zssup 4.743405e+00 Zstot 4.719133e+00 
ns:  1 ps:227 seq:              ->abrB pos:-228 AGCATTTT
ns:  3 ps:195 seq:              ->dltA pos:-196 AGCTGTTT
ns:  6 ps:201 seq:              +>sinI pos: -32 AGCACTTT
ns:  9 ps:  8 seq:              ->sinR pos:  -9 AGCCTTTT
ns: 10 ps:206 seq:             +>spo0A pos:-120 AGCGGTTT
ns: 13 ps:160 seq:             ->spo0F pos:-161 AGCATTTT
ns: 18 ps: 26 seq:           +>spoIIGA pos:-219 AGCTTTTT
ns: 19 ps:231 seq:           ->spoIIGA pos:-232 AGCTTTTT
Pattern TTTG.C.A Length 8 Density 6 Support 7 Total 12 Zssup 4.743405e+00 Zstot 7.767384e+00 
ns:  0 ps:339 seq:              +>abrB pos:-112 TTTGTCGA
ns:  3 ps:260 seq:              ->dltA pos:-261 TTTGACGA
ns:  4 ps:137 seq:              +>kinC pos:-103 TTTGTCGA
ns:  4 ps:224 seq:              +>kinC pos: -16 TTTGGCAA
ns: 10 ps:107 seq:             +>spo0A pos:-219 TTTGTCAA
ns: 10 ps:212 seq:             +>spo0A pos:-114 TTTGTCGA
ns: 11 ps:210 seq:             ->spo0A pos:-211 TTTGACAA
ns: 11 ps:233 seq:             ->spo0A pos:-234 TTTGTCGA
ns: 12 ps:134 seq:             +>spo0F pos: -82 TTTGACGA
ns: 16 ps:329 seq:            +>spoIIE pos:-122 TTTGACAA
ns: 17 ps:113 seq:            ->spoIIE pos:-114 TTTGTCAA
ns: 19 ps:180 seq:           ->spoIIGA pos:-181 TTTGTCGA
Pattern T..TTTTG Length 8 Density 6 Support 9 Total 13 Zssup 4.740389e+00 Zstot 5.682740e+00 
ns:  1 ps:155 seq:              ->abrB pos:-156 TCATTTTG
ns:  2 ps:315 seq:              +>dltA pos:-136 TTGTTTTG
ns:  3 ps:328 seq:              ->dltA pos:-329 TGTTTTTG
ns:  4 ps:220 seq:              +>kinC pos: -20 TCATTTTG
ns:  6 ps: 28 seq:              +>sinI pos:-205 TTTTTTTG
ns:  7 ps: 33 seq:              ->sinI pos: -34 TTGTTTTG
ns: 10 ps: 24 seq:             +>spo0A pos:-302 TTATTTTG
ns: 11 ps:247 seq:             ->spo0A pos:-248 TTCTTTTG
ns: 12 ps:130 seq:             +>spo0F pos: -86 TACTTTTG
ns: 14 ps: 17 seq:           +>spoIIAA pos:-129 TAGTTTTG
ns: 16 ps:325 seq:            +>spoIIE pos:-126 TTCTTTTG
ns: 17 ps:411 seq:            ->spoIIE pos:-412 TTGTTTTG
ns: 18 ps:232 seq:           +>spoIIGA pos: -13 TTGTTTTG
Pattern A.CAA.AC Length 8 Density 6 Support 7 Total 7 Zssup 4.694927e+00 Zstot 3.904490e+00 
ns:  1 ps:279 seq:              ->abrB pos:-280 ATCAAGAC
ns:  3 ps:126 seq:              ->dltA pos:-127 AACAAAAC
ns:  8 ps: 52 seq:              +>sinR pos: -32 AACAATAC
ns: 11 ps: 24 seq:             ->spo0A pos: -25 AGCAACAC
ns: 12 ps:196 seq:             +>spo0F pos: -20 ATCAATAC
ns: 17 ps:129 seq:            ->spoIIE pos:-130 AACAATAC
ns: 19 ps:  3 seq:           ->spoIIGA pos:  -4 ATCAAAAC
Pattern CAA.AC.A Length 8 Density 6 Support 7 Total 8 Zssup 4.694927e+00 Zstot 4.657821e+00 
ns:  1 ps: 26 seq:              ->abrB pos: -27 CAATACCA
ns:  3 ps:128 seq:              ->dltA pos:-129 CAAAACAA
ns:  6 ps:192 seq:              +>sinI pos: -41 CAAAACAA
ns: 11 ps: 26 seq:             ->spo0A pos: -27 CAACACAA
ns: 15 ps:121 seq:           ->spoIIAA pos:-122 CAAAACTA
ns: 16 ps: 32 seq:            +>spoIIE pos:-419 CAAAACAA
ns: 17 ps:131 seq:            ->spoIIE pos:-132 CAATACCA
ns: 19 ps:  5 seq:           ->spoIIGA pos:  -6 CAAAACAA
Pattern ACAA.AC Length 7 Density 6 Support 7 Total 8 Zssup 4.683525e+00 Zstot 4.639195e+00 
ns:  1 ps: 25 seq:              ->abrB pos: -26 ACAATAC
ns:  3 ps:127 seq:              ->dltA pos:-128 ACAAAAC
ns:  8 ps: 53 seq:              +>sinR pos: -31 ACAATAC
ns: 11 ps:109 seq:             ->spo0A pos:-110 ACAAAAC
ns: 12 ps:119 seq:             +>spo0F pos: -97 ACAATAC
ns: 15 ps:120 seq:           ->spoIIAA pos:-121 ACAAAAC
ns: 16 ps: 31 seq:            +>spoIIE pos:-420 ACAAAAC
ns: 17 ps:130 seq:            ->spoIIE pos:-131 ACAATAC
Pattern A.AAAGG Length 7 Density 6 Support 8 Total 9 Zssup 4.675692e+00 Zstot 4.259061e+00 
ns:  1 ps:443 seq:              ->abrB pos:-444 ATAAAGG
ns:  3 ps:392 seq:              ->dltA pos:-393 ATAAAGG
ns:  4 ps: 10 seq:              +>kinC pos:-230 AAAAAGG
ns:  5 ps:197 seq:              ->kinC pos:-198 AAAAAGG
ns:  6 ps: 52 seq:              +>sinI pos:-181 ATAAAGG
ns:  8 ps: 67 seq:              +>sinR pos: -17 AAAAAGG
ns: 13 ps:198 seq:             ->spo0F pos:-199 ATAAAGG
ns: 17 ps:444 seq:            ->spoIIE pos:-445 ACAAAGG
ns: 18 ps:179 seq:           +>spoIIGA pos: -66 AGAAAGG
Pattern AAAA.AAG Length 8 Density 7 Support 6 Total 7 Zssup 4.632749e+00 Zstot 4.925133e+00 
ns:  0 ps: 96 seq:              +>abrB pos:-355 AAAAAAAG
ns:  3 ps:129 seq:              ->dltA pos:-130 AAAACAAG
ns:  6 ps:193 seq:              +>sinI pos: -40 AAAACAAG
ns: 10 ps: 72 seq:             +>spo0A pos:-254 AAAAGAAG
ns: 17 ps:119 seq:            ->spoIIE pos:-120 AAAAGAAG
ns: 18 ps:  4 seq:           +>spoIIGA pos:-241 AAAAAAAG
ns: 19 ps:209 seq:           ->spoIIGA pos:-210 AAAAAAAG
Pattern G..GATGA Length 8 Density 6 Support 6 Total 6 Zssup 4.608353e+00 Zstot 4.026066e+00 
ns:  0 ps:433 seq:              +>abrB pos: -18 GTTGATGA
ns:  5 ps:205 seq:              ->kinC pos:-206 GGAGATGA
ns:  8 ps: 23 seq:              +>sinR pos: -61 GGTGATGA
ns: 10 ps:299 seq:             +>spo0A pos: -27 GCTGATGA
ns: 12 ps:189 seq:             +>spo0F pos: -27 GTTGATGA
ns: 16 ps:387 seq:            +>spoIIE pos: -64 GGAGATGA
Pattern TGTC.A..A Length 9 Density 6 Support 7 Total 8 Zssup 4.598159e+00 Zstot 4.539377e+00 
ns:  0 ps:341 seq:              +>abrB pos:-110 TGTCGAATA
ns:  2 ps:203 seq:              +>dltA pos:-248 TGTCGAAAA
ns:  4 ps:139 seq:              +>kinC pos:-101 TGTCGAAGA
ns: 11 ps:235 seq:             ->spo0A pos:-236 TGTCGAAAA
ns: 14 ps:118 seq:           +>spoIIAA pos: -28 TGTCAAAGA
ns: 17 ps:198 seq:            ->spoIIE pos:-199 TGTCTAAAA
ns: 19 ps:129 seq:           ->spoIIGA pos:-130 TGTCAATTA
ns: 19 ps:182 seq:           ->spoIIGA pos:-183 TGTCGAGGA
Pattern TGTC..A.A Length 9 Density 6 Support 7 Total 9 Zssup 4.598159e+00 Zstot 5.282305e+00 
ns:  0 ps:122 seq:              +>abrB pos:-329 TGTCGTATA
ns:  0 ps:341 seq:              +>abrB pos:-110 TGTCGAATA
ns:  2 ps:203 seq:              +>dltA pos:-248 TGTCGAAAA
ns:  2 ps:284 seq:              +>dltA pos:-167 TGTCATACA
ns:  4 ps:139 seq:              +>kinC pos:-101 TGTCGAAGA
ns: 11 ps:235 seq:             ->spo0A pos:-236 TGTCGAAAA
ns: 12 ps: 63 seq:             +>spo0F pos:-153 TGTCGTAAA
ns: 14 ps:118 seq:           +>spoIIAA pos: -28 TGTCAAAGA
ns: 17 ps:198 seq:            ->spoIIE pos:-199 TGTCTAAAA
Pattern T.T..GACA Length 9 Density 6 Support 7 Total 9 Zssup 4.598159e+00 Zstot 5.282305e+00 
ns:  1 ps:101 seq:              ->abrB pos:-102 TATTCGACA
ns:  1 ps:320 seq:              ->abrB pos:-321 TATACGACA
ns:  3 ps:158 seq:              ->dltA pos:-159 TGTATGACA
ns:  3 ps:239 seq:              ->dltA pos:-240 TTTTCGACA
ns:  5 ps: 92 seq:              ->kinC pos: -93 TCTTCGACA
ns: 10 ps: 82 seq:             +>spo0A pos:-244 TTTTCGACA
ns: 13 ps:144 seq:             ->spo0F pos:-145 TTTACGACA
ns: 15 ps: 19 seq:           ->spoIIAA pos: -20 TCTTTGACA
ns: 16 ps:244 seq:            +>spoIIE pos:-207 TTTTAGACA
Pattern T..T.GACA Length 9 Density 6 Support 7 Total 8 Zssup 4.598159e+00 Zstot 4.539377e+00 
ns:  1 ps:101 seq:              ->abrB pos:-102 TATTCGACA
ns:  3 ps:239 seq:              ->dltA pos:-240 TTTTCGACA
ns:  5 ps: 92 seq:              ->kinC pos: -93 TCTTCGACA
ns: 10 ps: 82 seq:             +>spo0A pos:-244 TTTTCGACA
ns: 15 ps: 19 seq:           ->spoIIAA pos: -20 TCTTTGACA
ns: 16 ps:244 seq:            +>spoIIE pos:-207 TTTTAGACA
ns: 18 ps: 54 seq:           +>spoIIGA pos:-191 TCCTCGACA
ns: 18 ps:107 seq:           +>spoIIGA pos:-138 TAATTGACA
Pattern TC..C.CC Length 8 Density 5 Support 6 Total 8 Zssup 4.597234e+00 Zstot 4.880707e+00 
ns:  1 ps: 51 seq:              ->abrB pos: -52 TCTCCTCC
ns:  4 ps: 27 seq:              +>kinC pos:-213 TCATCTCC
ns:  4 ps: 30 seq:              +>kinC pos:-210 TCTCCGCC
ns:  7 ps: 57 seq:              ->sinI pos: -58 TCTCCTCC
ns:  9 ps: 53 seq:              ->sinR pos: -54 TCATCACC
ns: 11 ps: 57 seq:             ->spo0A pos: -58 TCCTCCCC
ns: 16 ps:102 seq:            +>spoIIE pos:-349 TCCCCTCC
ns: 17 ps: 56 seq:            ->spoIIE pos: -57 TCATCTCC
Pattern CTCC..C Length 7 Density 5 Support 6 Total 8 Zssup 4.586155e+00 Zstot 5.726008e+00 
ns:  1 ps: 52 seq:              ->abrB pos: -53 CTCCTCC
ns:  3 ps:302 seq:              ->dltA pos:-303 CTCCCTC
ns:  4 ps: 31 seq:              +>kinC pos:-209 CTCCGCC
ns:  5 ps:218 seq:              ->kinC pos:-219 CTCCGCC
ns:  7 ps: 58 seq:              ->sinI pos: -59 CTCCTCC
ns: 11 ps:317 seq:             ->spo0A pos:-318 CTCCGGC
ns: 16 ps:106 seq:            +>spoIIE pos:-345 CTCCGCC
ns: 17 ps: 60 seq:            ->spoIIE pos: -61 CTCCCAC
Pattern C.CCT.C Length 7 Density 5 Support 6 Total 6 Zssup 4.586155e+00 Zstot 3.998913e+00 
ns:  1 ps: 52 seq:              ->abrB pos: -53 CTCCTCC
ns:  5 ps: 56 seq:              ->kinC pos: -57 CACCTGC
ns:  7 ps: 58 seq:              ->sinI pos: -59 CTCCTCC
ns:  9 ps: 57 seq:              ->sinR pos: -58 CACCTTC
ns: 16 ps:103 seq:            +>spoIIE pos:-348 CCCCTCC
ns: 19 ps: 84 seq:           ->spoIIGA pos: -85 CCCCTTC
Pattern T..C.TC.C Length 9 Density 5 Support 8 Total 10 Zssup 4.581946e+00 Zstot 4.793774e+00 
ns:  1 ps: 51 seq:              ->abrB pos: -52 TCTCCTCCC
ns:  3 ps:227 seq:              ->dltA pos:-228 TCCCTTCCC
ns:  4 ps: 25 seq:              +>kinC pos:-215 TATCATCTC
ns:  9 ps: 51 seq:              ->sinR pos: -52 TGTCATCAC
ns: 10 ps: 40 seq:             +>spo0A pos:-286 TCACTTCTC
ns: 15 ps:107 seq:           ->spoIIAA pos:-108 TTCCTTCAC
ns: 17 ps: 54 seq:            ->spoIIE pos: -55 TCTCATCTC
ns: 18 ps: 37 seq:           +>spoIIGA pos:-208 TATCCTCTC
ns: 18 ps: 93 seq:           +>spoIIGA pos:-152 TTTCCTCTC
ns: 19 ps: 69 seq:           ->spoIIGA pos: -70 TTGCCTCAC
Pattern TGTC.AA Length 7 Density 6 Support 7 Total 11 Zssup 4.575561e+00 Zstot 6.717817e+00 
ns:  0 ps:112 seq:              +>abrB pos:-339 TGTCGAA
ns:  0 ps:341 seq:              +>abrB pos:-110 TGTCGAA
ns:  2 ps:203 seq:              +>dltA pos:-248 TGTCGAA
ns:  4 ps:139 seq:              +>kinC pos:-101 TGTCGAA
ns:  7 ps:215 seq:              ->sinI pos:-216 TGTCGAA
ns: 10 ps:109 seq:             +>spo0A pos:-217 TGTCAAA
ns: 10 ps:214 seq:             +>spo0A pos:-112 TGTCGAA
ns: 11 ps:235 seq:             ->spo0A pos:-236 TGTCGAA
ns: 14 ps:118 seq:           +>spoIIAA pos: -28 TGTCAAA
ns: 17 ps:115 seq:            ->spoIIE pos:-116 TGTCAAA
ns: 17 ps:198 seq:            ->spoIIE pos:-199 TGTCTAA
Pattern TT.GACA Length 7 Density 6 Support 7 Total 11 Zssup 4.575561e+00 Zstot 6.717817e+00 
ns:  1 ps:103 seq:              ->abrB pos:-104 TTCGACA
ns:  1 ps:332 seq:              ->abrB pos:-333 TTCGACA
ns:  3 ps:241 seq:              ->dltA pos:-242 TTCGACA
ns:  5 ps: 94 seq:              ->kinC pos: -95 TTCGACA
ns:  6 ps: 11 seq:              +>sinI pos:-222 TTCGACA
ns: 10 ps: 84 seq:             +>spo0A pos:-242 TTCGACA
ns: 11 ps:105 seq:             ->spo0A pos:-106 TTCGACA
ns: 11 ps:210 seq:             ->spo0A pos:-211 TTTGACA
ns: 15 ps: 21 seq:           ->spoIIAA pos: -22 TTTGACA
ns: 16 ps:246 seq:            +>spoIIE pos:-205 TTAGACA
ns: 16 ps:329 seq:            +>spoIIE pos:-122 TTTGACA
Pattern CCTCC Length 5 Density 5 Support 6 Total 6 Zssup 4.564167e+00 Zstot 3.969361e+00 
ns:  1 ps: 54 seq:              ->abrB pos: -55 CCTCC
ns:  7 ps: 60 seq:              ->sinI pos: -61 CCTCC
ns: 11 ps: 58 seq:             ->spo0A pos: -59 CCTCC
ns: 12 ps:  8 seq:             +>spo0F pos:-208 CCTCC
ns: 15 ps: 58 seq:           ->spoIIAA pos: -59 CCTCC
ns: 16 ps:105 seq:            +>spoIIE pos:-346 CCTCC
Pattern C.TCCT Length 6 Density 5 Support 8 Total 8 Zssup 4.547819e+00 Zstot 3.460198e+00 
ns:  1 ps:  1 seq:              ->abrB pos:  -2 CGTCCT
ns:  7 ps: 60 seq:              ->sinI pos: -61 CCTCCT
ns:  9 ps: 60 seq:              ->sinR pos: -61 CTTCCT
ns: 11 ps: 55 seq:             ->spo0A pos: -56 CTTCCT
ns: 12 ps:  8 seq:             +>spo0F pos:-208 CCTCCT
ns: 15 ps: 58 seq:           ->spoIIAA pos: -59 CCTCCT
ns: 16 ps:199 seq:            +>spoIIE pos:-252 CATCCT
ns: 18 ps: 52 seq:           +>spoIIGA pos:-193 CTTCCT
Pattern GT.TTG.T Length 8 Density 6 Support 7 Total 7 Zssup 4.480280e+00 Zstot 3.658120e+00 
ns:  0 ps:164 seq:              +>abrB pos:-287 GTCTTGAT
ns:  2 ps:317 seq:              +>dltA pos:-134 GTTTTGTT
ns:  9 ps: 24 seq:              ->sinR pos: -25 GTATTGTT
ns: 10 ps:294 seq:             +>spo0A pos: -32 GTGTTGCT
ns: 13 ps: 12 seq:             ->spo0F pos: -13 GTATTGAT
ns: 16 ps:314 seq:            +>spoIIE pos:-137 GTATTGTT
ns: 18 ps:234 seq:           +>spoIIGA pos: -11 GTTTTGAT
Pattern T.GT.TTG Length 8 Density 6 Support 7 Total 8 Zssup 4.480280e+00 Zstot 4.384820e+00 
ns:  0 ps:417 seq:              +>abrB pos: -34 TGGTATTG
ns:  2 ps:315 seq:              +>dltA pos:-136 TTGTTTTG
ns:  7 ps: 33 seq:              ->sinI pos: -34 TTGTTTTG
ns: 10 ps:292 seq:             +>spo0A pos: -34 TTGTGTTG
ns: 14 ps: 17 seq:           +>spoIIAA pos:-129 TAGTTTTG
ns: 16 ps:312 seq:            +>spoIIE pos:-139 TGGTATTG
ns: 17 ps:411 seq:            ->spoIIE pos:-412 TTGTTTTG
ns: 18 ps:232 seq:           +>spoIIGA pos: -13 TTGTTTTG
Pattern GT.TTGT Length 7 Density 6 Support 7 Total 8 Zssup 4.469138e+00 Zstot 4.367278e+00 
ns:  0 ps:419 seq:              +>abrB pos: -32 GTATTGT
ns:  2 ps:317 seq:              +>dltA pos:-134 GTTTTGT
ns:  9 ps: 24 seq:              ->sinR pos: -25 GTATTGT
ns: 10 ps:210 seq:             +>spo0A pos:-116 GTTTTGT
ns: 13 ps: 90 seq:             ->spo0F pos: -91 GTATTGT
ns: 14 ps: 19 seq:           +>spoIIAA pos:-127 GTTTTGT
ns: 16 ps:314 seq:            +>spoIIE pos:-137 GTATTGT
ns: 17 ps:413 seq:            ->spoIIE pos:-414 GTTTTGT
Pattern G..G.GAAA Length 9 Density 6 Support 6 Total 6 Zssup 4.464504e+00 Zstot 3.870142e+00 
ns:  3 ps:104 seq:              ->dltA pos:-105 GGTGTGAAA
ns:  4 ps:160 seq:              +>kinC pos: -80 GTAGAGAAA
ns:  6 ps:169 seq:              +>sinI pos: -64 GAGGAGAAA
ns: 10 ps:275 seq:             +>spo0A pos: -51 GTGGAGAAA
ns: 17 ps:281 seq:            ->spoIIE pos:-282 GCCGTGAAA
ns: 18 ps:191 seq:           +>spoIIGA pos: -54 GATGTGAAA
Pattern AA.A..CTG Length 9 Density 6 Support 7 Total 9 Zssup 4.444623e+00 Zstot 5.067203e+00 
ns:  0 ps: 99 seq:              +>abrB pos:-352 AAAAGTCTG
ns:  0 ps:216 seq:              +>abrB pos:-235 AAAATGCTG
ns:  3 ps:151 seq:              ->dltA pos:-152 AAAAGCCTG
ns:  6 ps: 70 seq:              +>sinI pos:-163 AAAATTCTG
ns:  9 ps: 33 seq:              ->sinR pos: -34 AATACGCTG
ns: 11 ps:301 seq:             ->spo0A pos:-302 AAAAAACTG
ns: 14 ps:123 seq:           +>spoIIAA pos: -23 AAGAATCTG
ns: 18 ps:  6 seq:           +>spoIIGA pos:-239 AAAAAGCTG
ns: 19 ps:211 seq:           ->spoIIGA pos:-212 AAAAAGCTG
Pattern C.A..AATG Length 9 Density 6 Support 7 Total 7 Zssup 4.444623e+00 Zstot 3.622088e+00 
ns:  0 ps:344 seq:              +>abrB pos:-107 CGAATAATG
ns:  2 ps:239 seq:              +>dltA pos:-212 CAATTAATG
ns:  4 ps:142 seq:              +>kinC pos: -98 CGAAGAATG
ns:  9 ps: 44 seq:              ->sinR pos: -45 CAATCAATG
ns: 11 ps:198 seq:             ->spo0A pos:-199 CTAAAAATG
ns: 17 ps:201 seq:            ->spoIIE pos:-202 CTAAAAATG
ns: 19 ps:132 seq:           ->spoIIGA pos:-133 CAATTAATG
Pattern G.C.AAT.A Length 9 Density 6 Support 7 Total 9 Zssup 4.444623e+00 Zstot 5.067203e+00 
ns:  0 ps:342 seq:              +>abrB pos:-109 GTCGAATAA
ns:  2 ps:185 seq:              +>dltA pos:-266 GTCAAATAA
ns:  5 ps: 97 seq:              ->kinC pos: -98 GACAAATAA
ns:  6 ps: 89 seq:              +>sinI pos:-144 GGCAAATGA
ns:  6 ps:106 seq:              +>sinI pos:-127 GACTAATGA
ns:  9 ps: 41 seq:              ->sinR pos: -42 GGCCAATCA
ns: 14 ps:  4 seq:           +>spoIIAA pos:-142 GCCGAATGA
ns: 18 ps: 59 seq:           +>spoIIGA pos:-186 GACAAATTA
ns: 19 ps: 23 seq:           ->spoIIGA pos: -24 GCCAAATGA
Pattern GTC.A..AA Length 9 Density 6 Support 7 Total 10 Zssup 4.444623e+00 Zstot 5.791355e+00 
ns:  0 ps:342 seq:              +>abrB pos:-109 GTCGAATAA
ns:  2 ps:185 seq:              +>dltA pos:-266 GTCAAATAA
ns:  2 ps:204 seq:              +>dltA pos:-247 GTCGAAAAA
ns:  4 ps:140 seq:              +>kinC pos:-100 GTCGAAGAA
ns: 10 ps:127 seq:             +>spo0A pos:-199 GTCGAAAAA
ns: 11 ps:236 seq:             ->spo0A pos:-237 GTCGAAAAA
ns: 14 ps:119 seq:           +>spoIIAA pos: -27 GTCAAAGAA
ns: 17 ps:199 seq:            ->spoIIE pos:-200 GTCTAAAAA
ns: 19 ps:130 seq:           ->spoIIGA pos:-131 GTCAATTAA
ns: 19 ps:183 seq:           ->spoIIGA pos:-184 GTCGAGGAA
Pattern TG.C.AA.A Length 9 Density 6 Support 7 Total 9 Zssup 4.444623e+00 Zstot 5.067203e+00 
ns:  0 ps:341 seq:              +>abrB pos:-110 TGTCGAATA
ns:  0 ps:351 seq:              +>abrB pos:-100 TGACGAAGA
ns:  2 ps:203 seq:              +>dltA pos:-248 TGTCGAAAA
ns:  4 ps:139 seq:              +>kinC pos:-101 TGTCGAAGA
ns: 11 ps:212 seq:             ->spo0A pos:-213 TGACAAACA
ns: 11 ps:235 seq:             ->spo0A pos:-236 TGTCGAAAA
ns: 12 ps:136 seq:             +>spo0F pos: -80 TGACGAAAA
ns: 14 ps:118 seq:           +>spoIIAA pos: -28 TGTCAAAGA
ns: 17 ps:198 seq:            ->spoIIE pos:-199 TGTCTAAAA
Pattern TCA..AG.A Length 9 Density 6 Support 7 Total 7 Zssup 4.444623e+00 Zstot 3.622088e+00 
ns:  0 ps:277 seq:              +>abrB pos:-174 TCAATAGTA
ns:  7 ps:150 seq:              ->sinI pos:-151 TCACCAGAA
ns:  8 ps: 13 seq:              +>sinR pos: -71 TCACAAGGA
ns: 11 ps: 19 seq:             ->spo0A pos: -20 TCATCAGCA
ns: 13 ps: 77 seq:             ->spo0F pos: -78 TCAAAAGTA
ns: 17 ps:117 seq:            ->spoIIE pos:-118 TCAAAAGAA
ns: 19 ps: 96 seq:           ->spoIIGA pos: -97 TCATAAGTA
Pattern AAA..GCT Length 8 Density 6 Support 7 Total 8 Zssup 4.433478e+00 Zstot 4.325893e+00 
ns:  0 ps:216 seq:              +>abrB pos:-235 AAAATGCT
ns:  2 ps:248 seq:              +>dltA pos:-203 AAACAGCT
ns:  7 ps: 24 seq:              ->sinI pos: -25 AAAGTGCT
ns:  8 ps: 68 seq:              +>sinR pos: -16 AAAAGGCT
ns: 11 ps:112 seq:             ->spo0A pos:-113 AAACCGCT
ns: 12 ps: 48 seq:             +>spo0F pos:-168 AAAATGCT
ns: 18 ps:  6 seq:           +>spoIIGA pos:-239 AAAAAGCT
ns: 19 ps:211 seq:           ->spoIIGA pos:-212 AAAAAGCT
Pattern T.G.CAAA Length 8 Density 6 Support 7 Total 12 Zssup 4.433478e+00 Zstot 7.213448e+00 
ns:  1 ps:104 seq:              ->abrB pos:-105 TCGACAAA
ns:  2 ps:183 seq:              +>dltA pos:-268 TCGTCAAA
ns:  5 ps:  8 seq:              ->kinC pos:  -9 TTGCCAAA
ns:  5 ps: 95 seq:              ->kinC pos: -96 TCGACAAA
ns: 10 ps: 85 seq:             +>spo0A pos:-241 TCGACAAA
ns: 10 ps:108 seq:             +>spo0A pos:-218 TTGTCAAA
ns: 11 ps:106 seq:             ->spo0A pos:-107 TCGACAAA
ns: 11 ps:211 seq:             ->spo0A pos:-212 TTGACAAA
ns: 13 ps: 74 seq:             ->spo0F pos: -75 TCGTCAAA
ns: 16 ps:330 seq:            +>spoIIE pos:-121 TTGACAAA
ns: 17 ps:114 seq:            ->spoIIE pos:-115 TTGTCAAA
ns: 18 ps: 57 seq:           +>spoIIGA pos:-188 TCGACAAA
Pattern CAT.C..C Length 8 Density 5 Support 8 Total 12 Zssup 4.420522e+00 Zstot 5.804150e+00 
ns:  0 ps: 47 seq:              +>abrB pos:-404 CATACGCC
ns:  1 ps: 48 seq:              ->abrB pos: -49 CATTCTCC
ns:  2 ps:121 seq:              +>dltA pos:-330 CATACGCC
ns:  3 ps:190 seq:              ->dltA pos:-191 CATACAGC
ns:  5 ps: 89 seq:              ->kinC pos: -90 CATTCTTC
ns:  6 ps:  9 seq:              +>sinI pos:-224 CATTCGAC
ns:  7 ps: 41 seq:              ->sinI pos: -42 CATTCTTC
ns: 11 ps:103 seq:             ->spo0A pos:-104 CATTCGAC
ns: 13 ps: 41 seq:             ->spo0F pos: -42 CATTCATC
ns: 15 ps: 54 seq:           ->spoIIAA pos: -55 CATTCCTC
ns: 15 ps:134 seq:           ->spoIIAA pos:-135 CATTCGGC
ns: 17 ps: 48 seq:            ->spoIIE pos: -49 CATTCCTC
Pattern C.T.TTT.C Length 9 Density 6 Support 6 Total 8 Zssup 4.418523e+00 Zstot 5.499899e+00 
ns:  3 ps:235 seq:              ->dltA pos:-236 CGTTTTTTC
ns:  3 ps:287 seq:              ->dltA pos:-288 CATTTTTTC
ns:  4 ps: 37 seq:              +>kinC pos:-203 CTTTTTTGC
ns:  6 ps:  0 seq:              +>sinI pos:-233 CTTTTTTAC
ns:  7 ps:187 seq:              ->sinI pos:-188 CGTATTTTC
ns: 11 ps: 95 seq:             ->spo0A pos: -96 CATGTTTAC
ns: 13 ps:116 seq:             ->spo0F pos:-117 CCTATTTCC
ns: 19 ps:233 seq:           ->spoIIGA pos:-234 CTTTTTTTC
Pattern C..TTT.TC Length 9 Density 6 Support 6 Total 8 Zssup 4.418523e+00 Zstot 5.499899e+00 
ns:  3 ps:235 seq:              ->dltA pos:-236 CGTTTTTTC
ns:  3 ps:287 seq:              ->dltA pos:-288 CATTTTTTC
ns:  7 ps: 52 seq:              ->sinI pos: -53 CAGTTTCTC
ns: 11 ps:187 seq:             ->spo0A pos:-188 CTGTTTTTC
ns: 13 ps:162 seq:             ->spo0F pos:-163 CATTTTCTC
ns: 16 ps:212 seq:            +>spoIIE pos:-239 CGGTTTCTC
ns: 19 ps:155 seq:           ->spoIIGA pos:-156 CAATTTTTC
ns: 19 ps:233 seq:           ->spoIIGA pos:-234 CTTTTTTTC
Pattern CT.CTT..T Length 9 Density 6 Support 6 Total 10 Zssup 4.418523e+00 Zstot 6.346383e+00 
ns:  2 ps:311 seq:              +>dltA pos:-140 CTGCTTGTT
ns:  5 ps: 76 seq:              ->kinC pos: -77 CTACTTATT
ns: 12 ps:  9 seq:             +>spo0F pos:-207 CTCCTTTAT
ns: 12 ps:125 seq:             +>spo0F pos: -91 CTGCTTACT
ns: 15 ps: 59 seq:           ->spoIIAA pos: -60 CTCCTTGAT
ns: 17 ps: 31 seq:            ->spoIIE pos: -32 CTTCTTTCT
ns: 17 ps: 38 seq:            ->spoIIE pos: -39 CTGCTTTTT
ns: 19 ps: 57 seq:           ->spoIIGA pos: -58 CTCCTTTCT
ns: 19 ps: 87 seq:           ->spoIIGA pos: -88 CTTCTTGCT
ns: 19 ps:172 seq:           ->spoIIGA pos:-173 CTGCTTAAT
Pattern C.TC.TT.T Length 9 Density 6 Support 6 Total 6 Zssup 4.418523e+00 Zstot 3.819307e+00 
ns:  1 ps: 95 seq:              ->abrB pos: -96 CGTCATTAT
ns:  4 ps:218 seq:              +>kinC pos: -22 CATCATTTT
ns:  6 ps: 16 seq:              +>sinI pos:-217 CATCATTCT
ns:  9 ps: 60 seq:              ->sinR pos: -61 CTTCCTTGT
ns: 13 ps: 45 seq:             ->spo0F pos: -46 CATCATTTT
ns: 17 ps: 31 seq:            ->spoIIE pos: -32 CTTCTTTCT
Pattern C.C.TTT.T Length 9 Density 6 Support 6 Total 8 Zssup 4.418523e+00 Zstot 5.502788e+00 
ns:  3 ps:233 seq:              ->dltA pos:-234 CCCGTTTTT
ns:  4 ps: 34 seq:              +>kinC pos:-206 CGCCTTTTT
ns:  5 ps:221 seq:              ->kinC pos:-222 CGCCTTTTT
ns:  6 ps: 23 seq:              +>sinI pos:-210 CTCGTTTTT
ns: 11 ps: 48 seq:             ->spo0A pos: -49 CACGTTTCT
ns: 12 ps:  9 seq:             +>spo0F pos:-207 CTCCTTTAT
ns: 13 ps:168 seq:             ->spo0F pos:-169 CTCTTTTGT
ns: 19 ps: 57 seq:           ->spoIIGA pos: -58 CTCCTTTCT
Pattern TTTCT...C Length 9 Density 6 Support 6 Total 6 Zssup 4.418523e+00 Zstot 3.819307e+00 
ns:  5 ps: 71 seq:              ->kinC pos: -72 TTTCTCTAC
ns:  7 ps: 55 seq:              ->sinI pos: -56 TTTCTCCTC
ns:  9 ps: 14 seq:              ->sinR pos: -15 TTTCTTTAC
ns: 11 ps: 42 seq:             ->spo0A pos: -43 TTTCTCCAC
ns: 13 ps:154 seq:             ->spo0F pos:-155 TTTCTGAGC
ns: 19 ps: 65 seq:           ->spoIIGA pos: -66 TTTCTTGCC
Pattern TTCTT...C Length 9 Density 6 Support 6 Total 8 Zssup 4.418523e+00 Zstot 5.502788e+00 
ns:  1 ps: 90 seq:              ->abrB pos: -91 TTCTTCGTC
ns:  1 ps:385 seq:              ->abrB pos:-386 TTCTTTTTC
ns:  1 ps:410 seq:              ->abrB pos:-411 TTCTTGATC
ns:  2 ps: 83 seq:              +>dltA pos:-368 TTCTTGCCC
ns:  5 ps: 91 seq:              ->kinC pos: -92 TTCTTCGAC
ns:  7 ps:  9 seq:              ->sinI pos: -10 TTCTTGATC
ns: 11 ps: 53 seq:             ->spo0A pos: -54 TTCTTCCTC
ns: 15 ps: 18 seq:           ->spoIIAA pos: -19 TTCTTTGAC
Pattern TTT.TC..C Length 9 Density 6 Support 6 Total 8 Zssup 4.418523e+00 Zstot 5.497735e+00 
ns:  1 ps: 87 seq:              ->abrB pos: -88 TTTTTCTTC
ns:  3 ps:238 seq:              ->dltA pos:-239 TTTTTCGAC
ns:  5 ps: 71 seq:              ->kinC pos: -72 TTTCTCTAC
ns:  7 ps: 55 seq:              ->sinI pos: -56 TTTCTCCTC
ns: 10 ps: 81 seq:             +>spo0A pos:-245 TTTTTCGAC
ns: 11 ps: 42 seq:             ->spo0A pos: -43 TTTCTCCAC
ns: 11 ps:190 seq:             ->spo0A pos:-191 TTTTTCGAC
ns: 19 ps:236 seq:           ->spoIIGA pos:-237 TTTTTCCAC
Pattern T.TTTC..C Length 9 Density 6 Support 6 Total 7 Zssup 4.418523e+00 Zstot 4.655922e+00 
ns:  1 ps: 87 seq:              ->abrB pos: -88 TTTTTCTTC
ns:  3 ps:238 seq:              ->dltA pos:-239 TTTTTCGAC
ns:  7 ps: 82 seq:              ->sinI pos: -83 TATTTCAGC
ns: 10 ps: 81 seq:             +>spo0A pos:-245 TTTTTCGAC
ns: 11 ps:190 seq:             ->spo0A pos:-191 TTTTTCGAC
ns: 17 ps: 33 seq:            ->spoIIE pos: -34 TCTTTCTGC
ns: 19 ps:236 seq:           ->spoIIGA pos:-237 TTTTTCCAC
Pattern TC.TTT..C Length 9 Density 6 Support 6 Total 6 Zssup 4.418523e+00 Zstot 3.819307e+00 
ns:  0 ps:  0 seq:              +>abrB pos:-451 TCCTTTATC
ns:  2 ps: 29 seq:              +>dltA pos:-422 TCTTTTGAC
ns:  7 ps:135 seq:              ->sinI pos:-136 TCATTTGCC
ns: 13 ps: 47 seq:             ->spo0F pos: -48 TCATTTTAC
ns: 16 ps:326 seq:            +>spoIIE pos:-125 TCTTTTGAC
ns: 18 ps:213 seq:           +>spoIIGA pos: -32 TCATTTGGC
Pattern TC.TT.T.C Length 9 Density 6 Support 6 Total 6 Zssup 4.418523e+00 Zstot 3.819307e+00 
ns:  1 ps: 97 seq:              ->abrB pos: -98 TCATTATTC
ns:  3 ps:344 seq:              ->dltA pos:-345 TCTTTATAC
ns: 13 ps: 47 seq:             ->spo0F pos: -48 TCATTTTAC
ns: 14 ps: 63 seq:           +>spoIIAA pos: -83 TCATTATCC
ns: 17 ps: 33 seq:            ->spoIIE pos: -34 TCTTTCTGC
ns: 18 ps: 44 seq:           +>spoIIGA pos:-201 TCATTATAC
Pattern TT..C.TTC Length 9 Density 6 Support 6 Total 7 Zssup 4.418523e+00 Zstot 4.660431e+00 
ns:  6 ps:  5 seq:              +>sinI pos:-228 TTACCATTC
ns:  7 ps: 37 seq:              ->sinI pos: -38 TTTGCATTC
ns: 11 ps: 99 seq:             ->spo0A pos:-100 TTTACATTC
ns: 13 ps: 37 seq:             ->spo0F pos: -38 TTTTCATTC
ns: 15 ps: 22 seq:           ->spoIIAA pos: -23 TTGACATTC
ns: 17 ps: 44 seq:            ->spoIIE pos: -45 TTTCCATTC
ns: 19 ps: 82 seq:           ->spoIIGA pos: -83 TTCCCCTTC
Pattern T.C..TTTC Length 9 Density 6 Support 6 Total 6 Zssup 4.418523e+00 Zstot 3.819307e+00 
ns:  1 ps:385 seq:              ->abrB pos:-386 TTCTTTTTC
ns:  2 ps:107 seq:              +>dltA pos:-344 TTCATTTTC
ns:  7 ps: 50 seq:              ->sinI pos: -51 TGCAGTTTC
ns: 13 ps:115 seq:             ->spo0F pos:-116 TCCTATTTC
ns: 15 ps: 87 seq:           ->spoIIAA pos: -88 TTCGATTTC
ns: 17 ps: 39 seq:            ->spoIIE pos: -40 TGCTTTTTC
Pattern TT.TCC..T Length 9 Density 6 Support 6 Total 6 Zssup 4.418523e+00 Zstot 3.819307e+00 
ns:  2 ps: 48 seq:              +>dltA pos:-403 TTTTCCTTT
ns:  7 ps:162 seq:              ->sinI pos:-163 TTTTCCAAT
ns: 13 ps:112 seq:             ->spo0F pos:-113 TTTTCCTAT
ns: 14 ps: 66 seq:           +>spoIIAA pos: -80 TTATCCGAT
ns: 17 ps: 43 seq:            ->spoIIE pos: -44 TTTTCCATT
ns: 18 ps: 92 seq:           +>spoIIGA pos:-153 TTTTCCTCT
Pattern T.CTCT..T Length 9 Density 6 Support 6 Total 6 Zssup 4.418523e+00 Zstot 3.819307e+00 
ns:  5 ps: 72 seq:              ->kinC pos: -73 TTCTCTACT
ns:  7 ps: 28 seq:              ->sinI pos: -29 TGCTCTTGT
ns: 11 ps:183 seq:             ->spo0A pos:-184 TTCTCTGTT
ns: 13 ps:166 seq:             ->spo0F pos:-167 TTCTCTTTT
ns: 17 ps: 51 seq:            ->spoIIE pos: -52 TCCTCTCAT
ns: 18 ps: 39 seq:           +>spoIIGA pos:-206 TCCTCTCAT
Pattern T.TT.CC.T Length 9 Density 6 Support 6 Total 8 Zssup 4.418523e+00 Zstot 5.502788e+00 
ns:  2 ps: 84 seq:              +>dltA pos:-367 TCTTGCCCT
ns:  3 ps:290 seq:              ->dltA pos:-291 TTTTTCCCT
ns:  6 ps:  3 seq:              +>sinI pos:-230 TTTTACCAT
ns: 11 ps:259 seq:             ->spo0A pos:-260 TTTTACCGT
ns: 13 ps:118 seq:             ->spo0F pos:-119 TATTTCCTT
ns: 16 ps:318 seq:            +>spoIIE pos:-133 TGTTACCTT
ns: 17 ps: 42 seq:            ->spoIIE pos: -43 TTTTTCCAT
ns: 19 ps: 80 seq:           ->spoIIGA pos: -81 TGTTCCCCT
Pattern T.C.TTC.T Length 9 Density 6 Support 6 Total 8 Zssup 4.418523e+00 Zstot 4.660431e+00 
ns:  1 ps:117 seq:              ->abrB pos:-118 TACCTTCAT
ns:  2 ps: 79 seq:              +>dltA pos:-372 TCCATTCTT
ns:  7 ps: 39 seq:              ->sinI pos: -40 TGCATTCTT
ns: 13 ps: 39 seq:             ->spo0F pos: -40 TTCATTCAT
ns: 16 ps:321 seq:            +>spoIIE pos:-130 TACCTTCTT
ns: 17 ps: 46 seq:            ->spoIIE pos: -47 TCCATTCCT
ns: 19 ps: 58 seq:           ->spoIIGA pos: -59 TCCTTTCTT
ns: 19 ps: 62 seq:           ->spoIIGA pos: -63 TTCTTTCTT
Pattern TTC.C.T.T Length 9 Density 6 Support 6 Total 7 Zssup 4.418523e+00 Zstot 4.660431e+00 
ns:  3 ps:231 seq:              ->dltA pos:-232 TTCCCGTTT
ns:  5 ps: 44 seq:              ->kinC pos: -45 TTCTCATAT
ns:  6 ps: 21 seq:              +>sinI pos:-212 TTCTCGTTT
ns: 10 ps: 39 seq:             +>spo0A pos:-287 TTCACTTCT
ns: 10 ps: 93 seq:             +>spo0A pos:-233 TTCACGTTT
ns: 13 ps:166 seq:             ->spo0F pos:-167 TTCTCTTTT
ns: 19 ps: 46 seq:           ->spoIIGA pos: -47 TTCACATCT
Pattern T.C.T.CTT Length 9 Density 6 Support 6 Total 8 Zssup 4.418523e+00 Zstot 4.660431e+00 
ns:  2 ps: 79 seq:              +>dltA pos:-372 TCCATTCTT
ns:  7 ps: 39 seq:              ->sinI pos: -40 TGCATTCTT
ns: 12 ps:126 seq:             +>spo0F pos: -90 TGCTTACTT
ns: 15 ps: 56 seq:           ->spoIIAA pos: -57 TTCCTCCTT
ns: 16 ps:321 seq:            +>spoIIE pos:-130 TACCTTCTT
ns: 19 ps: 58 seq:           ->spoIIGA pos: -59 TCCTTTCTT
ns: 19 ps: 62 seq:           ->spoIIGA pos: -63 TTCTTTCTT
ns: 19 ps: 88 seq:           ->spoIIGA pos: -89 TTCTTGCTT
Pattern C..TTCTT Length 8 Density 6 Support 6 Total 7 Zssup 4.407623e+00 Zstot 4.643084e+00 
ns:  2 ps: 80 seq:              +>dltA pos:-371 CCATTCTT
ns:  5 ps: 88 seq:              ->kinC pos: -89 CCATTCTT
ns:  7 ps:  6 seq:              ->sinI pos:  -7 CCATTCTT
ns: 11 ps: 50 seq:             ->spo0A pos: -51 CGTTTCTT
ns: 17 ps: 29 seq:            ->spoIIE pos: -30 CTCTTCTT
ns: 19 ps: 59 seq:           ->spoIIGA pos: -60 CCTTTCTT
ns: 19 ps: 85 seq:           ->spoIIGA pos: -86 CCCTTCTT
Pattern TT.T.CTC Length 8 Density 6 Support 6 Total 6 Zssup 4.407623e+00 Zstot 3.804610e+00 
ns:  1 ps: 50 seq:              ->abrB pos: -51 TTCTCCTC
ns:  3 ps: 53 seq:              ->dltA pos: -54 TTATTCTC
ns:  4 ps:124 seq:              +>kinC pos:-116 TTTTACTC
ns:  7 ps: 56 seq:              ->sinI pos: -57 TTCTCCTC
ns: 11 ps:180 seq:             ->spo0A pos:-181 TTTTTCTC
ns: 18 ps: 92 seq:           +>spoIIGA pos:-153 TTTTCCTC
Pattern TTTCC..T Length 8 Density 6 Support 6 Total 7 Zssup 4.407623e+00 Zstot 3.804610e+00 
ns:  1 ps:138 seq:              ->abrB pos:-139 TTTCCAAT
ns:  2 ps: 49 seq:              +>dltA pos:-402 TTTCCTTT
ns:  7 ps:163 seq:              ->sinI pos:-164 TTTCCAAT
ns: 13 ps:113 seq:             ->spo0F pos:-114 TTTCCTAT
ns: 13 ps:120 seq:             ->spo0F pos:-121 TTTCCTTT
ns: 17 ps: 44 seq:            ->spoIIE pos: -45 TTTCCATT
ns: 18 ps: 93 seq:           +>spoIIGA pos:-152 TTTCCTCT
Pattern TCCTT..T Length 8 Density 6 Support 6 Total 6 Zssup 4.407623e+00 Zstot 3.804610e+00 
ns:  0 ps:  0 seq:              +>abrB pos:-451 TCCTTTAT
ns:  2 ps: 51 seq:              +>dltA pos:-400 TCCTTTAT
ns: 10 ps:101 seq:             +>spo0A pos:-225 TCCTTGTT
ns: 12 ps: 10 seq:             +>spo0F pos:-206 TCCTTTAT
ns: 15 ps: 60 seq:           ->spoIIAA pos: -61 TCCTTGAT
ns: 19 ps: 58 seq:           ->spoIIGA pos: -59 TCCTTTCT
Pattern CAAAA..A Length 8 Density 6 Support 9 Total 13 Zssup 4.403297e+00 Zstot 5.119228e+00 
ns:  0 ps:288 seq:              +>abrB pos:-163 CAAAATGA
ns:  2 ps:115 seq:              +>dltA pos:-336 CAAAAACA
ns:  3 ps:128 seq:              ->dltA pos:-129 CAAAACAA
ns:  5 ps: 12 seq:              ->kinC pos: -13 CAAAATGA
ns:  6 ps:192 seq:              +>sinI pos: -41 CAAAACAA
ns:  7 ps:197 seq:              ->sinI pos:-198 CAAAAAAA
ns: 10 ps: 71 seq:             +>spo0A pos:-255 CAAAAGAA
ns: 11 ps:294 seq:             ->spo0A pos:-295 CAAAATAA
ns: 13 ps: 78 seq:             ->spo0F pos: -79 CAAAAGTA
ns: 15 ps:121 seq:           ->spoIIAA pos:-122 CAAAACTA
ns: 16 ps: 32 seq:            +>spoIIE pos:-419 CAAAACAA
ns: 17 ps:118 seq:            ->spoIIE pos:-119 CAAAAGAA
ns: 19 ps:  5 seq:           ->spoIIGA pos:  -6 CAAAACAA
Pattern TT.TTT..C Length 9 Density 6 Support 8 Total 12 Zssup 4.397757e+00 Zstot 5.771091e+00 
ns:  1 ps:385 seq:              ->abrB pos:-386 TTCTTTTTC
ns:  3 ps:257 seq:              ->dltA pos:-258 TTATTTGAC
ns:  3 ps:289 seq:              ->dltA pos:-290 TTTTTTCCC
ns:  4 ps:134 seq:              +>kinC pos:-106 TTATTTGTC
ns:  5 ps:225 seq:              ->kinC pos:-226 TTTTTTAGC
ns:  6 ps:  1 seq:              +>sinI pos:-232 TTTTTTACC
ns:  7 ps: 33 seq:              ->sinI pos: -34 TTGTTTTGC
ns:  7 ps:159 seq:              ->sinI pos:-160 TTTTTTTCC
ns: 10 ps:104 seq:             +>spo0A pos:-222 TTGTTTGTC
ns: 15 ps: 18 seq:           ->spoIIAA pos: -19 TTCTTTGAC
ns: 16 ps:123 seq:            +>spoIIE pos:-328 TTGTTTGGC
ns: 19 ps:234 seq:           ->spoIIGA pos:-235 TTTTTTTCC
Pattern T.TTTC..T Length 9 Density 6 Support 8 Total 12 Zssup 4.397757e+00 Zstot 5.776072e+00 
ns:  0 ps:226 seq:              +>abrB pos:-225 TATTTCGGT
ns:  1 ps:305 seq:              ->abrB pos:-306 TATTTCATT
ns:  3 ps:198 seq:              ->dltA pos:-199 TGTTTCATT
ns:  3 ps:290 seq:              ->dltA pos:-291 TTTTTCCCT
ns:  5 ps: 69 seq:              ->kinC pos: -70 TGTTTCTCT
ns:  9 ps: 12 seq:              ->sinR pos: -13 TTTTTCTTT
ns: 11 ps:180 seq:             ->spo0A pos:-181 TTTTTCTCT
ns: 13 ps: 36 seq:             ->spo0F pos: -37 TTTTTCATT
ns: 13 ps:118 seq:             ->spo0F pos:-119 TATTTCCTT
ns: 15 ps: 84 seq:           ->spoIIAA pos: -85 TGTTTCGAT
ns: 16 ps:236 seq:            +>spoIIE pos:-215 TTTTTCATT
ns: 17 ps: 42 seq:            ->spoIIE pos: -43 TTTTTCCAT
Pattern TTTT..C.T Length 9 Density 6 Support 8 Total 13 Zssup 4.397757e+00 Zstot 6.397074e+00 
ns:  0 ps:119 seq:              +>abrB pos:-332 TTTTGTCGT
ns:  3 ps:290 seq:              ->dltA pos:-291 TTTTTCCCT
ns:  3 ps:425 seq:              ->dltA pos:-426 TTTTAACTT
ns:  4 ps: 39 seq:              +>kinC pos:-201 TTTTTGCGT
ns:  5 ps: 42 seq:              ->kinC pos: -43 TTTTCTCAT
ns:  5 ps:227 seq:              ->kinC pos:-228 TTTTAGCAT
ns:  6 ps:  3 seq:              +>sinI pos:-230 TTTTACCAT
ns: 11 ps:259 seq:             ->spo0A pos:-260 TTTTACCGT
ns: 13 ps: 35 seq:             ->spo0F pos: -36 TTTTTTCAT
ns: 13 ps:164 seq:             ->spo0F pos:-165 TTTTCTCTT
ns: 16 ps:235 seq:            +>spoIIE pos:-216 TTTTTTCAT
ns: 17 ps: 42 seq:            ->spoIIE pos: -43 TTTTTCCAT
ns: 19 ps: 44 seq:           ->spoIIGA pos: -45 TTTTCACAT
Pattern CCTT.TT Length 7 Density 6 Support 6 Total 7 Zssup 4.396780e+00 Zstot 4.625850e+00 
ns:  0 ps:313 seq:              +>abrB pos:-138 CCTTGTT
ns:  4 ps: 36 seq:              +>kinC pos:-204 CCTTTTT
ns:  5 ps:223 seq:              ->kinC pos:-224 CCTTTTT
ns:  9 ps: 10 seq:              ->sinR pos: -11 CCTTTTT
ns: 10 ps:102 seq:             +>spo0A pos:-224 CCTTGTT
ns: 16 ps:323 seq:            +>spoIIE pos:-128 CCTTCTT
ns: 19 ps: 86 seq:           ->spoIIGA pos: -87 CCTTCTT
Pattern TTTTC.C Length 7 Density 6 Support 6 Total 8 Zssup 4.396780e+00 Zstot 5.462606e+00 
ns:  2 ps:337 seq:              +>dltA pos:-114 TTTTCAC
ns:  3 ps:291 seq:              ->dltA pos:-292 TTTTCCC
ns:  5 ps: 42 seq:              ->kinC pos: -43 TTTTCTC
ns:  7 ps:191 seq:              ->sinI pos:-192 TTTTCTC
ns: 11 ps: 41 seq:             ->spo0A pos: -42 TTTTCTC
ns: 11 ps:181 seq:             ->spo0A pos:-182 TTTTCTC
ns: 13 ps:164 seq:             ->spo0F pos:-165 TTTTCTC
ns: 19 ps: 44 seq:           ->spoIIGA pos: -45 TTTTCAC
Pattern TTTCC.T Length 7 Density 6 Support 6 Total 7 Zssup 4.396780e+00 Zstot 4.625850e+00 
ns:  2 ps: 49 seq:              +>dltA pos:-402 TTTCCTT
ns:  3 ps:292 seq:              ->dltA pos:-293 TTTCCCT
ns:  4 ps:214 seq:              +>kinC pos: -26 TTTCCAT
ns: 10 ps: 99 seq:             +>spo0A pos:-227 TTTCCTT
ns: 13 ps:120 seq:             ->spo0F pos:-121 TTTCCTT
ns: 17 ps: 44 seq:            ->spoIIE pos: -45 TTTCCAT
ns: 18 ps: 74 seq:           +>spoIIGA pos:-171 TTTCCCT
Pattern TTTC.CT Length 7 Density 6 Support 6 Total 7 Zssup 4.396780e+00 Zstot 4.625850e+00 
ns:  3 ps:292 seq:              ->dltA pos:-293 TTTCCCT
ns:  5 ps: 71 seq:              ->kinC pos: -72 TTTCTCT
ns: 11 ps:182 seq:             ->spo0A pos:-183 TTTCTCT
ns: 13 ps:165 seq:             ->spo0F pos:-166 TTTCTCT
ns: 16 ps:215 seq:            +>spoIIE pos:-236 TTTCTCT
ns: 16 ps:351 seq:            +>spoIIE pos:-100 TTTCGCT
ns: 18 ps: 74 seq:           +>spoIIGA pos:-171 TTTCCCT
Pattern T.TCTCT Length 7 Density 6 Support 6 Total 6 Zssup 4.396780e+00 Zstot 3.790003e+00 
ns:  0 ps:383 seq:              +>abrB pos: -68 TATCTCT
ns:  3 ps: 57 seq:              ->dltA pos: -58 TCTCTCT
ns:  5 ps: 71 seq:              ->kinC pos: -72 TTTCTCT
ns: 11 ps:182 seq:             ->spo0A pos:-183 TTTCTCT
ns: 13 ps:165 seq:             ->spo0F pos:-166 TTTCTCT
ns: 16 ps:215 seq:            +>spoIIE pos:-236 TTTCTCT
Pattern T..C.TTC Length 8 Density 5 Support 10 Total 14 Zssup 4.393382e+00 Zstot 4.401740e+00 
ns:  1 ps:116 seq:              ->abrB pos:-117 TTACCTTC
ns:  2 ps: 78 seq:              +>dltA pos:-373 TTCCATTC
ns:  3 ps:226 seq:              ->dltA pos:-227 TTCCCTTC
ns:  5 ps: 86 seq:              ->kinC pos: -87 TACCATTC
ns:  6 ps:  6 seq:              +>sinI pos:-227 TACCATTC
ns:  7 ps: 38 seq:              ->sinI pos: -39 TTGCATTC
ns:  9 ps: 56 seq:              ->sinR pos: -57 TCACCTTC
ns: 11 ps:100 seq:             ->spo0A pos:-101 TTACATTC
ns: 13 ps: 38 seq:             ->spo0F pos: -39 TTTCATTC
ns: 15 ps: 23 seq:           ->spoIIAA pos: -24 TGACATTC
ns: 16 ps:320 seq:            +>spoIIE pos:-131 TTACCTTC
ns: 17 ps: 45 seq:            ->spoIIE pos: -46 TTCCATTC
ns: 19 ps: 61 seq:           ->spoIIGA pos: -62 TTTCTTTC
ns: 19 ps: 83 seq:           ->spoIIGA pos: -84 TCCCCTTC
Pattern CTT.TT.T Length 8 Density 6 Support 8 Total 11 Zssup 4.386532e+00 Zstot 5.127933e+00 
ns:  0 ps:314 seq:              +>abrB pos:-137 CTTGTTAT
ns:  1 ps:347 seq:              ->abrB pos:-348 CTTTTTTT
ns:  2 ps:314 seq:              +>dltA pos:-137 CTTGTTTT
ns:  5 ps: 79 seq:              ->kinC pos: -80 CTTATTGT
ns:  7 ps: 32 seq:              ->sinI pos: -33 CTTGTTTT
ns:  7 ps:105 seq:              ->sinI pos:-106 CTTATTGT
ns:  9 ps: 11 seq:              ->sinR pos: -12 CTTTTTCT
ns: 11 ps:246 seq:             ->spo0A pos:-247 CTTCTTTT
ns: 16 ps:324 seq:            +>spoIIE pos:-127 CTTCTTTT
ns: 18 ps: 28 seq:           +>spoIIGA pos:-217 CTTTTTTT
ns: 19 ps:233 seq:           ->spoIIGA pos:-234 CTTTTTTT
Pattern CTT.T.TT Length 8 Density 6 Support 8 Total 12 Zssup 4.386532e+00 Zstot 5.747944e+00 
ns:  1 ps:347 seq:              ->abrB pos:-348 CTTTTTTT
ns:  2 ps:295 seq:              +>dltA pos:-156 CTTTTATT
ns:  2 ps:314 seq:              +>dltA pos:-137 CTTGTTTT
ns:  5 ps: 65 seq:              ->kinC pos: -66 CTTGTGTT
ns:  5 ps:160 seq:              ->kinC pos:-161 CTTATCTT
ns:  7 ps: 32 seq:              ->sinI pos: -33 CTTGTTTT
ns: 11 ps:246 seq:             ->spo0A pos:-247 CTTCTTTT
ns: 13 ps:170 seq:             ->spo0F pos:-171 CTTTTGTT
ns: 16 ps:324 seq:            +>spoIIE pos:-127 CTTCTTTT
ns: 18 ps: 28 seq:           +>spoIIGA pos:-217 CTTTTTTT
ns: 18 ps:229 seq:           +>spoIIGA pos: -16 CTTTTGTT
ns: 19 ps:233 seq:           ->spoIIGA pos:-234 CTTTTTTT
Pattern T.TC.TTT Length 8 Density 6 Support 8 Total 11 Zssup 4.386532e+00 Zstot 4.510136e+00 
ns:  1 ps:307 seq:              ->abrB pos:-308 TTTCATTT
ns:  2 ps: 44 seq:              +>dltA pos:-407 TATCTTTT
ns:  2 ps: 49 seq:              +>dltA pos:-402 TTTCCTTT
ns:  3 ps:284 seq:              ->dltA pos:-285 TTTCATTT
ns:  4 ps:209 seq:              +>kinC pos: -31 TATCATTT
ns:  6 ps: 22 seq:              +>sinI pos:-211 TCTCGTTT
ns: 10 ps:116 seq:             +>spo0A pos:-210 TTTCATTT
ns: 13 ps:120 seq:             ->spo0F pos:-121 TTTCCTTT
ns: 13 ps:167 seq:             ->spo0F pos:-168 TCTCTTTT
ns: 16 ps:238 seq:            +>spoIIE pos:-213 TTTCATTT
ns: 18 ps:211 seq:           +>spoIIGA pos: -34 TGTCATTT
Pattern CCTT..T Length 7 Density 5 Support 10 Total 18 Zssup 4.382282e+00 Zstot 6.261544e+00 
ns:  0 ps:  1 seq:              +>abrB pos:-450 CCTTTAT
ns:  0 ps:313 seq:              +>abrB pos:-138 CCTTGTT
ns:  1 ps:119 seq:              ->abrB pos:-120 CCTTCAT
ns:  2 ps: 52 seq:              +>dltA pos:-399 CCTTTAT
ns:  4 ps: 36 seq:              +>kinC pos:-204 CCTTTTT
ns:  5 ps:223 seq:              ->kinC pos:-224 CCTTTTT
ns:  7 ps:174 seq:              ->sinI pos:-175 CCTTTAT
ns:  9 ps: 10 seq:              ->sinR pos: -11 CCTTTTT
ns:  9 ps: 59 seq:              ->sinR pos: -60 CCTTCCT
ns: 10 ps:102 seq:             +>spo0A pos:-224 CCTTGTT
ns: 11 ps: 87 seq:             ->spo0A pos: -88 CCTTGCT
ns: 12 ps: 11 seq:             +>spo0F pos:-205 CCTTTAT
ns: 15 ps: 61 seq:           ->spoIIAA pos: -62 CCTTGAT
ns: 16 ps:  0 seq:            +>spoIIE pos:-451 CCTTTGT
ns: 16 ps:323 seq:            +>spoIIE pos:-128 CCTTCTT
ns: 17 ps:161 seq:            ->spoIIE pos:-162 CCTTGAT
ns: 19 ps: 59 seq:           ->spoIIGA pos: -60 CCTTTCT
ns: 19 ps: 86 seq:           ->spoIIGA pos: -87 CCTTCTT
Pattern C.TTTTT Length 7 Density 6 Support 8 Total 14 Zssup 4.375367e+00 Zstot 5.723316e+00 
ns:  1 ps:347 seq:              ->abrB pos:-348 CTTTTTT
ns:  3 ps:235 seq:              ->dltA pos:-236 CGTTTTT
ns:  3 ps:287 seq:              ->dltA pos:-288 CATTTTT
ns:  4 ps: 36 seq:              +>kinC pos:-204 CCTTTTT
ns:  4 ps: 37 seq:              +>kinC pos:-203 CTTTTTT
ns:  5 ps:223 seq:              ->kinC pos:-224 CCTTTTT
ns:  5 ps:224 seq:              ->kinC pos:-225 CTTTTTT
ns:  6 ps:  0 seq:              +>sinI pos:-233 CTTTTTT
ns:  6 ps: 25 seq:              +>sinI pos:-208 CGTTTTT
ns:  9 ps: 10 seq:              ->sinR pos: -11 CCTTTTT
ns: 10 ps:119 seq:             +>spo0A pos:-207 CATTTTT
ns: 16 ps:241 seq:            +>spoIIE pos:-210 CATTTTT
ns: 18 ps: 28 seq:           +>spoIIGA pos:-217 CTTTTTT
ns: 19 ps:233 seq:           ->spoIIGA pos:-234 CTTTTTT
Pattern TTTTTC Length 6 Density 6 Support 8 Total 15 Zssup 4.364261e+00 Zstot 7.544503e+00 
ns:  1 ps: 87 seq:              ->abrB pos: -88 TTTTTC
ns:  1 ps:388 seq:              ->abrB pos:-389 TTTTTC
ns:  3 ps:185 seq:              ->dltA pos:-186 TTTTTC
ns:  3 ps:238 seq:              ->dltA pos:-239 TTTTTC
ns:  3 ps:290 seq:              ->dltA pos:-291 TTTTTC
ns:  7 ps:161 seq:              ->sinI pos:-162 TTTTTC
ns:  9 ps: 12 seq:              ->sinR pos: -13 TTTTTC
ns: 10 ps: 81 seq:             +>spo0A pos:-245 TTTTTC
ns: 11 ps:180 seq:             ->spo0A pos:-181 TTTTTC
ns: 11 ps:190 seq:             ->spo0A pos:-191 TTTTTC
ns: 13 ps: 36 seq:             ->spo0F pos: -37 TTTTTC
ns: 16 ps:236 seq:            +>spoIIE pos:-215 TTTTTC
ns: 17 ps: 42 seq:            ->spoIIE pos: -43 TTTTTC
ns: 19 ps:158 seq:           ->spoIIGA pos:-159 TTTTTC
ns: 19 ps:236 seq:           ->spoIIGA pos:-237 TTTTTC
Pattern AAAA..C.G Length 9 Density 6 Support 7 Total 13 Zssup 4.294191e+00 Zstot 7.681353e+00 
ns:  0 ps: 99 seq:              +>abrB pos:-352 AAAAGTCTG
ns:  0 ps:216 seq:              +>abrB pos:-235 AAAATGCTG
ns:  2 ps:208 seq:              +>dltA pos:-243 AAAAAACGG
ns:  2 ps:261 seq:              +>dltA pos:-190 AAAAACCCG
ns:  3 ps:151 seq:              ->dltA pos:-152 AAAAGCCTG
ns:  4 ps: 11 seq:              +>kinC pos:-229 AAAAGGCGG
ns:  5 ps:198 seq:              ->kinC pos:-199 AAAAGGCGG
ns:  6 ps: 70 seq:              +>sinI pos:-163 AAAATTCTG
ns: 11 ps:301 seq:             ->spo0A pos:-302 AAAAAACTG
ns: 16 ps:404 seq:            +>spoIIE pos: -47 AAAAAGCAG
ns: 17 ps:212 seq:            ->spoIIE pos:-213 AAAAATCGG
ns: 18 ps:  6 seq:           +>spoIIGA pos:-239 AAAAAGCTG
ns: 19 ps:211 seq:           ->spoIIGA pos:-212 AAAAAGCTG
Pattern CAAAA...G Length 9 Density 6 Support 7 Total 8 Zssup 4.294191e+00 Zstot 4.152055e+00 
ns:  1 ps:327 seq:              ->abrB pos:-328 CAAAATTCG
ns:  3 ps:128 seq:              ->dltA pos:-129 CAAAACAAG
ns:  5 ps:181 seq:              ->kinC pos:-182 CAAAAATTG
ns:  5 ps:195 seq:              ->kinC pos:-196 CAAAAAAGG
ns:  6 ps:192 seq:              +>sinI pos: -41 CAAAACAAG
ns: 10 ps: 71 seq:             +>spo0A pos:-255 CAAAAGAAG
ns: 15 ps:121 seq:           ->spoIIAA pos:-122 CAAAACTAG
ns: 17 ps:118 seq:            ->spoIIE pos:-119 CAAAAGAAG
Pattern CA.AA.A.G Length 9 Density 6 Support 7 Total 7 Zssup 4.294191e+00 Zstot 3.449306e+00 
ns:  1 ps:128 seq:              ->abrB pos:-129 CATAACAAG
ns:  3 ps:128 seq:              ->dltA pos:-129 CAAAACAAG
ns:  5 ps:195 seq:              ->kinC pos:-196 CAAAAAAGG
ns:  6 ps:192 seq:              +>sinI pos: -41 CAAAACAAG
ns: 10 ps: 71 seq:             +>spo0A pos:-255 CAAAAGAAG
ns: 12 ps: 56 seq:             +>spo0F pos:-160 CAGAAAATG
ns: 17 ps:118 seq:            ->spoIIE pos:-119 CAAAAGAAG
Pattern CAA.A..AG Length 9 Density 6 Support 7 Total 9 Zssup 4.294191e+00 Zstot 4.855836e+00 
ns:  1 ps: 26 seq:              ->abrB pos: -27 CAATACCAG
ns:  3 ps:128 seq:              ->dltA pos:-129 CAAAACAAG
ns:  6 ps:192 seq:              +>sinI pos: -41 CAAAACAAG
ns: 10 ps: 71 seq:             +>spo0A pos:-255 CAAAAGAAG
ns: 11 ps:148 seq:             ->spo0A pos:-149 CAATATTAG
ns: 12 ps: 24 seq:             +>spo0F pos:-192 CAATATCAG
ns: 12 ps: 37 seq:             +>spo0F pos:-179 CAACAAAAG
ns: 15 ps:121 seq:           ->spoIIAA pos:-122 CAAAACTAG
ns: 17 ps:118 seq:            ->spoIIE pos:-119 CAAAAGAAG
Pattern CA.A..AAG Length 9 Density 6 Support 7 Total 7 Zssup 4.294191e+00 Zstot 3.449306e+00 
ns:  1 ps:128 seq:              ->abrB pos:-129 CATAACAAG
ns:  3 ps:128 seq:              ->dltA pos:-129 CAAAACAAG
ns:  6 ps:192 seq:              +>sinI pos: -41 CAAAACAAG
ns: 10 ps: 71 seq:             +>spo0A pos:-255 CAAAAGAAG
ns: 14 ps: 75 seq:           +>spoIIAA pos: -71 CATATCAAG
ns: 17 ps:118 seq:            ->spoIIE pos:-119 CAAAAGAAG
ns: 18 ps: 61 seq:           +>spoIIGA pos:-184 CAAATTAAG
Pattern G.CAAA..A Length 9 Density 6 Support 7 Total 10 Zssup 4.294191e+00 Zstot 5.560654e+00 
ns:  2 ps:185 seq:              +>dltA pos:-266 GTCAAATAA
ns:  3 ps:413 seq:              ->dltA pos:-414 GTCAAAAGA
ns:  5 ps: 97 seq:              ->kinC pos: -98 GACAAATAA
ns:  6 ps: 89 seq:              +>sinI pos:-144 GGCAAATGA
ns: 11 ps:213 seq:             ->spo0A pos:-214 GACAAACAA
ns: 14 ps:119 seq:           +>spoIIAA pos: -27 GTCAAAGAA
ns: 17 ps:116 seq:            ->spoIIE pos:-117 GTCAAAAGA
ns: 17 ps:319 seq:            ->spoIIE pos:-320 GCCAAACAA
ns: 18 ps: 59 seq:           +>spoIIGA pos:-186 GACAAATTA
ns: 19 ps: 23 seq:           ->spoIIGA pos: -24 GCCAAATGA
Pattern G.CAA..AA Length 9 Density 6 Support 7 Total 9 Zssup 4.294191e+00 Zstot 4.855836e+00 
ns:  2 ps:185 seq:              +>dltA pos:-266 GTCAAATAA
ns:  5 ps: 97 seq:              ->kinC pos: -98 GACAAATAA
ns:  9 ps: 42 seq:              ->sinR pos: -43 GCCAATCAA
ns: 11 ps:213 seq:             ->spo0A pos:-214 GACAAACAA
ns: 14 ps:119 seq:           +>spoIIAA pos: -27 GTCAAAGAA
ns: 16 ps:367 seq:            +>spoIIE pos: -84 GGCAACGAA
ns: 17 ps:319 seq:            ->spoIIE pos:-320 GCCAAACAA
ns: 18 ps:171 seq:           +>spoIIGA pos: -74 GGCAAGAAA
ns: 19 ps:130 seq:           ->spoIIGA pos:-131 GTCAATTAA
Pattern A.A.CAAG Length 8 Density 6 Support 7 Total 10 Zssup 4.283222e+00 Zstot 5.537540e+00 
ns:  0 ps: 31 seq:              +>abrB pos:-420 AGATCAAG
ns:  1 ps:129 seq:              ->abrB pos:-130 ATAACAAG
ns:  1 ps:277 seq:              ->abrB pos:-278 AAATCAAG
ns:  3 ps:129 seq:              ->dltA pos:-130 AAAACAAG
ns:  4 ps: 80 seq:              +>kinC pos:-160 ACATCAAG
ns:  4 ps:197 seq:              +>kinC pos: -43 ATATCAAG
ns:  6 ps:193 seq:              +>sinI pos: -40 AAAACAAG
ns: 14 ps: 76 seq:           +>spoIIAA pos: -70 ATATCAAG
ns: 16 ps:281 seq:            +>spoIIE pos:-170 ATATCAAG
ns: 19 ps:106 seq:           ->spoIIGA pos:-107 AAAGCAAG
Pattern CAAA.GA Length 7 Density 6 Support 7 Total 7 Zssup 4.272310e+00 Zstot 3.418318e+00 
ns:  0 ps:135 seq:              +>abrB pos:-316 CAAATGA
ns:  3 ps:415 seq:              ->dltA pos:-416 CAAAAGA
ns:  6 ps: 91 seq:              +>sinI pos:-142 CAAATGA
ns: 10 ps: 71 seq:             +>spo0A pos:-255 CAAAAGA
ns: 12 ps: 40 seq:             +>spo0F pos:-176 CAAAAGA
ns: 17 ps:118 seq:            ->spoIIE pos:-119 CAAAAGA
ns: 19 ps: 25 seq:           ->spoIIGA pos: -26 CAAATGA
Pattern G.CAAAA Length 7 Density 6 Support 7 Total 9 Zssup 4.272310e+00 Zstot 4.815074e+00 
ns:  1 ps:106 seq:              ->abrB pos:-107 GACAAAA
ns:  1 ps:325 seq:              ->abrB pos:-326 GACAAAA
ns:  3 ps:413 seq:              ->dltA pos:-414 GTCAAAA
ns:  5 ps: 10 seq:              ->kinC pos: -11 GCCAAAA
ns: 11 ps:108 seq:             ->spo0A pos:-109 GACAAAA
ns: 13 ps: 76 seq:             ->spo0F pos: -77 GTCAAAA
ns: 15 ps:119 seq:           ->spoIIAA pos:-120 GACAAAA
ns: 16 ps:332 seq:            +>spoIIE pos:-119 GACAAAA
ns: 17 ps:116 seq:            ->spoIIE pos:-117 GTCAAAA
Pattern ATT..C.TC Length 9 Density 6 Support 6 Total 6 Zssup 4.267604e+00 Zstot 3.652044e+00 
ns:  1 ps: 49 seq:              ->abrB pos: -50 ATTCTCCTC
ns:  3 ps:225 seq:              ->dltA pos:-226 ATTCCCTTC
ns:  4 ps:213 seq:              +>kinC pos: -27 ATTTCCATC
ns: 11 ps: 15 seq:             ->spo0A pos: -16 ATTATCATC
ns: 13 ps: 70 seq:             ->spo0F pos: -71 ATTTTCGTC
ns: 18 ps: 91 seq:           +>spoIIGA pos:-154 ATTTTCCTC
Pattern A.T.TC.TC Length 9 Density 6 Support 6 Total 6 Zssup 4.267604e+00 Zstot 3.652044e+00 
ns:  1 ps: 49 seq:              ->abrB pos: -50 ATTCTCCTC
ns:  3 ps:138 seq:              ->dltA pos:-139 AGTATCATC
ns:  9 ps: 49 seq:              ->sinR pos: -50 AATGTCATC
ns: 11 ps: 15 seq:             ->spo0A pos: -16 ATTATCATC
ns: 13 ps: 70 seq:             ->spo0F pos: -71 ATTTTCGTC
ns: 18 ps: 91 seq:           +>spoIIGA pos:-154 ATTTTCCTC
Pattern A.TCT.C.T Length 9 Density 6 Support 6 Total 6 Zssup 4.267604e+00 Zstot 3.652044e+00 
ns:  3 ps:299 seq:              ->dltA pos:-300 AATCTCCCT
ns:  7 ps: 42 seq:              ->sinI pos: -43 ATTCTTCAT
ns: 11 ps:243 seq:             ->spo0A pos:-244 AATCTTCTT
ns: 13 ps:137 seq:             ->spo0F pos:-138 AGTCTACTT
ns: 17 ps: 28 seq:            ->spoIIE pos: -29 ACTCTTCTT
ns: 19 ps:169 seq:           ->spoIIGA pos:-170 AATCTGCTT
Pattern AC...TTCT Length 9 Density 6 Support 6 Total 6 Zssup 4.267604e+00 Zstot 3.652044e+00 
ns:  0 ps:263 seq:              +>abrB pos:-188 ACTAATTCT
ns:  2 ps:372 seq:              +>dltA pos: -79 ACGATTTCT
ns:  7 ps:  4 seq:              ->sinI pos:  -5 ACCCATTCT
ns: 13 ps:150 seq:             ->spo0F pos:-151 ACATTTTCT
ns: 15 ps: 13 seq:           ->spoIIAA pos: -14 ACAGATTCT
ns: 17 ps:151 seq:            ->spoIIE pos:-152 ACGGTTTCT
Pattern CC..T.TTA Length 9 Density 6 Support 6 Total 6 Zssup 4.267604e+00 Zstot 3.652044e+00 
ns:  2 ps: 52 seq:              +>dltA pos:-399 CCTTTATTA
ns:  5 ps:223 seq:              ->kinC pos:-224 CCTTTTTTA
ns:  7 ps:174 seq:              ->sinI pos:-175 CCTTTATTA
ns: 11 ps:147 seq:             ->spo0A pos:-148 CCAATATTA
ns: 13 ps: 59 seq:             ->spo0F pos: -60 CCAATATTA
ns: 17 ps:270 seq:            ->spoIIE pos:-271 CCCGTGTTA
Pattern CATTC...T Length 9 Density 6 Support 6 Total 6 Zssup 4.267604e+00 Zstot 3.648700e+00 
ns:  1 ps: 48 seq:              ->abrB pos: -49 CATTCTCCT
ns:  2 ps: 76 seq:              +>dltA pos:-375 CATTCCATT
ns:  6 ps: 19 seq:              +>sinI pos:-214 CATTCTCGT
ns: 12 ps:206 seq:             +>spo0F pos: -10 CATTCGTAT
ns: 15 ps: 26 seq:           ->spoIIAA pos: -27 CATTCATGT
ns: 17 ps: 48 seq:            ->spoIIE pos: -49 CATTCCTCT
Pattern TT.CC.T.A Length 9 Density 6 Support 6 Total 7 Zssup 4.267604e+00 Zstot 4.470691e+00 
ns:  1 ps:116 seq:              ->abrB pos:-117 TTACCTTCA
ns:  2 ps: 49 seq:              +>dltA pos:-402 TTTCCTTTA
ns:  3 ps:292 seq:              ->dltA pos:-293 TTTCCCTAA
ns:  4 ps:214 seq:              +>kinC pos: -26 TTTCCATCA
ns:  7 ps:139 seq:              ->sinI pos:-140 TTGCCATTA
ns: 13 ps:120 seq:             ->spo0F pos:-121 TTTCCTTTA
ns: 18 ps: 74 seq:           +>spoIIGA pos:-171 TTTCCCTGA
Pattern TTTC...CA Length 9 Density 6 Support 6 Total 6 Zssup 4.267604e+00 Zstot 3.652044e+00 
ns:  3 ps:187 seq:              ->dltA pos:-188 TTTCATACA
ns:  4 ps:214 seq:              +>kinC pos: -26 TTTCCATCA
ns:  7 ps: 84 seq:              ->sinI pos: -85 TTTCAGCCA
ns: 10 ps:  9 seq:             +>spo0A pos:-317 TTTCCGGCA
ns: 13 ps: 38 seq:             ->spo0F pos: -39 TTTCATTCA
ns: 18 ps:119 seq:           +>spoIIGA pos:-126 TTTCCCACA
Pattern TT..CAT.C Length 9 Density 6 Support 6 Total 8 Zssup 4.267604e+00 Zstot 5.290538e+00 
ns:  2 ps:408 seq:              +>dltA pos: -43 TTTACATGC
ns:  3 ps:186 seq:              ->dltA pos:-187 TTTTCATAC
ns:  6 ps:  5 seq:              +>sinI pos:-228 TTACCATTC
ns:  7 ps: 37 seq:              ->sinI pos: -38 TTTGCATTC
ns: 11 ps: 99 seq:             ->spo0A pos:-100 TTTACATTC
ns: 13 ps: 37 seq:             ->spo0F pos: -38 TTTTCATTC
ns: 15 ps: 22 seq:           ->spoIIAA pos: -23 TTGACATTC
ns: 17 ps: 44 seq:            ->spoIIE pos: -45 TTTCCATTC
Pattern T.T.CAT.C Length 9 Density 6 Support 6 Total 8 Zssup 4.267604e+00 Zstot 4.470691e+00 
ns:  0 ps: 43 seq:              +>abrB pos:-408 TATACATAC
ns:  2 ps:408 seq:              +>dltA pos: -43 TTTACATGC
ns:  3 ps:186 seq:              ->dltA pos:-187 TTTTCATAC
ns:  7 ps: 37 seq:              ->sinI pos: -38 TTTGCATTC
ns:  7 ps: 44 seq:              ->sinI pos: -45 TCTTCATGC
ns: 11 ps: 99 seq:             ->spo0A pos:-100 TTTACATTC
ns: 13 ps: 37 seq:             ->spo0F pos: -38 TTTTCATTC
ns: 17 ps: 44 seq:            ->spoIIE pos: -45 TTTCCATTC
Pattern TCA.T..TC Length 9 Density 6 Support 6 Total 6 Zssup 4.267604e+00 Zstot 3.652044e+00 
ns:  1 ps: 97 seq:              ->abrB pos: -98 TCATTATTC
ns:  7 ps:118 seq:              ->sinI pos:-119 TCATTAGTC
ns: 10 ps: 40 seq:             +>spo0A pos:-286 TCACTTCTC
ns: 13 ps: 40 seq:             ->spo0F pos: -41 TCATTCATC
ns: 15 ps: 53 seq:           ->spoIIAA pos: -54 TCATTCCTC
ns: 17 ps: 26 seq:            ->spoIIE pos: -27 TCACTCTTC
Pattern T...CATTC Length 9 Density 6 Support 6 Total 9 Zssup 4.267604e+00 Zstot 6.111589e+00 
ns:  1 ps: 44 seq:              ->abrB pos: -45 TAAACATTC
ns:  6 ps:  5 seq:              +>sinI pos:-228 TTACCATTC
ns:  7 ps: 37 seq:              ->sinI pos: -38 TTTGCATTC
ns: 11 ps: 99 seq:             ->spo0A pos:-100 TTTACATTC
ns: 13 ps: 37 seq:             ->spo0F pos: -38 TTTTCATTC
ns: 15 ps: 22 seq:           ->spoIIAA pos: -23 TTGACATTC
ns: 15 ps: 50 seq:           ->spoIIAA pos: -51 TGCTCATTC
ns: 15 ps:130 seq:           ->spoIIAA pos:-131 TGGTCATTC
ns: 17 ps: 44 seq:            ->spoIIE pos: -45 TTTCCATTC
Pattern T.CC.T.AT Length 9 Density 6 Support 6 Total 7 Zssup 4.267604e+00 Zstot 4.470691e+00 
ns:  1 ps:117 seq:              ->abrB pos:-118 TACCTTCAT
ns:  2 ps: 50 seq:              +>dltA pos:-401 TTCCTTTAT
ns:  3 ps:293 seq:              ->dltA pos:-294 TTCCCTAAT
ns:  4 ps:215 seq:              +>kinC pos: -25 TTCCATCAT
ns:  7 ps:172 seq:              ->sinI pos:-173 TACCTTTAT
ns: 17 ps:159 seq:            ->spoIIE pos:-160 TGCCTTGAT
ns: 18 ps: 13 seq:           +>spoIIGA pos:-232 TGCCGTCAT
Pattern T.C..TCAT Length 9 Density 6 Support 6 Total 7 Zssup 4.267604e+00 Zstot 4.470691e+00 
ns:  1 ps:117 seq:              ->abrB pos:-118 TACCTTCAT
ns:  4 ps:215 seq:              +>kinC pos: -25 TTCCATCAT
ns: 13 ps: 39 seq:             ->spo0F pos: -40 TTCATTCAT
ns: 14 ps: 69 seq:           +>spoIIAA pos: -77 TCCGATCAT
ns: 17 ps: 51 seq:            ->spoIIE pos: -52 TCCTCTCAT
ns: 18 ps: 13 seq:           +>spoIIGA pos:-232 TGCCGTCAT
ns: 18 ps: 39 seq:           +>spoIIGA pos:-206 TCCTCTCAT
Pattern TCAT...C Length 8 Density 5 Support 10 Total 20 Zssup 4.261741e+00 Zstot 6.940565e+00 
ns:  1 ps: 10 seq:              ->abrB pos: -11 TCATCAAC
ns:  1 ps: 41 seq:              ->abrB pos: -42 TCATAAAC
ns:  2 ps:108 seq:              +>dltA pos:-343 TCATTTTC
ns:  4 ps: 27 seq:              +>kinC pos:-213 TCATCTCC
ns:  4 ps:211 seq:              +>kinC pos: -29 TCATTTCC
ns:  5 ps:  5 seq:              ->kinC pos:  -6 TCATTGCC
ns:  5 ps:138 seq:              ->kinC pos:-139 TCATTACC
ns:  6 ps: 18 seq:              +>sinI pos:-215 TCATTCTC
ns:  6 ps:128 seq:              +>sinI pos:-105 TCATGGCC
ns:  7 ps:135 seq:              ->sinI pos:-136 TCATTTGC
ns:  9 ps: 53 seq:              ->sinR pos: -54 TCATCACC
ns: 11 ps: 19 seq:             ->spo0A pos: -20 TCATCAGC
ns: 11 ps:138 seq:             ->spo0A pos:-139 TCATAATC
ns: 13 ps: 19 seq:             ->spo0F pos: -20 TCATCAAC
ns: 14 ps: 63 seq:           +>spoIIAA pos: -83 TCATTATC
ns: 15 ps: 47 seq:           ->spoIIAA pos: -48 TCATGCTC
ns: 16 ps: 76 seq:            +>spoIIE pos:-375 TCATACCC
ns: 16 ps:271 seq:            +>spoIIE pos:-180 TCATAAAC
ns: 17 ps: 56 seq:            ->spoIIE pos: -57 TCATCTCC
ns: 18 ps: 18 seq:           +>spoIIGA pos:-227 TCATTGGC
Pattern ATT.TC.C Length 8 Density 6 Support 6 Total 6 Zssup 4.256889e+00 Zstot 3.637587e+00 
ns:  3 ps: 55 seq:              ->dltA pos: -56 ATTCTCTC
ns:  5 ps: 41 seq:              ->kinC pos: -42 ATTTTCTC
ns:  7 ps:190 seq:              ->sinI pos:-191 ATTTTCTC
ns: 11 ps: 40 seq:             ->spo0A pos: -41 ATTTTCTC
ns: 13 ps:163 seq:             ->spo0F pos:-164 ATTTTCTC
ns: 19 ps: 43 seq:           ->spoIIGA pos: -44 ATTTTCAC
Pattern AT..TCTC Length 8 Density 6 Support 6 Total 7 Zssup 4.256889e+00 Zstot 4.453648e+00 
ns:  3 ps: 55 seq:              ->dltA pos: -56 ATTCTCTC
ns:  4 ps: 26 seq:              +>kinC pos:-214 ATCATCTC
ns:  5 ps: 41 seq:              ->kinC pos: -42 ATTTTCTC
ns:  7 ps:190 seq:              ->sinI pos:-191 ATTTTCTC
ns: 11 ps: 40 seq:             ->spo0A pos: -41 ATTTTCTC
ns: 13 ps:163 seq:             ->spo0F pos:-164 ATTTTCTC
ns: 18 ps: 38 seq:           +>spoIIGA pos:-207 ATCCTCTC
Pattern A.T.TCTC Length 8 Density 6 Support 6 Total 7 Zssup 4.256889e+00 Zstot 4.453648e+00 
ns:  0 ps:381 seq:              +>abrB pos: -70 AGTATCTC
ns:  3 ps: 55 seq:              ->dltA pos: -56 ATTCTCTC
ns:  5 ps: 41 seq:              ->kinC pos: -42 ATTTTCTC
ns:  7 ps: 53 seq:              ->sinI pos: -54 AGTTTCTC
ns:  7 ps:190 seq:              ->sinI pos:-191 ATTTTCTC
ns: 11 ps: 40 seq:             ->spo0A pos: -41 ATTTTCTC
ns: 13 ps:163 seq:             ->spo0F pos:-164 ATTTTCTC
Pattern CATT.T.C Length 8 Density 6 Support 6 Total 7 Zssup 4.256889e+00 Zstot 4.453648e+00 
ns:  1 ps: 48 seq:              ->abrB pos: -49 CATTCTCC
ns:  1 ps: 98 seq:              ->abrB pos: -99 CATTATTC
ns:  5 ps: 89 seq:              ->kinC pos: -90 CATTCTTC
ns:  7 ps: 41 seq:              ->sinI pos: -42 CATTCTTC
ns: 13 ps: 48 seq:             ->spo0F pos: -49 CATTTTAC
ns: 14 ps: 64 seq:           +>spoIIAA pos: -82 CATTATCC
ns: 18 ps: 45 seq:           +>spoIIGA pos:-200 CATTATAC
Pattern CATT..TC Length 8 Density 6 Support 6 Total 7 Zssup 4.256889e+00 Zstot 4.453648e+00 
ns:  1 ps: 98 seq:              ->abrB pos: -99 CATTATTC
ns:  5 ps: 89 seq:              ->kinC pos: -90 CATTCTTC
ns:  7 ps: 41 seq:              ->sinI pos: -42 CATTCTTC
ns:  7 ps:119 seq:              ->sinI pos:-120 CATTAGTC
ns: 13 ps: 41 seq:             ->spo0F pos: -42 CATTCATC
ns: 15 ps: 54 seq:           ->spoIIAA pos: -55 CATTCCTC
ns: 17 ps: 48 seq:            ->spoIIE pos: -49 CATTCCTC
Pattern T.CCTT.A Length 8 Density 6 Support 6 Total 6 Zssup 4.256889e+00 Zstot 3.637587e+00 
ns:  1 ps:117 seq:              ->abrB pos:-118 TACCTTCA
ns:  2 ps: 50 seq:              +>dltA pos:-401 TTCCTTTA
ns:  7 ps:172 seq:              ->sinI pos:-173 TACCTTTA
ns: 13 ps:121 seq:             ->spo0F pos:-122 TTCCTTTA
ns: 15 ps:107 seq:           ->spoIIAA pos:-108 TTCCTTCA
ns: 17 ps:159 seq:            ->spoIIE pos:-160 TGCCTTGA
Pattern T.TTC.AC Length 8 Density 6 Support 6 Total 7 Zssup 4.256889e+00 Zstot 4.449876e+00 
ns:  1 ps:101 seq:              ->abrB pos:-102 TATTCGAC
ns:  3 ps:239 seq:              ->dltA pos:-240 TTTTCGAC
ns:  5 ps: 92 seq:              ->kinC pos: -93 TCTTCGAC
ns: 10 ps: 82 seq:             +>spo0A pos:-244 TTTTCGAC
ns: 11 ps:191 seq:             ->spo0A pos:-192 TTTTCGAC
ns: 17 ps:145 seq:            ->spoIIE pos:-146 TCTTCGAC
ns: 19 ps:237 seq:           ->spoIIGA pos:-238 TTTTCCAC
Pattern TT.CA.TC Length 8 Density 6 Support 6 Total 6 Zssup 4.256889e+00 Zstot 3.637587e+00 
ns:  0 ps:271 seq:              +>abrB pos:-180 TTACAATC
ns:  2 ps: 78 seq:              +>dltA pos:-373 TTCCATTC
ns:  7 ps: 38 seq:              ->sinI pos: -39 TTGCATTC
ns: 11 ps:100 seq:             ->spo0A pos:-101 TTACATTC
ns: 13 ps: 38 seq:             ->spo0F pos: -39 TTTCATTC
ns: 17 ps: 45 seq:            ->spoIIE pos: -46 TTCCATTC
Pattern A.TTT..TC Length 9 Density 6 Support 8 Total 11 Zssup 4.251358e+00 Zstot 4.927158e+00 
ns:  0 ps:117 seq:              +>abrB pos:-334 AATTTTGTC
ns:  4 ps:123 seq:              +>kinC pos:-117 ATTTTACTC
ns:  7 ps:158 seq:              ->sinI pos:-159 ATTTTTTTC
ns: 10 ps: 26 seq:             +>spo0A pos:-300 ATTTTGATC
ns: 11 ps: 39 seq:             ->spo0A pos: -40 AATTTTCTC
ns: 12 ps:180 seq:             +>spo0F pos: -36 ATTTTAATC
ns: 13 ps: 33 seq:             ->spo0F pos: -34 AATTTTTTC
ns: 13 ps: 70 seq:             ->spo0F pos: -71 ATTTTCGTC
ns: 14 ps: 18 seq:           +>spoIIAA pos:-128 AGTTTTGTC
ns: 16 ps:233 seq:            +>spoIIE pos:-218 ATTTTTTTC
ns: 18 ps: 91 seq:           +>spoIIGA pos:-154 ATTTTCCTC
Pattern TTTT..C.A Length 9 Density 6 Support 8 Total 14 Zssup 4.251358e+00 Zstot 6.135097e+00 
ns:  0 ps:338 seq:              +>abrB pos:-113 TTTTGTCGA
ns:  3 ps:237 seq:              ->dltA pos:-238 TTTTTTCGA
ns:  3 ps:291 seq:              ->dltA pos:-292 TTTTCCCTA
ns:  4 ps:223 seq:              +>kinC pos: -17 TTTTGGCAA
ns:  6 ps:  2 seq:              +>sinI pos:-231 TTTTTACCA
ns:  7 ps:160 seq:              ->sinI pos:-161 TTTTTTCCA
ns:  7 ps:161 seq:              ->sinI pos:-162 TTTTTCCAA
ns:  7 ps:191 seq:              ->sinI pos:-192 TTTTCTCAA
ns: 10 ps:211 seq:             +>spo0A pos:-115 TTTTGTCGA
ns: 11 ps: 41 seq:             ->spo0A pos: -42 TTTTCTCCA
ns: 12 ps:133 seq:             +>spo0F pos: -83 TTTTGACGA
ns: 16 ps:328 seq:            +>spoIIE pos:-123 TTTTGACAA
ns: 17 ps:112 seq:            ->spoIIE pos:-113 TTTTGTCAA
ns: 19 ps:235 seq:           ->spoIIGA pos:-236 TTTTTTCCA
Pattern TTT..TC.A Length 9 Density 6 Support 8 Total 11 Zssup 4.251358e+00 Zstot 4.922602e+00 
ns:  0 ps:338 seq:              +>abrB pos:-113 TTTTGTCGA
ns:  3 ps:237 seq:              ->dltA pos:-238 TTTTTTCGA
ns:  4 ps:125 seq:              +>kinC pos:-115 TTTACTCAA
ns:  7 ps:160 seq:              ->sinI pos:-161 TTTTTTCCA
ns:  7 ps:191 seq:              ->sinI pos:-192 TTTTCTCAA
ns: 10 ps:123 seq:             +>spo0A pos:-203 TTTAGTCGA
ns: 10 ps:211 seq:             +>spo0A pos:-115 TTTTGTCGA
ns: 11 ps: 41 seq:             ->spo0A pos: -42 TTTTCTCCA
ns: 13 ps: 72 seq:             ->spo0F pos: -73 TTTCGTCAA
ns: 17 ps:112 seq:            ->spoIIE pos:-113 TTTTGTCAA
ns: 19 ps:235 seq:           ->spoIIGA pos:-236 TTTTTTCCA
Pattern A.TTTCC Length 7 Density 6 Support 6 Total 7 Zssup 4.246228e+00 Zstot 4.436716e+00 
ns:  0 ps:235 seq:              +>abrB pos:-216 AGTTTCC
ns:  3 ps: 12 seq:              ->dltA pos: -13 AGTTTCC
ns: 10 ps:  7 seq:             +>spo0A pos:-319 AGTTTCC
ns: 13 ps:111 seq:             ->spo0F pos:-112 ATTTTCC
ns: 17 ps:184 seq:            ->spoIIE pos:-185 AATTTCC
ns: 18 ps: 91 seq:           +>spoIIGA pos:-154 ATTTTCC
ns: 18 ps:117 seq:           +>spoIIGA pos:-128 ACTTTCC
Pattern ATTC.TC Length 7 Density 6 Support 6 Total 6 Zssup 4.246228e+00 Zstot 3.623217e+00 
ns:  1 ps:  8 seq:              ->abrB pos:  -9 ATTCATC
ns:  5 ps: 90 seq:              ->kinC pos: -91 ATTCTTC
ns:  7 ps: 42 seq:              ->sinI pos: -43 ATTCTTC
ns: 13 ps: 42 seq:             ->spo0F pos: -43 ATTCATC
ns: 15 ps: 55 seq:           ->spoIIAA pos: -56 ATTCCTC
ns: 17 ps: 49 seq:            ->spoIIE pos: -50 ATTCCTC
Pattern CATTC.T Length 7 Density 6 Support 6 Total 10 Zssup 4.246228e+00 Zstot 6.880836e+00 
ns:  2 ps: 81 seq:              +>dltA pos:-370 CATTCTT
ns:  5 ps: 89 seq:              ->kinC pos: -90 CATTCTT
ns:  5 ps:135 seq:              ->kinC pos:-136 CATTCAT
ns:  7 ps:  7 seq:              ->sinI pos:  -8 CATTCTT
ns:  7 ps: 41 seq:              ->sinI pos: -42 CATTCTT
ns: 12 ps:206 seq:             +>spo0F pos: -10 CATTCGT
ns: 13 ps: 41 seq:             ->spo0F pos: -42 CATTCAT
ns: 15 ps: 26 seq:           ->spoIIAA pos: -27 CATTCAT
ns: 15 ps: 54 seq:           ->spoIIAA pos: -55 CATTCCT
ns: 17 ps: 48 seq:            ->spoIIE pos: -49 CATTCCT
Pattern CCTT.AT Length 7 Density 6 Support 6 Total 7 Zssup 4.246228e+00 Zstot 4.436716e+00 
ns:  0 ps:  1 seq:              +>abrB pos:-450 CCTTTAT
ns:  1 ps:119 seq:              ->abrB pos:-120 CCTTCAT
ns:  2 ps: 52 seq:              +>dltA pos:-399 CCTTTAT
ns:  7 ps:174 seq:              ->sinI pos:-175 CCTTTAT
ns: 12 ps: 11 seq:             +>spo0F pos:-205 CCTTTAT
ns: 15 ps: 61 seq:           ->spoIIAA pos: -62 CCTTGAT
ns: 17 ps:161 seq:            ->spoIIE pos:-162 CCTTGAT
Pattern T.CATTC Length 7 Density 6 Support 6 Total 6 Zssup 4.246228e+00 Zstot 3.623217e+00 
ns:  2 ps: 79 seq:              +>dltA pos:-372 TCCATTC
ns:  7 ps: 39 seq:              ->sinI pos: -40 TGCATTC
ns: 11 ps:101 seq:             ->spo0A pos:-102 TACATTC
ns: 13 ps: 39 seq:             ->spo0F pos: -40 TTCATTC
ns: 14 ps: 39 seq:           +>spoIIAA pos:-107 TTCATTC
ns: 17 ps: 46 seq:            ->spoIIE pos: -47 TCCATTC
Pattern ATTTT..C Length 8 Density 6 Support 8 Total 12 Zssup 4.240295e+00 Zstot 5.507268e+00 
ns:  0 ps:118 seq:              +>abrB pos:-333 ATTTTGTC
ns:  0 ps:337 seq:              +>abrB pos:-114 ATTTTGTC
ns:  3 ps:288 seq:              ->dltA pos:-289 ATTTTTTC
ns:  4 ps:222 seq:              +>kinC pos: -18 ATTTTGGC
ns:  5 ps: 41 seq:              ->kinC pos: -42 ATTTTCTC
ns:  7 ps:190 seq:              ->sinI pos:-191 ATTTTCTC
ns: 11 ps: 40 seq:             ->spo0A pos: -41 ATTTTCTC
ns: 11 ps:258 seq:             ->spo0A pos:-259 ATTTTACC
ns: 13 ps: 34 seq:             ->spo0F pos: -35 ATTTTTTC
ns: 13 ps:163 seq:             ->spo0F pos:-164 ATTTTCTC
ns: 17 ps:111 seq:            ->spoIIE pos:-112 ATTTTGTC
ns: 19 ps: 43 seq:           ->spoIIGA pos: -44 ATTTTCAC
Pattern A.TTT.TC Length 8 Density 6 Support 8 Total 13 Zssup 4.240295e+00 Zstot 6.111623e+00 
ns:  0 ps:118 seq:              +>abrB pos:-333 ATTTTGTC
ns:  0 ps:337 seq:              +>abrB pos:-114 ATTTTGTC
ns:  3 ps:288 seq:              ->dltA pos:-289 ATTTTTTC
ns:  5 ps: 41 seq:              ->kinC pos: -42 ATTTTCTC
ns:  7 ps: 53 seq:              ->sinI pos: -54 AGTTTCTC
ns:  7 ps:190 seq:              ->sinI pos:-191 ATTTTCTC
ns: 11 ps: 40 seq:             ->spo0A pos: -41 ATTTTCTC
ns: 11 ps:231 seq:             ->spo0A pos:-232 AATTTGTC
ns: 13 ps: 34 seq:             ->spo0F pos: -35 ATTTTTTC
ns: 13 ps:163 seq:             ->spo0F pos:-164 ATTTTCTC
ns: 17 ps:111 seq:            ->spoIIE pos:-112 ATTTTGTC
ns: 19 ps:156 seq:           ->spoIIGA pos:-157 AATTTTTC
ns: 19 ps:178 seq:           ->spoIIGA pos:-179 AATTTGTC
Pattern TCATT..T Length 8 Density 6 Support 8 Total 9 Zssup 4.240295e+00 Zstot 3.698850e+00 
ns:  1 ps: 97 seq:              ->abrB pos: -98 TCATTATT
ns:  3 ps:202 seq:              ->dltA pos:-203 TCATTAAT
ns:  3 ps:286 seq:              ->dltA pos:-287 TCATTTTT
ns:  5 ps:134 seq:              ->kinC pos:-135 TCATTCAT
ns:  7 ps:118 seq:              ->sinI pos:-119 TCATTAGT
ns: 10 ps:118 seq:             +>spo0A pos:-208 TCATTTTT
ns: 13 ps: 40 seq:             ->spo0F pos: -41 TCATTCAT
ns: 15 ps: 53 seq:           ->spoIIAA pos: -54 TCATTCCT
ns: 16 ps:240 seq:            +>spoIIE pos:-211 TCATTTTT
Pattern TTTTT..TT Length 9 Density 7 Support 6 Total 11 Zssup 4.233391e+00 Zstot 5.242375e+00 
ns:  1 ps:300 seq:              ->abrB pos:-301 TTTTTTATT
ns:  1 ps:301 seq:              ->abrB pos:-302 TTTTTATTT
ns:  1 ps:349 seq:              ->abrB pos:-350 TTTTTTATT
ns:  1 ps:350 seq:              ->abrB pos:-351 TTTTTATTT
ns:  1 ps:369 seq:              ->abrB pos:-370 TTTTTAATT
ns:  4 ps: 53 seq:              +>kinC pos:-187 TTTTTGATT
ns:  9 ps: 12 seq:              ->sinR pos: -13 TTTTTCTTT
ns: 10 ps: 20 seq:             +>spo0A pos:-306 TTTTTTATT
ns: 10 ps: 21 seq:             +>spo0A pos:-305 TTTTTATTT
ns: 13 ps: 36 seq:             ->spo0F pos: -37 TTTTTCATT
ns: 16 ps:236 seq:            +>spoIIE pos:-215 TTTTTCATT
Pattern TTTT..TTT Length 9 Density 7 Support 6 Total 11 Zssup 4.233391e+00 Zstot 6.057556e+00 
ns:  1 ps:301 seq:              ->abrB pos:-302 TTTTTATTT
ns:  1 ps:350 seq:              ->abrB pos:-351 TTTTTATTT
ns:  1 ps:351 seq:              ->abrB pos:-352 TTTTATTTT
ns:  1 ps:370 seq:              ->abrB pos:-371 TTTTAATTT
ns:  2 ps: 48 seq:              +>dltA pos:-403 TTTTCCTTT
ns:  2 ps:318 seq:              +>dltA pos:-133 TTTTGTTTT
ns:  9 ps: 12 seq:              ->sinR pos: -13 TTTTTCTTT
ns: 10 ps: 21 seq:             +>spo0A pos:-305 TTTTTATTT
ns: 10 ps: 22 seq:             +>spo0A pos:-304 TTTTATTTT
ns: 16 ps:237 seq:            +>spoIIE pos:-214 TTTTCATTT
ns: 18 ps:230 seq:           +>spoIIGA pos: -15 TTTTGTTTT
Pattern TTT..TTTT Length 9 Density 7 Support 6 Total 11 Zssup 4.233391e+00 Zstot 6.874644e+00 
ns:  1 ps:351 seq:              ->abrB pos:-352 TTTTATTTT
ns:  1 ps:371 seq:              ->abrB pos:-372 TTTAATTTT
ns:  2 ps:318 seq:              +>dltA pos:-133 TTTTGTTTT
ns:  2 ps:319 seq:              +>dltA pos:-132 TTTGTTTTT
ns:  3 ps:284 seq:              ->dltA pos:-285 TTTCATTTT
ns: 10 ps: 22 seq:             +>spo0A pos:-304 TTTTATTTT
ns: 10 ps:116 seq:             +>spo0A pos:-210 TTTCATTTT
ns: 11 ps: 36 seq:             ->spo0A pos: -37 TTTAATTTT
ns: 13 ps:107 seq:             ->spo0F pos:-108 TTTGATTTT
ns: 16 ps:238 seq:            +>spoIIE pos:-213 TTTCATTTT
ns: 18 ps:230 seq:           +>spoIIGA pos: -15 TTTTGTTTT
Pattern T.TT.TTTT Length 9 Density 7 Support 6 Total 8 Zssup 4.233391e+00 Zstot 5.241669e+00 
ns:  1 ps:351 seq:              ->abrB pos:-352 TTTTATTTT
ns:  1 ps:383 seq:              ->abrB pos:-384 TATTCTTTT
ns:  2 ps:318 seq:              +>dltA pos:-133 TTTTGTTTT
ns:  7 ps: 31 seq:              ->sinI pos: -32 TCTTGTTTT
ns: 10 ps: 22 seq:             +>spo0A pos:-304 TTTTATTTT
ns: 11 ps:245 seq:             ->spo0A pos:-246 TCTTCTTTT
ns: 17 ps:409 seq:            ->spoIIE pos:-410 TATTGTTTT
ns: 18 ps:230 seq:           +>spoIIGA pos: -15 TTTTGTTTT
Pattern TTTT.TTT Length 8 Density 7 Support 6 Total 9 Zssup 4.222716e+00 Zstot 6.035749e+00 
ns:  1 ps:158 seq:              ->abrB pos:-159 TTTTGTTT
ns:  1 ps:302 seq:              ->abrB pos:-303 TTTTATTT
ns:  1 ps:351 seq:              ->abrB pos:-352 TTTTATTT
ns:  2 ps:296 seq:              +>dltA pos:-155 TTTTATTT
ns:  2 ps:318 seq:              +>dltA pos:-133 TTTTGTTT
ns:  6 ps: 27 seq:              +>sinI pos:-206 TTTTTTTT
ns:  9 ps: 13 seq:              ->sinR pos: -14 TTTTCTTT
ns: 10 ps: 22 seq:             +>spo0A pos:-304 TTTTATTT
ns: 18 ps:230 seq:           +>spoIIGA pos: -15 TTTTGTTT
Pattern TTCATT Length 6 Density 6 Support 8 Total 11 Zssup 4.218347e+00 Zstot 4.857263e+00 
ns:  1 ps:308 seq:              ->abrB pos:-309 TTCATT
ns:  1 ps:358 seq:              ->abrB pos:-359 TTCATT
ns:  2 ps:107 seq:              +>dltA pos:-344 TTCATT
ns:  3 ps:201 seq:              ->dltA pos:-202 TTCATT
ns:  3 ps:285 seq:              ->dltA pos:-286 TTCATT
ns:  5 ps:137 seq:              ->kinC pos:-138 TTCATT
ns:  7 ps:117 seq:              ->sinI pos:-118 TTCATT
ns: 10 ps:117 seq:             +>spo0A pos:-209 TTCATT
ns: 13 ps: 39 seq:             ->spo0F pos: -40 TTCATT
ns: 14 ps: 39 seq:           +>spoIIAA pos:-107 TTCATT
ns: 16 ps:239 seq:            +>spoIIE pos:-212 TTCATT
Pattern TCATTT Length 6 Density 6 Support 8 Total 11 Zssup 4.218347e+00 Zstot 4.857263e+00 
ns:  1 ps:155 seq:              ->abrB pos:-156 TCATTT
ns:  1 ps:309 seq:              ->abrB pos:-310 TCATTT
ns:  2 ps:108 seq:              +>dltA pos:-343 TCATTT
ns:  3 ps:286 seq:              ->dltA pos:-287 TCATTT
ns:  4 ps:211 seq:              +>kinC pos: -29 TCATTT
ns:  4 ps:220 seq:              +>kinC pos: -20 TCATTT
ns:  7 ps:135 seq:              ->sinI pos:-136 TCATTT
ns: 10 ps:118 seq:             +>spo0A pos:-208 TCATTT
ns: 13 ps: 47 seq:             ->spo0F pos: -48 TCATTT
ns: 16 ps:240 seq:            +>spoIIE pos:-211 TCATTT
ns: 18 ps:213 seq:           +>spoIIGA pos: -32 TCATTT
Pattern AT.AAA.AA Length 9 Density 7 Support 7 Total 8 Zssup 4.214660e+00 Zstot 4.050207e+00 
ns:  0 ps: 94 seq:              +>abrB pos:-357 ATAAAAAAA
ns:  0 ps:138 seq:              +>abrB pos:-313 ATGAAATAA
ns:  3 ps:144 seq:              ->dltA pos:-145 ATCAAATAA
ns:  8 ps: 48 seq:              +>sinR pos: -36 ATTAAACAA
ns: 11 ps:298 seq:             ->spo0A pos:-299 ATAAAAAAA
ns: 12 ps:172 seq:             +>spo0F pos: -44 ATGAAAAAA
ns: 17 ps:207 seq:            ->spoIIE pos:-208 ATGAAAAAA
ns: 19 ps:207 seq:           ->spoIIGA pos:-208 ATAAAAAAA
Pattern AT.AAAAA Length 8 Density 7 Support 7 Total 11 Zssup 4.203781e+00 Zstot 6.108507e+00 
ns:  0 ps: 74 seq:              +>abrB pos:-377 ATTAAAAA
ns:  0 ps: 94 seq:              +>abrB pos:-357 ATAAAAAA
ns:  0 ps:143 seq:              +>abrB pos:-308 ATAAAAAA
ns:  2 ps:258 seq:              +>dltA pos:-193 ATGAAAAA
ns:  3 ps:120 seq:              ->dltA pos:-121 ATAAAAAA
ns:  3 ps:218 seq:              ->dltA pos:-219 ATCAAAAA
ns:  5 ps:179 seq:              ->kinC pos:-180 ATCAAAAA
ns: 11 ps:298 seq:             ->spo0A pos:-299 ATAAAAAA
ns: 12 ps:172 seq:             +>spo0F pos: -44 ATGAAAAA
ns: 17 ps:207 seq:            ->spoIIE pos:-208 ATGAAAAA
ns: 19 ps:207 seq:           ->spoIIGA pos:-208 ATAAAAAA
Pattern C.T.CG.C Length 8 Density 5 Support 6 Total 6 Zssup 4.188105e+00 Zstot 3.560056e+00 
ns:  0 ps: 47 seq:              +>abrB pos:-404 CATACGCC
ns:  2 ps:121 seq:              +>dltA pos:-330 CATACGCC
ns:  6 ps:  9 seq:              +>sinI pos:-224 CATTCGAC
ns: 11 ps:103 seq:             ->spo0A pos:-104 CATTCGAC
ns: 15 ps:134 seq:           ->spoIIAA pos:-135 CATTCGGC
ns: 16 ps:105 seq:            +>spoIIE pos:-346 CCTCCGCC
Pattern CC.T..T.G Length 9 Density 5 Support 8 Total 10 Zssup 4.184559e+00 Zstot 4.225944e+00 
ns:  0 ps: 16 seq:              +>abrB pos:-435 CCATCTTAG
ns:  1 ps:119 seq:              ->abrB pos:-120 CCTTCATAG
ns:  2 ps: 80 seq:              +>dltA pos:-371 CCATTCTTG
ns:  4 ps: 36 seq:              +>kinC pos:-204 CCTTTTTTG
ns:  7 ps:  6 seq:              ->sinI pos:  -7 CCATTCTTG
ns:  9 ps: 59 seq:              ->sinR pos: -60 CCTTCCTTG
ns: 10 ps:102 seq:             +>spo0A pos:-224 CCTTGTTTG
ns: 16 ps:117 seq:            +>spoIIE pos:-334 CCATATTTG
ns: 18 ps: 15 seq:           +>spoIIGA pos:-230 CCGTCATTG
ns: 19 ps: 85 seq:           ->spoIIGA pos: -86 CCCTTCTTG
Pattern G.T.ATGA Length 8 Density 6 Support 7 Total 9 Zssup 4.180900e+00 Zstot 4.691332e+00 
ns:  0 ps:402 seq:              +>abrB pos: -49 GTTTATGA
ns:  0 ps:433 seq:              +>abrB pos: -18 GTTGATGA
ns:  4 ps: 94 seq:              +>kinC pos:-146 GGTAATGA
ns:  8 ps: 23 seq:              +>sinR pos: -61 GGTGATGA
ns: 10 ps:180 seq:             +>spo0A pos:-146 GATTATGA
ns: 10 ps:299 seq:             +>spo0A pos: -27 GCTGATGA
ns: 12 ps:189 seq:             +>spo0F pos: -27 GTTGATGA
ns: 15 ps: 75 seq:           ->spoIIAA pos: -76 GATAATGA
ns: 17 ps:172 seq:            ->spoIIE pos:-173 GTTTATGA
Pattern C...CTTG Length 8 Density 5 Support 8 Total 9 Zssup 4.173569e+00 Zstot 3.610521e+00 
ns:  2 ps: 81 seq:              +>dltA pos:-370 CATTCTTG
ns:  5 ps: 31 seq:              ->kinC pos: -32 CGAGCTTG
ns:  7 ps:  7 seq:              ->sinI pos:  -8 CATTCTTG
ns:  9 ps: 60 seq:              ->sinR pos: -61 CTTCCTTG
ns: 11 ps: 84 seq:             ->spo0A pos: -85 CACCCTTG
ns: 15 ps: 58 seq:           ->spoIIAA pos: -59 CCTCCTTG
ns: 17 ps:158 seq:            ->spoIIE pos:-159 CTGCCTTG
ns: 19 ps: 64 seq:           ->spoIIGA pos: -65 CTTTCTTG
ns: 19 ps: 86 seq:           ->spoIIGA pos: -87 CCTTCTTG
Pattern A.AATGA Length 7 Density 6 Support 9 Total 12 Zssup 4.155517e+00 Zstot 4.176290e+00 
ns:  0 ps:289 seq:              +>abrB pos:-162 AAAATGA
ns:  0 ps:347 seq:              +>abrB pos:-104 ATAATGA
ns:  2 ps:158 seq:              +>dltA pos:-293 AAAATGA
ns:  3 ps:336 seq:              ->dltA pos:-337 AAAATGA
ns:  5 ps: 13 seq:              ->kinC pos: -14 AAAATGA
ns:  7 ps:208 seq:              ->sinI pos:-209 AGAATGA
ns: 11 ps:201 seq:             ->spo0A pos:-202 AAAATGA
ns: 12 ps:162 seq:             +>spo0F pos: -54 AAAATGA
ns: 15 ps: 76 seq:           ->spoIIAA pos: -77 ATAATGA
ns: 16 ps:358 seq:            +>spoIIE pos: -93 ATAATGA
ns: 17 ps:204 seq:            ->spoIIE pos:-205 AAAATGA
ns: 19 ps:194 seq:           ->spoIIGA pos:-195 ATAATGA
Pattern TGA.AAA Length 7 Density 6 Support 9 Total 10 Zssup 4.155517e+00 Zstot 3.146251e+00 
ns:  0 ps: 56 seq:              +>abrB pos:-395 TGAAAAA
ns:  2 ps:259 seq:              +>dltA pos:-192 TGAAAAA
ns:  4 ps:190 seq:              +>kinC pos: -50 TGAGAAA
ns:  6 ps: 34 seq:              +>sinI pos:-199 TGAGAAA
ns: 11 ps:212 seq:             ->spo0A pos:-213 TGACAAA
ns: 12 ps:173 seq:             +>spo0F pos: -43 TGAAAAA
ns: 15 ps:118 seq:           ->spoIIAA pos:-119 TGACAAA
ns: 16 ps:331 seq:            +>spoIIE pos:-120 TGACAAA
ns: 17 ps:208 seq:            ->spoIIE pos:-209 TGAAAAA
ns: 18 ps: 80 seq:           +>spoIIGA pos:-165 TGAAAAA
Pattern TTCG.C Length 6 Density 5 Support 8 Total 13 Zssup 4.151763e+00 Zstot 5.936987e+00 
ns:  1 ps: 93 seq:              ->abrB pos: -94 TTCGTC
ns:  1 ps:103 seq:              ->abrB pos:-104 TTCGAC
ns:  1 ps:332 seq:              ->abrB pos:-333 TTCGAC
ns:  3 ps:241 seq:              ->dltA pos:-242 TTCGAC
ns:  5 ps: 94 seq:              ->kinC pos: -95 TTCGAC
ns:  6 ps: 11 seq:              +>sinI pos:-222 TTCGAC
ns: 10 ps: 84 seq:             +>spo0A pos:-242 TTCGAC
ns: 11 ps:105 seq:             ->spo0A pos:-106 TTCGAC
ns: 11 ps:193 seq:             ->spo0A pos:-194 TTCGAC
ns: 13 ps: 73 seq:             ->spo0F pos: -74 TTCGTC
ns: 15 ps: 93 seq:           ->spoIIAA pos: -94 TTCGAC
ns: 15 ps:136 seq:           ->spoIIAA pos:-137 TTCGGC
ns: 17 ps:147 seq:            ->spoIIE pos:-148 TTCGAC
Pattern A...CATTC Length 9 Density 6 Support 6 Total 7 Zssup 4.119683e+00 Zstot 4.283001e+00 
ns:  2 ps: 77 seq:              +>dltA pos:-374 ATTCCATTC
ns:  5 ps:131 seq:              ->kinC pos:-132 AAATCATTC
ns:  6 ps: 15 seq:              +>sinI pos:-218 ACATCATTC
ns:  7 ps:  3 seq:              ->sinI pos:  -4 AACCCATTC
ns: 12 ps:202 seq:             +>spo0F pos: -14 ACGGCATTC
ns: 14 ps: 37 seq:           +>spoIIAA pos:-109 AATTCATTC
ns: 16 ps:250 seq:            +>spoIIE pos:-201 ACAACATTC
Pattern ACA..C.TT Length 9 Density 6 Support 6 Total 6 Zssup 4.119683e+00 Zstot 3.484182e+00 
ns:  1 ps:342 seq:              ->abrB pos:-343 ACAGACTTT
ns:  2 ps:290 seq:              +>dltA pos:-161 ACAGGCTTT
ns: 11 ps: 30 seq:             ->spo0A pos: -31 ACAAACTTT
ns: 14 ps: 59 seq:           +>spoIIAA pos: -87 ACACTCATT
ns: 16 ps:441 seq:            +>spoIIE pos: -10 ACAAGCTTT
ns: 18 ps:113 seq:           +>spoIIGA pos:-132 ACAGACTTT
Pattern CATTC...A Length 9 Density 6 Support 6 Total 8 Zssup 4.119683e+00 Zstot 5.079403e+00 
ns:  5 ps:135 seq:              ->kinC pos:-136 CATTCATTA
ns:  6 ps:  9 seq:              +>sinI pos:-224 CATTCGACA
ns:  7 ps:  7 seq:              ->sinI pos:  -8 CATTCTTGA
ns:  7 ps: 41 seq:              ->sinI pos: -42 CATTCTTCA
ns: 11 ps:103 seq:             ->spo0A pos:-104 CATTCGACA
ns: 13 ps: 41 seq:             ->spo0F pos: -42 CATTCATCA
ns: 15 ps:134 seq:           ->spoIIAA pos:-135 CATTCGGCA
ns: 16 ps:254 seq:            +>spoIIE pos:-197 CATTCCGGA
Pattern T.CTC..AA Length 9 Density 6 Support 6 Total 7 Zssup 4.119683e+00 Zstot 4.284246e+00 
ns:  1 ps: 53 seq:              ->abrB pos: -54 TCCTCCCAA
ns:  3 ps:273 seq:              ->dltA pos:-274 TGCTCAAAA
ns:  7 ps: 59 seq:              ->sinI pos: -60 TCCTCCTAA
ns:  7 ps:193 seq:              ->sinI pos:-194 TTCTCAAAA
ns: 10 ps: 44 seq:             +>spo0A pos:-282 TTCTCAGAA
ns: 12 ps: 52 seq:             +>spo0F pos:-164 TGCTCAGAA
ns: 18 ps: 95 seq:           +>spoIIGA pos:-150 TCCTCTCAA
Pattern TCAT...CA Length 9 Density 6 Support 6 Total 9 Zssup 4.119683e+00 Zstot 5.881300e+00 
ns:  1 ps: 41 seq:              ->abrB pos: -42 TCATAAACA
ns:  2 ps:108 seq:              +>dltA pos:-343 TCATTTTCA
ns:  4 ps:211 seq:              +>kinC pos: -29 TCATTTCCA
ns:  5 ps:  5 seq:              ->kinC pos:  -6 TCATTGCCA
ns:  5 ps:138 seq:              ->kinC pos:-139 TCATTACCA
ns: 11 ps: 19 seq:             ->spo0A pos: -20 TCATCAGCA
ns: 11 ps:138 seq:             ->spo0A pos:-139 TCATAATCA
ns: 15 ps: 47 seq:           ->spoIIAA pos: -48 TCATGCTCA
ns: 18 ps: 18 seq:           +>spoIIGA pos:-227 TCATTGGCA
Pattern T.T.C.ACA Length 9 Density 6 Support 6 Total 8 Zssup 4.119683e+00 Zstot 5.082187e+00 
ns:  1 ps:101 seq:              ->abrB pos:-102 TATTCGACA
ns:  1 ps:320 seq:              ->abrB pos:-321 TATACGACA
ns:  3 ps:239 seq:              ->dltA pos:-240 TTTTCGACA
ns:  5 ps: 92 seq:              ->kinC pos: -93 TCTTCGACA
ns: 10 ps: 82 seq:             +>spo0A pos:-244 TTTTCGACA
ns: 12 ps: 33 seq:             +>spo0F pos:-183 TATACAACA
ns: 13 ps:144 seq:             ->spo0F pos:-145 TTTACGACA
ns: 18 ps:119 seq:           +>spoIIGA pos:-126 TTTCCCACA
Pattern TC..A.CAT Length 9 Density 6 Support 6 Total 6 Zssup 4.119683e+00 Zstot 3.487473e+00 
ns:  1 ps:122 seq:              ->abrB pos:-123 TCATAGCAT
ns:  2 ps: 70 seq:              +>dltA pos:-381 TCGAAACAT
ns:  4 ps:206 seq:              +>kinC pos: -34 TCGTATCAT
ns: 13 ps:156 seq:             ->spo0F pos:-157 TCTGAGCAT
ns: 14 ps: 69 seq:           +>spoIIAA pos: -77 TCCGATCAT
ns: 18 ps: 98 seq:           +>spoIIGA pos:-147 TCTCAACAT
Pattern TTC..CAA Length 8 Density 6 Support 6 Total 8 Zssup 4.109143e+00 Zstot 5.062760e+00 
ns:  1 ps:  9 seq:              ->abrB pos: -10 TTCATCAA
ns:  1 ps:103 seq:              ->abrB pos:-104 TTCGACAA
ns:  3 ps:241 seq:              ->dltA pos:-242 TTCGACAA
ns:  5 ps: 94 seq:              ->kinC pos: -95 TTCGACAA
ns: 10 ps: 84 seq:             +>spo0A pos:-242 TTCGACAA
ns: 11 ps:105 seq:             ->spo0A pos:-106 TTCGACAA
ns: 13 ps: 73 seq:             ->spo0F pos: -74 TTCGTCAA
ns: 17 ps:222 seq:            ->spoIIE pos:-223 TTCTGCAA
Pattern AT..T.TCA Length 9 Density 6 Support 8 Total 9 Zssup 4.107880e+00 Zstot 3.527271e+00 
ns:  1 ps:431 seq:              ->abrB pos:-432 ATGGTATCA
ns:  5 ps: 41 seq:              ->kinC pos: -42 ATTTTCTCA
ns:  5 ps:209 seq:              ->kinC pos:-210 ATGATATCA
ns:  7 ps:190 seq:              ->sinI pos:-191 ATTTTCTCA
ns:  8 ps:  7 seq:              +>sinR pos: -77 ATAATATCA
ns: 13 ps: 34 seq:             ->spo0F pos: -35 ATTTTTTCA
ns: 14 ps: 73 seq:           +>spoIIAA pos: -73 ATCATATCA
ns: 17 ps:111 seq:            ->spoIIE pos:-112 ATTTTGTCA
ns: 18 ps: 38 seq:           +>spoIIGA pos:-207 ATCCTCTCA
Pattern CA.CATT Length 7 Density 6 Support 6 Total 6 Zssup 4.098656e+00 Zstot 3.459102e+00 
ns:  1 ps:226 seq:              ->abrB pos:-227 CAGCATT
ns:  4 ps:218 seq:              +>kinC pos: -22 CATCATT
ns:  6 ps: 16 seq:              +>sinI pos:-217 CATCATT
ns: 13 ps: 45 seq:             ->spo0F pos: -46 CATCATT
ns: 16 ps:251 seq:            +>spoIIE pos:-200 CAACATT
ns: 18 ps:101 seq:           +>spoIIGA pos:-144 CAACATT
Pattern TTTTT.A.T Length 9 Density 7 Support 6 Total 8 Zssup 4.086141e+00 Zstot 5.034897e+00 
ns:  1 ps:300 seq:              ->abrB pos:-301 TTTTTTATT
ns:  1 ps:349 seq:              ->abrB pos:-350 TTTTTTATT
ns:  1 ps:369 seq:              ->abrB pos:-370 TTTTTAATT
ns:  3 ps:424 seq:              ->dltA pos:-425 TTTTTAACT
ns:  4 ps: 53 seq:              +>kinC pos:-187 TTTTTGATT
ns: 10 ps: 20 seq:             +>spo0A pos:-306 TTTTTTATT
ns: 13 ps: 36 seq:             ->spo0F pos: -37 TTTTTCATT
ns: 16 ps:236 seq:            +>spoIIE pos:-215 TTTTTCATT
Pattern TTTT.T.AT Length 9 Density 7 Support 6 Total 6 Zssup 4.086141e+00 Zstot 3.450066e+00 
ns:  1 ps:348 seq:              ->abrB pos:-349 TTTTTTTAT
ns:  5 ps: 42 seq:              ->kinC pos: -43 TTTTCTCAT
ns: 10 ps: 19 seq:             +>spo0A pos:-307 TTTTTTTAT
ns: 13 ps: 35 seq:             ->spo0F pos: -36 TTTTTTCAT
ns: 16 ps:235 seq:            +>spoIIE pos:-216 TTTTTTCAT
ns: 18 ps: 29 seq:           +>spoIIGA pos:-216 TTTTTTTAT
Pattern TTTT..ATT Length 9 Density 7 Support 6 Total 9 Zssup 4.086141e+00 Zstot 5.829059e+00 
ns:  1 ps:300 seq:              ->abrB pos:-301 TTTTTTATT
ns:  1 ps:349 seq:              ->abrB pos:-350 TTTTTTATT
ns:  1 ps:369 seq:              ->abrB pos:-370 TTTTTAATT
ns:  4 ps: 53 seq:              +>kinC pos:-187 TTTTTGATT
ns:  7 ps: 36 seq:              ->sinI pos: -37 TTTTGCATT
ns: 10 ps: 20 seq:             +>spo0A pos:-306 TTTTTTATT
ns: 13 ps: 36 seq:             ->spo0F pos: -37 TTTTTCATT
ns: 16 ps:236 seq:            +>spoIIE pos:-215 TTTTTCATT
ns: 17 ps: 43 seq:            ->spoIIE pos: -44 TTTTCCATT
Pattern TTT.T.ATT Length 9 Density 7 Support 6 Total 9 Zssup 4.086141e+00 Zstot 5.829059e+00 
ns:  1 ps:300 seq:              ->abrB pos:-301 TTTTTTATT
ns:  1 ps:349 seq:              ->abrB pos:-350 TTTTTTATT
ns:  1 ps:369 seq:              ->abrB pos:-370 TTTTTAATT
ns:  2 ps:376 seq:              +>dltA pos: -75 TTTCTAATT
ns:  4 ps: 53 seq:              +>kinC pos:-187 TTTTTGATT
ns: 10 ps: 20 seq:             +>spo0A pos:-306 TTTTTTATT
ns: 11 ps:166 seq:             ->spo0A pos:-167 TTTGTTATT
ns: 13 ps: 36 seq:             ->spo0F pos: -37 TTTTTCATT
ns: 16 ps:236 seq:            +>spoIIE pos:-215 TTTTTCATT
Pattern T.TTT.ATT Length 9 Density 7 Support 6 Total 10 Zssup 4.086141e+00 Zstot 5.829059e+00 
ns:  1 ps:300 seq:              ->abrB pos:-301 TTTTTTATT
ns:  1 ps:305 seq:              ->abrB pos:-306 TATTTCATT
ns:  1 ps:349 seq:              ->abrB pos:-350 TTTTTTATT
ns:  1 ps:369 seq:              ->abrB pos:-370 TTTTTAATT
ns:  3 ps:198 seq:              ->dltA pos:-199 TGTTTCATT
ns:  4 ps: 53 seq:              +>kinC pos:-187 TTTTTGATT
ns: 10 ps: 20 seq:             +>spo0A pos:-306 TTTTTTATT
ns: 13 ps: 36 seq:             ->spo0F pos: -37 TTTTTCATT
ns: 13 ps:105 seq:             ->spo0F pos:-106 TGTTTGATT
ns: 16 ps:236 seq:            +>spoIIE pos:-215 TTTTTCATT
Pattern TT..ATTTT Length 9 Density 7 Support 6 Total 10 Zssup 4.086141e+00 Zstot 6.624389e+00 
ns:  1 ps: 82 seq:              ->abrB pos: -83 TTATATTTT
ns:  1 ps:351 seq:              ->abrB pos:-352 TTTTATTTT
ns:  1 ps:371 seq:              ->abrB pos:-372 TTTAATTTT
ns:  3 ps:284 seq:              ->dltA pos:-285 TTTCATTTT
ns: 10 ps: 22 seq:             +>spo0A pos:-304 TTTTATTTT
ns: 10 ps:116 seq:             +>spo0A pos:-210 TTTCATTTT
ns: 11 ps: 36 seq:             ->spo0A pos: -37 TTTAATTTT
ns: 13 ps:107 seq:             ->spo0F pos:-108 TTTGATTTT
ns: 16 ps:238 seq:            +>spoIIE pos:-213 TTTCATTTT
ns: 18 ps: 87 seq:           +>spoIIGA pos:-158 TTGTATTTT
Pattern TTTTTT.A Length 8 Density 7 Support 6 Total 7 Zssup 4.075639e+00 Zstot 4.225216e+00 
ns:  1 ps:348 seq:              ->abrB pos:-349 TTTTTTTA
ns:  6 ps: 29 seq:              +>sinI pos:-204 TTTTTTGA
ns: 10 ps: 19 seq:             +>spo0A pos:-307 TTTTTTTA
ns: 10 ps:188 seq:             +>spo0A pos:-138 TTTTTTTA
ns: 13 ps: 35 seq:             ->spo0F pos: -36 TTTTTTCA
ns: 16 ps:235 seq:            +>spoIIE pos:-216 TTTTTTCA
ns: 18 ps: 29 seq:           +>spoIIGA pos:-216 TTTTTTTA
Pattern TTTTTTA Length 7 Density 7 Support 6 Total 8 Zssup 4.065191e+00 Zstot 4.996336e+00 
ns:  1 ps:300 seq:              ->abrB pos:-301 TTTTTTA
ns:  1 ps:349 seq:              ->abrB pos:-350 TTTTTTA
ns:  2 ps:323 seq:              +>dltA pos:-128 TTTTTTA
ns:  5 ps:225 seq:              ->kinC pos:-226 TTTTTTA
ns:  6 ps:  1 seq:              +>sinI pos:-232 TTTTTTA
ns: 10 ps: 20 seq:             +>spo0A pos:-306 TTTTTTA
ns: 10 ps:189 seq:             +>spo0A pos:-137 TTTTTTA
ns: 18 ps: 30 seq:           +>spoIIGA pos:-215 TTTTTTA
Pattern G.CA...CC Length 9 Density 5 Support 6 Total 6 Zssup 4.052165e+00 Zstot 3.412140e+00 
ns:  3 ps:163 seq:              ->dltA pos:-164 GACATGTCC
ns:  6 ps:127 seq:              +>sinI pos:-106 GTCATGGCC
ns:  9 ps: 52 seq:              ->sinR pos: -53 GTCATCACC
ns: 11 ps:108 seq:             ->spo0A pos:-109 GACAAAACC
ns: 15 ps: 33 seq:           ->spoIIAA pos: -34 GTCAATTCC
ns: 16 ps:151 seq:            +>spoIIE pos:-300 GACACCGCC
Pattern T.G.CA..C Length 9 Density 5 Support 8 Total 9 Zssup 4.042393e+00 Zstot 3.440041e+00 
ns:  1 ps:148 seq:              ->abrB pos:-149 TCGTCAATC
ns:  3 ps:242 seq:              ->dltA pos:-243 TCGACAATC
ns:  5 ps:187 seq:              ->kinC pos:-188 TTGGCACGC
ns:  9 ps: 40 seq:              ->sinR pos: -41 TGGCCAATC
ns: 11 ps:211 seq:             ->spo0A pos:-212 TTGACAAAC
ns: 15 ps: 22 seq:           ->spoIIAA pos: -23 TTGACATTC
ns: 15 ps:130 seq:           ->spoIIAA pos:-131 TGGTCATTC
ns: 16 ps:136 seq:            +>spoIIE pos:-315 TGGTCAAGC
ns: 18 ps:110 seq:           +>spoIIGA pos:-135 TTGACAGAC
Pattern CA..CG.C Length 8 Density 5 Support 6 Total 6 Zssup 4.041702e+00 Zstot 3.396931e+00 
ns:  0 ps: 47 seq:              +>abrB pos:-404 CATACGCC
ns:  2 ps:121 seq:              +>dltA pos:-330 CATACGCC
ns:  4 ps:171 seq:              +>kinC pos: -69 CAAGCGGC
ns:  6 ps:  9 seq:              +>sinI pos:-224 CATTCGAC
ns: 11 ps:103 seq:             ->spo0A pos:-104 CATTCGAC
ns: 15 ps:134 seq:           ->spoIIAA pos:-135 CATTCGGC
Pattern CA...GCC Length 8 Density 5 Support 6 Total 7 Zssup 4.041702e+00 Zstot 4.182364e+00 
ns:  0 ps: 47 seq:              +>abrB pos:-404 CATACGCC
ns:  2 ps:121 seq:              +>dltA pos:-330 CATACGCC
ns:  5 ps: 56 seq:              ->kinC pos: -57 CACCTGCC
ns:  7 ps:136 seq:              ->sinI pos:-137 CATTTGCC
ns: 14 ps: 94 seq:           +>spoIIAA pos: -52 CATGAGCC
ns: 16 ps:224 seq:            +>spoIIE pos:-227 CAGAAGCC
ns: 17 ps: 15 seq:            ->spoIIE pos: -16 CATTGGCC
Pattern GAATG..A Length 8 Density 6 Support 7 Total 8 Zssup 4.035600e+00 Zstot 3.816407e+00 
ns:  3 ps:365 seq:              ->dltA pos:-366 GAATGGAA
ns:  4 ps:146 seq:              +>kinC pos: -94 GAATGGTA
ns:  6 ps:187 seq:              +>sinI pos: -46 GAATGCAA
ns:  7 ps:219 seq:              ->sinI pos:-220 GAATGGTA
ns: 10 ps:218 seq:             +>spo0A pos:-108 GAATGTAA
ns: 12 ps:170 seq:             +>spo0F pos: -46 GAATGAAA
ns: 14 ps:115 seq:           +>spoIIAA pos: -31 GAATGTCA
ns: 16 ps:398 seq:            +>spoIIE pos: -53 GAATGGAA
Pattern CAT..G.C Length 8 Density 5 Support 8 Total 12 Zssup 4.031551e+00 Zstot 5.158407e+00 
ns:  0 ps: 47 seq:              +>abrB pos:-404 CATACGCC
ns:  2 ps:121 seq:              +>dltA pos:-330 CATACGCC
ns:  5 ps: 48 seq:              ->kinC pos: -49 CATATGAC
ns:  6 ps:  9 seq:              +>sinI pos:-224 CATTCGAC
ns:  7 ps:119 seq:              ->sinI pos:-120 CATTAGTC
ns:  7 ps:136 seq:              ->sinI pos:-137 CATTTGCC
ns: 11 ps:103 seq:             ->spo0A pos:-104 CATTCGAC
ns: 14 ps: 94 seq:           +>spoIIAA pos: -52 CATGAGCC
ns: 15 ps:134 seq:           ->spoIIAA pos:-135 CATTCGGC
ns: 17 ps: 15 seq:            ->spoIIE pos: -16 CATTGGCC
ns: 18 ps:214 seq:           +>spoIIGA pos: -31 CATTTGGC
ns: 19 ps: 50 seq:           ->spoIIGA pos: -51 CATCTGAC
Pattern GA.AAAA Length 7 Density 6 Support 9 Total 16 Zssup 4.019642e+00 Zstot 5.969945e+00 
ns:  1 ps:106 seq:              ->abrB pos:-107 GACAAAA
ns:  1 ps:325 seq:              ->abrB pos:-326 GACAAAA
ns:  2 ps:155 seq:              +>dltA pos:-296 GAAAAAA
ns:  2 ps:207 seq:              +>dltA pos:-244 GAAAAAA
ns:  4 ps:191 seq:              +>kinC pos: -49 GAGAAAA
ns:  6 ps: 35 seq:              +>sinI pos:-198 GAGAAAA
ns:  6 ps: 66 seq:              +>sinI pos:-167 GAAAAAA
ns: 10 ps:138 seq:             +>spo0A pos:-188 GAGAAAA
ns: 10 ps:278 seq:             +>spo0A pos: -48 GAGAAAA
ns: 11 ps:108 seq:             ->spo0A pos:-109 GACAAAA
ns: 12 ps: 45 seq:             +>spo0F pos:-171 GAGAAAA
ns: 12 ps:174 seq:             +>spo0F pos: -42 GAAAAAA
ns: 15 ps:119 seq:           ->spoIIAA pos:-120 GACAAAA
ns: 16 ps:332 seq:            +>spoIIE pos:-119 GACAAAA
ns: 17 ps:209 seq:            ->spoIIE pos:-210 GAAAAAA
ns: 18 ps:  3 seq:           +>spoIIGA pos:-242 GAAAAAA
Pattern CTT.TT..G Length 9 Density 6 Support 6 Total 8 Zssup 4.018923e+00 Zstot 4.940084e+00 
ns:  0 ps:314 seq:              +>abrB pos:-137 CTTGTTATG
ns:  1 ps:387 seq:              ->abrB pos:-388 CTTTTTCAG
ns:  2 ps:167 seq:              +>dltA pos:-284 CTTTTTGAG
ns:  2 ps:314 seq:              +>dltA pos:-137 CTTGTTTTG
ns:  5 ps:224 seq:              ->kinC pos:-225 CTTTTTTAG
ns:  7 ps: 32 seq:              ->sinI pos: -33 CTTGTTTTG
ns: 11 ps:246 seq:             ->spo0A pos:-247 CTTCTTTTG
ns: 16 ps:324 seq:            +>spoIIE pos:-127 CTTCTTTTG
Pattern C.TTTT..G Length 9 Density 6 Support 6 Total 7 Zssup 4.018923e+00 Zstot 4.156969e+00 
ns:  1 ps:387 seq:              ->abrB pos:-388 CTTTTTCAG
ns:  2 ps:167 seq:              +>dltA pos:-284 CTTTTTGAG
ns:  4 ps: 36 seq:              +>kinC pos:-204 CCTTTTTTG
ns:  5 ps:224 seq:              ->kinC pos:-225 CTTTTTTAG
ns: 10 ps:119 seq:             +>spo0A pos:-207 CATTTTTAG
ns: 13 ps:151 seq:             ->spo0F pos:-152 CATTTTCTG
ns: 16 ps:241 seq:            +>spoIIE pos:-210 CATTTTTAG
Pattern CTT.T.T.G Length 9 Density 6 Support 6 Total 6 Zssup 4.018923e+00 Zstot 3.375002e+00 
ns:  2 ps:314 seq:              +>dltA pos:-137 CTTGTTTTG
ns:  5 ps:224 seq:              ->kinC pos:-225 CTTTTTTAG
ns:  7 ps: 32 seq:              ->sinI pos: -33 CTTGTTTTG
ns: 11 ps:246 seq:             ->spo0A pos:-247 CTTCTTTTG
ns: 13 ps:170 seq:             ->spo0F pos:-171 CTTTTGTTG
ns: 16 ps:324 seq:            +>spoIIE pos:-127 CTTCTTTTG
Pattern CTT..TT.G Length 9 Density 6 Support 6 Total 7 Zssup 4.018923e+00 Zstot 4.156969e+00 
ns:  2 ps:314 seq:              +>dltA pos:-137 CTTGTTTTG
ns:  5 ps:224 seq:              ->kinC pos:-225 CTTTTTTAG
ns:  7 ps: 32 seq:              ->sinI pos: -33 CTTGTTTTG
ns:  7 ps:116 seq:              ->sinI pos:-117 CTTCATTAG
ns: 11 ps:246 seq:             ->spo0A pos:-247 CTTCTTTTG
ns: 16 ps:324 seq:            +>spoIIE pos:-127 CTTCTTTTG
ns: 19 ps:175 seq:           ->spoIIGA pos:-176 CTTAATTTG
Pattern CT..TTT.G Length 9 Density 6 Support 6 Total 6 Zssup 4.018923e+00 Zstot 3.375002e+00 
ns:  2 ps:314 seq:              +>dltA pos:-137 CTTGTTTTG
ns:  5 ps:224 seq:              ->kinC pos:-225 CTTTTTTAG
ns:  7 ps: 32 seq:              ->sinI pos: -33 CTTGTTTTG
ns: 11 ps:246 seq:             ->spo0A pos:-247 CTTCTTTTG
ns: 14 ps: 16 seq:           +>spoIIAA pos:-130 CTAGTTTTG
ns: 16 ps:324 seq:            +>spoIIE pos:-127 CTTCTTTTG
Pattern CTT.T..TG Length 9 Density 6 Support 6 Total 6 Zssup 4.018923e+00 Zstot 3.375002e+00 
ns:  0 ps:314 seq:              +>abrB pos:-137 CTTGTTATG
ns:  2 ps:314 seq:              +>dltA pos:-137 CTTGTTTTG
ns:  7 ps: 32 seq:              ->sinI pos: -33 CTTGTTTTG
ns: 11 ps:246 seq:             ->spo0A pos:-247 CTTCTTTTG
ns: 13 ps:170 seq:             ->spo0F pos:-171 CTTTTGTTG
ns: 16 ps:324 seq:            +>spoIIE pos:-127 CTTCTTTTG
Pattern CT..TT.TG Length 9 Density 6 Support 6 Total 6 Zssup 4.018923e+00 Zstot 3.375002e+00 
ns:  0 ps:314 seq:              +>abrB pos:-137 CTTGTTATG
ns:  2 ps:314 seq:              +>dltA pos:-137 CTTGTTTTG
ns:  7 ps: 32 seq:              ->sinI pos: -33 CTTGTTTTG
ns: 11 ps:246 seq:             ->spo0A pos:-247 CTTCTTTTG
ns: 14 ps: 16 seq:           +>spoIIAA pos:-130 CTAGTTTTG
ns: 16 ps:324 seq:            +>spoIIE pos:-127 CTTCTTTTG
Pattern CTT...TTG Length 9 Density 6 Support 6 Total 6 Zssup 4.018923e+00 Zstot 3.375002e+00 
ns:  2 ps:314 seq:              +>dltA pos:-137 CTTGTTTTG
ns:  7 ps: 32 seq:              ->sinI pos: -33 CTTGTTTTG
ns: 11 ps:246 seq:             ->spo0A pos:-247 CTTCTTTTG
ns: 13 ps:170 seq:             ->spo0F pos:-171 CTTTTGTTG
ns: 16 ps:324 seq:            +>spoIIE pos:-127 CTTCTTTTG
ns: 19 ps:175 seq:           ->spoIIGA pos:-176 CTTAATTTG
Pattern C.TT..TTG Length 9 Density 6 Support 6 Total 7 Zssup 4.018923e+00 Zstot 4.156969e+00 
ns:  3 ps:203 seq:              ->dltA pos:-204 CATTAATTG
ns:  4 ps: 36 seq:              +>kinC pos:-204 CCTTTTTTG
ns:  8 ps: 31 seq:              +>sinR pos: -53 CATTGATTG
ns:  9 ps: 59 seq:              ->sinR pos: -60 CCTTCCTTG
ns: 10 ps:102 seq:             +>spo0A pos:-224 CCTTGTTTG
ns: 13 ps:170 seq:             ->spo0F pos:-171 CTTTTGTTG
ns: 18 ps:104 seq:           +>spoIIGA pos:-141 CATTAATTG
Pattern C.T.T.TTG Length 9 Density 6 Support 6 Total 6 Zssup 4.018923e+00 Zstot 3.375002e+00 
ns:  2 ps:314 seq:              +>dltA pos:-137 CTTGTTTTG
ns:  4 ps: 36 seq:              +>kinC pos:-204 CCTTTTTTG
ns:  7 ps: 32 seq:              ->sinI pos: -33 CTTGTTTTG
ns: 11 ps:246 seq:             ->spo0A pos:-247 CTTCTTTTG
ns: 13 ps:170 seq:             ->spo0F pos:-171 CTTTTGTTG
ns: 16 ps:324 seq:            +>spoIIE pos:-127 CTTCTTTTG
Pattern C..TT.TTG Length 9 Density 6 Support 6 Total 7 Zssup 4.018923e+00 Zstot 4.156969e+00 
ns:  0 ps:300 seq:              +>abrB pos:-151 CGATTATTG
ns:  2 ps: 80 seq:              +>dltA pos:-371 CCATTCTTG
ns:  4 ps: 36 seq:              +>kinC pos:-204 CCTTTTTTG
ns:  4 ps: 50 seq:              +>kinC pos:-190 CAATTTTTG
ns:  7 ps:  6 seq:              ->sinI pos:  -7 CCATTCTTG
ns: 13 ps:170 seq:             ->spo0F pos:-171 CTTTTGTTG
ns: 19 ps: 85 seq:           ->spoIIGA pos: -86 CCCTTCTTG
Pattern CT...TTTG Length 9 Density 6 Support 6 Total 7 Zssup 4.018923e+00 Zstot 4.156969e+00 
ns:  2 ps:314 seq:              +>dltA pos:-137 CTTGTTTTG
ns:  7 ps: 32 seq:              ->sinI pos: -33 CTTGTTTTG
ns: 10 ps:253 seq:             +>spo0A pos: -73 CTACATTTG
ns: 11 ps:246 seq:             ->spo0A pos:-247 CTTCTTTTG
ns: 14 ps: 16 seq:           +>spoIIAA pos:-130 CTAGTTTTG
ns: 16 ps:324 seq:            +>spoIIE pos:-127 CTTCTTTTG
ns: 19 ps:175 seq:           ->spoIIGA pos:-176 CTTAATTTG
Pattern C.T..TTTG Length 9 Density 6 Support 6 Total 7 Zssup 4.018923e+00 Zstot 4.156969e+00 
ns:  2 ps:314 seq:              +>dltA pos:-137 CTTGTTTTG
ns:  4 ps: 36 seq:              +>kinC pos:-204 CCTTTTTTG
ns:  7 ps: 32 seq:              ->sinI pos: -33 CTTGTTTTG
ns: 10 ps:102 seq:             +>spo0A pos:-224 CCTTGTTTG
ns: 11 ps:246 seq:             ->spo0A pos:-247 CTTCTTTTG
ns: 16 ps:324 seq:            +>spoIIE pos:-127 CTTCTTTTG
ns: 19 ps:175 seq:           ->spoIIGA pos:-176 CTTAATTTG
Pattern C.T.TGT.T Length 9 Density 6 Support 6 Total 8 Zssup 4.018923e+00 Zstot 4.940084e+00 
ns:  1 ps:398 seq:              ->abrB pos:-399 CGTATGTAT
ns:  3 ps: 20 seq:              ->dltA pos: -21 CATGTGTTT
ns:  3 ps:324 seq:              ->dltA pos:-325 CGTATGTTT
ns:  5 ps: 65 seq:              ->kinC pos: -66 CTTGTGTTT
ns: 11 ps:249 seq:             ->spo0A pos:-250 CTTTTGTAT
ns: 11 ps:265 seq:             ->spo0A pos:-266 CGTATGTAT
ns: 16 ps:  0 seq:            +>spoIIE pos:-451 CCTTTGTAT
ns: 18 ps:229 seq:           +>spoIIGA pos: -16 CTTTTGTTT
Pattern G..TTT.TC Length 9 Density 6 Support 6 Total 8 Zssup 4.018923e+00 Zstot 4.940084e+00 
ns:  0 ps:336 seq:              +>abrB pos:-115 GATTTTGTC
ns:  3 ps:182 seq:              ->dltA pos:-183 GGGTTTTTC
ns:  5 ps: 68 seq:              ->kinC pos: -69 GTGTTTCTC
ns:  9 ps:  9 seq:              ->sinR pos: -10 GCCTTTTTC
ns: 10 ps:209 seq:             +>spo0A pos:-117 GGTTTTGTC
ns: 11 ps:179 seq:             ->spo0A pos:-180 GTTTTTCTC
ns: 11 ps:230 seq:             ->spo0A pos:-231 GAATTTGTC
ns: 17 ps:110 seq:            ->spoIIE pos:-111 GATTTTGTC
Pattern GC..TTT.T Length 9 Density 6 Support 6 Total 8 Zssup 4.018923e+00 Zstot 4.938022e+00 
ns:  1 ps:228 seq:              ->abrB pos:-229 GCATTTTAT
ns:  4 ps: 35 seq:              +>kinC pos:-205 GCCTTTTTT
ns:  5 ps:222 seq:              ->kinC pos:-223 GCCTTTTTT
ns:  7 ps: 51 seq:              ->sinI pos: -52 GCAGTTTCT
ns: 10 ps: 15 seq:             +>spo0A pos:-311 GCAGTTTTT
ns: 13 ps:161 seq:             ->spo0F pos:-162 GCATTTTCT
ns: 18 ps: 27 seq:           +>spoIIGA pos:-218 GCTTTTTTT
ns: 19 ps:232 seq:           ->spoIIGA pos:-233 GCTTTTTTT
Pattern GC..TT.TT Length 9 Density 6 Support 6 Total 8 Zssup 4.018923e+00 Zstot 4.938022e+00 
ns:  0 ps:221 seq:              +>abrB pos:-230 GCTGTTATT
ns:  2 ps:294 seq:              +>dltA pos:-157 GCTTTTATT
ns:  4 ps: 35 seq:              +>kinC pos:-205 GCCTTTTTT
ns:  5 ps:222 seq:              ->kinC pos:-223 GCCTTTTTT
ns:  7 ps: 29 seq:              ->sinI pos: -30 GCTCTTGTT
ns: 10 ps: 15 seq:             +>spo0A pos:-311 GCAGTTTTT
ns: 18 ps: 27 seq:           +>spoIIGA pos:-218 GCTTTTTTT
ns: 19 ps:232 seq:           ->spoIIGA pos:-233 GCTTTTTTT
Pattern TTG.TT..C Length 9 Density 6 Support 6 Total 6 Zssup 4.018923e+00 Zstot 3.375002e+00 
ns:  4 ps: 56 seq:              +>kinC pos:-184 TTGATTACC
ns:  7 ps: 33 seq:              ->sinI pos: -34 TTGTTTTGC
ns:  8 ps: 33 seq:              +>sinR pos: -51 TTGATTGGC
ns: 10 ps:104 seq:             +>spo0A pos:-222 TTGTTTGTC
ns: 13 ps:108 seq:             ->spo0F pos:-109 TTGATTTTC
ns: 16 ps:123 seq:            +>spoIIE pos:-328 TTGTTTGGC
Pattern TT.TT.G.C Length 9 Density 6 Support 6 Total 13 Zssup 4.018923e+00 Zstot 8.872989e+00 
ns:  1 ps: 90 seq:              ->abrB pos: -91 TTCTTCGTC
ns:  1 ps:100 seq:              ->abrB pos:-101 TTATTCGAC
ns:  3 ps:238 seq:              ->dltA pos:-239 TTTTTCGAC
ns:  3 ps:257 seq:              ->dltA pos:-258 TTATTTGAC
ns:  4 ps:134 seq:              +>kinC pos:-106 TTATTTGTC
ns:  5 ps: 91 seq:              ->kinC pos: -92 TTCTTCGAC
ns: 10 ps: 81 seq:             +>spo0A pos:-245 TTTTTCGAC
ns: 10 ps:104 seq:             +>spo0A pos:-222 TTGTTTGTC
ns: 10 ps:121 seq:             +>spo0A pos:-205 TTTTTAGTC
ns: 11 ps:190 seq:             ->spo0A pos:-191 TTTTTCGAC
ns: 15 ps: 18 seq:           ->spoIIAA pos: -19 TTCTTTGAC
ns: 16 ps:123 seq:            +>spoIIE pos:-328 TTGTTTGGC
ns: 16 ps:243 seq:            +>spoIIE pos:-208 TTTTTAGAC
Pattern TTG.T.T.C Length 9 Density 6 Support 6 Total 6 Zssup 4.018923e+00 Zstot 3.375002e+00 
ns:  0 ps:315 seq:              +>abrB pos:-136 TTGTTATGC
ns:  2 ps:228 seq:              +>dltA pos:-223 TTGATATGC
ns:  7 ps: 33 seq:              ->sinI pos: -34 TTGTTTTGC
ns: 11 ps:167 seq:             ->spo0A pos:-168 TTGTTATTC
ns: 13 ps:108 seq:             ->spo0F pos:-109 TTGATTTTC
ns: 17 ps:163 seq:            ->spoIIE pos:-164 TTGATATTC
Pattern TT.T..TCG Length 9 Density 6 Support 6 Total 6 Zssup 4.018923e+00 Zstot 3.371746e+00 
ns:  1 ps: 88 seq:              ->abrB pos: -89 TTTTCTTCG
ns:  7 ps:180 seq:              ->sinI pos:-181 TTATAATCG
ns: 10 ps:122 seq:             +>spo0A pos:-204 TTTTAGTCG
ns: 12 ps:181 seq:             +>spo0F pos: -35 TTTTAATCG
ns: 14 ps:136 seq:           +>spoIIAA pos: -10 TTGTATTCG
ns: 17 ps: 70 seq:            ->spoIIE pos: -71 TTATATTCG
Pattern G..TTTT.T Length 9 Density 6 Support 8 Total 18 Zssup 4.010152e+00 Zstot 8.620533e+00 
ns:  0 ps:116 seq:              +>abrB pos:-335 GAATTTTGT
ns:  0 ps:335 seq:              +>abrB pos:-116 GGATTTTGT
ns:  1 ps:228 seq:              ->abrB pos:-229 GCATTTTAT
ns:  1 ps:299 seq:              ->abrB pos:-300 GTTTTTTAT
ns:  1 ps:345 seq:              ->abrB pos:-346 GACTTTTTT
ns:  2 ps:293 seq:              +>dltA pos:-158 GGCTTTTAT
ns:  2 ps:322 seq:              +>dltA pos:-129 GTTTTTTAT
ns:  4 ps: 35 seq:              +>kinC pos:-205 GCCTTTTTT
ns:  5 ps:222 seq:              ->kinC pos:-223 GCCTTTTTT
ns:  6 ps: 26 seq:              +>sinI pos:-207 GTTTTTTTT
ns:  7 ps:156 seq:              ->sinI pos:-157 GAATTTTTT
ns:  7 ps:188 seq:              ->sinI pos:-189 GTATTTTCT
ns: 10 ps:186 seq:             +>spo0A pos:-140 GATTTTTTT
ns: 13 ps:161 seq:             ->spo0F pos:-162 GCATTTTCT
ns: 16 ps:232 seq:            +>spoIIE pos:-219 GATTTTTTT
ns: 17 ps:109 seq:            ->spoIIE pos:-110 GGATTTTGT
ns: 18 ps: 27 seq:           +>spoIIGA pos:-218 GCTTTTTTT
ns: 19 ps:232 seq:           ->spoIIGA pos:-233 GCTTTTTTT
Pattern G..TT.TTT Length 9 Density 6 Support 8 Total 12 Zssup 4.010152e+00 Zstot 5.129190e+00 
ns:  1 ps:345 seq:              ->abrB pos:-346 GACTTTTTT
ns:  2 ps:317 seq:              +>dltA pos:-134 GTTTTGTTT
ns:  4 ps: 35 seq:              +>kinC pos:-205 GCCTTTTTT
ns:  5 ps:222 seq:              ->kinC pos:-223 GCCTTTTTT
ns:  6 ps: 26 seq:              +>sinI pos:-207 GTTTTTTTT
ns:  7 ps:156 seq:              ->sinI pos:-157 GAATTTTTT
ns:  9 ps: 24 seq:              ->sinR pos: -25 GTATTGTTT
ns: 10 ps:186 seq:             +>spo0A pos:-140 GATTTTTTT
ns: 16 ps:232 seq:            +>spoIIE pos:-219 GATTTTTTT
ns: 16 ps:304 seq:            +>spoIIE pos:-147 GATTTCTTT
ns: 18 ps: 27 seq:           +>spoIIGA pos:-218 GCTTTTTTT
ns: 19 ps:232 seq:           ->spoIIGA pos:-233 GCTTTTTTT
Pattern TT.T.TT.G Length 9 Density 6 Support 8 Total 8 Zssup 4.010152e+00 Zstot 2.817048e+00 
ns:  1 ps: 88 seq:              ->abrB pos: -89 TTTTCTTCG
ns:  2 ps:296 seq:              +>dltA pos:-155 TTTTATTTG
ns:  5 ps:161 seq:              ->kinC pos:-162 TTATCTTAG
ns:  6 ps: 27 seq:              +>sinI pos:-206 TTTTTTTTG
ns: 10 ps:188 seq:             +>spo0A pos:-138 TTTTTTTAG
ns: 13 ps:102 seq:             ->spo0F pos:-103 TTCTGTTTG
ns: 14 ps:136 seq:           +>spoIIAA pos: -10 TTGTATTCG
ns: 17 ps: 70 seq:            ->spoIIE pos: -71 TTATATTCG
Pattern TGTTT...T Length 9 Density 6 Support 8 Total 11 Zssup 4.010152e+00 Zstot 4.549572e+00 
ns:  1 ps: 74 seq:              ->abrB pos: -75 TGTTTAAAT
ns:  2 ps:316 seq:              +>dltA pos:-135 TGTTTTGTT
ns:  3 ps: 24 seq:              ->dltA pos: -25 TGTTTGAAT
ns:  3 ps:198 seq:              ->dltA pos:-199 TGTTTCATT
ns:  5 ps: 69 seq:              ->kinC pos: -70 TGTTTCTCT
ns:  7 ps: 74 seq:              ->sinI pos: -75 TGTTTATGT
ns: 11 ps: 97 seq:             ->spo0A pos: -98 TGTTTACAT
ns: 11 ps:178 seq:             ->spo0A pos:-179 TGTTTTTCT
ns: 13 ps:105 seq:             ->spo0F pos:-106 TGTTTGATT
ns: 15 ps: 84 seq:           ->spoIIAA pos: -85 TGTTTCGAT
ns: 18 ps:233 seq:           +>spoIIGA pos: -12 TGTTTTGAT
Pattern TTGT.T..T Length 9 Density 6 Support 8 Total 10 Zssup 4.010152e+00 Zstot 3.397007e+00 
ns:  1 ps:160 seq:              ->abrB pos:-161 TTGTTTACT
ns:  2 ps:315 seq:              +>dltA pos:-136 TTGTTTTGT
ns:  2 ps:320 seq:              +>dltA pos:-131 TTGTTTTTT
ns:  7 ps:109 seq:              ->sinI pos:-110 TTGTATGCT
ns:  9 ps: 27 seq:              ->sinR pos: -28 TTGTTTAAT
ns: 11 ps:252 seq:             ->spo0A pos:-253 TTGTATATT
ns: 13 ps:176 seq:             ->spo0F pos:-177 TTGTATACT
ns: 16 ps:  3 seq:            +>spoIIE pos:-448 TTGTATTAT
ns: 17 ps:411 seq:            ->spoIIE pos:-412 TTGTTTTGT
ns: 18 ps: 87 seq:           +>spoIIGA pos:-158 TTGTATTTT
Pattern T.T.TG.TT Length 9 Density 6 Support 8 Total 12 Zssup 4.010152e+00 Zstot 5.131571e+00 
ns:  1 ps: 70 seq:              ->abrB pos: -71 TATTTGTTT
ns:  2 ps:330 seq:              +>dltA pos:-121 TGTATGGTT
ns:  4 ps: 53 seq:              +>kinC pos:-187 TTTTTGATT
ns:  7 ps:110 seq:              ->sinI pos:-111 TGTATGCTT
ns: 11 ps:174 seq:             ->spo0A pos:-175 TCTATGTTT
ns: 11 ps:184 seq:             ->spo0A pos:-185 TCTCTGTTT
ns: 13 ps:105 seq:             ->spo0F pos:-106 TGTTTGATT
ns: 14 ps:128 seq:           +>spoIIAA pos: -18 TCTGTGCTT
ns: 16 ps:120 seq:            +>spoIIE pos:-331 TATTTGTTT
ns: 16 ps:344 seq:            +>spoIIE pos:-107 TCTGTGCTT
ns: 17 ps: 35 seq:            ->spoIIE pos: -36 TTTCTGCTT
ns: 17 ps:415 seq:            ->spoIIE pos:-416 TTTGTGCTT
Pattern T..TTG.TT Length 9 Density 6 Support 8 Total 8 Zssup 4.010152e+00 Zstot 2.820519e+00 
ns:  1 ps: 70 seq:              ->abrB pos: -71 TATTTGTTT
ns:  2 ps:312 seq:              +>dltA pos:-139 TGCTTGTTT
ns:  4 ps: 53 seq:              +>kinC pos:-187 TTTTTGATT
ns:  7 ps: 70 seq:              ->sinI pos: -71 TACTTGTTT
ns: 10 ps:101 seq:             +>spo0A pos:-225 TCCTTGTTT
ns: 13 ps:105 seq:             ->spo0F pos:-106 TGTTTGATT
ns: 16 ps:120 seq:            +>spoIIE pos:-331 TATTTGTTT
ns: 19 ps: 88 seq:           ->spoIIGA pos: -89 TTCTTGCTT
Pattern TCG.CA Length 6 Density 5 Support 8 Total 13 Zssup 4.010042e+00 Zstot 5.684742e+00 
ns:  1 ps: 94 seq:              ->abrB pos: -95 TCGTCA
ns:  1 ps:104 seq:              ->abrB pos:-105 TCGACA
ns:  1 ps:148 seq:              ->abrB pos:-149 TCGTCA
ns:  1 ps:333 seq:              ->abrB pos:-334 TCGACA
ns:  2 ps:183 seq:              +>dltA pos:-268 TCGTCA
ns:  3 ps:242 seq:              ->dltA pos:-243 TCGACA
ns:  5 ps: 95 seq:              ->kinC pos: -96 TCGACA
ns:  6 ps: 12 seq:              +>sinI pos:-221 TCGACA
ns: 10 ps: 85 seq:             +>spo0A pos:-241 TCGACA
ns: 11 ps:106 seq:             ->spo0A pos:-107 TCGACA
ns: 13 ps: 74 seq:             ->spo0F pos: -75 TCGTCA
ns: 15 ps:137 seq:           ->spoIIAA pos:-138 TCGGCA
ns: 18 ps: 57 seq:           +>spoIIGA pos:-188 TCGACA
Pattern T.CGAC Length 6 Density 5 Support 8 Total 12 Zssup 4.010042e+00 Zstot 5.109751e+00 
ns:  1 ps:103 seq:              ->abrB pos:-104 TTCGAC
ns:  1 ps:322 seq:              ->abrB pos:-323 TACGAC
ns:  1 ps:332 seq:              ->abrB pos:-333 TTCGAC
ns:  3 ps:241 seq:              ->dltA pos:-242 TTCGAC
ns:  5 ps: 94 seq:              ->kinC pos: -95 TTCGAC
ns:  6 ps: 11 seq:              +>sinI pos:-222 TTCGAC
ns: 10 ps: 84 seq:             +>spo0A pos:-242 TTCGAC
ns: 11 ps:105 seq:             ->spo0A pos:-106 TTCGAC
ns: 11 ps:193 seq:             ->spo0A pos:-194 TTCGAC
ns: 13 ps:146 seq:             ->spo0F pos:-147 TACGAC
ns: 15 ps: 93 seq:           ->spoIIAA pos: -94 TTCGAC
ns: 17 ps:147 seq:            ->spoIIE pos:-148 TTCGAC
Pattern CTTGT..T Length 8 Density 6 Support 6 Total 6 Zssup 4.008499e+00 Zstot 3.360925e+00 
ns:  0 ps:314 seq:              +>abrB pos:-137 CTTGTTAT
ns:  2 ps:314 seq:              +>dltA pos:-137 CTTGTTTT
ns:  5 ps: 65 seq:              ->kinC pos: -66 CTTGTGTT
ns:  7 ps: 32 seq:              ->sinI pos: -33 CTTGTTTT
ns:  9 ps: 64 seq:              ->sinR pos: -65 CTTGTGAT
ns: 16 ps: 16 seq:            +>spoIIE pos:-435 CTTGTGCT
Pattern GT.TT.TC Length 8 Density 6 Support 6 Total 6 Zssup 4.008499e+00 Zstot 3.360925e+00 
ns:  3 ps:236 seq:              ->dltA pos:-237 GTTTTTTC
ns:  5 ps:158 seq:              ->kinC pos:-159 GTCTTATC
ns:  7 ps:188 seq:              ->sinI pos:-189 GTATTTTC
ns: 10 ps:210 seq:             +>spo0A pos:-116 GTTTTGTC
ns: 14 ps: 19 seq:           +>spoIIAA pos:-127 GTTTTGTC
ns: 18 ps: 89 seq:           +>spoIIGA pos:-156 GTATTTTC
Pattern G..TTTTC Length 8 Density 6 Support 6 Total 7 Zssup 4.008499e+00 Zstot 4.140414e+00 
ns:  3 ps:183 seq:              ->dltA pos:-184 GGTTTTTC
ns:  3 ps:236 seq:              ->dltA pos:-237 GTTTTTTC
ns:  7 ps:188 seq:              ->sinI pos:-189 GTATTTTC
ns: 10 ps: 79 seq:             +>spo0A pos:-247 GATTTTTC
ns: 13 ps:161 seq:             ->spo0F pos:-162 GCATTTTC
ns: 17 ps: 40 seq:            ->spoIIE pos: -41 GCTTTTTC
ns: 18 ps: 89 seq:           +>spoIIGA pos:-156 GTATTTTC
Pattern TGCTT..T Length 8 Density 6 Support 6 Total 8 Zssup 4.008499e+00 Zstot 4.920897e+00 
ns:  2 ps:312 seq:              +>dltA pos:-139 TGCTTGTT
ns:  7 ps:114 seq:              ->sinI pos:-115 TGCTTCAT
ns: 12 ps:126 seq:             +>spo0F pos: -90 TGCTTACT
ns: 14 ps:132 seq:           +>spoIIAA pos: -14 TGCTTTGT
ns: 17 ps: 39 seq:            ->spoIIE pos: -40 TGCTTTTT
ns: 18 ps:133 seq:           +>spoIIGA pos:-112 TGCTTTAT
ns: 19 ps: 92 seq:           ->spoIIGA pos: -93 TGCTTCAT
ns: 19 ps:173 seq:           ->spoIIGA pos:-174 TGCTTAAT
Pattern T.CTTG.T Length 8 Density 6 Support 6 Total 7 Zssup 4.008499e+00 Zstot 4.140414e+00 
ns:  1 ps:410 seq:              ->abrB pos:-411 TTCTTGAT
ns:  2 ps:312 seq:              +>dltA pos:-139 TGCTTGTT
ns:  7 ps:  9 seq:              ->sinI pos: -10 TTCTTGAT
ns:  7 ps: 70 seq:              ->sinI pos: -71 TACTTGTT
ns: 10 ps:101 seq:             +>spo0A pos:-225 TCCTTGTT
ns: 15 ps: 60 seq:           ->spoIIAA pos: -61 TCCTTGAT
ns: 19 ps: 88 seq:           ->spoIIGA pos: -89 TTCTTGCT
Pattern TCGAC Length 5 Density 5 Support 8 Total 11 Zssup 3.999373e+00 Zstot 4.512009e+00 
ns:  1 ps:104 seq:              ->abrB pos:-105 TCGAC
ns:  1 ps:333 seq:              ->abrB pos:-334 TCGAC
ns:  3 ps:242 seq:              ->dltA pos:-243 TCGAC
ns:  5 ps: 95 seq:              ->kinC pos: -96 TCGAC
ns:  6 ps: 12 seq:              +>sinI pos:-221 TCGAC
ns: 10 ps: 85 seq:             +>spo0A pos:-241 TCGAC
ns: 11 ps:106 seq:             ->spo0A pos:-107 TCGAC
ns: 11 ps:194 seq:             ->spo0A pos:-195 TCGAC
ns: 15 ps: 94 seq:           ->spoIIAA pos: -95 TCGAC
ns: 17 ps:148 seq:            ->spoIIE pos:-149 TCGAC
ns: 18 ps: 57 seq:           +>spoIIGA pos:-188 TCGAC
Pattern G..TTTTT Length 8 Density 6 Support 8 Total 14 Zssup 3.999344e+00 Zstot 6.260752e+00 
ns:  0 ps:178 seq:              +>abrB pos:-273 GGATTTTT
ns:  1 ps:345 seq:              ->abrB pos:-346 GACTTTTT
ns:  2 ps:222 seq:              +>dltA pos:-229 GAATTTTT
ns:  3 ps:182 seq:              ->dltA pos:-183 GGGTTTTT
ns:  4 ps: 35 seq:              +>kinC pos:-205 GCCTTTTT
ns:  5 ps:222 seq:              ->kinC pos:-223 GCCTTTTT
ns:  6 ps: 26 seq:              +>sinI pos:-207 GTTTTTTT
ns:  7 ps:156 seq:              ->sinI pos:-157 GAATTTTT
ns:  9 ps:  9 seq:              ->sinR pos: -10 GCCTTTTT
ns: 10 ps: 18 seq:             +>spo0A pos:-308 GTTTTTTT
ns: 10 ps:186 seq:             +>spo0A pos:-140 GATTTTTT
ns: 16 ps:232 seq:            +>spoIIE pos:-219 GATTTTTT
ns: 18 ps: 27 seq:           +>spoIIGA pos:-218 GCTTTTTT
ns: 19 ps:232 seq:           ->spoIIGA pos:-233 GCTTTTTT
Pattern T.TTGT.T Length 8 Density 6 Support 8 Total 11 Zssup 3.999344e+00 Zstot 4.529678e+00 
ns:  1 ps:158 seq:              ->abrB pos:-159 TTTTGTTT
ns:  2 ps:318 seq:              +>dltA pos:-133 TTTTGTTT
ns:  7 ps: 31 seq:              ->sinI pos: -32 TCTTGTTT
ns:  7 ps:107 seq:              ->sinI pos:-108 TATTGTAT
ns:  9 ps: 25 seq:              ->sinR pos: -26 TATTGTTT
ns: 11 ps:250 seq:             ->spo0A pos:-251 TTTTGTAT
ns: 13 ps: 91 seq:             ->spo0F pos: -92 TATTGTAT
ns: 13 ps:174 seq:             ->spo0F pos:-175 TGTTGTAT
ns: 17 ps:195 seq:            ->spoIIE pos:-196 TGTTGTCT
ns: 17 ps:409 seq:            ->spoIIE pos:-410 TATTGTTT
ns: 18 ps:230 seq:           +>spoIIGA pos: -15 TTTTGTTT
Pattern T..TTTGT Length 8 Density 6 Support 8 Total 9 Zssup 3.999344e+00 Zstot 3.378733e+00 
ns:  1 ps: 69 seq:              ->abrB pos: -70 TTATTTGT
ns:  2 ps:316 seq:              +>dltA pos:-135 TGTTTTGT
ns:  4 ps:134 seq:              +>kinC pos:-106 TTATTTGT
ns: 10 ps:104 seq:             +>spo0A pos:-222 TTGTTTGT
ns: 11 ps:248 seq:             ->spo0A pos:-249 TCTTTTGT
ns: 13 ps:169 seq:             ->spo0F pos:-170 TCTTTTGT
ns: 14 ps:132 seq:           +>spoIIAA pos: -14 TGCTTTGT
ns: 17 ps:412 seq:            ->spoIIE pos:-413 TGTTTTGT
ns: 19 ps:177 seq:           ->spoIIGA pos:-178 TAATTTGT
Pattern T..TGTTT Length 8 Density 6 Support 8 Total 8 Zssup 3.999344e+00 Zstot 2.804364e+00 
ns:  1 ps:158 seq:              ->abrB pos:-159 TTTTGTTT
ns:  2 ps:318 seq:              +>dltA pos:-133 TTTTGTTT
ns:  5 ps: 66 seq:              ->kinC pos: -67 TTGTGTTT
ns:  7 ps: 31 seq:              ->sinI pos: -32 TCTTGTTT
ns:  9 ps: 25 seq:              ->sinR pos: -26 TATTGTTT
ns: 13 ps:102 seq:             ->spo0F pos:-103 TTCTGTTT
ns: 17 ps:409 seq:            ->spoIIE pos:-410 TATTGTTT
ns: 18 ps:230 seq:           +>spoIIGA pos: -15 TTTTGTTT
Pattern GC.TTTT Length 7 Density 6 Support 6 Total 8 Zssup 3.998128e+00 Zstot 4.901840e+00 
ns:  1 ps:228 seq:              ->abrB pos:-229 GCATTTT
ns:  4 ps: 35 seq:              +>kinC pos:-205 GCCTTTT
ns:  5 ps:222 seq:              ->kinC pos:-223 GCCTTTT
ns:  9 ps:  9 seq:              ->sinR pos: -10 GCCTTTT
ns: 13 ps:161 seq:             ->spo0F pos:-162 GCATTTT
ns: 17 ps: 40 seq:            ->spoIIE pos: -41 GCTTTTT
ns: 18 ps: 27 seq:           +>spoIIGA pos:-218 GCTTTTT
ns: 19 ps:232 seq:           ->spoIIGA pos:-233 GCTTTTT
Pattern TTTGTC Length 6 Density 6 Support 6 Total 9 Zssup 3.987810e+00 Zstot 5.658903e+00 
ns:  0 ps:120 seq:              +>abrB pos:-331 TTTGTC
ns:  0 ps:339 seq:              +>abrB pos:-112 TTTGTC
ns:  4 ps:137 seq:              +>kinC pos:-103 TTTGTC
ns: 10 ps:107 seq:             +>spo0A pos:-219 TTTGTC
ns: 10 ps:212 seq:             +>spo0A pos:-114 TTTGTC
ns: 11 ps:233 seq:             ->spo0A pos:-234 TTTGTC
ns: 14 ps: 21 seq:           +>spoIIAA pos:-125 TTTGTC
ns: 17 ps:113 seq:            ->spoIIE pos:-114 TTTGTC
ns: 19 ps:180 seq:           ->spoIIGA pos:-181 TTTGTC
Pattern AA..CAT.C Length 9 Density 6 Support 6 Total 8 Zssup 3.974638e+00 Zstot 4.877582e+00 
ns:  2 ps:117 seq:              +>dltA pos:-334 AAAACATAC
ns:  2 ps:423 seq:              +>dltA pos: -28 AACACATGC
ns:  3 ps:111 seq:              ->dltA pos:-112 AAACCATAC
ns:  5 ps:131 seq:              ->kinC pos:-132 AAATCATTC
ns:  7 ps:  3 seq:              ->sinI pos:  -4 AACCCATTC
ns: 10 ps: 51 seq:             +>spo0A pos:-275 AATACATAC
ns: 12 ps:112 seq:             +>spo0F pos:-104 AATACATAC
ns: 14 ps: 37 seq:           +>spoIIAA pos:-109 AATTCATTC
Pattern CTC..AA.A Length 9 Density 6 Support 6 Total 8 Zssup 3.974638e+00 Zstot 4.877582e+00 
ns:  1 ps: 55 seq:              ->abrB pos: -56 CTCCCAAGA
ns:  2 ps: 69 seq:              +>dltA pos:-382 CTCGAAACA
ns:  7 ps: 61 seq:              ->sinI pos: -62 CTCCTAAAA
ns:  7 ps:195 seq:              ->sinI pos:-196 CTCAAAAAA
ns: 10 ps: 46 seq:             +>spo0A pos:-280 CTCAGAATA
ns: 11 ps:127 seq:             ->spo0A pos:-128 CTCTAAAAA
ns: 12 ps: 54 seq:             +>spo0F pos:-162 CTCAGAAAA
ns: 18 ps: 97 seq:           +>spoIIGA pos:-148 CTCTCAACA
Pattern CA..CA.TA Length 9 Density 6 Support 6 Total 6 Zssup 3.974638e+00 Zstot 3.325472e+00 
ns:  0 ps:274 seq:              +>abrB pos:-177 CAATCAATA
ns:  3 ps:133 seq:              ->dltA pos:-134 CAAGCAGTA
ns:  5 ps:135 seq:              ->kinC pos:-136 CATTCATTA
ns:  6 ps:117 seq:              +>sinI pos:-116 CATACAATA
ns: 12 ps:116 seq:             +>spo0F pos:-100 CATACAATA
ns: 14 ps: 60 seq:           +>spoIIAA pos: -86 CACTCATTA
Pattern T.C..CAAA Length 9 Density 6 Support 6 Total 9 Zssup 3.974638e+00 Zstot 5.655346e+00 
ns:  1 ps:103 seq:              ->abrB pos:-104 TTCGACAAA
ns:  1 ps:322 seq:              ->abrB pos:-323 TACGACAAA
ns:  3 ps:303 seq:              ->dltA pos:-304 TCCCTCAAA
ns:  5 ps: 94 seq:              ->kinC pos: -95 TTCGACAAA
ns: 10 ps: 84 seq:             +>spo0A pos:-242 TTCGACAAA
ns: 11 ps:105 seq:             ->spo0A pos:-106 TTCGACAAA
ns: 12 ps: 35 seq:             +>spo0F pos:-181 TACAACAAA
ns: 13 ps: 73 seq:             ->spo0F pos: -74 TTCGTCAAA
ns: 19 ps:  0 seq:           ->spoIIGA pos:  -1 TGCATCAAA
Pattern TC..A.AAT Length 9 Density 6 Support 8 Total 12 Zssup 3.967201e+00 Zstot 5.059805e+00 
ns:  0 ps:269 seq:              +>abrB pos:-182 TCTTACAAT
ns:  0 ps:343 seq:              +>abrB pos:-108 TCGAATAAT
ns:  1 ps:140 seq:              ->abrB pos:-141 TCCAATAAT
ns:  2 ps:186 seq:              +>dltA pos:-265 TCAAATAAT
ns:  4 ps:141 seq:              +>kinC pos: -99 TCGAAGAAT
ns:  7 ps: 62 seq:              ->sinI pos: -63 TCCTAAAAT
ns: 10 ps: 45 seq:             +>spo0A pos:-281 TCTCAGAAT
ns: 11 ps:237 seq:             ->spo0A pos:-238 TCGAAAAAT
ns: 12 ps: 55 seq:             +>spo0F pos:-161 TCAGAAAAT
ns: 14 ps:120 seq:           +>spoIIAA pos: -26 TCAAAGAAT
ns: 15 ps: 72 seq:           ->spoIIAA pos: -73 TCGGATAAT
ns: 17 ps:200 seq:            ->spoIIE pos:-201 TCTAAAAAT
Pattern CAAT..CA Length 8 Density 6 Support 6 Total 6 Zssup 3.964264e+00 Zstot 3.311462e+00 
ns:  1 ps: 26 seq:              ->abrB pos: -27 CAATACCA
ns:  3 ps:246 seq:              ->dltA pos:-247 CAATCACA
ns:  9 ps: 48 seq:              ->sinR pos: -49 CAATGTCA
ns: 12 ps: 24 seq:             +>spo0F pos:-192 CAATATCA
ns: 15 ps: 35 seq:           ->spoIIAA pos: -36 CAATTCCA
ns: 17 ps:131 seq:            ->spoIIE pos:-132 CAATACCA
Pattern TC..CAAA Length 8 Density 6 Support 6 Total 10 Zssup 3.964264e+00 Zstot 6.406209e+00 
ns:  1 ps:104 seq:              ->abrB pos:-105 TCGACAAA
ns:  2 ps:183 seq:              +>dltA pos:-268 TCGTCAAA
ns:  2 ps:441 seq:              +>dltA pos: -10 TCCGCAAA
ns:  3 ps:142 seq:              ->dltA pos:-143 TCATCAAA
ns:  5 ps: 95 seq:              ->kinC pos: -96 TCGACAAA
ns: 10 ps: 85 seq:             +>spo0A pos:-241 TCGACAAA
ns: 11 ps: 60 seq:             ->spo0A pos: -61 TCCCCAAA
ns: 11 ps:106 seq:             ->spo0A pos:-107 TCGACAAA
ns: 13 ps: 74 seq:             ->spo0F pos: -75 TCGTCAAA
ns: 18 ps: 57 seq:           +>spoIIGA pos:-188 TCGACAAA
Pattern ATTTT.T.A Length 9 Density 7 Support 6 Total 7 Zssup 3.941738e+00 Zstot 4.059319e+00 
ns:  1 ps:230 seq:              ->abrB pos:-231 ATTTTATAA
ns:  5 ps: 41 seq:              ->kinC pos: -42 ATTTTCTCA
ns:  7 ps:190 seq:              ->sinI pos:-191 ATTTTCTCA
ns: 10 ps:187 seq:             +>spo0A pos:-139 ATTTTTTTA
ns: 13 ps: 34 seq:             ->spo0F pos: -35 ATTTTTTCA
ns: 13 ps:152 seq:             ->spo0F pos:-153 ATTTTCTGA
ns: 17 ps:111 seq:            ->spoIIE pos:-112 ATTTTGTCA
Pattern A.TTTTT.A Length 9 Density 7 Support 6 Total 8 Zssup 3.941738e+00 Zstot 4.831131e+00 
ns:  1 ps:298 seq:              ->abrB pos:-299 AGTTTTTTA
ns:  2 ps:  8 seq:              +>dltA pos:-443 ACTTTTTAA
ns:  2 ps:166 seq:              +>dltA pos:-285 ACTTTTTGA
ns:  2 ps:223 seq:              +>dltA pos:-228 AATTTTTGA
ns:  4 ps: 51 seq:              +>kinC pos:-189 AATTTTTGA
ns: 10 ps:187 seq:             +>spo0A pos:-139 ATTTTTTTA
ns: 13 ps: 34 seq:             ->spo0F pos: -35 ATTTTTTCA
ns: 19 ps:156 seq:           ->spoIIGA pos:-157 AATTTTTCA
Pattern A..ATTTTT Length 9 Density 7 Support 6 Total 8 Zssup 3.941738e+00 Zstot 4.826368e+00 
ns:  0 ps:177 seq:              +>abrB pos:-274 AGGATTTTT
ns:  1 ps:365 seq:              ->abrB pos:-366 AAGATTTTT
ns:  4 ps:231 seq:              +>kinC pos:  -9 ATGATTTTT
ns:  7 ps:155 seq:              ->sinI pos:-156 AGAATTTTT
ns: 10 ps: 77 seq:             +>spo0A pos:-249 AAGATTTTT
ns: 10 ps:184 seq:             +>spo0A pos:-142 ATGATTTTT
ns: 13 ps: 31 seq:             ->spo0F pos: -32 AAAATTTTT
ns: 19 ps:154 seq:           ->spoIIGA pos:-155 ACAATTTTT
Pattern G.A.G.AAA Length 9 Density 6 Support 7 Total 8 Zssup 3.903602e+00 Zstot 3.649729e+00 
ns:  0 ps:424 seq:              +>abrB pos: -27 GTACGTAAA
ns:  2 ps:256 seq:              +>dltA pos:-195 GTATGAAAA
ns:  3 ps: 34 seq:              ->dltA pos: -35 GCATGTAAA
ns:  5 ps:190 seq:              ->kinC pos:-191 GCACGCAAA
ns:  6 ps:187 seq:              +>sinI pos: -46 GAATGCAAA
ns: 10 ps:218 seq:             +>spo0A pos:-108 GAATGTAAA
ns: 12 ps:170 seq:             +>spo0F pos: -46 GAATGAAAA
ns: 16 ps:398 seq:            +>spoIIE pos: -53 GAATGGAAA
Pattern AA..AAGG Length 8 Density 6 Support 7 Total 8 Zssup 3.893061e+00 Zstot 3.632527e+00 
ns:  3 ps:391 seq:              ->dltA pos:-392 AATAAAGG
ns:  4 ps:  9 seq:              +>kinC pos:-231 AAAAAAGG
ns:  5 ps:196 seq:              ->kinC pos:-197 AAAAAAGG
ns:  6 ps: 51 seq:              +>sinI pos:-182 AATAAAGG
ns:  8 ps: 17 seq:              +>sinR pos: -67 AAGGAAGG
ns: 11 ps:216 seq:             ->spo0A pos:-217 AAACAAGG
ns: 17 ps:120 seq:            ->spoIIE pos:-121 AAAGAAGG
ns: 18 ps:178 seq:           +>spoIIGA pos: -67 AAGAAAGG
Pattern GAA.G.AA Length 8 Density 6 Support 7 Total 9 Zssup 3.893061e+00 Zstot 4.284499e+00 
ns:  0 ps:327 seq:              +>abrB pos:-124 GAAGGTAA
ns:  2 ps:217 seq:              +>dltA pos:-234 GAAGGGAA
ns:  3 ps:365 seq:              ->dltA pos:-366 GAATGGAA
ns:  6 ps:187 seq:              +>sinI pos: -46 GAATGCAA
ns: 10 ps:218 seq:             +>spo0A pos:-108 GAATGTAA
ns: 12 ps:170 seq:             +>spo0F pos: -46 GAATGAAA
ns: 16 ps:398 seq:            +>spoIIE pos: -53 GAATGGAA
ns: 17 ps:123 seq:            ->spoIIE pos:-124 GAAGGTAA
ns: 18 ps:176 seq:           +>spoIIGA pos: -69 GAAAGAAA
Pattern CG.CA.A Length 7 Density 5 Support 8 Total 10 Zssup 3.881624e+00 Zstot 3.775852e+00 
ns:  1 ps:105 seq:              ->abrB pos:-106 CGACAAA
ns:  1 ps:324 seq:              ->abrB pos:-325 CGACAAA
ns:  2 ps:184 seq:              +>dltA pos:-267 CGTCAAA
ns:  5 ps: 96 seq:              ->kinC pos: -97 CGACAAA
ns: 10 ps: 86 seq:             +>spo0A pos:-240 CGACAAA
ns: 11 ps:107 seq:             ->spo0A pos:-108 CGACAAA
ns: 13 ps: 75 seq:             ->spo0F pos: -76 CGTCAAA
ns: 15 ps:138 seq:           ->spoIIAA pos:-139 CGGCATA
ns: 17 ps:404 seq:            ->spoIIE pos:-405 CGCCATA
ns: 18 ps: 58 seq:           +>spoIIGA pos:-187 CGACAAA
Pattern CG.C.AA Length 7 Density 5 Support 8 Total 12 Zssup 3.881624e+00 Zstot 4.902528e+00 
ns:  1 ps:105 seq:              ->abrB pos:-106 CGACAAA
ns:  1 ps:324 seq:              ->abrB pos:-325 CGACAAA
ns:  2 ps:184 seq:              +>dltA pos:-267 CGTCAAA
ns:  4 ps: 67 seq:              +>kinC pos:-173 CGCCTAA
ns:  5 ps: 96 seq:              ->kinC pos: -97 CGACAAA
ns: 10 ps: 86 seq:             +>spo0A pos:-240 CGACAAA
ns: 11 ps:107 seq:             ->spo0A pos:-108 CGACAAA
ns: 11 ps:195 seq:             ->spo0A pos:-196 CGACTAA
ns: 13 ps: 75 seq:             ->spo0F pos: -76 CGTCAAA
ns: 14 ps: 46 seq:           +>spoIIAA pos:-100 CGTCGAA
ns: 16 ps:297 seq:            +>spoIIE pos:-154 CGTCGAA
ns: 18 ps: 58 seq:           +>spoIIGA pos:-187 CGACAAA
Pattern A.G..TTTC Length 9 Density 6 Support 6 Total 6 Zssup 3.875799e+00 Zstot 3.214710e+00 
ns:  1 ps:282 seq:              ->abrB pos:-283 AAGACTTTC
ns:  2 ps:333 seq:              +>dltA pos:-118 ATGGTTTTC
ns:  7 ps: 79 seq:              ->sinI pos: -80 ATGTATTTC
ns: 11 ps:177 seq:             ->spo0A pos:-178 ATGTTTTTC
ns: 13 ps: 67 seq:             ->spo0F pos: -68 ATGATTTTC
ns: 17 ps:181 seq:            ->spoIIE pos:-182 AAGAATTTC
Pattern CATT.T..G Length 9 Density 6 Support 6 Total 6 Zssup 3.875799e+00 Zstot 3.214710e+00 
ns:  1 ps: 98 seq:              ->abrB pos: -99 CATTATTCG
ns:  5 ps: 89 seq:              ->kinC pos: -90 CATTCTTCG
ns: 10 ps:119 seq:             +>spo0A pos:-207 CATTTTTAG
ns: 13 ps:151 seq:             ->spo0F pos:-152 CATTTTCTG
ns: 14 ps: 64 seq:           +>spoIIAA pos: -82 CATTATCCG
ns: 16 ps:241 seq:            +>spoIIE pos:-210 CATTTTTAG
Pattern C.A.T.TTG Length 9 Density 6 Support 6 Total 7 Zssup 3.875799e+00 Zstot 3.975789e+00 
ns:  0 ps:115 seq:              +>abrB pos:-336 CGAATTTTG
ns:  0 ps:300 seq:              +>abrB pos:-151 CGATTATTG
ns:  2 ps: 80 seq:              +>dltA pos:-371 CCATTCTTG
ns:  4 ps: 50 seq:              +>kinC pos:-190 CAATTTTTG
ns:  7 ps:  6 seq:              ->sinI pos:  -7 CCATTCTTG
ns: 10 ps:169 seq:             +>spo0A pos:-157 CTAATATTG
ns: 14 ps: 16 seq:           +>spoIIAA pos:-130 CTAGTTTTG
Pattern CAG..TT.T Length 9 Density 6 Support 6 Total 8 Zssup 3.875799e+00 Zstot 4.737309e+00 
ns:  1 ps:226 seq:              ->abrB pos:-227 CAGCATTTT
ns:  1 ps:343 seq:              ->abrB pos:-344 CAGACTTTT
ns:  2 ps:291 seq:              +>dltA pos:-160 CAGGCTTTT
ns:  7 ps:154 seq:              ->sinI pos:-155 CAGAATTTT
ns: 10 ps: 16 seq:             +>spo0A pos:-310 CAGTTTTTT
ns: 13 ps: 88 seq:             ->spo0F pos: -89 CAGTATTGT
ns: 18 ps: 25 seq:           +>spoIIGA pos:-220 CAGCTTTTT
ns: 19 ps:230 seq:           ->spoIIGA pos:-231 CAGCTTTTT
Pattern TCT.TG..A Length 9 Density 6 Support 6 Total 6 Zssup 3.875799e+00 Zstot 3.214710e+00 
ns:  0 ps:  7 seq:              +>abrB pos:-444 TCTATGATA
ns:  7 ps:125 seq:              ->sinI pos:-126 TCTCTGGAA
ns: 11 ps:164 seq:             ->spo0A pos:-165 TCTTTGTTA
ns: 15 ps: 19 seq:           ->spoIIAA pos: -20 TCTTTGACA
ns: 16 ps:308 seq:            +>spoIIE pos:-143 TCTTTGGTA
ns: 19 ps:115 seq:           ->spoIIGA pos:-116 TCTGTGGGA
Pattern TC.TTG..A Length 9 Density 6 Support 6 Total 7 Zssup 3.875799e+00 Zstot 3.975789e+00 
ns:  5 ps:  5 seq:              ->kinC pos:  -6 TCATTGCCA
ns:  9 ps: 62 seq:              ->sinR pos: -63 TCCTTGTGA
ns: 11 ps:164 seq:             ->spo0A pos:-165 TCTTTGTTA
ns: 15 ps: 19 seq:           ->spoIIAA pos: -20 TCTTTGACA
ns: 15 ps: 60 seq:           ->spoIIAA pos: -61 TCCTTGATA
ns: 16 ps:308 seq:            +>spoIIE pos:-143 TCTTTGGTA
ns: 18 ps: 18 seq:           +>spoIIGA pos:-227 TCATTGGCA
Pattern TTT.G.C.A Length 9 Density 6 Support 6 Total 12 Zssup 3.875799e+00 Zstot 7.797999e+00 
ns:  0 ps:338 seq:              +>abrB pos:-113 TTTTGTCGA
ns:  3 ps:240 seq:              ->dltA pos:-241 TTTCGACAA
ns:  4 ps:223 seq:              +>kinC pos: -17 TTTTGGCAA
ns: 10 ps: 83 seq:             +>spo0A pos:-243 TTTCGACAA
ns: 10 ps:123 seq:             +>spo0A pos:-203 TTTAGTCGA
ns: 10 ps:211 seq:             +>spo0A pos:-115 TTTTGTCGA
ns: 11 ps:192 seq:             ->spo0A pos:-193 TTTCGACTA
ns: 12 ps:133 seq:             +>spo0F pos: -83 TTTTGACGA
ns: 13 ps: 72 seq:             ->spo0F pos: -73 TTTCGTCAA
ns: 16 ps:245 seq:            +>spoIIE pos:-206 TTTAGACAA
ns: 16 ps:328 seq:            +>spoIIE pos:-123 TTTTGACAA
ns: 17 ps:112 seq:            ->spoIIE pos:-113 TTTTGTCAA
Pattern TT.TG.C.A Length 9 Density 6 Support 6 Total 7 Zssup 3.875799e+00 Zstot 3.975789e+00 
ns:  0 ps:338 seq:              +>abrB pos:-113 TTTTGTCGA
ns:  4 ps:223 seq:              +>kinC pos: -17 TTTTGGCAA
ns: 10 ps:211 seq:             +>spo0A pos:-115 TTTTGTCGA
ns: 12 ps:133 seq:             +>spo0F pos: -83 TTTTGACGA
ns: 14 ps:  0 seq:           +>spoIIAA pos:-146 TTATGCCGA
ns: 16 ps:328 seq:            +>spoIIE pos:-123 TTTTGACAA
ns: 17 ps:112 seq:            ->spoIIE pos:-113 TTTTGTCAA
Pattern TT.T..CGA Length 9 Density 6 Support 6 Total 7 Zssup 3.875799e+00 Zstot 3.975789e+00 
ns:  0 ps:338 seq:              +>abrB pos:-113 TTTTGTCGA
ns:  2 ps:367 seq:              +>dltA pos: -84 TTATAACGA
ns:  3 ps:237 seq:              ->dltA pos:-238 TTTTTTCGA
ns: 10 ps:211 seq:             +>spo0A pos:-115 TTTTGTCGA
ns: 12 ps:133 seq:             +>spo0F pos: -83 TTTTGACGA
ns: 14 ps:  0 seq:           +>spoIIAA pos:-146 TTATGCCGA
ns: 17 ps: 89 seq:            ->spoIIE pos: -90 TTATAGCGA
Pattern TTG..AT.C Length 9 Density 6 Support 6 Total 6 Zssup 3.875799e+00 Zstot 3.214710e+00 
ns:  0 ps:315 seq:              +>abrB pos:-136 TTGTTATGC
ns:  2 ps:228 seq:              +>dltA pos:-223 TTGATATGC
ns:  4 ps:107 seq:              +>kinC pos:-133 TTGGGATAC
ns: 11 ps:167 seq:             ->spo0A pos:-168 TTGTTATTC
ns: 15 ps: 22 seq:           ->spoIIAA pos: -23 TTGACATTC
ns: 17 ps:163 seq:            ->spoIIE pos:-164 TTGATATTC
Pattern T..TT.GAC Length 9 Density 6 Support 6 Total 10 Zssup 3.875799e+00 Zstot 6.265738e+00 
ns:  1 ps:100 seq:              ->abrB pos:-101 TTATTCGAC
ns:  2 ps: 29 seq:              +>dltA pos:-422 TCTTTTGAC
ns:  3 ps:238 seq:              ->dltA pos:-239 TTTTTCGAC
ns:  3 ps:257 seq:              ->dltA pos:-258 TTATTTGAC
ns:  5 ps: 91 seq:              ->kinC pos: -92 TTCTTCGAC
ns: 10 ps: 81 seq:             +>spo0A pos:-245 TTTTTCGAC
ns: 11 ps:190 seq:             ->spo0A pos:-191 TTTTTCGAC
ns: 15 ps: 18 seq:           ->spoIIAA pos: -19 TTCTTTGAC
ns: 16 ps:243 seq:            +>spoIIE pos:-208 TTTTTAGAC
ns: 16 ps:326 seq:            +>spoIIE pos:-125 TCTTTTGAC
Pattern TT.T.CA.G Length 9 Density 6 Support 6 Total 6 Zssup 3.875799e+00 Zstot 3.214710e+00 
ns:  1 ps:388 seq:              ->abrB pos:-389 TTTTTCAGG
ns:  2 ps:407 seq:              +>dltA pos: -44 TTTTACATG
ns:  7 ps: 43 seq:              ->sinI pos: -44 TTCTTCATG
ns: 11 ps: 43 seq:             ->spo0A pos: -44 TTCTCCACG
ns: 17 ps:222 seq:            ->spoIIE pos:-223 TTCTGCAAG
ns: 19 ps:158 seq:           ->spoIIGA pos:-159 TTTTTCAGG
Pattern TT.TA..CG Length 9 Density 6 Support 6 Total 6 Zssup 3.875799e+00 Zstot 3.211503e+00 
ns:  1 ps:317 seq:              ->abrB pos:-318 TTATATACG
ns:  7 ps:180 seq:              ->sinI pos:-181 TTATAATCG
ns: 10 ps:122 seq:             +>spo0A pos:-204 TTTTAGTCG
ns: 12 ps:181 seq:             +>spo0F pos: -35 TTTTAATCG
ns: 14 ps:136 seq:           +>spoIIAA pos: -10 TTGTATTCG
ns: 17 ps: 70 seq:            ->spoIIE pos: -71 TTATATTCG
Pattern T..TT.TGA Length 9 Density 6 Support 8 Total 11 Zssup 3.871341e+00 Zstot 4.333581e+00 
ns:  0 ps:401 seq:              +>abrB pos: -50 TGTTTATGA
ns:  2 ps: 55 seq:              +>dltA pos:-396 TTATTATGA
ns:  3 ps:328 seq:              ->dltA pos:-329 TGTTTTTGA
ns:  6 ps: 28 seq:              +>sinI pos:-205 TTTTTTTGA
ns:  9 ps: 62 seq:              ->sinR pos: -63 TCCTTGTGA
ns: 10 ps: 24 seq:             +>spo0A pos:-302 TTATTTTGA
ns: 10 ps:179 seq:             +>spo0A pos:-147 TGATTATGA
ns: 12 ps:130 seq:             +>spo0F pos: -86 TACTTTTGA
ns: 16 ps:325 seq:            +>spoIIE pos:-126 TTCTTTTGA
ns: 18 ps:140 seq:           +>spoIIGA pos:-105 TACTTATGA
ns: 18 ps:232 seq:           +>spoIIGA pos: -13 TTGTTTTGA
Pattern TG.TAT..T Length 9 Density 6 Support 8 Total 13 Zssup 3.871341e+00 Zstot 5.463818e+00 
ns:  0 ps:316 seq:              +>abrB pos:-135 TGTTATGCT
ns:  0 ps:417 seq:              +>abrB pos: -34 TGGTATTGT
ns:  1 ps:432 seq:              ->abrB pos:-433 TGGTATCAT
ns:  2 ps:229 seq:              +>dltA pos:-222 TGATATGCT
ns:  4 ps: 22 seq:              +>kinC pos:-218 TGATATCAT
ns:  5 ps: 37 seq:              ->kinC pos: -38 TGATATTTT
ns:  8 ps:  3 seq:              +>sinR pos: -81 TGCTATAAT
ns:  9 ps: 68 seq:              ->sinR pos: -69 TGATATTAT
ns: 11 ps:168 seq:             ->spo0A pos:-169 TGTTATTCT
ns: 13 ps:184 seq:             ->spo0F pos:-185 TGATATTGT
ns: 15 ps: 64 seq:           ->spoIIAA pos: -65 TGATATGAT
ns: 16 ps:312 seq:            +>spoIIE pos:-139 TGGTATTGT
ns: 17 ps: 68 seq:            ->spoIIE pos: -69 TGTTATATT
Pattern TT.GTC.A Length 8 Density 6 Support 6 Total 10 Zssup 3.865536e+00 Zstot 6.241305e+00 
ns:  0 ps:339 seq:              +>abrB pos:-112 TTTGTCGA
ns:  4 ps:137 seq:              +>kinC pos:-103 TTTGTCGA
ns: 10 ps:107 seq:             +>spo0A pos:-219 TTTGTCAA
ns: 10 ps:124 seq:             +>spo0A pos:-202 TTAGTCGA
ns: 10 ps:212 seq:             +>spo0A pos:-114 TTTGTCGA
ns: 11 ps:233 seq:             ->spo0A pos:-234 TTTGTCGA
ns: 13 ps: 73 seq:             ->spo0F pos: -74 TTCGTCAA
ns: 16 ps:135 seq:            +>spoIIE pos:-316 TTGGTCAA
ns: 17 ps:113 seq:            ->spoIIE pos:-114 TTTGTCAA
ns: 19 ps:180 seq:           ->spoIIGA pos:-181 TTTGTCGA
Pattern TTT.G.CA Length 8 Density 6 Support 6 Total 8 Zssup 3.865536e+00 Zstot 4.719133e+00 
ns:  3 ps:240 seq:              ->dltA pos:-241 TTTCGACA
ns:  4 ps:223 seq:              +>kinC pos: -17 TTTTGGCA
ns: 10 ps: 83 seq:             +>spo0A pos:-243 TTTCGACA
ns: 13 ps: 72 seq:             ->spo0F pos: -73 TTTCGTCA
ns: 14 ps: 20 seq:           +>spoIIAA pos:-126 TTTTGTCA
ns: 16 ps:245 seq:            +>spoIIE pos:-206 TTTAGACA
ns: 16 ps:328 seq:            +>spoIIE pos:-123 TTTTGACA
ns: 17 ps:112 seq:            ->spoIIE pos:-113 TTTTGTCA
Pattern TTT..CGA Length 8 Density 6 Support 6 Total 10 Zssup 3.865536e+00 Zstot 6.241305e+00 
ns:  0 ps:339 seq:              +>abrB pos:-112 TTTGTCGA
ns:  3 ps:238 seq:              ->dltA pos:-239 TTTTTCGA
ns:  3 ps:260 seq:              ->dltA pos:-261 TTTGACGA
ns:  4 ps:137 seq:              +>kinC pos:-103 TTTGTCGA
ns: 10 ps: 81 seq:             +>spo0A pos:-245 TTTTTCGA
ns: 10 ps:212 seq:             +>spo0A pos:-114 TTTGTCGA
ns: 11 ps:190 seq:             ->spo0A pos:-191 TTTTTCGA
ns: 11 ps:233 seq:             ->spo0A pos:-234 TTTGTCGA
ns: 12 ps:134 seq:             +>spo0F pos: -82 TTTGACGA
ns: 19 ps:180 seq:           ->spoIIGA pos:-181 TTTGTCGA
Pattern T.T.TCGA Length 8 Density 6 Support 6 Total 10 Zssup 3.865536e+00 Zstot 6.241305e+00 
ns:  0 ps:339 seq:              +>abrB pos:-112 TTTGTCGA
ns:  3 ps:238 seq:              ->dltA pos:-239 TTTTTCGA
ns:  3 ps:373 seq:              ->dltA pos:-374 TGTTTCGA
ns:  4 ps:137 seq:              +>kinC pos:-103 TTTGTCGA
ns: 10 ps: 81 seq:             +>spo0A pos:-245 TTTTTCGA
ns: 10 ps:212 seq:             +>spo0A pos:-114 TTTGTCGA
ns: 11 ps:190 seq:             ->spo0A pos:-191 TTTTTCGA
ns: 11 ps:233 seq:             ->spo0A pos:-234 TTTGTCGA
ns: 15 ps: 84 seq:           ->spoIIAA pos: -85 TGTTTCGA
ns: 19 ps:180 seq:           ->spoIIGA pos:-181 TTTGTCGA
Pattern T.TT.GAC Length 8 Density 6 Support 6 Total 9 Zssup 3.865536e+00 Zstot 5.479732e+00 
ns:  1 ps:101 seq:              ->abrB pos:-102 TATTCGAC
ns:  3 ps:239 seq:              ->dltA pos:-240 TTTTCGAC
ns:  3 ps:258 seq:              ->dltA pos:-259 TATTTGAC
ns:  5 ps: 92 seq:              ->kinC pos: -93 TCTTCGAC
ns: 10 ps: 82 seq:             +>spo0A pos:-244 TTTTCGAC
ns: 11 ps:191 seq:             ->spo0A pos:-192 TTTTCGAC
ns: 15 ps: 19 seq:           ->spoIIAA pos: -20 TCTTTGAC
ns: 16 ps:244 seq:            +>spoIIE pos:-207 TTTTAGAC
ns: 17 ps:145 seq:            ->spoIIE pos:-146 TCTTCGAC
Pattern TGTC.A.T Length 8 Density 6 Support 6 Total 9 Zssup 3.865536e+00 Zstot 5.479732e+00 
ns:  0 ps:112 seq:              +>abrB pos:-339 TGTCGAAT
ns:  0 ps:341 seq:              +>abrB pos:-110 TGTCGAAT
ns:  2 ps:271 seq:              +>dltA pos:-180 TGTCAAGT
ns:  3 ps:167 seq:              ->dltA pos:-168 TGTCCACT
ns:  7 ps:215 seq:              ->sinI pos:-216 TGTCGAAT
ns: 10 ps:109 seq:             +>spo0A pos:-217 TGTCAAAT
ns: 10 ps:214 seq:             +>spo0A pos:-112 TGTCGAAT
ns: 15 ps: 32 seq:           ->spoIIAA pos: -33 TGTCAATT
ns: 19 ps:129 seq:           ->spoIIGA pos:-130 TGTCAATT
Pattern AG..TTTT Length 8 Density 6 Support 8 Total 16 Zssup 3.860670e+00 Zstot 7.126523e+00 
ns:  0 ps:177 seq:              +>abrB pos:-274 AGGATTTT
ns:  0 ps:334 seq:              +>abrB pos:-117 AGGATTTT
ns:  1 ps:227 seq:              ->abrB pos:-228 AGCATTTT
ns:  1 ps:298 seq:              ->abrB pos:-299 AGTTTTTT
ns:  1 ps:344 seq:              ->abrB pos:-345 AGACTTTT
ns:  1 ps:366 seq:              ->abrB pos:-367 AGATTTTT
ns:  2 ps:292 seq:              +>dltA pos:-159 AGGCTTTT
ns:  6 ps:159 seq:              +>sinI pos: -74 AGTATTTT
ns:  7 ps:155 seq:              ->sinI pos:-156 AGAATTTT
ns:  9 ps:  8 seq:              ->sinR pos:  -9 AGCCTTTT
ns: 10 ps: 17 seq:             +>spo0A pos:-309 AGTTTTTT
ns: 10 ps: 78 seq:             +>spo0A pos:-248 AGATTTTT
ns: 13 ps:160 seq:             ->spo0F pos:-161 AGCATTTT
ns: 17 ps:108 seq:            ->spoIIE pos:-109 AGGATTTT
ns: 18 ps: 26 seq:           +>spoIIGA pos:-219 AGCTTTTT
ns: 19 ps:231 seq:           ->spoIIGA pos:-232 AGCTTTTT
Pattern TTT.T.AG Length 8 Density 6 Support 8 Total 8 Zssup 3.860670e+00 Zstot 2.633947e+00 
ns:  1 ps:388 seq:              ->abrB pos:-389 TTTTTCAG
ns:  2 ps:168 seq:              +>dltA pos:-283 TTTTTGAG
ns:  5 ps:225 seq:              ->kinC pos:-226 TTTTTTAG
ns:  6 ps: 30 seq:              +>sinI pos:-203 TTTTTGAG
ns: 10 ps:189 seq:             +>spo0A pos:-137 TTTTTTAG
ns: 13 ps:154 seq:             ->spo0F pos:-155 TTTCTGAG
ns: 17 ps:240 seq:            ->spoIIE pos:-241 TTTGTTAG
ns: 19 ps:158 seq:           ->spoIIGA pos:-159 TTTTTCAG
Pattern ATGTC.T Length 7 Density 6 Support 6 Total 6 Zssup 3.855325e+00 Zstot 3.187063e+00 
ns:  1 ps:202 seq:              ->abrB pos:-203 ATGTCTT
ns:  2 ps:283 seq:              +>dltA pos:-168 ATGTCAT
ns:  5 ps:156 seq:              ->kinC pos:-157 ATGTCTT
ns:  9 ps: 50 seq:              ->sinR pos: -51 ATGTCAT
ns: 12 ps: 62 seq:             +>spo0F pos:-154 ATGTCGT
ns: 18 ps:210 seq:           +>spoIIGA pos: -35 ATGTCAT
Pattern TTGTC.A Length 7 Density 6 Support 6 Total 9 Zssup 3.855325e+00 Zstot 5.458317e+00 
ns:  0 ps:340 seq:              +>abrB pos:-111 TTGTCGA
ns:  2 ps:202 seq:              +>dltA pos:-249 TTGTCGA
ns:  4 ps:138 seq:              +>kinC pos:-102 TTGTCGA
ns: 10 ps:108 seq:             +>spo0A pos:-218 TTGTCAA
ns: 10 ps:213 seq:             +>spo0A pos:-113 TTGTCGA
ns: 11 ps:234 seq:             ->spo0A pos:-235 TTGTCGA
ns: 17 ps:114 seq:            ->spoIIE pos:-115 TTGTCAA
ns: 17 ps:197 seq:            ->spoIIE pos:-198 TTGTCTA
ns: 19 ps:181 seq:           ->spoIIGA pos:-182 TTGTCGA
Pattern T.TTCGA Length 7 Density 6 Support 6 Total 7 Zssup 3.855325e+00 Zstot 3.940339e+00 
ns:  1 ps:101 seq:              ->abrB pos:-102 TATTCGA
ns:  3 ps:239 seq:              ->dltA pos:-240 TTTTCGA
ns:  5 ps: 92 seq:              ->kinC pos: -93 TCTTCGA
ns: 10 ps: 82 seq:             +>spo0A pos:-244 TTTTCGA
ns: 11 ps:191 seq:             ->spo0A pos:-192 TTTTCGA
ns: 14 ps:139 seq:           +>spoIIAA pos:  -7 TATTCGA
ns: 17 ps:145 seq:            ->spoIIE pos:-146 TCTTCGA
Pattern ACAA...CA Length 9 Density 6 Support 6 Total 6 Zssup 3.832348e+00 Zstot 3.165922e+00 
ns:  1 ps: 25 seq:              ->abrB pos: -26 ACAATACCA
ns:  3 ps:245 seq:              ->dltA pos:-246 ACAATCACA
ns:  6 ps:196 seq:              +>sinI pos: -37 ACAAGAGCA
ns: 10 ps: 88 seq:             +>spo0A pos:-238 ACAAATTCA
ns: 12 ps: 23 seq:             +>spo0F pos:-193 ACAATATCA
ns: 17 ps:130 seq:            ->spoIIE pos:-131 ACAATACCA
Pattern C.C..AAAA Length 9 Density 6 Support 6 Total 8 Zssup 3.832348e+00 Zstot 3.920694e+00 
ns:  0 ps: 53 seq:              +>abrB pos:-398 CCCTGAAAA
ns:  5 ps:191 seq:              ->kinC pos:-192 CACGCAAAA
ns:  5 ps:193 seq:              ->kinC pos:-194 CGCAAAAAA
ns:  7 ps: 61 seq:              ->sinI pos: -62 CTCCTAAAA
ns:  7 ps:195 seq:              ->sinI pos:-196 CTCAAAAAA
ns: 11 ps:127 seq:             ->spo0A pos:-128 CTCTAAAAA
ns: 12 ps: 54 seq:             +>spo0F pos:-162 CTCAGAAAA
ns: 18 ps: 77 seq:           +>spoIIGA pos:-168 CCCTGAAAA
Pattern C.A..CAAA Length 9 Density 6 Support 6 Total 6 Zssup 3.832348e+00 Zstot 3.165922e+00 
ns:  1 ps:290 seq:              ->abrB pos:-291 CGAACCAAA
ns:  2 ps:416 seq:              +>dltA pos: -35 CTATTCAAA
ns:  7 ps: 18 seq:              ->sinI pos: -19 CAATTCAAA
ns: 11 ps: 26 seq:             ->spo0A pos: -27 CAACACAAA
ns: 17 ps:320 seq:            ->spoIIE pos:-321 CCAAACAAA
ns: 19 ps:  5 seq:           ->spoIIGA pos:  -6 CAAAACAAA
Pattern A..ATA.CA Length 9 Density 6 Support 8 Total 13 Zssup 3.829200e+00 Zstot 5.385193e+00 
ns:  0 ps: 10 seq:              +>abrB pos:-441 ATGATACCA
ns:  1 ps: 25 seq:              ->abrB pos: -26 ACAATACCA
ns:  1 ps:126 seq:              ->abrB pos:-127 AGCATAACA
ns:  3 ps:213 seq:              ->dltA pos:-214 AGCATATCA
ns:  4 ps:194 seq:              +>kinC pos: -46 AAAATATCA
ns:  5 ps:209 seq:              ->kinC pos:-210 ATGATATCA
ns:  8 ps:  7 seq:              +>sinR pos: -77 ATAATATCA
ns:  9 ps: 72 seq:              ->sinR pos: -73 ATTATAGCA
ns: 10 ps:149 seq:             +>spo0A pos:-177 AGAATAACA
ns: 12 ps: 23 seq:             +>spo0F pos:-193 ACAATATCA
ns: 14 ps: 73 seq:           +>spoIIAA pos: -73 ATCATATCA
ns: 16 ps:374 seq:            +>spoIIE pos: -77 AATATAACA
ns: 17 ps:130 seq:            ->spoIIE pos:-131 ACAATACCA
Pattern TCA.AA..A Length 9 Density 6 Support 8 Total 11 Zssup 3.829200e+00 Zstot 4.269786e+00 
ns:  1 ps: 41 seq:              ->abrB pos: -42 TCATAAACA
ns:  2 ps:114 seq:              +>dltA pos:-337 TCAAAAACA
ns:  3 ps:387 seq:              ->dltA pos:-388 TCATAATAA
ns:  7 ps:196 seq:              ->sinI pos:-197 TCAAAAAAA
ns:  8 ps: 13 seq:              +>sinR pos: -71 TCACAAGGA
ns: 11 ps:138 seq:             ->spo0A pos:-139 TCATAATCA
ns: 11 ps:293 seq:             ->spo0A pos:-294 TCAAAATAA
ns: 13 ps: 77 seq:             ->spo0F pos: -78 TCAAAAGTA
ns: 17 ps:117 seq:            ->spoIIE pos:-118 TCAAAAGAA
ns: 19 ps:  4 seq:           ->spoIIGA pos:  -5 TCAAAACAA
ns: 19 ps: 96 seq:           ->spoIIGA pos: -97 TCATAAGTA
Pattern ACAA.A.C Length 8 Density 6 Support 6 Total 8 Zssup 3.822132e+00 Zstot 4.657821e+00 
ns:  1 ps: 25 seq:              ->abrB pos: -26 ACAATACC
ns:  1 ps:107 seq:              ->abrB pos:-108 ACAAAATC
ns:  6 ps:196 seq:              +>sinI pos: -37 ACAAGAGC
ns:  8 ps: 53 seq:              +>sinR pos: -31 ACAATACC
ns: 11 ps:109 seq:             ->spo0A pos:-110 ACAAAACC
ns: 12 ps: 23 seq:             +>spo0F pos:-193 ACAATATC
ns: 16 ps:333 seq:            +>spoIIE pos:-118 ACAAAATC
ns: 17 ps:130 seq:            ->spoIIE pos:-131 ACAATACC
Pattern CA.AAC.A Length 8 Density 6 Support 6 Total 6 Zssup 3.822132e+00 Zstot 3.152120e+00 
ns:  1 ps:128 seq:              ->abrB pos:-129 CATAACAA
ns:  3 ps:128 seq:              ->dltA pos:-129 CAAAACAA
ns:  6 ps:192 seq:              +>sinI pos: -41 CAAAACAA
ns: 15 ps:121 seq:           ->spoIIAA pos:-122 CAAAACTA
ns: 16 ps: 32 seq:            +>spoIIE pos:-419 CAAAACAA
ns: 19 ps:  5 seq:           ->spoIIGA pos:  -6 CAAAACAA
Pattern CA.A.CAA Length 8 Density 6 Support 6 Total 7 Zssup 3.822132e+00 Zstot 3.904490e+00 
ns:  1 ps:128 seq:              ->abrB pos:-129 CATAACAA
ns:  3 ps:128 seq:              ->dltA pos:-129 CAAAACAA
ns:  3 ps:215 seq:              ->dltA pos:-216 CATATCAA
ns:  6 ps:192 seq:              +>sinI pos: -41 CAAAACAA
ns: 14 ps: 75 seq:           +>spoIIAA pos: -71 CATATCAA
ns: 16 ps: 32 seq:            +>spoIIE pos:-419 CAAAACAA
ns: 19 ps:  5 seq:           ->spoIIGA pos:  -6 CAAAACAA
Pattern C.AA.CAA Length 8 Density 6 Support 6 Total 7 Zssup 3.822132e+00 Zstot 3.904490e+00 
ns:  1 ps:290 seq:              ->abrB pos:-291 CGAACCAA
ns:  3 ps:128 seq:              ->dltA pos:-129 CAAAACAA
ns:  6 ps:192 seq:              +>sinI pos: -41 CAAAACAA
ns:  9 ps: 43 seq:              ->sinR pos: -44 CCAATCAA
ns: 16 ps: 32 seq:            +>spoIIE pos:-419 CAAAACAA
ns: 17 ps:320 seq:            ->spoIIE pos:-321 CCAAACAA
ns: 19 ps:  5 seq:           ->spoIIGA pos:  -6 CAAAACAA
Pattern CA..ACAA Length 8 Density 6 Support 6 Total 6 Zssup 3.822132e+00 Zstot 3.152120e+00 
ns:  1 ps:128 seq:              ->abrB pos:-129 CATAACAA
ns:  3 ps:128 seq:              ->dltA pos:-129 CAAAACAA
ns:  6 ps:192 seq:              +>sinI pos: -41 CAAAACAA
ns: 11 ps: 26 seq:             ->spo0A pos: -27 CAACACAA
ns: 16 ps: 32 seq:            +>spoIIE pos:-419 CAAAACAA
ns: 19 ps:  5 seq:           ->spoIIGA pos:  -6 CAAAACAA
Pattern AAAA..CT Length 8 Density 6 Support 8 Total 16 Zssup 3.818570e+00 Zstot 7.037374e+00 
ns:  0 ps: 77 seq:              +>abrB pos:-374 AAAAATCT
ns:  0 ps: 99 seq:              +>abrB pos:-352 AAAAGTCT
ns:  0 ps:145 seq:              +>abrB pos:-306 AAAAAACT
ns:  0 ps:216 seq:              +>abrB pos:-235 AAAATGCT
ns:  1 ps:109 seq:              ->abrB pos:-110 AAAATCCT
ns:  1 ps:266 seq:              ->abrB pos:-267 AAAATCCT
ns:  3 ps:151 seq:              ->dltA pos:-152 AAAAGCCT
ns:  6 ps: 70 seq:              +>sinI pos:-163 AAAATTCT
ns:  7 ps: 66 seq:              ->sinI pos: -67 AAAATACT
ns:  8 ps: 68 seq:              +>sinR pos: -16 AAAAGGCT
ns: 11 ps:240 seq:             ->spo0A pos:-241 AAAAATCT
ns: 11 ps:301 seq:             ->spo0A pos:-302 AAAAAACT
ns: 12 ps: 48 seq:             +>spo0F pos:-168 AAAATGCT
ns: 16 ps:335 seq:            +>spoIIE pos:-116 AAAATCCT
ns: 18 ps:  6 seq:           +>spoIIGA pos:-239 AAAAAGCT
ns: 19 ps:211 seq:           ->spoIIGA pos:-212 AAAAAGCT
Pattern CT.A.AAA Length 8 Density 6 Support 8 Total 8 Zssup 3.818570e+00 Zstot 2.581960e+00 
ns:  0 ps: 55 seq:              +>abrB pos:-396 CTGAAAAA
ns:  3 ps:275 seq:              ->dltA pos:-276 CTCAAAAA
ns:  4 ps:  7 seq:              +>kinC pos:-233 CTAAAAAA
ns:  7 ps:195 seq:              ->sinI pos:-196 CTCAAAAA
ns: 11 ps:129 seq:             ->spo0A pos:-130 CTAAAAAA
ns: 12 ps: 54 seq:             +>spo0F pos:-162 CTCAGAAA
ns: 16 ps:203 seq:            +>spoIIE pos:-248 CTAACAAA
ns: 18 ps: 79 seq:           +>spoIIGA pos:-166 CTGAAAAA
Pattern CAAA.CA Length 7 Density 6 Support 6 Total 6 Zssup 3.811969e+00 Zstot 3.138400e+00 
ns:  3 ps:128 seq:              ->dltA pos:-129 CAAAACA
ns:  5 ps:130 seq:              ->kinC pos:-131 CAAATCA
ns:  6 ps:192 seq:              +>sinI pos: -41 CAAAACA
ns: 15 ps:  7 seq:           ->spoIIAA pos:  -8 CAAAGCA
ns: 16 ps: 32 seq:            +>spoIIE pos:-419 CAAAACA
ns: 19 ps:  5 seq:           ->spoIIGA pos:  -6 CAAAACA
Pattern CAA.ACA Length 7 Density 6 Support 6 Total 6 Zssup 3.811969e+00 Zstot 3.138400e+00 
ns:  0 ps:241 seq:              +>abrB pos:-210 CAAGACA
ns:  3 ps:128 seq:              ->dltA pos:-129 CAAAACA
ns:  6 ps:192 seq:              +>sinI pos: -41 CAAAACA
ns: 11 ps: 26 seq:             ->spo0A pos: -27 CAACACA
ns: 16 ps: 32 seq:            +>spoIIE pos:-419 CAAAACA
ns: 19 ps:  5 seq:           ->spoIIGA pos:  -6 CAAAACA
Pattern C..GC.G.T Length 9 Density 5 Support 6 Total 7 Zssup 3.810433e+00 Zstot 3.892888e+00 
ns:  2 ps: 91 seq:              +>dltA pos:-360 CTTGCAGGT
ns:  3 ps:378 seq:              ->dltA pos:-379 CGAGCTGAT
ns:  5 ps: 58 seq:              ->kinC pos: -59 CCTGCCGCT
ns:  7 ps: 48 seq:              ->sinI pos: -49 CATGCAGTT
ns: 10 ps: 12 seq:             +>spo0A pos:-314 CCGGCAGTT
ns: 16 ps:140 seq:            +>spoIIE pos:-311 CAAGCGGTT
ns: 19 ps: 75 seq:           ->spoIIGA pos: -76 CACGCTGTT
Pattern CAAAAC Length 6 Density 6 Support 6 Total 6 Zssup 3.801857e+00 Zstot 3.124762e+00 
ns:  3 ps:128 seq:              ->dltA pos:-129 CAAAAC
ns:  6 ps:192 seq:              +>sinI pos: -41 CAAAAC
ns: 11 ps:110 seq:             ->spo0A pos:-111 CAAAAC
ns: 15 ps:121 seq:           ->spoIIAA pos:-122 CAAAAC
ns: 16 ps: 32 seq:            +>spoIIE pos:-419 CAAAAC
ns: 19 ps:  5 seq:           ->spoIIGA pos:  -6 CAAAAC
Pattern GCCG...T Length 8 Density 5 Support 6 Total 6 Zssup 3.800241e+00 Zstot 3.127521e+00 
ns:  2 ps:126 seq:              +>dltA pos:-325 GCCGATAT
ns:  6 ps:133 seq:              +>sinI pos:-100 GCCGGACT
ns: 10 ps:  2 seq:             +>spo0A pos:-324 GCCGGAGT
ns: 13 ps:  9 seq:             ->spo0F pos: -10 GCCGTATT
ns: 16 ps:229 seq:            +>spoIIE pos:-222 GCCGATTT
ns: 18 ps: 14 seq:           +>spoIIGA pos:-231 GCCGTCAT
Pattern C.T..CC.T Length 9 Density 5 Support 7 Total 10 Zssup 3.796411e+00 Zstot 4.793774e+00 
ns:  0 ps: 20 seq:              +>abrB pos:-431 CTTAGCCTT
ns:  1 ps:114 seq:              ->abrB pos:-115 CCTTACCTT
ns:  2 ps: 47 seq:              +>dltA pos:-404 CTTTTCCTT
ns:  2 ps: 85 seq:              +>dltA pos:-366 CTTGCCCTT
ns:  3 ps:229 seq:              ->dltA pos:-230 CCTTCCCGT
ns:  4 ps:212 seq:              +>kinC pos: -28 CATTTCCAT
ns:  9 ps: 54 seq:              ->sinR pos: -55 CATCACCTT
ns: 10 ps: 97 seq:             +>spo0A pos:-229 CGTTTCCTT
ns: 15 ps:110 seq:           ->spoIIAA pos:-111 CTTCACCGT
ns: 16 ps: 77 seq:            +>spoIIE pos:-374 CATACCCGT
Pattern C..C.C.TT Length 9 Density 5 Support 7 Total 8 Zssup 3.796411e+00 Zstot 3.510910e+00 
ns:  3 ps:230 seq:              ->dltA pos:-231 CTTCCCGTT
ns:  4 ps: 31 seq:              +>kinC pos:-209 CTCCGCCTT
ns:  5 ps:218 seq:              ->kinC pos:-219 CTCCGCCTT
ns:  7 ps:  2 seq:              ->sinI pos:  -3 CAACCCATT
ns:  9 ps: 54 seq:              ->sinR pos: -55 CATCACCTT
ns: 11 ps: 45 seq:             ->spo0A pos: -46 CTCCACGTT
ns: 16 ps:155 seq:            +>spoIIE pos:-296 CCGCCCTTT
ns: 18 ps: 40 seq:           +>spoIIGA pos:-205 CCTCTCATT
Pattern TT.C.C..C Length 9 Density 5 Support 7 Total 10 Zssup 3.796411e+00 Zstot 4.793774e+00 
ns:  2 ps:338 seq:              +>dltA pos:-113 TTTCACACC
ns:  5 ps: 71 seq:              ->kinC pos: -72 TTTCTCTAC
ns:  7 ps: 55 seq:              ->sinI pos: -56 TTTCTCCTC
ns: 11 ps: 42 seq:             ->spo0A pos: -43 TTTCTCCAC
ns: 11 ps: 56 seq:             ->spo0A pos: -57 TTCCTCCCC
ns: 13 ps: 52 seq:             ->spo0F pos: -53 TTACACCCC
ns: 16 ps:161 seq:            +>spoIIE pos:-290 TTTCACGGC
ns: 18 ps: 53 seq:           +>spoIIGA pos:-192 TTCCTCGAC
ns: 19 ps: 45 seq:           ->spoIIGA pos: -46 TTTCACATC
ns: 19 ps: 82 seq:           ->spoIIGA pos: -83 TTCCCCTTC
Pattern T.TC..C.C Length 9 Density 5 Support 7 Total 8 Zssup 3.796411e+00 Zstot 3.510910e+00 
ns:  1 ps: 51 seq:              ->abrB pos: -52 TCTCCTCCC
ns:  4 ps: 25 seq:              +>kinC pos:-215 TATCATCTC
ns:  7 ps: 55 seq:              ->sinI pos: -56 TTTCTCCTC
ns:  9 ps: 51 seq:              ->sinR pos: -52 TGTCATCAC
ns: 11 ps: 42 seq:             ->spo0A pos: -43 TTTCTCCAC
ns: 17 ps: 54 seq:            ->spoIIE pos: -55 TCTCATCTC
ns: 18 ps: 37 seq:           +>spoIIGA pos:-208 TATCCTCTC
ns: 18 ps: 93 seq:           +>spoIIGA pos:-152 TTTCCTCTC
Pattern T...TCC.C Length 9 Density 5 Support 7 Total 11 Zssup 3.796411e+00 Zstot 4.788677e+00 
ns:  5 ps:215 seq:              ->kinC pos:-216 TCACTCCGC
ns:  7 ps: 55 seq:              ->sinI pos: -56 TTTCTCCTC
ns: 11 ps: 42 seq:             ->spo0A pos: -43 TTTCTCCAC
ns: 11 ps: 53 seq:             ->spo0A pos: -54 TTCTTCCTC
ns: 11 ps: 56 seq:             ->spo0A pos: -57 TTCCTCCCC
ns: 12 ps:  3 seq:             +>spo0F pos:-213 TGAATCCTC
ns: 15 ps: 53 seq:           ->spoIIAA pos: -54 TCATTCCTC
ns: 16 ps: 98 seq:            +>spoIIE pos:-353 TCGATCCCC
ns: 18 ps: 35 seq:           +>spoIIGA pos:-210 TATATCCTC
ns: 18 ps: 50 seq:           +>spoIIGA pos:-195 TACTTCCTC
ns: 19 ps:236 seq:           ->spoIIGA pos:-237 TTTTTCCAC
Pattern TT.C...CC Length 9 Density 5 Support 7 Total 8 Zssup 3.796411e+00 Zstot 3.510910e+00 
ns:  1 ps:287 seq:              ->abrB pos:-288 TTTCGAACC
ns:  2 ps:338 seq:              +>dltA pos:-113 TTTCACACC
ns:  3 ps:226 seq:              ->dltA pos:-227 TTCCCTTCC
ns:  4 ps: 42 seq:              +>kinC pos:-198 TTGCGTGCC
ns: 11 ps: 56 seq:             ->spo0A pos: -57 TTCCTCCCC
ns: 13 ps: 52 seq:             ->spo0F pos: -53 TTACACCCC
ns: 17 ps: 45 seq:            ->spoIIE pos: -46 TTCCATTCC
ns: 19 ps: 65 seq:           ->spoIIGA pos: -66 TTTCTTGCC
Pattern TT.G.CG Length 7 Density 5 Support 8 Total 12 Zssup 3.786783e+00 Zstot 4.743796e+00 
ns:  0 ps:120 seq:              +>abrB pos:-331 TTTGTCG
ns:  0 ps:339 seq:              +>abrB pos:-112 TTTGTCG
ns:  3 ps:260 seq:              ->dltA pos:-261 TTTGACG
ns:  4 ps:137 seq:              +>kinC pos:-103 TTTGTCG
ns:  5 ps:166 seq:              ->kinC pos:-167 TTAGGCG
ns: 10 ps:124 seq:             +>spo0A pos:-202 TTAGTCG
ns: 10 ps:212 seq:             +>spo0A pos:-114 TTTGTCG
ns: 11 ps:233 seq:             ->spo0A pos:-234 TTTGTCG
ns: 12 ps:134 seq:             +>spo0F pos: -82 TTTGACG
ns: 15 ps: 93 seq:           ->spoIIAA pos: -94 TTCGACG
ns: 17 ps:147 seq:            ->spoIIE pos:-148 TTCGACG
ns: 19 ps:180 seq:           ->spoIIGA pos:-181 TTTGTCG
Pattern T.TG.CG Length 7 Density 5 Support 8 Total 10 Zssup 3.786783e+00 Zstot 3.640650e+00 
ns:  0 ps:120 seq:              +>abrB pos:-331 TTTGTCG
ns:  0 ps:339 seq:              +>abrB pos:-112 TTTGTCG
ns:  3 ps:260 seq:              ->dltA pos:-261 TTTGACG
ns:  4 ps:137 seq:              +>kinC pos:-103 TTTGTCG
ns: 10 ps:212 seq:             +>spo0A pos:-114 TTTGTCG
ns: 11 ps:233 seq:             ->spo0A pos:-234 TTTGTCG
ns: 12 ps:134 seq:             +>spo0F pos: -82 TTTGACG
ns: 14 ps:  1 seq:           +>spoIIAA pos:-145 TATGCCG
ns: 16 ps: 40 seq:            +>spoIIE pos:-411 TATGGCG
ns: 19 ps:180 seq:           ->spoIIGA pos:-181 TTTGTCG
Pattern C.TTC..C Length 8 Density 5 Support 7 Total 11 Zssup 3.785980e+00 Zstot 5.410701e+00 
ns:  1 ps: 48 seq:              ->abrB pos: -49 CATTCTCC
ns:  5 ps: 89 seq:              ->kinC pos: -90 CATTCTTC
ns:  6 ps:  9 seq:              +>sinI pos:-224 CATTCGAC
ns:  7 ps: 41 seq:              ->sinI pos: -42 CATTCTTC
ns: 11 ps:103 seq:             ->spo0A pos:-104 CATTCGAC
ns: 13 ps: 41 seq:             ->spo0F pos: -42 CATTCATC
ns: 15 ps: 54 seq:           ->spoIIAA pos: -55 CATTCCTC
ns: 15 ps:109 seq:           ->spoIIAA pos:-110 CCTTCACC
ns: 15 ps:134 seq:           ->spoIIAA pos:-135 CATTCGGC
ns: 17 ps: 34 seq:            ->spoIIE pos: -35 CTTTCTGC
ns: 17 ps: 48 seq:            ->spoIIE pos: -49 CATTCCTC
Pattern CT...TCC Length 8 Density 5 Support 7 Total 7 Zssup 3.785980e+00 Zstot 2.856075e+00 
ns:  3 ps: 58 seq:              ->dltA pos: -59 CTCTCTCC
ns:  7 ps: 11 seq:              ->sinI pos: -12 CTTGATCC
ns: 11 ps: 55 seq:             ->spo0A pos: -56 CTTCCTCC
ns: 13 ps:117 seq:             ->spo0F pos:-118 CTATTTCC
ns: 15 ps: 52 seq:           ->spoIIAA pos: -53 CTCATTCC
ns: 17 ps: 41 seq:            ->spoIIE pos: -42 CTTTTTCC
ns: 19 ps: 53 seq:           ->spoIIGA pos: -54 CTGACTCC
Pattern CC.T.C.T Length 8 Density 5 Support 7 Total 9 Zssup 3.785980e+00 Zstot 4.132535e+00 
ns:  1 ps:114 seq:              ->abrB pos:-115 CCTTACCT
ns:  2 ps: 80 seq:              +>dltA pos:-371 CCATTCTT
ns:  3 ps:114 seq:              ->dltA pos:-115 CCATACAT
ns:  5 ps: 88 seq:              ->kinC pos: -89 CCATTCTT
ns:  7 ps:  6 seq:              ->sinI pos:  -7 CCATTCTT
ns:  9 ps: 59 seq:              ->sinR pos: -60 CCTTCCTT
ns: 17 ps: 47 seq:            ->spoIIE pos: -48 CCATTCCT
ns: 19 ps: 59 seq:           ->spoIIGA pos: -60 CCTTTCTT
ns: 19 ps: 85 seq:           ->spoIIGA pos: -86 CCCTTCTT
Pattern TTC.C..C Length 8 Density 5 Support 7 Total 9 Zssup 3.785980e+00 Zstot 4.132535e+00 
ns:  1 ps: 50 seq:              ->abrB pos: -51 TTCTCCTC
ns:  2 ps:339 seq:              +>dltA pos:-112 TTCACACC
ns:  3 ps:226 seq:              ->dltA pos:-227 TTCCCTTC
ns:  5 ps: 72 seq:              ->kinC pos: -73 TTCTCTAC
ns:  7 ps: 56 seq:              ->sinI pos: -57 TTCTCCTC
ns: 10 ps: 39 seq:             +>spo0A pos:-287 TTCACTTC
ns: 11 ps: 43 seq:             ->spo0A pos: -44 TTCTCCAC
ns: 16 ps:162 seq:            +>spoIIE pos:-289 TTCACGGC
ns: 19 ps: 46 seq:           ->spoIIGA pos: -47 TTCACATC
Pattern T.TCC..C Length 8 Density 5 Support 7 Total 10 Zssup 3.785980e+00 Zstot 4.771991e+00 
ns:  1 ps: 51 seq:              ->abrB pos: -52 TCTCCTCC
ns:  1 ps:256 seq:              ->abrB pos:-257 TATCCTAC
ns:  3 ps:301 seq:              ->dltA pos:-302 TCTCCCTC
ns:  4 ps: 30 seq:              +>kinC pos:-210 TCTCCGCC
ns:  4 ps:214 seq:              +>kinC pos: -26 TTTCCATC
ns:  7 ps: 57 seq:              ->sinI pos: -58 TCTCCTCC
ns: 10 ps:  9 seq:             +>spo0A pos:-317 TTTCCGGC
ns: 17 ps:  7 seq:            ->spoIIE pos:  -8 TGTCCCGC
ns: 17 ps: 59 seq:            ->spoIIE pos: -60 TCTCCCAC
ns: 18 ps:119 seq:           +>spoIIGA pos:-126 TTTCCCAC
Pattern TC.TC..C Length 8 Density 5 Support 7 Total 12 Zssup 3.785980e+00 Zstot 5.412266e+00 
ns:  1 ps: 10 seq:              ->abrB pos: -11 TCATCAAC
ns:  1 ps: 91 seq:              ->abrB pos: -92 TCTTCGTC
ns:  4 ps: 27 seq:              +>kinC pos:-213 TCATCTCC
ns:  5 ps: 92 seq:              ->kinC pos: -93 TCTTCGAC
ns:  9 ps: 53 seq:              ->sinR pos: -54 TCATCACC
ns: 11 ps: 19 seq:             ->spo0A pos: -20 TCATCAGC
ns: 11 ps: 54 seq:             ->spo0A pos: -55 TCTTCCTC
ns: 11 ps: 57 seq:             ->spo0A pos: -58 TCCTCCCC
ns: 13 ps: 19 seq:             ->spo0F pos: -20 TCATCAAC
ns: 17 ps: 56 seq:            ->spoIIE pos: -57 TCATCTCC
ns: 17 ps:145 seq:            ->spoIIE pos:-146 TCTTCGAC
ns: 18 ps: 54 seq:           +>spoIIGA pos:-191 TCCTCGAC
Pattern TTC...CC Length 8 Density 5 Support 7 Total 10 Zssup 3.785980e+00 Zstot 4.771991e+00 
ns:  1 ps:288 seq:              ->abrB pos:-289 TTCGAACC
ns:  2 ps: 83 seq:              +>dltA pos:-368 TTCTTGCC
ns:  2 ps:339 seq:              +>dltA pos:-112 TTCACACC
ns:  7 ps:  0 seq:              ->sinI pos:  -1 TTCAACCC
ns: 11 ps: 56 seq:             ->spo0A pos: -57 TTCCTCCC
ns: 14 ps: 39 seq:           +>spoIIAA pos:-107 TTCATTCC
ns: 16 ps: 75 seq:            +>spoIIE pos:-376 TTCATACC
ns: 16 ps: 97 seq:            +>spoIIE pos:-354 TTCGATCC
ns: 17 ps:264 seq:            ->spoIIE pos:-265 TTCGAACC
ns: 19 ps: 66 seq:           ->spoIIGA pos: -67 TTCTTGCC
Pattern TC.T..CC Length 8 Density 5 Support 7 Total 15 Zssup 3.785980e+00 Zstot 7.981614e+00 
ns:  0 ps: 19 seq:              +>abrB pos:-432 TCTTAGCC
ns:  1 ps:113 seq:              ->abrB pos:-114 TCCTTACC
ns:  2 ps: 46 seq:              +>dltA pos:-405 TCTTTTCC
ns:  2 ps: 84 seq:              +>dltA pos:-367 TCTTGCCC
ns:  4 ps: 27 seq:              +>kinC pos:-213 TCATCTCC
ns:  4 ps:211 seq:              +>kinC pos: -29 TCATTTCC
ns:  5 ps:  5 seq:              ->kinC pos:  -6 TCATTGCC
ns:  5 ps:138 seq:              ->kinC pos:-139 TCATTACC
ns:  6 ps:128 seq:              +>sinI pos:-105 TCATGGCC
ns:  9 ps: 53 seq:              ->sinR pos: -54 TCATCACC
ns: 11 ps: 57 seq:             ->spo0A pos: -58 TCCTCCCC
ns: 16 ps: 76 seq:            +>spoIIE pos:-375 TCATACCC
ns: 17 ps: 56 seq:            ->spoIIE pos: -57 TCATCTCC
ns: 17 ps: 76 seq:            ->spoIIE pos: -77 TCGTTGCC
ns: 17 ps:298 seq:            ->spoIIE pos:-299 TCTTAACC
Pattern T.C.T.CC Length 8 Density 5 Support 7 Total 9 Zssup 3.785980e+00 Zstot 4.132535e+00 
ns:  1 ps:113 seq:              ->abrB pos:-114 TCCTTACC
ns:  2 ps: 83 seq:              +>dltA pos:-368 TTCTTGCC
ns:  3 ps:227 seq:              ->dltA pos:-228 TCCCTTCC
ns:  4 ps: 43 seq:              +>kinC pos:-197 TGCGTGCC
ns: 11 ps: 56 seq:             ->spo0A pos: -57 TTCCTCCC
ns: 14 ps: 39 seq:           +>spoIIAA pos:-107 TTCATTCC
ns: 16 ps: 75 seq:            +>spoIIE pos:-376 TTCATACC
ns: 17 ps: 46 seq:            ->spoIIE pos: -47 TCCATTCC
ns: 19 ps: 66 seq:           ->spoIIGA pos: -67 TTCTTGCC
Pattern TC..C.TC Length 8 Density 5 Support 7 Total 7 Zssup 3.785980e+00 Zstot 2.856075e+00 
ns:  1 ps: 91 seq:              ->abrB pos: -92 TCTTCGTC
ns:  3 ps:301 seq:              ->dltA pos:-302 TCTCCCTC
ns:  6 ps: 12 seq:              +>sinI pos:-221 TCGACATC
ns:  9 ps: 56 seq:              ->sinR pos: -57 TCACCTTC
ns: 11 ps: 54 seq:             ->spo0A pos: -55 TCTTCCTC
ns: 17 ps:217 seq:            ->spoIIE pos:-218 TCGGCTTC
ns: 19 ps: 83 seq:           ->spoIIGA pos: -84 TCCCCTTC
Pattern CC..CTT Length 7 Density 5 Support 7 Total 8 Zssup 3.775603e+00 Zstot 3.476994e+00 
ns:  0 ps: 16 seq:              +>abrB pos:-435 CCATCTT
ns:  4 ps: 33 seq:              +>kinC pos:-207 CCGCCTT
ns:  5 ps:220 seq:              ->kinC pos:-221 CCGCCTT
ns: 10 ps: 34 seq:             +>spo0A pos:-292 CCCTCTT
ns: 12 ps:  8 seq:             +>spo0F pos:-208 CCTCCTT
ns: 15 ps: 58 seq:           ->spoIIAA pos: -59 CCTCCTT
ns: 16 ps:323 seq:            +>spoIIE pos:-128 CCTTCTT
ns: 19 ps: 86 seq:           ->spoIIGA pos: -87 CCTTCTT
Pattern TCTC..C Length 7 Density 5 Support 7 Total 8 Zssup 3.775603e+00 Zstot 3.476994e+00 
ns:  1 ps: 51 seq:              ->abrB pos: -52 TCTCCTC
ns:  3 ps: 59 seq:              ->dltA pos: -60 TCTCTCC
ns:  4 ps: 30 seq:              +>kinC pos:-210 TCTCCGC
ns:  5 ps: 73 seq:              ->kinC pos: -74 TCTCTAC
ns:  7 ps: 57 seq:              ->sinI pos: -58 TCTCCTC
ns: 11 ps: 44 seq:             ->spo0A pos: -45 TCTCCAC
ns: 17 ps: 54 seq:            ->spoIIE pos: -55 TCTCATC
ns: 18 ps: 98 seq:           +>spoIIGA pos:-147 TCTCAAC
Pattern T.CC.TC Length 7 Density 5 Support 7 Total 10 Zssup 3.775603e+00 Zstot 4.750362e+00 
ns:  0 ps: 14 seq:              +>abrB pos:-437 TACCATC
ns:  1 ps:117 seq:              ->abrB pos:-118 TACCTTC
ns:  3 ps:227 seq:              ->dltA pos:-228 TCCCTTC
ns:  4 ps:215 seq:              +>kinC pos: -25 TTCCATC
ns: 11 ps:123 seq:             ->spo0A pos:-124 TACCCTC
ns: 14 ps: 43 seq:           +>spoIIAA pos:-103 TTCCGTC
ns: 15 ps:107 seq:           ->spoIIAA pos:-108 TTCCTTC
ns: 16 ps:102 seq:            +>spoIIE pos:-349 TCCCCTC
ns: 16 ps:321 seq:            +>spoIIE pos:-130 TACCTTC
ns: 18 ps: 13 seq:           +>spoIIGA pos:-232 TGCCGTC
Pattern TCC.C.T Length 7 Density 5 Support 7 Total 9 Zssup 3.775603e+00 Zstot 4.113331e+00 
ns:  3 ps: 16 seq:              ->dltA pos: -17 TCCGCAT
ns:  3 ps:169 seq:              ->dltA pos:-170 TCCACTT
ns:  4 ps: 32 seq:              +>kinC pos:-208 TCCGCCT
ns:  5 ps:219 seq:              ->kinC pos:-220 TCCGCCT
ns:  7 ps: 59 seq:              ->sinI pos: -60 TCCTCCT
ns: 11 ps: 46 seq:             ->spo0A pos: -47 TCCACGT
ns: 12 ps:  7 seq:             +>spo0F pos:-209 TCCTCCT
ns: 15 ps: 57 seq:           ->spoIIAA pos: -58 TCCTCCT
ns: 19 ps: 83 seq:           ->spoIIGA pos: -84 TCCCCTT
Pattern TC..CCT Length 7 Density 5 Support 7 Total 10 Zssup 3.775603e+00 Zstot 4.750362e+00 
ns:  3 ps:301 seq:              ->dltA pos:-302 TCTCCCT
ns:  4 ps: 32 seq:              +>kinC pos:-208 TCCGCCT
ns:  5 ps:219 seq:              ->kinC pos:-220 TCCGCCT
ns:  7 ps: 59 seq:              ->sinI pos: -60 TCCTCCT
ns: 11 ps: 54 seq:             ->spo0A pos: -55 TCTTCCT
ns: 11 ps: 83 seq:             ->spo0A pos: -84 TCACCCT
ns: 12 ps:  7 seq:             +>spo0F pos:-209 TCCTCCT
ns: 15 ps: 57 seq:           ->spoIIAA pos: -58 TCCTCCT
ns: 16 ps:198 seq:            +>spoIIE pos:-253 TCATCCT
ns: 17 ps:157 seq:            ->spoIIE pos:-158 TCTGCCT
Pattern TCCTC Length 5 Density 5 Support 7 Total 9 Zssup 3.755008e+00 Zstot 4.075308e+00 
ns:  1 ps: 53 seq:              ->abrB pos: -54 TCCTC
ns:  7 ps: 59 seq:              ->sinI pos: -60 TCCTC
ns: 11 ps: 57 seq:             ->spo0A pos: -58 TCCTC
ns: 12 ps:  7 seq:             +>spo0F pos:-209 TCCTC
ns: 15 ps: 57 seq:           ->spoIIAA pos: -58 TCCTC
ns: 17 ps: 51 seq:            ->spoIIE pos: -52 TCCTC
ns: 18 ps: 39 seq:           +>spoIIGA pos:-206 TCCTC
ns: 18 ps: 54 seq:           +>spoIIGA pos:-191 TCCTC
ns: 18 ps: 95 seq:           +>spoIIGA pos:-150 TCCTC
Pattern ATT...CGA Length 9 Density 6 Support 6 Total 8 Zssup 3.735347e+00 Zstot 4.539377e+00 
ns:  1 ps: 99 seq:              ->abrB pos:-100 ATTATTCGA
ns:  3 ps:259 seq:              ->dltA pos:-260 ATTTGACGA
ns:  4 ps:136 seq:              +>kinC pos:-104 ATTTGTCGA
ns:  5 ps: 90 seq:              ->kinC pos: -91 ATTCTTCGA
ns: 10 ps: 80 seq:             +>spo0A pos:-246 ATTTTTCGA
ns: 11 ps:232 seq:             ->spo0A pos:-233 ATTTGTCGA
ns: 14 ps: 65 seq:           +>spoIIAA pos: -81 ATTATCCGA
ns: 19 ps:179 seq:           ->spoIIGA pos:-180 ATTTGTCGA
Pattern A.T.T.CGA Length 9 Density 6 Support 6 Total 6 Zssup 3.735347e+00 Zstot 3.056788e+00 
ns:  1 ps: 99 seq:              ->abrB pos:-100 ATTATTCGA
ns:  5 ps: 90 seq:              ->kinC pos: -91 ATTCTTCGA
ns: 10 ps: 80 seq:             +>spo0A pos:-246 ATTTTTCGA
ns: 13 ps:142 seq:             ->spo0F pos:-143 ACTTTACGA
ns: 14 ps: 65 seq:           +>spoIIAA pos: -81 ATTATCCGA
ns: 17 ps:143 seq:            ->spoIIE pos:-144 AATCTTCGA
Pattern A...TTCGA Length 9 Density 6 Support 6 Total 7 Zssup 3.735347e+00 Zstot 3.797540e+00 
ns:  1 ps: 99 seq:              ->abrB pos:-100 ATTATTCGA
ns:  1 ps:328 seq:              ->abrB pos:-329 AAAATTCGA
ns:  3 ps:372 seq:              ->dltA pos:-373 ATGTTTCGA
ns:  5 ps: 90 seq:              ->kinC pos: -91 ATTCTTCGA
ns:  6 ps:  7 seq:              +>sinI pos:-226 ACCATTCGA
ns: 10 ps: 80 seq:             +>spo0A pos:-246 ATTTTTCGA
ns: 17 ps:143 seq:            ->spoIIE pos:-144 AATCTTCGA
Pattern GA.AT.T.C Length 9 Density 6 Support 6 Total 6 Zssup 3.735347e+00 Zstot 3.056788e+00 
ns:  0 ps:408 seq:              +>abrB pos: -43 GAAATCTAC
ns:  3 ps:163 seq:              ->dltA pos:-164 GACATGTCC
ns:  5 ps: 38 seq:              ->kinC pos: -39 GATATTTTC
ns: 13 ps:149 seq:             ->spo0F pos:-150 GACATTTTC
ns: 17 ps:141 seq:            ->spoIIE pos:-142 GAAATCTTC
ns: 19 ps:167 seq:           ->spoIIGA pos:-168 GAAATCTGC
Pattern G.A.AT.TC Length 9 Density 6 Support 6 Total 6 Zssup 3.735347e+00 Zstot 3.056788e+00 
ns:  1 ps: 34 seq:              ->abrB pos: -35 GTAGATTTC
ns:  2 ps:279 seq:              +>dltA pos:-172 GGACATGTC
ns:  4 ps:193 seq:              +>kinC pos: -47 GAAAATATC
ns: 12 ps: 58 seq:             +>spo0F pos:-158 GAAAATGTC
ns: 16 ps:301 seq:            +>spoIIE pos:-150 GAAGATTTC
ns: 18 ps: 69 seq:           +>spoIIGA pos:-176 GCAGATTTC
Pattern TT.GAC..A Length 9 Density 6 Support 6 Total 9 Zssup 3.735347e+00 Zstot 5.282305e+00 
ns:  1 ps:103 seq:              ->abrB pos:-104 TTCGACAAA
ns:  5 ps: 94 seq:              ->kinC pos: -95 TTCGACAAA
ns: 10 ps: 84 seq:             +>spo0A pos:-242 TTCGACAAA
ns: 11 ps:105 seq:             ->spo0A pos:-106 TTCGACAAA
ns: 11 ps:193 seq:             ->spo0A pos:-194 TTCGACTAA
ns: 11 ps:210 seq:             ->spo0A pos:-211 TTTGACAAA
ns: 12 ps:134 seq:             +>spo0F pos: -82 TTTGACGAA
ns: 15 ps: 93 seq:           ->spoIIAA pos: -94 TTCGACGGA
ns: 16 ps:329 seq:            +>spoIIE pos:-122 TTTGACAAA
Pattern TTCG..A.A Length 9 Density 6 Support 6 Total 7 Zssup 3.735347e+00 Zstot 3.793970e+00 
ns:  1 ps:103 seq:              ->abrB pos:-104 TTCGACAAA
ns:  5 ps: 94 seq:              ->kinC pos: -95 TTCGACAAA
ns: 10 ps: 84 seq:             +>spo0A pos:-242 TTCGACAAA
ns: 11 ps:105 seq:             ->spo0A pos:-106 TTCGACAAA
ns: 13 ps: 73 seq:             ->spo0F pos: -74 TTCGTCAAA
ns: 15 ps:136 seq:           ->spoIIAA pos:-137 TTCGGCATA
ns: 16 ps:352 seq:            +>spoIIE pos: -99 TTCGCTATA
Pattern TT.G.CA.A Length 9 Density 6 Support 6 Total 10 Zssup 3.735347e+00 Zstot 6.021517e+00 
ns:  1 ps:103 seq:              ->abrB pos:-104 TTCGACAAA
ns:  5 ps: 94 seq:              ->kinC pos: -95 TTCGACAAA
ns: 10 ps: 84 seq:             +>spo0A pos:-242 TTCGACAAA
ns: 10 ps:107 seq:             +>spo0A pos:-219 TTTGTCAAA
ns: 11 ps:105 seq:             ->spo0A pos:-106 TTCGACAAA
ns: 11 ps:210 seq:             ->spo0A pos:-211 TTTGACAAA
ns: 13 ps: 73 seq:             ->spo0F pos: -74 TTCGTCAAA
ns: 15 ps:136 seq:           ->spoIIAA pos:-137 TTCGGCATA
ns: 16 ps:329 seq:            +>spoIIE pos:-122 TTTGACAAA
ns: 17 ps:113 seq:            ->spoIIE pos:-114 TTTGTCAAA
Pattern TG.CA.T.A Length 9 Density 6 Support 6 Total 7 Zssup 3.735347e+00 Zstot 3.796349e+00 
ns:  4 ps:226 seq:              +>kinC pos: -14 TGGCAATGA
ns:  7 ps:140 seq:              ->sinI pos:-141 TGCCATTAA
ns:  8 ps: 28 seq:              +>sinR pos: -56 TGACATTGA
ns: 10 ps:164 seq:             +>spo0A pos:-162 TGCCACTAA
ns: 15 ps: 23 seq:           ->spoIIAA pos: -24 TGACATTCA
ns: 19 ps:129 seq:           ->spoIIGA pos:-130 TGTCAATTA
ns: 19 ps:218 seq:           ->spoIIGA pos:-219 TGCCAATGA
Pattern T.TG.C.AA Length 9 Density 6 Support 6 Total 10 Zssup 3.735347e+00 Zstot 6.026326e+00 
ns:  0 ps:339 seq:              +>abrB pos:-112 TTTGTCGAA
ns:  4 ps:137 seq:              +>kinC pos:-103 TTTGTCGAA
ns: 10 ps:107 seq:             +>spo0A pos:-219 TTTGTCAAA
ns: 10 ps:212 seq:             +>spo0A pos:-114 TTTGTCGAA
ns: 11 ps:210 seq:             ->spo0A pos:-211 TTTGACAAA
ns: 11 ps:233 seq:             ->spo0A pos:-234 TTTGTCGAA
ns: 12 ps:134 seq:             +>spo0F pos: -82 TTTGACGAA
ns: 14 ps:  1 seq:           +>spoIIAA pos:-145 TATGCCGAA
ns: 16 ps:329 seq:            +>spoIIE pos:-122 TTTGACAAA
ns: 17 ps:113 seq:            ->spoIIE pos:-114 TTTGTCAAA
Pattern T..GTC.AA Length 9 Density 6 Support 6 Total 9 Zssup 3.735347e+00 Zstot 5.282305e+00 
ns:  0 ps:339 seq:              +>abrB pos:-112 TTTGTCGAA
ns:  4 ps:137 seq:              +>kinC pos:-103 TTTGTCGAA
ns: 10 ps:107 seq:             +>spo0A pos:-219 TTTGTCAAA
ns: 10 ps:124 seq:             +>spo0A pos:-202 TTAGTCGAA
ns: 10 ps:212 seq:             +>spo0A pos:-114 TTTGTCGAA
ns: 11 ps:233 seq:             ->spo0A pos:-234 TTTGTCGAA
ns: 13 ps: 73 seq:             ->spo0F pos: -74 TTCGTCAAA
ns: 14 ps: 44 seq:           +>spoIIAA pos:-102 TCCGTCGAA
ns: 17 ps:113 seq:            ->spoIIE pos:-114 TTTGTCAAA
Pattern T.T..CGAA Length 9 Density 6 Support 6 Total 7 Zssup 3.735347e+00 Zstot 3.797540e+00 
ns:  0 ps:339 seq:              +>abrB pos:-112 TTTGTCGAA
ns:  4 ps:137 seq:              +>kinC pos:-103 TTTGTCGAA
ns: 10 ps:212 seq:             +>spo0A pos:-114 TTTGTCGAA
ns: 11 ps:233 seq:             ->spo0A pos:-234 TTTGTCGAA
ns: 12 ps:134 seq:             +>spo0F pos: -82 TTTGACGAA
ns: 14 ps:  1 seq:           +>spoIIAA pos:-145 TATGCCGAA
ns: 17 ps: 90 seq:            ->spoIIE pos: -91 TATAGCGAA
Pattern T.A.TG.CA Length 9 Density 6 Support 6 Total 7 Zssup 3.735347e+00 Zstot 3.797540e+00 
ns:  5 ps:  5 seq:              ->kinC pos:  -6 TCATTGCCA
ns:  6 ps: 84 seq:              +>sinI pos:-149 TTAATGGCA
ns:  9 ps: 47 seq:              ->sinR pos: -48 TCAATGTCA
ns: 11 ps:153 seq:             ->spo0A pos:-154 TTAGTGGCA
ns: 14 ps:114 seq:           +>spoIIAA pos: -32 TGAATGTCA
ns: 18 ps: 18 seq:           +>spoIIGA pos:-227 TCATTGGCA
ns: 18 ps:107 seq:           +>spoIIGA pos:-138 TAATTGACA
Pattern TCGAA...T Length 9 Density 6 Support 6 Total 7 Zssup 3.735347e+00 Zstot 3.797540e+00 
ns:  0 ps:114 seq:              +>abrB pos:-337 TCGAATTTT
ns:  0 ps:343 seq:              +>abrB pos:-108 TCGAATAAT
ns:  2 ps: 70 seq:              +>dltA pos:-381 TCGAAACAT
ns:  4 ps:141 seq:              +>kinC pos: -99 TCGAAGAAT
ns:  7 ps:217 seq:              ->sinI pos:-218 TCGAATGGT
ns: 11 ps:237 seq:             ->spo0A pos:-238 TCGAAAAAT
ns: 16 ps:299 seq:            +>spoIIE pos:-152 TCGAAGATT
Pattern TCG.A.A.T Length 9 Density 6 Support 6 Total 6 Zssup 3.735347e+00 Zstot 3.056788e+00 
ns:  0 ps:343 seq:              +>abrB pos:-108 TCGAATAAT
ns:  4 ps:141 seq:              +>kinC pos: -99 TCGAAGAAT
ns: 11 ps:237 seq:             ->spo0A pos:-238 TCGAAAAAT
ns: 12 ps: 65 seq:             +>spo0F pos:-151 TCGTAAAGT
ns: 15 ps: 72 seq:           ->spoIIAA pos: -73 TCGGATAAT
ns: 16 ps:299 seq:            +>spoIIE pos:-152 TCGAAGATT
Pattern TCG...AAT Length 9 Density 6 Support 6 Total 8 Zssup 3.735347e+00 Zstot 4.539377e+00 
ns:  0 ps:343 seq:              +>abrB pos:-108 TCGAATAAT
ns:  2 ps:183 seq:              +>dltA pos:-268 TCGTCAAAT
ns:  4 ps:141 seq:              +>kinC pos: -99 TCGAAGAAT
ns:  5 ps: 95 seq:              ->kinC pos: -96 TCGACAAAT
ns: 10 ps: 85 seq:             +>spo0A pos:-241 TCGACAAAT
ns: 11 ps:237 seq:             ->spo0A pos:-238 TCGAAAAAT
ns: 15 ps: 72 seq:           ->spoIIAA pos: -73 TCGGATAAT
ns: 18 ps: 57 seq:           +>spoIIGA pos:-188 TCGACAAAT
Pattern ATT.T..GA Length 9 Density 6 Support 8 Total 12 Zssup 3.735122e+00 Zstot 4.670788e+00 
ns:  0 ps:302 seq:              +>abrB pos:-149 ATTATTGGA
ns:  1 ps: 99 seq:              ->abrB pos:-100 ATTATTCGA
ns:  1 ps:173 seq:              ->abrB pos:-174 ATTGTAAGA
ns:  3 ps:256 seq:              ->dltA pos:-257 ATTATTTGA
ns:  5 ps: 90 seq:              ->kinC pos: -91 ATTCTTCGA
ns:  6 ps:162 seq:              +>sinI pos: -71 ATTTTAGGA
ns: 10 ps: 80 seq:             +>spo0A pos:-246 ATTTTTCGA
ns: 11 ps:272 seq:             ->spo0A pos:-273 ATTCTGAGA
ns: 13 ps:152 seq:             ->spo0F pos:-153 ATTTTCTGA
ns: 14 ps: 65 seq:           +>spoIIAA pos: -81 ATTATCCGA
ns: 15 ps: 17 seq:           ->spoIIAA pos: -18 ATTCTTTGA
ns: 16 ps:242 seq:            +>spoIIE pos:-209 ATTTTTAGA
Pattern G..GG.GA Length 8 Density 5 Support 7 Total 8 Zssup 3.731607e+00 Zstot 3.423341e+00 
ns:  0 ps:392 seq:              +>abrB pos: -59 GGAGGAGA
ns:  2 ps:142 seq:              +>dltA pos:-309 GAGGGAGA
ns:  5 ps:202 seq:              ->kinC pos:-203 GGCGGAGA
ns:  6 ps:168 seq:              +>sinI pos: -65 GGAGGAGA
ns:  8 ps: 20 seq:              +>sinR pos: -64 GAAGGTGA
ns: 16 ps:384 seq:            +>spoIIE pos: -67 GTGGGAGA
ns: 17 ps:341 seq:            ->spoIIE pos:-342 GGAGGGGA
ns: 18 ps:154 seq:           +>spoIIGA pos: -91 GAAGGGGA
Pattern A.TTG.CA Length 8 Density 6 Support 6 Total 6 Zssup 3.725236e+00 Zstot 3.043124e+00 
ns:  3 ps:172 seq:              ->dltA pos:-173 ACTTGACA
ns:  5 ps:185 seq:              ->kinC pos:-186 AATTGGCA
ns:  7 ps:137 seq:              ->sinI pos:-138 ATTTGCCA
ns: 11 ps:209 seq:             ->spo0A pos:-210 ATTTGACA
ns: 14 ps:106 seq:           +>spoIIAA pos: -40 AATTGACA
ns: 18 ps:108 seq:           +>spoIIGA pos:-137 AATTGACA
Pattern TT.GAC.A Length 8 Density 6 Support 6 Total 11 Zssup 3.725236e+00 Zstot 6.744527e+00 
ns:  1 ps:103 seq:              ->abrB pos:-104 TTCGACAA
ns:  3 ps:241 seq:              ->dltA pos:-242 TTCGACAA
ns:  3 ps:260 seq:              ->dltA pos:-261 TTTGACGA
ns:  5 ps: 94 seq:              ->kinC pos: -95 TTCGACAA
ns: 10 ps: 84 seq:             +>spo0A pos:-242 TTCGACAA
ns: 11 ps:105 seq:             ->spo0A pos:-106 TTCGACAA
ns: 11 ps:193 seq:             ->spo0A pos:-194 TTCGACTA
ns: 11 ps:210 seq:             ->spo0A pos:-211 TTTGACAA
ns: 12 ps:134 seq:             +>spo0F pos: -82 TTTGACGA
ns: 16 ps:246 seq:            +>spoIIE pos:-205 TTAGACAA
ns: 16 ps:329 seq:            +>spoIIE pos:-122 TTTGACAA
Pattern TTG.C.AA Length 8 Density 6 Support 6 Total 13 Zssup 3.725236e+00 Zstot 8.231742e+00 
ns:  0 ps:340 seq:              +>abrB pos:-111 TTGTCGAA
ns:  2 ps:202 seq:              +>dltA pos:-249 TTGTCGAA
ns:  4 ps:138 seq:              +>kinC pos:-102 TTGTCGAA
ns:  5 ps:  8 seq:              ->kinC pos:  -9 TTGCCAAA
ns: 10 ps:108 seq:             +>spo0A pos:-218 TTGTCAAA
ns: 10 ps:213 seq:             +>spo0A pos:-113 TTGTCGAA
ns: 11 ps:211 seq:             ->spo0A pos:-212 TTGACAAA
ns: 11 ps:234 seq:             ->spo0A pos:-235 TTGTCGAA
ns: 12 ps:135 seq:             +>spo0F pos: -81 TTGACGAA
ns: 16 ps:330 seq:            +>spoIIE pos:-121 TTGACAAA
ns: 17 ps:114 seq:            ->spoIIE pos:-115 TTGTCAAA
ns: 17 ps:197 seq:            ->spoIIE pos:-198 TTGTCTAA
ns: 17 ps:308 seq:            ->spoIIE pos:-309 TTGACCAA
Pattern T.GTC.AA Length 8 Density 6 Support 6 Total 11 Zssup 3.725236e+00 Zstot 6.744527e+00 
ns:  0 ps:340 seq:              +>abrB pos:-111 TTGTCGAA
ns:  2 ps:183 seq:              +>dltA pos:-268 TCGTCAAA
ns:  2 ps:202 seq:              +>dltA pos:-249 TTGTCGAA
ns:  4 ps:138 seq:              +>kinC pos:-102 TTGTCGAA
ns: 10 ps:108 seq:             +>spo0A pos:-218 TTGTCAAA
ns: 10 ps:125 seq:             +>spo0A pos:-201 TAGTCGAA
ns: 10 ps:213 seq:             +>spo0A pos:-113 TTGTCGAA
ns: 11 ps:234 seq:             ->spo0A pos:-235 TTGTCGAA
ns: 13 ps: 74 seq:             ->spo0F pos: -75 TCGTCAAA
ns: 17 ps:114 seq:            ->spoIIE pos:-115 TTGTCAAA
ns: 17 ps:197 seq:            ->spoIIE pos:-198 TTGTCTAA
Pattern TT.G.CAA Length 8 Density 6 Support 6 Total 13 Zssup 3.725236e+00 Zstot 8.231742e+00 
ns:  1 ps:103 seq:              ->abrB pos:-104 TTCGACAA
ns:  3 ps:241 seq:              ->dltA pos:-242 TTCGACAA
ns:  4 ps:224 seq:              +>kinC pos: -16 TTTGGCAA
ns:  5 ps: 94 seq:              ->kinC pos: -95 TTCGACAA
ns: 10 ps: 84 seq:             +>spo0A pos:-242 TTCGACAA
ns: 10 ps:107 seq:             +>spo0A pos:-219 TTTGTCAA
ns: 11 ps:105 seq:             ->spo0A pos:-106 TTCGACAA
ns: 11 ps:210 seq:             ->spo0A pos:-211 TTTGACAA
ns: 13 ps: 73 seq:             ->spo0F pos: -74 TTCGTCAA
ns: 16 ps:135 seq:            +>spoIIE pos:-316 TTGGTCAA
ns: 16 ps:246 seq:            +>spoIIE pos:-205 TTAGACAA
ns: 16 ps:329 seq:            +>spoIIE pos:-122 TTTGACAA
ns: 17 ps:113 seq:            ->spoIIE pos:-114 TTTGTCAA
Pattern TG.CAA.T Length 8 Density 6 Support 6 Total 6 Zssup 3.725236e+00 Zstot 3.043124e+00 
ns:  2 ps:271 seq:              +>dltA pos:-180 TGTCAAGT
ns:  4 ps: 47 seq:              +>kinC pos:-193 TGCCAATT
ns:  6 ps: 88 seq:              +>sinI pos:-145 TGGCAAAT
ns: 10 ps:109 seq:             +>spo0A pos:-217 TGTCAAAT
ns: 15 ps: 32 seq:           ->spoIIAA pos: -33 TGTCAATT
ns: 19 ps:129 seq:           ->spoIIGA pos:-130 TGTCAATT
Pattern CT.C.T..T Length 9 Density 5 Support 9 Total 13 Zssup 3.718403e+00 Zstot 3.479829e+00 
ns:  1 ps: 92 seq:              ->abrB pos: -93 CTTCGTCAT
ns:  2 ps:311 seq:              +>dltA pos:-140 CTGCTTGTT
ns:  5 ps: 76 seq:              ->kinC pos: -77 CTACTTATT
ns:  9 ps: 60 seq:              ->sinR pos: -61 CTTCCTTGT
ns: 11 ps: 92 seq:             ->spo0A pos: -93 CTACATGTT
ns: 12 ps:  9 seq:             +>spo0F pos:-207 CTCCTTTAT
ns: 12 ps:125 seq:             +>spo0F pos: -91 CTGCTTACT
ns: 15 ps: 59 seq:           ->spoIIAA pos: -60 CTCCTTGAT
ns: 17 ps: 31 seq:            ->spoIIE pos: -32 CTTCTTTCT
ns: 17 ps: 38 seq:            ->spoIIE pos: -39 CTGCTTTTT
ns: 19 ps: 57 seq:           ->spoIIGA pos: -58 CTCCTTTCT
ns: 19 ps: 87 seq:           ->spoIIGA pos: -88 CTTCTTGCT
ns: 19 ps:172 seq:           ->spoIIGA pos:-173 CTGCTTAAT
Pattern C.C.TT..T Length 9 Density 5 Support 9 Total 14 Zssup 3.718403e+00 Zstot 3.954036e+00 
ns:  3 ps:233 seq:              ->dltA pos:-234 CCCGTTTTT
ns:  4 ps: 34 seq:              +>kinC pos:-206 CGCCTTTTT
ns:  5 ps:221 seq:              ->kinC pos:-222 CGCCTTTTT
ns:  6 ps: 23 seq:              +>sinI pos:-210 CTCGTTTTT
ns:  7 ps:  5 seq:              ->sinI pos:  -6 CCCATTCTT
ns:  9 ps: 57 seq:              ->sinR pos: -58 CACCTTCCT
ns: 11 ps: 48 seq:             ->spo0A pos: -49 CACGTTTCT
ns: 12 ps:  9 seq:             +>spo0F pos:-207 CTCCTTTAT
ns: 13 ps:168 seq:             ->spo0F pos:-169 CTCTTTTGT
ns: 15 ps: 52 seq:           ->spoIIAA pos: -53 CTCATTCCT
ns: 15 ps: 59 seq:           ->spoIIAA pos: -60 CTCCTTGAT
ns: 16 ps:131 seq:            +>spoIIE pos:-320 CCCGTTGGT
ns: 19 ps: 57 seq:           ->spoIIGA pos: -58 CTCCTTTCT
ns: 19 ps: 84 seq:           ->spoIIGA pos: -85 CCCCTTCTT
Pattern TTTC....C Length 9 Density 5 Support 9 Total 13 Zssup 3.718403e+00 Zstot 3.954036e+00 
ns:  1 ps:287 seq:              ->abrB pos:-288 TTTCGAACC
ns:  1 ps:390 seq:              ->abrB pos:-391 TTTCAGGGC
ns:  2 ps:338 seq:              +>dltA pos:-113 TTTCACACC
ns:  5 ps: 71 seq:              ->kinC pos: -72 TTTCTCTAC
ns:  7 ps: 55 seq:              ->sinI pos: -56 TTTCTCCTC
ns:  9 ps: 14 seq:              ->sinR pos: -15 TTTCTTTAC
ns: 11 ps: 42 seq:             ->spo0A pos: -43 TTTCTCCAC
ns: 13 ps:154 seq:             ->spo0F pos:-155 TTTCTGAGC
ns: 16 ps:161 seq:            +>spoIIE pos:-290 TTTCACGGC
ns: 17 ps: 44 seq:            ->spoIIE pos: -45 TTTCCATTC
ns: 18 ps: 93 seq:           +>spoIIGA pos:-152 TTTCCTCTC
ns: 19 ps: 45 seq:           ->spoIIGA pos: -46 TTTCACATC
ns: 19 ps: 65 seq:           ->spoIIGA pos: -66 TTTCTTGCC
Pattern T..TTC..C Length 9 Density 5 Support 9 Total 17 Zssup 3.718403e+00 Zstot 5.371959e+00 
ns:  1 ps:  6 seq:              ->abrB pos:  -7 TAATTCATC
ns:  1 ps: 87 seq:              ->abrB pos: -88 TTTTTCTTC
ns:  1 ps: 90 seq:              ->abrB pos: -91 TTCTTCGTC
ns:  1 ps:100 seq:              ->abrB pos:-101 TTATTCGAC
ns:  3 ps:238 seq:              ->dltA pos:-239 TTTTTCGAC
ns:  5 ps: 91 seq:              ->kinC pos: -92 TTCTTCGAC
ns:  7 ps: 82 seq:              ->sinI pos: -83 TATTTCAGC
ns: 10 ps: 81 seq:             +>spo0A pos:-245 TTTTTCGAC
ns: 11 ps: 53 seq:             ->spo0A pos: -54 TTCTTCCTC
ns: 11 ps:190 seq:             ->spo0A pos:-191 TTTTTCGAC
ns: 13 ps: 40 seq:             ->spo0F pos: -41 TCATTCATC
ns: 15 ps: 53 seq:           ->spoIIAA pos: -54 TCATTCCTC
ns: 15 ps:108 seq:           ->spoIIAA pos:-109 TCCTTCACC
ns: 15 ps:133 seq:           ->spoIIAA pos:-134 TCATTCGGC
ns: 17 ps: 33 seq:            ->spoIIE pos: -34 TCTTTCTGC
ns: 18 ps: 50 seq:           +>spoIIGA pos:-195 TACTTCCTC
ns: 19 ps:236 seq:           ->spoIIGA pos:-237 TTTTTCCAC
Pattern T.T..TC.C Length 9 Density 5 Support 9 Total 12 Zssup 3.718403e+00 Zstot 3.479829e+00 
ns:  1 ps: 51 seq:              ->abrB pos: -52 TCTCCTCCC
ns:  3 ps: 54 seq:              ->dltA pos: -55 TATTCTCTC
ns:  3 ps:289 seq:              ->dltA pos:-290 TTTTTTCCC
ns:  4 ps: 25 seq:              +>kinC pos:-215 TATCATCTC
ns:  5 ps: 40 seq:              ->kinC pos: -41 TATTTTCTC
ns:  7 ps:189 seq:              ->sinI pos:-190 TATTTTCTC
ns:  9 ps: 51 seq:              ->sinR pos: -52 TGTCATCAC
ns: 10 ps: 28 seq:             +>spo0A pos:-298 TTTGATCCC
ns: 14 ps: 20 seq:           +>spoIIAA pos:-126 TTTTGTCAC
ns: 17 ps: 54 seq:            ->spoIIE pos: -55 TCTCATCTC
ns: 18 ps: 37 seq:           +>spoIIGA pos:-208 TATCCTCTC
ns: 18 ps: 93 seq:           +>spoIIGA pos:-152 TTTCCTCTC
Pattern TT..C.T.C Length 9 Density 5 Support 9 Total 16 Zssup 3.718403e+00 Zstot 5.380882e+00 
ns:  1 ps: 18 seq:              ->abrB pos: -19 TTTACGTAC
ns:  1 ps: 50 seq:              ->abrB pos: -51 TTCTCCTCC
ns:  1 ps:255 seq:              ->abrB pos:-256 TTATCCTAC
ns:  2 ps:408 seq:              +>dltA pos: -43 TTTACATGC
ns:  3 ps:186 seq:              ->dltA pos:-187 TTTTCATAC
ns:  3 ps:226 seq:              ->dltA pos:-227 TTCCCTTCC
ns:  4 ps: 41 seq:              +>kinC pos:-199 TTTGCGTGC
ns:  6 ps:  5 seq:              +>sinI pos:-228 TTACCATTC
ns:  7 ps: 37 seq:              ->sinI pos: -38 TTTGCATTC
ns:  7 ps: 56 seq:              ->sinI pos: -57 TTCTCCTCC
ns: 11 ps: 99 seq:             ->spo0A pos:-100 TTTACATTC
ns: 13 ps: 37 seq:             ->spo0F pos: -38 TTTTCATTC
ns: 15 ps: 22 seq:           ->spoIIAA pos: -23 TTGACATTC
ns: 16 ps:216 seq:            +>spoIIE pos:-235 TTCTCTTGC
ns: 17 ps: 44 seq:            ->spoIIE pos: -45 TTTCCATTC
ns: 19 ps: 82 seq:           ->spoIIGA pos: -83 TTCCCCTTC
Pattern TCT...C.T Length 9 Density 5 Support 9 Total 16 Zssup 3.718403e+00 Zstot 5.380882e+00 
ns:  0 ps: 19 seq:              +>abrB pos:-432 TCTTAGCCT
ns:  0 ps:104 seq:              +>abrB pos:-347 TCTGTTCGT
ns:  2 ps: 46 seq:              +>dltA pos:-405 TCTTTTCCT
ns:  2 ps: 84 seq:              +>dltA pos:-367 TCTTGCCCT
ns:  2 ps:178 seq:              +>dltA pos:-273 TCTGATCGT
ns:  4 ps: 30 seq:              +>kinC pos:-210 TCTCCGCCT
ns:  5 ps: 73 seq:              ->kinC pos: -74 TCTCTACTT
ns:  5 ps:159 seq:              ->kinC pos:-160 TCTTATCTT
ns:  7 ps: 57 seq:              ->sinI pos: -58 TCTCCTCCT
ns: 10 ps: 37 seq:             +>spo0A pos:-289 TCTTCACTT
ns: 11 ps: 44 seq:             ->spo0A pos: -45 TCTCCACGT
ns: 13 ps:156 seq:             ->spo0F pos:-157 TCTGAGCAT
ns: 14 ps:128 seq:           +>spoIIAA pos: -18 TCTGTGCTT
ns: 16 ps:266 seq:            +>spoIIE pos:-185 TCTTTTCAT
ns: 16 ps:344 seq:            +>spoIIE pos:-107 TCTGTGCTT
ns: 18 ps: 98 seq:           +>spoIIGA pos:-147 TCTCAACAT
Pattern T..T.CC.T Length 9 Density 5 Support 9 Total 12 Zssup 3.718403e+00 Zstot 3.479829e+00 
ns:  0 ps: 11 seq:              +>abrB pos:-440 TGATACCAT
ns:  2 ps: 84 seq:              +>dltA pos:-367 TCTTGCCCT
ns:  3 ps:290 seq:              ->dltA pos:-291 TTTTTCCCT
ns:  5 ps: 83 seq:              ->kinC pos: -84 TTGTACCAT
ns:  6 ps:  3 seq:              +>sinI pos:-230 TTTTACCAT
ns: 11 ps:259 seq:             ->spo0A pos:-260 TTTTACCGT
ns: 13 ps:118 seq:             ->spo0F pos:-119 TATTTCCTT
ns: 14 ps: 40 seq:           +>spoIIAA pos:-106 TCATTCCGT
ns: 16 ps:318 seq:            +>spoIIE pos:-133 TGTTACCTT
ns: 17 ps: 42 seq:            ->spoIIE pos: -43 TTTTTCCAT
ns: 17 ps:156 seq:            ->spoIIE pos:-157 TTCTGCCTT
ns: 19 ps: 80 seq:           ->spoIIGA pos: -81 TGTTCCCCT
Pattern T.C...CTT Length 9 Density 5 Support 9 Total 14 Zssup 3.718403e+00 Zstot 3.954036e+00 
ns:  0 ps: 14 seq:              +>abrB pos:-437 TACCATCTT
ns:  2 ps: 79 seq:              +>dltA pos:-372 TCCATTCTT
ns:  2 ps:289 seq:              +>dltA pos:-162 TACAGGCTT
ns:  5 ps: 29 seq:              ->kinC pos: -30 TACGAGCTT
ns:  7 ps: 39 seq:              ->sinI pos: -40 TGCATTCTT
ns: 11 ps: 82 seq:             ->spo0A pos: -83 TTCACCCTT
ns: 12 ps:126 seq:             +>spo0F pos: -90 TGCTTACTT
ns: 15 ps: 56 seq:           ->spoIIAA pos: -57 TTCCTCCTT
ns: 16 ps:321 seq:            +>spoIIE pos:-130 TACCTTCTT
ns: 17 ps: 25 seq:            ->spoIIE pos: -26 TTCACTCTT
ns: 17 ps:156 seq:            ->spoIIE pos:-157 TTCTGCCTT
ns: 19 ps: 58 seq:           ->spoIIGA pos: -59 TCCTTTCTT
ns: 19 ps: 62 seq:           ->spoIIGA pos: -63 TTCTTTCTT
ns: 19 ps: 88 seq:           ->spoIIGA pos: -89 TTCTTGCTT
Pattern GG.GGA Length 6 Density 5 Support 7 Total 8 Zssup 3.711014e+00 Zstot 3.389827e+00 
ns:  0 ps:392 seq:              +>abrB pos: -59 GGAGGA
ns:  4 ps: 15 seq:              +>kinC pos:-225 GGCGGA
ns:  5 ps:202 seq:              ->kinC pos:-203 GGCGGA
ns:  6 ps:168 seq:              +>sinI pos: -65 GGAGGA
ns: 10 ps:263 seq:             +>spo0A pos: -63 GGAGGA
ns: 13 ps:203 seq:             ->spo0F pos:-204 GGAGGA
ns: 14 ps: 83 seq:           +>spoIIAA pos: -63 GGAGGA
ns: 17 ps:338 seq:            ->spoIIE pos:-339 GGCGGA
Pattern C.TT.T.C Length 8 Density 5 Support 9 Total 12 Zssup 3.707824e+00 Zstot 2.985628e+00 
ns:  1 ps: 48 seq:              ->abrB pos: -49 CATTCTCC
ns:  1 ps: 98 seq:              ->abrB pos: -99 CATTATTC
ns:  3 ps:345 seq:              ->dltA pos:-346 CTTTATAC
ns:  5 ps: 89 seq:              ->kinC pos: -90 CATTCTTC
ns:  7 ps: 41 seq:              ->sinI pos: -42 CATTCTTC
ns:  9 ps: 10 seq:              ->sinR pos: -11 CCTTTTTC
ns: 13 ps: 48 seq:             ->spo0F pos: -49 CATTTTAC
ns: 14 ps: 64 seq:           +>spoIIAA pos: -82 CATTATCC
ns: 17 ps: 34 seq:            ->spoIIE pos: -35 CTTTCTGC
ns: 17 ps: 41 seq:            ->spoIIE pos: -42 CTTTTTCC
ns: 18 ps: 45 seq:           +>spoIIGA pos:-200 CATTATAC
ns: 18 ps:135 seq:           +>spoIIGA pos:-110 CTTTATAC
Pattern CCTT...T Length 8 Density 5 Support 9 Total 10 Zssup 3.707824e+00 Zstot 2.514801e+00 
ns:  1 ps:114 seq:              ->abrB pos:-115 CCTTACCT
ns:  2 ps: 52 seq:              +>dltA pos:-399 CCTTTATT
ns:  4 ps: 36 seq:              +>kinC pos:-204 CCTTTTTT
ns:  5 ps:223 seq:              ->kinC pos:-224 CCTTTTTT
ns:  7 ps:174 seq:              ->sinI pos:-175 CCTTTATT
ns:  9 ps: 59 seq:              ->sinR pos: -60 CCTTCCTT
ns: 10 ps:102 seq:             +>spo0A pos:-224 CCTTGTTT
ns: 13 ps:123 seq:             ->spo0F pos:-124 CCTTTAAT
ns: 16 ps:323 seq:            +>spoIIE pos:-128 CCTTCTTT
ns: 19 ps: 59 seq:           ->spoIIGA pos: -60 CCTTTCTT
Pattern TTCT...C Length 8 Density 5 Support 9 Total 10 Zssup 3.707824e+00 Zstot 2.514801e+00 
ns:  1 ps: 50 seq:              ->abrB pos: -51 TTCTCCTC
ns:  2 ps: 83 seq:              +>dltA pos:-368 TTCTTGCC
ns:  5 ps: 72 seq:              ->kinC pos: -73 TTCTCTAC
ns:  7 ps: 56 seq:              ->sinI pos: -57 TTCTCCTC
ns:  9 ps: 15 seq:              ->sinR pos: -16 TTCTTTAC
ns: 11 ps: 43 seq:             ->spo0A pos: -44 TTCTCCAC
ns: 13 ps:155 seq:             ->spo0F pos:-156 TTCTGAGC
ns: 16 ps:265 seq:            +>spoIIE pos:-186 TTCTTTTC
ns: 17 ps:422 seq:            ->spoIIE pos:-423 TTCTAAGC
ns: 19 ps: 66 seq:           ->spoIIGA pos: -67 TTCTTGCC
Pattern T...CCTT Length 8 Density 5 Support 9 Total 12 Zssup 3.707824e+00 Zstot 3.457059e+00 
ns:  0 ps: 21 seq:              +>abrB pos:-430 TTAGCCTT
ns:  2 ps: 48 seq:              +>dltA pos:-403 TTTTCCTT
ns:  2 ps: 86 seq:              +>dltA pos:-365 TTGCCCTT
ns:  4 ps: 32 seq:              +>kinC pos:-208 TCCGCCTT
ns:  5 ps:219 seq:              ->kinC pos:-220 TCCGCCTT
ns:  7 ps:170 seq:              ->sinI pos:-171 TATACCTT
ns: 11 ps: 83 seq:             ->spo0A pos: -84 TCACCCTT
ns: 12 ps:  7 seq:             +>spo0F pos:-209 TCCTCCTT
ns: 14 ps: 96 seq:           +>spoIIAA pos: -50 TGAGCCTT
ns: 15 ps: 57 seq:           ->spoIIAA pos: -58 TCCTCCTT
ns: 17 ps:157 seq:            ->spoIIE pos:-158 TCTGCCTT
ns: 19 ps: 82 seq:           ->spoIIGA pos: -83 TTCCCCTT
Pattern C.TTC.T Length 7 Density 5 Support 9 Total 16 Zssup 3.697303e+00 Zstot 4.843999e+00 
ns:  1 ps:119 seq:              ->abrB pos:-120 CCTTCAT
ns:  2 ps: 81 seq:              +>dltA pos:-370 CATTCTT
ns:  5 ps: 89 seq:              ->kinC pos: -90 CATTCTT
ns:  5 ps:135 seq:              ->kinC pos:-136 CATTCAT
ns:  7 ps:  7 seq:              ->sinI pos:  -8 CATTCTT
ns:  7 ps: 41 seq:              ->sinI pos: -42 CATTCTT
ns:  9 ps: 59 seq:              ->sinR pos: -60 CCTTCCT
ns: 12 ps:206 seq:             +>spo0F pos: -10 CATTCGT
ns: 13 ps: 41 seq:             ->spo0F pos: -42 CATTCAT
ns: 15 ps: 26 seq:           ->spoIIAA pos: -27 CATTCAT
ns: 15 ps: 54 seq:           ->spoIIAA pos: -55 CATTCCT
ns: 16 ps:323 seq:            +>spoIIE pos:-128 CCTTCTT
ns: 17 ps: 48 seq:            ->spoIIE pos: -49 CATTCCT
ns: 19 ps: 60 seq:           ->spoIIGA pos: -61 CTTTCTT
ns: 19 ps: 64 seq:           ->spoIIGA pos: -65 CTTTCTT
ns: 19 ps: 86 seq:           ->spoIIGA pos: -87 CCTTCTT
Pattern C.TC.TT Length 7 Density 5 Support 9 Total 12 Zssup 3.697303e+00 Zstot 3.434451e+00 
ns:  1 ps: 95 seq:              ->abrB pos: -96 CGTCATT
ns:  4 ps:218 seq:              +>kinC pos: -22 CATCATT
ns:  6 ps: 16 seq:              +>sinI pos:-217 CATCATT
ns:  7 ps:116 seq:              ->sinI pos:-117 CTTCATT
ns:  9 ps: 60 seq:              ->sinR pos: -61 CTTCCTT
ns: 11 ps:246 seq:             ->spo0A pos:-247 CTTCTTT
ns: 12 ps:  8 seq:             +>spo0F pos:-208 CCTCCTT
ns: 13 ps: 45 seq:             ->spo0F pos: -46 CATCATT
ns: 15 ps: 58 seq:           ->spoIIAA pos: -59 CCTCCTT
ns: 16 ps:324 seq:            +>spoIIE pos:-127 CTTCTTT
ns: 17 ps: 31 seq:            ->spoIIE pos: -32 CTTCTTT
ns: 18 ps: 16 seq:           +>spoIIGA pos:-229 CGTCATT
Pattern T.TC.TC Length 7 Density 5 Support 9 Total 12 Zssup 3.697303e+00 Zstot 3.434451e+00 
ns:  1 ps: 51 seq:              ->abrB pos: -52 TCTCCTC
ns:  1 ps: 89 seq:              ->abrB pos: -90 TTTCTTC
ns:  3 ps:140 seq:              ->dltA pos:-141 TATCATC
ns:  4 ps: 25 seq:              +>kinC pos:-215 TATCATC
ns:  7 ps: 57 seq:              ->sinI pos: -58 TCTCCTC
ns:  9 ps: 51 seq:              ->sinR pos: -52 TGTCATC
ns: 11 ps: 17 seq:             ->spo0A pos: -18 TATCATC
ns: 11 ps: 52 seq:             ->spo0A pos: -53 TTTCTTC
ns: 13 ps: 72 seq:             ->spo0F pos: -73 TTTCGTC
ns: 17 ps: 54 seq:            ->spoIIE pos: -55 TCTCATC
ns: 18 ps: 37 seq:           +>spoIIGA pos:-208 TATCCTC
ns: 18 ps: 93 seq:           +>spoIIGA pos:-152 TTTCCTC
Pattern AA.CAA..A Length 9 Density 6 Support 8 Total 8 Zssup 3.693754e+00 Zstot 2.429790e+00 
ns:  0 ps:372 seq:              +>abrB pos: -79 AAACAAATA
ns:  3 ps:130 seq:              ->dltA pos:-131 AAACAAGCA
ns:  5 ps:178 seq:              ->kinC pos:-179 AATCAAAAA
ns:  6 ps:154 seq:              +>sinI pos: -79 AAACAAGTA
ns: 11 ps:216 seq:             ->spo0A pos:-217 AAACAAGGA
ns: 12 ps:102 seq:             +>spo0F pos:-114 AATCAAACA
ns: 17 ps:322 seq:            ->spoIIE pos:-323 AAACAAATA
ns: 18 ps:148 seq:           +>spoIIGA pos: -97 AAGCAAGAA
Pattern AA.CA.A.A Length 9 Density 6 Support 8 Total 12 Zssup 3.693754e+00 Zstot 4.601224e+00 
ns:  0 ps:372 seq:              +>abrB pos: -79 AAACAAATA
ns:  3 ps:112 seq:              ->dltA pos:-113 AACCATACA
ns:  5 ps:178 seq:              ->kinC pos:-179 AATCAAAAA
ns:  6 ps:114 seq:              +>sinI pos:-119 AAGCATACA
ns: 10 ps:133 seq:             +>spo0A pos:-193 AAACAGAGA
ns: 10 ps:143 seq:             +>spo0A pos:-183 AAACATAGA
ns: 12 ps:102 seq:             +>spo0F pos:-114 AATCAAACA
ns: 15 ps:  9 seq:           ->spoIIAA pos: -10 AAGCACAGA
ns: 16 ps: 27 seq:            +>spoIIE pos:-424 AAGCACAAA
ns: 16 ps:407 seq:            +>spoIIE pos: -44 AAGCAGAAA
ns: 17 ps: 98 seq:            ->spoIIE pos: -99 AAGCACAGA
ns: 17 ps:322 seq:            ->spoIIE pos:-323 AAACAAATA
Pattern A..A.ACAA Length 9 Density 6 Support 8 Total 10 Zssup 3.693754e+00 Zstot 2.968996e+00 
ns:  0 ps:282 seq:              +>abrB pos:-169 AGTAAACAA
ns:  3 ps:122 seq:              ->dltA pos:-123 AAAAAACAA
ns:  3 ps:127 seq:              ->dltA pos:-128 ACAAAACAA
ns:  6 ps:115 seq:              +>sinI pos:-118 AGCATACAA
ns:  8 ps: 48 seq:              +>sinR pos: -36 ATTAAACAA
ns: 10 ps: 65 seq:             +>spo0A pos:-261 AATATACAA
ns: 12 ps: 31 seq:             +>spo0F pos:-185 AGTATACAA
ns: 16 ps: 31 seq:            +>spoIIE pos:-420 ACAAAACAA
ns: 17 ps:439 seq:            ->spoIIE pos:-440 ATAATACAA
ns: 19 ps:149 seq:           ->spoIIGA pos:-150 AAAATACAA
Pattern A...AAACA Length 9 Density 6 Support 8 Total 11 Zssup 3.693754e+00 Zstot 4.057166e+00 
ns:  0 ps:368 seq:              +>abrB pos: -83 ATTTAAACA
ns:  2 ps:244 seq:              +>dltA pos:-207 AATGAAACA
ns:  2 ps:418 seq:              +>dltA pos: -33 ATTCAAACA
ns:  3 ps:126 seq:              ->dltA pos:-127 AACAAAACA
ns:  4 ps:162 seq:              +>kinC pos: -78 AGAGAAACA
ns:  6 ps:150 seq:              +>sinI pos: -83 ACATAAACA
ns: 10 ps:139 seq:             +>spo0A pos:-187 AGAAAAACA
ns: 10 ps:220 seq:             +>spo0A pos:-106 ATGTAAACA
ns: 12 ps:102 seq:             +>spo0F pos:-114 AATCAAACA
ns: 14 ps: 53 seq:           +>spoIIAA pos: -93 ATCGAAACA
ns: 19 ps:  3 seq:           ->spoIIGA pos:  -4 ATCAAAACA
Pattern AAA.AA..C Length 9 Density 6 Support 8 Total 12 Zssup 3.693754e+00 Zstot 4.601224e+00 
ns:  0 ps: 97 seq:              +>abrB pos:-354 AAAAAAGTC
ns:  3 ps:125 seq:              ->dltA pos:-126 AAACAAAAC
ns:  4 ps:  9 seq:              +>kinC pos:-231 AAAAAAGGC
ns:  5 ps:196 seq:              ->kinC pos:-197 AAAAAAGGC
ns:  6 ps: 68 seq:              +>sinI pos:-165 AAAAAATTC
ns:  7 ps:198 seq:              ->sinI pos:-199 AAAAAAAAC
ns:  8 ps: 51 seq:              +>sinR pos: -33 AAACAATAC
ns: 11 ps:131 seq:             ->spo0A pos:-132 AAAAAAATC
ns: 17 ps:138 seq:            ->spoIIE pos:-139 AAAGAAATC
ns: 17 ps:210 seq:            ->spoIIE pos:-211 AAAAAAATC
ns: 18 ps:  4 seq:           +>spoIIGA pos:-241 AAAAAAAGC
ns: 19 ps:209 seq:           ->spoIIGA pos:-210 AAAAAAAGC
Pattern A.AAAA..C Length 9 Density 6 Support 8 Total 18 Zssup 3.693754e+00 Zstot 7.882570e+00 
ns:  0 ps: 97 seq:              +>abrB pos:-354 AAAAAAGTC
ns:  0 ps:143 seq:              +>abrB pos:-308 ATAAAAAAC
ns:  0 ps:214 seq:              +>abrB pos:-237 ATAAAATGC
ns:  1 ps:107 seq:              ->abrB pos:-108 ACAAAATCC
ns:  1 ps:326 seq:              ->abrB pos:-327 ACAAAATTC
ns:  3 ps:120 seq:              ->dltA pos:-121 ATAAAAAAC
ns:  3 ps:149 seq:              ->dltA pos:-150 ATAAAAGCC
ns:  4 ps:  9 seq:              +>kinC pos:-231 AAAAAAGGC
ns:  5 ps:196 seq:              ->kinC pos:-197 AAAAAAGGC
ns:  6 ps: 36 seq:              +>sinI pos:-197 AGAAAATAC
ns:  6 ps: 68 seq:              +>sinI pos:-165 AAAAAATTC
ns:  7 ps:198 seq:              ->sinI pos:-199 AAAAAAAAC
ns: 11 ps:131 seq:             ->spo0A pos:-132 AAAAAAATC
ns: 12 ps: 46 seq:             +>spo0F pos:-170 AGAAAATGC
ns: 16 ps:333 seq:            +>spoIIE pos:-118 ACAAAATCC
ns: 17 ps:210 seq:            ->spoIIE pos:-211 AAAAAAATC
ns: 18 ps:  4 seq:           +>spoIIGA pos:-241 AAAAAAAGC
ns: 19 ps:209 seq:           ->spoIIGA pos:-210 AAAAAAAGC
Pattern C.AA.A.AA Length 9 Density 6 Support 8 Total 8 Zssup 3.693754e+00 Zstot 2.429790e+00 
ns:  0 ps:354 seq:              +>abrB pos: -97 CGAAGAAAA
ns:  3 ps:146 seq:              ->dltA pos:-147 CAAATAAAA
ns:  4 ps: 70 seq:              +>kinC pos:-170 CTAAGATAA
ns:  7 ps:197 seq:              ->sinI pos:-198 CAAAAAAAA
ns: 11 ps:129 seq:             ->spo0A pos:-130 CTAAAAAAA
ns: 12 ps:105 seq:             +>spo0F pos:-111 CAAACAGAA
ns: 15 ps:  1 seq:           ->spoIIAA pos:  -2 CGAATACAA
ns: 16 ps:372 seq:            +>spoIIE pos: -79 CGAATATAA
Pattern ACAAA..A Length 8 Density 6 Support 8 Total 9 Zssup 3.683251e+00 Zstot 2.953703e+00 
ns:  0 ps:374 seq:              +>abrB pos: -77 ACAAATAA
ns:  3 ps:127 seq:              ->dltA pos:-128 ACAAAACA
ns:  5 ps: 98 seq:              ->kinC pos: -99 ACAAATAA
ns: 10 ps: 70 seq:             +>spo0A pos:-256 ACAAAAGA
ns: 11 ps:214 seq:             ->spo0A pos:-215 ACAAACAA
ns: 12 ps: 39 seq:             +>spo0F pos:-177 ACAAAAGA
ns: 15 ps:  6 seq:           ->spoIIAA pos:  -7 ACAAAGCA
ns: 16 ps: 31 seq:            +>spoIIE pos:-420 ACAAAACA
ns: 18 ps: 60 seq:           +>spoIIGA pos:-185 ACAAATTA
Pattern AAACA..A Length 8 Density 6 Support 8 Total 8 Zssup 3.683251e+00 Zstot 2.414054e+00 
ns:  0 ps:285 seq:              +>abrB pos:-166 AAACAAAA
ns:  3 ps:125 seq:              ->dltA pos:-126 AAACAAAA
ns:  4 ps:166 seq:              +>kinC pos: -74 AAACACAA
ns:  6 ps:194 seq:              +>sinI pos: -39 AAACAAGA
ns:  8 ps: 51 seq:              +>sinR pos: -33 AAACAATA
ns: 12 ps:106 seq:             +>spo0F pos:-110 AAACAGAA
ns: 16 ps: 34 seq:            +>spoIIE pos:-417 AAACAATA
ns: 19 ps:  7 seq:           ->spoIIGA pos:  -8 AAACAAAA
Pattern A.ACAA.A Length 8 Density 6 Support 8 Total 11 Zssup 3.683251e+00 Zstot 4.035077e+00 
ns:  0 ps:285 seq:              +>abrB pos:-166 AAACAAAA
ns:  3 ps:125 seq:              ->dltA pos:-126 AAACAAAA
ns:  6 ps:118 seq:              +>sinI pos:-115 ATACAATA
ns:  6 ps:194 seq:              +>sinI pos: -39 AAACAAGA
ns:  8 ps: 51 seq:              +>sinR pos: -33 AAACAATA
ns: 10 ps: 68 seq:             +>spo0A pos:-258 ATACAAAA
ns: 12 ps: 34 seq:             +>spo0F pos:-182 ATACAACA
ns: 12 ps:117 seq:             +>spo0F pos: -99 ATACAATA
ns: 16 ps: 34 seq:            +>spoIIE pos:-417 AAACAATA
ns: 16 ps:248 seq:            +>spoIIE pos:-203 AGACAACA
ns: 19 ps:  7 seq:           ->spoIIGA pos:  -8 AAACAAAA
Pattern AAAAA..C Length 8 Density 6 Support 8 Total 14 Zssup 3.683251e+00 Zstot 5.662351e+00 
ns:  0 ps: 98 seq:              +>abrB pos:-353 AAAAAGTC
ns:  1 ps:265 seq:              ->abrB pos:-266 AAAAATCC
ns:  2 ps:261 seq:              +>dltA pos:-190 AAAAACCC
ns:  3 ps:221 seq:              ->dltA pos:-222 AAAAATTC
ns:  4 ps: 10 seq:              +>kinC pos:-230 AAAAAGGC
ns:  5 ps:197 seq:              ->kinC pos:-198 AAAAAGGC
ns:  6 ps: 69 seq:              +>sinI pos:-164 AAAAATTC
ns:  7 ps:199 seq:              ->sinI pos:-200 AAAAAAAC
ns:  8 ps: 67 seq:              +>sinR pos: -17 AAAAAGGC
ns: 11 ps:132 seq:             ->spo0A pos:-133 AAAAAATC
ns: 11 ps:300 seq:             ->spo0A pos:-301 AAAAAAAC
ns: 17 ps:211 seq:            ->spoIIE pos:-212 AAAAAATC
ns: 18 ps:  5 seq:           +>spoIIGA pos:-240 AAAAAAGC
ns: 19 ps:210 seq:           ->spoIIGA pos:-211 AAAAAAGC
Pattern G..TG.C.A Length 9 Density 5 Support 8 Total 9 Zssup 3.672886e+00 Zstot 2.943171e+00 
ns:  0 ps:294 seq:              +>abrB pos:-157 GATTGACGA
ns:  2 ps:200 seq:              +>dltA pos:-251 GATTGTCGA
ns:  4 ps: 44 seq:              +>kinC pos:-196 GCGTGCCAA
ns:  8 ps: 35 seq:              +>sinR pos: -49 GATTGGCCA
ns: 10 ps:106 seq:             +>spo0A pos:-220 GTTTGTCAA
ns: 14 ps:  7 seq:           +>spoIIAA pos:-139 GAATGACCA
ns: 14 ps:115 seq:           +>spoIIAA pos: -31 GAATGTCAA
ns: 17 ps:306 seq:            ->spoIIE pos:-307 GCTTGACCA
ns: 19 ps:126 seq:           ->spoIIGA pos:-127 GTCTGTCAA
Pattern A.C.GC..G Length 9 Density 5 Support 6 Total 7 Zssup 3.671178e+00 Zstot 3.715950e+00 
ns:  2 ps: 64 seq:              +>dltA pos:-387 ATCAGCTCG
ns:  3 ps:351 seq:              ->dltA pos:-352 ACCTGCAAG
ns:  4 ps:173 seq:              +>kinC pos: -67 AGCGGCAGG
ns:  6 ps:176 seq:              +>sinI pos: -57 AACTGCATG
ns: 11 ps:305 seq:             ->spo0A pos:-306 AACTGCCGG
ns: 17 ps:302 seq:            ->spoIIE pos:-303 AACCGCTTG
ns: 18 ps:161 seq:           +>spoIIGA pos: -84 AACAGCGTG
Pattern G.C..ATG Length 8 Density 5 Support 8 Total 12 Zssup 3.662402e+00 Zstot 4.541745e+00 
ns:  1 ps:396 seq:              ->abrB pos:-397 GGCGTATG
ns:  3 ps:322 seq:              ->dltA pos:-323 GGCGTATG
ns:  4 ps:184 seq:              +>kinC pos: -56 GTCATATG
ns:  6 ps: 89 seq:              +>sinI pos:-144 GGCAAATG
ns:  6 ps:106 seq:              +>sinI pos:-127 GACTAATG
ns:  7 ps:216 seq:              ->sinI pos:-217 GTCGAATG
ns: 10 ps:215 seq:             +>spo0A pos:-111 GTCGAATG
ns: 14 ps:  4 seq:           +>spoIIAA pos:-142 GCCGAATG
ns: 15 ps: 44 seq:           ->spoIIAA pos: -45 GGCTCATG
ns: 16 ps:428 seq:            +>spoIIE pos: -23 GGCCAATG
ns: 18 ps:187 seq:           +>spoIIGA pos: -58 GTCAGATG
ns: 19 ps: 23 seq:           ->spoIIGA pos: -24 GCCAAATG
Pattern A...CGGC Length 8 Density 5 Support 6 Total 6 Zssup 3.661135e+00 Zstot 2.968771e+00 
ns:  3 ps:317 seq:              ->dltA pos:-318 ATATCGGC
ns:  7 ps: 92 seq:              ->sinI pos: -93 AGTCCGGC
ns: 11 ps:316 seq:             ->spo0A pos:-317 ACTCCGGC
ns: 12 ps:199 seq:             +>spo0F pos: -17 AATACGGC
ns: 17 ps:214 seq:            ->spoIIE pos:-215 AAATCGGC
ns: 19 ps:223 seq:           ->spoIIGA pos:-224 ATGACGGC
Pattern A..C..CCT Length 9 Density 5 Support 7 Total 7 Zssup 3.658309e+00 Zstot 2.708476e+00 
ns:  0 ps: 48 seq:              +>abrB pos:-403 ATACGCCCT
ns:  3 ps:299 seq:              ->dltA pos:-300 AATCTCCCT
ns:  5 ps:217 seq:              ->kinC pos:-218 ACTCCGCCT
ns: 11 ps: 81 seq:             ->spo0A pos: -82 ATTCACCCT
ns: 12 ps:  5 seq:             +>spo0F pos:-211 AATCCTCCT
ns: 15 ps: 55 seq:           ->spoIIAA pos: -56 ATTCCTCCT
ns: 18 ps: 49 seq:           +>spoIIGA pos:-196 ATACTTCCT
Pattern C..CCT..A Length 9 Density 5 Support 7 Total 7 Zssup 3.658309e+00 Zstot 2.708476e+00 
ns:  0 ps: 51 seq:              +>abrB pos:-400 CGCCCTGAA
ns:  3 ps:302 seq:              ->dltA pos:-303 CTCCCTCAA
ns:  7 ps: 60 seq:              ->sinI pos: -61 CCTCCTAAA
ns: 12 ps:  8 seq:             +>spo0F pos:-208 CCTCCTTTA
ns: 15 ps: 58 seq:           ->spoIIAA pos: -59 CCTCCTTGA
ns: 17 ps:158 seq:            ->spoIIE pos:-159 CTGCCTTGA
ns: 18 ps: 52 seq:           +>spoIIGA pos:-193 CTTCCTCGA
Pattern CA.TC..C Length 8 Density 5 Support 7 Total 11 Zssup 3.648013e+00 Zstot 5.180278e+00 
ns:  1 ps: 48 seq:              ->abrB pos: -49 CATTCTCC
ns:  5 ps: 89 seq:              ->kinC pos: -90 CATTCTTC
ns:  5 ps:216 seq:              ->kinC pos:-217 CACTCCGC
ns:  6 ps:  9 seq:              +>sinI pos:-224 CATTCGAC
ns:  7 ps: 41 seq:              ->sinI pos: -42 CATTCTTC
ns: 11 ps:103 seq:             ->spo0A pos:-104 CATTCGAC
ns: 13 ps: 41 seq:             ->spo0F pos: -42 CATTCATC
ns: 15 ps: 54 seq:           ->spoIIAA pos: -55 CATTCCTC
ns: 15 ps:134 seq:           ->spoIIAA pos:-135 CATTCGGC
ns: 17 ps: 27 seq:            ->spoIIE pos: -28 CACTCTTC
ns: 17 ps: 48 seq:            ->spoIIE pos: -49 CATTCCTC
Pattern T.CC..CA Length 8 Density 5 Support 7 Total 8 Zssup 3.648013e+00 Zstot 3.314647e+00 
ns:  1 ps:117 seq:              ->abrB pos:-118 TACCTTCA
ns:  3 ps:350 seq:              ->dltA pos:-351 TACCTGCA
ns:  4 ps:215 seq:              +>kinC pos: -25 TTCCATCA
ns: 10 ps: 10 seq:             +>spo0A pos:-316 TTCCGGCA
ns: 15 ps:107 seq:           ->spoIIAA pos:-108 TTCCTTCA
ns: 17 ps:  9 seq:            ->spoIIE pos: -10 TCCCGCCA
ns: 18 ps: 13 seq:           +>spoIIGA pos:-232 TGCCGTCA
ns: 18 ps:120 seq:           +>spoIIGA pos:-125 TTCCCACA
Pattern GTCG.A Length 6 Density 5 Support 8 Total 12 Zssup 3.641601e+00 Zstot 4.493559e+00 
ns:  0 ps:113 seq:              +>abrB pos:-338 GTCGAA
ns:  0 ps:123 seq:              +>abrB pos:-328 GTCGTA
ns:  0 ps:342 seq:              +>abrB pos:-109 GTCGAA
ns:  2 ps:204 seq:              +>dltA pos:-247 GTCGAA
ns:  4 ps:140 seq:              +>kinC pos:-100 GTCGAA
ns:  7 ps:216 seq:              ->sinI pos:-217 GTCGAA
ns: 10 ps:127 seq:             +>spo0A pos:-199 GTCGAA
ns: 10 ps:215 seq:             +>spo0A pos:-111 GTCGAA
ns: 11 ps:236 seq:             ->spo0A pos:-237 GTCGAA
ns: 12 ps: 64 seq:             +>spo0F pos:-152 GTCGTA
ns: 14 ps: 47 seq:           +>spoIIAA pos: -99 GTCGAA
ns: 16 ps:298 seq:            +>spoIIE pos:-153 GTCGAA
Pattern TG.CGA Length 6 Density 5 Support 8 Total 13 Zssup 3.641601e+00 Zstot 5.028924e+00 
ns:  0 ps:112 seq:              +>abrB pos:-339 TGTCGA
ns:  0 ps:297 seq:              +>abrB pos:-154 TGACGA
ns:  0 ps:341 seq:              +>abrB pos:-110 TGTCGA
ns:  0 ps:351 seq:              +>abrB pos:-100 TGACGA
ns:  2 ps:203 seq:              +>dltA pos:-248 TGTCGA
ns:  3 ps:262 seq:              ->dltA pos:-263 TGACGA
ns:  4 ps:139 seq:              +>kinC pos:-101 TGTCGA
ns:  7 ps:215 seq:              ->sinI pos:-216 TGTCGA
ns: 10 ps:214 seq:             +>spo0A pos:-112 TGTCGA
ns: 11 ps:235 seq:             ->spo0A pos:-236 TGTCGA
ns: 12 ps:136 seq:             +>spo0F pos: -80 TGACGA
ns: 14 ps:  3 seq:           +>spoIIAA pos:-143 TGCCGA
ns: 19 ps:182 seq:           ->spoIIGA pos:-183 TGTCGA
Pattern TTTT..G.G Length 9 Density 6 Support 6 Total 8 Zssup 3.639571e+00 Zstot 3.675728e+00 
ns:  1 ps:389 seq:              ->abrB pos:-390 TTTTCAGGG
ns:  4 ps: 38 seq:              +>kinC pos:-202 TTTTTTGCG
ns:  4 ps: 40 seq:              +>kinC pos:-200 TTTTGCGTG
ns:  6 ps: 29 seq:              +>sinI pos:-204 TTTTTTGAG
ns:  6 ps:163 seq:              +>sinI pos: -70 TTTTAGGAG
ns: 10 ps:190 seq:             +>spo0A pos:-136 TTTTTAGAG
ns: 13 ps:153 seq:             ->spo0F pos:-154 TTTTCTGAG
ns: 19 ps:159 seq:           ->spoIIGA pos:-160 TTTTCAGGG
Pattern TTTG..T.G Length 9 Density 6 Support 6 Total 6 Zssup 3.639571e+00 Zstot 2.947691e+00 
ns:  0 ps:152 seq:              +>abrB pos:-299 TTTGGTTCG
ns:  3 ps: 26 seq:              ->dltA pos: -27 TTTGAATAG
ns:  6 ps:206 seq:              +>sinI pos: -27 TTTGAATTG
ns: 10 ps:291 seq:             +>spo0A pos: -35 TTTGTGTTG
ns: 16 ps:122 seq:            +>spoIIE pos:-329 TTTGTTTGG
ns: 18 ps:231 seq:           +>spoIIGA pos: -14 TTTGTTTTG
Pattern TG...TTGT Length 9 Density 6 Support 6 Total 6 Zssup 3.639571e+00 Zstot 2.948735e+00 
ns:  0 ps:417 seq:              +>abrB pos: -34 TGGTATTGT
ns:  2 ps:197 seq:              +>dltA pos:-254 TGTGATTGT
ns:  7 ps: 28 seq:              ->sinI pos: -29 TGCTCTTGT
ns: 11 ps:229 seq:             ->spo0A pos:-230 TGAATTTGT
ns: 13 ps:184 seq:             ->spo0F pos:-185 TGATATTGT
ns: 16 ps:312 seq:            +>spoIIE pos:-139 TGGTATTGT
Pattern A.CT.CC Length 7 Density 5 Support 7 Total 8 Zssup 3.637771e+00 Zstot 3.297978e+00 
ns:  1 ps:212 seq:              ->abrB pos:-213 AACTACC
ns:  3 ps:300 seq:              ->dltA pos:-301 ATCTCCC
ns:  5 ps: 57 seq:              ->kinC pos: -58 ACCTGCC
ns:  9 ps: 58 seq:              ->sinR pos: -59 ACCTTCC
ns: 11 ps:305 seq:             ->spo0A pos:-306 AACTGCC
ns: 17 ps: 58 seq:            ->spoIIE pos: -59 ATCTCCC
ns: 18 ps: 10 seq:           +>spoIIGA pos:-235 AGCTGCC
ns: 19 ps:215 seq:           ->spoIIGA pos:-216 AGCTGCC
Pattern GTCGA Length 5 Density 5 Support 8 Total 11 Zssup 3.631283e+00 Zstot 3.937101e+00 
ns:  0 ps:113 seq:              +>abrB pos:-338 GTCGA
ns:  0 ps:342 seq:              +>abrB pos:-109 GTCGA
ns:  2 ps:204 seq:              +>dltA pos:-247 GTCGA
ns:  4 ps:140 seq:              +>kinC pos:-100 GTCGA
ns:  7 ps:216 seq:              ->sinI pos:-217 GTCGA
ns: 10 ps:127 seq:             +>spo0A pos:-199 GTCGA
ns: 10 ps:215 seq:             +>spo0A pos:-111 GTCGA
ns: 11 ps:236 seq:             ->spo0A pos:-237 GTCGA
ns: 14 ps: 47 seq:           +>spoIIAA pos: -99 GTCGA
ns: 16 ps:298 seq:            +>spoIIE pos:-153 GTCGA
ns: 19 ps:183 seq:           ->spoIIGA pos:-184 GTCGA
Pattern G.T.TTGT Length 8 Density 6 Support 6 Total 8 Zssup 3.629561e+00 Zstot 4.385472e+00 
ns:  0 ps:336 seq:              +>abrB pos:-115 GATTTTGT
ns:  0 ps:418 seq:              +>abrB pos: -33 GGTATTGT
ns:  7 ps: 29 seq:              ->sinI pos: -30 GCTCTTGT
ns:  9 ps: 23 seq:              ->sinR pos: -24 GGTATTGT
ns: 10 ps:209 seq:             +>spo0A pos:-117 GGTTTTGT
ns: 13 ps:185 seq:             ->spo0F pos:-186 GATATTGT
ns: 16 ps:313 seq:            +>spoIIE pos:-138 GGTATTGT
ns: 17 ps:110 seq:            ->spoIIE pos:-111 GATTTTGT
Pattern TTG.TT.G Length 8 Density 6 Support 6 Total 7 Zssup 3.629561e+00 Zstot 3.659290e+00 
ns:  0 ps:153 seq:              +>abrB pos:-298 TTGGTTCG
ns:  2 ps:315 seq:              +>dltA pos:-136 TTGTTTTG
ns:  7 ps: 33 seq:              ->sinI pos: -34 TTGTTTTG
ns:  8 ps: 33 seq:              +>sinR pos: -51 TTGATTGG
ns: 16 ps:123 seq:            +>spoIIE pos:-328 TTGTTTGG
ns: 17 ps:411 seq:            ->spoIIE pos:-412 TTGTTTTG
ns: 18 ps:232 seq:           +>spoIIGA pos: -13 TTGTTTTG
Pattern TTGT..TG Length 8 Density 6 Support 6 Total 6 Zssup 3.629561e+00 Zstot 2.934686e+00 
ns:  0 ps:315 seq:              +>abrB pos:-136 TTGTTATG
ns:  2 ps:315 seq:              +>dltA pos:-136 TTGTTTTG
ns:  7 ps: 33 seq:              ->sinI pos: -34 TTGTTTTG
ns: 10 ps:292 seq:             +>spo0A pos: -34 TTGTGTTG
ns: 17 ps:411 seq:            ->spoIIE pos:-412 TTGTTTTG
ns: 18 ps:232 seq:           +>spoIIGA pos: -13 TTGTTTTG
Pattern TTG.T.TG Length 8 Density 6 Support 6 Total 7 Zssup 3.629561e+00 Zstot 3.659290e+00 
ns:  0 ps:315 seq:              +>abrB pos:-136 TTGTTATG
ns:  2 ps:228 seq:              +>dltA pos:-223 TTGATATG
ns:  2 ps:315 seq:              +>dltA pos:-136 TTGTTTTG
ns:  7 ps: 33 seq:              ->sinI pos: -34 TTGTTTTG
ns: 15 ps: 63 seq:           ->spoIIAA pos: -64 TTGATATG
ns: 17 ps:411 seq:            ->spoIIE pos:-412 TTGTTTTG
ns: 18 ps:232 seq:           +>spoIIGA pos: -13 TTGTTTTG
Pattern T.GTT.TG Length 8 Density 6 Support 6 Total 6 Zssup 3.629561e+00 Zstot 2.934686e+00 
ns:  0 ps:315 seq:              +>abrB pos:-136 TTGTTATG
ns:  2 ps:315 seq:              +>dltA pos:-136 TTGTTTTG
ns:  7 ps: 33 seq:              ->sinI pos: -34 TTGTTTTG
ns: 14 ps: 17 seq:           +>spoIIAA pos:-129 TAGTTTTG
ns: 17 ps:411 seq:            ->spoIIE pos:-412 TTGTTTTG
ns: 18 ps:232 seq:           +>spoIIGA pos: -13 TTGTTTTG
Pattern CTTT.T..T Length 9 Density 6 Support 7 Total 8 Zssup 3.626957e+00 Zstot 3.288180e+00 
ns:  2 ps: 53 seq:              +>dltA pos:-398 CTTTATTAT
ns:  7 ps:175 seq:              ->sinI pos:-176 CTTTATTAT
ns:  9 ps: 11 seq:              ->sinR pos: -12 CTTTTTCTT
ns: 11 ps:165 seq:             ->spo0A pos:-166 CTTTGTTAT
ns: 14 ps:134 seq:           +>spoIIAA pos: -12 CTTTGTATT
ns: 16 ps:  1 seq:            +>spoIIE pos:-450 CTTTGTATT
ns: 17 ps: 34 seq:            ->spoIIE pos: -35 CTTTCTGCT
ns: 18 ps:135 seq:           +>spoIIGA pos:-110 CTTTATACT
Pattern CTT.T.T.T Length 9 Density 6 Support 7 Total 8 Zssup 3.626957e+00 Zstot 3.290576e+00 
ns:  1 ps: 68 seq:              ->abrB pos: -69 CTTATTTGT
ns:  2 ps:295 seq:              +>dltA pos:-156 CTTTTATTT
ns:  5 ps: 65 seq:              ->kinC pos: -66 CTTGTGTTT
ns:  7 ps: 72 seq:              ->sinI pos: -73 CTTGTTTAT
ns: 10 ps:103 seq:             +>spo0A pos:-223 CTTGTTTGT
ns: 11 ps:249 seq:             ->spo0A pos:-250 CTTTTGTAT
ns: 17 ps: 31 seq:            ->spoIIE pos: -32 CTTCTTTCT
ns: 18 ps:229 seq:           +>spoIIGA pos: -16 CTTTTGTTT
Pattern CT.TT.T.T Length 9 Density 6 Support 7 Total 8 Zssup 3.626957e+00 Zstot 3.290576e+00 
ns:  0 ps:222 seq:              +>abrB pos:-229 CTGTTATTT
ns:  2 ps:295 seq:              +>dltA pos:-156 CTTTTATTT
ns:  7 ps: 30 seq:              ->sinI pos: -31 CTCTTGTTT
ns: 11 ps:249 seq:             ->spo0A pos:-250 CTTTTGTAT
ns: 13 ps:168 seq:             ->spo0F pos:-169 CTCTTTTGT
ns: 17 ps: 29 seq:            ->spoIIE pos: -30 CTCTTCTTT
ns: 17 ps: 67 seq:            ->spoIIE pos: -68 CTGTTATAT
ns: 18 ps:229 seq:           +>spoIIGA pos: -16 CTTTTGTTT
Pattern C.TTT.T.T Length 9 Density 6 Support 7 Total 8 Zssup 3.626957e+00 Zstot 3.290576e+00 
ns:  0 ps:  1 seq:              +>abrB pos:-450 CCTTTATCT
ns:  2 ps:295 seq:              +>dltA pos:-156 CTTTTATTT
ns:  6 ps: 25 seq:              +>sinI pos:-208 CGTTTTTTT
ns:  9 ps: 10 seq:              ->sinR pos: -11 CCTTTTTCT
ns: 11 ps:249 seq:             ->spo0A pos:-250 CTTTTGTAT
ns: 16 ps:  0 seq:            +>spoIIE pos:-451 CCTTTGTAT
ns: 18 ps:229 seq:           +>spoIIGA pos: -16 CTTTTGTTT
ns: 19 ps: 59 seq:           ->spoIIGA pos: -60 CCTTTCTTT
Pattern CTT..TT.T Length 9 Density 6 Support 7 Total 9 Zssup 3.626957e+00 Zstot 3.910579e+00 
ns:  1 ps: 68 seq:              ->abrB pos: -69 CTTATTTGT
ns:  2 ps: 53 seq:              +>dltA pos:-398 CTTTATTAT
ns:  7 ps: 72 seq:              ->sinI pos: -73 CTTGTTTAT
ns:  7 ps:175 seq:              ->sinI pos:-176 CTTTATTAT
ns:  9 ps: 60 seq:              ->sinR pos: -61 CTTCCTTGT
ns: 10 ps:103 seq:             +>spo0A pos:-223 CTTGTTTGT
ns: 11 ps:165 seq:             ->spo0A pos:-166 CTTTGTTAT
ns: 12 ps:128 seq:             +>spo0F pos: -88 CTTACTTTT
ns: 17 ps: 31 seq:            ->spoIIE pos: -32 CTTCTTTCT
Pattern CTTT...TT Length 9 Density 6 Support 7 Total 8 Zssup 3.626957e+00 Zstot 3.288180e+00 
ns:  2 ps: 47 seq:              +>dltA pos:-404 CTTTTCCTT
ns:  2 ps:295 seq:              +>dltA pos:-156 CTTTTATTT
ns:  6 ps:205 seq:              +>sinI pos: -28 CTTTGAATT
ns:  9 ps: 11 seq:              ->sinR pos: -12 CTTTTTCTT
ns: 11 ps: 35 seq:             ->spo0A pos: -36 CTTTAATTT
ns: 14 ps:134 seq:           +>spoIIAA pos: -12 CTTTGTATT
ns: 16 ps:  1 seq:            +>spoIIE pos:-450 CTTTGTATT
ns: 18 ps:229 seq:           +>spoIIGA pos: -16 CTTTTGTTT
Pattern C.TTT..TT Length 9 Density 6 Support 7 Total 10 Zssup 3.626957e+00 Zstot 4.531493e+00 
ns:  1 ps:156 seq:              ->abrB pos:-157 CATTTTGTT
ns:  1 ps:310 seq:              ->abrB pos:-311 CATTTGATT
ns:  2 ps: 47 seq:              +>dltA pos:-404 CTTTTCCTT
ns:  2 ps:295 seq:              +>dltA pos:-156 CTTTTATTT
ns:  6 ps: 25 seq:              +>sinI pos:-208 CGTTTTTTT
ns:  9 ps: 11 seq:              ->sinR pos: -12 CTTTTTCTT
ns: 10 ps: 97 seq:             +>spo0A pos:-229 CGTTTCCTT
ns: 13 ps:123 seq:             ->spo0F pos:-124 CCTTTAATT
ns: 18 ps:229 seq:           +>spoIIGA pos: -16 CTTTTGTTT
ns: 19 ps: 59 seq:           ->spoIIGA pos: -60 CCTTTCTTT
Pattern CT.T..TTT Length 9 Density 6 Support 7 Total 10 Zssup 3.626957e+00 Zstot 4.531493e+00 
ns:  0 ps:222 seq:              +>abrB pos:-229 CTGTTATTT
ns:  2 ps:295 seq:              +>dltA pos:-156 CTTTTATTT
ns:  7 ps: 30 seq:              ->sinI pos: -31 CTCTTGTTT
ns: 11 ps: 35 seq:             ->spo0A pos: -36 CTTTAATTT
ns: 11 ps:175 seq:             ->spo0A pos:-176 CTATGTTTT
ns: 11 ps:185 seq:             ->spo0A pos:-186 CTCTGTTTT
ns: 14 ps:129 seq:           +>spoIIAA pos: -17 CTGTGCTTT
ns: 16 ps:345 seq:            +>spoIIE pos:-106 CTGTGCTTT
ns: 17 ps: 29 seq:            ->spoIIE pos: -30 CTCTTCTTT
ns: 18 ps:229 seq:           +>spoIIGA pos: -16 CTTTTGTTT
Pattern C..TT.TTT Length 9 Density 6 Support 7 Total 11 Zssup 3.626957e+00 Zstot 5.153323e+00 
ns:  0 ps:222 seq:              +>abrB pos:-229 CTGTTATTT
ns:  2 ps:295 seq:              +>dltA pos:-156 CTTTTATTT
ns:  3 ps:234 seq:              ->dltA pos:-235 CCGTTTTTT
ns:  4 ps:131 seq:              +>kinC pos:-109 CAATTATTT
ns:  6 ps: 25 seq:              +>sinI pos:-208 CGTTTTTTT
ns:  7 ps: 30 seq:              ->sinI pos: -31 CTCTTGTTT
ns: 10 ps: 16 seq:             +>spo0A pos:-310 CAGTTTTTT
ns: 16 ps:231 seq:            +>spoIIE pos:-220 CGATTTTTT
ns: 17 ps: 29 seq:            ->spoIIE pos: -30 CTCTTCTTT
ns: 18 ps:229 seq:           +>spoIIGA pos: -16 CTTTTGTTT
ns: 19 ps: 59 seq:           ->spoIIGA pos: -60 CCTTTCTTT
Pattern TTTTT...C Length 9 Density 6 Support 7 Total 13 Zssup 3.626957e+00 Zstot 5.771091e+00 
ns:  1 ps: 87 seq:              ->abrB pos: -88 TTTTTCTTC
ns:  2 ps:168 seq:              +>dltA pos:-283 TTTTTGAGC
ns:  3 ps:238 seq:              ->dltA pos:-239 TTTTTCGAC
ns:  3 ps:289 seq:              ->dltA pos:-290 TTTTTTCCC
ns:  5 ps:225 seq:              ->kinC pos:-226 TTTTTTAGC
ns:  6 ps:  1 seq:              +>sinI pos:-232 TTTTTTACC
ns:  7 ps:159 seq:              ->sinI pos:-160 TTTTTTTCC
ns: 10 ps: 81 seq:             +>spo0A pos:-245 TTTTTCGAC
ns: 10 ps:121 seq:             +>spo0A pos:-205 TTTTTAGTC
ns: 11 ps:190 seq:             ->spo0A pos:-191 TTTTTCGAC
ns: 16 ps:243 seq:            +>spoIIE pos:-208 TTTTTAGAC
ns: 19 ps:234 seq:           ->spoIIGA pos:-235 TTTTTTTCC
ns: 19 ps:236 seq:           ->spoIIGA pos:-237 TTTTTCCAC
Pattern TT..TTT.C Length 9 Density 6 Support 7 Total 10 Zssup 3.626957e+00 Zstot 4.527923e+00 
ns:  1 ps:159 seq:              ->abrB pos:-160 TTTGTTTAC
ns:  1 ps:352 seq:              ->abrB pos:-353 TTTATTTTC
ns:  1 ps:385 seq:              ->abrB pos:-386 TTCTTTTTC
ns:  2 ps:107 seq:              +>dltA pos:-344 TTCATTTTC
ns:  7 ps: 33 seq:              ->sinI pos: -34 TTGTTTTGC
ns:  7 ps:159 seq:              ->sinI pos:-160 TTTTTTTCC
ns:  9 ps: 14 seq:              ->sinR pos: -15 TTTCTTTAC
ns: 11 ps: 37 seq:             ->spo0A pos: -38 TTAATTTTC
ns: 13 ps:108 seq:             ->spo0F pos:-109 TTGATTTTC
ns: 19 ps:234 seq:           ->spoIIGA pos:-235 TTTTTTTCC
Pattern TTTTC...T Length 9 Density 6 Support 7 Total 10 Zssup 3.626957e+00 Zstot 4.531493e+00 
ns:  2 ps: 48 seq:              +>dltA pos:-403 TTTTCCTTT
ns:  5 ps: 42 seq:              ->kinC pos: -43 TTTTCTCAT
ns:  7 ps:162 seq:              ->sinI pos:-163 TTTTCCAAT
ns: 11 ps:191 seq:             ->spo0A pos:-192 TTTTCGACT
ns: 13 ps:112 seq:             ->spo0F pos:-113 TTTTCCTAT
ns: 13 ps:164 seq:             ->spo0F pos:-165 TTTTCTCTT
ns: 16 ps:237 seq:            +>spoIIE pos:-214 TTTTCATTT
ns: 17 ps: 43 seq:            ->spoIIE pos: -44 TTTTCCATT
ns: 18 ps: 92 seq:           +>spoIIGA pos:-153 TTTTCCTCT
ns: 19 ps: 44 seq:           ->spoIIGA pos: -45 TTTTCACAT
Pattern TTTT.C..T Length 9 Density 6 Support 7 Total 14 Zssup 3.626957e+00 Zstot 6.399741e+00 
ns:  2 ps: 48 seq:              +>dltA pos:-403 TTTTCCTTT
ns:  3 ps:290 seq:              ->dltA pos:-291 TTTTTCCCT
ns:  6 ps:  3 seq:              +>sinI pos:-230 TTTTACCAT
ns:  7 ps: 36 seq:              ->sinI pos: -37 TTTTGCATT
ns:  7 ps:162 seq:              ->sinI pos:-163 TTTTCCAAT
ns:  9 ps: 12 seq:              ->sinR pos: -13 TTTTTCTTT
ns: 11 ps:180 seq:             ->spo0A pos:-181 TTTTTCTCT
ns: 11 ps:259 seq:             ->spo0A pos:-260 TTTTACCGT
ns: 13 ps: 36 seq:             ->spo0F pos: -37 TTTTTCATT
ns: 13 ps:112 seq:             ->spo0F pos:-113 TTTTCCTAT
ns: 16 ps:236 seq:            +>spoIIE pos:-215 TTTTTCATT
ns: 17 ps: 42 seq:            ->spoIIE pos: -43 TTTTTCCAT
ns: 17 ps: 43 seq:            ->spoIIE pos: -44 TTTTCCATT
ns: 18 ps: 92 seq:           +>spoIIGA pos:-153 TTTTCCTCT
Pattern TCTT.T..T Length 9 Density 6 Support 7 Total 7 Zssup 3.626957e+00 Zstot 2.671483e+00 
ns:  1 ps:188 seq:              ->abrB pos:-189 TCTTATAGT
ns:  2 ps: 46 seq:              +>dltA pos:-405 TCTTTTCCT
ns:  5 ps:159 seq:              ->kinC pos:-160 TCTTATCTT
ns:  7 ps: 31 seq:              ->sinI pos: -32 TCTTGTTTT
ns: 11 ps:245 seq:             ->spo0A pos:-246 TCTTCTTTT
ns: 13 ps:169 seq:             ->spo0F pos:-170 TCTTTTGTT
ns: 16 ps:266 seq:            +>spoIIE pos:-185 TCTTTTCAT
Pattern TTT.T.C.T Length 9 Density 6 Support 7 Total 12 Zssup 3.626957e+00 Zstot 5.153323e+00 
ns:  1 ps: 89 seq:              ->abrB pos: -90 TTTCTTCGT
ns:  3 ps:290 seq:              ->dltA pos:-291 TTTTTCCCT
ns:  3 ps:346 seq:              ->dltA pos:-347 TTTATACCT
ns:  4 ps: 39 seq:              +>kinC pos:-201 TTTTTGCGT
ns: 11 ps: 52 seq:             ->spo0A pos: -53 TTTCTTCCT
ns: 13 ps: 35 seq:             ->spo0F pos: -36 TTTTTTCAT
ns: 16 ps:235 seq:            +>spoIIE pos:-216 TTTTTTCAT
ns: 17 ps: 35 seq:            ->spoIIE pos: -36 TTTCTGCTT
ns: 17 ps: 42 seq:            ->spoIIE pos: -43 TTTTTCCAT
ns: 17 ps:155 seq:            ->spoIIE pos:-156 TTTCTGCCT
ns: 17 ps:415 seq:            ->spoIIE pos:-416 TTTGTGCTT
ns: 18 ps:136 seq:           +>spoIIGA pos:-109 TTTATACTT
Pattern T.TTT.C.T Length 9 Density 6 Support 7 Total 11 Zssup 3.626957e+00 Zstot 5.153323e+00 
ns:  1 ps:354 seq:              ->abrB pos:-355 TATTTTCAT
ns:  2 ps: 46 seq:              +>dltA pos:-405 TCTTTTCCT
ns:  3 ps:290 seq:              ->dltA pos:-291 TTTTTCCCT
ns:  4 ps: 39 seq:              +>kinC pos:-201 TTTTTGCGT
ns: 11 ps: 97 seq:             ->spo0A pos: -98 TGTTTACAT
ns: 13 ps: 35 seq:             ->spo0F pos: -36 TTTTTTCAT
ns: 13 ps:118 seq:             ->spo0F pos:-119 TATTTCCTT
ns: 16 ps:235 seq:            +>spoIIE pos:-216 TTTTTTCAT
ns: 16 ps:266 seq:            +>spoIIE pos:-185 TCTTTTCAT
ns: 17 ps: 42 seq:            ->spoIIE pos: -43 TTTTTCCAT
ns: 18 ps: 90 seq:           +>spoIIGA pos:-155 TATTTTCCT
Pattern TT.TC.T.T Length 9 Density 6 Support 7 Total 8 Zssup 3.626957e+00 Zstot 3.290576e+00 
ns:  0 ps:121 seq:              +>abrB pos:-330 TTGTCGTAT
ns:  2 ps: 48 seq:              +>dltA pos:-403 TTTTCCTTT
ns:  5 ps: 44 seq:              ->kinC pos: -45 TTCTCATAT
ns:  6 ps: 21 seq:              +>sinI pos:-212 TTCTCGTTT
ns: 13 ps:112 seq:             ->spo0F pos:-113 TTTTCCTAT
ns: 13 ps:166 seq:             ->spo0F pos:-167 TTCTCTTTT
ns: 16 ps:237 seq:            +>spoIIE pos:-214 TTTTCATTT
ns: 18 ps: 92 seq:           +>spoIIGA pos:-153 TTTTCCTCT
Pattern TTT..CT.T Length 9 Density 6 Support 7 Total 11 Zssup 3.626957e+00 Zstot 4.531493e+00 
ns:  0 ps:  3 seq:              +>abrB pos:-448 TTTATCTAT
ns:  2 ps: 48 seq:              +>dltA pos:-403 TTTTCCTTT
ns:  3 ps:426 seq:              ->dltA pos:-427 TTTAACTTT
ns:  9 ps: 12 seq:              ->sinR pos: -13 TTTTTCTTT
ns: 11 ps:180 seq:             ->spo0A pos:-181 TTTTTCTCT
ns: 11 ps:182 seq:             ->spo0A pos:-183 TTTCTCTGT
ns: 13 ps:112 seq:             ->spo0F pos:-113 TTTTCCTAT
ns: 13 ps:165 seq:             ->spo0F pos:-166 TTTCTCTTT
ns: 16 ps:351 seq:            +>spoIIE pos:-100 TTTCGCTAT
ns: 18 ps: 92 seq:           +>spoIIGA pos:-153 TTTTCCTCT
ns: 18 ps:216 seq:           +>spoIIGA pos: -29 TTTGGCTGT
Pattern TT.T.CT.T Length 9 Density 6 Support 7 Total 10 Zssup 3.626957e+00 Zstot 4.531493e+00 
ns:  0 ps:318 seq:              +>abrB pos:-133 TTATGCTAT
ns:  1 ps:382 seq:              ->abrB pos:-383 TTATTCTTT
ns:  2 ps: 48 seq:              +>dltA pos:-403 TTTTCCTTT
ns:  3 ps: 53 seq:              ->dltA pos: -54 TTATTCTCT
ns:  9 ps: 12 seq:              ->sinR pos: -13 TTTTTCTTT
ns: 11 ps:170 seq:             ->spo0A pos:-171 TTATTCTAT
ns: 11 ps:180 seq:             ->spo0A pos:-181 TTTTTCTCT
ns: 13 ps:112 seq:             ->spo0F pos:-113 TTTTCCTAT
ns: 17 ps: 36 seq:            ->spoIIE pos: -37 TTCTGCTTT
ns: 18 ps: 92 seq:           +>spoIIGA pos:-153 TTTTCCTCT
Pattern TTC.T..TT Length 9 Density 6 Support 7 Total 11 Zssup 3.626957e+00 Zstot 5.153323e+00 
ns:  1 ps: 93 seq:              ->abrB pos: -94 TTCGTCATT
ns:  3 ps: 46 seq:              ->dltA pos: -47 TTCATAGTT
ns:  3 ps:285 seq:              ->dltA pos:-286 TTCATTTTT
ns: 10 ps:100 seq:             +>spo0A pos:-226 TTCCTTGTT
ns: 10 ps:117 seq:             +>spo0A pos:-209 TTCATTTTT
ns: 13 ps: 43 seq:             ->spo0F pos: -44 TTCATCATT
ns: 13 ps:114 seq:             ->spo0F pos:-115 TTCCTATTT
ns: 15 ps: 56 seq:           ->spoIIAA pos: -57 TTCCTCCTT
ns: 16 ps:239 seq:            +>spoIIE pos:-212 TTCATTTTT
ns: 19 ps: 62 seq:           ->spoIIGA pos: -63 TTCTTTCTT
ns: 19 ps: 88 seq:           ->spoIIGA pos: -89 TTCTTGCTT
Pattern T..TTC.TT Length 9 Density 6 Support 7 Total 9 Zssup 3.626957e+00 Zstot 3.910579e+00 
ns:  1 ps:305 seq:              ->abrB pos:-306 TATTTCATT
ns:  1 ps:382 seq:              ->abrB pos:-383 TTATTCTTT
ns:  3 ps:198 seq:              ->dltA pos:-199 TGTTTCATT
ns:  5 ps:134 seq:              ->kinC pos:-135 TCATTCATT
ns:  7 ps:114 seq:              ->sinI pos:-115 TGCTTCATT
ns:  9 ps: 12 seq:              ->sinR pos: -13 TTTTTCTTT
ns: 13 ps: 36 seq:             ->spo0F pos: -37 TTTTTCATT
ns: 13 ps:118 seq:             ->spo0F pos:-119 TATTTCCTT
ns: 16 ps:236 seq:            +>spoIIE pos:-215 TTTTTCATT
Pattern T.T.T.CTT Length 9 Density 6 Support 7 Total 9 Zssup 3.626957e+00 Zstot 3.910579e+00 
ns:  1 ps:406 seq:              ->abrB pos:-407 TATATTCTT
ns:  5 ps: 73 seq:              ->kinC pos: -74 TCTCTACTT
ns:  7 ps:110 seq:              ->sinI pos:-111 TGTATGCTT
ns: 13 ps:118 seq:             ->spo0F pos:-119 TATTTCCTT
ns: 14 ps:128 seq:           +>spoIIAA pos: -18 TCTGTGCTT
ns: 16 ps:344 seq:            +>spoIIE pos:-107 TCTGTGCTT
ns: 17 ps: 35 seq:            ->spoIIE pos: -36 TTTCTGCTT
ns: 17 ps:415 seq:            ->spoIIE pos:-416 TTTGTGCTT
ns: 18 ps:136 seq:           +>spoIIGA pos:-109 TTTATACTT
Pattern T.C.T.TTT Length 9 Density 6 Support 7 Total 10 Zssup 3.626957e+00 Zstot 4.531493e+00 
ns:  1 ps: 66 seq:              ->abrB pos: -67 TACTTATTT
ns:  2 ps:312 seq:              +>dltA pos:-139 TGCTTGTTT
ns:  3 ps:285 seq:              ->dltA pos:-286 TTCATTTTT
ns:  4 ps:118 seq:              +>kinC pos:-122 TACATATTT
ns:  7 ps: 70 seq:              ->sinI pos: -71 TACTTGTTT
ns: 10 ps:101 seq:             +>spo0A pos:-225 TCCTTGTTT
ns: 10 ps:117 seq:             +>spo0A pos:-209 TTCATTTTT
ns: 11 ps: 93 seq:             ->spo0A pos: -94 TACATGTTT
ns: 13 ps:114 seq:             ->spo0F pos:-115 TTCCTATTT
ns: 16 ps:239 seq:            +>spoIIE pos:-212 TTCATTTTT
Pattern T...CTTTT Length 9 Density 6 Support 7 Total 8 Zssup 3.626957e+00 Zstot 3.290576e+00 
ns:  1 ps:383 seq:              ->abrB pos:-384 TATTCTTTT
ns:  2 ps:  5 seq:              +>dltA pos:-446 TACACTTTT
ns:  3 ps:427 seq:              ->dltA pos:-428 TTAACTTTT
ns:  9 ps:  7 seq:              ->sinR pos:  -8 TAGCCTTTT
ns: 11 ps:245 seq:             ->spo0A pos:-246 TCTTCTTTT
ns: 13 ps:166 seq:             ->spo0F pos:-167 TTCTCTTTT
ns: 17 ps: 37 seq:            ->spoIIE pos: -38 TCTGCTTTT
ns: 18 ps:225 seq:           +>spoIIGA pos: -20 TAAACTTTT
Pattern TGT.TTG Length 7 Density 6 Support 6 Total 6 Zssup 3.619601e+00 Zstot 2.921754e+00 
ns:  1 ps:203 seq:              ->abrB pos:-204 TGTCTTG
ns:  2 ps:316 seq:              +>dltA pos:-135 TGTTTTG
ns:  7 ps: 34 seq:              ->sinI pos: -35 TGTTTTG
ns: 10 ps:293 seq:             +>spo0A pos: -33 TGTGTTG
ns: 17 ps:412 seq:            ->spoIIE pos:-413 TGTTTTG
ns: 18 ps:233 seq:           +>spoIIGA pos: -12 TGTTTTG
Pattern TG.TTTG Length 7 Density 6 Support 6 Total 6 Zssup 3.619601e+00 Zstot 2.921754e+00 
ns:  2 ps:316 seq:              +>dltA pos:-135 TGTTTTG
ns:  4 ps:103 seq:              +>kinC pos:-137 TGATTTG
ns:  7 ps: 34 seq:              ->sinI pos: -35 TGTTTTG
ns: 14 ps:132 seq:           +>spoIIAA pos: -14 TGCTTTG
ns: 17 ps:412 seq:            ->spoIIE pos:-413 TGTTTTG
ns: 18 ps:233 seq:           +>spoIIGA pos: -12 TGTTTTG
Pattern C.TTTT.T Length 8 Density 6 Support 7 Total 13 Zssup 3.616692e+00 Zstot 6.368751e+00 
ns:  1 ps:156 seq:              ->abrB pos:-157 CATTTTGT
ns:  1 ps:229 seq:              ->abrB pos:-230 CATTTTAT
ns:  1 ps:347 seq:              ->abrB pos:-348 CTTTTTTT
ns:  3 ps:235 seq:              ->dltA pos:-236 CGTTTTTT
ns:  3 ps:287 seq:              ->dltA pos:-288 CATTTTTT
ns:  4 ps: 36 seq:              +>kinC pos:-204 CCTTTTTT
ns:  5 ps:223 seq:              ->kinC pos:-224 CCTTTTTT
ns:  6 ps: 25 seq:              +>sinI pos:-208 CGTTTTTT
ns:  9 ps: 11 seq:              ->sinR pos: -12 CTTTTTCT
ns: 13 ps:151 seq:             ->spo0F pos:-152 CATTTTCT
ns: 13 ps:162 seq:             ->spo0F pos:-163 CATTTTCT
ns: 18 ps: 28 seq:           +>spoIIGA pos:-217 CTTTTTTT
ns: 19 ps:233 seq:           ->spoIIGA pos:-234 CTTTTTTT
Pattern CT.TT.TT Length 8 Density 6 Support 7 Total 10 Zssup 3.616692e+00 Zstot 4.508718e+00 
ns:  0 ps:222 seq:              +>abrB pos:-229 CTGTTATT
ns:  1 ps:347 seq:              ->abrB pos:-348 CTTTTTTT
ns:  2 ps:295 seq:              +>dltA pos:-156 CTTTTATT
ns:  7 ps: 30 seq:              ->sinI pos: -31 CTCTTGTT
ns: 11 ps:187 seq:             ->spo0A pos:-188 CTGTTTTT
ns: 13 ps:170 seq:             ->spo0F pos:-171 CTTTTGTT
ns: 17 ps: 29 seq:            ->spoIIE pos: -30 CTCTTCTT
ns: 18 ps: 28 seq:           +>spoIIGA pos:-217 CTTTTTTT
ns: 18 ps:229 seq:           +>spoIIGA pos: -16 CTTTTGTT
ns: 19 ps:233 seq:           ->spoIIGA pos:-234 CTTTTTTT
Pattern C.TTT.TT Length 8 Density 6 Support 7 Total 15 Zssup 3.616692e+00 Zstot 7.612767e+00 
ns:  1 ps:347 seq:              ->abrB pos:-348 CTTTTTTT
ns:  2 ps: 52 seq:              +>dltA pos:-399 CCTTTATT
ns:  2 ps:295 seq:              +>dltA pos:-156 CTTTTATT
ns:  3 ps:235 seq:              ->dltA pos:-236 CGTTTTTT
ns:  3 ps:287 seq:              ->dltA pos:-288 CATTTTTT
ns:  4 ps: 36 seq:              +>kinC pos:-204 CCTTTTTT
ns:  5 ps:223 seq:              ->kinC pos:-224 CCTTTTTT
ns:  6 ps: 25 seq:              +>sinI pos:-208 CGTTTTTT
ns:  7 ps:174 seq:              ->sinI pos:-175 CCTTTATT
ns: 11 ps: 50 seq:             ->spo0A pos: -51 CGTTTCTT
ns: 13 ps:170 seq:             ->spo0F pos:-171 CTTTTGTT
ns: 18 ps: 28 seq:           +>spoIIGA pos:-217 CTTTTTTT
ns: 18 ps:229 seq:           +>spoIIGA pos: -16 CTTTTGTT
ns: 19 ps: 59 seq:           ->spoIIGA pos: -60 CCTTTCTT
ns: 19 ps:233 seq:           ->spoIIGA pos:-234 CTTTTTTT
Pattern CTT..TTT Length 8 Density 6 Support 7 Total 12 Zssup 3.616692e+00 Zstot 5.747944e+00 
ns:  0 ps:166 seq:              +>abrB pos:-285 CTTGATTT
ns:  1 ps:347 seq:              ->abrB pos:-348 CTTTTTTT
ns:  2 ps:314 seq:              +>dltA pos:-137 CTTGTTTT
ns:  7 ps: 32 seq:              ->sinI pos: -33 CTTGTTTT
ns: 11 ps:246 seq:             ->spo0A pos:-247 CTTCTTTT
ns: 12 ps:128 seq:             +>spo0F pos: -88 CTTACTTT
ns: 16 ps:324 seq:            +>spoIIE pos:-127 CTTCTTTT
ns: 18 ps: 28 seq:           +>spoIIGA pos:-217 CTTTTTTT
ns: 18 ps:131 seq:           +>spoIIGA pos:-114 CTTGCTTT
ns: 19 ps: 60 seq:           ->spoIIGA pos: -61 CTTTCTTT
ns: 19 ps:175 seq:           ->spoIIGA pos:-176 CTTAATTT
ns: 19 ps:233 seq:           ->spoIIGA pos:-234 CTTTTTTT
Pattern C.TT.TTT Length 8 Density 6 Support 7 Total 11 Zssup 3.616692e+00 Zstot 5.127933e+00 
ns:  1 ps:347 seq:              ->abrB pos:-348 CTTTTTTT
ns:  3 ps:235 seq:              ->dltA pos:-236 CGTTTTTT
ns:  3 ps:287 seq:              ->dltA pos:-288 CATTTTTT
ns:  4 ps: 36 seq:              +>kinC pos:-204 CCTTTTTT
ns:  5 ps:223 seq:              ->kinC pos:-224 CCTTTTTT
ns:  6 ps: 25 seq:              +>sinI pos:-208 CGTTTTTT
ns: 10 ps:102 seq:             +>spo0A pos:-224 CCTTGTTT
ns: 16 ps:323 seq:            +>spoIIE pos:-128 CCTTCTTT
ns: 18 ps: 28 seq:           +>spoIIGA pos:-217 CTTTTTTT
ns: 19 ps: 60 seq:           ->spoIIGA pos: -61 CTTTCTTT
ns: 19 ps:233 seq:           ->spoIIGA pos:-234 CTTTTTTT
Pattern CT..TTTT Length 8 Density 6 Support 7 Total 11 Zssup 3.616692e+00 Zstot 5.127933e+00 
ns:  1 ps:347 seq:              ->abrB pos:-348 CTTTTTTT
ns:  2 ps:314 seq:              +>dltA pos:-137 CTTGTTTT
ns:  6 ps: 23 seq:              +>sinI pos:-210 CTCGTTTT
ns:  7 ps: 32 seq:              ->sinI pos: -33 CTTGTTTT
ns: 11 ps:187 seq:             ->spo0A pos:-188 CTGTTTTT
ns: 11 ps:246 seq:             ->spo0A pos:-247 CTTCTTTT
ns: 14 ps: 16 seq:           +>spoIIAA pos:-130 CTAGTTTT
ns: 16 ps:324 seq:            +>spoIIE pos:-127 CTTCTTTT
ns: 17 ps: 38 seq:            ->spoIIE pos: -39 CTGCTTTT
ns: 18 ps: 28 seq:           +>spoIIGA pos:-217 CTTTTTTT
ns: 19 ps:233 seq:           ->spoIIGA pos:-234 CTTTTTTT
Pattern C.T.TTTT Length 8 Density 6 Support 7 Total 14 Zssup 3.616692e+00 Zstot 6.990359e+00 
ns:  1 ps:347 seq:              ->abrB pos:-348 CTTTTTTT
ns:  2 ps:314 seq:              +>dltA pos:-137 CTTGTTTT
ns:  3 ps:235 seq:              ->dltA pos:-236 CGTTTTTT
ns:  3 ps:287 seq:              ->dltA pos:-288 CATTTTTT
ns:  4 ps: 36 seq:              +>kinC pos:-204 CCTTTTTT
ns:  4 ps:120 seq:              +>kinC pos:-120 CATATTTT
ns:  5 ps:223 seq:              ->kinC pos:-224 CCTTTTTT
ns:  6 ps: 25 seq:              +>sinI pos:-208 CGTTTTTT
ns:  7 ps: 32 seq:              ->sinI pos: -33 CTTGTTTT
ns:  7 ps:187 seq:              ->sinI pos:-188 CGTATTTT
ns: 11 ps:246 seq:             ->spo0A pos:-247 CTTCTTTT
ns: 16 ps:324 seq:            +>spoIIE pos:-127 CTTCTTTT
ns: 18 ps: 28 seq:           +>spoIIGA pos:-217 CTTTTTTT
ns: 19 ps:233 seq:           ->spoIIGA pos:-234 CTTTTTTT
Pattern C..TTTTT Length 8 Density 6 Support 7 Total 15 Zssup 3.616692e+00 Zstot 6.990359e+00 
ns:  1 ps:347 seq:              ->abrB pos:-348 CTTTTTTT
ns:  2 ps:  7 seq:              +>dltA pos:-444 CACTTTTT
ns:  3 ps:234 seq:              ->dltA pos:-235 CCGTTTTT
ns:  3 ps:235 seq:              ->dltA pos:-236 CGTTTTTT
ns:  3 ps:287 seq:              ->dltA pos:-288 CATTTTTT
ns:  4 ps: 36 seq:              +>kinC pos:-204 CCTTTTTT
ns:  4 ps: 50 seq:              +>kinC pos:-190 CAATTTTT
ns:  5 ps:223 seq:              ->kinC pos:-224 CCTTTTTT
ns:  6 ps: 25 seq:              +>sinI pos:-208 CGTTTTTT
ns: 10 ps: 16 seq:             +>spo0A pos:-310 CAGTTTTT
ns: 11 ps:187 seq:             ->spo0A pos:-188 CTGTTTTT
ns: 16 ps:231 seq:            +>spoIIE pos:-220 CGATTTTT
ns: 18 ps: 28 seq:           +>spoIIGA pos:-217 CTTTTTTT
ns: 19 ps:155 seq:           ->spoIIGA pos:-156 CAATTTTT
ns: 19 ps:233 seq:           ->spoIIGA pos:-234 CTTTTTTT
Pattern TTTT.T.C Length 8 Density 6 Support 7 Total 11 Zssup 3.616692e+00 Zstot 3.889643e+00 
ns:  1 ps: 88 seq:              ->abrB pos: -89 TTTTCTTC
ns:  3 ps:289 seq:              ->dltA pos:-290 TTTTTTCC
ns:  4 ps: 38 seq:              +>kinC pos:-202 TTTTTTGC
ns:  6 ps:  1 seq:              +>sinI pos:-232 TTTTTTAC
ns:  7 ps:159 seq:              ->sinI pos:-160 TTTTTTTC
ns:  7 ps:160 seq:              ->sinI pos:-161 TTTTTTCC
ns: 11 ps: 41 seq:             ->spo0A pos: -42 TTTTCTCC
ns: 16 ps:234 seq:            +>spoIIE pos:-217 TTTTTTTC
ns: 17 ps:414 seq:            ->spoIIE pos:-415 TTTTGTGC
ns: 19 ps:234 seq:           ->spoIIGA pos:-235 TTTTTTTC
ns: 19 ps:235 seq:           ->spoIIGA pos:-236 TTTTTTCC
Pattern TTT.TT.C Length 8 Density 6 Support 7 Total 12 Zssup 3.616692e+00 Zstot 3.889643e+00 
ns:  1 ps:303 seq:              ->abrB pos:-304 TTTATTTC
ns:  3 ps:289 seq:              ->dltA pos:-290 TTTTTTCC
ns:  4 ps: 38 seq:              +>kinC pos:-202 TTTTTTGC
ns:  6 ps:  1 seq:              +>sinI pos:-232 TTTTTTAC
ns:  7 ps:159 seq:              ->sinI pos:-160 TTTTTTTC
ns:  7 ps:160 seq:              ->sinI pos:-161 TTTTTTCC
ns: 11 ps: 52 seq:             ->spo0A pos: -53 TTTCTTCC
ns: 16 ps:234 seq:            +>spoIIE pos:-217 TTTTTTTC
ns: 19 ps: 61 seq:           ->spoIIGA pos: -62 TTTCTTTC
ns: 19 ps: 65 seq:           ->spoIIGA pos: -66 TTTCTTGC
ns: 19 ps:234 seq:           ->spoIIGA pos:-235 TTTTTTTC
ns: 19 ps:235 seq:           ->spoIIGA pos:-236 TTTTTTCC
Pattern TT.TTT.C Length 8 Density 6 Support 7 Total 12 Zssup 3.616692e+00 Zstot 4.508009e+00 
ns:  1 ps:160 seq:              ->abrB pos:-161 TTGTTTAC
ns:  1 ps:353 seq:              ->abrB pos:-354 TTATTTTC
ns:  3 ps:289 seq:              ->dltA pos:-290 TTTTTTCC
ns:  4 ps: 38 seq:              +>kinC pos:-202 TTTTTTGC
ns:  6 ps:  1 seq:              +>sinI pos:-232 TTTTTTAC
ns:  7 ps:159 seq:              ->sinI pos:-160 TTTTTTTC
ns:  7 ps:160 seq:              ->sinI pos:-161 TTTTTTCC
ns:  9 ps: 15 seq:              ->sinR pos: -16 TTCTTTAC
ns: 16 ps:234 seq:            +>spoIIE pos:-217 TTTTTTTC
ns: 16 ps:265 seq:            +>spoIIE pos:-186 TTCTTTTC
ns: 19 ps:234 seq:           ->spoIIGA pos:-235 TTTTTTTC
ns: 19 ps:235 seq:           ->spoIIGA pos:-236 TTTTTTCC
Pattern T.TTTT.C Length 8 Density 6 Support 7 Total 17 Zssup 3.616692e+00 Zstot 7.611770e+00 
ns:  1 ps: 85 seq:              ->abrB pos: -86 TATTTTTC
ns:  1 ps:386 seq:              ->abrB pos:-387 TCTTTTTC
ns:  2 ps: 46 seq:              +>dltA pos:-405 TCTTTTCC
ns:  3 ps:289 seq:              ->dltA pos:-290 TTTTTTCC
ns:  4 ps: 38 seq:              +>kinC pos:-202 TTTTTTGC
ns:  4 ps:122 seq:              +>kinC pos:-118 TATTTTAC
ns:  6 ps:  1 seq:              +>sinI pos:-232 TTTTTTAC
ns:  7 ps: 34 seq:              ->sinI pos: -35 TGTTTTGC
ns:  7 ps:159 seq:              ->sinI pos:-160 TTTTTTTC
ns:  7 ps:160 seq:              ->sinI pos:-161 TTTTTTCC
ns: 11 ps:178 seq:             ->spo0A pos:-179 TGTTTTTC
ns: 11 ps:188 seq:             ->spo0A pos:-189 TGTTTTTC
ns: 11 ps:257 seq:             ->spo0A pos:-258 TATTTTAC
ns: 16 ps:234 seq:            +>spoIIE pos:-217 TTTTTTTC
ns: 18 ps: 90 seq:           +>spoIIGA pos:-155 TATTTTCC
ns: 19 ps:234 seq:           ->spoIIGA pos:-235 TTTTTTTC
ns: 19 ps:235 seq:           ->spoIIGA pos:-236 TTTTTTCC
Pattern TTTT..TC Length 8 Density 6 Support 7 Total 11 Zssup 3.616692e+00 Zstot 5.127167e+00 
ns:  1 ps: 88 seq:              ->abrB pos: -89 TTTTCTTC
ns:  4 ps:124 seq:              +>kinC pos:-116 TTTTACTC
ns:  7 ps:159 seq:              ->sinI pos:-160 TTTTTTTC
ns: 10 ps: 27 seq:             +>spo0A pos:-299 TTTTGATC
ns: 10 ps:122 seq:             +>spo0A pos:-204 TTTTAGTC
ns: 11 ps:180 seq:             ->spo0A pos:-181 TTTTTCTC
ns: 12 ps:181 seq:             +>spo0F pos: -35 TTTTAATC
ns: 13 ps: 71 seq:             ->spo0F pos: -72 TTTTCGTC
ns: 16 ps:234 seq:            +>spoIIE pos:-217 TTTTTTTC
ns: 18 ps: 92 seq:           +>spoIIGA pos:-153 TTTTCCTC
ns: 19 ps:234 seq:           ->spoIIGA pos:-235 TTTTTTTC
Pattern T..TTTTC Length 8 Density 6 Support 7 Total 14 Zssup 3.616692e+00 Zstot 6.989419e+00 
ns:  1 ps: 85 seq:              ->abrB pos: -86 TATTTTTC
ns:  1 ps:353 seq:              ->abrB pos:-354 TTATTTTC
ns:  1 ps:386 seq:              ->abrB pos:-387 TCTTTTTC
ns:  2 ps:108 seq:              +>dltA pos:-343 TCATTTTC
ns:  2 ps:334 seq:              +>dltA pos:-117 TGGTTTTC
ns:  7 ps:159 seq:              ->sinI pos:-160 TTTTTTTC
ns: 11 ps: 38 seq:             ->spo0A pos: -39 TAATTTTC
ns: 11 ps:178 seq:             ->spo0A pos:-179 TGTTTTTC
ns: 11 ps:188 seq:             ->spo0A pos:-189 TGTTTTTC
ns: 13 ps: 68 seq:             ->spo0F pos: -69 TGATTTTC
ns: 13 ps:109 seq:             ->spo0F pos:-110 TGATTTTC
ns: 16 ps:234 seq:            +>spoIIE pos:-217 TTTTTTTC
ns: 16 ps:265 seq:            +>spoIIE pos:-186 TTCTTTTC
ns: 19 ps:234 seq:           ->spoIIGA pos:-235 TTTTTTTC
Pattern TTTT.C.T Length 8 Density 6 Support 7 Total 11 Zssup 3.616692e+00 Zstot 5.129466e+00 
ns:  1 ps: 87 seq:              ->abrB pos: -88 TTTTTCTT
ns:  2 ps: 48 seq:              +>dltA pos:-403 TTTTCCTT
ns:  2 ps:407 seq:              +>dltA pos: -44 TTTTACAT
ns:  3 ps:185 seq:              ->dltA pos:-186 TTTTTCAT
ns:  3 ps:291 seq:              ->dltA pos:-292 TTTTCCCT
ns:  4 ps: 40 seq:              +>kinC pos:-200 TTTTGCGT
ns:  7 ps: 36 seq:              ->sinI pos: -37 TTTTGCAT
ns:  9 ps: 12 seq:              ->sinR pos: -13 TTTTTCTT
ns: 13 ps: 36 seq:             ->spo0F pos: -37 TTTTTCAT
ns: 16 ps:236 seq:            +>spoIIE pos:-215 TTTTTCAT
ns: 17 ps: 43 seq:            ->spoIIE pos: -44 TTTTCCAT
Pattern TTT.TC.T Length 8 Density 6 Support 7 Total 10 Zssup 3.616692e+00 Zstot 4.510136e+00 
ns:  0 ps:120 seq:              +>abrB pos:-331 TTTGTCGT
ns:  1 ps: 87 seq:              ->abrB pos: -88 TTTTTCTT
ns:  3 ps:185 seq:              ->dltA pos:-186 TTTTTCAT
ns:  5 ps: 43 seq:              ->kinC pos: -44 TTTCTCAT
ns:  7 ps: 55 seq:              ->sinI pos: -56 TTTCTCCT
ns:  9 ps: 12 seq:              ->sinR pos: -13 TTTTTCTT
ns: 13 ps: 36 seq:             ->spo0F pos: -37 TTTTTCAT
ns: 13 ps:165 seq:             ->spo0F pos:-166 TTTCTCTT
ns: 16 ps:215 seq:            +>spoIIE pos:-236 TTTCTCTT
ns: 16 ps:236 seq:            +>spoIIE pos:-215 TTTTTCAT
Pattern TT.TTC.T Length 8 Density 6 Support 7 Total 9 Zssup 3.616692e+00 Zstot 3.273852e+00 
ns:  1 ps: 87 seq:              ->abrB pos: -88 TTTTTCTT
ns:  1 ps: 90 seq:              ->abrB pos: -91 TTCTTCGT
ns:  1 ps:382 seq:              ->abrB pos:-383 TTATTCTT
ns:  3 ps:185 seq:              ->dltA pos:-186 TTTTTCAT
ns:  7 ps: 43 seq:              ->sinI pos: -44 TTCTTCAT
ns:  9 ps: 12 seq:              ->sinR pos: -13 TTTTTCTT
ns: 11 ps: 53 seq:             ->spo0A pos: -54 TTCTTCCT
ns: 13 ps: 36 seq:             ->spo0F pos: -37 TTTTTCAT
ns: 16 ps:236 seq:            +>spoIIE pos:-215 TTTTTCAT
Pattern TC.TTT.T Length 8 Density 6 Support 7 Total 11 Zssup 3.616692e+00 Zstot 5.129466e+00 
ns:  0 ps:  0 seq:              +>abrB pos:-451 TCCTTTAT
ns:  2 ps: 51 seq:              +>dltA pos:-400 TCCTTTAT
ns:  3 ps:286 seq:              ->dltA pos:-287 TCATTTTT
ns:  6 ps: 24 seq:              +>sinI pos:-209 TCGTTTTT
ns: 10 ps:118 seq:             +>spo0A pos:-208 TCATTTTT
ns: 11 ps:248 seq:             ->spo0A pos:-249 TCTTTTGT
ns: 12 ps: 10 seq:             +>spo0F pos:-206 TCCTTTAT
ns: 13 ps:169 seq:             ->spo0F pos:-170 TCTTTTGT
ns: 16 ps:240 seq:            +>spoIIE pos:-211 TCATTTTT
ns: 17 ps:170 seq:            ->spoIIE pos:-171 TCGTTTAT
ns: 19 ps: 58 seq:           ->spoIIGA pos: -59 TCCTTTCT
Pattern TTT.C.TT Length 8 Density 6 Support 7 Total 10 Zssup 3.616692e+00 Zstot 3.891599e+00 
ns:  1 ps:356 seq:              ->abrB pos:-357 TTTTCATT
ns:  2 ps: 48 seq:              +>dltA pos:-403 TTTTCCTT
ns:  2 ps: 49 seq:              +>dltA pos:-402 TTTCCTTT
ns:  7 ps: 37 seq:              ->sinI pos: -38 TTTGCATT
ns:  9 ps: 13 seq:              ->sinR pos: -14 TTTTCTTT
ns: 11 ps: 99 seq:             ->spo0A pos:-100 TTTACATT
ns: 13 ps: 37 seq:             ->spo0F pos: -38 TTTTCATT
ns: 13 ps:120 seq:             ->spo0F pos:-121 TTTCCTTT
ns: 16 ps:237 seq:            +>spoIIE pos:-214 TTTTCATT
ns: 17 ps: 44 seq:            ->spoIIE pos: -45 TTTCCATT
Pattern T.T.CTTT Length 8 Density 6 Support 7 Total 10 Zssup 3.616692e+00 Zstot 3.891599e+00 
ns:  1 ps:383 seq:              ->abrB pos:-384 TATTCTTT
ns:  2 ps: 49 seq:              +>dltA pos:-402 TTTCCTTT
ns:  9 ps: 13 seq:              ->sinR pos: -14 TTTTCTTT
ns: 11 ps:245 seq:             ->spo0A pos:-246 TCTTCTTT
ns: 13 ps:120 seq:             ->spo0F pos:-121 TTTCCTTT
ns: 13 ps:139 seq:             ->spo0F pos:-140 TCTACTTT
ns: 14 ps:130 seq:           +>spoIIAA pos: -16 TGTGCTTT
ns: 16 ps:346 seq:            +>spoIIE pos:-105 TGTGCTTT
ns: 17 ps: 30 seq:            ->spoIIE pos: -31 TCTTCTTT
ns: 17 ps: 37 seq:            ->spoIIE pos: -38 TCTGCTTT
Pattern GTTTTG Length 6 Density 6 Support 6 Total 6 Zssup 3.609692e+00 Zstot 2.908382e+00 
ns:  2 ps:317 seq:              +>dltA pos:-134 GTTTTG
ns:  7 ps: 35 seq:              ->sinI pos: -36 GTTTTG
ns: 10 ps:210 seq:             +>spo0A pos:-116 GTTTTG
ns: 14 ps: 19 seq:           +>spoIIAA pos:-127 GTTTTG
ns: 17 ps:413 seq:            ->spoIIE pos:-414 GTTTTG
ns: 18 ps:234 seq:           +>spoIIGA pos: -11 GTTTTG
Pattern CTTTT.T Length 7 Density 6 Support 7 Total 10 Zssup 3.606480e+00 Zstot 4.488929e+00 
ns:  1 ps:347 seq:              ->abrB pos:-348 CTTTTTT
ns:  2 ps:295 seq:              +>dltA pos:-156 CTTTTAT
ns:  4 ps: 37 seq:              +>kinC pos:-203 CTTTTTT
ns:  5 ps:224 seq:              ->kinC pos:-225 CTTTTTT
ns:  6 ps:  0 seq:              +>sinI pos:-233 CTTTTTT
ns: 11 ps:249 seq:             ->spo0A pos:-250 CTTTTGT
ns: 13 ps:170 seq:             ->spo0F pos:-171 CTTTTGT
ns: 18 ps: 28 seq:           +>spoIIGA pos:-217 CTTTTTT
ns: 18 ps:229 seq:           +>spoIIGA pos: -16 CTTTTGT
ns: 19 ps:233 seq:           ->spoIIGA pos:-234 CTTTTTT
Pattern CTT.TTT Length 7 Density 6 Support 7 Total 14 Zssup 3.606480e+00 Zstot 6.960409e+00 
ns:  1 ps: 68 seq:              ->abrB pos: -69 CTTATTT
ns:  1 ps:347 seq:              ->abrB pos:-348 CTTTTTT
ns:  2 ps:314 seq:              +>dltA pos:-137 CTTGTTT
ns:  4 ps: 37 seq:              +>kinC pos:-203 CTTTTTT
ns:  5 ps:224 seq:              ->kinC pos:-225 CTTTTTT
ns:  6 ps:  0 seq:              +>sinI pos:-233 CTTTTTT
ns:  7 ps: 32 seq:              ->sinI pos: -33 CTTGTTT
ns:  7 ps: 72 seq:              ->sinI pos: -73 CTTGTTT
ns: 10 ps:103 seq:             +>spo0A pos:-223 CTTGTTT
ns: 11 ps:246 seq:             ->spo0A pos:-247 CTTCTTT
ns: 16 ps:324 seq:            +>spoIIE pos:-127 CTTCTTT
ns: 17 ps: 31 seq:            ->spoIIE pos: -32 CTTCTTT
ns: 18 ps: 28 seq:           +>spoIIGA pos:-217 CTTTTTT
ns: 19 ps:233 seq:           ->spoIIGA pos:-234 CTTTTTT
Pattern TTT.TTC Length 7 Density 6 Support 7 Total 8 Zssup 3.606480e+00 Zstot 3.256052e+00 
ns:  1 ps: 89 seq:              ->abrB pos: -90 TTTCTTC
ns:  3 ps:237 seq:              ->dltA pos:-238 TTTTTTC
ns:  3 ps:289 seq:              ->dltA pos:-290 TTTTTTC
ns:  7 ps:160 seq:              ->sinI pos:-161 TTTTTTC
ns: 11 ps: 52 seq:             ->spo0A pos: -53 TTTCTTC
ns: 13 ps: 35 seq:             ->spo0F pos: -36 TTTTTTC
ns: 16 ps:235 seq:            +>spoIIE pos:-216 TTTTTTC
ns: 19 ps:235 seq:           ->spoIIGA pos:-236 TTTTTTC
Pattern T.TTTTC Length 7 Density 6 Support 7 Total 12 Zssup 3.606480e+00 Zstot 5.721681e+00 
ns:  1 ps:354 seq:              ->abrB pos:-355 TATTTTC
ns:  2 ps: 46 seq:              +>dltA pos:-405 TCTTTTC
ns:  3 ps:237 seq:              ->dltA pos:-238 TTTTTTC
ns:  3 ps:289 seq:              ->dltA pos:-290 TTTTTTC
ns:  5 ps: 40 seq:              ->kinC pos: -41 TATTTTC
ns:  7 ps:160 seq:              ->sinI pos:-161 TTTTTTC
ns:  7 ps:189 seq:              ->sinI pos:-190 TATTTTC
ns: 13 ps: 35 seq:             ->spo0F pos: -36 TTTTTTC
ns: 16 ps:235 seq:            +>spoIIE pos:-216 TTTTTTC
ns: 16 ps:266 seq:            +>spoIIE pos:-185 TCTTTTC
ns: 18 ps: 90 seq:           +>spoIIGA pos:-155 TATTTTC
ns: 19 ps:235 seq:           ->spoIIGA pos:-236 TTTTTTC
Pattern TTTT.CT Length 7 Density 6 Support 7 Total 7 Zssup 3.606480e+00 Zstot 2.642394e+00 
ns:  1 ps: 87 seq:              ->abrB pos: -88 TTTTTCT
ns:  2 ps: 48 seq:              +>dltA pos:-403 TTTTCCT
ns:  4 ps:124 seq:              +>kinC pos:-116 TTTTACT
ns:  9 ps: 12 seq:              ->sinR pos: -13 TTTTTCT
ns: 11 ps:180 seq:             ->spo0A pos:-181 TTTTTCT
ns: 13 ps:112 seq:             ->spo0F pos:-113 TTTTCCT
ns: 18 ps: 92 seq:           +>spoIIGA pos:-153 TTTTCCT
Pattern TTTC.TT Length 7 Density 6 Support 7 Total 13 Zssup 3.606480e+00 Zstot 6.341524e+00 
ns:  1 ps:307 seq:              ->abrB pos:-308 TTTCATT
ns:  1 ps:357 seq:              ->abrB pos:-358 TTTCATT
ns:  2 ps: 49 seq:              +>dltA pos:-402 TTTCCTT
ns:  3 ps:200 seq:              ->dltA pos:-201 TTTCATT
ns:  3 ps:284 seq:              ->dltA pos:-285 TTTCATT
ns:  9 ps: 14 seq:              ->sinR pos: -15 TTTCTTT
ns: 10 ps: 99 seq:             +>spo0A pos:-227 TTTCCTT
ns: 10 ps:116 seq:             +>spo0A pos:-210 TTTCATT
ns: 13 ps: 38 seq:             ->spo0F pos: -39 TTTCATT
ns: 13 ps:120 seq:             ->spo0F pos:-121 TTTCCTT
ns: 16 ps:238 seq:            +>spoIIE pos:-213 TTTCATT
ns: 16 ps:306 seq:            +>spoIIE pos:-145 TTTCTTT
ns: 19 ps: 61 seq:           ->spoIIGA pos: -62 TTTCTTT
Pattern TC.TTTT Length 7 Density 6 Support 7 Total 11 Zssup 3.606480e+00 Zstot 5.105785e+00 
ns:  1 ps:155 seq:              ->abrB pos:-156 TCATTTT
ns:  1 ps:270 seq:              ->abrB pos:-271 TCCTTTT
ns:  1 ps:386 seq:              ->abrB pos:-387 TCTTTTT
ns:  2 ps:108 seq:              +>dltA pos:-343 TCATTTT
ns:  3 ps:286 seq:              ->dltA pos:-287 TCATTTT
ns:  3 ps:422 seq:              ->dltA pos:-423 TCTTTTT
ns:  4 ps:220 seq:              +>kinC pos: -20 TCATTTT
ns:  6 ps: 24 seq:              +>sinI pos:-209 TCGTTTT
ns: 10 ps:118 seq:             +>spo0A pos:-208 TCATTTT
ns: 13 ps: 47 seq:             ->spo0F pos: -48 TCATTTT
ns: 16 ps:240 seq:            +>spoIIE pos:-211 TCATTTT
Pattern TGA.A..AT Length 9 Density 6 Support 8 Total 9 Zssup 3.601376e+00 Zstot 2.846057e+00 
ns:  0 ps: 11 seq:              +>abrB pos:-440 TGATACCAT
ns:  4 ps: 22 seq:              +>kinC pos:-218 TGATATCAT
ns:  4 ps:190 seq:              +>kinC pos: -50 TGAGAAAAT
ns:  6 ps: 34 seq:              +>sinI pos:-199 TGAGAAAAT
ns:  9 ps: 68 seq:              ->sinR pos: -69 TGATATTAT
ns: 12 ps:173 seq:             +>spo0F pos: -43 TGAAAAAAT
ns: 15 ps: 64 seq:           ->spoIIAA pos: -65 TGATATGAT
ns: 16 ps:331 seq:            +>spoIIE pos:-120 TGACAAAAT
ns: 19 ps:198 seq:           ->spoIIGA pos:-199 TGAGAGGAT
Pattern A.AA..CTG Length 9 Density 6 Support 6 Total 8 Zssup 3.597449e+00 Zstot 4.344116e+00 
ns:  0 ps: 99 seq:              +>abrB pos:-352 AAAAGTCTG
ns:  0 ps:216 seq:              +>abrB pos:-235 AAAATGCTG
ns:  3 ps:151 seq:              ->dltA pos:-152 AAAAGCCTG
ns:  6 ps: 70 seq:              +>sinI pos:-163 AAAATTCTG
ns: 11 ps:301 seq:             ->spo0A pos:-302 AAAAAACTG
ns: 12 ps:119 seq:             +>spo0F pos: -97 ACAATACTG
ns: 18 ps:  6 seq:           +>spoIIGA pos:-239 AAAAAGCTG
ns: 19 ps:211 seq:           ->spoIIGA pos:-212 AAAAAGCTG
Pattern C.TG.A.AA Length 9 Density 6 Support 6 Total 6 Zssup 3.597449e+00 Zstot 2.901118e+00 
ns:  0 ps: 54 seq:              +>abrB pos:-397 CCTGAAAAA
ns:  3 ps: 35 seq:              ->dltA pos: -36 CATGTAAAA
ns:  6 ps:181 seq:              +>sinI pos: -52 CATGAAGAA
ns: 10 ps:274 seq:             +>spo0A pos: -52 CGTGGAGAA
ns: 16 ps:220 seq:            +>spoIIE pos:-231 CTTGCAGAA
ns: 18 ps: 78 seq:           +>spoIIGA pos:-167 CCTGAAAAA
Pattern CG..TA.AA Length 9 Density 6 Support 6 Total 6 Zssup 3.597449e+00 Zstot 2.901118e+00 
ns:  0 ps:125 seq:              +>abrB pos:-326 CGTATATAA
ns:  6 ps: 44 seq:              +>sinI pos:-189 CGATTATAA
ns: 11 ps:195 seq:             ->spo0A pos:-196 CGACTAAAA
ns: 13 ps: 26 seq:             ->spo0F pos: -27 CGATTAAAA
ns: 15 ps:  1 seq:           ->spoIIAA pos:  -2 CGAATACAA
ns: 16 ps:372 seq:            +>spoIIE pos: -79 CGAATATAA
Pattern CAA.A.T.G Length 9 Density 6 Support 6 Total 7 Zssup 3.597449e+00 Zstot 3.621502e+00 
ns:  1 ps:142 seq:              ->abrB pos:-143 CAATAATCG
ns:  1 ps:327 seq:              ->abrB pos:-328 CAAAATTCG
ns:  3 ps:362 seq:              ->dltA pos:-363 CAAGAATGG
ns:  5 ps:181 seq:              ->kinC pos:-182 CAAAAATTG
ns:  6 ps:218 seq:              +>sinI pos: -15 CAAGAATGG
ns: 11 ps:148 seq:             ->spo0A pos:-149 CAATATTAG
ns: 15 ps:121 seq:           ->spoIIAA pos:-122 CAAAACTAG
Pattern C..A.AATG Length 9 Density 6 Support 6 Total 6 Zssup 3.597449e+00 Zstot 2.901118e+00 
ns:  0 ps:344 seq:              +>abrB pos:-107 CGAATAATG
ns:  4 ps:142 seq:              +>kinC pos: -98 CGAAGAATG
ns: 11 ps:198 seq:             ->spo0A pos:-199 CTAAAAATG
ns: 12 ps: 56 seq:             +>spo0F pos:-160 CAGAAAATG
ns: 15 ps: 73 seq:           ->spoIIAA pos: -74 CGGATAATG
ns: 17 ps:201 seq:            ->spoIIE pos:-202 CTAAAAATG
Pattern GTC.AA..A Length 9 Density 6 Support 6 Total 10 Zssup 3.597449e+00 Zstot 5.791355e+00 
ns:  0 ps:342 seq:              +>abrB pos:-109 GTCGAATAA
ns:  2 ps:185 seq:              +>dltA pos:-266 GTCAAATAA
ns:  2 ps:204 seq:              +>dltA pos:-247 GTCGAAAAA
ns:  3 ps:413 seq:              ->dltA pos:-414 GTCAAAAGA
ns:  4 ps:140 seq:              +>kinC pos:-100 GTCGAAGAA
ns: 10 ps:127 seq:             +>spo0A pos:-199 GTCGAAAAA
ns: 11 ps:236 seq:             ->spo0A pos:-237 GTCGAAAAA
ns: 14 ps:119 seq:           +>spoIIAA pos: -27 GTCAAAGAA
ns: 17 ps:116 seq:            ->spoIIE pos:-117 GTCAAAAGA
ns: 17 ps:199 seq:            ->spoIIE pos:-200 GTCTAAAAA
Pattern G.AT..CAA Length 9 Density 6 Support 6 Total 6 Zssup 3.597449e+00 Zstot 2.901118e+00 
ns:  1 ps:127 seq:              ->abrB pos:-128 GCATAACAA
ns:  3 ps:214 seq:              ->dltA pos:-215 GCATATCAA
ns:  5 ps:124 seq:              ->kinC pos:-125 GTATCCCAA
ns: 10 ps:150 seq:             +>spo0A pos:-176 GAATAACAA
ns: 14 ps:115 seq:           +>spoIIAA pos: -31 GAATGTCAA
ns: 16 ps:279 seq:            +>spoIIE pos:-172 GAATATCAA
Pattern GAAA..C.T Length 9 Density 6 Support 6 Total 6 Zssup 3.597449e+00 Zstot 2.901118e+00 
ns:  0 ps:160 seq:              +>abrB pos:-291 GAAAGTCTT
ns:  3 ps:109 seq:              ->dltA pos:-110 GAAAACCAT
ns:  6 ps:145 seq:              +>sinI pos: -88 GAAATACAT
ns: 10 ps:140 seq:             +>spo0A pos:-186 GAAAAACAT
ns: 12 ps:140 seq:             +>spo0F pos: -76 GAAAATCAT
ns: 16 ps:261 seq:            +>spoIIE pos:-190 GAAATTCTT
Pattern TCG..A.AA Length 9 Density 6 Support 6 Total 7 Zssup 3.597449e+00 Zstot 3.617988e+00 
ns:  1 ps:104 seq:              ->abrB pos:-105 TCGACAAAA
ns:  2 ps:205 seq:              +>dltA pos:-246 TCGAAAAAA
ns:  3 ps: 75 seq:              ->dltA pos: -76 TCGTTATAA
ns: 11 ps:106 seq:             ->spo0A pos:-107 TCGACAAAA
ns: 13 ps: 74 seq:             ->spo0F pos: -75 TCGTCAAAA
ns: 15 ps:137 seq:           ->spoIIAA pos:-138 TCGGCATAA
ns: 16 ps:353 seq:            +>spoIIE pos: -98 TCGCTATAA
Pattern T.G.CA.AA Length 9 Density 6 Support 6 Total 7 Zssup 3.597449e+00 Zstot 3.617988e+00 
ns:  1 ps:104 seq:              ->abrB pos:-105 TCGACAAAA
ns:  5 ps:  8 seq:              ->kinC pos:  -9 TTGCCAAAA
ns: 11 ps:106 seq:             ->spo0A pos:-107 TCGACAAAA
ns: 13 ps: 74 seq:             ->spo0F pos: -75 TCGTCAAAA
ns: 15 ps:137 seq:           ->spoIIAA pos:-138 TCGGCATAA
ns: 16 ps:330 seq:            +>spoIIE pos:-121 TTGACAAAA
ns: 17 ps:114 seq:            ->spoIIE pos:-115 TTGTCAAAA
Pattern T.G.C.AAA Length 9 Density 6 Support 6 Total 12 Zssup 3.597449e+00 Zstot 7.242866e+00 
ns:  1 ps:104 seq:              ->abrB pos:-105 TCGACAAAA
ns:  2 ps:202 seq:              +>dltA pos:-249 TTGTCGAAA
ns:  5 ps:  8 seq:              ->kinC pos:  -9 TTGCCAAAA
ns: 10 ps:125 seq:             +>spo0A pos:-201 TAGTCGAAA
ns: 11 ps:106 seq:             ->spo0A pos:-107 TCGACAAAA
ns: 11 ps:194 seq:             ->spo0A pos:-195 TCGACTAAA
ns: 11 ps:234 seq:             ->spo0A pos:-235 TTGTCGAAA
ns: 12 ps:135 seq:             +>spo0F pos: -81 TTGACGAAA
ns: 13 ps: 74 seq:             ->spo0F pos: -75 TCGTCAAAA
ns: 16 ps:330 seq:            +>spoIIE pos:-121 TTGACAAAA
ns: 17 ps:114 seq:            ->spoIIE pos:-115 TTGTCAAAA
ns: 17 ps:197 seq:            ->spoIIE pos:-198 TTGTCTAAA
Pattern T..CAA.GA Length 9 Density 6 Support 6 Total 7 Zssup 3.597449e+00 Zstot 3.620916e+00 
ns:  4 ps:226 seq:              +>kinC pos: -14 TGGCAATGA
ns:  8 ps: 13 seq:              +>sinR pos: -71 TCACAAGGA
ns: 10 ps:153 seq:             +>spo0A pos:-173 TAACAAAGA
ns: 14 ps: 77 seq:           +>spoIIAA pos: -69 TATCAAGGA
ns: 14 ps:118 seq:           +>spoIIAA pos: -28 TGTCAAAGA
ns: 17 ps:134 seq:            ->spoIIE pos:-135 TACCAAAGA
ns: 19 ps:218 seq:           ->spoIIGA pos:-219 TGCCAATGA
Pattern T..CA.AGA Length 9 Density 6 Support 6 Total 6 Zssup 3.597449e+00 Zstot 2.901118e+00 
ns:  1 ps:435 seq:              ->abrB pos:-436 TATCATAGA
ns:  6 ps: 99 seq:              +>sinI pos:-134 TTCCAGAGA
ns: 10 ps:153 seq:             +>spo0A pos:-173 TAACAAAGA
ns: 14 ps:118 seq:           +>spoIIAA pos: -28 TGTCAAAGA
ns: 17 ps:134 seq:            ->spoIIE pos:-135 TACCAAAGA
ns: 18 ps:121 seq:           +>spoIIGA pos:-124 TCCCACAGA
Pattern CTTTTT Length 6 Density 6 Support 7 Total 12 Zssup 3.596320e+00 Zstot 5.697242e+00 
ns:  1 ps:347 seq:              ->abrB pos:-348 CTTTTT
ns:  1 ps:387 seq:              ->abrB pos:-388 CTTTTT
ns:  2 ps:  9 seq:              +>dltA pos:-442 CTTTTT
ns:  2 ps:167 seq:              +>dltA pos:-284 CTTTTT
ns:  3 ps:423 seq:              ->dltA pos:-424 CTTTTT
ns:  4 ps: 37 seq:              +>kinC pos:-203 CTTTTT
ns:  5 ps:224 seq:              ->kinC pos:-225 CTTTTT
ns:  6 ps:  0 seq:              +>sinI pos:-233 CTTTTT
ns:  9 ps: 11 seq:              ->sinR pos: -12 CTTTTT
ns: 17 ps: 41 seq:            ->spoIIE pos: -42 CTTTTT
ns: 18 ps: 28 seq:           +>spoIIGA pos:-217 CTTTTT
ns: 19 ps:233 seq:           ->spoIIGA pos:-234 CTTTTT
Pattern A.T..C.TC Length 9 Density 5 Support 9 Total 11 Zssup 3.591320e+00 Zstot 2.809664e+00 
ns:  1 ps: 49 seq:              ->abrB pos: -50 ATTCTCCTC
ns:  3 ps:138 seq:              ->dltA pos:-139 AGTATCATC
ns:  3 ps:225 seq:              ->dltA pos:-226 ATTCCCTTC
ns:  4 ps:213 seq:              +>kinC pos: -27 ATTTCCATC
ns:  6 ps: 93 seq:              +>sinI pos:-140 AATGACTTC
ns:  9 ps: 49 seq:              ->sinR pos: -50 AATGTCATC
ns: 11 ps: 15 seq:             ->spo0A pos: -16 ATTATCATC
ns: 13 ps: 70 seq:             ->spo0F pos: -71 ATTTTCGTC
ns: 15 ps:105 seq:           ->spoIIAA pos:-106 AATTCCTTC
ns: 18 ps: 91 seq:           +>spoIIGA pos:-154 ATTTTCCTC
ns: 19 ps: 27 seq:           ->spoIIGA pos: -28 AATGACATC
Pattern A...C.TTC Length 9 Density 5 Support 9 Total 12 Zssup 3.591320e+00 Zstot 3.269173e+00 
ns:  1 ps:282 seq:              ->abrB pos:-283 AAGACTTTC
ns:  2 ps: 77 seq:              +>dltA pos:-374 ATTCCATTC
ns:  3 ps:225 seq:              ->dltA pos:-226 ATTCCCTTC
ns:  5 ps:131 seq:              ->kinC pos:-132 AAATCATTC
ns:  6 ps: 15 seq:              +>sinI pos:-218 ACATCATTC
ns:  7 ps:  3 seq:              ->sinI pos:  -4 AACCCATTC
ns:  9 ps: 55 seq:              ->sinR pos: -56 ATCACCTTC
ns: 12 ps:202 seq:             +>spo0F pos: -14 ACGGCATTC
ns: 14 ps: 37 seq:           +>spoIIAA pos:-109 AATTCATTC
ns: 15 ps:105 seq:           ->spoIIAA pos:-106 AATTCCTTC
ns: 16 ps:250 seq:            +>spoIIE pos:-201 ACAACATTC
ns: 19 ps: 56 seq:           ->spoIIGA pos: -57 ACTCCTTTC
Pattern A.T.GACA Length 8 Density 6 Support 6 Total 9 Zssup 3.587482e+00 Zstot 5.046395e+00 
ns:  1 ps:102 seq:              ->abrB pos:-103 ATTCGACA
ns:  1 ps:331 seq:              ->abrB pos:-332 ATTCGACA
ns:  2 ps:276 seq:              +>dltA pos:-175 AGTGGACA
ns:  3 ps:172 seq:              ->dltA pos:-173 ACTTGACA
ns:  6 ps: 10 seq:              +>sinI pos:-223 ATTCGACA
ns: 11 ps:104 seq:             ->spo0A pos:-105 ATTCGACA
ns: 11 ps:209 seq:             ->spo0A pos:-210 ATTTGACA
ns: 14 ps:106 seq:           +>spoIIAA pos: -40 AATTGACA
ns: 18 ps:108 seq:           +>spoIIGA pos:-137 AATTGACA
Pattern GTC.AA.A Length 8 Density 6 Support 6 Total 9 Zssup 3.587482e+00 Zstot 5.046395e+00 
ns:  0 ps:342 seq:              +>abrB pos:-109 GTCGAATA
ns:  2 ps:185 seq:              +>dltA pos:-266 GTCAAATA
ns:  2 ps:204 seq:              +>dltA pos:-247 GTCGAAAA
ns:  4 ps:140 seq:              +>kinC pos:-100 GTCGAAGA
ns: 10 ps:127 seq:             +>spo0A pos:-199 GTCGAAAA
ns: 11 ps:236 seq:             ->spo0A pos:-237 GTCGAAAA
ns: 14 ps:119 seq:           +>spoIIAA pos: -27 GTCAAAGA
ns: 16 ps:298 seq:            +>spoIIE pos:-153 GTCGAAGA
ns: 17 ps:199 seq:            ->spoIIE pos:-200 GTCTAAAA
Pattern TCGA.A.A Length 8 Density 6 Support 6 Total 10 Zssup 3.587482e+00 Zstot 5.767820e+00 
ns:  1 ps:104 seq:              ->abrB pos:-105 TCGACAAA
ns:  2 ps: 70 seq:              +>dltA pos:-381 TCGAAACA
ns:  2 ps:205 seq:              +>dltA pos:-246 TCGAAAAA
ns:  5 ps: 95 seq:              ->kinC pos: -96 TCGACAAA
ns: 10 ps: 85 seq:             +>spo0A pos:-241 TCGACAAA
ns: 10 ps:128 seq:             +>spo0A pos:-198 TCGAAAAA
ns: 11 ps:106 seq:             ->spo0A pos:-107 TCGACAAA
ns: 11 ps:237 seq:             ->spo0A pos:-238 TCGAAAAA
ns: 14 ps: 54 seq:           +>spoIIAA pos: -92 TCGAAACA
ns: 18 ps: 57 seq:           +>spoIIGA pos:-188 TCGACAAA
Pattern T.GAC.AA Length 8 Density 6 Support 6 Total 10 Zssup 3.587482e+00 Zstot 5.767820e+00 
ns:  1 ps:104 seq:              ->abrB pos:-105 TCGACAAA
ns:  5 ps: 95 seq:              ->kinC pos: -96 TCGACAAA
ns: 10 ps: 85 seq:             +>spo0A pos:-241 TCGACAAA
ns: 11 ps:106 seq:             ->spo0A pos:-107 TCGACAAA
ns: 11 ps:194 seq:             ->spo0A pos:-195 TCGACTAA
ns: 11 ps:211 seq:             ->spo0A pos:-212 TTGACAAA
ns: 12 ps:135 seq:             +>spo0F pos: -81 TTGACGAA
ns: 16 ps:330 seq:            +>spoIIE pos:-121 TTGACAAA
ns: 17 ps:308 seq:            ->spoIIE pos:-309 TTGACCAA
ns: 18 ps: 57 seq:           +>spoIIGA pos:-188 TCGACAAA
Pattern TCG..AAA Length 8 Density 6 Support 6 Total 10 Zssup 3.587482e+00 Zstot 5.767820e+00 
ns:  1 ps:104 seq:              ->abrB pos:-105 TCGACAAA
ns:  2 ps:183 seq:              +>dltA pos:-268 TCGTCAAA
ns:  2 ps:205 seq:              +>dltA pos:-246 TCGAAAAA
ns:  5 ps: 95 seq:              ->kinC pos: -96 TCGACAAA
ns: 10 ps: 85 seq:             +>spo0A pos:-241 TCGACAAA
ns: 10 ps:128 seq:             +>spo0A pos:-198 TCGAAAAA
ns: 11 ps:106 seq:             ->spo0A pos:-107 TCGACAAA
ns: 11 ps:237 seq:             ->spo0A pos:-238 TCGAAAAA
ns: 13 ps: 74 seq:             ->spo0F pos: -75 TCGTCAAA
ns: 18 ps: 57 seq:           +>spoIIGA pos:-188 TCGACAAA
Pattern TG.C.AAA Length 8 Density 6 Support 6 Total 8 Zssup 3.587482e+00 Zstot 4.325893e+00 
ns:  2 ps:203 seq:              +>dltA pos:-248 TGTCGAAA
ns:  5 ps:  9 seq:              ->kinC pos: -10 TGCCAAAA
ns: 11 ps:235 seq:             ->spo0A pos:-236 TGTCGAAA
ns: 12 ps:136 seq:             +>spo0F pos: -80 TGACGAAA
ns: 15 ps:118 seq:           ->spoIIAA pos:-119 TGACAAAA
ns: 16 ps:331 seq:            +>spoIIE pos:-120 TGACAAAA
ns: 17 ps:115 seq:            ->spoIIE pos:-116 TGTCAAAA
ns: 17 ps:198 seq:            ->spoIIE pos:-199 TGTCTAAA
Pattern CATT...C Length 8 Density 5 Support 9 Total 18 Zssup 3.580850e+00 Zstot 5.549572e+00 
ns:  1 ps: 48 seq:              ->abrB pos: -49 CATTCTCC
ns:  1 ps: 98 seq:              ->abrB pos: -99 CATTATTC
ns:  2 ps:  2 seq:              +>dltA pos:-449 CATTACAC
ns:  5 ps: 89 seq:              ->kinC pos: -90 CATTCTTC
ns:  6 ps:  9 seq:              +>sinI pos:-224 CATTCGAC
ns:  7 ps: 41 seq:              ->sinI pos: -42 CATTCTTC
ns:  7 ps:119 seq:              ->sinI pos:-120 CATTAGTC
ns:  7 ps:136 seq:              ->sinI pos:-137 CATTTGCC
ns: 11 ps:103 seq:             ->spo0A pos:-104 CATTCGAC
ns: 13 ps: 41 seq:             ->spo0F pos: -42 CATTCATC
ns: 13 ps: 48 seq:             ->spo0F pos: -49 CATTTTAC
ns: 14 ps: 64 seq:           +>spoIIAA pos: -82 CATTATCC
ns: 15 ps: 54 seq:           ->spoIIAA pos: -55 CATTCCTC
ns: 15 ps:134 seq:           ->spoIIAA pos:-135 CATTCGGC
ns: 17 ps: 15 seq:            ->spoIIE pos: -16 CATTGGCC
ns: 17 ps: 48 seq:            ->spoIIE pos: -49 CATTCCTC
ns: 18 ps: 45 seq:           +>spoIIGA pos:-200 CATTATAC
ns: 18 ps:214 seq:           +>spoIIGA pos: -31 CATTTGGC
Pattern TTCC...A Length 8 Density 5 Support 9 Total 14 Zssup 3.580850e+00 Zstot 4.167629e+00 
ns:  0 ps:238 seq:              +>abrB pos:-213 TTCCAAGA
ns:  1 ps:139 seq:              ->abrB pos:-140 TTCCAATA
ns:  2 ps: 50 seq:              +>dltA pos:-401 TTCCTTTA
ns:  3 ps:293 seq:              ->dltA pos:-294 TTCCCTAA
ns:  4 ps:215 seq:              +>kinC pos: -25 TTCCATCA
ns:  7 ps:164 seq:              ->sinI pos:-165 TTCCAATA
ns: 10 ps: 10 seq:             +>spo0A pos:-316 TTCCGGCA
ns: 13 ps:121 seq:             ->spo0F pos:-122 TTCCTTTA
ns: 15 ps:107 seq:           ->spoIIAA pos:-108 TTCCTTCA
ns: 16 ps:256 seq:            +>spoIIE pos:-195 TTCCGGAA
ns: 17 ps:187 seq:            ->spoIIE pos:-188 TTCCGGAA
ns: 18 ps: 53 seq:           +>spoIIGA pos:-192 TTCCTCGA
ns: 18 ps: 75 seq:           +>spoIIGA pos:-170 TTCCCTGA
ns: 18 ps:120 seq:           +>spoIIGA pos:-125 TTCCCACA
Pattern T.CC.T.A Length 8 Density 5 Support 9 Total 12 Zssup 3.580850e+00 Zstot 3.248081e+00 
ns:  1 ps:117 seq:              ->abrB pos:-118 TACCTTCA
ns:  2 ps: 50 seq:              +>dltA pos:-401 TTCCTTTA
ns:  3 ps:293 seq:              ->dltA pos:-294 TTCCCTAA
ns:  4 ps:215 seq:              +>kinC pos: -25 TTCCATCA
ns:  7 ps:140 seq:              ->sinI pos:-141 TGCCATTA
ns:  7 ps:172 seq:              ->sinI pos:-173 TACCTTTA
ns:  8 ps: 57 seq:              +>sinR pos: -27 TACCGTAA
ns: 13 ps:121 seq:             ->spo0F pos:-122 TTCCTTTA
ns: 15 ps:107 seq:           ->spoIIAA pos:-108 TTCCTTCA
ns: 17 ps:159 seq:            ->spoIIE pos:-160 TGCCTTGA
ns: 18 ps: 13 seq:           +>spoIIGA pos:-232 TGCCGTCA
ns: 18 ps: 75 seq:           +>spoIIGA pos:-170 TTCCCTGA
Pattern A.GACAT Length 7 Density 6 Support 6 Total 6 Zssup 3.577566e+00 Zstot 2.874251e+00 
ns:  0 ps:242 seq:              +>abrB pos:-209 AAGACAT
ns:  3 ps:161 seq:              ->dltA pos:-162 ATGACAT
ns:  4 ps: 77 seq:              +>kinC pos:-163 AAGACAT
ns:  8 ps: 27 seq:              +>sinR pos: -57 ATGACAT
ns: 13 ps:147 seq:             ->spo0F pos:-148 ACGACAT
ns: 19 ps: 28 seq:           ->spoIIGA pos: -29 ATGACAT
Pattern TCGAA.A Length 7 Density 6 Support 6 Total 7 Zssup 3.577566e+00 Zstot 3.590631e+00 
ns:  0 ps:343 seq:              +>abrB pos:-108 TCGAATA
ns:  2 ps:205 seq:              +>dltA pos:-246 TCGAAAA
ns:  4 ps:141 seq:              +>kinC pos: -99 TCGAAGA
ns: 10 ps:128 seq:             +>spo0A pos:-198 TCGAAAA
ns: 11 ps:237 seq:             ->spo0A pos:-238 TCGAAAA
ns: 15 ps:  0 seq:           ->spoIIAA pos:  -1 TCGAATA
ns: 16 ps:299 seq:            +>spoIIE pos:-152 TCGAAGA
Pattern T.GACAA Length 7 Density 6 Support 6 Total 9 Zssup 3.577566e+00 Zstot 5.025732e+00 
ns:  1 ps:104 seq:              ->abrB pos:-105 TCGACAA
ns:  3 ps:242 seq:              ->dltA pos:-243 TCGACAA
ns:  5 ps: 95 seq:              ->kinC pos: -96 TCGACAA
ns: 10 ps: 85 seq:             +>spo0A pos:-241 TCGACAA
ns: 11 ps:106 seq:             ->spo0A pos:-107 TCGACAA
ns: 11 ps:211 seq:             ->spo0A pos:-212 TTGACAA
ns: 16 ps:247 seq:            +>spoIIE pos:-204 TAGACAA
ns: 16 ps:330 seq:            +>spoIIE pos:-121 TTGACAA
ns: 18 ps: 57 seq:           +>spoIIGA pos:-188 TCGACAA
Pattern TTTT...TT Length 9 Density 6 Support 9 Total 22 Zssup 3.562489e+00 Zstot 4.600376e+00 
ns:  1 ps:300 seq:              ->abrB pos:-301 TTTTTTATT
ns:  1 ps:301 seq:              ->abrB pos:-302 TTTTTATTT
ns:  1 ps:349 seq:              ->abrB pos:-350 TTTTTTATT
ns:  1 ps:350 seq:              ->abrB pos:-351 TTTTTATTT
ns:  1 ps:351 seq:              ->abrB pos:-352 TTTTATTTT
ns:  1 ps:369 seq:              ->abrB pos:-370 TTTTTAATT
ns:  1 ps:370 seq:              ->abrB pos:-371 TTTTAATTT
ns:  2 ps: 48 seq:              +>dltA pos:-403 TTTTCCTTT
ns:  2 ps:318 seq:              +>dltA pos:-133 TTTTGTTTT
ns:  3 ps:425 seq:              ->dltA pos:-426 TTTTAACTT
ns:  4 ps: 53 seq:              +>kinC pos:-187 TTTTTGATT
ns:  7 ps: 36 seq:              ->sinI pos: -37 TTTTGCATT
ns:  9 ps: 12 seq:              ->sinR pos: -13 TTTTTCTTT
ns: 10 ps: 20 seq:             +>spo0A pos:-306 TTTTTTATT
ns: 10 ps: 21 seq:             +>spo0A pos:-305 TTTTTATTT
ns: 10 ps: 22 seq:             +>spo0A pos:-304 TTTTATTTT
ns: 13 ps: 36 seq:             ->spo0F pos: -37 TTTTTCATT
ns: 13 ps:164 seq:             ->spo0F pos:-165 TTTTCTCTT
ns: 16 ps:236 seq:            +>spoIIE pos:-215 TTTTTCATT
ns: 16 ps:237 seq:            +>spoIIE pos:-214 TTTTCATTT
ns: 17 ps: 43 seq:            ->spoIIE pos: -44 TTTTCCATT
ns: 18 ps:230 seq:           +>spoIIGA pos: -15 TTTTGTTTT
Pattern TTTTT..T Length 8 Density 6 Support 9 Total 19 Zssup 3.552043e+00 Zstot 5.030565e+00 
ns:  0 ps:181 seq:              +>abrB pos:-270 TTTTTAGT
ns:  1 ps: 87 seq:              ->abrB pos: -88 TTTTTCTT
ns:  1 ps:300 seq:              ->abrB pos:-301 TTTTTTAT
ns:  1 ps:301 seq:              ->abrB pos:-302 TTTTTATT
ns:  1 ps:349 seq:              ->abrB pos:-350 TTTTTTAT
ns:  1 ps:350 seq:              ->abrB pos:-351 TTTTTATT
ns:  1 ps:369 seq:              ->abrB pos:-370 TTTTTAAT
ns:  2 ps:225 seq:              +>dltA pos:-226 TTTTTGAT
ns:  2 ps:323 seq:              +>dltA pos:-128 TTTTTTAT
ns:  3 ps:185 seq:              ->dltA pos:-186 TTTTTCAT
ns:  4 ps: 53 seq:              +>kinC pos:-187 TTTTTGAT
ns:  6 ps: 27 seq:              +>sinI pos:-206 TTTTTTTT
ns:  9 ps: 12 seq:              ->sinR pos: -13 TTTTTCTT
ns: 10 ps: 20 seq:             +>spo0A pos:-306 TTTTTTAT
ns: 10 ps: 21 seq:             +>spo0A pos:-305 TTTTTATT
ns: 10 ps:121 seq:             +>spo0A pos:-205 TTTTTAGT
ns: 13 ps: 36 seq:             ->spo0F pos: -37 TTTTTCAT
ns: 16 ps:236 seq:            +>spoIIE pos:-215 TTTTTCAT
ns: 18 ps: 30 seq:           +>spoIIGA pos:-215 TTTTTTAT
Pattern TTTT..TT Length 8 Density 6 Support 9 Total 21 Zssup 3.552043e+00 Zstot 4.572153e+00 
ns:  1 ps: 87 seq:              ->abrB pos: -88 TTTTTCTT
ns:  1 ps:158 seq:              ->abrB pos:-159 TTTTGTTT
ns:  1 ps:301 seq:              ->abrB pos:-302 TTTTTATT
ns:  1 ps:302 seq:              ->abrB pos:-303 TTTTATTT
ns:  1 ps:350 seq:              ->abrB pos:-351 TTTTTATT
ns:  1 ps:351 seq:              ->abrB pos:-352 TTTTATTT
ns:  1 ps:356 seq:              ->abrB pos:-357 TTTTCATT
ns:  1 ps:370 seq:              ->abrB pos:-371 TTTTAATT
ns:  1 ps:376 seq:              ->abrB pos:-377 TTTTAATT
ns:  2 ps: 48 seq:              +>dltA pos:-403 TTTTCCTT
ns:  2 ps:296 seq:              +>dltA pos:-155 TTTTATTT
ns:  2 ps:318 seq:              +>dltA pos:-133 TTTTGTTT
ns:  4 ps: 54 seq:              +>kinC pos:-186 TTTTGATT
ns:  6 ps: 27 seq:              +>sinI pos:-206 TTTTTTTT
ns:  9 ps: 12 seq:              ->sinR pos: -13 TTTTTCTT
ns:  9 ps: 13 seq:              ->sinR pos: -14 TTTTCTTT
ns: 10 ps: 21 seq:             +>spo0A pos:-305 TTTTTATT
ns: 10 ps: 22 seq:             +>spo0A pos:-304 TTTTATTT
ns: 13 ps: 37 seq:             ->spo0F pos: -38 TTTTCATT
ns: 16 ps:237 seq:            +>spoIIE pos:-214 TTTTCATT
ns: 18 ps:230 seq:           +>spoIIGA pos: -15 TTTTGTTT
Pattern TTT.T.TT Length 8 Density 6 Support 9 Total 15 Zssup 3.552043e+00 Zstot 3.654877e+00 
ns:  1 ps: 87 seq:              ->abrB pos: -88 TTTTTCTT
ns:  1 ps:301 seq:              ->abrB pos:-302 TTTTTATT
ns:  1 ps:350 seq:              ->abrB pos:-351 TTTTTATT
ns:  1 ps:352 seq:              ->abrB pos:-353 TTTATTTT
ns:  2 ps:319 seq:              +>dltA pos:-132 TTTGTTTT
ns:  6 ps: 27 seq:              +>sinI pos:-206 TTTTTTTT
ns:  9 ps: 12 seq:              ->sinR pos: -13 TTTTTCTT
ns: 10 ps: 21 seq:             +>spo0A pos:-305 TTTTTATT
ns: 10 ps: 23 seq:             +>spo0A pos:-303 TTTATTTT
ns: 10 ps:291 seq:             +>spo0A pos: -35 TTTGTGTT
ns: 13 ps:165 seq:             ->spo0F pos:-166 TTTCTCTT
ns: 14 ps:135 seq:           +>spoIIAA pos: -11 TTTGTATT
ns: 16 ps:  2 seq:            +>spoIIE pos:-449 TTTGTATT
ns: 16 ps:215 seq:            +>spoIIE pos:-236 TTTCTCTT
ns: 18 ps:231 seq:           +>spoIIGA pos: -14 TTTGTTTT
Pattern C.A..A.GG Length 9 Density 5 Support 8 Total 10 Zssup 3.540243e+00 Zstot 3.287924e+00 
ns:  0 ps:323 seq:              +>abrB pos:-128 CTATGAAGG
ns:  1 ps:426 seq:              ->abrB pos:-427 CTAAGATGG
ns:  3 ps:362 seq:              ->dltA pos:-363 CAAGAATGG
ns:  5 ps:195 seq:              ->kinC pos:-196 CAAAAAAGG
ns:  6 ps:218 seq:              +>sinI pos: -15 CAAGAATGG
ns:  8 ps: 16 seq:              +>sinR pos: -68 CAAGGAAGG
ns: 11 ps:215 seq:             ->spo0A pos:-216 CAAACAAGG
ns: 17 ps:325 seq:            ->spoIIE pos:-326 CAAATATGG
ns: 18 ps:151 seq:           +>spoIIGA pos: -94 CAAGAAGGG
ns: 19 ps:221 seq:           ->spoIIGA pos:-222 CAATGACGG
Pattern CAAG...G Length 8 Density 5 Support 8 Total 9 Zssup 3.529875e+00 Zstot 2.745272e+00 
ns:  3 ps:362 seq:              ->dltA pos:-363 CAAGAATG
ns:  4 ps:201 seq:              +>kinC pos: -39 CAAGCTCG
ns:  6 ps:218 seq:              +>sinI pos: -15 CAAGAATG
ns:  8 ps: 16 seq:              +>sinR pos: -68 CAAGGAAG
ns: 10 ps:234 seq:             +>spo0A pos: -92 CAAGGGTG
ns: 14 ps: 80 seq:           +>spoIIAA pos: -66 CAAGGAGG
ns: 16 ps:285 seq:            +>spoIIE pos:-166 CAAGGCAG
ns: 18 ps:151 seq:           +>spoIIGA pos: -94 CAAGAAGG
ns: 18 ps:173 seq:           +>spoIIGA pos: -72 CAAGAAAG
Pattern AAAAAT..T Length 9 Density 7 Support 6 Total 8 Zssup 3.524422e+00 Zstot 4.240607e+00 
ns:  0 ps: 77 seq:              +>abrB pos:-374 AAAAATCTT
ns:  1 ps:265 seq:              ->abrB pos:-266 AAAAATCCT
ns:  5 ps:  0 seq:              ->kinC pos:  -1 AAAAATCAT
ns:  6 ps: 69 seq:              +>sinI pos:-164 AAAAATTCT
ns: 11 ps:133 seq:             ->spo0A pos:-134 AAAAATCAT
ns: 11 ps:240 seq:             ->spo0A pos:-241 AAAAATCTT
ns: 12 ps:176 seq:             +>spo0F pos: -40 AAAAATTTT
ns: 18 ps: 82 seq:           +>spoIIGA pos:-163 AAAAATTGT
Pattern T.AAAAA.T Length 9 Density 7 Support 6 Total 8 Zssup 3.524422e+00 Zstot 4.240607e+00 
ns:  0 ps:144 seq:              +>abrB pos:-307 TAAAAAACT
ns:  3 ps:219 seq:              ->dltA pos:-220 TCAAAAATT
ns:  3 ps:276 seq:              ->dltA pos:-277 TCAAAAAGT
ns:  3 ps:434 seq:              ->dltA pos:-435 TTAAAAAGT
ns:  5 ps:180 seq:              ->kinC pos:-181 TCAAAAATT
ns: 11 ps:130 seq:             ->spo0A pos:-131 TAAAAAAAT
ns: 12 ps:173 seq:             +>spo0F pos: -43 TGAAAAAAT
ns: 18 ps: 80 seq:           +>spoIIGA pos:-165 TGAAAAATT
Pattern T.A.AAAAT Length 9 Density 7 Support 6 Total 7 Zssup 3.524422e+00 Zstot 3.528996e+00 
ns:  0 ps:212 seq:              +>abrB pos:-239 TTATAAAAT
ns:  4 ps:190 seq:              +>kinC pos: -50 TGAGAAAAT
ns:  6 ps: 34 seq:              +>sinI pos:-199 TGAGAAAAT
ns: 11 ps:130 seq:             ->spo0A pos:-131 TAAAAAAAT
ns: 12 ps: 55 seq:             +>spo0F pos:-161 TCAGAAAAT
ns: 12 ps:173 seq:             +>spo0F pos: -43 TGAAAAAAT
ns: 16 ps:331 seq:            +>spoIIE pos:-120 TGACAAAAT
Pattern CC..C.AA Length 8 Density 5 Support 7 Total 8 Zssup 3.512471e+00 Zstot 3.137839e+00 
ns:  1 ps: 54 seq:              ->abrB pos: -55 CCTCCCAA
ns:  1 ps:259 seq:              ->abrB pos:-260 CCTACTAA
ns:  3 ps:304 seq:              ->dltA pos:-305 CCCTCAAA
ns:  4 ps: 66 seq:              +>kinC pos:-174 CCGCCTAA
ns:  7 ps: 60 seq:              ->sinI pos: -61 CCTCCTAA
ns: 11 ps:125 seq:             ->spo0A pos:-126 CCCTCTAA
ns: 14 ps: 45 seq:           +>spoIIAA pos:-101 CCGTCGAA
ns: 16 ps:296 seq:            +>spoIIE pos:-155 CCGTCGAA
Pattern C..CC.AA Length 8 Density 5 Support 7 Total 9 Zssup 3.512471e+00 Zstot 3.742846e+00 
ns:  1 ps:  1 seq:              ->abrB pos:  -2 CGTCCTAA
ns:  1 ps: 54 seq:              ->abrB pos: -55 CCTCCCAA
ns:  1 ps:214 seq:              ->abrB pos:-215 CTACCGAA
ns:  4 ps: 66 seq:              +>kinC pos:-174 CCGCCTAA
ns:  7 ps: 60 seq:              ->sinI pos: -61 CCTCCTAA
ns: 11 ps: 59 seq:             ->spo0A pos: -60 CTCCCCAA
ns: 13 ps: 55 seq:             ->spo0F pos: -56 CACCCCAA
ns: 16 ps:199 seq:            +>spoIIE pos:-252 CATCCTAA
ns: 19 ps: 21 seq:           ->spoIIGA pos: -22 CAGCCAAA
Pattern C...CCAA Length 8 Density 5 Support 7 Total 9 Zssup 3.512471e+00 Zstot 3.742846e+00 
ns:  1 ps: 54 seq:              ->abrB pos: -55 CCTCCCAA
ns:  1 ps:290 seq:              ->abrB pos:-291 CGAACCAA
ns:  3 ps: 60 seq:              ->dltA pos: -61 CTCTCCAA
ns:  4 ps: 45 seq:              +>kinC pos:-195 CGTGCCAA
ns:  9 ps: 39 seq:              ->sinR pos: -40 CTGGCCAA
ns: 11 ps: 59 seq:             ->spo0A pos: -60 CTCCCCAA
ns: 13 ps: 55 seq:             ->spo0F pos: -56 CACCCCAA
ns: 16 ps:426 seq:            +>spoIIE pos: -25 CGGGCCAA
ns: 17 ps:316 seq:            ->spoIIE pos:-317 CGGGCCAA
Pattern G.CGAA Length 6 Density 5 Support 8 Total 13 Zssup 3.509305e+00 Zstot 4.792079e+00 
ns:  0 ps:113 seq:              +>abrB pos:-338 GTCGAA
ns:  0 ps:342 seq:              +>abrB pos:-109 GTCGAA
ns:  0 ps:352 seq:              +>abrB pos: -99 GACGAA
ns:  2 ps:204 seq:              +>dltA pos:-247 GTCGAA
ns:  4 ps:140 seq:              +>kinC pos:-100 GTCGAA
ns:  7 ps:216 seq:              ->sinI pos:-217 GTCGAA
ns: 10 ps:127 seq:             +>spo0A pos:-199 GTCGAA
ns: 10 ps:215 seq:             +>spo0A pos:-111 GTCGAA
ns: 11 ps:236 seq:             ->spo0A pos:-237 GTCGAA
ns: 12 ps:137 seq:             +>spo0F pos: -79 GACGAA
ns: 14 ps:  4 seq:           +>spoIIAA pos:-142 GCCGAA
ns: 14 ps: 47 seq:           +>spoIIAA pos: -99 GTCGAA
ns: 16 ps:298 seq:            +>spoIIE pos:-153 GTCGAA
Pattern G.ATG..TT Length 9 Density 6 Support 6 Total 8 Zssup 3.503372e+00 Zstot 4.208177e+00 
ns:  2 ps:331 seq:              +>dltA pos:-120 GTATGGTTT
ns:  3 ps: 19 seq:              ->dltA pos: -20 GCATGTGTT
ns:  3 ps:325 seq:              ->dltA pos:-326 GTATGTTTT
ns:  4 ps:100 seq:              +>kinC pos:-140 GAATGATTT
ns:  6 ps:221 seq:              +>sinI pos: -12 GAATGGGTT
ns: 11 ps:266 seq:             ->spo0A pos:-267 GTATGTATT
ns: 13 ps: 95 seq:             ->spo0F pos: -96 GTATGTATT
ns: 15 ps:100 seq:           ->spoIIAA pos:-101 GAATGAATT
Pattern TTTG..G.A Length 9 Density 6 Support 6 Total 9 Zssup 3.503372e+00 Zstot 4.915442e+00 
ns:  0 ps:120 seq:              +>abrB pos:-331 TTTGTCGTA
ns:  0 ps:339 seq:              +>abrB pos:-112 TTTGTCGAA
ns:  2 ps:139 seq:              +>dltA pos:-312 TTTGAGGGA
ns:  4 ps:137 seq:              +>kinC pos:-103 TTTGTCGAA
ns: 10 ps:212 seq:             +>spo0A pos:-114 TTTGTCGAA
ns: 11 ps:233 seq:             ->spo0A pos:-234 TTTGTCGAA
ns: 12 ps:134 seq:             +>spo0F pos: -82 TTTGACGAA
ns: 13 ps:172 seq:             ->spo0F pos:-173 TTTGTTGTA
ns: 18 ps:236 seq:           +>spoIIGA pos:  -9 TTTGATGCA
Pattern T.TT..GAG Length 9 Density 6 Support 6 Total 8 Zssup 3.503372e+00 Zstot 4.210758e+00 
ns:  0 ps:387 seq:              +>abrB pos: -64 TCTTGGGAG
ns:  3 ps:373 seq:              ->dltA pos:-374 TGTTTCGAG
ns:  6 ps: 29 seq:              +>sinI pos:-204 TTTTTTGAG
ns:  6 ps:163 seq:              +>sinI pos: -70 TTTTAGGAG
ns: 10 ps:190 seq:             +>spo0A pos:-136 TTTTTAGAG
ns: 11 ps:271 seq:             ->spo0A pos:-272 TATTCTGAG
ns: 13 ps:153 seq:             ->spo0F pos:-154 TTTTCTGAG
ns: 19 ps:139 seq:           ->spoIIGA pos:-140 TGTTGAGAG
Pattern TA.TG..TG Length 9 Density 6 Support 6 Total 6 Zssup 3.503372e+00 Zstot 2.794558e+00 
ns:  1 ps:168 seq:              ->abrB pos:-169 TATTGATTG
ns:  2 ps:309 seq:              +>dltA pos:-142 TACTGCTTG
ns:  4 ps: 96 seq:              +>kinC pos:-144 TAATGAATG
ns:  7 ps:107 seq:              ->sinI pos:-108 TATTGTATG
ns: 13 ps: 91 seq:             ->spo0F pos: -92 TATTGTATG
ns: 15 ps: 77 seq:           ->spoIIAA pos: -78 TAATGAGTG
Pattern TTTG..GA Length 8 Density 6 Support 6 Total 10 Zssup 3.493500e+00 Zstot 5.607881e+00 
ns:  0 ps:339 seq:              +>abrB pos:-112 TTTGTCGA
ns:  2 ps:301 seq:              +>dltA pos:-150 TTTGATGA
ns:  3 ps:  2 seq:              ->dltA pos:  -3 TTTGCGGA
ns:  3 ps:260 seq:              ->dltA pos:-261 TTTGACGA
ns:  4 ps:137 seq:              +>kinC pos:-103 TTTGTCGA
ns: 10 ps:212 seq:             +>spo0A pos:-114 TTTGTCGA
ns: 10 ps:258 seq:             +>spo0A pos: -68 TTTGGGGA
ns: 11 ps:233 seq:             ->spo0A pos:-234 TTTGTCGA
ns: 12 ps:134 seq:             +>spo0F pos: -82 TTTGACGA
ns: 19 ps:180 seq:           ->spoIIGA pos:-181 TTTGTCGA
Pattern TG..ATTG Length 8 Density 6 Support 6 Total 6 Zssup 3.493500e+00 Zstot 2.781211e+00 
ns:  0 ps:417 seq:              +>abrB pos: -34 TGGTATTG
ns:  2 ps:197 seq:              +>dltA pos:-254 TGTGATTG
ns:  8 ps: 28 seq:              +>sinR pos: -56 TGACATTG
ns: 13 ps:184 seq:             ->spo0F pos:-185 TGATATTG
ns: 14 ps:103 seq:           +>spoIIAA pos: -43 TGGAATTG
ns: 16 ps:312 seq:            +>spoIIE pos:-139 TGGTATTG
Pattern ATTTT...C Length 9 Density 6 Support 7 Total 10 Zssup 3.491828e+00 Zstot 4.321911e+00 
ns:  3 ps:288 seq:              ->dltA pos:-289 ATTTTTTCC
ns:  4 ps:123 seq:              +>kinC pos:-117 ATTTTACTC
ns:  7 ps:158 seq:              ->sinI pos:-159 ATTTTTTTC
ns: 10 ps: 26 seq:             +>spo0A pos:-300 ATTTTGATC
ns: 11 ps: 40 seq:             ->spo0A pos: -41 ATTTTCTCC
ns: 12 ps:180 seq:             +>spo0F pos: -36 ATTTTAATC
ns: 13 ps: 49 seq:             ->spo0F pos: -50 ATTTTACAC
ns: 13 ps: 70 seq:             ->spo0F pos: -71 ATTTTCGTC
ns: 16 ps:233 seq:            +>spoIIE pos:-218 ATTTTTTTC
ns: 18 ps: 91 seq:           +>spoIIGA pos:-154 ATTTTCCTC
Pattern A.TTTT..C Length 9 Density 6 Support 7 Total 8 Zssup 3.491828e+00 Zstot 3.114088e+00 
ns:  0 ps:117 seq:              +>abrB pos:-334 AATTTTGTC
ns:  3 ps:288 seq:              ->dltA pos:-289 ATTTTTTCC
ns:  7 ps:158 seq:              ->sinI pos:-159 ATTTTTTTC
ns: 11 ps: 39 seq:             ->spo0A pos: -40 AATTTTCTC
ns: 12 ps:131 seq:             +>spo0F pos: -85 ACTTTTGAC
ns: 13 ps: 33 seq:             ->spo0F pos: -34 AATTTTTTC
ns: 14 ps: 18 seq:           +>spoIIAA pos:-128 AGTTTTGTC
ns: 16 ps:233 seq:            +>spoIIE pos:-218 ATTTTTTTC
Pattern AT.TT.T.C Length 9 Density 6 Support 7 Total 10 Zssup 3.491828e+00 Zstot 4.321911e+00 
ns:  1 ps: 84 seq:              ->abrB pos: -85 ATATTTTTC
ns:  2 ps: 45 seq:              +>dltA pos:-406 ATCTTTTCC
ns:  3 ps:288 seq:              ->dltA pos:-289 ATTTTTTCC
ns:  4 ps:121 seq:              +>kinC pos:-119 ATATTTTAC
ns:  7 ps:158 seq:              ->sinI pos:-159 ATTTTTTTC
ns: 11 ps: 40 seq:             ->spo0A pos: -41 ATTTTCTCC
ns: 11 ps:177 seq:             ->spo0A pos:-178 ATGTTTTTC
ns: 11 ps:256 seq:             ->spo0A pos:-257 ATATTTTAC
ns: 13 ps:186 seq:             ->spo0F pos:-187 ATATTGTAC
ns: 16 ps:233 seq:            +>spoIIE pos:-218 ATTTTTTTC
Pattern AT..TTT.C Length 9 Density 6 Support 7 Total 13 Zssup 3.491828e+00 Zstot 6.140334e+00 
ns:  1 ps: 84 seq:              ->abrB pos: -85 ATATTTTTC
ns:  2 ps: 45 seq:              +>dltA pos:-406 ATCTTTTCC
ns:  2 ps:333 seq:              +>dltA pos:-118 ATGGTTTTC
ns:  3 ps:288 seq:              ->dltA pos:-289 ATTTTTTCC
ns:  4 ps:112 seq:              +>kinC pos:-128 ATACTTTAC
ns:  4 ps:121 seq:              +>kinC pos:-119 ATATTTTAC
ns:  4 ps:210 seq:              +>kinC pos: -30 ATCATTTCC
ns:  7 ps:158 seq:              ->sinI pos:-159 ATTTTTTTC
ns: 11 ps:177 seq:             ->spo0A pos:-178 ATGTTTTTC
ns: 11 ps:256 seq:             ->spo0A pos:-257 ATATTTTAC
ns: 13 ps: 67 seq:             ->spo0F pos: -68 ATGATTTTC
ns: 16 ps:233 seq:            +>spoIIE pos:-218 ATTTTTTTC
ns: 16 ps:264 seq:            +>spoIIE pos:-187 ATTCTTTTC
Pattern A..TTTT.C Length 9 Density 6 Support 7 Total 11 Zssup 3.491828e+00 Zstot 4.927158e+00 
ns:  1 ps: 84 seq:              ->abrB pos: -85 ATATTTTTC
ns:  2 ps: 45 seq:              +>dltA pos:-406 ATCTTTTCC
ns:  2 ps:404 seq:              +>dltA pos: -47 AACTTTTAC
ns:  3 ps:288 seq:              ->dltA pos:-289 ATTTTTTCC
ns:  4 ps:121 seq:              +>kinC pos:-119 ATATTTTAC
ns:  7 ps:158 seq:              ->sinI pos:-159 ATTTTTTTC
ns: 10 ps: 78 seq:             +>spo0A pos:-248 AGATTTTTC
ns: 11 ps:177 seq:             ->spo0A pos:-178 ATGTTTTTC
ns: 11 ps:256 seq:             ->spo0A pos:-257 ATATTTTAC
ns: 13 ps: 33 seq:             ->spo0F pos: -34 AATTTTTTC
ns: 16 ps:233 seq:            +>spoIIE pos:-218 ATTTTTTTC
Pattern ATT.T..TC Length 9 Density 6 Support 7 Total 11 Zssup 3.491828e+00 Zstot 4.927158e+00 
ns:  1 ps: 49 seq:              ->abrB pos: -50 ATTCTCCTC
ns:  4 ps:123 seq:              +>kinC pos:-117 ATTTTACTC
ns:  7 ps:158 seq:              ->sinI pos:-159 ATTTTTTTC
ns:  7 ps:179 seq:              ->sinI pos:-180 ATTATAATC
ns: 10 ps: 26 seq:             +>spo0A pos:-300 ATTTTGATC
ns: 11 ps: 15 seq:             ->spo0A pos: -16 ATTATCATC
ns: 12 ps:180 seq:             +>spo0F pos: -36 ATTTTAATC
ns: 13 ps: 70 seq:             ->spo0F pos: -71 ATTTTCGTC
ns: 16 ps:233 seq:            +>spoIIE pos:-218 ATTTTTTTC
ns: 16 ps:264 seq:            +>spoIIE pos:-187 ATTCTTTTC
ns: 18 ps: 91 seq:           +>spoIIGA pos:-154 ATTTTCCTC
Pattern AT.TT..TC Length 9 Density 6 Support 7 Total 9 Zssup 3.491828e+00 Zstot 3.717556e+00 
ns:  1 ps: 84 seq:              ->abrB pos: -85 ATATTTTTC
ns:  4 ps:123 seq:              +>kinC pos:-117 ATTTTACTC
ns:  7 ps:158 seq:              ->sinI pos:-159 ATTTTTTTC
ns: 10 ps: 26 seq:             +>spo0A pos:-300 ATTTTGATC
ns: 11 ps:177 seq:             ->spo0A pos:-178 ATGTTTTTC
ns: 12 ps:180 seq:             +>spo0F pos: -36 ATTTTAATC
ns: 13 ps: 70 seq:             ->spo0F pos: -71 ATTTTCGTC
ns: 16 ps:233 seq:            +>spoIIE pos:-218 ATTTTTTTC
ns: 18 ps: 91 seq:           +>spoIIGA pos:-154 ATTTTCCTC
Pattern AC..TT.TT Length 9 Density 6 Support 7 Total 9 Zssup 3.491828e+00 Zstot 3.717556e+00 
ns:  0 ps:299 seq:              +>abrB pos:-152 ACGATTATT
ns:  1 ps:346 seq:              ->abrB pos:-347 ACTTTTTTT
ns:  2 ps:  6 seq:              +>dltA pos:-445 ACACTTTTT
ns:  5 ps: 87 seq:              ->kinC pos: -88 ACCATTCTT
ns:  7 ps:173 seq:              ->sinI pos:-174 ACCTTTATT
ns: 11 ps: 49 seq:             ->spo0A pos: -50 ACGTTTCTT
ns: 17 ps: 28 seq:            ->spoIIE pos: -29 ACTCTTCTT
ns: 18 ps:228 seq:           +>spoIIGA pos: -17 ACTTTTGTT
ns: 19 ps:154 seq:           ->spoIIGA pos:-155 ACAATTTTT
Pattern A..TC.TTT Length 9 Density 6 Support 7 Total 9 Zssup 3.491828e+00 Zstot 3.717556e+00 
ns:  1 ps:267 seq:              ->abrB pos:-268 AAATCCTTT
ns:  1 ps:306 seq:              ->abrB pos:-307 ATTTCATTT
ns:  2 ps: 26 seq:              +>dltA pos:-425 AGATCTTTT
ns:  3 ps:419 seq:              ->dltA pos:-420 AGATCTTTT
ns:  7 ps:132 seq:              ->sinI pos:-133 AAGTCATTT
ns: 10 ps:115 seq:             +>spo0A pos:-211 ATTTCATTT
ns: 13 ps:119 seq:             ->spo0F pos:-120 ATTTCCTTT
ns: 16 ps:263 seq:            +>spoIIE pos:-188 AATTCTTTT
ns: 18 ps:210 seq:           +>spoIIGA pos: -35 ATGTCATTT
Pattern C.TTT.T.A Length 9 Density 6 Support 7 Total 7 Zssup 3.491828e+00 Zstot 2.511505e+00 
ns:  1 ps:347 seq:              ->abrB pos:-348 CTTTTTTTA
ns:  2 ps: 52 seq:              +>dltA pos:-399 CCTTTATTA
ns:  5 ps:223 seq:              ->kinC pos:-224 CCTTTTTTA
ns:  7 ps:174 seq:              ->sinI pos:-175 CCTTTATTA
ns: 12 ps: 11 seq:             +>spo0F pos:-205 CCTTTATAA
ns: 17 ps:171 seq:            ->spoIIE pos:-172 CGTTTATGA
ns: 18 ps: 28 seq:           +>spoIIGA pos:-217 CTTTTTTTA
Pattern C.TT..TAT Length 9 Density 6 Support 7 Total 10 Zssup 3.491828e+00 Zstot 4.317694e+00 
ns:  0 ps:313 seq:              +>abrB pos:-138 CCTTGTTAT
ns:  2 ps: 53 seq:              +>dltA pos:-398 CTTTATTAT
ns:  7 ps:175 seq:              ->sinI pos:-176 CTTTATTAT
ns: 11 ps:165 seq:             ->spo0A pos:-166 CTTTGTTAT
ns: 11 ps:249 seq:             ->spo0A pos:-250 CTTTTGTAT
ns: 12 ps:206 seq:             +>spo0F pos: -10 CATTCGTAT
ns: 15 ps: 61 seq:           ->spoIIAA pos: -62 CCTTGATAT
ns: 16 ps:  0 seq:            +>spoIIE pos:-451 CCTTTGTAT
ns: 16 ps:309 seq:            +>spoIIE pos:-142 CTTTGGTAT
ns: 17 ps:161 seq:            ->spoIIE pos:-162 CCTTGATAT
Pattern CA...TTTT Length 9 Density 6 Support 7 Total 10 Zssup 3.491828e+00 Zstot 4.321208e+00 
ns:  1 ps:226 seq:              ->abrB pos:-227 CAGCATTTT
ns:  1 ps:295 seq:              ->abrB pos:-296 CAAAGTTTT
ns:  1 ps:343 seq:              ->abrB pos:-344 CAGACTTTT
ns:  2 ps:291 seq:              +>dltA pos:-160 CAGGCTTTT
ns:  4 ps:218 seq:              +>kinC pos: -22 CATCATTTT
ns:  7 ps:154 seq:              ->sinI pos:-155 CAGAATTTT
ns: 10 ps: 16 seq:             +>spo0A pos:-310 CAGTTTTTT
ns: 13 ps: 45 seq:             ->spo0F pos: -46 CATCATTTT
ns: 18 ps: 25 seq:           +>spoIIGA pos:-220 CAGCTTTTT
ns: 19 ps:230 seq:           ->spoIIGA pos:-231 CAGCTTTTT
Pattern TTTTC...A Length 9 Density 6 Support 7 Total 10 Zssup 3.491828e+00 Zstot 4.321911e+00 
ns:  1 ps:356 seq:              ->abrB pos:-357 TTTTCATTA
ns:  2 ps:111 seq:              +>dltA pos:-340 TTTTCAAAA
ns:  3 ps:239 seq:              ->dltA pos:-240 TTTTCGACA
ns:  3 ps:291 seq:              ->dltA pos:-292 TTTTCCCTA
ns:  7 ps:191 seq:              ->sinI pos:-192 TTTTCTCAA
ns:  9 ps: 13 seq:              ->sinR pos: -14 TTTTCTTTA
ns: 10 ps: 82 seq:             +>spo0A pos:-244 TTTTCGACA
ns: 11 ps: 41 seq:             ->spo0A pos: -42 TTTTCTCCA
ns: 13 ps: 71 seq:             ->spo0F pos: -72 TTTTCGTCA
ns: 16 ps:268 seq:            +>spoIIE pos:-183 TTTTCATAA
Pattern TTT.C.T.A Length 9 Density 6 Support 7 Total 9 Zssup 3.491828e+00 Zstot 3.717556e+00 
ns:  1 ps:356 seq:              ->abrB pos:-357 TTTTCATTA
ns:  2 ps: 49 seq:              +>dltA pos:-402 TTTCCTTTA
ns:  3 ps:292 seq:              ->dltA pos:-293 TTTCCCTAA
ns:  4 ps:214 seq:              +>kinC pos: -26 TTTCCATCA
ns:  9 ps: 13 seq:              ->sinR pos: -14 TTTTCTTTA
ns: 13 ps: 71 seq:             ->spo0F pos: -72 TTTTCGTCA
ns: 13 ps:120 seq:             ->spo0F pos:-121 TTTCCTTTA
ns: 16 ps:268 seq:            +>spoIIE pos:-183 TTTTCATAA
ns: 18 ps: 74 seq:           +>spoIIGA pos:-171 TTTCCCTGA
Pattern TTTT...CA Length 9 Density 6 Support 7 Total 12 Zssup 3.491828e+00 Zstot 5.526771e+00 
ns:  2 ps:169 seq:              +>dltA pos:-282 TTTTGAGCA
ns:  3 ps:239 seq:              ->dltA pos:-240 TTTTCGACA
ns:  4 ps:124 seq:              +>kinC pos:-116 TTTTACTCA
ns:  5 ps:226 seq:              ->kinC pos:-227 TTTTTAGCA
ns:  6 ps:  2 seq:              +>sinI pos:-231 TTTTTACCA
ns:  7 ps:160 seq:              ->sinI pos:-161 TTTTTTCCA
ns: 10 ps: 82 seq:             +>spo0A pos:-244 TTTTCGACA
ns: 11 ps: 41 seq:             ->spo0A pos: -42 TTTTCTCCA
ns: 13 ps: 71 seq:             ->spo0F pos: -72 TTTTCGTCA
ns: 16 ps:234 seq:            +>spoIIE pos:-217 TTTTTTTCA
ns: 16 ps:244 seq:            +>spoIIE pos:-207 TTTTAGACA
ns: 19 ps:235 seq:           ->spoIIGA pos:-236 TTTTTTCCA
Pattern T.TTT..CA Length 9 Density 6 Support 7 Total 9 Zssup 3.491828e+00 Zstot 3.712383e+00 
ns:  1 ps:386 seq:              ->abrB pos:-387 TCTTTTTCA
ns:  5 ps:226 seq:              ->kinC pos:-227 TTTTTAGCA
ns:  6 ps:  2 seq:              +>sinI pos:-231 TTTTTACCA
ns:  7 ps: 34 seq:              ->sinI pos: -35 TGTTTTGCA
ns:  7 ps:160 seq:              ->sinI pos:-161 TTTTTTCCA
ns: 10 ps:105 seq:             +>spo0A pos:-221 TGTTTGTCA
ns: 15 ps: 19 seq:           ->spoIIAA pos: -20 TCTTTGACA
ns: 16 ps:234 seq:            +>spoIIE pos:-217 TTTTTTTCA
ns: 19 ps:235 seq:           ->spoIIGA pos:-236 TTTTTTCCA
Pattern TTT..T.CA Length 9 Density 6 Support 7 Total 8 Zssup 3.491828e+00 Zstot 3.106413e+00 
ns:  1 ps:303 seq:              ->abrB pos:-304 TTTATTTCA
ns:  3 ps:187 seq:              ->dltA pos:-188 TTTCATACA
ns:  7 ps:160 seq:              ->sinI pos:-161 TTTTTTCCA
ns: 11 ps: 41 seq:             ->spo0A pos: -42 TTTTCTCCA
ns: 13 ps: 38 seq:             ->spo0F pos: -39 TTTCATTCA
ns: 16 ps:234 seq:            +>spoIIE pos:-217 TTTTTTTCA
ns: 18 ps:236 seq:           +>spoIIGA pos:  -9 TTTGATGCA
ns: 19 ps:235 seq:           ->spoIIGA pos:-236 TTTTTTCCA
Pattern TT.ATT..C Length 9 Density 6 Support 7 Total 8 Zssup 3.491828e+00 Zstot 3.114088e+00 
ns:  1 ps:352 seq:              ->abrB pos:-353 TTTATTTTC
ns:  2 ps:107 seq:              +>dltA pos:-344 TTCATTTTC
ns:  4 ps: 56 seq:              +>kinC pos:-184 TTGATTACC
ns:  5 ps:137 seq:              ->kinC pos:-138 TTCATTACC
ns:  8 ps: 33 seq:              +>sinR pos: -51 TTGATTGGC
ns: 11 ps: 37 seq:             ->spo0A pos: -38 TTAATTTTC
ns: 13 ps:108 seq:             ->spo0F pos:-109 TTGATTTTC
ns: 18 ps:106 seq:           +>spoIIGA pos:-139 TTAATTGAC
Pattern TTT..AT.C Length 9 Density 6 Support 7 Total 10 Zssup 3.491828e+00 Zstot 4.314184e+00 
ns:  2 ps:408 seq:              +>dltA pos: -43 TTTACATGC
ns:  3 ps:186 seq:              ->dltA pos:-187 TTTTCATAC
ns:  7 ps: 37 seq:              ->sinI pos: -38 TTTGCATTC
ns: 10 ps: 27 seq:             +>spo0A pos:-299 TTTTGATCC
ns: 11 ps: 99 seq:             ->spo0A pos:-100 TTTACATTC
ns: 13 ps: 37 seq:             ->spo0F pos: -38 TTTTCATTC
ns: 14 ps:135 seq:           +>spoIIAA pos: -11 TTTGTATTC
ns: 17 ps: 44 seq:            ->spoIIE pos: -45 TTTCCATTC
ns: 18 ps: 33 seq:           +>spoIIGA pos:-212 TTTATATCC
ns: 18 ps:235 seq:           +>spoIIGA pos: -10 TTTTGATGC
Pattern TTT.T..AC Length 9 Density 6 Support 7 Total 9 Zssup 3.491828e+00 Zstot 3.713029e+00 
ns:  1 ps:159 seq:              ->abrB pos:-160 TTTGTTTAC
ns:  3 ps:238 seq:              ->dltA pos:-239 TTTTTCGAC
ns:  5 ps: 71 seq:              ->kinC pos: -72 TTTCTCTAC
ns:  9 ps: 14 seq:              ->sinR pos: -15 TTTCTTTAC
ns: 10 ps: 81 seq:             +>spo0A pos:-245 TTTTTCGAC
ns: 11 ps: 42 seq:             ->spo0A pos: -43 TTTCTCCAC
ns: 11 ps:190 seq:             ->spo0A pos:-191 TTTTTCGAC
ns: 16 ps:243 seq:            +>spoIIE pos:-208 TTTTTAGAC
ns: 19 ps:236 seq:           ->spoIIGA pos:-237 TTTTTCCAC
Pattern TT.TT..AC Length 9 Density 6 Support 7 Total 10 Zssup 3.491828e+00 Zstot 4.316991e+00 
ns:  1 ps:100 seq:              ->abrB pos:-101 TTATTCGAC
ns:  3 ps:238 seq:              ->dltA pos:-239 TTTTTCGAC
ns:  3 ps:257 seq:              ->dltA pos:-258 TTATTTGAC
ns:  5 ps: 80 seq:              ->kinC pos: -81 TTATTGTAC
ns:  5 ps: 91 seq:              ->kinC pos: -92 TTCTTCGAC
ns: 10 ps: 81 seq:             +>spo0A pos:-245 TTTTTCGAC
ns: 11 ps:190 seq:             ->spo0A pos:-191 TTTTTCGAC
ns: 15 ps: 18 seq:           ->spoIIAA pos: -19 TTCTTTGAC
ns: 16 ps:243 seq:            +>spoIIE pos:-208 TTTTTAGAC
ns: 19 ps:236 seq:           ->spoIIGA pos:-237 TTTTTCCAC
Pattern TAT.T..TC Length 9 Density 6 Support 7 Total 8 Zssup 3.491828e+00 Zstot 3.114088e+00 
ns:  0 ps:127 seq:              +>abrB pos:-324 TATATAATC
ns:  1 ps:404 seq:              ->abrB pos:-405 TATATATTC
ns:  2 ps: 44 seq:              +>dltA pos:-407 TATCTTTTC
ns:  5 ps: 40 seq:              ->kinC pos: -41 TATTTTCTC
ns:  7 ps:189 seq:              ->sinI pos:-190 TATTTTCTC
ns: 11 ps:267 seq:             ->spo0A pos:-268 TATGTATTC
ns: 13 ps: 96 seq:             ->spo0F pos: -97 TATGTATTC
ns: 18 ps: 35 seq:           +>spoIIGA pos:-210 TATATCCTC
Pattern TTT..A.TC Length 9 Density 6 Support 7 Total 8 Zssup 3.491828e+00 Zstot 3.111133e+00 
ns:  1 ps:273 seq:              ->abrB pos:-274 TTTTAAATC
ns:  2 ps: 31 seq:              +>dltA pos:-420 TTTTGACTC
ns:  7 ps: 37 seq:              ->sinI pos: -38 TTTGCATTC
ns: 10 ps:121 seq:             +>spo0A pos:-205 TTTTTAGTC
ns: 11 ps: 99 seq:             ->spo0A pos:-100 TTTACATTC
ns: 13 ps: 37 seq:             ->spo0F pos: -38 TTTTCATTC
ns: 14 ps:135 seq:           +>spoIIAA pos: -11 TTTGTATTC
ns: 17 ps: 44 seq:            ->spoIIE pos: -45 TTTCCATTC
Pattern TT.TC..AT Length 9 Density 6 Support 7 Total 10 Zssup 3.491828e+00 Zstot 3.717556e+00 
ns:  0 ps:121 seq:              +>abrB pos:-330 TTGTCGTAT
ns:  0 ps:340 seq:              +>abrB pos:-111 TTGTCGAAT
ns:  5 ps: 42 seq:              ->kinC pos: -43 TTTTCTCAT
ns:  5 ps: 44 seq:              ->kinC pos: -45 TTCTCATAT
ns:  7 ps:162 seq:              ->sinI pos:-163 TTTTCCAAT
ns: 10 ps:108 seq:             +>spo0A pos:-218 TTGTCAAAT
ns: 10 ps:213 seq:             +>spo0A pos:-113 TTGTCGAAT
ns: 13 ps:112 seq:             ->spo0F pos:-113 TTTTCCTAT
ns: 14 ps: 66 seq:           +>spoIIAA pos: -80 TTATCCGAT
ns: 19 ps: 44 seq:           ->spoIIGA pos: -45 TTTTCACAT
Pattern TT.T.C.AT Length 9 Density 6 Support 7 Total 8 Zssup 3.491828e+00 Zstot 3.114088e+00 
ns:  0 ps:318 seq:              +>abrB pos:-133 TTATGCTAT
ns:  5 ps: 83 seq:              ->kinC pos: -84 TTGTACCAT
ns:  6 ps:  3 seq:              +>sinI pos:-230 TTTTACCAT
ns:  7 ps:162 seq:              ->sinI pos:-163 TTTTCCAAT
ns: 11 ps:170 seq:             ->spo0A pos:-171 TTATTCTAT
ns: 13 ps:112 seq:             ->spo0F pos:-113 TTTTCCTAT
ns: 14 ps: 66 seq:           +>spoIIAA pos: -80 TTATCCGAT
ns: 17 ps: 42 seq:            ->spoIIE pos: -43 TTTTTCCAT
Pattern T.TT..CAT Length 9 Density 6 Support 7 Total 10 Zssup 3.491828e+00 Zstot 4.319802e+00 
ns:  1 ps:354 seq:              ->abrB pos:-355 TATTTTCAT
ns:  5 ps: 42 seq:              ->kinC pos: -43 TTTTCTCAT
ns:  5 ps:227 seq:              ->kinC pos:-228 TTTTAGCAT
ns:  6 ps:  3 seq:              +>sinI pos:-230 TTTTACCAT
ns: 11 ps: 97 seq:             ->spo0A pos: -98 TGTTTACAT
ns: 13 ps: 35 seq:             ->spo0F pos: -36 TTTTTTCAT
ns: 16 ps:235 seq:            +>spoIIE pos:-216 TTTTTTCAT
ns: 16 ps:266 seq:            +>spoIIE pos:-185 TCTTTTCAT
ns: 17 ps: 42 seq:            ->spoIIE pos: -43 TTTTTCCAT
ns: 19 ps: 44 seq:           ->spoIIGA pos: -45 TTTTCACAT
Pattern T.T..CATT Length 9 Density 6 Support 7 Total 10 Zssup 3.491828e+00 Zstot 4.321911e+00 
ns:  1 ps:305 seq:              ->abrB pos:-306 TATTTCATT
ns:  3 ps:198 seq:              ->dltA pos:-199 TGTTTCATT
ns:  5 ps: 84 seq:              ->kinC pos: -85 TGTACCATT
ns:  6 ps:  4 seq:              +>sinI pos:-229 TTTACCATT
ns:  7 ps: 36 seq:              ->sinI pos: -37 TTTTGCATT
ns:  7 ps:138 seq:              ->sinI pos:-139 TTTGCCATT
ns: 13 ps: 36 seq:             ->spo0F pos: -37 TTTTTCATT
ns: 15 ps: 21 seq:           ->spoIIAA pos: -22 TTTGACATT
ns: 16 ps:236 seq:            +>spoIIE pos:-215 TTTTTCATT
ns: 17 ps: 43 seq:            ->spoIIE pos: -44 TTTTCCATT
Pattern G...ATGA Length 8 Density 5 Support 10 Total 20 Zssup 3.489045e+00 Zstot 5.071945e+00 
ns:  0 ps:402 seq:              +>abrB pos: -49 GTTTATGA
ns:  0 ps:433 seq:              +>abrB pos: -18 GTTGATGA
ns:  3 ps:335 seq:              ->dltA pos:-336 GAAAATGA
ns:  4 ps: 94 seq:              +>kinC pos:-146 GGTAATGA
ns:  4 ps:227 seq:              +>kinC pos: -13 GGCAATGA
ns:  5 ps: 21 seq:              ->kinC pos: -22 GGAAATGA
ns:  5 ps:205 seq:              ->kinC pos:-206 GGAGATGA
ns:  6 ps: 90 seq:              +>sinI pos:-143 GCAAATGA
ns:  7 ps: 97 seq:              ->sinI pos: -98 GGCCATGA
ns:  7 ps:207 seq:              ->sinI pos:-208 GAGAATGA
ns:  8 ps: 23 seq:              +>sinR pos: -61 GGTGATGA
ns: 10 ps:180 seq:             +>spo0A pos:-146 GATTATGA
ns: 10 ps:299 seq:             +>spo0A pos: -27 GCTGATGA
ns: 12 ps:189 seq:             +>spo0F pos: -27 GTTGATGA
ns: 14 ps: 91 seq:           +>spoIIAA pos: -55 GAGCATGA
ns: 15 ps: 75 seq:           ->spoIIAA pos: -76 GATAATGA
ns: 16 ps:387 seq:            +>spoIIE pos: -64 GGAGATGA
ns: 17 ps:172 seq:            ->spoIIE pos:-173 GTTTATGA
ns: 17 ps:367 seq:            ->spoIIE pos:-368 GGGTATGA
ns: 19 ps:219 seq:           ->spoIIGA pos:-220 GCCAATGA
Pattern ATT.T.TC Length 8 Density 6 Support 7 Total 10 Zssup 3.481689e+00 Zstot 4.300883e+00 
ns:  0 ps:118 seq:              +>abrB pos:-333 ATTTTGTC
ns:  0 ps:337 seq:              +>abrB pos:-114 ATTTTGTC
ns:  3 ps: 55 seq:              ->dltA pos: -56 ATTCTCTC
ns:  3 ps:288 seq:              ->dltA pos:-289 ATTTTTTC
ns:  5 ps: 41 seq:              ->kinC pos: -42 ATTTTCTC
ns:  7 ps:190 seq:              ->sinI pos:-191 ATTTTCTC
ns: 11 ps: 40 seq:             ->spo0A pos: -41 ATTTTCTC
ns: 13 ps: 34 seq:             ->spo0F pos: -35 ATTTTTTC
ns: 13 ps:163 seq:             ->spo0F pos:-164 ATTTTCTC
ns: 17 ps:111 seq:            ->spoIIE pos:-112 ATTTTGTC
Pattern AT.TT.TC Length 8 Density 6 Support 7 Total 12 Zssup 3.481689e+00 Zstot 4.903688e+00 
ns:  0 ps:118 seq:              +>abrB pos:-333 ATTTTGTC
ns:  0 ps:337 seq:              +>abrB pos:-114 ATTTTGTC
ns:  2 ps: 45 seq:              +>dltA pos:-406 ATCTTTTC
ns:  3 ps:288 seq:              ->dltA pos:-289 ATTTTTTC
ns:  5 ps: 39 seq:              ->kinC pos: -40 ATATTTTC
ns:  5 ps: 41 seq:              ->kinC pos: -42 ATTTTCTC
ns:  7 ps:190 seq:              ->sinI pos:-191 ATTTTCTC
ns: 11 ps: 40 seq:             ->spo0A pos: -41 ATTTTCTC
ns: 13 ps: 34 seq:             ->spo0F pos: -35 ATTTTTTC
ns: 13 ps:163 seq:             ->spo0F pos:-164 ATTTTCTC
ns: 17 ps:111 seq:            ->spoIIE pos:-112 ATTTTGTC
ns: 17 ps:194 seq:            ->spoIIE pos:-195 ATGTTGTC
Pattern CA.TTT.T Length 8 Density 6 Support 7 Total 10 Zssup 3.481689e+00 Zstot 4.300883e+00 
ns:  1 ps:156 seq:              ->abrB pos:-157 CATTTTGT
ns:  1 ps:229 seq:              ->abrB pos:-230 CATTTTAT
ns:  2 ps:  7 seq:              +>dltA pos:-444 CACTTTTT
ns:  3 ps:287 seq:              ->dltA pos:-288 CATTTTTT
ns:  4 ps: 50 seq:              +>kinC pos:-190 CAATTTTT
ns:  7 ps: 52 seq:              ->sinI pos: -53 CAGTTTCT
ns: 10 ps: 16 seq:             +>spo0A pos:-310 CAGTTTTT
ns: 13 ps:151 seq:             ->spo0F pos:-152 CATTTTCT
ns: 13 ps:162 seq:             ->spo0F pos:-163 CATTTTCT
ns: 19 ps:155 seq:           ->spoIIGA pos:-156 CAATTTTT
Pattern C.TT.ATT Length 8 Density 6 Support 7 Total 9 Zssup 3.481689e+00 Zstot 3.698850e+00 
ns:  2 ps: 52 seq:              +>dltA pos:-399 CCTTTATT
ns:  2 ps:295 seq:              +>dltA pos:-156 CTTTTATT
ns:  3 ps:203 seq:              ->dltA pos:-204 CATTAATT
ns:  5 ps:135 seq:              ->kinC pos:-136 CATTCATT
ns:  7 ps:174 seq:              ->sinI pos:-175 CCTTTATT
ns:  8 ps: 31 seq:              +>sinR pos: -53 CATTGATT
ns: 11 ps: 35 seq:             ->spo0A pos: -36 CTTTAATT
ns: 13 ps:124 seq:             ->spo0F pos:-125 CTTTAATT
ns: 18 ps:104 seq:           +>spoIIGA pos:-141 CATTAATT
Pattern TTT.TC.A Length 8 Density 6 Support 7 Total 17 Zssup 3.481689e+00 Zstot 8.531389e+00 
ns:  0 ps:  3 seq:              +>abrB pos:-448 TTTATCTA
ns:  0 ps:339 seq:              +>abrB pos:-112 TTTGTCGA
ns:  3 ps:238 seq:              ->dltA pos:-239 TTTTTCGA
ns:  4 ps:137 seq:              +>kinC pos:-103 TTTGTCGA
ns:  5 ps: 71 seq:              ->kinC pos: -72 TTTCTCTA
ns:  7 ps:161 seq:              ->sinI pos:-162 TTTTTCCA
ns:  7 ps:192 seq:              ->sinI pos:-193 TTTCTCAA
ns: 10 ps: 81 seq:             +>spo0A pos:-245 TTTTTCGA
ns: 10 ps:107 seq:             +>spo0A pos:-219 TTTGTCAA
ns: 10 ps:212 seq:             +>spo0A pos:-114 TTTGTCGA
ns: 11 ps: 42 seq:             ->spo0A pos: -43 TTTCTCCA
ns: 11 ps:190 seq:             ->spo0A pos:-191 TTTTTCGA
ns: 11 ps:233 seq:             ->spo0A pos:-234 TTTGTCGA
ns: 17 ps: 42 seq:            ->spoIIE pos: -43 TTTTTCCA
ns: 17 ps:113 seq:            ->spoIIE pos:-114 TTTGTCAA
ns: 19 ps:180 seq:           ->spoIIGA pos:-181 TTTGTCGA
ns: 19 ps:236 seq:           ->spoIIGA pos:-237 TTTTTCCA
Pattern TT.TTC.A Length 8 Density 6 Support 7 Total 9 Zssup 3.481689e+00 Zstot 3.695637e+00 
ns:  1 ps:100 seq:              ->abrB pos:-101 TTATTCGA
ns:  3 ps:238 seq:              ->dltA pos:-239 TTTTTCGA
ns:  5 ps: 91 seq:              ->kinC pos: -92 TTCTTCGA
ns:  7 ps:161 seq:              ->sinI pos:-162 TTTTTCCA
ns: 10 ps: 81 seq:             +>spo0A pos:-245 TTTTTCGA
ns: 11 ps:170 seq:             ->spo0A pos:-171 TTATTCTA
ns: 11 ps:190 seq:             ->spo0A pos:-191 TTTTTCGA
ns: 17 ps: 42 seq:            ->spoIIE pos: -43 TTTTTCCA
ns: 19 ps:236 seq:           ->spoIIGA pos:-237 TTTTTCCA
Pattern TTTT..CA Length 8 Density 6 Support 7 Total 15 Zssup 3.481689e+00 Zstot 7.316799e+00 
ns:  2 ps:337 seq:              +>dltA pos:-114 TTTTCACA
ns:  4 ps:223 seq:              +>kinC pos: -17 TTTTGGCA
ns:  5 ps: 42 seq:              ->kinC pos: -43 TTTTCTCA
ns:  5 ps:227 seq:              ->kinC pos:-228 TTTTAGCA
ns:  6 ps:  3 seq:              +>sinI pos:-230 TTTTACCA
ns:  7 ps:161 seq:              ->sinI pos:-162 TTTTTCCA
ns:  7 ps:191 seq:              ->sinI pos:-192 TTTTCTCA
ns: 13 ps: 35 seq:             ->spo0F pos: -36 TTTTTTCA
ns: 14 ps: 20 seq:           +>spoIIAA pos:-126 TTTTGTCA
ns: 16 ps:235 seq:            +>spoIIE pos:-216 TTTTTTCA
ns: 16 ps:328 seq:            +>spoIIE pos:-123 TTTTGACA
ns: 17 ps: 42 seq:            ->spoIIE pos: -43 TTTTTCCA
ns: 17 ps:112 seq:            ->spoIIE pos:-113 TTTTGTCA
ns: 19 ps: 44 seq:           ->spoIIGA pos: -45 TTTTCACA
ns: 19 ps:236 seq:           ->spoIIGA pos:-237 TTTTTCCA
Pattern TT.TA.TC Length 8 Density 6 Support 7 Total 7 Zssup 3.481689e+00 Zstot 2.494961e+00 
ns:  1 ps:190 seq:              ->abrB pos:-191 TTATAGTC
ns:  4 ps:124 seq:              +>kinC pos:-116 TTTTACTC
ns:  7 ps:180 seq:              ->sinI pos:-181 TTATAATC
ns: 10 ps:122 seq:             +>spo0A pos:-204 TTTTAGTC
ns: 12 ps:181 seq:             +>spo0F pos: -35 TTTTAATC
ns: 14 ps:136 seq:           +>spoIIAA pos: -10 TTGTATTC
ns: 17 ps: 70 seq:            ->spoIIE pos: -71 TTATATTC
Pattern TTT..CAT Length 8 Density 6 Support 7 Total 12 Zssup 3.481689e+00 Zstot 5.505648e+00 
ns:  2 ps:407 seq:              +>dltA pos: -44 TTTTACAT
ns:  3 ps:185 seq:              ->dltA pos:-186 TTTTTCAT
ns:  5 ps: 43 seq:              ->kinC pos: -44 TTTCTCAT
ns:  5 ps:228 seq:              ->kinC pos:-229 TTTAGCAT
ns:  6 ps:  4 seq:              +>sinI pos:-229 TTTACCAT
ns:  7 ps: 36 seq:              ->sinI pos: -37 TTTTGCAT
ns:  7 ps:138 seq:              ->sinI pos:-139 TTTGCCAT
ns: 13 ps: 36 seq:             ->spo0F pos: -37 TTTTTCAT
ns: 15 ps: 21 seq:           ->spoIIAA pos: -22 TTTGACAT
ns: 16 ps:236 seq:            +>spoIIE pos:-215 TTTTTCAT
ns: 17 ps: 43 seq:            ->spoIIE pos: -44 TTTTCCAT
ns: 19 ps: 45 seq:           ->spoIIGA pos: -46 TTTCACAT
Pattern T..TTCAT Length 8 Density 6 Support 7 Total 12 Zssup 3.481689e+00 Zstot 4.903688e+00 
ns:  1 ps:  6 seq:              ->abrB pos:  -7 TAATTCAT
ns:  1 ps:305 seq:              ->abrB pos:-306 TATTTCAT
ns:  3 ps:185 seq:              ->dltA pos:-186 TTTTTCAT
ns:  3 ps:198 seq:              ->dltA pos:-199 TGTTTCAT
ns:  3 ps:383 seq:              ->dltA pos:-384 TGATTCAT
ns:  5 ps:134 seq:              ->kinC pos:-135 TCATTCAT
ns:  7 ps: 43 seq:              ->sinI pos: -44 TTCTTCAT
ns:  7 ps:114 seq:              ->sinI pos:-115 TGCTTCAT
ns: 13 ps: 36 seq:             ->spo0F pos: -37 TTTTTCAT
ns: 13 ps: 40 seq:             ->spo0F pos: -41 TCATTCAT
ns: 16 ps:236 seq:            +>spoIIE pos:-215 TTTTTCAT
ns: 19 ps: 92 seq:           ->spoIIGA pos: -93 TGCTTCAT
Pattern T.TCA.TT Length 8 Density 6 Support 7 Total 8 Zssup 3.481689e+00 Zstot 3.097586e+00 
ns:  1 ps:307 seq:              ->abrB pos:-308 TTTCATTT
ns:  3 ps:284 seq:              ->dltA pos:-285 TTTCATTT
ns:  4 ps:209 seq:              +>kinC pos: -31 TATCATTT
ns: 10 ps:116 seq:             +>spo0A pos:-210 TTTCATTT
ns: 15 ps: 32 seq:           ->spoIIAA pos: -33 TGTCAATT
ns: 16 ps:238 seq:            +>spoIIE pos:-213 TTTCATTT
ns: 18 ps:211 seq:           +>spoIIGA pos: -34 TGTCATTT
ns: 19 ps:129 seq:           ->spoIIGA pos:-130 TGTCAATT
Pattern TTT.CAT Length 7 Density 6 Support 7 Total 11 Zssup 3.471601e+00 Zstot 4.880391e+00 
ns:  1 ps:356 seq:              ->abrB pos:-357 TTTTCAT
ns:  2 ps:408 seq:              +>dltA pos: -43 TTTACAT
ns:  3 ps:186 seq:              ->dltA pos:-187 TTTTCAT
ns:  4 ps:116 seq:              +>kinC pos:-124 TTTACAT
ns:  4 ps:214 seq:              +>kinC pos: -26 TTTCCAT
ns:  7 ps: 37 seq:              ->sinI pos: -38 TTTGCAT
ns: 11 ps: 99 seq:             ->spo0A pos:-100 TTTACAT
ns: 13 ps: 37 seq:             ->spo0F pos: -38 TTTTCAT
ns: 16 ps:237 seq:            +>spoIIE pos:-214 TTTTCAT
ns: 16 ps:268 seq:            +>spoIIE pos:-183 TTTTCAT
ns: 17 ps: 44 seq:            ->spoIIE pos: -45 TTTCCAT
Pattern T.TCATT Length 7 Density 6 Support 7 Total 11 Zssup 3.471601e+00 Zstot 4.880391e+00 
ns:  1 ps:307 seq:              ->abrB pos:-308 TTTCATT
ns:  1 ps:357 seq:              ->abrB pos:-358 TTTCATT
ns:  3 ps:200 seq:              ->dltA pos:-201 TTTCATT
ns:  3 ps:284 seq:              ->dltA pos:-285 TTTCATT
ns:  4 ps:209 seq:              +>kinC pos: -31 TATCATT
ns: 10 ps:116 seq:             +>spo0A pos:-210 TTTCATT
ns: 13 ps: 38 seq:             ->spo0F pos: -39 TTTCATT
ns: 16 ps:238 seq:            +>spoIIE pos:-213 TTTCATT
ns: 17 ps: 84 seq:            ->spoIIE pos: -85 TGTCATT
ns: 18 ps: 42 seq:           +>spoIIGA pos:-203 TCTCATT
ns: 18 ps:211 seq:           +>spoIIGA pos: -34 TGTCATT
Pattern GA..AAA.T Length 9 Density 6 Support 8 Total 11 Zssup 3.469981e+00 Zstot 3.704006e+00 
ns:  1 ps:325 seq:              ->abrB pos:-326 GACAAAATT
ns:  5 ps:108 seq:              ->kinC pos:-109 GAGTAAAAT
ns:  6 ps: 66 seq:              +>sinI pos:-167 GAAAAAAAT
ns: 10 ps:278 seq:             +>spo0A pos: -48 GAGAAAATT
ns: 11 ps:291 seq:             ->spo0A pos:-292 GATCAAAAT
ns: 12 ps:137 seq:             +>spo0F pos: -79 GACGAAAAT
ns: 12 ps:174 seq:             +>spo0F pos: -42 GAAAAAATT
ns: 13 ps: 27 seq:             ->spo0F pos: -28 GATTAAAAT
ns: 15 ps:119 seq:           ->spoIIAA pos:-120 GACAAAACT
ns: 17 ps:209 seq:            ->spoIIE pos:-210 GAAAAAAAT
ns: 19 ps:145 seq:           ->spoIIGA pos:-146 GAGGAAAAT
Pattern T.GA..AAA Length 9 Density 6 Support 8 Total 11 Zssup 3.469981e+00 Zstot 3.704006e+00 
ns:  1 ps:104 seq:              ->abrB pos:-105 TCGACAAAA
ns:  2 ps:205 seq:              +>dltA pos:-246 TCGAAAAAA
ns:  5 ps:106 seq:              ->kinC pos:-107 TTGAGTAAA
ns:  6 ps: 33 seq:              +>sinI pos:-200 TTGAGAAAA
ns:  6 ps: 64 seq:              +>sinI pos:-169 TGGAAAAAA
ns: 10 ps:276 seq:             +>spo0A pos: -50 TGGAGAAAA
ns: 11 ps:106 seq:             ->spo0A pos:-107 TCGACAAAA
ns: 11 ps:194 seq:             ->spo0A pos:-195 TCGACTAAA
ns: 12 ps:135 seq:             +>spo0F pos: -81 TTGACGAAA
ns: 16 ps:330 seq:            +>spoIIE pos:-121 TTGACAAAA
ns: 18 ps:  1 seq:           +>spoIIGA pos:-244 TGGAAAAAA
Pattern T.G..AAAA Length 9 Density 6 Support 8 Total 14 Zssup 3.469981e+00 Zstot 4.740321e+00 
ns:  1 ps:104 seq:              ->abrB pos:-105 TCGACAAAA
ns:  2 ps:151 seq:              +>dltA pos:-300 TAGGGAAAA
ns:  2 ps:205 seq:              +>dltA pos:-246 TCGAAAAAA
ns:  5 ps:  8 seq:              ->kinC pos:  -9 TTGCCAAAA
ns:  6 ps: 33 seq:              +>sinI pos:-200 TTGAGAAAA
ns:  6 ps: 63 seq:              +>sinI pos:-170 TTGGAAAAA
ns:  6 ps: 64 seq:              +>sinI pos:-169 TGGAAAAAA
ns:  7 ps:222 seq:              ->sinI pos:-223 TGGTAAAAA
ns: 10 ps:276 seq:             +>spo0A pos: -50 TGGAGAAAA
ns: 11 ps:106 seq:             ->spo0A pos:-107 TCGACAAAA
ns: 13 ps: 74 seq:             ->spo0F pos: -75 TCGTCAAAA
ns: 16 ps:330 seq:            +>spoIIE pos:-121 TTGACAAAA
ns: 17 ps:114 seq:            ->spoIIE pos:-115 TTGTCAAAA
ns: 18 ps:  1 seq:           +>spoIIGA pos:-244 TGGAAAAAA
Pattern T.C..C.AA Length 9 Density 5 Support 9 Total 16 Zssup 3.466611e+00 Zstot 4.865089e+00 
ns:  1 ps: 53 seq:              ->abrB pos: -54 TCCTCCCAA
ns:  1 ps:103 seq:              ->abrB pos:-104 TTCGACAAA
ns:  1 ps:258 seq:              ->abrB pos:-259 TCCTACTAA
ns:  1 ps:322 seq:              ->abrB pos:-323 TACGACAAA
ns:  3 ps:303 seq:              ->dltA pos:-304 TCCCTCAAA
ns:  5 ps: 94 seq:              ->kinC pos: -95 TTCGACAAA
ns:  7 ps: 59 seq:              ->sinI pos: -60 TCCTCCTAA
ns: 10 ps: 84 seq:             +>spo0A pos:-242 TTCGACAAA
ns: 10 ps:164 seq:             +>spo0A pos:-162 TGCCACTAA
ns: 11 ps:105 seq:             ->spo0A pos:-106 TTCGACAAA
ns: 11 ps:193 seq:             ->spo0A pos:-194 TTCGACTAA
ns: 12 ps: 35 seq:             +>spo0F pos:-181 TACAACAAA
ns: 13 ps: 73 seq:             ->spo0F pos: -74 TTCGTCAAA
ns: 14 ps: 44 seq:           +>spoIIAA pos:-102 TCCGTCGAA
ns: 17 ps:419 seq:            ->spoIIE pos:-420 TGCTTCTAA
ns: 19 ps:  0 seq:           ->spoIIGA pos:  -1 TGCATCAAA
Pattern T..CA..CA Length 9 Density 5 Support 9 Total 10 Zssup 3.466611e+00 Zstot 2.167061e+00 
ns:  0 ps:271 seq:              +>abrB pos:-180 TTACAATCA
ns:  2 ps:284 seq:              +>dltA pos:-167 TGTCATACA
ns:  3 ps:187 seq:              ->dltA pos:-188 TTTCATACA
ns:  5 ps:188 seq:              ->kinC pos:-189 TGGCACGCA
ns:  7 ps: 84 seq:              ->sinI pos: -85 TTTCAGCCA
ns: 11 ps:212 seq:             ->spo0A pos:-213 TGACAAACA
ns: 13 ps: 38 seq:             ->spo0F pos: -39 TTTCATTCA
ns: 15 ps: 23 seq:           ->spoIIAA pos: -24 TGACATTCA
ns: 16 ps:362 seq:            +>spoIIE pos: -89 TGACAGGCA
ns: 19 ps: 18 seq:           ->spoIIGA pos: -19 TAACAGCCA
Pattern AA.AA..GC Length 9 Density 6 Support 6 Total 8 Zssup 3.461985e+00 Zstot 4.152055e+00 
ns:  1 ps:221 seq:              ->abrB pos:-222 AATAACAGC
ns:  3 ps:148 seq:              ->dltA pos:-149 AATAAAAGC
ns:  4 ps:  9 seq:              +>kinC pos:-231 AAAAAAGGC
ns:  5 ps:196 seq:              ->kinC pos:-197 AAAAAAGGC
ns:  6 ps:195 seq:              +>sinI pos: -38 AACAAGAGC
ns: 11 ps:302 seq:             ->spo0A pos:-303 AAAAACTGC
ns: 18 ps:  4 seq:           +>spoIIGA pos:-241 AAAAAAAGC
ns: 19 ps:209 seq:           ->spoIIGA pos:-210 AAAAAAAGC
Pattern A.AAA..GC Length 9 Density 6 Support 6 Total 8 Zssup 3.461985e+00 Zstot 4.152055e+00 
ns:  0 ps:214 seq:              +>abrB pos:-237 ATAAAATGC
ns:  4 ps:  9 seq:              +>kinC pos:-231 AAAAAAGGC
ns:  5 ps:196 seq:              ->kinC pos:-197 AAAAAAGGC
ns:  6 ps:173 seq:              +>sinI pos: -60 AGAAACTGC
ns: 11 ps:302 seq:             ->spo0A pos:-303 AAAAACTGC
ns: 12 ps: 46 seq:             +>spo0F pos:-170 AGAAAATGC
ns: 18 ps:  4 seq:           +>spoIIGA pos:-241 AAAAAAAGC
ns: 19 ps:209 seq:           ->spoIIGA pos:-210 AAAAAAAGC
Pattern A.ACA.A.G Length 9 Density 6 Support 6 Total 8 Zssup 3.461985e+00 Zstot 4.147562e+00 
ns:  0 ps: 44 seq:              +>abrB pos:-407 ATACATACG
ns:  2 ps:118 seq:              +>dltA pos:-333 AAACATACG
ns:  2 ps:422 seq:              +>dltA pos: -29 AAACACATG
ns:  4 ps:166 seq:              +>kinC pos: -74 AAACACAAG
ns: 10 ps: 52 seq:             +>spo0A pos:-274 ATACATACG
ns: 10 ps: 68 seq:             +>spo0A pos:-258 ATACAAAAG
ns: 17 ps:442 seq:            ->spoIIE pos:-443 ATACAAAGG
ns: 19 ps:  7 seq:           ->spoIIGA pos:  -8 AAACAAAAG
Pattern CGA..A.AA Length 9 Density 6 Support 6 Total 6 Zssup 3.461985e+00 Zstot 2.747586e+00 
ns:  0 ps:354 seq:              +>abrB pos: -97 CGAAGAAAA
ns:  6 ps: 44 seq:              +>sinI pos:-189 CGATTATAA
ns: 11 ps:195 seq:             ->spo0A pos:-196 CGACTAAAA
ns: 13 ps: 26 seq:             ->spo0F pos: -27 CGATTAAAA
ns: 15 ps:  1 seq:           ->spoIIAA pos:  -2 CGAATACAA
ns: 16 ps:372 seq:            +>spoIIE pos: -79 CGAATATAA
Pattern CAA.AA..G Length 9 Density 6 Support 6 Total 7 Zssup 3.461985e+00 Zstot 3.448729e+00 
ns:  1 ps:142 seq:              ->abrB pos:-143 CAATAATCG
ns:  3 ps:362 seq:              ->dltA pos:-363 CAAGAATGG
ns:  5 ps:181 seq:              ->kinC pos:-182 CAAAAATTG
ns:  5 ps:195 seq:              ->kinC pos:-196 CAAAAAAGG
ns:  6 ps:218 seq:              +>sinI pos: -15 CAAGAATGG
ns: 12 ps: 37 seq:             +>spo0F pos:-179 CAACAAAAG
ns: 18 ps:151 seq:           +>spoIIGA pos: -94 CAAGAAGGG
Pattern CAAA..A.G Length 9 Density 6 Support 6 Total 7 Zssup 3.461985e+00 Zstot 3.449306e+00 
ns:  3 ps:128 seq:              ->dltA pos:-129 CAAAACAAG
ns:  5 ps:195 seq:              ->kinC pos:-196 CAAAAAAGG
ns:  6 ps:192 seq:              +>sinI pos: -41 CAAAACAAG
ns: 10 ps: 71 seq:             +>spo0A pos:-255 CAAAAGAAG
ns: 11 ps:215 seq:             ->spo0A pos:-216 CAAACAAGG
ns: 17 ps:118 seq:            ->spoIIE pos:-119 CAAAAGAAG
ns: 18 ps: 61 seq:           +>spoIIGA pos:-184 CAAATTAAG
Pattern CAA.A.A.G Length 9 Density 6 Support 6 Total 6 Zssup 3.461985e+00 Zstot 2.747586e+00 
ns:  3 ps:128 seq:              ->dltA pos:-129 CAAAACAAG
ns:  5 ps:195 seq:              ->kinC pos:-196 CAAAAAAGG
ns:  6 ps:192 seq:              +>sinI pos: -41 CAAAACAAG
ns: 10 ps: 71 seq:             +>spo0A pos:-255 CAAAAGAAG
ns: 12 ps: 37 seq:             +>spo0F pos:-179 CAACAAAAG
ns: 17 ps:118 seq:            ->spoIIE pos:-119 CAAAAGAAG
Pattern CAA..AA.G Length 9 Density 6 Support 6 Total 7 Zssup 3.461985e+00 Zstot 3.449306e+00 
ns:  2 ps:239 seq:              +>dltA pos:-212 CAATTAATG
ns:  5 ps:195 seq:              ->kinC pos:-196 CAAAAAAGG
ns:  8 ps: 16 seq:              +>sinR pos: -68 CAAGGAAGG
ns:  9 ps: 44 seq:              ->sinR pos: -45 CAATCAATG
ns: 11 ps:215 seq:             ->spo0A pos:-216 CAAACAAGG
ns: 12 ps: 37 seq:             +>spo0F pos:-179 CAACAAAAG
ns: 19 ps:132 seq:           ->spoIIGA pos:-133 CAATTAATG
Pattern C..AAAA.G Length 9 Density 6 Support 6 Total 7 Zssup 3.461985e+00 Zstot 3.449306e+00 
ns:  0 ps: 55 seq:              +>abrB pos:-396 CTGAAAAAG
ns:  3 ps:275 seq:              ->dltA pos:-276 CTCAAAAAG
ns:  4 ps:  7 seq:              +>kinC pos:-233 CTAAAAAAG
ns:  5 ps:195 seq:              ->kinC pos:-196 CAAAAAAGG
ns: 11 ps:198 seq:             ->spo0A pos:-199 CTAAAAATG
ns: 12 ps: 56 seq:             +>spo0F pos:-160 CAGAAAATG
ns: 17 ps:201 seq:            ->spoIIE pos:-202 CTAAAAATG
Pattern CAAA...AG Length 9 Density 6 Support 6 Total 7 Zssup 3.461985e+00 Zstot 3.449306e+00 
ns:  3 ps:128 seq:              ->dltA pos:-129 CAAAACAAG
ns:  6 ps:192 seq:              +>sinI pos: -41 CAAAACAAG
ns: 10 ps: 71 seq:             +>spo0A pos:-255 CAAAAGAAG
ns: 11 ps: 64 seq:             ->spo0A pos: -65 CAAATGTAG
ns: 15 ps:121 seq:           ->spoIIAA pos:-122 CAAAACTAG
ns: 17 ps:118 seq:            ->spoIIE pos:-119 CAAAAGAAG
ns: 18 ps: 61 seq:           +>spoIIGA pos:-184 CAAATTAAG
Pattern CA.AA..AG Length 9 Density 6 Support 6 Total 6 Zssup 3.461985e+00 Zstot 2.747586e+00 
ns:  1 ps:128 seq:              ->abrB pos:-129 CATAACAAG
ns:  3 ps:128 seq:              ->dltA pos:-129 CAAAACAAG
ns:  6 ps:192 seq:              +>sinI pos: -41 CAAAACAAG
ns: 10 ps: 71 seq:             +>spo0A pos:-255 CAAAAGAAG
ns: 15 ps:121 seq:           ->spoIIAA pos:-122 CAAAACTAG
ns: 17 ps:118 seq:            ->spoIIE pos:-119 CAAAAGAAG
Pattern C.AAA..AG Length 9 Density 6 Support 6 Total 6 Zssup 3.461985e+00 Zstot 2.747586e+00 
ns:  3 ps:128 seq:              ->dltA pos:-129 CAAAACAAG
ns:  4 ps:  7 seq:              +>kinC pos:-233 CTAAAAAAG
ns:  6 ps:192 seq:              +>sinI pos: -41 CAAAACAAG
ns: 10 ps: 71 seq:             +>spo0A pos:-255 CAAAAGAAG
ns: 15 ps:121 seq:           ->spoIIAA pos:-122 CAAAACTAG
ns: 17 ps:118 seq:            ->spoIIE pos:-119 CAAAAGAAG
Pattern CAA...AAG Length 9 Density 6 Support 6 Total 6 Zssup 3.461985e+00 Zstot 2.747586e+00 
ns:  3 ps:128 seq:              ->dltA pos:-129 CAAAACAAG
ns:  6 ps:192 seq:              +>sinI pos: -41 CAAAACAAG
ns: 10 ps: 71 seq:             +>spo0A pos:-255 CAAAAGAAG
ns: 12 ps: 37 seq:             +>spo0F pos:-179 CAACAAAAG
ns: 17 ps:118 seq:            ->spoIIE pos:-119 CAAAAGAAG
ns: 18 ps: 61 seq:           +>spoIIGA pos:-184 CAAATTAAG
Pattern C.AA..AAG Length 9 Density 6 Support 6 Total 7 Zssup 3.461985e+00 Zstot 3.449306e+00 
ns:  3 ps:128 seq:              ->dltA pos:-129 CAAAACAAG
ns:  4 ps:  7 seq:              +>kinC pos:-233 CTAAAAAAG
ns:  6 ps:108 seq:              +>sinI pos:-125 CTAATGAAG
ns:  6 ps:192 seq:              +>sinI pos: -41 CAAAACAAG
ns: 10 ps: 71 seq:             +>spo0A pos:-255 CAAAAGAAG
ns: 17 ps:118 seq:            ->spoIIE pos:-119 CAAAAGAAG
ns: 18 ps: 61 seq:           +>spoIIGA pos:-184 CAAATTAAG
Pattern CA..A.AAG Length 9 Density 6 Support 6 Total 6 Zssup 3.461985e+00 Zstot 2.747586e+00 
ns:  1 ps:128 seq:              ->abrB pos:-129 CATAACAAG
ns:  3 ps:128 seq:              ->dltA pos:-129 CAAAACAAG
ns:  6 ps:192 seq:              +>sinI pos: -41 CAAAACAAG
ns: 10 ps: 71 seq:             +>spo0A pos:-255 CAAAAGAAG
ns: 12 ps: 37 seq:             +>spo0F pos:-179 CAACAAAAG
ns: 17 ps:118 seq:            ->spoIIE pos:-119 CAAAAGAAG
Pattern C.A.A.AAG Length 9 Density 6 Support 6 Total 6 Zssup 3.461985e+00 Zstot 2.747586e+00 
ns:  3 ps:128 seq:              ->dltA pos:-129 CAAAACAAG
ns:  4 ps:  7 seq:              +>kinC pos:-233 CTAAAAAAG
ns:  6 ps:192 seq:              +>sinI pos: -41 CAAAACAAG
ns: 10 ps: 71 seq:             +>spo0A pos:-255 CAAAAGAAG
ns: 12 ps: 37 seq:             +>spo0F pos:-179 CAACAAAAG
ns: 17 ps:118 seq:            ->spoIIE pos:-119 CAAAAGAAG
Pattern C..AA.AAG Length 9 Density 6 Support 6 Total 8 Zssup 3.461985e+00 Zstot 4.152055e+00 
ns:  0 ps: 55 seq:              +>abrB pos:-396 CTGAAAAAG
ns:  1 ps:128 seq:              ->abrB pos:-129 CATAACAAG
ns:  3 ps:128 seq:              ->dltA pos:-129 CAAAACAAG
ns:  3 ps:275 seq:              ->dltA pos:-276 CTCAAAAAG
ns:  4 ps:  7 seq:              +>kinC pos:-233 CTAAAAAAG
ns:  6 ps:192 seq:              +>sinI pos: -41 CAAAACAAG
ns: 10 ps: 71 seq:             +>spo0A pos:-255 CAAAAGAAG
ns: 17 ps:118 seq:            ->spoIIE pos:-119 CAAAAGAAG
Pattern G.C.AA.AA Length 9 Density 6 Support 6 Total 13 Zssup 3.461985e+00 Zstot 7.681353e+00 
ns:  0 ps:342 seq:              +>abrB pos:-109 GTCGAATAA
ns:  0 ps:352 seq:              +>abrB pos: -99 GACGAAGAA
ns:  2 ps:185 seq:              +>dltA pos:-266 GTCAAATAA
ns:  2 ps:204 seq:              +>dltA pos:-247 GTCGAAAAA
ns:  4 ps:140 seq:              +>kinC pos:-100 GTCGAAGAA
ns:  5 ps: 97 seq:              ->kinC pos: -98 GACAAATAA
ns: 10 ps:127 seq:             +>spo0A pos:-199 GTCGAAAAA
ns: 11 ps:196 seq:             ->spo0A pos:-197 GACTAAAAA
ns: 11 ps:213 seq:             ->spo0A pos:-214 GACAAACAA
ns: 11 ps:236 seq:             ->spo0A pos:-237 GTCGAAAAA
ns: 14 ps:119 seq:           +>spoIIAA pos: -27 GTCAAAGAA
ns: 17 ps:199 seq:            ->spoIIE pos:-200 GTCTAAAAA
ns: 17 ps:319 seq:            ->spoIIE pos:-320 GCCAAACAA
Pattern G.A.A.CAA Length 9 Density 6 Support 6 Total 6 Zssup 3.461985e+00 Zstot 2.747586e+00 
ns:  1 ps:127 seq:              ->abrB pos:-128 GCATAACAA
ns:  3 ps:214 seq:              ->dltA pos:-215 GCATATCAA
ns:  6 ps:191 seq:              +>sinI pos: -42 GCAAAACAA
ns: 10 ps:150 seq:             +>spo0A pos:-176 GAATAACAA
ns: 12 ps: 99 seq:             +>spo0F pos:-117 GAAAATCAA
ns: 16 ps:279 seq:            +>spoIIE pos:-172 GAATATCAA
Pattern G..AA.CAA Length 9 Density 6 Support 6 Total 6 Zssup 3.461985e+00 Zstot 2.747586e+00 
ns:  5 ps:175 seq:              ->kinC pos:-176 GGTAATCAA
ns:  6 ps:191 seq:              +>sinI pos: -42 GCAAAACAA
ns:  9 ps: 42 seq:              ->sinR pos: -43 GCCAATCAA
ns: 11 ps:213 seq:             ->spo0A pos:-214 GACAAACAA
ns: 12 ps: 99 seq:             +>spo0F pos:-117 GAAAATCAA
ns: 17 ps:319 seq:            ->spoIIE pos:-320 GCCAAACAA
Pattern GA.AAA..C Length 9 Density 6 Support 6 Total 8 Zssup 3.461985e+00 Zstot 4.152055e+00 
ns:  1 ps:106 seq:              ->abrB pos:-107 GACAAAATC
ns:  2 ps:260 seq:              +>dltA pos:-191 GAAAAACCC
ns:  4 ps:163 seq:              +>kinC pos: -77 GAGAAACAC
ns:  8 ps: 66 seq:              +>sinR pos: -18 GAAAAAGGC
ns: 10 ps: 87 seq:             +>spo0A pos:-239 GACAAATTC
ns: 10 ps:138 seq:             +>spo0A pos:-188 GAGAAAAAC
ns: 11 ps:108 seq:             ->spo0A pos:-109 GACAAAACC
ns: 16 ps:332 seq:            +>spoIIE pos:-119 GACAAAATC
Pattern ATTTTC Length 6 Density 6 Support 7 Total 11 Zssup 3.461565e+00 Zstot 4.857263e+00 
ns:  1 ps:355 seq:              ->abrB pos:-356 ATTTTC
ns:  2 ps:110 seq:              +>dltA pos:-341 ATTTTC
ns:  5 ps: 41 seq:              ->kinC pos: -42 ATTTTC
ns:  7 ps:190 seq:              ->sinI pos:-191 ATTTTC
ns: 11 ps: 40 seq:             ->spo0A pos: -41 ATTTTC
ns: 13 ps: 70 seq:             ->spo0F pos: -71 ATTTTC
ns: 13 ps:111 seq:             ->spo0F pos:-112 ATTTTC
ns: 13 ps:152 seq:             ->spo0F pos:-153 ATTTTC
ns: 13 ps:163 seq:             ->spo0F pos:-164 ATTTTC
ns: 18 ps: 91 seq:           +>spoIIGA pos:-154 ATTTTC
ns: 19 ps: 43 seq:           ->spoIIGA pos: -44 ATTTTC
Pattern A..AATGA Length 8 Density 6 Support 8 Total 9 Zssup 3.459672e+00 Zstot 2.649370e+00 
ns:  0 ps:346 seq:              +>abrB pos:-105 AATAATGA
ns:  2 ps:157 seq:              +>dltA pos:-294 AAAAATGA
ns:  2 ps:241 seq:              +>dltA pos:-210 ATTAATGA
ns:  4 ps: 98 seq:              +>kinC pos:-142 ATGAATGA
ns:  6 ps:107 seq:              +>sinI pos:-126 ACTAATGA
ns: 11 ps:200 seq:             ->spo0A pos:-201 AAAAATGA
ns: 12 ps:168 seq:             +>spo0F pos: -48 ATGAATGA
ns: 14 ps: 85 seq:           +>spoIIAA pos: -61 AGGAATGA
ns: 17 ps:203 seq:            ->spoIIE pos:-204 AAAAATGA
Pattern GA.AAA.T Length 8 Density 6 Support 8 Total 13 Zssup 3.459672e+00 Zstot 4.718127e+00 
ns:  1 ps:106 seq:              ->abrB pos:-107 GACAAAAT
ns:  1 ps:325 seq:              ->abrB pos:-326 GACAAAAT
ns:  2 ps:155 seq:              +>dltA pos:-296 GAAAAAAT
ns:  4 ps:191 seq:              +>kinC pos: -49 GAGAAAAT
ns:  6 ps: 35 seq:              +>sinI pos:-198 GAGAAAAT
ns:  6 ps:172 seq:              +>sinI pos: -61 GAGAAACT
ns: 10 ps: 87 seq:             +>spo0A pos:-239 GACAAATT
ns: 10 ps:278 seq:             +>spo0A pos: -48 GAGAAAAT
ns: 12 ps: 45 seq:             +>spo0F pos:-171 GAGAAAAT
ns: 12 ps:174 seq:             +>spo0F pos: -42 GAAAAAAT
ns: 16 ps:332 seq:            +>spoIIE pos:-119 GACAAAAT
ns: 18 ps: 59 seq:           +>spoIIGA pos:-186 GACAAATT
ns: 18 ps: 81 seq:           +>spoIIGA pos:-164 GAAAAATT
Pattern G..AAAAT Length 8 Density 6 Support 8 Total 12 Zssup 3.459672e+00 Zstot 4.199942e+00 
ns:  1 ps:106 seq:              ->abrB pos:-107 GACAAAAT
ns:  1 ps:325 seq:              ->abrB pos:-326 GACAAAAT
ns:  2 ps:155 seq:              +>dltA pos:-296 GAAAAAAT
ns:  4 ps:191 seq:              +>kinC pos: -49 GAGAAAAT
ns:  5 ps: 10 seq:              ->kinC pos: -11 GCCAAAAT
ns:  6 ps: 35 seq:              +>sinI pos:-198 GAGAAAAT
ns: 10 ps: 60 seq:             +>spo0A pos:-266 GGTAAAAT
ns: 10 ps:278 seq:             +>spo0A pos: -48 GAGAAAAT
ns: 12 ps: 45 seq:             +>spo0F pos:-171 GAGAAAAT
ns: 12 ps:174 seq:             +>spo0F pos: -42 GAAAAAAT
ns: 16 ps:332 seq:            +>spoIIE pos:-119 GACAAAAT
ns: 18 ps:194 seq:           +>spoIIGA pos: -51 GTGAAAAT
Pattern A.CAAG.A Length 8 Density 6 Support 6 Total 7 Zssup 3.452154e+00 Zstot 3.433764e+00 
ns:  0 ps: 33 seq:              +>abrB pos:-418 ATCAAGAA
ns:  3 ps:131 seq:              ->dltA pos:-132 AACAAGCA
ns:  6 ps:155 seq:              +>sinI pos: -78 AACAAGTA
ns:  6 ps:216 seq:              +>sinI pos: -17 ATCAAGAA
ns: 11 ps:217 seq:             ->spo0A pos:-218 AACAAGGA
ns: 14 ps: 78 seq:           +>spoIIAA pos: -68 ATCAAGGA
ns: 18 ps:149 seq:           +>spoIIGA pos: -96 AGCAAGAA
Pattern A..AAGCA Length 8 Density 6 Support 6 Total 8 Zssup 3.452154e+00 Zstot 4.134126e+00 
ns:  3 ps:131 seq:              ->dltA pos:-132 AACAAGCA
ns:  6 ps:111 seq:              +>sinI pos:-122 ATGAAGCA
ns: 13 ps: 82 seq:             ->spo0F pos: -83 AGTAAGCA
ns: 15 ps:  6 seq:           ->spoIIAA pos:  -7 ACAAAGCA
ns: 16 ps:404 seq:            +>spoIIE pos: -47 AAAAAGCA
ns: 18 ps: 64 seq:           +>spoIIGA pos:-181 ATTAAGCA
ns: 18 ps:145 seq:           +>spoIIGA pos:-100 ATGAAGCA
ns: 19 ps:104 seq:           ->spoIIGA pos:-105 ATAAAGCA
Pattern A..ACAAG Length 8 Density 6 Support 6 Total 6 Zssup 3.452154e+00 Zstot 2.734294e+00 
ns:  1 ps:129 seq:              ->abrB pos:-130 ATAACAAG
ns:  3 ps:129 seq:              ->dltA pos:-130 AAAACAAG
ns:  4 ps:167 seq:              +>kinC pos: -73 AACACAAG
ns:  6 ps:193 seq:              +>sinI pos: -40 AAAACAAG
ns:  8 ps: 12 seq:              +>sinR pos: -72 ATCACAAG
ns: 17 ps:427 seq:            ->spoIIE pos:-428 AGCACAAG
Pattern GAAAA..C Length 8 Density 6 Support 6 Total 7 Zssup 3.452154e+00 Zstot 3.433764e+00 
ns:  2 ps:207 seq:              +>dltA pos:-244 GAAAAAAC
ns:  2 ps:260 seq:              +>dltA pos:-191 GAAAAACC
ns:  6 ps: 37 seq:              +>sinI pos:-196 GAAAATAC
ns: 11 ps:239 seq:             ->spo0A pos:-240 GAAAAATC
ns: 12 ps: 47 seq:             +>spo0F pos:-169 GAAAATGC
ns: 16 ps:403 seq:            +>spoIIE pos: -48 GAAAAAGC
ns: 19 ps:148 seq:           ->spoIIGA pos:-149 GAAAATAC
Pattern GA.AA.AC Length 8 Density 6 Support 6 Total 6 Zssup 3.452154e+00 Zstot 2.734294e+00 
ns:  2 ps:207 seq:              +>dltA pos:-244 GAAAAAAC
ns:  4 ps: 74 seq:              +>kinC pos:-166 GATAAGAC
ns:  6 ps: 37 seq:              +>sinI pos:-196 GAAAATAC
ns: 11 ps:108 seq:             ->spo0A pos:-109 GACAAAAC
ns: 15 ps:119 seq:           ->spoIIAA pos:-120 GACAAAAC
ns: 19 ps:148 seq:           ->spoIIGA pos:-149 GAAAATAC
Pattern AAAA.GC Length 7 Density 6 Support 6 Total 8 Zssup 3.442373e+00 Zstot 4.116316e+00 
ns:  0 ps:216 seq:              +>abrB pos:-235 AAAATGC
ns:  4 ps: 11 seq:              +>kinC pos:-229 AAAAGGC
ns:  5 ps:198 seq:              ->kinC pos:-199 AAAAGGC
ns:  8 ps: 68 seq:              +>sinR pos: -16 AAAAGGC
ns: 12 ps: 48 seq:             +>spo0F pos:-168 AAAATGC
ns: 16 ps:404 seq:            +>spoIIE pos: -47 AAAAAGC
ns: 18 ps:  6 seq:           +>spoIIGA pos:-239 AAAAAGC
ns: 19 ps:211 seq:           ->spoIIGA pos:-212 AAAAAGC
Pattern GG...TG.C Length 9 Density 5 Support 6 Total 6 Zssup 3.441104e+00 Zstot 2.723865e+00 
ns:  2 ps:279 seq:              +>dltA pos:-172 GGACATGTC
ns:  7 ps: 97 seq:              ->sinI pos: -98 GGCCATGAC
ns:  8 ps: 23 seq:              +>sinR pos: -61 GGTGATGAC
ns: 10 ps:209 seq:             +>spo0A pos:-117 GGTTTTGTC
ns: 14 ps:104 seq:           +>spoIIAA pos: -42 GGAATTGAC
ns: 17 ps:291 seq:            ->spoIIE pos:-292 GGCGGTGTC
Pattern AATGAA Length 6 Density 6 Support 8 Total 11 Zssup 3.439218e+00 Zstot 3.639706e+00 
ns:  0 ps: 87 seq:              +>abrB pos:-364 AATGAA
ns:  0 ps:137 seq:              +>abrB pos:-314 AATGAA
ns:  2 ps:160 seq:              +>dltA pos:-291 AATGAA
ns:  2 ps:244 seq:              +>dltA pos:-207 AATGAA
ns:  3 ps:338 seq:              ->dltA pos:-339 AATGAA
ns:  4 ps: 97 seq:              +>kinC pos:-143 AATGAA
ns:  6 ps:110 seq:              +>sinI pos:-123 AATGAA
ns: 11 ps:203 seq:             ->spo0A pos:-204 AATGAA
ns: 12 ps:171 seq:             +>spo0F pos: -45 AATGAA
ns: 15 ps:101 seq:           ->spoIIAA pos:-102 AATGAA
ns: 17 ps:206 seq:            ->spoIIE pos:-207 AATGAA
Pattern AAATGA Length 6 Density 6 Support 8 Total 11 Zssup 3.439218e+00 Zstot 3.639706e+00 
ns:  0 ps:136 seq:              +>abrB pos:-315 AAATGA
ns:  0 ps:290 seq:              +>abrB pos:-161 AAATGA
ns:  2 ps:159 seq:              +>dltA pos:-292 AAATGA
ns:  3 ps:337 seq:              ->dltA pos:-338 AAATGA
ns:  5 ps: 14 seq:              ->kinC pos: -15 AAATGA
ns:  5 ps: 23 seq:              ->kinC pos: -24 AAATGA
ns:  6 ps: 92 seq:              +>sinI pos:-141 AAATGA
ns: 11 ps:202 seq:             ->spo0A pos:-203 AAATGA
ns: 12 ps:163 seq:             +>spo0F pos: -53 AAATGA
ns: 17 ps:205 seq:            ->spoIIE pos:-206 AAATGA
ns: 19 ps: 26 seq:           ->spoIIGA pos: -27 AAATGA
Pattern TT.T..TAT Length 9 Density 6 Support 9 Total 14 Zssup 3.438310e+00 Zstot 3.463159e+00 
ns:  0 ps:121 seq:              +>abrB pos:-330 TTGTCGTAT
ns:  0 ps:318 seq:              +>abrB pos:-133 TTATGCTAT
ns:  1 ps:348 seq:              ->abrB pos:-349 TTTTTTTAT
ns:  2 ps:226 seq:              +>dltA pos:-225 TTTTGATAT
ns:  5 ps: 44 seq:              ->kinC pos: -45 TTCTCATAT
ns:  7 ps:106 seq:              ->sinI pos:-107 TTATTGTAT
ns:  9 ps: 65 seq:              ->sinR pos: -66 TTGTGATAT
ns: 10 ps: 19 seq:             +>spo0A pos:-307 TTTTTTTAT
ns: 11 ps:170 seq:             ->spo0A pos:-171 TTATTCTAT
ns: 13 ps:112 seq:             ->spo0F pos:-113 TTTTCCTAT
ns: 13 ps:173 seq:             ->spo0F pos:-174 TTGTTGTAT
ns: 16 ps:  3 seq:            +>spoIIE pos:-448 TTGTATTAT
ns: 18 ps: 29 seq:           +>spoIIGA pos:-216 TTTTTTTAT
ns: 18 ps: 31 seq:           +>spoIIGA pos:-214 TTTTTATAT
Pattern GACAAA Length 6 Density 6 Support 6 Total 9 Zssup 3.432641e+00 Zstot 4.794904e+00 
ns:  1 ps:106 seq:              ->abrB pos:-107 GACAAA
ns:  1 ps:325 seq:              ->abrB pos:-326 GACAAA
ns:  5 ps: 97 seq:              ->kinC pos: -98 GACAAA
ns: 10 ps: 87 seq:             +>spo0A pos:-239 GACAAA
ns: 11 ps:108 seq:             ->spo0A pos:-109 GACAAA
ns: 11 ps:213 seq:             ->spo0A pos:-214 GACAAA
ns: 15 ps:119 seq:           ->spoIIAA pos:-120 GACAAA
ns: 16 ps:332 seq:            +>spoIIE pos:-119 GACAAA
ns: 18 ps: 59 seq:           +>spoIIGA pos:-186 GACAAA
Pattern GGC...TG Length 8 Density 5 Support 6 Total 7 Zssup 3.431293e+00 Zstot 3.407128e+00 
ns:  1 ps:396 seq:              ->abrB pos:-397 GGCGTATG
ns:  3 ps:322 seq:              ->dltA pos:-323 GGCGTATG
ns:  4 ps:176 seq:              +>kinC pos: -64 GGCAGGTG
ns:  6 ps: 89 seq:              +>sinI pos:-144 GGCAAATG
ns: 15 ps: 44 seq:           ->spoIIAA pos: -45 GGCTCATG
ns: 16 ps:428 seq:            +>spoIIE pos: -23 GGCCAATG
ns: 17 ps:219 seq:            ->spoIIE pos:-220 GGCTTCTG
Pattern G.CG..TG Length 8 Density 5 Support 6 Total 6 Zssup 3.431293e+00 Zstot 2.710600e+00 
ns:  1 ps:396 seq:              ->abrB pos:-397 GGCGTATG
ns:  3 ps:322 seq:              ->dltA pos:-323 GGCGTATG
ns:  5 ps: 61 seq:              ->kinC pos: -62 GCCGCTTG
ns:  7 ps:216 seq:              ->sinI pos:-217 GTCGAATG
ns: 10 ps:215 seq:             +>spo0A pos:-111 GTCGAATG
ns: 14 ps:  4 seq:           +>spoIIAA pos:-142 GCCGAATG
Pattern CCTT....G Length 9 Density 5 Support 7 Total 7 Zssup 3.430033e+00 Zstot 2.438055e+00 
ns:  1 ps:119 seq:              ->abrB pos:-120 CCTTCATAG
ns:  2 ps: 90 seq:              +>dltA pos:-361 CCTTGCAGG
ns:  4 ps: 36 seq:              +>kinC pos:-204 CCTTTTTTG
ns:  9 ps: 59 seq:              ->sinR pos: -60 CCTTCCTTG
ns: 10 ps:102 seq:             +>spo0A pos:-224 CCTTGTTTG
ns: 15 ps:109 seq:           ->spoIIAA pos:-110 CCTTCACCG
ns: 16 ps:159 seq:            +>spoIIE pos:-292 CCTTTCACG
Pattern CC....TTG Length 9 Density 5 Support 7 Total 9 Zssup 3.430033e+00 Zstot 3.629105e+00 
ns:  2 ps: 80 seq:              +>dltA pos:-371 CCATTCTTG
ns:  4 ps: 36 seq:              +>kinC pos:-204 CCTTTTTTG
ns:  7 ps:  6 seq:              ->sinI pos:  -7 CCATTCTTG
ns:  9 ps: 59 seq:              ->sinR pos: -60 CCTTCCTTG
ns: 10 ps:102 seq:             +>spo0A pos:-224 CCTTGTTTG
ns: 16 ps:117 seq:            +>spoIIE pos:-334 CCATATTTG
ns: 17 ps: 11 seq:            ->spoIIE pos: -12 CCGCCATTG
ns: 18 ps: 15 seq:           +>spoIIGA pos:-230 CCGTCATTG
ns: 19 ps: 85 seq:           ->spoIIGA pos: -86 CCCTTCTTG
Pattern C.GC.T..T Length 9 Density 5 Support 7 Total 10 Zssup 3.430033e+00 Zstot 4.225246e+00 
ns:  1 ps:226 seq:              ->abrB pos:-227 CAGCATTTT
ns:  2 ps:311 seq:              +>dltA pos:-140 CTGCTTGTT
ns:  4 ps: 33 seq:              +>kinC pos:-207 CCGCCTTTT
ns:  5 ps:220 seq:              ->kinC pos:-221 CCGCCTTTT
ns:  8 ps: 42 seq:              +>sinR pos: -42 CAGCGTATT
ns: 12 ps:125 seq:             +>spo0F pos: -91 CTGCTTACT
ns: 17 ps: 38 seq:            ->spoIIE pos: -39 CTGCTTTTT
ns: 18 ps: 25 seq:           +>spoIIGA pos:-220 CAGCTTTTT
ns: 19 ps:172 seq:           ->spoIIGA pos:-173 CTGCTTAAT
ns: 19 ps:230 seq:           ->spoIIGA pos:-231 CAGCTTTTT
Pattern C.GC...TT Length 9 Density 5 Support 7 Total 14 Zssup 3.430033e+00 Zstot 6.021751e+00 
ns:  1 ps:226 seq:              ->abrB pos:-227 CAGCATTTT
ns:  2 ps:311 seq:              +>dltA pos:-140 CTGCTTGTT
ns:  3 ps:178 seq:              ->dltA pos:-179 CAGCGGGTT
ns:  3 ps:194 seq:              ->dltA pos:-195 CAGCTGTTT
ns:  4 ps: 33 seq:              +>kinC pos:-207 CCGCCTTTT
ns:  5 ps: 59 seq:              ->kinC pos: -60 CTGCCGCTT
ns:  5 ps:220 seq:              ->kinC pos:-221 CCGCCTTTT
ns:  8 ps: 42 seq:              +>sinR pos: -42 CAGCGTATT
ns: 10 ps: 13 seq:             +>spo0A pos:-313 CGGCAGTTT
ns: 16 ps:155 seq:            +>spoIIE pos:-296 CCGCCCTTT
ns: 17 ps: 38 seq:            ->spoIIE pos: -39 CTGCTTTTT
ns: 18 ps: 25 seq:           +>spoIIGA pos:-220 CAGCTTTTT
ns: 19 ps:227 seq:           ->spoIIGA pos:-228 CGGCAGCTT
ns: 19 ps:230 seq:           ->spoIIGA pos:-231 CAGCTTTTT
Pattern TTG.C...C Length 9 Density 5 Support 7 Total 10 Zssup 3.430033e+00 Zstot 4.225944e+00 
ns:  3 ps:261 seq:              ->dltA pos:-262 TTGACGATC
ns:  5 ps:187 seq:              ->kinC pos:-188 TTGGCACGC
ns:  8 ps: 37 seq:              +>sinR pos: -47 TTGGCCAGC
ns: 11 ps:211 seq:             ->spo0A pos:-212 TTGACAAAC
ns: 15 ps: 22 seq:           ->spoIIAA pos: -23 TTGACATTC
ns: 17 ps:  6 seq:            ->spoIIE pos:  -7 TTGTCCCGC
ns: 17 ps: 79 seq:            ->spoIIE pos: -80 TTGCCTGTC
ns: 17 ps:308 seq:            ->spoIIE pos:-309 TTGACCAAC
ns: 18 ps:110 seq:           +>spoIIGA pos:-135 TTGACAGAC
ns: 19 ps: 69 seq:           ->spoIIGA pos: -70 TTGCCTCAC
Pattern T.C..C.TG Length 9 Density 5 Support 7 Total 9 Zssup 3.430033e+00 Zstot 3.629105e+00 
ns:  0 ps: 49 seq:              +>abrB pos:-402 TACGCCCTG
ns:  2 ps:309 seq:              +>dltA pos:-142 TACTGCTTG
ns:  3 ps: 15 seq:              ->dltA pos: -16 TTCCGCATG
ns:  5 ps: 60 seq:              ->kinC pos: -61 TGCCGCTTG
ns:  7 ps: 43 seq:              ->sinI pos: -44 TTCTTCATG
ns: 11 ps: 90 seq:             ->spo0A pos: -91 TGCTACATG
ns: 15 ps: 57 seq:           ->spoIIAA pos: -58 TCCTCCTTG
ns: 15 ps:111 seq:           ->spoIIAA pos:-112 TTCACCGTG
ns: 17 ps: 61 seq:            ->spoIIE pos: -62 TCCCACCTG
Pattern T.CG.C..T Length 9 Density 5 Support 7 Total 11 Zssup 3.430033e+00 Zstot 4.822909e+00 
ns:  1 ps: 93 seq:              ->abrB pos: -94 TTCGTCATT
ns:  2 ps:123 seq:              +>dltA pos:-328 TACGCCGAT
ns:  3 ps:241 seq:              ->dltA pos:-242 TTCGACAAT
[truncated: 248,550 more chars]
