# Supplementary material for: SEARCHPATTOOL: a new method for mining the most specific frequent patterns for binding sites with application to prokaryotic DNA sequences
Source: BMC Bioinformatics. 2007 Sep 20;8:354. doi: 10.1186/1471-2105-8-354 (PMC2082047; doi:10.1186/1471-2105-8-354)
Supplement: Additional file 5 — Searchpattool's software. This archive file contains the application, the source code; a runable example and an explanation of the use of the programs (file readme-searchpattool-doc.pdf) [file 1471-2105-8-354-S5.zip › sources/compute_pvalue.cpp]

// --------------------------------------------------------------------------------------------------------------------------------------------------------------------------------------------------------------------------------------
// Copyright (C) 2007 Author: Fathi Elloumi.

// This program is free software; you can redistribute it and/or modify it under the terms of the GNU General Public License as published by the Free Software Foundation; either version 2 of the License, or any later version.

// This program is distributed in the hope that it will be useful, but WITHOUT ANY WARRANTY; without even the implied warranty of MERCHANTABILITY or FITNESS FOR A PARTICULAR PURPOSE. See the GNU General Public License for more details.

// You should have received a copy of the GNU General Public License along with this program; if not, write to the Free Software Foundation, Inc., 59 Temple Place, Suite 330, Boston, MA 02111-1307 USA
// ----------------------------------------------------------------------------------------------------------------------------------------------------------------------------------------------------------------------------------------


#include <stdio.h>
#include <string.h>
#include <stdexcept>
using namespace std;

typedef struct 
             {
               char       pat[41];
	      // char	  pcon[41];
               int        len;
               int        den;
               int        sup;
	       int        tot;
               int        revc;
               long double zssup;
           //    long double  zstot;
               long double      mic;
               
             } element ;

int bestscores(element tab[2000])
{
FILE *infresult;
char s1[20],s2[20],s3[20],s4[20],s5[20],s6[20],s7[20],s8[20],s9[20];
char epat[41],epcon[41];
int i,j,pos,erevc;;
int elen,eden,esup,etot;
long double eproba,epvalue;
long double vmic;
infresult= fopen("patt-cons-mic.txt","r") ;
if (infresult==NULL) {printf("Error in reading file : patt-cons-mic.txt");return 0;};
if ( feof(infresult) ){printf("Error : input file patt-cons-mic.txt is empty");return 0;};

fscanf(infresult,"%s %s %s %s %s %s %s %s %s",s1,s2,s3,s4,s5,s6,s7,s8,s9);
 
i=0;
     while ( !feof( infresult) )
    	{
		fscanf(infresult,"%s %s %i %i %i %i %Le %Le %Lf",epat,epcon,&elen,&eden,&esup,&etot,&eproba,&epvalue,&vmic);
		
		if   ( feof(infresult) )  break;
			strcpy(tab[i].pat,epat); 
                        // strcpy(tab[i].pcon,epcon);
			tab[i].len =elen ;tab[i].den=eden ;tab[i].sup=esup  ;
			tab[i].tot=etot ;tab[i].zssup=eproba  ;
                        // tab[i].zstot=epvalue ;
                       tab[i].mic=vmic; //printf("mic %Le- ",vmic);
			i++;
				 
		}; // while
		fclose(infresult);


infresult= fopen("patt-rev-com.txt","r") ;
if (infresult==NULL) {printf("Error in reading file : patt-rev-com.txt");return 0;};
if ( feof(infresult) ){printf("Error : input file patt-rev-com.txt is empty");return 0;};
fscanf(infresult,"%s %s %s %s %s %s %s %s",s1,s2,s3,s4,s5,s6,s7,s8);
 
i=0;
     while ( !feof( infresult) )
    	{
		fscanf(infresult,"%s %i %i %i %i %Le %Le %i",epat,&elen,&eden,&esup,&etot,&eproba,&epvalue,&erevc);
		
		if   ( feof(infresult) )  break;
			 
                       tab[i].revc=erevc;  
			i++;
				 
		}; // while
		fclose(infresult);
////////////

 return i;
 }

int counting(element tab[2000],char *fich,int nbre)
{
FILE *infresult,*outstat;
char ch[20];


int pv[2000];
int i,npat;
double vtime;
long double zsrand[2000];
for (i=0;i<2000;i++) pv[i]=0;
infresult= fopen(fich,"r") ;
if (infresult==NULL) {printf("Error in reading file : %s",fich);return 0;};
if ( feof(infresult) ){printf("Error : input file %s is empty",fich);return 0;};

for (i=0;i<nbre+2;i++) fscanf(infresult,"%s",ch);
 

     while ( !feof( infresult) )
    	{
			fscanf(infresult,"%i %f",&npat,&vtime);
                        // check that is Ok

		        for (i=0;i<nbre;i++) fscanf(infresult,"%Le",&zsrand[i]);

			if   ( feof(infresult) )  break;
			
			for (i=0;i<nbre;i++)if (zsrand[i] >= tab[i].zssup) pv[i]++;
	}; // while
		fclose(infresult);
        outstat= fopen("final-results-with-pvalue.txt","w") ;
        fprintf(outstat,"#patt\tpattern\t#rev-com\tlength\tdensity\tsupport\ttotal\tzssup\tp-value\tmic\n");
	for (i=0;i<nbre;i++)
        fprintf(outstat,"%i\t%s\t%i\t%i\t%i\t%i\t%i\t%Le\t%f\t%Lf\n",i+1,tab[i].pat,tab[i].revc,tab[i].len,tab[i].den,tab[i].sup,tab[i].tot,tab[i].zssup,(float)pv[i]/1000,tab[i].mic);
	    fclose(outstat);


////////////
 return 1;
 }
//// function MAIN /////////////////////////////////////////////////////
 
int main()
{  int i,xout;
    element ttab[2000];
	 
 try
 {    
	 

	xout=bestscores(ttab); printf("val xout=%i",xout); //return 0;
 
       counting(ttab,"random-scores.txt",xout);
	      

         
	}
catch (exception &e)
{ printf("exception: %s\n",e.what()) ; }
return 0;
}
