# Supplementary material for: SEARCHPATTOOL: a new method for mining the most specific frequent patterns for binding sites with application to prokaryotic DNA sequences
Source: BMC Bioinformatics. 2007 Sep 20;8:354. doi: 10.1186/1471-2105-8-354 (PMC2082047; doi:10.1186/1471-2105-8-354)
Supplement: Additional file 5 — Searchpattool's software. This archive file contains the application, the source code; a runable example and an explanation of the use of the programs (file readme-searchpattool-doc.pdf) [file 1471-2105-8-354-S5.zip › sources/searchpattool.cpp]

// --------------------------------------------------------------------------------------------------------------------------------------------------------------------------------------------------------------------------------------
// Copyright (C) 2007 Author: Fathi Elloumi.

// This program is free software; you can redistribute it and/or modify it under the terms of the GNU General Public License as published by the Free Software Foundation; either version 2 of the License, or any later version.

// This program is distributed in the hope that it will be useful, but WITHOUT ANY WARRANTY; without even the implied warranty of MERCHANTABILITY or FITNESS FOR A PARTICULAR PURPOSE. See the GNU General Public License for more details.

// You should have received a copy of the GNU General Public License along with this program; if not, write to the Free Software Foundation, Inc., 59 Temple Place, Suite 330, Boston, MA 02111-1307 USA
// ----------------------------------------------------------------------------------------------------------------------------------------------------------------------------------------------------------------------------------------


#include "slist.h"
#include <time.h>

//// function MAIN /////////////////////////////////////////////////////
 int main(int nbre, char *arg[])

 {
 char nucleotide[4]={'A','C','G','T'};
 long double tabproba[4]={0.328008,0.167476,0.193845,0.310671}; // bacillus subtilis nucleotides frequencies
 char fich[4][9]={"resA.txt","resC.txt","resG.txt","resT.txt"};
 //char fichbd[4][9]={"filA.txt","filC.txt","filG.txt","filT.txt"};
 long double pa,pc,pg,pt,totpatt;
 char reponse;
 char chtotbd[7];
 FILE * outrec, * outrep,*outproba;
 int j,nbretotal,k,vsup,vlen,TOTBD,taille_seqs,voutput;
 int tabtailles[100];
 tabtablist super;
 Slist matrice_lst_patterns[4][4];
 Slist L;
 bool finish,stop;
 time_t start,end;
 double dif;
  int nombre=0; 
  int i,vtaille;
  elt  * tab; 
  
try
{

if ((nbre!=6) && (nbre!=8)&& (nbre!=11) && (nbre!=13))
{ printf("Error: Invalid number of parameters\n");
printf("\nSYNTAX: searchpattool <input_file_name> minsupport <min_support_value> maxlength <max_length_pattern_value> [stats <prA> <prC> <prG> <prT> ][output <number_of_patterns>] \n"); 
printf("\nDEFAULTS PARAMETERS: [stats with nucleotides Bacillus Subtilis probs] [output=40]");
  return 0;
};
stop=false;
//printf("%s%sfin\n",arg[2],arg[4]);

 if ((nbre>=6) && ((strcmp(arg[2],"minsupport")!=0) || (strcmp(arg[4],"maxlength")!=0)))
 {printf("Error: Invalid key words: should be -minsupport- or -maxlength-\n"); return 0;}; ////39

 if ( (nbre==8)   && (strcmp(arg[6],"output")!=0))
 {printf("Error: Invalid key word: should be -output-\n"); return 0;};

 if ( (nbre>=11)  && (strcmp(arg[6],"stats")!=0))
 {printf("Error: Invalid key word: should be -stats-\n"); return 0;};

 if ( (nbre==13)   && (strcmp(arg[11],"output")!=0))
 {printf("Error: Invalid key word: should be -output-\n"); return 0;};

 vsup=atoi(arg[3]);vlen=atoi(arg[5]);
 if (vsup==0) vsup=2; if (vlen==0) vlen=12;
 if (vsup<2) 
{printf ("Error: Invalid value for minsupport\n");stop=true;};
if ((vlen<2) || (vlen>40))
{printf ("Error: maxlength value must be between 2 and 40\n");stop=true;};
if (stop) return 0;

voutput=40;
if (nbre==8) 
    {
         voutput=atoi(arg[7]) ;
	if ((voutput<10) || (voutput>2000))
	{printf ("Error: output must be between 10 and 2000\n");return 0;};
         
	 
    }
 else 
 {
    if (nbre>=11)
    {
	pa=atof(arg[7]);pc=atof(arg[8]);pg=atof(arg[9]);pt=atof(arg[10]);
        if (((pa <=0.0) || (pa >=1.0)) ||((pc <=0.0) || (pc >=1.0)) ||((pg <=0.0) || (pg >=1.0)) ||((pt <=0.0) || (pt >=1.0)))
        {printf("Error: Invalid probablity values\n"); return 0;}
        printf ("Stats with probability values: %Lf & %Lf & %Lf & %Lf\n",pa,pc,pg,pt);
	tabproba[0]=pa;tabproba[1]=pc;tabproba[2]=pg;tabproba[3]=pt;
          if (nbre==13)
            {
              voutput=atoi(arg[12]) ;
	     if ((voutput<10) || (voutput>2000))
	     {printf ("Error: output must be between 10 and 2000\n");return 0;};
            };

    };
 
 };

system("cls");
printf("PARAMETERS:\n");
printf("input_promo_file: %s\n",arg[1]);
printf ("min_support: %i max_lenght:%i\n",vsup,vlen); 
printf ("Stats with probability values: %Lf & %Lf & %Lf & %Lf\n",tabproba[0],tabproba[1],tabproba[2],tabproba[3]); 
printf ("Output number: %i \n",voutput); 
//
printf("\nCONTINUE ? (if yes type Y):");scanf("%c",&reponse);
if (reponse!='Y') {printf("\n BYE !"); return 0;};


outproba=fopen("fproba.txt","w");
fprintf(outproba,"%Lf %Lf %Lf %Lf\n",tabproba[0],tabproba[1],tabproba[2],tabproba[3]);
fclose(outproba);
outrep= fopen("runreport.txt","w");
time (&start);
fprintf(outrep,"SEARCHPATTOOL is run on: %s\n", ctime(&start));
fprintf(outrep,"Parameters:\n");
fprintf(outrep,"input_promo_file: %s\n",arg[1]);
fprintf (outrep,"min_support: %i max_lenght:%i\n",vsup,vlen); 
fprintf (outrep,"Stats with probability values: %Lf & %Lf & %Lf & %Lf\n",tabproba[0],tabproba[1],tabproba[2],tabproba[3]); 
fprintf (outrep,"Output number: %i \n",voutput); 

/// START ......................................................................../////  


  j= revcomp(arg[1],taille_seqs,tabtailles); // reverse complement
   if (j==0)
  { printf("Error in input file: %s\n",arg[1]); return 0; };
   if (j==1)
   { printf("Error: number of sequences must be greater than 1\n"); return 0; };

   if (vsup>j)
  { printf("Error: minsupport must be less or equal than the number of sequences:%i\n",j); return 0; };

  //printf("number of sequences:%i\n",j);
   int l,c;
 // for (l=0;l<j;l++)printf("\n %i ",tabtailles[l]);
//////////------------------------------ PROCESSSING -------------------------------///  
  super[0] = new Listgen<int>[2*j];      // for nucleotide A
  super[1] = new Listgen<int>[2*j];      // for nucleotide C
  super[2] = new Listgen<int>[2*j];      // for nucleotide G
  super[3] = new Listgen<int>[2*j];      // for nucleotide T
 
   k= create(super); // creation of 4 nucleotides arrays of positions

  if (k==0) {printf("Error in processing file that contains sequences and their reverses"); return 0;};

    totpatt=0.0;
   for (l=0;l<4;l++)
      { printf("Processing family: %c ...\n",nucleotide[l]);
      for (c=0;c<4;c++) 
        {
          matrice_lst_patterns[l][c].join(super[l],super[c],2*j,nucleotide[l],nucleotide[c],vsup,vlen-2);
    //      matrice_lst_patterns[l][c].affich();
         };
        matrice_lst_patterns[l][0].append_v2( matrice_lst_patterns[l][1]);
        matrice_lst_patterns[l][0].append_v2( matrice_lst_patterns[l][2]);
        matrice_lst_patterns[l][0].append_v2( matrice_lst_patterns[l][3]);
        //printf("Liste des patterns -----------------------\n");
       // matrice_lst_patterns[l][0].affich();
        matrice_lst_patterns[l][0].morespecific_v2(vsup,vlen-2);
		 
	printf("*** Statistics:...\n");
         
          totpatt=totpatt + matrice_lst_patterns[l][0].affichjmp(fich[l],tabtailles,j,tabproba,taille_seqs);
   

   matrice_lst_patterns[l][0].delete_list_pattern();

 

    };
  printf("\nTotal patterns for 4  families= %12.0Lf\n",totpatt) ;       
fprintf(outrep,"\nTotal patterns for 4  families= %12.0Lf\n",totpatt) ;       

  time (&end);
  dif = difftime (end,start);
  printf ("\nRunTime = %.2lf seconds.\n", dif );
 fprintf (outrep,"\nRunTime = %.2lf seconds.\n", dif );

//////----------------------SORTING BY ZS-SUPPORT -------------------------------------------

printf("\n*** Selecting the best %i patterns for the z-score of the support:...\n",voutput);
   fprintf(outrep,"\n*** Selecting the best %i patterns for the z-score of the support:...\n",voutput);
  
	vtaille=voutput;
	tab= new elt[vtaille];
	outrec= fopen("bestzssup.txt","w");
	// printf ("\nStatus:");
	printf ("\nFrom family A: %i",best(tab,nombre,vtaille,"resA.txt"));
	printf ("\nFrom family C: %i",best(tab,nombre,vtaille,"resC.txt"));
        printf ("\nFrom family G: %i",best(tab,nombre,vtaille,"resG.txt"));
	printf ("\nFrom family T: %i",best(tab,nombre,vtaille,"resT.txt"));
		 
        fprintf(outrec,"Pattern\t") ;
      //  fprintf(outrec,"Max\t") ;
        fprintf(outrec,"Length\t") ;
        fprintf(outrec,"Density\t") ;
 		fprintf(outrec,"Support\t") ;
        fprintf(outrec,"Total\t") ;
		fprintf(outrec,"Zs-supp\t") ;
        fprintf(outrec,"Zs-tot\t") ;
        fprintf(outrec,"Sequences_and_Positions\n") ;

        for (i=0;i<nombre;i++)
        { 
			fprintf(outrec,"%s\t",tab[i].pat) ;
		//	fprintf(outrec,"%s\t",tab[i].mat) ;
			fprintf(outrec,"%i\t",tab[i].len) ;
			fprintf(outrec,"%i\t",tab[i].den) ;
			fprintf(outrec,"%i\t",tab[i].sup) ;
			fprintf(outrec,"%i\t",tab[i].tot) ;
			fprintf(outrec,"%Le\t",tab[i].proba) ;
			fprintf(outrec,"%Le\t",tab[i].pvalue) ;
			fprintf(outrec,"%s\n",tab[i].listpos) ;
 
        }; 
        fclose(outrec);


printf("\n--> see file: bestzssup.txt\n");
fprintf(outrep,"\n--> see file: bestzssup.txt\n");


printf("\n*** Sites extraction with their positions.......\n");
fprintf(outrep,"\n*** Sites extraction with their positions.......\n");

pospatt("bestzssup.txt","sites-positions.txt","sites-for-logo.txt");

printf("\n--> see files: sites-positions.txt & sites-for-logo.txt\n");
fprintf(outrep,"\n--> see files: sites-positions.txt & sites-for-logo.txt\n");


printf("\n*** Profiles,Consensus and mean information content.......\n");
fprintf(outrep,"\n*** Profiles,Consensus and mean information content.......\n");

prostat(tabproba[0],tabproba[1],tabproba[2],tabproba[3],"sites-for-logo.txt","patt-profiles.txt","patt-cons-mic.txt");

printf("\n--> see files: patt-profiles.txt & patt-cons-mic.txt\n");
fprintf(outrep,"\n--> see files: patt-profiles.txt & patt-cons-mic.txt\n");

printf("\n*** Information about pattern similarity and reverse complements.......\n");
fprintf(outrep,"\n*** Information about pattern similarity and reverse complements.......\n" );

simrev("bestzssup.txt","patt-similarity.txt","patt-rev-com.txt");

printf("\n--> see files: patt-similarity.txt & patt-rev-com.txt\n");
fprintf(outrep,"\n--> see files: patt-similarity.txt & patt-rev-com.txt\n");

printf("\nDone ! \n");
fprintf(outrep,"\nDone ! \n");
fclose(outrep);
//////-----------------------------------------------------------------

}
catch (exception &e)
{ printf("exception: %s\n",e.what()) ; }
return 0;
}
