# Supplementary material for: SEARCHPATTOOL: a new method for mining the most specific frequent patterns for binding sites with application to prokaryotic DNA sequences
Source: BMC Bioinformatics. 2007 Sep 20;8:354. doi: 10.1186/1471-2105-8-354 (PMC2082047; doi:10.1186/1471-2105-8-354)
Supplement: Additional file 5 — Searchpattool's software. This archive file contains the application, the source code; a runable example and an explanation of the use of the programs (file readme-searchpattool-doc.pdf) [file 1471-2105-8-354-S5.zip › sources/slist.cpp]

// --------------------------------------------------------------------------------------------------------------------------------------------------------------------------------------------------------------------------------------
// Copyright (C) 2007 Author: Fathi Elloumi.

// This program is free software; you can redistribute it and/or modify it under the terms of the GNU General Public License as published by the Free Software Foundation; either version 2 of the License, or any later version.

// This program is distributed in the hope that it will be useful, but WITHOUT ANY WARRANTY; without even the implied warranty of MERCHANTABILITY or FITNESS FOR A PARTICULAR PURPOSE. See the GNU General Public License for more details.

// You should have received a copy of the GNU General Public License along with this program; if not, write to the Free Software Foundation, Inc., 59 Temple Place, Suite 330, Boston, MA 02111-1307 USA
// ----------------------------------------------------------------------------------------------------------------------------------------------------------------------------------------------------------------------------------------


#include <iostream>
#include "slist.h"
#include <string.h>
Slist::Slist()
        {
        head=NULL;queue=NULL;
        }

Slist::~Slist()
        {
        Listnode *p;
        while (head!=NULL)
        {
        p=head->succ;
		//----------
		delete [] head->pattern;
        head->lstseqpos.deleteall();
		//-----------------
        delete head;
        head=p;
        };
        queue=NULL;
        }

void Slist::append(Slist & liste)
{
       if (liste.head!=NULL)
       {
         if (head==NULL)
         {
         head= liste.head;
         queue= liste.queue;

         }

        else
        {
        queue->succ=liste.head;
        queue=liste.queue;

        };

        liste.head=liste.queue=NULL;

       };

}

void Slist::append_v2(Slist & liste)
{
       Listnode *p1,*p2,*sec,*pred1;

     if (liste.head!=NULL)
     {
       if (head==NULL)
                 {
                 head= liste.head;
                 queue= liste.queue;
        
                 }

        else
        {
                // queue->succ=liste.head;
                // queue=liste.queue;
                p1=head; sec=p2=liste.head;
                if (p2->difference < p1->difference)
                   {
                   p2=p2->succ;
                   sec->succ=head;
                   head=sec; p1=head;
                   };
                while ((p1!=NULL) && (p2!=NULL) )
                {
                if (p2->difference >= p1->difference) 
                   {
                      pred1=p1; p1=p1->succ;
                   }
                    else
                   {
                     sec=p2->succ;
                     pred1->succ=p2; p2->succ=p1; pred1=p2;
                     p2=sec;
                   };
        
                };
                if (p2!=NULL) {queue->succ=p2; queue=liste.queue; };

        };

        liste.head=liste.queue=NULL;

   };

}


void Slist::delete_list_pattern()
{
        Listnode *p;
        while (head!=NULL)
        {
        p=head->succ;
		//----------
		delete [] head->pattern;
        head->lstseqpos.deleteall();
		//-----------------
        delete head;
        head=p;
        };
        queue=NULL;
 }


void Slist::delete_support_less(int val)
{
        Listnode *p,*q,*qpred;
        bool stop = false;
        if (head!=NULL)
        {
           while ((head!=NULL) && (!stop))
           {
             if (head->support >= val) stop=true; else
              {p=head->succ;
			 //----------
			 delete [] head->pattern;
             head->lstseqpos.deleteall();
			 //-----------------
              delete head;
               head=p;};
           };
            if (head==NULL)  queue=NULL;
            else
            {
                   q=head->succ;qpred=head;
                   while (q!=NULL)
                   {
                   if (q->support < val)
                        {
                          if (q==queue) queue=qpred;
                          qpred->succ=q->succ;
						  //----
						  delete [] q->pattern;
                          q->lstseqpos.deleteall();
						  //----
                          delete q;
                          q=qpred->succ;
                        }
                       else {qpred=q;q=q->succ;};
                   };
            
            };

        };

}


void Slist::visu(Listnode *p)
{
 cout <<"\n"<<"Pattern "<<p->pattern<<"\n" ;
        cout <<"  support "<<p->support ;
        cout <<"  total   "<<p->total ;
        cout <<"  pvalue  "<<p->pvalue<<"\n" ;
        cout <<"  the sequences & positions"<<"\n" ;
                p->lstseqpos.gofirst();
                bool finish=false;
                while (!p->lstseqpos.atend() || !finish)
                {
                cout <<p->lstseqpos.value().seq<<"-"<<p->lstseqpos.value().pos<<"," ;
                if (p->lstseqpos.atend()) {finish=true; continue;};
                p->lstseqpos.next();
                };
}
void Slist::affich() //throw(Emerror)
        {
       Listnode *p;
    //    if (head==NULL) throw(Emerror());
        p= head;
        while (p!=NULL)
        
        {
        cout <<"\n"<<"Pattern "<<p->pattern<<"\n" ;
        cout <<"  support "<<p->support ;
        cout <<"  total   "<<p->total ;
        cout <<"  pvalue  "<<p->pvalue<<"\n" ;
        cout <<"  the sequences & positions"<<"\n" ;
                p->lstseqpos.gofirst();
                bool finish=false;
                while (!p->lstseqpos.atend() || !finish)
                {
                cout <<p->lstseqpos.value().seq<<"-"<<p->lstseqpos.value().pos<<"," ;
                if (p->lstseqpos.atend()) {finish=true; continue;};
                p->lstseqpos.next();
                };
        
        p=p->succ;
        };
   
        } 
/////////////////////

int Slist::matchfile_fast(char *fich)
{
FILE *in;
char ligne[500],ligrev[500];
char interm;
int comptage=0;
Listnode *p;
// Debut : ouverture des fichiers

p=head;
while (p!=NULL)
{       
	    p->pvalue=0.0;
		in   = fopen(fich,"r") ;
		if (in==NULL) return -1;
                                                                         

	while ( !feof(in) ) 
		{
        fscanf(in,"%s", ligne);
        if   ( feof(in) )  break;
        fscanf(in,"%s", ligrev);

        
        if (matchpattern(p->pattern, ligne)) p->pvalue++;
		else 
		{
		   if (matchpattern(p->pattern, ligrev)) p->pvalue++;
		};
    
		};
		fclose(in);comptage++;
		printf(">> %i patterns matched against DB\n",comptage);
        p=p->succ;
};
  return 0;
 }

/////////////////////

int Slist::matchfile(char *fich)
{
FILE *in;
char ligne[500],ligrev[500];
int i,comptage=0;
char interm;
int vlong,compt=0;bool first;
Listnode *p;
// Debut : ouverture des fichiers
// verif format fichier & comptage
	in   = fopen(fich,"r") ;
	if (in==NULL) return 0;
	while ( !feof(in) ) 
		{
        fscanf(in,"%s", ligne);
        if   ( feof(in) )  break;

        if (ligne[0]=='>')
        {  compt++;  }
        else  return 0;

        fscanf(in,"%s", ligne);
        if   ( feof(in) )  return 0; 
		};
		fclose(in);
/////////////////////////////////
p=head;
while (p!=NULL)
{       
	    p->pvalue=0.0;
		in   = fopen(fich,"r") ;
		if (in==NULL) return 0;
                                                                         

	while ( !feof(in) ) 
		{
        fscanf(in,"%s", ligne);
        if   ( feof(in) )  break;

   //     if (ligne[0]=='>')
    //    { if (first) compt++;  }
    //    else  return 0;

        fscanf(in,"%s", ligne);
     //   if   ( feof(in) )  return 0;

        
        if (matchpattern(p->pattern, ligne)) p->pvalue++;
		else 
		{
           vlong=strlen(ligne);
           for (i=0;i<=vlong-1;i++)
           {
             ligrev[vlong-1-i]=complem(ligne[i]);
           }
           ligrev[vlong]='\0';
		   if (matchpattern(p->pattern, ligrev)) p->pvalue++;
		};
    
		};
		fclose(in);comptage++;
		printf(">> %i patterns checked\n",comptage);
        p=p->succ;
};
 return compt;
 }

////////////////////////////////////

void Slist::affichmatch(char * fich,int nbre,int nbre_bd) //throw(Emerror)
        {// avec estimation probab du pattern :positions independantes
			FILE * outrec;
       Listnode *p;
	   int i,densite;
	   long double sbd;
    //    if (head==NULL) throw(Emerror());
	    outrec= fopen(fich,"w");
        p= head;
        fprintf(outrec,"Pattern\t") ;
        fprintf(outrec,"Length\t") ;
        fprintf(outrec,"Density\t") ;
		fprintf(outrec,"Support\t") ;
        fprintf(outrec,"Total\t") ;
 		fprintf(outrec,"Proba\t") ;
        fprintf(outrec,"Pvalue\t") ;
        fprintf(outrec,"Sequences_and_Positions\n") ;

        while (p!=NULL)
        
        {
		///---stat------------------
			densite=0;
		for (i=0;i<p->difference+2;i++)
		{
			if (p->pattern[i]!='.') densite++;
		};
		sbd = p->pvalue/nbre_bd;
		p->pvalue=binocum(nbre,p->support,p->pvalue/nbre_bd);

		///---fin stat------------------
        fprintf(outrec,"%s\t",p->pattern) ;
        fprintf(outrec,"%i\t",p->difference+2) ;
        fprintf(outrec,"%i\t",densite) ;
        fprintf(outrec,"%i\t",p->support) ;
        fprintf(outrec,"%i\t",p->total) ;
        fprintf(outrec,"%Le\t",sbd) ;
        fprintf(outrec,"%Le\t",p->pvalue) ;

        p->lstseqpos.gofirst();
                bool finish=false;
                while (!p->lstseqpos.atend() || !finish)
                {
                fprintf(outrec,"%i-%i,",p->lstseqpos.value().seq,p->lstseqpos.value().pos);
                if (p->lstseqpos.atend()) {finish=true; continue;};
                p->lstseqpos.next();
                };
                fprintf(outrec,"\n") ;

        p=p->succ;
        };
        fclose(outrec);
        } 


		///////////////////
 
 
long double Slist::affichjmp(char * fich,int Tseq[],int nbre,long double T[4], int tseq) //throw(Emerror)
		{// avec estimation probab du pattern :positions independantes
			FILE * outrec, * in;
       Listnode *p;
	   long double proba,toto,zssup,zstot,var,qi,vari,expi,pi,varbis;
	   int i,densite,v1,v3;
	   // int Tseq[100] tableau des tailles des sequences;
	   char v2[500];
       char buffer1 [50000],bufferpos [33],bufferseq [33];
	   int N,elen,currentpos,currentseq,j,exp,posover;
   /////////////////
try
{
   ///////
    //    if (head==NULL) throw(Emerror());
	    outrec= fopen(fich,"w");
		/*
		in= fopen(fich2,"r");
		i=1;
		while (i<=nbre)
		{
			fscanf(in,"%i %s %i",&v1,v2,&v3);	//printf("\n%i %s %i",v1,v2,v3);		
			fscanf(in,"%i %s %i",&v1,v2,&v3);  //printf("\n%i %s %i",v1,v2,v3);
			Tseq[i-1]=v3; i++;
		};
		fclose(in);
		*/
        p= head;
        fprintf(outrec,"Pattern\t") ;
        fprintf(outrec,"Length\t") ;
        fprintf(outrec,"Density\t") ;
 		fprintf(outrec,"Support\t") ;
        fprintf(outrec,"Total\t") ;
		fprintf(outrec,"Zs-sup\t") ;
        fprintf(outrec,"Zs-tot\t") ;
        fprintf(outrec,"Sequences_and_Positions\n") ;
  

		toto=0.0;
        while (p!=NULL)
        
        {
	
		///---stat------------------
			toto++;
			proba=1.0;densite=0;
		for (i=0;i<p->difference+2;i++)
		{
		switch (p->pattern[i])
		{
        case 'A':
                proba=proba*T[0];densite++;
                break;
        case 'G':
                proba=proba*T[2];densite++;
                break;
        case 'C':
                proba=proba*T[1];densite++;
                break;
        case 'T':
                proba=proba*T[3];densite++;
                break;
        //default: ;

		};
		};
		//printf("\n%s dif%i dens%i s%i t%i\n",p->pattern,p->difference,densite,p->support,p->total);
		//
		p->lstseqpos.gofirst();
                bool finish=false;
				//
                currentseq=-1;currentpos=-1;j=0;elen=p->difference+2;buffer1[0]='\0';posover=0;
				//compte=0;
                while (!p->lstseqpos.atend() || !finish)
                {
//compte++; 	//printf("compte =%i",compte);

itoa (p->lstseqpos.value().seq,bufferseq,10);itoa (p->lstseqpos.value().pos,bufferpos,10);
strcat(buffer1,bufferseq);strcat(buffer1,"-");strcat(buffer1,bufferpos);strcat(buffer1,",");
			   
								if (p->lstseqpos.value().seq!=currentseq)
								{
									 currentseq=p->lstseqpos.value().seq;currentpos=p->lstseqpos.value().pos;
									  
									 j++; 
									 if (currentpos+elen-1 <= Tseq[currentseq/2]-elen+1) posover=posover+elen-1; else posover=posover+Tseq[currentseq/2]-elen-currentpos+1;// new
								}
								else
								{
									if (p->lstseqpos.value().pos>=(currentpos+elen))
									{
									 currentpos=p->lstseqpos.value().pos;
					 
									 j++;
									 if (currentpos+elen-1 <= Tseq[currentseq/2]-elen+1) posover=posover+elen-1; else posover=posover+Tseq[currentseq/2]-elen-currentpos+1;// new
							
									}

								};

	 


                if (p->lstseqpos.atend()) {finish=true; continue;};
                p->lstseqpos.next();
                };
		//printf("j=%i compte=%i\n",j,compte);
// N= nombre d'occurences total
// j = nombre non overlap occurences
		N= 2 * (tseq + nbre * (1- p->difference - 2 ));
                // Nbis=N;
			//fprintf(outrec,"%i\t",j) ;
		//printf("\n proba=%Le,total occ=%i,occ_without_over=%i,matchpos=%i", proba,N,j,N-j*(elen-1));

		//N=N-j*(elen-1); // deduction du nombre overlap
	//	if (N-j*(elen-1) < 0)
		//  {
	//	   printf("\n pattern=%s",p->pattern);
	//	  printf("\n proba=%Le,total occ=%i,occ_without_over=%i,length=%i,positions k-1=%i", proba,Nbis,j,elen,posover);
		//  }; // ---------------------------------------- comm
        N=N-posover; // deduction du nombre overlap- nouvelle version
		//exp= (int) (N * proba);
		var= (N * proba * (1-proba));
		
		//zs= (j - exp)/sqrt((double) var);
		//zstot= (j - exp)/sqrtl(var);
		
		zstot= (j - (N * proba))/sqrtl(var);
		// printf("\n zstot=%Le",zstot) ; //--------------------------------------- comm
		expi=0.0;vari=0.0;i=0;

		while (i<nbre)
		{
			pi=powl(1-proba,(long double)(2 * (Tseq[i]-elen+1)));
			//printf("\n x=%Le y=%i pow=%Le",1-proba,2 * (Tseq[i]-elen+1),pi);

			qi=(long double)1-pi;
			//printf("\n qi=%1.30Le 1-qi=%1.30Le produit=%1.30Le",qi,1-qi,qi*(1-qi));
			expi += qi;
			//vari += qi*((long double)1-qi);
			vari += qi*pi;
			//printf("\n qi=%Le expi=%Le vari=%1.30Le",qi,expi,vari);
			
			i++;
		};
		//printf("\n expi=%Le int expi=%i support %i vari=%Le", expi, (int) expi,p->support,vari);
    	//zssup= (p->support - (int) expi)/sqrtl(vari);
		if (vari < 0.0) printf("\n vari=%Le",vari); // --------------------------------------------- com
		zssup= (p->support - expi)/sqrtl(vari);
		// printf("\n zssup=%Le",zssup) ; //--------------------------------------- comm
		// printf("\n%s--------------------------",p->pattern); //---------------------------------comm
		///---fin stat------------------
        fprintf(outrec,"%s\t",p->pattern) ;
        fprintf(outrec,"%i\t",p->difference+2) ;
        fprintf(outrec,"%i\t",densite) ;
        fprintf(outrec,"%i\t",p->support) ;
        fprintf(outrec,"%i\t",p->total) ;
		fprintf(outrec,"%Le\t", zssup) ; 
		fprintf(outrec,"%Le\t",zstot) ;
   		fprintf(outrec,"%s\n",buffer1) ;
/*
        p->lstseqpos.gofirst();
                finish=false;
				
                
                while (!p->lstseqpos.atend() || !finish)
                {
			
                fprintf(outrec,"%i-%i,",p->lstseqpos.value().seq,p->lstseqpos.value().pos);
                if (p->lstseqpos.atend()) {finish=true; continue;};
                p->lstseqpos.next();
                };
                fprintf(outrec,"\n") ;
	*/		
      //  printf("\n toto=%Lf var=%Le sqr-var=%Le vari=%Le sqr-vari=%Le", toto,var,sqrtl(var),vari,sqrtl(vari));

        p=p->succ;
        };
		printf("Total patterns for this family= %12.0Lf\n",toto) ;       
        fclose(outrec);
		/////////////////////////
		}
catch (exception &e)
{ printf("exception: %s\n",e.what()) ;
		//printf("\n var=%Le", var); // ---------------------------------------- comm
	    //printf("\n zstot=%Le",zstot) ; //--------------------------------------- comm
		//printf("\n vari=%Le",vari); // --------------------------------------------- com
		//printf("\n zssup=%Le",zssup) ; //--------------------------------------- comm
		//printf("\n%s--------------------------",p->pattern); //---------------------------------comm


}
//return 0;
		////////////////////////
		return toto;
        } 


/////////////////////////////////

long double Slist::affichjmp2(char * fich,int Tseq[],int nbre,long double T[4]) //throw(Emerror)
		{// avec estimation probab du pattern :positions independantes
			FILE * outrec, * in;
       Listnode *p;
	   long double proba,toto,zssup,zstot,var,qi,vari,expi,pi,varbis;
	   int i,densite,v1,v3;
	   // int Tseq[100] tableau des tailles des sequences;
	   char v2[500];
       char buffer1 [50000],bufferpos [33],bufferseq [33];
	   int N,elen,currentpos,currentseq,j,exp,Nbis,posover;
   /////////////////
try
{
   ///////
    //    if (head==NULL) throw(Emerror());
	    outrec= fopen(fich,"w");
		/*
		in= fopen(fich2,"r");
		i=1;
		while (i<=nbre)
		{
			fscanf(in,"%i %s %i",&v1,v2,&v3);	//printf("\n%i %s %i",v1,v2,v3);		
			fscanf(in,"%i %s %i",&v1,v2,&v3);  //printf("\n%i %s %i",v1,v2,v3);
			Tseq[i-1]=v3; i++;
		};
		fclose(in);
		*/
        p= head;
        fprintf(outrec,"Pattern\t") ;
        fprintf(outrec,"Length\t") ;
        fprintf(outrec,"Density\t") ;
 		fprintf(outrec,"Support\t") ;
        fprintf(outrec,"Total\t") ;
		fprintf(outrec,"Zs-sup\t") ;
        fprintf(outrec,"Zs-tot\t") ;
        fprintf(outrec,"Sequences_and_Positions\n") ;
  

		toto=0.0;
        while (p!=NULL)
        
        {
	
		///---stat------------------
			toto++;
			proba=1.0;densite=0;
		for (i=0;i<p->difference+2;i++)
		{
		switch (p->pattern[i])
		{
        case 'A':
                proba=proba*T[0];densite++;
                break;
        case 'G':
                proba=proba*T[2];densite++;
                break;
        case 'C':
                proba=proba*T[1];densite++;
                break;
        case 'T':
                proba=proba*T[3];densite++;
                break;
        //default: ;

		};
		};
		//printf("\n%s dif%i dens%i s%i t%i\n",p->pattern,p->difference,densite,p->support,p->total);

		elen=p->difference+2;
//------------------------------------------------------------------------------------
		zstot=0.0; // pour aller rapidement dans les statistiques de ZSSUP
		expi=0.0;vari=0.0;i=0;

		while (i<nbre)
		{
			pi=powl(1-proba,(long double)(2 * (Tseq[i]-elen+1)));
			//printf("\n x=%Le y=%i pow=%Le",1-proba,2 * (Tseq[i]-elen+1),pi);

			qi=(long double)1-pi;
			//printf("\n qi=%1.30Le 1-qi=%1.30Le produit=%1.30Le",qi,1-qi,qi*(1-qi));
			expi += qi;
			//vari += qi*((long double)1-qi);
			vari += qi*pi;
			//printf("\n qi=%Le expi=%Le vari=%1.30Le",qi,expi,vari);
			
			i++;
		};
		//printf("\n expi=%Le int expi=%i support %i vari=%Le", expi, (int) expi,p->support,vari);
    	//zssup= (p->support - (int) expi)/sqrtl(vari);
		//if (vari < 0.0) printf("\n vari=%Le",vari); // --------------------------------------------- com
		zssup= (p->support - expi)/sqrtl(vari);
		// printf("\n zssup=%Le",zssup) ; //--------------------------------------- comm
		// printf("\n%s--------------------------",p->pattern); //---------------------------------comm
		///---fin stat------------------
        fprintf(outrec,"%s\t",p->pattern) ;
        fprintf(outrec,"%i\t",p->difference+2) ;
        fprintf(outrec,"%i\t",densite) ;
        fprintf(outrec,"%i\t",p->support) ;
        fprintf(outrec,"%i\t",p->total) ;
		fprintf(outrec,"%Le\t", zssup) ; 
		fprintf(outrec,"%Le\t",zstot) ;
   		//fprintf(outrec,"%s\n",buffer1) ;
		fprintf(outrec,"%s\n","no-list-occurences") ;

/*
        p->lstseqpos.gofirst();
                finish=false;
				
                
                while (!p->lstseqpos.atend() || !finish)
                {
			
                fprintf(outrec,"%i-%i,",p->lstseqpos.value().seq,p->lstseqpos.value().pos);
                if (p->lstseqpos.atend()) {finish=true; continue;};
                p->lstseqpos.next();
                };
                fprintf(outrec,"\n") ;
	*/		
      //  printf("\n toto=%Lf var=%Le sqr-var=%Le vari=%Le sqr-vari=%Le", toto,var,sqrtl(var),vari,sqrtl(vari));

        p=p->succ;
        };
		printf("Total patterns for this family= %12.0Lf\n",toto) ;       
        fclose(outrec);
		/////////////////////////
		}
catch (exception &e)
{ printf("exception: %s\n",e.what()) ;
		//printf("\n var=%Le", var); // ---------------------------------------- comm
	    //printf("\n zstot=%Le",zstot) ; //--------------------------------------- comm
		//printf("\n vari=%Le",vari); // --------------------------------------------- com
		//printf("\n zssup=%Le",zssup) ; //--------------------------------------- comm
		//printf("\n%s--------------------------",p->pattern); //---------------------------------comm


}
//return 0;
		////////////////////////
		return toto;
        } 


/////////////////////////////////
void Slist::affichredond(int maxsize) //throw(Emerror)
        {
       Listnode *vp,*vpp;
	   char *ch;
	   bool stop;
	    ch = new(nothrow) char[maxsize+3];
		if (ch==NULL) {Cherror e; throw(e);};
		ch[0]='\0';
       vp=head;
	   while (vp!=NULL)
	   {     
		     vpp = vp->succ;stop=false;
	         while ((vpp!=NULL)&& (!stop))
			 {   if (vp->difference != vpp->difference) {stop=true;continue;};
				 if (strcmp(vp->pattern,vpp->pattern)==0) printf("egalite chaine %s\n",vp->pattern);
				 else 
				 {
			     if ((vpp->total==vp->total) && (vpp->support==vp->support) && (matching(ch,vpp->pattern,vp->pattern)==0) ) 
                     { 
									              if ((vpp->lstseqpos).szequal(vp->lstseqpos))
                                                   {
										           printf("  egalite ensemble %s %s\n",vp->pattern,vpp->pattern);
											       };
                     }; 
				 };
			     vpp=vpp->succ;
			};
	      vp=vp->succ;
		};   
        } 


void Slist::update(int diff,const Tseqpos & x,char c1,char c2, Listnode *p)  //throw(Cherror)
        {
        p->support=p->total=1;
        p->lstseqpos.insertafter(x);
        p->difference=diff;
       // p->pattern= new char[diff+3];
		// if (p->pattern==NULL) {Cherror e; throw(e);};
        concat(p->pattern,c1,diff,c2);
        //strcpy(p->pattern,concat(c1,diff,c2));
        p->succ=NULL;
        }


void Slist::insert(int diff,Tseqpos x,char c1,char c2,int maxsize) throw(Sperror,Cherror)
        {
        Listnode *p,*q,*pred;
        if (head==NULL)
        {

        p= new(nothrow) Listnode;
        if (p==NULL) {Sperror e; throw(e);};
		p->pattern= new(nothrow) char[maxsize+3];
		if (p->pattern==NULL) {Cherror e1; throw(e1);};

        update(diff,x,c1,c2,p);

        head=queue=p;
        }
        else
        {
                if (diff<head->difference)
                {
                p= new(nothrow) Listnode;
                if (p==NULL) {Sperror e; throw(e);};
                
				p->pattern= new(nothrow) char[maxsize+3];
		        if (p->pattern==NULL) {Cherror e1; throw(e1);};
				update(diff,x,c1,c2,p);
                p->succ=head;
                head=p;
               

                } else
                   if (diff>queue->difference)
                       {
                        p= new(nothrow) Listnode;
                        if (p==NULL) {Sperror e; throw(e);};
						p->pattern= new(nothrow) char[maxsize+3];
		                if (p->pattern==NULL) {Cherror e1; throw(e1);};
                        update(diff,x,c1,c2,p);
                        queue->succ=p;
                        queue=p;

                       } else
                         {
                           q=head;
                           while (diff>q->difference)
                           { pred=q; q=q->succ; };

                           if (diff==q->difference)
                             {
                                if (x.verif(q->lstseqpos.value())) (q->support)++;
                              //  if (!x.overlap(q->lstseqpos.value(),q->difference+2)) (q->tnoverlap)++;
                               (q->total)++;
                                q->lstseqpos.insertafter(x);
                                 

                             }

                              else {
                                 p= new(nothrow) Listnode;
                                 if (p==NULL) {Sperror e; throw(e);};
								 p->pattern= new(nothrow) char[maxsize+3];
		                         if (p->pattern==NULL) {Cherror e1; throw(e1);};
                                 update(diff,x,c1,c2,p);
                                 pred->succ=p;
                                 p->succ=q;


                              };

                         };


        };
        }

///////////////////
	void Slist::bidon() throw(Sperror,Cherror)
        {
		int i;
        Listnode *p;
		for (i=0;i<50000000;i++)
		{ 
			p= new(nothrow) Listnode;
        if (p==NULL) {Sperror e; throw(e);};
		p->pattern= new(nothrow) char[1000];
		if (p->pattern==NULL) {Cherror e1; throw(e1);};
		
		if (head==NULL)
        {
        head=queue=p;
        }
        else
        {
                
                        queue->succ=p;
                        queue=p;

         };
		};
         }
////////////////////
void Slist::join( Listgen<int> * A1, Listgen<int> * A2,int taille,char c1,char c2,int support,int maxsize)
{
//head=NULL;queue=NULL;
Listgen<int> L;                           
int i;
bool finish1,finish2,stop;
Tseqpos y;
int diff;
//cout <<"entree"<<c1<<c2<<"\n";
//if (A1==A2) cout <<"egalite\n";
for(i=0;i<taille;i++)
{
     if ( (A1[i].isempty()) || (A2[i].isempty()) ) continue;
     L.deleteall();
     A2[i].copy(L);

     A1[i].gofirst();
     L.gofirst();
 //   L.next();
 //    cout <<"A1"<< A1[i].value()<<"\n";cout <<"L"<<L.value()<<"\n";
 //    cout<<"-------------\n";
 // L.gofirst();

     finish1=false;
     while (!A1[i].atend() || !finish1)
     { // cout <<"A1"<< A1[i].value()<<"\n";
       // cout <<"A2"<<L.value()<<"\n";
        if ( A1[i].value() < L.value())
           {
              finish2=false;
              while (!L.atend() || !finish2)
              {
               //cout <<"L"<< L.value()<<"\n";
               diff=L.value()-A1[i].value()-1;
               if (diff>maxsize) break;
               y.seq=i;
               y.pos=A1[i].value();

                         //   cout << "appel insert"<<"\n"     ;
               (*this).insert(diff,y,c1,c2,maxsize);
                         //  cout << "retour insert"<<"\n"     ;
               if (L.atend()) finish2=true; else L.next();
             };
             L.gofirst();
             if (A1[i].atend()) finish1=true;
             else A1[i].next()  ;
           
         } else
           {
             if ( A1[i].value() == L.value())
              {
               if (A1[i].atend()) finish1=true; else L.next();


              } else

              {  stop=false;
                while  ( A1[i].value() > L.value())
                    {  if (L.atend()) {stop=true; break; }
                        else L.next();
                    
                    };
                    if (stop)  break;

              };

           };


     };

};

(*this).delete_support_less(support);
// return 0;


}


/////////////////////////////////////////////////////

void Slist::morespecific_v2(int val_support,int maxsize) throw(Sperror,Cherror,Spacerror)     //version 3 in fact
{
        Listnode *p,*current,*successor,*predecessor,*vp,*vpp,*future;
        char * ch;
		char * chaine;
  //     bool passez,passez2,attention,stop;
       // bool finish;
		bool stop;

        int support,total,con;
        Tseqpos zero;
        Listgen<Tseqpos> liste_interm_occ;
        zero.seq=0;zero.pos=0;
		chaine = new(nothrow) char[maxsize+3];
		if (chaine==NULL) {Cherror e; throw(e);};
        ch = new(nothrow) char[maxsize+3];
		if (ch==NULL) {Cherror e; throw(e);};
		chaine[0]='\0';ch[0]='\0';

       current=head;
       // predcurrent=head;
   while (current!=NULL) 
   {  //printf("---current :--------------->  %s difference %i\n",current->pattern,current->difference);
           successor=head; predecessor=head; future=current->succ;
		 
        while (successor!=current)
        {
       //  printf("           successor : %s\n",successor->pattern);
       //    attention=false;
		 //printf("****** Point1" );
           if (current->difference>successor->difference)
           {    //printf("****** Point2");
                  // matching(chaine,current->pattern,successor->pattern);
                          //printf("****** Point3" );
			      if (matching(chaine,current->pattern,successor->pattern)== 0)// ca marche
                    //if (chaine!=NULL)
                    {  //printf("****** Point4" );
                       if ( (current->total==successor->total)   && (current->support==successor->support)   && ( (current->lstseqpos).szequal(successor->lstseqpos))  )
                        // if3  
                        { // printf("cas2: le successor est extensible: doit etre supprimer ");
                           // printf("           succ extensible et doit etre supprimer : %s\n",chaine);
                         //delete[] current->pattern;
                         //current->pattern=new char[strlen(chaine)+1];
                         //if (current->pattern==NULL) throw(Cherror());
                         strcpy(current->pattern,chaine);
                         p=successor;

                         if (successor==head)
                           {head=head->succ; successor=predecessor=head;}
                         else
                           {predecessor->succ=successor->succ; successor=successor->succ;};
                         delete [] p->pattern;
                         p->lstseqpos.deleteall();
                         delete p;
                        continue;

                        }
                        else // if3
                          { 
                           (current->lstseqpos).intersect(successor->lstseqpos,liste_interm_occ,support,total,zero);
						   			   
					   
						   //printf("****** Point5" );
                            if (support>=val_support) //if4
                                {  // printf("****** bon suuport Point6" );
				                  
                      
                        
                              if ((support==current->support) && (total==current->total)) //if5
                                {    //    printf("cas31: modif courant  ");
                          
                           
                                strcpy(current->pattern,chaine);

                   
                              }
                              else  //if5
							  {   //printf("****** recherche Point7" );
                              // recherche si existe deja
                            
                               vpp=current; vp=current->succ;   stop=false;
							   while ((vp!=NULL) && (!stop))
                               {//W
							   //printf("           vp pattern : %s\n",vp->pattern);
                               if (current->difference!=vp->difference) //wif1
							     {
							      //printf("cas1");
								  break;
								 }
							     else //wif1
							     {
								       if  (current->pattern[current->difference+1]!=vp->pattern[current->difference+1])//wif2
							           {
										//printf("cas2");
										break;
									    }
                                        else //wif2
								         {  
										  //printf("****** recherche Point9" );
									      if (strcmp(chaine,vp->pattern)==0) //wif3
										  {	  stop=true;
										       //printf("cas3");
											   break; }
								          else //wif3
                                          {   //printf("cas4 " ); 
										      if ((total==vp->total) && (support==vp->support) && (matching(ch,chaine,vp->pattern)==0) ) //wif4
                                              { 
											       //printf("cas41 egalite" );
                                                   if (liste_interm_occ.szequal(vp->lstseqpos))
                                                   {
											         // matching(vp->pattern,chaine,vp->pattern);    
													 strcpy(vp->pattern,ch); 
											        stop=true;
											       // printf("           NOUVEAU vp pattern: %s\n",vp->pattern);
											        break;
											       };
                                               }; // wif4
                                         
                                               vpp=vp; vp=vp->succ;
									      };// wif3
								      }; // wif2
							    };//wif1
                              };//end w
  		   

                                //  printf("****** fin recherche Point8" );
                              // if (stop) printf("             trouve"); else printf("        non trouve");
                                    if ((support==successor->support) && (total==successor->total)) //if6
                                    {  //    printf("cas42: successor extensible ");
                                     //    printf("           succ extensible et doit etre deplace ou supprimer si existe : %s\n",chaine);
                                         p=successor;
                                         if (successor==head)
                                           {head=head->succ; successor=predecessor=head;}
                                         else
                                           {predecessor->succ=successor->succ; successor=successor->succ;};


                                        if (!stop)     // non trouve
                                        {
                                                //delete[] p->pattern;
                                                //p->pattern=new char[strlen(chaine)+1];
                                                //if (p->pattern==NULL) throw(Cherror());
                                                
                                                strcpy(p->pattern,chaine);p->difference=current->difference;
                                                if (vp==NULL)
                                                {
                                                p->succ=NULL;queue->succ=p; queue=p;}
                                                else
                                                { p->succ=vp;
                                                vpp->succ=p;
                                                };

                                        }
                                        else 
                                        { 
                                                delete[] p->pattern; p->lstseqpos.deleteall(); delete p;

                                        };
                                        continue;
                                    }
                                    else //if6
                                    {  // printf("cas43: nouveau elt more specific que successor ");
									//	printf("           nouv : ajoute  si existe pas : %s\n",chaine);
                                        if (!stop)
                                        {
                                        p= new(nothrow) Listnode;
                                      ///  p = NULL;
                                        if (p==NULL) {Sperror e; throw(e);};
                                        p->support= support;
                                        p->total= total;
                                     
                                        liste_interm_occ.copyspec(p->lstseqpos);
                                        p->difference=strlen(chaine)-2;
										p->pattern= new(nothrow) char[maxsize+3];
		                                if (p->pattern==NULL) {Cherror e1; throw(e1);};
                                        //p->pattern= new char[strlen(chaine)+1];
                                        //if (p->pattern==NULL) throw(Cherror());

                                        strcpy(p->pattern,chaine);
											if (vp==NULL)
											{
											p->succ=NULL;queue->succ=p; queue=p;}
											else
											{ p->succ=vp;
											vpp->succ=p;
											};
                                        
                                        };
                                    }; //if6
                               }; //if5
                              }; // if4
                               liste_interm_occ.deleteall();
                            }; //if3
                          };//if2
                    };//if1

         predecessor=successor;
         successor=successor->succ;
         }; //w2
    
    current=future;

   }; //w1

}
