# Supplementary material for: SEARCHPATTOOL: a new method for mining the most specific frequent patterns for binding sites with application to prokaryotic DNA sequences
Source: BMC Bioinformatics. 2007 Sep 20;8:354. doi: 10.1186/1471-2105-8-354 (PMC2082047; doi:10.1186/1471-2105-8-354)
Supplement: Additional file 5 — Searchpattool's software. This archive file contains the application, the source code; a runable example and an explanation of the use of the programs (file readme-searchpattool-doc.pdf) [file 1471-2105-8-354-S5.zip › sources/slist.h]

// --------------------------------------------------------------------------------------------------------------------------------------------------------------------------------------------------------------------------------------
// Copyright (C) 2007 Author: Fathi Elloumi.

// This program is free software; you can redistribute it and/or modify it under the terms of the GNU General Public License as published by the Free Software Foundation; either version 2 of the License, or any later version.

// This program is distributed in the hope that it will be useful, but WITHOUT ANY WARRANTY; without even the implied warranty of MERCHANTABILITY or FITNESS FOR A PARTICULAR PURPOSE. See the GNU General Public License for more details.

// You should have received a copy of the GNU General Public License along with this program; if not, write to the Free Software Foundation, Inc., 59 Temple Place, Suite 330, Boston, MA 02111-1307 USA
// ----------------------------------------------------------------------------------------------------------------------------------------------------------------------------------------------------------------------------------------


#ifndef SLIST_H
#define SLIST_H
#include "utilities2.h"
#include "listgen.h" ;
#include <stdexcept>
using namespace std;

class Sperror: public bad_alloc
{
public:
 const char * what() const { return "Full Memory in pattern list"; }
};

class Cherror: public bad_alloc
{
public:
 const char * what() const { return "Full Memory in string allocation"; }
};


class Emerror: public exception
{
public:
const char * what() const { return "Empty pattern list";}
 };

////////////// 

//////////////
class Tseqpos
{
public:
bool operator==(const Tseqpos & e1);
bool operator<(const Tseqpos & e1);
bool verif(const Tseqpos & e1);
int  operator-(const Tseqpos & e1);
//bool overlap(const Tseqpos & e1,const int & taille);
int  diffpos(const Tseqpos & e1);


public:
 int seq;
 int pos;
};

bool Tseqpos::operator==(const Tseqpos & e1)
{
   if ((e1.seq==seq) && (e1.pos==pos)) return true ; else return false;
};
bool Tseqpos::operator<(const Tseqpos & e1)
{
   if (seq<e1.seq)  return true
   ; else
   if ((seq==e1.seq) && (pos<e1.pos)) return true; else return false;
};

int  Tseqpos::operator-(const Tseqpos & e1)
{
   int r;
   r=seq-e1.seq;
  // r.seq=seq-e1.seq;
  // r.pos=pos-e1.pos;
   return r;
};
int  Tseqpos::diffpos(const Tseqpos & e1)
{
   int r;
   r=pos-e1.pos;
   return r;
};

bool Tseqpos::verif(const Tseqpos & e1)
{
// true mean increment support
 //  if ( seq-e1.seq>1 || seq-e1.seq<1 )  return true;
 //   else
 //  if ((seq-e1.seq==1) && (seq%2==0)) return true;
//   else return false;
   if ( seq-e1.seq>1)  return true;
    else
   if ((seq-e1.seq==1) && (seq%2==0)) return true;
   else return false;


};
//bool Tseqpos::overlap(const Tseqpos & e1, const int & taille)
//{
//
//   if ((seq==e1.seq) && (e1.pos > pos) && (pos < e1.pos+taille)) return true
 //  else return false;
//};
//////////////

//typedef Listgen<int> * tab;


class Slist
{
public:
         Slist();                      // constructor
//         Slist(Listgen<int> * A1,Listgen<int> * A2,int taille,char c1,char c2);

        ~Slist();                     // destructor
         void join(Listgen<int> * A1,Listgen<int> * A2,int taille,char c1,char c2,int support, int maxsize);

        void insert(int diff, Tseqpos  x,char c1,char c2,int maxsize) throw(Sperror,Cherror);     // insert in right position the new will be the current
        void delete_support_less(int val);
        void delete_list_pattern();

                void affich() ; //throw(Emerror);
		  void bidon() throw(Sperror,Cherror); 
		long double affichjmp(char * fich,int Tseq[],int nbre,long double T[4], int tseq) ;
		long double affichjmp2(char * fich,int Tseq[],int nbre,long double T[4]) ;
	        void affichmatch(char * fich,int nbre,int nbre_bd);
		void affichredond(int maxsize);
                void append(Slist & liste);
                void append_v2(Slist & liste);
                int matchfile(char *fich);
                int matchfile_fast(char *fich);

        
        void morespecific_v2(int val_support,int maxsize) throw(Sperror, Cherror, Spacerror);
        
private:

     struct Listnode
             {
               char       * pattern;
               int        difference;
               int        support;
               int        total;
      	       long double  pvalue;
               Listgen<Tseqpos>   lstseqpos;
               Listnode *succ;
             } *head,  *queue ;
        
    void update(int diff,const Tseqpos & x,char c1,char c2, Listnode *p) ;//  throw(Cherror);
	void visu(Listnode *p);
};
#endif
