# Supplementary material for: SEARCHPATTOOL: a new method for mining the most specific frequent patterns for binding sites with application to prokaryotic DNA sequences
Source: BMC Bioinformatics. 2007 Sep 20;8:354. doi: 10.1186/1471-2105-8-354 (PMC2082047; doi:10.1186/1471-2105-8-354)
Supplement: Additional file 5 — Searchpattool's software. This archive file contains the application, the source code; a runable example and an explanation of the use of the programs (file readme-searchpattool-doc.pdf) [file 1471-2105-8-354-S5.zip › sources/utilities2.cpp]

// --------------------------------------------------------------------------------------------------------------------------------------------------------------------------------------------------------------------------------------
// Copyright (C) 2007 Author: Fathi Elloumi.

// This program is free software; you can redistribute it and/or modify it under the terms of the GNU General Public License as published by the Free Software Foundation; either version 2 of the License, or any later version.

// This program is distributed in the hope that it will be useful, but WITHOUT ANY WARRANTY; without even the implied warranty of MERCHANTABILITY or FITNESS FOR A PARTICULAR PURPOSE. See the GNU General Public License for more details.

// You should have received a copy of the GNU General Public License along with this program; if not, write to the Free Software Foundation, Inc., 59 Temple Place, Suite 330, Boston, MA 02111-1307 USA
// ----------------------------------------------------------------------------------------------------------------------------------------------------------------------------------------------------------------------------------------


#include <stdio.h>
#include <string.h>
#include <math.h>
#include <stdlib.h>
#include "utilities2.h"
//--------------------------------------------------------------------------------------
void  concat(char * tab, char c1, int nbpoints, char c2) 
{
//char * tab;
int i;
//tab = new char[nbpoints+3];
//tab = NULL;
//if (tab==NULL) throw(Cherror());
tab[0]=c1;
tab[nbpoints+1]=c2;
tab[nbpoints+2]='\0';
for(i=1;i<nbpoints+1;i++) tab[i]='.';
//return tab;
return;
}
////////////
bool  matchpattern(char * s1, char * s2)  
{ // s2 ne contient pas de points
//char * tab;
int t1,t2,i,j,nbre,k;  bool stop;

t1=strlen(s1); t2=strlen(s2);
//printf("t1 %i t2 %i",t1,t2);
nbre=t2-t1;
//if ((t1==0) ||   (t2==0) )  { return -1;};
for(j=0;j<=nbre;j++)
{
stop=false;i=j;k=0;
while( (i<j+t1) && (!stop))
{ //printf("s1 %c s2 %c\n",s1[k],maj(s2[i]));
 // if (s1[k]==maj(s2[i])) {  i++; k++;}
 if (s1[k]==s2[i]) {  i++; k++;}
     else
         if (s1[k]=='.') {  i++ ; k++  ; }
             else
              //  if (s2[i]=='.') { i++ ;} else
			   stop=true;
}; 
if (!stop) return true;
};
//printf("j %i ",j);
return false;
}

////////////
int max(int t1,int t2)
{
if (t1>t2)  return t1 ; else return t2; 

}

int  matching(char * tab,char * s1, char * s2)
{
//char * tab;
int t1,t2,min, max,i;  bool stop;

t1=strlen(s1); t2=strlen(s2);

if ((t1==0) ||   (t2==0) )  { return -1;};

if (t1>t2)  {min=t2;max=t1; }else {min=t1;max=t2; }  ;
//tab = NULL;
//tab = new char[max+1];
//if (tab==NULL) throw(Cherror());

stop=false;i=0;
while( (i<min) && (!stop))
{
  if (s1[i]==s2[i]) { tab[i]=s1[i]; i++; }
     else
         if (s1[i]=='.') { tab[i]=s2[i]; i++ ;    }
             else
                if (s2[i]=='.') { tab[i]=s1[i]; i++ ;}
               else stop=true;
}; 
if (stop) return -1;
if (t1>t2)
  
    while (i<max)  { tab[i]=s1[i]; i++; }
   else
    while (i<max)  { tab[i]=s2[i]; i++ ;} ;
tab[max]='\0'; return 0;
//return tab;
}


//------------------------------------------------------------------------------------

int simrev(char *best,char *sim , char *rev)

 {
	 // 2 input files + 1 output file
 FILE *known,*predic,*result,*revcomp;
 
 char epat[41],c1,c2,kpat[41];
 char s1[20],s2[20],s3[20],s4[20],s5[20],s6[20],s7[20],s8[25],ligne[100];

 typedef struct { int seq; int pos;} elem;
 elem *y;
 elem *kntab;
 bool *knboo,*prboo;
 int i,j,knnbre,stp,sfn,sfp,overlap,comptage,revnumber;
 float ssn,sppv,sasp,coverage; // ,spc;
 int elen,eden,esup,etot,seq,seqprec,jprec,pos,klen,kden,ksup,numpat;
 long double eproba,epvalue;
 

 try
 {
	  
	
 	known = fopen(best,"r") ;
        if (known==NULL) {printf("Error in reading some files");return 0;};
	if ( feof(known) ){printf("Error : input file %s is empty",best);return 0;};
//----------------------------- number of patterns --------------
numpat=-2;// deduct first ligne and last empty line
while ( !feof(known) ) 
 {    
        
        fgets(ligne,5000,known); numpat++;
       // if (feof(known)) break;
	
};
// printf("nb pat %i",numpat);
fclose(known);
known = fopen(best,"r") ;
//---------------------------------------------------------------

//	if (known==NULL) {printf("Error in reading some files");return 0;};
//	if ( feof(known) ){printf("Error : input file %s is empty",arg[1]);return 0;};
 	overlap=100;
	coverage=1.0-(static_cast<float>(overlap)/100); 
// printf("Coverage: %f",coverage);

	result = fopen(sim,"w") ;
	//fprintf(result,"Pattern\tLength\tDensity\tsupport\ttotal\tzs-sup"); for (i=1;i<=numpat;i++) fprintf(result,"\tpatt%i ",i);
	fprintf(result,"Pattern\tLength\tDensity\tsupport\ttotal\tzs-sup\tzs-tot"); for (i=1;i<=numpat;i++) fprintf(result,"\tpatt%i ",i);
	fprintf(result,"\n");

        revcomp = fopen(rev,"w") ;
	//fprintf(revcomp,"Pattern\tLength\tDensity\tsupport\ttotal\tzs-sup\t#revcomp");
        fprintf(revcomp,"Pattern\tLength\tDensity\tsupport\ttotal\tzs-sup\tzs-tot\t#revcomp");
	fprintf(revcomp,"\n");

// copy the known sites to array SITES ASSUMED ORDERED --------------------------------------------------
	//  fscanf(known,"%i %i",&klen,&knnbre); // length and number of sites
fscanf(known,"%s %s %s %s %s %s %s %s",s1,s2,s3,s4,s5,s6,s7,s8);
          //  printf("%s %s %s %s %s %s %s %s\n",s1,s2,s3,s4,s5,s6,s7,s8);
while ( !feof(known) )

{
				
	fscanf(known,"%s %i %i %i %i %Le %Le",kpat,&klen,&kden,&ksup,&knnbre,&eproba,&epvalue);
	if   ( feof(known) )  break;
    kntab= new elem[knnbre+1];
    knboo= new bool[knnbre]; 
	  // loading the known sites
		i=1;
			    while ( i<=knnbre ) 
				{
				                fscanf(known,"%i %c %i %c",&seq,&c1,&pos,&c2);
                                kntab[i-1].seq=seq; kntab[i-1].pos=pos;
                                i++;
				};    
                 kntab[knnbre].seq=1000;
	// fprintf(result,"%s\t%i\t%i\t%i\t%i\t%Le",kpat,klen,kden,ksup,knnbre,eproba);
	// fprintf(revcomp,"%s\t%i\t%i\t%i\t%i\t%Le",kpat,klen,kden,ksup,knnbre,eproba);
 	 fprintf(result,"%s\t%i\t%i\t%i\t%i\t%Le\t%Le",kpat,klen,kden,ksup,knnbre,eproba,epvalue);
	 fprintf(revcomp,"%s\t%i\t%i\t%i\t%i\t%Le\t%Le",kpat,klen,kden,ksup,knnbre,eproba,epvalue);
// -------------------------------------------------------------------------------------------------------//
// For each predicted pattern read and process the predicted sites 
	predic = fopen(best,"r") ;  ///////////////////////////////////// opening
    if (predic==NULL) {printf("Error in reading some files");return 0;};
 	if ( feof(predic) ){printf("Error : input file %s is empty",best);return 0;};
        fscanf(predic,"%s %s %s %s %s %s %s %s",s1,s2,s3,s4,s5,s6,s7,s8);
          //  printf("%s %s %s %s %s %s %s %s\n",s1,s2,s3,s4,s5,s6,s7,s8);
        revnumber=0; comptage=0;
        while ( !feof(predic) )

		{
				fscanf(predic,"%s %i %i %i %i %Le %Le",epat,&elen,&eden,&esup,&etot,&eproba,&epvalue);
				if   ( feof(predic) )  break;
                                comptage++; 
                ///---------------rev comp test ---------------------------
                                   if ( klen==elen && kden==eden && ksup==esup && knnbre==etot) 
					{
                                          if (testrev(kpat,epat,klen)) revnumber= comptage;
                                         };
                ///--------------------------------------------------------

				prboo= new bool[etot]; for (i=0;i<etot;i++) prboo[i]=false;for (i=0;i<knnbre;i++) knboo[i]=false;
				j=0; // index for kntab and knboo know sites -- max: knnbre
				i=1; // index for predicted sites --max: etot
				seqprec=-1;jprec=0;
			    while ( i<=etot ) 
				{
					  fscanf(predic,"%i %c %i %c",&seq,&c1,&pos,&c2);
					  if (seq==seqprec)j=jprec;// maj
                      while (seq>kntab[j].seq) j++;
					  jprec=j; // maj
					  while (seq==kntab[j].seq)
					  {
							// check overlapping
						//  printf("---Check:\n");
						//  printf("seq %i  pos %i posinf %i possup %i ", seq, pos ,kntab[j].pos - static_cast<int> (floor((klen*0.75)+0.5))+klen-elen,kntab[j].pos + static_cast<int> (floor((klen*0.75)+0.5)) );
			if ( pos >= kntab[j].pos - static_cast<int> (floor((klen*coverage)+0.5))+klen-elen && pos <= kntab[j].pos + static_cast<int> (floor((klen*coverage)+0.5)) )
							{ knboo[j]=true;prboo[i-1]=true; };

							/*else
							{
									if ( pos+elen-1 >= kntab[j].pos+ static_cast<int> (floor((elen*0.25)+0.5))-1 && pos+elen-1 <= kntab[j].pos+elen-1 )
										{ knboo[j]=true;prboo[i-1]=true; };
							};*/
					  
						j++;

					  };
					  
				 seqprec=seq; //maj
				 i++;
				};  
				stp=0;sfp=0;
				//printf("next\n");
				//for (i=0;i<etot;i++) if (prboo[i]==false) printf( "False "); else printf("True ");
				for (i=0;i<etot;i++) if (prboo[i]==false)sfp++;

				for (i=0;i<knnbre;i++)if (knboo[i]==true)stp++;
				sfn=knnbre-stp;
				ssn= static_cast<float> (stp) /(stp+sfn);
				sppv=static_cast<float> (stp)/(stp+sfp);
				sasp=(ssn+sppv)/2;
				// spc= static_cast<float> (stp) /(stp+sfn+sfp);
				fprintf(result,"\t%f",sasp);delete [] prboo;
		};
    	        fprintf(revcomp,"\t%i\n",revnumber);fprintf(result,"\n");
		fclose(predic);delete [] knboo; delete [] kntab;
}; //new
		fclose(result);fclose(known);fclose(predic);fclose(revcomp);
}
catch (exception &e)
{ printf("exception: %s\n",e.what()) ; }
return 1;
}


int prostat(double ppa,double ppc,double ppg,double ppt,char *fin, char *fpro, char *fstat)

 {
 char nucleotide[4]={'A','C','G','T'};
 char notpresent[4]={'B','D','H','V'};
 char codes[4][4]={{'A','M','R','W'},{'M','C','S','Y'},{'R','S','G','K'},{'W','Y','K','T'}};
 double tabproba[4]; // ={0.196432,0.304403,0.313149,0.186016};
 
 typedef struct 
 {double f; int position;} enreg;
 enreg tabtrie[4];
 double ic,freq,vlog;
 FILE *inlogo,*outic,*outstat;
 char ligne[101];
 int tabfreq[4][100];
 char epat[41]; //,chaine[41],c1,c2;
 char s1[10],s2[10],s3[10],s4[10],s5[10],s6[10],s7[10];
 int i,j,k,c,v;
 int elen,eden,esup,etot;
 long double eproba,epvalue;
 

 
	 
		  tabproba[0]=ppa;tabproba[1]=ppc;tabproba[2]=ppg;tabproba[3]=ppt;


	inlogo    = fopen(fin,"r") ;
	outic     = fopen(fpro,"w") ;
	outstat     = fopen(fstat,"w") ;
	if (inlogo==NULL) {printf("Error in reading input file");return 0;};
	if ( feof(inlogo) ){printf("Error : input file is empty");return 0;};
   fprintf(outstat,"Pattern\tConsensus\tLength\tDensity\tSupport\tTotal\tZssup\tZstot\tMIC\n");
   // fprintf(outstat,"Pattern-Consensus\tLen-Den\tSup-Tot\tZs-sup\tZs-tot\tMIC\n");


	// traitement du fichier logo pour extraire la matrice des frequences du pattern
     

        while ( !feof( inlogo) )
		{       

                fscanf(inlogo,"%s %s %s %i %s %i %s %i %s %i %s %Le %s %Le",s1,epat,s2,&elen,s3,&eden,s4,&esup,s5,&etot,s6,&eproba,s7,&epvalue);
				if   ( feof(inlogo) )  break;
                 //  fprintf(outmatrix,"Pattern %s %i %i %i %i %i %Lf \n",epat,elen,eden,esup,etot,esbd,epvalue);
                fprintf(outic,"Pattern %s Length %i Density %i Support %i Total %i Zssup %Le Zstot %Le \n",epat,elen,eden,esup,etot,eproba,epvalue);
                // mise a zero
				for (k=0;k<4;k++)for (c=0;c<100;c++)tabfreq[k][c]=0;
                i=1;
			    while ( i<=etot ) 
				{
				       fscanf(inlogo,"%s",ligne);
                       for (j=0;j<elen;j++)
					   {
					   if (ligne[j]=='A') tabfreq[0][j]++; 
					   else if (ligne[j]=='C') tabfreq[1][j]++;
					   else if (ligne[j]=='G') tabfreq[2][j]++;
					   else  tabfreq[3][j]++;
					   };
                       i++;
				};        
		        // calcul IC
				       ic=0.0;
                       for (j=0;j<elen;j++)
					   {
						 for (k=0;k<4;k++) 
						 {
								if (tabfreq[k][j]!=0)
								{ //printf("tabfreq %i tot %i\n",tabfreq[k][j],etot);
								freq= (double)tabfreq[k][j]; freq=freq/etot ;//printf("freq %f",freq);
								vlog=log(freq/tabproba[k]);
                                //printf("vlog %f",vlog);
								ic =ic + (freq * ( vlog/log(2.0) ));//printf("icprov %f",ic);
								};
						 };
					   };
					   //printf("ictot %f",ic);
                       ic=ic/elen;
					   //printf("icspec %f\n",ic);
			    // recherche consensus
					   for (j=0;j<elen;j++)
					   { // tri de la colonne
						   tabtrie[0].f=-1.0;  tabtrie[1].f=-1.0;  tabtrie[2].f=-1.0;  tabtrie[3].f=-1.0;
						   freq= (double)tabfreq[0][j]; freq=freq/etot;
						   tabtrie[0].f=freq;tabtrie[0].position=0;
						   for (k=1;k<4;k++) 
						   {
							freq= (double)tabfreq[k][j]; freq=freq/etot;
						    i=0;
							while (freq<=tabtrie[i].f) i++;
							for (v=k;v>=i;v--) tabtrie[v]=tabtrie[v-1];
							tabtrie[i].f=freq;tabtrie[i].position=k;
						   };
					   /*
					        printf("freq %f position %i", tabtrie[0].f,tabtrie[0].position);
   					        printf("freq %f position %i", tabtrie[1].f,tabtrie[1].position);
					        printf("freq %f position %i", tabtrie[2].f,tabtrie[2].position);
					        printf("freq %f position %i", tabtrie[3].f,tabtrie[3].position);
                          */
						   if ( (tabtrie[0].f>0.5) && (tabtrie[0].f>=(2*tabtrie[1].f)) )
                                ligne[j]=nucleotide[tabtrie[0].position];
						   else 
							   if ( (tabtrie[0].f<=0.5) && (tabtrie[1].f<=0.5) && ((tabtrie[0].f+tabtrie[1].f)>0.75) )
                                ligne[j]=codes[tabtrie[0].position][tabtrie[1].position];
							   else
								   if ( (tabtrie[3].f<=0.0) && (tabtrie[2].f>0.0) )
									   ligne[j]=notpresent[tabtrie[3].position];
								   else ligne[j]='N';
					   
					   }; // end for
					   ligne[elen]='\0';
				// affichage
				 for (k=0;k<4;k++) 
				 {
					  fprintf(outic,"%c ",nucleotide[k]);
                      for (j=0;j<elen;j++) fprintf(outic,"%3i ",tabfreq[k][j]);
					  fprintf(outic,"\n");
				 }; 
				 fprintf(outic,"MIC: %f\n",ic);
                 fprintf(outstat,"%s\t%s\t%i\t%i\t%i\t%i\t%Le\t%Le\t%f\n",epat,ligne,elen,eden,esup,etot,eproba,epvalue,ic);
                 //fprintf(outstat,"%s-%s\t%i-%i\t%i-%i\t%Le\t%Le\t%f\n",epat,ligne,elen,eden,esup,etot,eproba,epvalue,ic);

		};
		fclose(inlogo);fclose(outic);fclose(outstat);
 
return 0;
}

int best(elt T[], int & nbelts,int taille,char *fich)
{
FILE *infresult;
char s1[20],s2[20],s3[20],s4[20],s5[20],s6[20],s7[20],s8[25];
char epat[41],elistpos[25000];
int i,j,pos;
int elen,eden,esup,etot;
long double eproba,epvalue;
infresult= fopen(fich,"r") ;
if (infresult==NULL) {printf("Error in reading file : %s",fich);return 0;};
if ( feof(infresult) ){printf("Error : input file %s is empty",fich);return 0;};
fscanf(infresult,"%s %s %s %s %s %s %s %s",s1,s2,s3,s4,s5,s6,s7,s8);
//printf("%s %s %s %s %s %s %s %s %s\n",s1,s2,s3,s4,s5,s6,s7,s8,s9);
     while ( !feof( infresult) )
    	{
				fscanf(infresult,"%s %i %i %i %i %Le %Le %s",epat,&elen,&eden,&esup,&etot,&eproba,&epvalue,elistpos);
			//	printf("%s %s %i %i %i %i %Le %Le %s",epat,emat,&elen,&eden,&esup,&etot,&eproba,&epvalue,elistpos);
				if   ( feof(infresult) )  break;
                if (nbelts==0)//if1
				{ nbelts=1;
				 strcpy(T[0].pat,epat); strcpy(T[0].listpos,elistpos); 
				 T[0].len=elen; T[0].den=eden; T[0].sup=esup; T[0].tot=etot; T[0].proba=eproba; T[0].pvalue=epvalue;
				}
				else //if1
				if (eproba <= T[nbelts-1].proba )//if2
				{ 
					if (nbelts < taille) //if3
				    { 
					strcpy(T[nbelts].pat,epat); strcpy(T[nbelts].listpos,elistpos); 
				    T[nbelts].len=elen; T[nbelts].den=eden; T[nbelts].sup=esup; T[nbelts].tot=etot; 
					T[nbelts].proba=eproba; T[nbelts].pvalue=epvalue;
				    nbelts++;
				    };//if3
				} 
				else //if2
				{
					i=0;
					while (eproba <=T[i].proba) i++;
					if (nbelts==taille) pos=taille-1; else { pos=nbelts; nbelts++; };
					for (j=pos;j>i;j--) T[j]=T[j-1];
					strcpy(T[i].pat,epat); strcpy(T[i].listpos,elistpos); 
				    T[i].len=elen; T[i].den=eden; T[i].sup=esup; T[i].tot=etot; T[i].proba=eproba; T[i].pvalue=epvalue;
				};
		}; // while
		fclose(infresult);

 return 1;
 }

//--------
int besttot(elt T[], int & nbelts,int taille,char *fich)
{
FILE *infresult;
char s1[20],s2[20],s3[20],s4[20],s5[20],s6[20],s7[20],s8[25];
char epat[41],elistpos[25000];
int i,j,pos;
int elen,eden,esup,etot;
long double eproba,epvalue;
infresult= fopen(fich,"r") ;
if (infresult==NULL) {printf("Error in reading file : %s",fich);return 0;};
if ( feof(infresult) ){printf("Error : input file %s is empty",fich);return 0;};
fscanf(infresult,"%s %s %s %s %s %s %s %s",s1,s2,s3,s4,s5,s6,s7,s8);
//printf("%s %s %s %s %s %s %s %s %s\n",s1,s2,s3,s4,s5,s6,s7,s8,s9);
     while ( !feof( infresult) )
    	{
				fscanf(infresult,"%s %i %i %i %i %Le %Le %s",epat,&elen,&eden,&esup,&etot,&eproba,&epvalue,elistpos);
			//	printf("%s %s %i %i %i %i %Le %Le %s",epat,emat,&elen,&eden,&esup,&etot,&eproba,&epvalue,elistpos);
				if   ( feof(infresult) )  break;
                            if (nbelts==0)//if1
				{ nbelts=1;
				 strcpy(T[0].pat,epat); strcpy(T[0].listpos,elistpos); 
				 T[0].len=elen; T[0].den=eden; T[0].sup=esup; T[0].tot=etot; T[0].proba=eproba; T[0].pvalue=epvalue;
				}
				else //if1
				if (epvalue <= T[nbelts-1].pvalue )//if2
				{ 
					if (nbelts < taille) //if3
				    { 
					strcpy(T[nbelts].pat,epat); strcpy(T[nbelts].listpos,elistpos); 
				    T[nbelts].len=elen; T[nbelts].den=eden; T[nbelts].sup=esup; T[nbelts].tot=etot; 
					T[nbelts].proba=eproba; T[nbelts].pvalue=epvalue;
				    nbelts++;
				    };//if3
				} 
				else //if2
				{
					i=0;
					while (epvalue <=T[i].pvalue) i++;
					if (nbelts==taille) pos=taille-1; else { pos=nbelts; nbelts++; };
					for (j=pos;j>i;j--) T[j]=T[j-1];
					strcpy(T[i].pat,epat); strcpy(T[i].listpos,elistpos); 
				    T[i].len=elen; T[i].den=eden; T[i].sup=esup; T[i].tot=etot; T[i].proba=eproba; T[i].pvalue=epvalue;
				};
		}; // while
		fclose(infresult);

 return 1;
 }

//---------


int pospatt(char *fin,char *fpos,char *flog)

 {
 FILE *infrev,*infinfo,*inftot, *outmatrix,*infresult,*outlogo;
 //char * tseq; char * tnum;
 //char ligne[500],lignum[50]
 char epat[41],chaine[41],c1,c2;
 char s1[20],s2[20],s3[20],s4[20],s5[20],s6[20],s7[20],s8[25];
 ///
 typedef char tligne[500];
 typedef char tlignum[50];
 tligne * tl;
 tlignum * tlg;
 int * tsize;
 ////
 int i,j,nbre,vtrash;
 int elen,eden,esup,etot,seq,pos,vraipos;
 long double eproba,epvalue;
 

 	
   
	infrev    = fopen("frev.txt","r") ;
	infinfo   = fopen("finfo.txt","r") ;
	inftot    = fopen("ftot.txt","r") ;
	infresult = fopen(fin,"r") ;
	if ((infrev==NULL)||(infinfo==NULL)||(inftot==NULL)||(infresult==NULL)) {printf("Error in reading some files");return 0;};
	if ( feof(infresult) ){printf("Error : input file is empty");return 0;};
	
	outmatrix = fopen(fpos,"w") ;
	outlogo = fopen(flog,"w") ; //
    // prepa tableau des sequences et tableau des numeros de sequences
    fscanf(inftot,"%i",&nbre);
//      tseq=new char [nbre][500];tnum=new char[nbre][50];
        tl =new tligne[2*nbre];tlg =new tlignum[2*nbre];tsize= new int[2*nbre];
        printf("current nbre of sequences to be scanned:%i ...\n",nbre);
        i=0;
                while ( i < (2*nbre) ) 
		{
				//fscanf(infrev,"%s", tseq[i]);
				//fscanf(infinfo,"%i %s",vtrash, tnum[i]);
		     	fscanf(infrev,"%s", tl[i]);
 //printf("seq:%s\n",tl[i]);
				fscanf(infinfo,"%i %s %i",&vtrash, tlg[i],&tsize[i]);
 //printf("trash:%i info:%s size:%i\n",vtrash,tlg[i],tsize[i]);
				i++;	        
		 };
     fclose(infrev); fclose(infinfo);fclose(inftot);


    // fin prepa tableaux
	// traitement du fichier entree pour extraire la matrice du pattern
        // lire ligne head = labels
            fscanf(infresult,"%s %s %s %s %s %s %s %s",s1,s2,s3,s4,s5,s6,s7,s8);
          //  printf("%s %s %s %s %s %s %s %s\n",s1,s2,s3,s4,s5,s6,s7,s8);


                while ( !feof( infresult) )

		{
				fscanf(infresult,"%s %i %i %i %i %Le %Le",epat,&elen,&eden,&esup,&etot,&eproba,&epvalue);
				if   ( feof(infresult) )  break;
                 //  fprintf(outmatrix,"Pattern %s %i %i %i %i %i %Lf \n",epat,elen,eden,esup,etot,esbd,epvalue);
                 fprintf(outmatrix,"Pattern %s Length %i Density %i Support %i Total %i Zssup %Le Zstot %Le \n",epat,elen,eden,esup,etot,eproba,epvalue);
                 fprintf(outlogo,"Pattern %s Length %i Density %i Support %i Total %i Zssup %Le Zstot %Le \n",epat,elen,eden,esup,etot,eproba,epvalue);

                i=1;
			    while ( i<=etot ) 
				{
				                fscanf(infresult,"%i %c %i %c",&seq,&c1,&pos,&c2);
                                if (seq%2==0) vraipos=pos-tsize[seq]; else vraipos= -1*(pos+1);
								fprintf(outmatrix,"ns:%3i ps:%3i seq:%20s pos:%4i ",seq,pos,tlg[seq],vraipos);
								for (j=pos;j<pos+elen;j++) {fprintf(outmatrix,"%c",tl[seq][j]);fprintf(outlogo,"%c",tl[seq][j]);};
                                fprintf(outmatrix,"\n"); fprintf(outlogo,"\n");

                                i++; 
				};        
		    
		};
		fclose(infresult);fclose(outmatrix);fclose(outlogo);
 
return 1;
}


long double fact(int x) 
{    // max x = 1700
long double res;
int i;
res=1.0;
for(i=2;i<=x;i++)   res= res* (long double) i ; 
return res ;

}


long double bino(int n, int k, long double q)
{
//long double res;
if (k==0) return powl(1.0-q, (long double) n);
  else
   if (k==n) return powl(q, (long double) n );
     else
     return (fact(n)/( fact(n-k)* fact(k))) * powl(q, (long double) k) * powl(1-q, (long double) n-k);


}
//---
long double bino2(int n, int k, long double q)
{ int vf,var,i;
//long double res;
if (k==0) return powl(1.0-q, (long double) n);
  else
   if (k==n) return powl(q, (long double) n );
     else
	 {   
		 vf=1;var=n; // printf("vf=%i var=%i k=%i",vf,var,k);
         for(i=1;i<=k;i++)
		 {vf = vf * var;   var=var-1;
		 };
	     return (((long double) vf)/fact(k)) * powl(q, (long double) k) * powl(1-q, (long double) n-k);
	 };
    // return (fact(n)/( fact(n-k)* fact(k))) * powl(q, (long double) k) * powl(1-q, (long double) n-k);


}
//---
long double binocum(int n, int k, long double q)
{
int i;
long double res=0.0;
//for (i=k;i<=n;i++) res += bino(n,i,q);
for (i=k;i<=n;i++) res += bino2(n,i,q);
return res;
}


char complem(char x)
{
char cplt;
switch (x)
{
        case 'A':
                cplt='T';
                break;
        case 'G':
                cplt='C' ;
                break;
        case 'C':
                cplt='G'  ;
                break;
        case 'T':
                cplt='A' ;
                break;
		case 'a':
                cplt='t';
                break;
        case 'g':
                cplt='c' ;
                break;
        case 'c':
                cplt='g'  ;
                break;
        case 't':
                cplt='a' ;
                break;
        default: cplt=x;

};
return cplt;
}


bool testrev(char *dp, char *eq, int size)
{
int i;
for (i=0;i<size;i++)
  {if (complem(dp[i])!=eq[size-1-i]) return false;};
return true;
}


/*
char *  concat(char c1, int nbpoints, char c2)
{
char * tab;
int i;
tab = new char[nbpoints+2];
tab[0]=c1;
tab[nbpoints+1]=c2;
for(i=1;i<nbpoints+1;i++) tab[i]='.';
return tab;


}

*/


char maj(char x)
{
char cplt;
switch (x)
{
        case 'a':
                cplt='A'  ;
                break;
        case 'g':
                cplt='G'  ;
                break;
        case 'c':
                cplt='C'   ;
                break;
        case 't':
                cplt='T'    ;
                break;
        default: cplt=x;

};
return cplt;
}

int revcomp(char *fich, int & lenseqs, int tseq [])
{
FILE *in, *outrec,*outinfo,*outtot;
char ligne[500],ligrev[500],ligne1[500];
int i;
char interm;
int vlong,compt=0;
// Debut : ouverture des fichiers

in     = fopen(fich,"r") ;
if (in==NULL) return 0;
outrec   = fopen("frev.txt","w") ;
outinfo   = fopen("finfo.txt","w") ;
outtot    = fopen("ftot.txt","w") ;                                                                         
lenseqs=0;
while ( !feof(in) ) 
 {
        fscanf(in,"%s", ligne1);
        if   ( feof(in) )  break;

        if (ligne1[0]!='>')return 0;
        

        fscanf(in,"%s", ligne);
        if   ( feof(in) )  return 0;

        vlong=strlen(ligne);lenseqs=lenseqs+vlong;
		tseq[compt]=vlong;
        compt++;  
		fprintf(outinfo,"%i %s%s %i\n",2*(compt-1),"+",ligne1,vlong);
        fprintf(outinfo,"%i %s%s %i\n",2*(compt-1)+1,"-",ligne1,vlong);
        for (i=0;i<=vlong-1;i++)
        {
        ligne[i]=maj(ligne[i]);
        ligrev[vlong-1-i]=complem(ligne[i]);
        }
        ligrev[vlong]='\0';
        fprintf(outrec,"%s\n", ligne);
        fprintf(outrec,"%s\n", ligrev);
        
    
  };
   fclose(in);
   fclose(outrec);
   fclose(outinfo);
   fprintf(outtot,"%i\n", compt);
   fclose(outtot);
 return compt;
 }

int create(tabtablist T)
//----------------------//
{
FILE *in; 
char ligne[500];
int numseq,position;
char interm;
int vlong;
// Debut : ouverture des fichiers

in     = fopen("frev.txt","r") ;
if (in==NULL) return 0;
                                                                         
numseq=-1;
while ( !feof(in) ) 
 {
        numseq++;
        fgets(ligne,500,in);
        if (feof(in)) break;
        vlong=strlen(ligne)-2;
        for(position=0;position<=vlong;position++)
        {
                switch (ligne[position])
                {
                        case 'A':
                                T[0][numseq].insertafter(position);
                                break;
                        case 'C':
                                T[1][numseq].insertafter(position);
                                break;
                        case 'G':
                                T[2][numseq].insertafter(position);
                                break;
                        case 'T':
                                T[3][numseq].insertafter(position);
                                break;
                                        
                };
                

         
        };
  };
 fclose(in);
 return 1;
 }
